# Supplementary material for: Characterization data and kinetic studies of novel lipophilic analogues from 2,4-dichlorophenoxyacetic acid and Propanil herbicides
Source: Data Brief. 2020 Aug 21;32:106202. doi: 10.1016/j.dib.2020.106202 (PMC7482028; doi:10.1016/j.dib.2020.106202)
Supplement: Supplementary file 2 [file mmc2.zip]

Archive with 14 entries (14 files):
- 11a.txt
- 11c.txt
- 6a.txt
- 6a_baseline.txt
- 6b.txt
- 6b_baseline.txt
- 6c.txt
- 6c_baseline.txt
- 6d.txt
- 8a.txt
- 8a_baseline.txt
- 8b.txt
- 8b_baseline.txt
- 8c.txt
