# Supplementary material for: Characterization data and kinetic studies of novel lipophilic analogues from 2,4-dichlorophenoxyacetic acid and Propanil herbicides
Source: Data Brief. 2020 Aug 21;32:106202. doi: 10.1016/j.dib.2020.106202 (PMC7482028; doi:10.1016/j.dib.2020.106202)
Supplement: Supplementary file 2 [file mmc2.zip › 11a.txt]

##YUNITS=%T
399.264912 116.221735 
401.193728 99.880284 
403.122544 103.722220 
405.051360 91.868357 
406.980176 92.719003 
408.908992 89.938207 
410.837808 95.552543 
412.766624 98.255500 
414.695440 99.016029 
416.624256 99.033074 
418.553072 111.642045 
420.481888 93.838515 
422.410704 91.810506 
424.339520 95.320567 
426.268336 94.568840 
428.197152 98.843190 
430.125968 96.049119 
432.054784 94.960993 
433.983600 93.398741 
435.912416 92.796826 
437.841232 83.586057 
439.770048 72.530071 
441.698864 70.270156 
443.627680 77.982877 
445.556496 84.015469 
447.485312 89.931025 
449.414128 96.656125 
451.342944 95.213470 
453.271760 97.017287 
455.200576 94.983355 
457.129392 91.168848 
459.058208 91.057173 
460.987024 92.330786 
462.915840 92.364237 
464.844656 94.097004 
466.773472 87.517558 
468.702288 83.726797 
470.631104 81.994377 
472.559920 85.404417 
474.488736 91.353321 
476.417552 95.033658 
478.346368 93.336290 
480.275184 93.019093 
482.204000 95.889693 
484.132816 95.356772 
486.061632 94.340954 
487.990448 92.051107 
489.919264 90.106976 
491.848080 83.353818 
493.776896 73.698154 
495.705712 77.869736 
497.634528 86.419459 
499.563344 93.945099 
501.492160 94.484920 
503.420976 96.419905 
505.349792 97.251821 
507.278608 94.452105 
509.207424 95.020338 
511.136240 88.605905 
513.065056 93.878954 
514.993872 93.837523 
516.922688 93.684872 
518.851504 87.709454 
520.780320 85.309325 
522.709136 86.961113 
524.637952 91.780123 
526.566768 94.940498 
528.495584 96.298341 
530.424400 97.060492 
532.353216 94.476081 
534.282032 95.925769 
536.210848 95.647548 
538.139664 95.563151 
540.068480 96.463818 
541.997296 92.987640 
543.926112 92.786412 
545.854928 91.749459 
547.783744 90.233268 
549.712560 90.209308 
551.641376 85.772694 
553.570192 82.257443 
555.499008 77.584582 
557.427824 73.506273 
559.356640 73.015631 
561.285456 76.678204 
563.214272 80.558391 
565.143088 85.359769 
567.071904 87.322823 
569.000720 88.695864 
570.929536 90.529894 
572.858352 91.094590 
574.787168 92.986986 
576.715984 90.918054 
578.644800 91.818998 
580.573616 91.024529 
582.502432 88.832177 
584.431248 87.220482 
586.360064 86.888730 
588.288880 89.072699 
590.217696 89.210190 
592.146512 91.107228 
594.075328 91.584589 
596.004144 91.929255 
597.932960 92.078158 
599.861776 91.850891 
601.790592 91.720779 
603.719408 90.882972 
605.648224 90.176054 
607.577040 90.248315 
609.505856 91.363894 
611.434672 90.004894 
613.363488 89.873182 
615.292304 89.277592 
617.221120 88.785903 
619.149936 87.981628 
621.078752 87.949571 
623.007568 87.248008 
624.936384 87.453318 
626.865200 88.243280 
628.794016 86.627595 
630.722832 86.223729 
632.651648 85.232122 
634.580464 85.158841 
636.509280 83.843962 
638.438096 83.067669 
640.366912 81.791955 
642.295728 81.285896 
644.224544 80.237047 
646.153360 79.006621 
648.082176 76.878324 
650.010992 75.749244 
651.939808 74.793856 
653.868624 72.587141 
655.797440 71.883042 
657.726256 71.722524 
659.655072 72.026613 
661.583888 72.168955 
663.512704 72.368563 
665.441520 72.156024 
667.370336 70.522952 
669.299152 68.758660 
671.227968 70.135335 
673.156784 69.219119 
675.085600 68.443462 
677.014416 67.581629 
678.943232 66.941829 
680.872048 66.611358 
682.800864 66.288523 
684.729680 66.621939 
686.658496 65.236422 
688.587312 62.581167 
690.516128 63.390992 
692.444944 62.260681 
694.373760 62.474093 
696.302576 60.299432 
698.231392 61.002219 
700.160208 63.253070 
702.089024 66.043890 
704.017840 67.541982 
705.946656 69.151453 
707.875472 69.810039 
709.804288 70.538215 
711.733104 69.426273 
713.661920 68.227364 
715.590736 64.305394 
717.519552 57.438083 
719.448368 58.295865 
721.377184 64.907162 
723.306000 69.573892 
725.234816 73.257931 
727.163632 75.402810 
729.092448 75.864952 
731.021264 77.439384 
732.950080 78.158059 
734.878896 77.719610 
736.807712 77.024802 
738.736528 74.190640 
740.665344 72.978322 
742.594160 72.102166 
744.522976 72.712075 
746.451792 73.725024 
748.380608 77.533364 
750.309424 79.597441 
752.238240 82.165695 
754.167056 81.869863 
756.095872 80.880767 
758.024688 82.465611 
759.953504 83.911943 
761.882320 84.832477 
763.811136 85.202482 
765.739952 85.973751 
767.668768 86.207476 
769.597584 86.631948 
771.526400 86.410925 
773.455216 86.231191 
775.384032 85.149375 
777.312848 81.921733 
779.241664 79.969316 
781.170480 84.007133 
783.099296 87.056626 
785.028112 87.793960 
786.956928 89.173288 
788.885744 88.797711 
790.814560 89.271147 
792.743376 89.753961 
794.672192 90.056653 
796.601008 89.826351 
798.529824 89.570318 
800.458640 89.190390 
802.387456 88.360371 
804.316272 86.899656 
806.245088 84.148843 
808.173904 78.659516 
810.102720 74.865378 
812.031536 69.057160 
813.960352 61.060697 
815.889168 52.688056 
817.817984 57.795460 
819.746800 70.903973 
821.675616 78.709368 
823.604432 83.394854 
825.533248 86.409746 
827.462064 88.416733 
829.390880 89.381258 
831.319696 90.693797 
833.248512 91.064261 
835.177328 91.179468 
837.106144 91.010091 
839.034960 90.722693 
840.963776 89.749944 
842.892592 87.381847 
844.821408 82.467298 
846.750224 82.817972 
848.679040 87.720830 
850.607856 89.834615 
852.536672 90.609731 
854.465488 90.329107 
856.394304 89.582546 
858.323120 86.793389 
860.251936 83.186860 
862.180752 77.455643 
864.109568 70.733850 
866.038384 60.228720 
867.967200 56.884142 
869.896016 69.760091 
871.824832 79.438863 
873.753648 84.945190 
875.682464 87.901381 
877.611280 89.615517 
879.540096 89.013368 
881.468912 88.962372 
883.397728 89.062918 
885.326544 89.855943 
887.255360 89.741469 
889.184176 89.197619 
891.112992 87.543364 
893.041808 85.573234 
894.970624 86.226777 
896.899440 87.790959 
898.828256 86.960156 
900.757072 86.053433 
902.685888 84.324092 
904.614704 82.055122 
906.543520 78.305541 
908.472336 73.032573 
910.401152 69.670133 
912.329968 72.119063 
914.258784 78.757290 
916.187600 84.483750 
918.116416 87.959478 
920.045232 89.768513 
921.974048 90.981701 
923.902864 91.025546 
925.831680 90.177372 
927.760496 87.519768 
929.689312 86.623051 
931.618128 90.996757 
933.546944 92.031521 
935.475760 93.427238 
937.404576 93.031290 
939.333392 93.233867 
941.262208 91.924723 
943.191024 91.491493 
945.119840 85.985093 
947.048656 82.447130 
948.977472 91.523141 
950.906288 92.331650 
952.835104 92.294576 
954.763920 90.546199 
956.692736 88.918493 
958.621552 84.747794 
960.550368 78.523465 
962.479184 72.300158 
964.408000 73.915525 
966.336816 80.417663 
968.265632 84.955454 
970.194448 87.187097 
972.123264 86.998344 
974.052080 84.650934 
975.980896 79.390196 
977.909712 80.993135 
979.838528 86.523270 
981.767344 89.245268 
983.696160 91.134531 
985.624976 91.994856 
987.553792 92.754216 
989.482608 92.855587 
991.411424 93.346394 
993.340240 93.391521 
995.269056 93.261479 
997.197872 92.607985 
999.126688 91.320808 
1001.055504 89.580075 
1002.984320 88.313937 
1004.913136 88.074397 
1006.841952 86.117514 
1008.770768 82.494339 
1010.699584 82.900159 
1012.628400 87.034829 
1014.557216 89.454360 
1016.486032 90.159104 
1018.414848 89.059099 
1020.343664 87.572308 
1022.272480 85.356937 
1024.201296 81.026927 
1026.130112 73.389240 
1028.058928 67.817761 
1029.987744 66.797284 
1031.916560 69.001385 
1033.845376 72.595286 
1035.774192 77.052378 
1037.703008 81.824473 
1039.631824 84.325278 
1041.560640 85.868595 
1043.489456 87.348441 
1045.418272 88.236344 
1047.347088 87.277215 
1049.275904 85.864647 
1051.204720 86.988298 
1053.133536 89.015241 
1055.062352 89.507291 
1056.991168 89.276678 
1058.919984 88.085873 
1060.848800 87.318817 
1062.777616 87.610606 
1064.706432 88.951746 
1066.635248 88.586521 
1068.564064 89.460922 
1070.492880 89.926424 
1072.421696 90.716081 
1074.350512 90.280721 
1076.279328 90.076148 
1078.208144 89.650635 
1080.136960 89.527367 
1082.065776 89.519279 
1083.994592 89.184496 
1085.923408 88.900407 
1087.852224 88.011710 
1089.781040 86.893337 
1091.709856 84.699340 
1093.638672 81.429839 
1095.567488 76.614891 
1097.496304 74.508867 
1099.425120 79.086794 
1101.353936 83.902103 
1103.282752 85.699068 
1105.211568 86.317809 
1107.140384 85.848615 
1109.069200 84.279873 
1110.998016 82.477035 
1112.926832 82.286876 
1114.855648 82.755128 
1116.784464 82.423855 
1118.713280 81.468681 
1120.642096 79.055381 
1122.570912 74.987103 
1124.499728 69.857365 
1126.428544 64.953146 
1128.357360 62.845123 
1130.286176 64.742288 
1132.214992 70.169425 
1134.143808 74.436402 
1136.072624 77.722182 
1138.001440 79.665893 
1139.930256 80.721501 
1141.859072 81.766021 
1143.787888 81.314102 
1145.716704 79.742394 
1147.645520 76.561752 
1149.574336 74.946232 
1151.503152 77.356050 
1153.431968 80.961256 
1155.360784 82.352890 
1157.289600 82.778062 
1159.218416 82.261039 
1161.147232 81.669899 
1163.076048 81.293526 
1165.004864 80.092242 
1166.933680 78.477737 
1168.862496 76.044938 
1170.791312 72.825130 
1172.720128 68.675095 
1174.648944 64.034738 
1176.577760 60.117512 
1178.506576 61.437670 
1180.435392 67.254986 
1182.364208 73.876829 
1184.293024 78.671045 
1186.221840 81.656222 
1188.150656 83.206428 
1190.079472 82.878092 
1192.008288 80.302682 
1193.937104 73.702132 
1195.865920 66.979087 
1197.794736 69.133275 
1199.723552 75.785613 
1201.652368 80.022060 
1203.581184 82.408703 
1205.510000 83.580111 
1207.438816 83.970962 
1209.367632 83.561460 
1211.296448 83.256600 
1213.225264 82.474685 
1215.154080 80.786769 
1217.082896 76.994529 
1219.011712 74.381897 
1220.940528 77.093745 
1222.869344 78.467984 
1224.798160 77.367323 
1226.726976 75.348548 
1228.655792 71.913327 
1230.584608 67.585693 
1232.513424 66.585209 
1234.442240 71.293032 
1236.371056 75.873219 
1238.299872 76.763499 
1240.228688 74.014884 
1242.157504 69.142991 
1244.086320 66.656892 
1246.015136 70.530826 
1247.943952 75.826371 
1249.872768 78.230294 
1251.801584 77.242744 
1253.730400 74.324014 
1255.659216 74.563583 
1257.588032 76.242502 
1259.516848 76.660697 
1261.445664 74.537651 
1263.374480 74.173736 
1265.303296 77.424892 
1267.232112 79.350835 
1269.160928 80.264389 
1271.089744 80.313798 
1273.018560 80.106166 
1274.947376 79.146644 
1276.876192 77.475159 
1278.805008 75.551799 
1280.733824 73.373423 
1282.662640 71.426218 
1284.591456 71.111856 
1286.520272 68.995526 
1288.449088 65.230278 
1290.377904 61.808809 
1292.306720 60.935371 
1294.235536 65.528650 
1296.164352 71.116285 
1298.093168 74.250884 
1300.021984 75.145624 
1301.950800 73.937064 
1303.879616 70.894450 
1305.808432 68.441870 
1307.737248 70.567149 
1309.666064 73.758446 
1311.594880 76.423425 
1313.523696 78.195509 
1315.452512 79.416852 
1317.381328 79.882512 
1319.310144 80.158121 
1321.238960 79.871010 
1323.167776 79.199601 
1325.096592 77.257127 
1327.025408 76.652317 
1328.954224 78.143952 
1330.883040 79.217557 
1332.811856 79.333711 
1334.740672 79.090359 
1336.669488 78.650602 
1338.598304 77.879237 
1340.527120 77.075908 
1342.455936 76.364256 
1344.384752 75.208380 
1346.313568 75.258755 
1348.242384 75.879853 
1350.171200 76.235414 
1352.100016 75.864353 
1354.028832 75.304704 
1355.957648 74.028318 
1357.886464 73.314497 
1359.815280 72.337369 
1361.744096 70.907989 
1363.672912 68.239177 
1365.601728 67.227226 
1367.530544 65.597751 
1369.459360 62.890235 
1371.388176 60.315399 
1373.316992 59.131903 
1375.245808 59.792162 
1377.174624 61.497677 
1379.103440 61.263423 
1381.032256 61.459750 
1382.961072 60.349099 
1384.889888 60.620562 
1386.818704 59.376211 
1388.747520 57.266551 
1390.676336 55.475384 
1392.605152 57.698125 
1394.533968 61.659570 
1396.462784 64.676462 
1398.391600 66.972776 
1400.320416 67.273663 
1402.249232 68.249620 
1404.178048 67.116799 
1406.106864 64.463175 
1408.035680 61.202024 
1409.964496 58.456216 
1411.893312 62.348371 
1413.822128 67.565562 
1415.750944 72.241854 
1417.679760 75.589677 
1419.608576 75.248143 
1421.537392 76.323996 
1423.466208 75.699293 
1425.395024 74.759627 
1427.323840 75.319594 
1429.252656 74.886446 
1431.181472 74.813441 
1433.110288 74.202701 
1435.039104 74.290058 
1436.967920 73.468167 
1438.896736 73.763234 
1440.825552 74.180017 
1442.754368 73.551046 
1444.683184 73.353961 
1446.612000 71.860120 
1448.540816 69.947064 
1450.469632 69.370316 
1452.398448 67.117322 
1454.327264 66.315452 
1456.256080 62.909899 
1458.184896 63.354248 
1460.113712 63.539133 
1462.042528 63.209746 
1463.971344 58.729089 
1465.900160 53.918914 
1467.828976 47.043203 
1469.757792 44.285843 
1471.686608 50.130145 
1473.615424 50.928687 
1475.544240 51.349308 
1477.473056 54.804951 
1479.401872 62.415596 
1481.330688 67.748140 
1483.259504 70.192802 
1485.188320 72.618455 
1487.117136 72.659107 
1489.045952 74.274699 
1490.974768 72.579155 
1492.903584 73.685185 
1494.832400 72.910894 
1496.761216 72.093120 
1498.690032 70.502496 
1500.618848 69.588335 
1502.547664 68.260657 
1504.476480 68.144917 
1506.405296 64.394740 
1508.334112 63.918191 
1510.262928 62.685967 
1512.191744 61.393307 
1514.120560 59.277393 
1516.049376 58.189950 
1517.978192 53.477892 
1519.907008 55.776164 
1521.835824 46.925568 
1523.764640 50.210211 
1525.693456 46.171773 
1527.622272 48.542650 
1529.551088 49.410387 
1531.479904 55.579042 
1533.408720 58.820149 
1535.337536 63.418132 
1537.266352 67.508767 
1539.195168 70.119716 
1541.123984 71.400314 
1543.052800 74.231296 
1544.981616 75.124906 
1546.910432 77.183800 
1548.839248 78.252552 
1550.768064 77.840346 
1552.696880 79.975009 
1554.625696 78.565980 
1556.554512 82.175687 
1558.483328 74.146963 
1560.412144 77.571094 
1562.340960 77.553094 
1564.269776 76.291680 
1566.198592 74.431130 
1568.127408 74.834905 
1570.056224 69.392450 
1571.985040 69.031449 
1573.913856 65.717973 
1575.842672 60.938640 
1577.771488 55.115935 
1579.700304 52.781245 
1581.629120 48.798274 
1583.557936 51.608550 
1585.486752 55.970713 
1587.415568 60.980523 
1589.344384 63.821198 
1591.273200 66.955107 
1593.202016 68.203465 
1595.130832 69.685536 
1597.059648 71.244246 
1598.988464 73.949459 
1600.917280 75.209423 
1602.846096 76.726911 
1604.774912 77.192119 
1606.703728 78.101612 
1608.632544 77.826872 
1610.561360 78.473324 
1612.490176 78.760944 
1614.418992 80.014866 
1616.347808 78.138419 
1618.276624 78.455237 
1620.205440 79.037073 
1622.134256 77.836516 
1624.063072 76.568517 
1625.991888 76.967973 
1627.920704 74.087901 
1629.849520 73.293718 
1631.778336 71.026864 
1633.707152 71.028159 
1635.635968 67.699794 
1637.564784 68.952628 
1639.493600 69.251740 
1641.422416 69.134486 
1643.351232 68.334076 
1645.280048 68.058327 
1647.208864 60.727883 
1649.137680 60.827471 
1651.066496 59.757715 
1652.995312 51.483243 
1654.924128 48.246346 
1656.852944 47.053906 
1658.781760 41.805703 
1660.710576 41.502458 
1662.639392 41.083824 
1664.568208 46.831943 
1666.497024 51.088592 
1668.425840 56.242879 
1670.354656 57.205343 
1672.283472 61.583902 
1674.212288 64.743626 
1676.141104 67.011105 
1678.069920 70.136272 
1679.998736 72.200549 
1681.927552 74.919817 
1683.856368 74.252760 
1685.785184 76.052150 
1687.714000 78.236569 
1689.642816 78.008741 
1691.571632 79.317481 
1693.500448 80.094292 
1695.429264 79.420817 
1697.358080 79.879364 
1699.286896 80.748009 
1701.215712 80.391151 
1703.144528 81.599057 
1705.073344 81.897217 
1707.002160 82.604640 
1708.930976 83.459518 
1710.859792 84.372268 
1712.788608 85.270172 
1714.717424 85.363968 
1716.646240 85.764034 
1718.575056 85.865551 
1720.503872 86.837035 
1722.432688 86.943101 
1724.361504 86.826952 
1726.290320 86.962770 
1728.219136 86.863520 
1730.147952 85.609621 
1732.076768 86.663068 
1734.005584 87.320455 
1735.934400 88.055761 
1737.863216 89.230452 
1739.792032 89.040278 
1741.720848 90.108754 
1743.649664 89.698468 
1745.578480 90.311394 
1747.507296 90.290955 
1749.436112 90.666475 
1751.364928 90.621079 
1753.293744 90.910181 
1755.222560 91.197949 
1757.151376 90.755859 
1759.080192 90.399701 
1761.009008 92.259805 
1762.937824 92.664266 
1764.866640 93.752893 
1766.795456 93.515491 
1768.724272 93.859297 
1770.653088 94.117879 
1772.581904 94.393104 
1774.510720 94.680268 
1776.439536 94.872261 
1778.368352 95.139111 
1780.297168 95.311345 
1782.225984 95.494054 
1784.154800 95.593214 
1786.083616 95.786979 
1788.012432 96.202247 
1789.941248 96.135527 
1791.870064 96.277656 
1793.798880 96.421078 
1795.727696 96.564264 
1797.656512 96.687130 
1799.585328 96.771444 
1801.514144 96.773726 
1803.442960 96.935532 
1805.371776 97.047836 
1807.300592 97.073583 
1809.229408 97.090459 
1811.158224 97.133247 
1813.087040 96.327044 
1815.015856 96.979808 
1816.944672 97.339327 
1818.873488 97.661076 
1820.802304 97.463551 
1822.731120 97.499977 
1824.659936 97.510728 
1826.588752 97.630874 
1828.517568 97.707287 
1830.446384 97.771144 
1832.375200 97.729626 
1834.304016 97.841690 
1836.232832 97.870541 
1838.161648 97.917670 
1840.090464 97.966031 
1842.019280 97.988950 
1843.948096 98.044147 
1845.876912 98.074229 
1847.805728 98.092253 
1849.734544 98.103387 
1851.663360 98.216318 
1853.592176 98.097362 
1855.520992 98.187640 
1857.449808 97.927835 
1859.378624 97.831104 
1861.307440 97.731930 
1863.236256 97.712787 
1865.165072 97.469401 
1867.093888 97.232838 
1869.022704 96.893340 
1870.951520 96.838707 
1872.880336 96.658572 
1874.809152 96.442082 
1876.737968 95.955218 
1878.666784 95.248859 
1880.595600 94.456503 
1882.524416 93.690349 
1884.453232 92.185484 
1886.382048 88.629659 
1888.310864 83.631104 
1890.239680 85.229955 
1892.168496 91.212326 
1894.097312 93.331071 
1896.026128 94.419759 
1897.954944 95.175172 
1899.883760 95.344726 
1901.812576 95.516633 
1903.741392 95.605951 
1905.670208 95.843150 
1907.599024 96.325873 
1909.527840 96.320844 
1911.456656 96.587525 
1913.385472 96.665325 
1915.314288 96.899985 
1917.243104 97.073002 
1919.171920 97.227108 
1921.100736 97.354719 
1923.029552 97.461609 
1924.958368 98.005787 
1926.887184 97.718271 
1928.816000 97.885591 
1930.744816 97.828033 
1932.673632 97.860897 
1934.602448 97.915753 
1936.531264 97.916810 
1938.460080 98.067106 
1940.388896 98.177763 
1942.317712 98.244356 
1944.246528 98.324125 
1946.175344 98.406103 
1948.104160 98.681824 
1950.032976 98.593900 
1951.961792 98.834319 
1953.890608 98.635238 
1955.819424 98.685833 
1957.748240 98.685235 
1959.677056 98.688374 
1961.605872 98.662822 
1963.534688 98.648784 
1965.463504 98.654570 
1967.392320 98.648766 
1969.321136 98.637648 
1971.249952 98.655582 
1973.178768 98.671173 
1975.107584 98.681654 
1977.036400 98.704040 
1978.965216 98.726989 
1980.894032 98.757912 
1982.822848 98.776179 
1984.751664 98.803980 
1986.680480 98.831847 
1988.609296 98.864633 
1990.538112 98.904297 
1992.466928 98.926240 
1994.395744 98.957718 
1996.324560 98.957245 
1998.253376 99.084560 
2000.182192 99.081990 
2002.111008 99.225102 
2004.039824 99.099474 
2005.968640 99.052736 
2007.897456 98.864591 
2009.826272 98.616395 
2011.755088 98.256544 
2013.683904 97.948373 
2015.612720 97.578479 
2017.541536 97.325449 
2019.470352 97.621159 
2021.399168 97.766387 
2023.327984 98.070566 
2025.256800 98.097458 
2027.185616 98.108647 
2029.114432 98.185664 
2031.043248 98.098729 
2032.972064 98.201805 
2034.900880 98.294199 
2036.829696 98.434276 
2038.758512 98.531170 
2040.687328 98.487950 
2042.616144 98.556415 
2044.544960 98.664824 
2046.473776 98.819584 
2048.402592 98.929733 
2050.331408 99.049014 
2052.260224 99.305406 
2054.189040 99.431358 
2056.117856 99.504562 
2058.046672 99.517600 
2059.975488 99.394137 
2061.904304 99.496312 
2063.833120 99.316793 
2065.761936 99.399936 
2067.690752 99.538448 
2069.619568 99.562079 
2071.548384 99.517281 
2073.477200 99.517077 
2075.406016 99.457596 
2077.334832 99.445832 
2079.263648 99.441097 
2081.192464 99.292522 
2083.121280 99.279563 
2085.050096 99.087424 
2086.978912 99.229698 
2088.907728 99.178883 
2090.836544 99.438967 
2092.765360 99.443730 
2094.694176 99.525346 
2096.622992 99.519863 
2098.551808 99.484695 
2100.480624 99.436457 
2102.409440 99.385544 
2104.338256 99.443825 
2106.267072 99.370273 
2108.195888 99.460853 
2110.124704 99.370259 
2112.053520 99.366199 
2113.982336 99.298436 
2115.911152 99.406254 
2117.839968 99.280352 
2119.768784 99.115251 
2121.697600 98.943071 
2123.626416 98.757245 
2125.555232 98.869842 
2127.484048 98.682145 
2129.412864 98.607438 
2131.341680 98.281364 
2133.270496 98.178633 
2135.199312 97.987020 
2137.128128 97.965279 
2139.056944 97.983436 
2140.985760 97.878367 
2142.914576 97.969122 
2144.843392 97.967741 
2146.772208 98.121326 
2148.701024 98.092469 
2150.629840 98.248691 
2152.558656 98.234263 
2154.487472 98.279282 
2156.416288 98.391975 
2158.345104 98.475366 
2160.273920 98.563110 
2162.202736 98.682173 
2164.131552 98.699150 
2166.060368 98.685637 
2167.989184 98.808207 
2169.918000 98.751529 
2171.846816 98.741607 
2173.775632 98.711868 
2175.704448 98.615505 
2177.633264 98.602414 
2179.562080 98.632880 
2181.490896 98.623168 
2183.419712 98.523744 
2185.348528 98.425300 
2187.277344 98.143015 
2189.206160 97.988952 
2191.134976 97.801433 
2193.063792 97.731222 
2194.992608 97.601839 
2196.921424 97.636180 
2198.850240 97.696028 
2200.779056 97.746643 
2202.707872 97.783370 
2204.636688 97.829884 
2206.565504 98.076304 
2208.494320 98.231339 
2210.423136 98.475730 
2212.351952 98.595935 
2214.280768 98.627704 
2216.209584 98.716593 
2218.138400 98.732393 
2220.067216 98.726022 
2221.996032 98.792240 
2223.924848 98.785865 
2225.853664 98.746781 
2227.782480 98.817452 
2229.711296 98.946834 
2231.640112 98.881566 
2233.568928 98.721545 
2235.497744 98.660387 
2237.426560 98.472354 
2239.355376 98.346099 
2241.284192 98.222908 
2243.213008 98.173832 
2245.141824 98.207406 
2247.070640 98.003507 
2248.999456 97.869246 
2250.928272 97.657023 
2252.857088 97.564007 
2254.785904 97.500773 
2256.714720 97.391186 
2258.643536 97.285768 
2260.572352 97.181182 
2262.501168 97.077311 
2264.429984 96.984593 
2266.358800 96.899188 
2268.287616 96.799396 
2270.216432 96.714267 
2272.145248 96.622218 
2274.074064 96.548642 
2276.002880 96.486923 
2277.931696 96.444212 
2279.860512 96.392773 
2281.789328 96.359193 
2283.718144 96.357531 
2285.646960 96.396057 
2287.575776 96.439064 
2289.504592 96.479177 
2291.433408 96.541801 
2293.362224 96.636420 
2295.291040 96.761264 
2297.219856 96.905032 
2299.148672 97.067944 
2301.077488 97.254937 
2303.006304 97.438077 
2304.935120 97.656900 
2306.863936 97.902742 
2308.792752 98.156480 
2310.721568 98.393028 
2312.650384 98.564179 
2314.579200 98.681762 
2316.508016 98.835800 
2318.436832 99.011566 
2320.365648 99.108589 
2322.294464 99.198640 
2324.223280 99.181730 
2326.152096 99.129037 
2328.080912 99.081684 
2330.009728 98.927562 
2331.938544 98.761138 
2333.867360 98.550908 
2335.796176 98.278438 
2337.724992 98.130992 
2339.653808 98.032473 
2341.582624 97.889106 
2343.511440 97.750502 
2345.440256 97.605124 
2347.369072 97.409471 
2349.297888 97.472319 
2351.226704 97.512026 
2353.155520 97.666114 
2355.084336 97.906111 
2357.013152 98.099098 
2358.941968 98.315944 
2360.870784 98.743465 
2362.799600 98.914188 
2364.728416 99.159936 
2366.657232 99.261883 
2368.586048 99.279650 
2370.514864 99.251424 
2372.443680 99.173296 
2374.372496 98.959715 
2376.301312 98.661911 
2378.230128 98.204881 
2380.158944 97.703765 
2382.087760 97.252965 
2384.016576 96.829612 
2385.945392 96.618064 
2387.874208 96.779293 
2389.803024 96.996388 
2391.731840 97.066656 
2393.660656 97.177220 
2395.589472 97.180959 
2397.518288 97.300220 
2399.447104 97.137671 
2401.375920 96.989497 
2403.304736 96.690535 
2405.233552 96.576910 
2407.162368 96.433467 
2409.091184 96.572822 
2411.020000 96.702977 
2412.948816 96.906342 
2414.877632 97.016891 
2416.806448 96.959334 
2418.735264 97.011935 
2420.664080 96.933286 
2422.592896 96.907029 
2424.521712 96.950649 
2426.450528 97.012683 
2428.379344 96.980373 
2430.308160 96.930282 
2432.236976 97.176960 
2434.165792 97.261109 
2436.094608 97.503413 
2438.023424 97.535134 
2439.952240 97.773003 
2441.881056 97.774390 
2443.809872 97.943748 
2445.738688 97.889837 
2447.667504 97.864888 
2449.596320 97.822243 
2451.525136 97.711855 
2453.453952 97.695214 
2455.382768 97.564144 
2457.311584 97.594794 
2459.240400 97.312650 
2461.169216 97.000079 
2463.098032 96.689737 
2465.026848 96.485207 
2466.955664 96.126621 
2468.884480 96.007663 
2470.813296 95.824568 
2472.742112 95.628408 
2474.670928 95.748809 
2476.599744 95.571090 
2478.528560 95.518479 
2480.457376 95.408479 
2482.386192 95.340484 
2484.315008 95.186400 
2486.243824 95.028765 
2488.172640 94.939904 
2490.101456 94.900001 
2492.030272 95.334531 
2493.959088 95.724159 
2495.887904 96.031574 
2497.816720 96.065701 
2499.745536 96.116557 
2501.674352 95.974035 
2503.603168 95.823788 
2505.531984 95.642589 
2507.460800 95.511878 
2509.389616 95.573498 
2511.318432 95.512194 
2513.247248 95.441634 
2515.176064 95.277937 
2517.104880 95.193044 
2519.033696 95.055266 
2520.962512 95.041252 
2522.891328 94.936082 
2524.820144 94.877392 
2526.748960 94.792231 
2528.677776 94.774525 
2530.606592 94.646518 
2532.535408 94.550939 
2534.464224 94.540896 
2536.393040 94.390428 
2538.321856 94.295551 
2540.250672 94.141857 
2542.179488 94.065391 
2544.108304 93.827207 
2546.037120 93.869382 
2547.965936 93.953519 
2549.894752 94.179787 
2551.823568 94.287311 
2553.752384 94.360102 
2555.681200 94.033204 
2557.610016 93.477293 
2559.538832 92.917187 
2561.467648 92.159319 
2563.396464 92.016341 
2565.325280 92.009936 
2567.254096 92.450548 
2569.182912 92.933850 
2571.111728 93.313138 
2573.040544 93.537775 
2574.969360 93.438592 
2576.898176 93.176295 
2578.826992 92.695294 
2580.755808 92.114581 
2582.684624 91.430980 
2584.613440 91.050048 
2586.542256 90.881170 
2588.471072 91.025024 
2590.399888 91.211633 
2592.328704 91.270045 
2594.257520 91.210420 
2596.186336 90.905781 
2598.115152 90.535956 
2600.043968 90.122522 
2601.972784 89.801233 
2603.901600 89.428755 
2605.830416 89.091443 
2607.759232 88.826828 
2609.688048 88.627812 
2611.616864 88.358176 
2613.545680 88.170947 
2615.474496 88.004616 
2617.403312 87.888645 
2619.332128 87.745831 
2621.260944 87.388666 
2623.189760 87.073124 
2625.118576 86.447140 
2627.047392 86.186566 
2628.976208 85.910035 
2630.905024 85.859451 
2632.833840 85.791602 
2634.762656 85.926990 
2636.691472 86.001625 
2638.620288 86.029003 
2640.549104 86.112774 
2642.477920 86.164798 
2644.406736 86.268781 
2646.335552 86.207545 
2648.264368 86.466801 
2650.193184 86.663271 
2652.122000 87.000099 
2654.050816 87.385890 
2655.979632 87.767253 
2657.908448 88.210211 
2659.837264 88.522499 
2661.766080 88.836439 
2663.694896 88.929298 
2665.623712 89.087953 
2667.552528 88.801966 
2669.481344 88.720284 
2671.410160 88.426398 
2673.338976 88.343345 
2675.267792 88.088185 
2677.196608 87.957355 
2679.125424 87.816629 
2681.054240 87.680545 
2682.983056 87.377966 
2684.911872 87.083374 
2686.840688 86.758629 
2688.769504 86.375527 
2690.698320 86.007958 
2692.627136 85.724002 
2694.555952 85.545283 
2696.484768 85.530894 
2698.413584 85.873950 
2700.342400 86.077085 
2702.271216 86.389252 
2704.200032 86.530697 
2706.128848 86.499130 
2708.057664 86.517595 
2709.986480 86.450853 
2711.915296 86.305235 
2713.844112 86.095993 
2715.772928 86.054154 
2717.701744 85.924860 
2719.630560 85.795070 
2721.559376 85.475105 
2723.488192 85.257763 
2725.417008 85.136489 
2727.345824 84.908249 
2729.274640 84.791180 
2731.203456 84.507001 
2733.132272 84.361415 
2735.061088 84.140397 
2736.989904 84.005767 
2738.918720 83.871535 
2740.847536 83.670309 
2742.776352 83.599352 
2744.705168 83.343956 
2746.633984 83.162541 
2748.562800 82.863910 
2750.491616 82.799316 
2752.420432 82.488201 
2754.349248 82.476722 
2756.278064 82.451796 
2758.206880 82.404890 
2760.135696 82.383261 
2762.064512 82.216750 
2763.993328 82.079282 
2765.922144 81.861741 
2767.850960 81.700275 
2769.779776 81.472110 
2771.708592 81.351716 
2773.637408 81.078131 
2775.566224 81.052844 
2777.495040 80.872588 
2779.423856 80.823046 
2781.352672 80.698921 
2783.281488 80.503737 
2785.210304 80.267172 
2787.139120 79.929176 
2789.067936 79.796679 
2790.996752 79.286211 
2792.925568 78.969189 
2794.854384 78.474824 
2796.783200 78.159817 
2798.712016 77.408956 
2800.640832 76.941131 
2802.569648 76.358835 
2804.498464 75.935107 
2806.427280 75.639842 
2808.356096 75.347217 
2810.284912 75.108668 
2812.213728 74.885966 
2814.142544 74.493579 
2816.071360 74.072099 
2818.000176 73.542295 
2819.928992 72.837642 
2821.857808 72.153743 
2823.786624 71.176532 
2825.715440 70.153915 
2827.644256 68.910735 
2829.573072 67.476449 
2831.501888 65.852032 
2833.430704 63.765407 
2835.359520 61.337563 
2837.288336 58.486004 
2839.217152 54.931329 
2841.145968 50.483732 
2843.074784 45.740118 
2845.003600 41.451818 
2846.932416 39.990593 
2848.861232 42.298742 
2850.790048 46.385584 
2852.718864 49.889608 
2854.647680 52.109367 
2856.576496 53.656579 
2858.505312 54.735632 
2860.434128 55.771756 
2862.362944 56.588463 
2864.291760 57.322144 
2866.220576 57.757732 
2868.149392 58.094350 
2870.078208 58.136105 
2872.007024 58.212973 
2873.935840 58.751377 
2875.864656 59.151910 
2877.793472 59.301444 
2879.722288 58.821954 
2881.651104 58.090545 
2883.579920 57.153204 
2885.508736 56.186283 
2887.437552 55.099771 
2889.366368 54.465130 
2891.295184 53.844476 
2893.224000 53.285792 
2895.152816 52.610302 
2897.081632 51.677706 
2899.010448 50.912595 
2900.939264 50.068159 
2902.868080 49.106332 
2904.796896 47.667115 
2906.725712 45.752479 
2908.654528 43.193152 
2910.583344 40.093239 
2912.512160 37.298613 
2914.440976 36.201495 
2916.369792 36.961414 
2918.298608 37.845852 
2920.227424 39.224711 
2922.156240 40.845415 
2924.085056 42.899387 
2926.013872 44.747489 
2927.942688 46.690193 
2929.871504 48.298000 
2931.800320 49.851475 
2933.729136 51.326068 
2935.657952 52.579931 
2937.586768 53.532392 
2939.515584 53.971393 
2941.444400 54.515811 
2943.373216 55.796306 
2945.302032 58.179412 
2947.230848 60.095763 
2949.159664 60.837605 
2951.088480 60.624439 
2953.017296 59.570095 
2954.946112 58.192739 
2956.874928 56.878056 
2958.803744 56.436930 
2960.732560 56.804129 
2962.661376 57.909456 
2964.590192 58.773100 
2966.519008 60.017249 
2968.447824 62.290149 
2970.376640 65.440282 
2972.305456 68.148087 
2974.234272 70.319445 
2976.163088 71.949925 
2978.091904 73.016470 
2980.020720 74.096314 
2981.949536 74.562452 
2983.878352 75.241200 
2985.807168 75.578245 
2987.735984 75.941517 
2989.664800 76.206671 
2991.593616 76.425349 
2993.522432 76.622131 
2995.451248 76.768747 
2997.380064 76.980854 
2999.308880 76.899206 
3001.237696 76.935143 
3003.166512 76.492890 
3005.095328 76.263531 
3007.024144 75.836688 
3008.952960 75.306828 
3010.881776 74.684783 
3012.810592 74.132302 
3014.739408 73.452409 
3016.668224 72.938361 
3018.597040 72.531913 
3020.525856 72.203134 
3022.454672 72.101957 
3024.383488 72.109250 
3026.312304 72.246792 
3028.241120 72.469990 
3030.169936 72.798606 
3032.098752 73.228018 
3034.027568 73.642203 
3035.956384 73.913910 
3037.885200 74.221188 
3039.814016 74.752938 
3041.742832 75.160379 
3043.671648 75.660928 
3045.600464 76.246567 
3047.529280 76.669780 
3049.458096 77.202339 
3051.386912 77.890720 
3053.315728 78.387451 
3055.244544 78.932090 
3057.173360 79.382560 
3059.102176 79.641424 
3061.030992 79.887255 
3062.959808 79.855959 
3064.888624 79.786443 
3066.817440 79.435608 
3068.746256 79.141452 
3070.675072 78.619967 
3072.603888 78.046460 
3074.532704 77.309901 
3076.461520 76.197161 
3078.390336 75.170410 
3080.319152 74.162058 
3082.247968 73.696331 
3084.176784 72.856297 
3086.105600 72.235283 
3088.034416 71.248221 
3089.963232 70.612443 
3091.892048 70.241123 
3093.820864 70.011295 
3095.749680 70.098151 
3097.678496 70.767107 
3099.607312 71.835560 
3101.536128 73.256237 
3103.464944 74.625375 
3105.393760 75.782231 
3107.322576 76.662915 
3109.251392 77.242712 
3111.180208 77.710766 
3113.109024 78.053326 
3115.037840 78.233206 
3116.966656 78.401022 
3118.895472 78.589263 
3120.824288 78.927208 
3122.753104 79.209035 
3124.681920 79.648048 
3126.610736 79.947989 
3128.539552 80.246079 
3130.468368 80.433759 
3132.397184 80.554854 
3134.326000 80.666449 
3136.254816 80.671773 
3138.183632 80.396555 
3140.112448 80.241618 
3142.041264 79.562610 
3143.970080 79.037791 
3145.898896 78.353341 
3147.827712 77.572440 
3149.756528 76.898941 
3151.685344 76.466649 
3153.614160 76.302162 
3155.542976 76.442656 
3157.471792 76.648504 
3159.400608 76.691836 
3161.329424 76.544448 
3163.258240 76.306355 
3165.187056 75.588738 
3167.115872 74.979130 
3169.044688 74.018987 
3170.973504 73.309251 
3172.902320 72.680661 
3174.831136 72.467070 
3176.759952 72.317681 
3178.688768 72.505942 
3180.617584 72.307801 
3182.546400 72.146923 
3184.475216 71.938656 
3186.404032 71.900089 
3188.332848 71.872162 
3190.261664 71.936846 
3192.190480 71.971240 
3194.119296 72.181130 
3196.048112 72.311182 
3197.976928 72.500136 
3199.905744 72.669461 
3201.834560 72.978047 
3203.763376 73.099430 
3205.692192 73.198564 
3207.621008 73.294770 
3209.549824 73.214904 
3211.478640 73.079675 
3213.407456 72.917336 
3215.336272 72.664331 
3217.265088 72.435799 
3219.193904 71.892851 
3221.122720 71.428566 
3223.051536 70.779078 
3224.980352 70.478314 
3226.909168 69.579514 
3228.837984 68.891284 
3230.766800 68.019873 
3232.695616 67.323504 
3234.624432 66.348079 
3236.553248 65.406714 
3238.482064 64.350682 
3240.410880 63.399052 
3242.339696 62.553230 
3244.268512 61.825337 
3246.197328 61.249386 
3248.126144 60.686928 
3250.054960 60.041374 
3251.983776 59.466557 
3253.912592 58.724292 
3255.841408 58.318607 
3257.770224 57.705213 
3259.699040 57.275648 
3261.627856 56.590422 
3263.556672 56.012977 
3265.485488 54.958061 
3267.414304 54.129407 
3269.343120 53.139436 
3271.271936 52.271061 
3273.200752 51.341033 
3275.129568 50.702686 
3277.058384 50.043948 
3278.987200 49.402710 
3280.916016 48.753226 
3282.844832 48.033772 
3284.773648 47.537760 
3286.702464 47.652707 
3288.631280 47.977326 
3290.560096 49.127861 
3292.488912 50.364069 
3294.417728 52.097382 
3296.346544 53.660201 
3298.275360 55.485336 
3300.204176 57.109722 
3302.132992 58.737116 
3304.061808 60.323212 
3305.990624 62.024372 
3307.919440 63.358220 
3309.848256 64.884159 
3311.777072 66.066090 
3313.705888 67.519409 
3315.634704 68.715019 
3317.563520 69.688129 
3319.492336 70.863906 
3321.421152 71.955105 
3323.349968 72.928841 
3325.278784 73.822679 
3327.207600 74.576172 
3329.136416 75.389820 
3331.065232 76.208891 
3332.994048 76.961561 
3334.922864 77.638978 
3336.851680 78.270982 
3338.780496 78.844785 
3340.709312 79.349145 
3342.638128 79.846484 
3344.566944 80.490763 
3346.495760 80.861880 
3348.424576 81.448157 
3350.353392 82.262450 
3352.282208 82.766140 
3354.211024 83.462775 
3356.139840 83.858221 
3358.068656 84.527519 
3359.997472 84.905355 
3361.926288 85.315083 
3363.855104 85.684864 
3365.783920 86.295392 
3367.712736 86.653832 
3369.641552 87.183440 
3371.570368 87.428343 
3373.499184 87.908858 
3375.428000 88.234901 
3377.356816 88.658771 
3379.285632 89.000507 
3381.214448 89.214525 
3383.143264 89.596089 
3385.072080 89.807909 
3387.000896 90.235478 
3388.929712 90.618413 
3390.858528 90.948913 
3392.787344 91.110874 
3394.716160 91.390240 
3396.644976 91.574900 
3398.573792 91.849774 
3400.502608 91.901585 
3402.431424 92.106478 
3404.360240 92.210289 
3406.289056 92.415987 
3408.217872 92.685343 
3410.146688 92.710733 
3412.075504 92.905839 
3414.004320 92.887655 
3415.933136 93.095992 
3417.861952 93.133196 
3419.790768 93.019819 
3421.719584 93.041505 
3423.648400 93.242855 
3425.577216 93.376649 
3427.506032 93.513138 
3429.434848 93.555232 
3431.363664 93.565386 
3433.292480 93.844595 
3435.221296 93.759388 
3437.150112 93.726650 
3439.078928 93.839133 
3441.007744 93.847033 
3442.936560 93.831836 
3444.865376 93.838112 
3446.794192 93.626059 
3448.723008 93.948932 
3450.651824 93.911608 
3452.580640 94.121806 
3454.509456 94.166304 
3456.438272 94.175771 
3458.367088 94.124225 
3460.295904 94.090899 
3462.224720 94.160366 
3464.153536 94.081535 
3466.082352 93.943561 
3468.011168 94.076625 
3469.939984 94.010574 
3471.868800 94.078045 
3473.797616 94.103099 
3475.726432 94.312600 
3477.655248 94.254718 
3479.584064 94.170520 
3481.512880 94.090685 
3483.441696 94.260476 
3485.370512 94.208658 
3487.299328 94.155284 
3489.228144 94.421266 
3491.156960 94.434257 
3493.085776 94.281406 
3495.014592 94.331693 
3496.943408 94.437331 
3498.872224 94.344492 
3500.801040 94.073086 
3502.729856 94.055204 
3504.658672 94.346117 
3506.587488 94.517373 
3508.516304 94.086835 
3510.445120 94.249742 
3512.373936 94.373554 
3514.302752 94.599897 
3516.231568 94.424478 
3518.160384 94.365327 
3520.089200 94.366397 
3522.018016 94.233099 
3523.946832 94.371733 
3525.875648 94.196396 
3527.804464 94.031458 
3529.733280 94.123019 
3531.662096 94.505744 
3533.590912 94.380711 
3535.519728 94.140039 
3537.448544 94.484584 
3539.377360 94.436252 
3541.306176 94.387999 
3543.234992 94.391739 
3545.163808 94.374425 
3547.092624 94.364610 
3549.021440 94.383163 
3550.950256 94.393972 
3552.879072 94.400194 
3554.807888 94.258021 
3556.736704 94.343738 
3558.665520 94.330875 
3560.594336 94.281842 
3562.523152 94.237490 
3564.451968 94.170448 
3566.380784 94.103432 
3568.309600 94.045508 
3570.238416 94.019082 
3572.167232 93.651414 
3574.096048 93.794365 
3576.024864 93.679626 
3577.953680 93.598070 
3579.882496 93.504738 
3581.811312 93.394766 
3583.740128 93.218657 
3585.668944 93.047107 
3587.597760 92.858918 
3589.526576 92.712641 
3591.455392 92.538892 
3593.384208 92.333460 
3595.313024 92.171374 
3597.241840 92.030658 
3599.170656 91.890382 
3601.099472 91.817291 
3603.028288 91.831887 
3604.957104 91.855588 
3606.885920 91.933549 
3608.814736 91.973621 
3610.743552 92.045502 
3612.672368 92.107835 
3614.601184 92.224763 
3616.530000 92.231671 
3618.458816 92.310799 
3620.387632 92.314109 
3622.316448 92.284602 
3624.245264 92.266630 
3626.174080 92.236014 
3628.102896 92.170434 
3630.031712 92.185799 
3631.960528 92.199731 
3633.889344 92.231701 
3635.818160 91.992529 
3637.746976 92.241849 
3639.675792 92.275605 
3641.604608 92.371966 
3643.533424 92.368249 
3645.462240 92.418892 
3647.391056 92.469141 
3649.319872 92.513142 
3651.248688 92.570921 
3653.177504 92.643915 
3655.106320 92.692336 
3657.035136 92.716106 
3658.963952 92.563934 
3660.892768 92.586779 
3662.821584 92.780218 
3664.750400 92.962479 
3666.679216 92.968244 
3668.608032 92.999577 
3670.536848 93.043819 
3672.465664 93.132463 
3674.394480 93.174458 
3676.323296 93.198756 
3678.252112 93.167225 
3680.180928 93.134386 
3682.109744 93.068174 
3684.038560 93.130393 
3685.967376 93.040369 
3687.896192 93.007144 
3689.825008 92.985703 
3691.753824 92.964312 
3693.682640 92.657443 
3695.611456 92.866865 
3697.540272 93.012853 
3699.469088 93.039371 
3701.397904 93.158375 
3703.326720 93.190272 
3705.255536 93.321307 
3707.184352 93.435236 
3709.113168 93.455046 
3711.041984 93.466638 
3712.970800 93.527125 
3714.899616 94.232907 
3716.828432 93.694141 
3718.757248 93.348111 
3720.686064 93.163724 
3722.614880 93.090055 
3724.543696 92.840101 
3726.472512 92.797074 
3728.401328 92.489793 
3730.330144 92.831267 
3732.258960 92.849523 
3734.187776 92.981850 
3736.116592 93.050330 
3738.045408 93.198242 
3739.974224 93.305540 
3741.903040 93.453609 
3743.831856 93.517280 
3745.760672 93.669726 
3747.689488 93.676840 
3749.618304 93.752011 
3751.547120 93.778349 
3753.475936 93.817557 
3755.404752 93.782847 
3757.333568 93.781937 
3759.262384 93.658800 
3761.191200 93.615946 
3763.120016 93.628778 
3765.048832 93.556935 
3766.977648 93.524327 
3768.906464 93.525157 
3770.835280 93.519240 
3772.764096 93.359600 
3774.692912 93.506771 
3776.621728 93.516573 
3778.550544 93.537470 
3780.479360 93.578766 
3782.408176 93.641481 
3784.336992 93.703153 
3786.265808 93.764929 
3788.194624 93.636060 
3790.123440 93.864107 
3792.052256 93.920114 
3793.981072 93.883692 
3795.909888 93.864645 
3797.838704 93.857544 
3799.767520 93.816360 
3801.696336 93.792145 
3803.625152 93.749299 
3805.553968 93.717456 
3807.482784 93.673829 
3809.411600 93.359355 
3811.340416 93.563864 
3813.269232 93.537011 
3815.198048 93.541711 
3817.126864 93.563107 
3819.055680 93.590921 
3820.984496 93.660421 
3822.913312 93.741271 
3824.842128 93.760402 
3826.770944 93.858904 
3828.699760 93.909152 
3830.628576 93.862601 
3832.557392 93.877791 
3834.486208 93.886326 
3836.415024 93.860541 
3838.343840 93.879838 
3840.272656 93.813524 
3842.201472 93.766755 
3844.130288 93.717768 
3846.059104 93.587270 
3847.987920 93.629225 
3849.916736 93.591433 
3851.845552 93.526130 
3853.774368 93.528477 
3855.703184 93.539284 
3857.632000 93.527270 
3859.560816 93.541833 
3861.489632 93.485150 
3863.418448 93.457203 
3865.347264 93.462109 
3867.276080 93.403406 
3869.204896 93.350820 
3871.133712 93.303097 
3873.062528 93.179920 
3874.991344 93.140415 
3876.920160 93.124627 
3878.848976 92.904389 
3880.777792 92.822078 
3882.706608 92.779891 
3884.635424 92.703229 
3886.564240 92.726144 
3888.493056 92.277706 
3890.421872 92.662536 
3892.350688 92.675243 
3894.279504 92.701548 
3896.208320 92.684443 
3898.137136 92.700420 
3900.065952 92.692581 
3901.994768 92.697311 
3903.923584 92.713530 
3905.852400 92.724294 
3907.781216 92.580877 
3909.710032 92.528882 
3911.638848 92.656497 
3913.567664 92.632390 
3915.496480 92.624261 
3917.425296 92.620422 
3919.354112 92.613403 
3921.282928 92.616772 
3923.211744 92.616209 
3925.140560 92.605545 
3927.069376 92.601188 
3928.998192 92.589062 
3930.927008 92.567983 
3932.855824 92.554304 
3934.784640 92.610197 
3936.713456 92.431240 
3938.642272 92.404747 
3940.571088 92.356040 
3942.499904 92.305062 
3944.428720 92.245432 
3946.357536 92.187196 
3948.286352 92.118117 
3950.215168 92.050367 
3952.143984 91.999340 
3954.072800 91.941988 
3956.001616 91.849762 
3957.930432 91.845380 
3959.859248 91.726702 
3961.788064 91.437700 
3963.716880 91.578335 
3965.645696 91.440528 
3967.574512 91.067310 
3969.503328 90.924079 
3971.432144 90.718620 
3973.360960 90.596369 
3975.289776 90.581520 
3977.218592 90.806522 
3979.147408 90.632047 
3981.076224 90.605071 
3983.005040 90.766968 
3984.933856 90.829812 
3986.862672 90.825697 
3988.791488 91.021568 
3990.720304 91.154133 
3992.649120 91.053395 
3994.577936 90.982335 
3996.506752 91.351345 
3998.435568 91.049766 
4000.364384 91.081903 
