# Supplementary material for: Characterization data and kinetic studies of novel lipophilic analogues from 2,4-dichlorophenoxyacetic acid and Propanil herbicides
Source: Data Brief. 2020 Aug 21;32:106202. doi: 10.1016/j.dib.2020.106202 (PMC7482028; doi:10.1016/j.dib.2020.106202)
Supplement: Supplementary file 2 [file mmc2.zip › 11c.txt]

##YUNITS=%T
399.264912 60.450670 
401.193728 54.165263 
403.122544 51.988656 
405.051360 71.024584 
406.980176 68.930369 
408.908992 79.773135 
410.837808 80.433837 
412.766624 82.844276 
414.695440 80.110739 
416.624256 84.983912 
418.553072 78.857206 
420.481888 81.971760 
422.410704 75.978231 
424.339520 82.271967 
426.268336 76.071859 
428.197152 80.161950 
430.125968 79.633321 
432.054784 72.000251 
433.983600 71.534645 
435.912416 63.289151 
437.841232 53.560001 
439.770048 46.669379 
441.698864 48.639045 
443.627680 49.943311 
445.556496 58.463257 
447.485312 63.501527 
449.414128 68.085152 
451.342944 68.074861 
453.271760 72.441103 
455.200576 70.033420 
457.129392 65.905606 
459.058208 59.089587 
460.987024 55.585612 
462.915840 54.541450 
464.844656 59.033737 
466.773472 58.519316 
468.702288 58.741138 
470.631104 64.885264 
472.559920 61.358157 
474.488736 59.461148 
476.417552 58.606401 
478.346368 49.848707 
480.275184 52.496012 
482.204000 55.295573 
484.132816 53.494207 
486.061632 52.563390 
487.990448 52.283120 
489.919264 54.697525 
491.848080 54.232185 
493.776896 56.186874 
495.705712 58.514572 
497.634528 61.202122 
499.563344 63.592523 
501.492160 63.056616 
503.420976 64.546913 
505.349792 64.813944 
507.278608 60.909731 
509.207424 64.023628 
511.136240 66.820751 
513.065056 70.425072 
514.993872 71.492659 
516.922688 73.329585 
518.851504 73.900280 
520.780320 75.031972 
522.709136 72.965230 
524.637952 75.426166 
526.566768 74.679000 
528.495584 75.068980 
530.424400 73.141354 
532.353216 74.259329 
534.282032 73.220427 
536.210848 73.733068 
538.139664 73.045899 
540.068480 72.673349 
541.997296 71.525159 
543.926112 70.423755 
545.854928 70.108726 
547.783744 69.180862 
549.712560 68.482460 
551.641376 67.164991 
553.570192 64.619280 
555.499008 61.185245 
557.427824 58.279382 
559.356640 54.862764 
561.285456 53.679997 
563.214272 53.564890 
565.143088 53.843603 
567.071904 55.364916 
569.000720 55.411786 
570.929536 54.928852 
572.858352 55.107607 
574.787168 54.617980 
576.715984 54.398366 
578.644800 53.684315 
580.573616 55.622743 
582.502432 58.710539 
584.431248 61.257705 
586.360064 61.605211 
588.288880 62.076607 
590.217696 62.945740 
592.146512 62.754786 
594.075328 62.733930 
596.004144 62.994595 
597.932960 63.465091 
599.861776 64.270125 
601.790592 63.295118 
603.719408 63.910664 
605.648224 63.260922 
607.577040 63.301029 
609.505856 62.926221 
611.434672 62.175804 
613.363488 64.017392 
615.292304 63.930238 
617.221120 63.513664 
619.149936 64.633165 
621.078752 63.737641 
623.007568 65.036347 
624.936384 63.185759 
626.865200 63.556506 
628.794016 62.437179 
630.722832 63.020220 
632.651648 62.204610 
634.580464 61.476735 
636.509280 60.578498 
638.438096 60.006679 
640.366912 59.172077 
642.295728 58.154406 
644.224544 57.135404 
646.153360 56.355734 
648.082176 54.529260 
650.010992 53.475419 
651.939808 52.194690 
653.868624 49.738010 
655.797440 48.637869 
657.726256 46.928106 
659.655072 46.151510 
661.583888 45.316967 
663.512704 44.459025 
665.441520 43.480182 
667.370336 42.375020 
669.299152 40.697973 
671.227968 38.922306 
673.156784 39.407980 
675.085600 40.339672 
677.014416 39.406545 
678.943232 38.855002 
680.872048 38.963823 
682.800864 38.987150 
684.729680 39.153437 
686.658496 38.581698 
688.587312 37.729723 
690.516128 36.284930 
692.444944 35.969970 
694.373760 35.334425 
696.302576 34.863997 
698.231392 35.966319 
700.160208 36.290525 
702.089024 36.841218 
704.017840 36.507424 
705.946656 36.436704 
707.875472 35.749681 
709.804288 35.407706 
711.733104 34.917776 
713.661920 34.182478 
715.590736 33.720312 
717.519552 33.089158 
719.448368 32.365709 
721.377184 31.723326 
723.306000 31.251462 
725.234816 31.707071 
727.163632 32.431972 
729.092448 33.495163 
731.021264 34.364327 
732.950080 34.923894 
734.878896 35.673579 
736.807712 36.434014 
738.736528 37.058620 
740.665344 37.566419 
742.594160 37.910411 
744.522976 38.731841 
746.451792 39.744092 
748.380608 40.327977 
750.309424 41.082745 
752.238240 42.417001 
754.167056 43.049258 
756.095872 44.057293 
758.024688 44.113188 
759.953504 44.310709 
761.882320 44.529185 
763.811136 44.326335 
765.739952 44.755276 
767.668768 45.516209 
769.597584 46.577822 
771.526400 46.818400 
773.455216 48.091131 
775.384032 49.127465 
777.312848 49.643029 
779.241664 50.580668 
781.170480 51.577622 
783.099296 52.468177 
785.028112 52.774541 
786.956928 53.771786 
788.885744 53.976452 
790.814560 54.438224 
792.743376 54.437327 
794.672192 54.471636 
796.601008 54.639743 
798.529824 54.131966 
800.458640 53.084611 
802.387456 51.270012 
804.316272 48.630294 
806.245088 44.977063 
808.173904 41.831525 
810.102720 38.037383 
812.031536 35.391220 
813.960352 33.044858 
815.889168 32.032409 
817.817984 31.368741 
819.746800 31.869038 
821.675616 32.081921 
823.604432 32.647452 
825.533248 33.966235 
827.462064 37.939085 
829.390880 44.689989 
831.319696 49.023154 
833.248512 52.770086 
835.177328 54.570434 
837.106144 56.933922 
839.034960 57.997783 
840.963776 58.650441 
842.892592 58.945291 
844.821408 58.936443 
846.750224 58.635984 
848.679040 57.915086 
850.607856 56.755947 
852.536672 54.763619 
854.465488 53.420081 
856.394304 50.927494 
858.323120 49.050255 
860.251936 45.925186 
862.180752 43.567656 
864.109568 41.704502 
866.038384 39.785455 
867.967200 38.699166 
869.896016 37.184397 
871.824832 36.147453 
873.753648 34.810600 
875.682464 34.113050 
877.611280 33.638100 
879.540096 37.135179 
881.468912 39.983166 
883.397728 42.691371 
885.326544 45.320402 
887.255360 47.146196 
889.184176 48.446473 
891.112992 49.134789 
893.041808 49.605287 
894.970624 49.453063 
896.899440 49.188834 
898.828256 48.838679 
900.757072 49.553271 
902.685888 49.530261 
904.614704 49.235779 
906.543520 48.522930 
908.472336 48.425670 
910.401152 49.103488 
912.329968 50.276439 
914.258784 52.453917 
916.187600 54.361824 
918.116416 56.609572 
920.045232 57.661623 
921.974048 59.326708 
923.902864 60.133787 
925.831680 61.090668 
927.760496 61.622949 
929.689312 61.713934 
931.618128 62.005215 
933.546944 61.654268 
935.475760 61.574917 
937.404576 61.295503 
939.333392 61.403739 
941.262208 60.826229 
943.191024 60.819554 
945.119840 60.657668 
947.048656 60.236070 
948.977472 59.753777 
950.906288 59.080334 
952.835104 57.289215 
954.763920 54.465741 
956.692736 53.535828 
958.621552 52.826795 
960.550368 51.437923 
962.479184 50.946843 
964.408000 51.721125 
966.336816 52.861759 
968.265632 53.739631 
970.194448 55.018533 
972.123264 55.917698 
974.052080 57.411861 
975.980896 58.434386 
977.909712 59.701220 
979.838528 60.081463 
981.767344 60.347840 
983.696160 60.554204 
985.624976 60.676778 
987.553792 60.877310 
989.482608 61.141487 
991.411424 61.856751 
993.340240 62.078761 
995.269056 62.656200 
997.197872 62.395678 
999.126688 62.438095 
1001.055504 62.024717 
1002.984320 61.668078 
1004.913136 60.825438 
1006.841952 59.939136 
1008.770768 59.065395 
1010.699584 58.168860 
1012.628400 57.027194 
1014.557216 55.503570 
1016.486032 53.763906 
1018.414848 51.673820 
1020.343664 48.991760 
1022.272480 44.328786 
1024.201296 38.964646 
1026.130112 35.353989 
1028.058928 34.006192 
1029.987744 34.898987 
1031.916560 37.369797 
1033.845376 40.450217 
1035.774192 43.783231 
1037.703008 47.274299 
1039.631824 50.173683 
1041.560640 53.041399 
1043.489456 54.614508 
1045.418272 55.861179 
1047.347088 56.761476 
1049.275904 57.560920 
1051.204720 58.216249 
1053.133536 58.603334 
1055.062352 58.440392 
1056.991168 58.135585 
1058.919984 57.744238 
1060.848800 57.023790 
1062.777616 56.747596 
1064.706432 57.301465 
1066.635248 57.979531 
1068.564064 57.956634 
1070.492880 57.232705 
1072.421696 55.879097 
1074.350512 54.011577 
1076.279328 52.376470 
1078.208144 50.744838 
1080.136960 49.703092 
1082.065776 49.086794 
1083.994592 48.674385 
1085.923408 48.569626 
1087.852224 48.208121 
1089.781040 47.719881 
1091.709856 47.695840 
1093.638672 48.513121 
1095.567488 49.947284 
1097.496304 51.384755 
1099.425120 52.518852 
1101.353936 53.082221 
1103.282752 52.715555 
1105.211568 51.443855 
1107.140384 50.006523 
1109.069200 48.326566 
1110.998016 46.472124 
1112.926832 44.762740 
1114.855648 43.743258 
1116.784464 42.659227 
1118.713280 41.261972 
1120.642096 38.552217 
1122.570912 35.098050 
1124.499728 31.713934 
1126.428544 29.804216 
1128.357360 29.876109 
1130.286176 30.595027 
1132.214992 31.383333 
1134.143808 31.938375 
1136.072624 33.446907 
1138.001440 35.872170 
1139.930256 38.526586 
1141.859072 39.939998 
1143.787888 40.483987 
1145.716704 40.301204 
1147.645520 38.995113 
1149.574336 37.472382 
1151.503152 37.249051 
1153.431968 38.666278 
1155.360784 40.600407 
1157.289600 42.387523 
1159.218416 43.354781 
1161.147232 43.979765 
1163.076048 43.844990 
1165.004864 43.604781 
1166.933680 43.126688 
1168.862496 42.337306 
1170.791312 41.216001 
1172.720128 39.887943 
1174.648944 38.100111 
1176.577760 36.040759 
1178.506576 34.701793 
1180.435392 34.700465 
1182.364208 35.827872 
1184.293024 37.036396 
1186.221840 38.064041 
1188.150656 38.528106 
1190.079472 38.853088 
1192.008288 38.720391 
1193.937104 38.841872 
1195.865920 38.985976 
1197.794736 39.258995 
1199.723552 39.822416 
1201.652368 40.428991 
1203.581184 41.025832 
1205.510000 41.512146 
1207.438816 41.936086 
1209.367632 42.435258 
1211.296448 42.449814 
1213.225264 42.926359 
1215.154080 43.331230 
1217.082896 43.283889 
1219.011712 42.341299 
1220.940528 41.106722 
1222.869344 39.001782 
1224.798160 36.577845 
1226.726976 34.036748 
1228.655792 33.308644 
1230.584608 34.101618 
1232.513424 35.189646 
1234.442240 35.684353 
1236.371056 35.814459 
1238.299872 35.892166 
1240.228688 36.125262 
1242.157504 36.592925 
1244.086320 36.781765 
1246.015136 36.447284 
1247.943952 35.540321 
1249.872768 34.800317 
1251.801584 35.028921 
1253.730400 36.287255 
1255.659216 38.194975 
1257.588032 39.835548 
1259.516848 40.885691 
1261.445664 41.319672 
1263.374480 41.700966 
1265.303296 41.791176 
1267.232112 41.844549 
1269.160928 41.892958 
1271.089744 41.980847 
1273.018560 41.829563 
1274.947376 41.380441 
1276.876192 40.602122 
1278.805008 39.279323 
1280.733824 37.963815 
1282.662640 36.444811 
1284.591456 35.353457 
1286.520272 34.121559 
1288.449088 32.853015 
1290.377904 32.048243 
1292.306720 31.138118 
1294.235536 30.394779 
1296.164352 29.653090 
1298.093168 29.133841 
1300.021984 28.705509 
1301.950800 29.199599 
1303.879616 29.765541 
1305.808432 30.757087 
1307.737248 31.811072 
1309.666064 33.062149 
1311.594880 33.960685 
1313.523696 34.634669 
1315.452512 35.154807 
1317.381328 35.065231 
1319.310144 35.283726 
1321.238960 35.704398 
1323.167776 36.183394 
1325.096592 36.458675 
1327.025408 36.425393 
1328.954224 36.328631 
1330.883040 36.263743 
1332.811856 36.196862 
1334.740672 36.670356 
1336.669488 37.519518 
1338.598304 37.936610 
1340.527120 38.153182 
1342.455936 39.136834 
1344.384752 39.107241 
1346.313568 38.868842 
1348.242384 38.516058 
1350.171200 38.028122 
1352.100016 37.662845 
1354.028832 37.395399 
1355.957648 36.621188 
1357.886464 36.175147 
1359.815280 35.268853 
1361.744096 34.096938 
1363.672912 32.972194 
1365.601728 32.329244 
1367.530544 30.769732 
1369.459360 29.035940 
1371.388176 27.963698 
1373.316992 27.928062 
1375.245808 26.155079 
1377.174624 25.686699 
1379.103440 25.450108 
1381.032256 25.896932 
1382.961072 25.701870 
1384.889888 26.201478 
1386.818704 25.829344 
1388.747520 25.317772 
1390.676336 25.587937 
1392.605152 26.860881 
1394.533968 27.937986 
1396.462784 29.303150 
1398.391600 32.385901 
1400.320416 33.757639 
1402.249232 36.472206 
1404.178048 37.974252 
1406.106864 38.748181 
1408.035680 39.326394 
1409.964496 38.978630 
1411.893312 37.864065 
1413.822128 37.849514 
1415.750944 38.672746 
1417.679760 39.393383 
1419.608576 38.363937 
1421.537392 39.489003 
1423.466208 38.370268 
1425.395024 37.630322 
1427.323840 37.318737 
1429.252656 35.645879 
1431.181472 34.578314 
1433.110288 33.300579 
1435.039104 33.721154 
1436.967920 32.773605 
1438.896736 31.416047 
1440.825552 31.335512 
1442.754368 31.030882 
1444.683184 30.736561 
1446.612000 30.183400 
1448.540816 29.390033 
1450.469632 29.215868 
1452.398448 28.323523 
1454.327264 27.866372 
1456.256080 27.284211 
1458.184896 26.648760 
1460.113712 25.942174 
1462.042528 25.361809 
1463.971344 24.827900 
1465.900160 23.362469 
1467.828976 23.539397 
1469.757792 24.193544 
1471.686608 24.513333 
1473.615424 21.651934 
1475.544240 21.675500 
1477.473056 21.036205 
1479.401872 23.860714 
1481.330688 27.064048 
1483.259504 29.593293 
1485.188320 32.159109 
1487.117136 32.958891 
1489.045952 34.615349 
1490.974768 32.301757 
1492.903584 32.892362 
1494.832400 32.838143 
1496.761216 32.001783 
1498.690032 30.819049 
1500.618848 30.030960 
1502.547664 29.063481 
1504.476480 29.202200 
1506.405296 28.304586 
1508.334112 27.509638 
1510.262928 26.536476 
1512.191744 25.721537 
1514.120560 25.317052 
1516.049376 25.328800 
1517.978192 23.297443 
1519.907008 24.885578 
1521.835824 22.513031 
1523.764640 23.303967 
1525.693456 22.000301 
1527.622272 22.454857 
1529.551088 21.760330 
1531.479904 24.519313 
1533.408720 24.151622 
1535.337536 24.918012 
1537.266352 27.367578 
1539.195168 31.009739 
1541.123984 30.889826 
1543.052800 33.918778 
1544.981616 34.666683 
1546.910432 37.165961 
1548.839248 39.582992 
1550.768064 40.171290 
1552.696880 42.667928 
1554.625696 42.269666 
1556.554512 45.677656 
1558.483328 46.034527 
1560.412144 41.262703 
1562.340960 42.076276 
1564.269776 41.221319 
1566.198592 39.615782 
1568.127408 40.499829 
1570.056224 35.501102 
1571.985040 34.828535 
1573.913856 33.556286 
1575.842672 31.417558 
1577.771488 27.652134 
1579.700304 27.007046 
1581.629120 24.416954 
1583.557936 23.647987 
1585.486752 22.068167 
1587.415568 22.297128 
1589.344384 21.973664 
1591.273200 23.072421 
1593.202016 23.419755 
1595.130832 24.779918 
1597.059648 25.494615 
1598.988464 26.813098 
1600.917280 27.514673 
1602.846096 28.637776 
1604.774912 29.443648 
1606.703728 31.306026 
1608.632544 32.465178 
1610.561360 34.350383 
1612.490176 35.711282 
1614.418992 38.856685 
1616.347808 38.910153 
1618.276624 40.272474 
1620.205440 42.061750 
1622.134256 42.774781 
1624.063072 41.900319 
1625.991888 43.259453 
1627.920704 41.965602 
1629.849520 42.047849 
1631.778336 41.702776 
1633.707152 42.406071 
1635.635968 39.897722 
1637.564784 39.322940 
1639.493600 38.329614 
1641.422416 37.495076 
1643.351232 36.798011 
1645.280048 36.358322 
1647.208864 33.044407 
1649.137680 32.125692 
1651.066496 31.827703 
1652.995312 29.668039 
1654.924128 25.555272 
1656.852944 25.533032 
1658.781760 23.813456 
1660.710576 24.267921 
1662.639392 22.440874 
1664.568208 22.364755 
1666.497024 22.476141 
1668.425840 23.860367 
1670.354656 22.649066 
1672.283472 23.487785 
1674.212288 24.769850 
1676.141104 24.606773 
1678.069920 25.976712 
1679.998736 27.439661 
1681.927552 29.072189 
1683.856368 30.498060 
1685.785184 30.860101 
1687.714000 33.378332 
1689.642816 33.820909 
1691.571632 35.252001 
1693.500448 37.229219 
1695.429264 37.345535 
1697.358080 37.911033 
1699.286896 39.926501 
1701.215712 37.802226 
1703.144528 40.667616 
1705.073344 40.474042 
1707.002160 41.567993 
1708.930976 42.065859 
1710.859792 44.277170 
1712.788608 45.945051 
1714.717424 48.176079 
1716.646240 49.442358 
1718.575056 50.315073 
1720.503872 52.160652 
1722.432688 54.015023 
1724.361504 54.616684 
1726.290320 56.143547 
1728.219136 56.934687 
1730.147952 56.935162 
1732.076768 58.000077 
1734.005584 55.995454 
1735.934400 55.925139 
1737.863216 57.803177 
1739.792032 55.539685 
1741.720848 57.052801 
1743.649664 56.192553 
1745.578480 58.180251 
1747.507296 59.066765 
1749.436112 60.662599 
1751.364928 60.596140 
1753.293744 62.778949 
1755.222560 64.332819 
1757.151376 64.488973 
1759.080192 66.451088 
1761.009008 66.442756 
1762.937824 66.728024 
1764.866640 68.392078 
1766.795456 68.777647 
1768.724272 69.485753 
1770.653088 70.287858 
1772.581904 70.707881 
1774.510720 71.368719 
1776.439536 72.047026 
1778.368352 73.146322 
1780.297168 73.219866 
1782.225984 73.986790 
1784.154800 74.208735 
1786.083616 74.466320 
1788.012432 75.693334 
1789.941248 75.682609 
1791.870064 75.910777 
1793.798880 76.266966 
1795.727696 76.639493 
1797.656512 76.963198 
1799.585328 77.266943 
1801.514144 77.460770 
1803.442960 77.670401 
1805.371776 77.873646 
1807.300592 78.184615 
1809.229408 78.383818 
1811.158224 78.632367 
1813.087040 78.696677 
1815.015856 79.246340 
1816.944672 79.273185 
1818.873488 79.456714 
1820.802304 79.714096 
1822.731120 80.388314 
1824.659936 80.595165 
1826.588752 81.089605 
1828.517568 81.459063 
1830.446384 81.851597 
1832.375200 82.519907 
1834.304016 82.866265 
1836.232832 83.167446 
1838.161648 83.455094 
1840.090464 84.051860 
1842.019280 84.329610 
1843.948096 84.337835 
1845.876912 84.585287 
1847.805728 84.746341 
1849.734544 85.078937 
1851.663360 85.308090 
1853.592176 85.238491 
1855.520992 85.315909 
1857.449808 84.798090 
1859.378624 84.471130 
1861.307440 84.192305 
1863.236256 84.044837 
1865.165072 83.693991 
1867.093888 82.986183 
1869.022704 82.216186 
1870.951520 81.628198 
1872.880336 81.166619 
1874.809152 80.609962 
1876.737968 79.943378 
1878.666784 79.243390 
1880.595600 78.579587 
1882.524416 78.041287 
1884.453232 77.326265 
1886.382048 76.998525 
1888.310864 76.417938 
1890.239680 75.187277 
1892.168496 75.142831 
1894.097312 74.296805 
1896.026128 74.048156 
1897.954944 74.546948 
1899.883760 75.891673 
1901.812576 77.494853 
1903.741392 79.213605 
1905.670208 81.012054 
1907.599024 82.743836 
1909.527840 83.076441 
1911.456656 84.062311 
1913.385472 84.348654 
1915.314288 85.559349 
1917.243104 84.439813 
1919.171920 84.618744 
1921.100736 85.214870 
1923.029552 84.781067 
1924.958368 84.851209 
1926.887184 84.914452 
1928.816000 85.235338 
1930.744816 85.625857 
1932.673632 85.853540 
1934.602448 86.131568 
1936.531264 86.461803 
1938.460080 86.735967 
1940.388896 87.028370 
1942.317712 87.280164 
1944.246528 87.543529 
1946.175344 87.782590 
1948.104160 88.160366 
1950.032976 88.248482 
1951.961792 88.622366 
1953.890608 88.583405 
1955.819424 88.732868 
1957.748240 88.861650 
1959.677056 88.950655 
1961.605872 88.994986 
1963.534688 89.127593 
1965.463504 89.091903 
1967.392320 89.104425 
1969.321136 89.144503 
1971.249952 89.135328 
1973.178768 89.155328 
1975.107584 89.143530 
1977.036400 89.137033 
1978.965216 89.120059 
1980.894032 89.115987 
1982.822848 89.104568 
1984.751664 89.097527 
1986.680480 89.073939 
1988.609296 89.052562 
1990.538112 89.030545 
1992.466928 89.008334 
1994.395744 89.095662 
1996.324560 88.987727 
1998.253376 88.894869 
2000.182192 88.805690 
2002.111008 88.857592 
2004.039824 88.885804 
2005.968640 88.972943 
2007.897456 89.018100 
2009.826272 89.040837 
2011.755088 88.769389 
2013.683904 88.785478 
2015.612720 88.280905 
2017.541536 87.549338 
2019.470352 87.272899 
2021.399168 86.987794 
2023.327984 86.911427 
2025.256800 86.761088 
2027.185616 86.729909 
2029.114432 86.722802 
2031.043248 86.791543 
2032.972064 86.831758 
2034.900880 86.915623 
2036.829696 86.979784 
2038.758512 87.176609 
2040.687328 87.084839 
2042.616144 87.075505 
2044.544960 87.212071 
2046.473776 87.184989 
2048.402592 87.172964 
2050.331408 87.195491 
2052.260224 87.256295 
2054.189040 87.366727 
2056.117856 87.433621 
2058.046672 87.589192 
2059.975488 87.665484 
2061.904304 87.838219 
2063.833120 87.814618 
2065.761936 87.781477 
2067.690752 87.909459 
2069.619568 87.931419 
2071.548384 87.931416 
2073.477200 87.947983 
2075.406016 88.052837 
2077.334832 88.143290 
2079.263648 88.226946 
2081.192464 88.300794 
2083.121280 88.350154 
2085.050096 88.441019 
2086.978912 88.541507 
2088.907728 88.437378 
2090.836544 88.525991 
2092.765360 88.593676 
2094.694176 88.640003 
2096.622992 88.626131 
2098.551808 88.533489 
2100.480624 88.423529 
2102.409440 88.196506 
2104.338256 87.992204 
2106.267072 87.744610 
2108.195888 87.661233 
2110.124704 87.616414 
2112.053520 87.682706 
2113.982336 87.657199 
2115.911152 87.617296 
2117.839968 87.418462 
2119.768784 87.278552 
2121.697600 87.088143 
2123.626416 86.811106 
2125.555232 86.469270 
2127.484048 86.209653 
2129.412864 85.857492 
2131.341680 85.519863 
2133.270496 85.193258 
2135.199312 84.865074 
2137.128128 84.656123 
2139.056944 84.559514 
2140.985760 84.675125 
2142.914576 84.669420 
2144.843392 84.742549 
2146.772208 84.762328 
2148.701024 84.765214 
2150.629840 84.901395 
2152.558656 85.012412 
2154.487472 85.075821 
2156.416288 85.197537 
2158.345104 85.146094 
2160.273920 85.121521 
2162.202736 85.116486 
2164.131552 85.063626 
2166.060368 85.025368 
2167.989184 84.941347 
2169.918000 84.828639 
2171.846816 84.772657 
2173.775632 84.656163 
2175.704448 84.595657 
2177.633264 84.539516 
2179.562080 84.380807 
2181.490896 84.340466 
2183.419712 84.254417 
2185.348528 84.139624 
2187.277344 84.065156 
2189.206160 83.979776 
2191.134976 83.945016 
2193.063792 83.955176 
2194.992608 83.908076 
2196.921424 83.851114 
2198.850240 83.817419 
2200.779056 83.736831 
2202.707872 83.816601 
2204.636688 83.761056 
2206.565504 83.739349 
2208.494320 83.828313 
2210.423136 83.894798 
2212.351952 84.152917 
2214.280768 84.440495 
2216.209584 84.810456 
2218.138400 85.035748 
2220.067216 85.372031 
2221.996032 85.673672 
2223.924848 85.952390 
2225.853664 86.259081 
2227.782480 86.487872 
2229.711296 86.616322 
2231.640112 86.682416 
2233.568928 86.760595 
2235.497744 86.692199 
2237.426560 86.565602 
2239.355376 86.579427 
2241.284192 86.497930 
2243.213008 86.457922 
2245.141824 86.276202 
2247.070640 86.152233 
2248.999456 85.935115 
2250.928272 85.733354 
2252.857088 85.465525 
2254.785904 85.310228 
2256.714720 85.111408 
2258.643536 84.914018 
2260.572352 84.714141 
2262.501168 84.525365 
2264.429984 84.336871 
2266.358800 84.160376 
2268.287616 83.979402 
2270.216432 83.807542 
2272.145248 83.641043 
2274.074064 83.494047 
2276.002880 83.353595 
2277.931696 83.232236 
2279.860512 83.125370 
2281.789328 83.037020 
2283.718144 82.970598 
2285.646960 82.910397 
2287.575776 82.856420 
2289.504592 82.824310 
2291.433408 82.813344 
2293.362224 82.824497 
2295.291040 82.857732 
2297.219856 82.912811 
2299.148672 82.977924 
2301.077488 83.048666 
2303.006304 83.132338 
2304.935120 83.233351 
2306.863936 83.351029 
2308.792752 83.471748 
2310.721568 83.574738 
2312.650384 83.667007 
2314.579200 83.768790 
2316.508016 83.843838 
2318.436832 83.865567 
2320.365648 83.870332 
2322.294464 83.871095 
2324.223280 83.846582 
2326.152096 83.829926 
2328.080912 83.781902 
2330.009728 83.681510 
2331.938544 83.522269 
2333.867360 83.250655 
2335.796176 83.081459 
2337.724992 83.054133 
2339.653808 82.966144 
2341.582624 82.911963 
2343.511440 82.850995 
2345.440256 82.710681 
2347.369072 82.850201 
2349.297888 83.141891 
2351.226704 83.074063 
2353.155520 83.113376 
2355.084336 83.049732 
2357.013152 83.140995 
2358.941968 83.168949 
2360.870784 83.173049 
2362.799600 82.944045 
2364.728416 82.755405 
2366.657232 82.520890 
2368.586048 82.323154 
2370.514864 82.062016 
2372.443680 81.841492 
2374.372496 81.578485 
2376.301312 81.417131 
2378.230128 81.303686 
2380.158944 81.230734 
2382.087760 81.172535 
2384.016576 81.140829 
2385.945392 81.176000 
2387.874208 81.322308 
2389.803024 81.412853 
2391.731840 81.625766 
2393.660656 81.683980 
2395.589472 81.780316 
2397.518288 81.689275 
2399.447104 81.627197 
2401.375920 81.480551 
2403.304736 81.141756 
2405.233552 80.953192 
2407.162368 80.837484 
2409.091184 80.967966 
2411.020000 81.049993 
2412.948816 81.253732 
2414.877632 81.240283 
2416.806448 81.325265 
2418.735264 81.282495 
2420.664080 81.248267 
2422.592896 81.174345 
2424.521712 81.050337 
2426.450528 81.027396 
2428.379344 81.141012 
2430.308160 81.298816 
2432.236976 81.510917 
2434.165792 81.820197 
2436.094608 81.988851 
2438.023424 82.282891 
2439.952240 82.546705 
2441.881056 82.847507 
2443.809872 83.139212 
2445.738688 83.423659 
2447.667504 83.638463 
2449.596320 83.618487 
2451.525136 83.703005 
2453.453952 83.609868 
2455.382768 83.568596 
2457.311584 83.436569 
2459.240400 83.352870 
2461.169216 83.220628 
2463.098032 82.994847 
2465.026848 82.772189 
2466.955664 82.620780 
2468.884480 82.167534 
2470.813296 81.597071 
2472.742112 81.141350 
2474.670928 80.492093 
2476.599744 80.010443 
2478.528560 79.519013 
2480.457376 79.152021 
2482.386192 78.952666 
2484.315008 78.721660 
2486.243824 78.606460 
2488.172640 78.430047 
2490.101456 78.332115 
2492.030272 78.140547 
2493.959088 77.923527 
2495.887904 77.807492 
2497.816720 77.778725 
2499.745536 77.674264 
2501.674352 77.616485 
2503.603168 77.710299 
2505.531984 77.650134 
2507.460800 77.681807 
2509.389616 77.615852 
2511.318432 77.630474 
2513.247248 77.465939 
2515.176064 77.477244 
2517.104880 77.427915 
2519.033696 77.444926 
2520.962512 77.346880 
2522.891328 77.312254 
2524.820144 77.159524 
2526.748960 77.054886 
2528.677776 76.951461 
2530.606592 76.980554 
2532.535408 77.005604 
2534.464224 76.963888 
2536.393040 76.960312 
2538.321856 76.945122 
2540.250672 76.842640 
2542.179488 76.659875 
2544.108304 76.414977 
2546.037120 76.309481 
2547.965936 76.235697 
2549.894752 76.171153 
2551.823568 76.031366 
2553.752384 76.029141 
2555.681200 75.988582 
2557.610016 76.066686 
2559.538832 75.994912 
2561.467648 76.103544 
2563.396464 76.014418 
2565.325280 75.900573 
2567.254096 75.732577 
2569.182912 75.573436 
2571.111728 75.394208 
2573.040544 75.150912 
2574.969360 74.929796 
2576.898176 74.671238 
2578.826992 74.439336 
2580.755808 74.203787 
2582.684624 73.900884 
2584.613440 73.602585 
2586.542256 73.287112 
2588.471072 72.986251 
2590.399888 72.635574 
2592.328704 72.329966 
2594.257520 71.954126 
2596.186336 71.637224 
2598.115152 71.078518 
2600.043968 70.728563 
2601.972784 70.302309 
2603.901600 70.033647 
2605.830416 69.755835 
2607.759232 69.482513 
2609.688048 69.268547 
2611.616864 69.052280 
2613.545680 68.792566 
2615.474496 68.567949 
2617.403312 68.397987 
2619.332128 68.177487 
2621.260944 67.878487 
2623.189760 67.604145 
2625.118576 67.399030 
2627.047392 67.127778 
2628.976208 66.822891 
2630.905024 66.693874 
2632.833840 66.490470 
2634.762656 66.377421 
2636.691472 66.277698 
2638.620288 66.282521 
2640.549104 66.215974 
2642.477920 66.377888 
2644.406736 66.252934 
2646.335552 66.376991 
2648.264368 66.286728 
2650.193184 66.257329 
2652.122000 66.128924 
2654.050816 66.006386 
2655.979632 65.742678 
2657.908448 65.484230 
2659.837264 65.179100 
2661.766080 64.862729 
2663.694896 64.563224 
2665.623712 64.352120 
2667.552528 64.107013 
2669.481344 63.937114 
2671.410160 63.744607 
2673.338976 63.771765 
2675.267792 63.695568 
2677.196608 63.616186 
2679.125424 63.650421 
2681.054240 63.640839 
2682.983056 63.610335 
2684.911872 63.801729 
2686.840688 63.916015 
2688.769504 63.887134 
2690.698320 63.973012 
2692.627136 63.996266 
2694.555952 63.977986 
2696.484768 63.879708 
2698.413584 63.769594 
2700.342400 63.597519 
2702.271216 63.428837 
2704.200032 63.310726 
2706.128848 63.142094 
2708.057664 63.048268 
2709.986480 62.919490 
2711.915296 62.746885 
2713.844112 62.524307 
2715.772928 62.357279 
2717.701744 62.098616 
2719.630560 61.734189 
2721.559376 61.345041 
2723.488192 60.905366 
2725.417008 60.420677 
2727.345824 60.153737 
2729.274640 59.942933 
2731.203456 59.884324 
2733.132272 59.929180 
2735.061088 59.987017 
2736.989904 60.006227 
2738.918720 59.897605 
2740.847536 59.835278 
2742.776352 59.574158 
2744.705168 59.357054 
2746.633984 59.109397 
2748.562800 58.783109 
2750.491616 58.569711 
2752.420432 58.346098 
2754.349248 58.190900 
2756.278064 58.054188 
2758.206880 57.881946 
2760.135696 57.673019 
2762.064512 57.510746 
2763.993328 57.123291 
2765.922144 56.797013 
2767.850960 56.400973 
2769.779776 56.162375 
2771.708592 55.661958 
2773.637408 55.231543 
2775.566224 54.934149 
2777.495040 54.608083 
2779.423856 54.272911 
2781.352672 53.927234 
2783.281488 53.628437 
2785.210304 53.298400 
2787.139120 53.005360 
2789.067936 52.613515 
2790.996752 52.299923 
2792.925568 51.821485 
2794.854384 51.172628 
2796.783200 50.707788 
2798.712016 49.923962 
2800.640832 49.310709 
2802.569648 48.485361 
2804.498464 47.809160 
2806.427280 46.962688 
2808.356096 46.181277 
2810.284912 45.166884 
2812.213728 44.336350 
2814.142544 43.436141 
2816.071360 42.536013 
2818.000176 41.487936 
2819.928992 40.277544 
2821.857808 39.026715 
2823.786624 37.713815 
2825.715440 36.271787 
2827.644256 34.949932 
2829.573072 33.811610 
2831.501888 32.710749 
2833.430704 31.681725 
2835.359520 30.670805 
2837.288336 29.407950 
2839.217152 28.121870 
2841.145968 26.629816 
2843.074784 25.125784 
2845.003600 23.665209 
2846.932416 22.715247 
2848.861232 21.958127 
2850.790048 21.593771 
2852.718864 21.554273 
2854.647680 21.830922 
2856.576496 22.279638 
2858.505312 22.933064 
2860.434128 23.625223 
2862.362944 24.289928 
2864.291760 24.886218 
2866.220576 25.499811 
2868.149392 25.842050 
2870.078208 26.186813 
2872.007024 26.553900 
2873.935840 27.166478 
2875.864656 27.579237 
2877.793472 27.871965 
2879.722288 27.808637 
2881.651104 27.774827 
2883.579920 27.423185 
2885.508736 27.186758 
2887.437552 26.631746 
2889.366368 26.287675 
2891.295184 25.698616 
2893.224000 25.334135 
2895.152816 24.878716 
2897.081632 24.495387 
2899.010448 24.130215 
2900.939264 23.812418 
2902.868080 23.387504 
2904.796896 23.102817 
2906.725712 22.666231 
2908.654528 22.332176 
2910.583344 21.869164 
2912.512160 21.416239 
2914.440976 21.026898 
2916.369792 20.611733 
2918.298608 20.241835 
2920.227424 20.058998 
2922.156240 19.834825 
2924.085056 19.852412 
2926.013872 19.809629 
2927.942688 20.007108 
2929.871504 20.222957 
2931.800320 20.641202 
2933.729136 21.002906 
2935.657952 21.443690 
2937.586768 21.840288 
2939.515584 22.425735 
2941.444400 22.889089 
2943.373216 23.342873 
2945.302032 23.796041 
2947.230848 24.066652 
2949.159664 24.116018 
2951.088480 24.200195 
2953.017296 24.146178 
2954.946112 24.354041 
2956.874928 24.489544 
2958.803744 25.019415 
2960.732560 25.607435 
2962.661376 26.455303 
2964.590192 27.231946 
2966.519008 28.497282 
2968.447824 29.559670 
2970.376640 30.952556 
2972.305456 32.095967 
2974.234272 33.334008 
2976.163088 34.349952 
2978.091904 35.426233 
2980.020720 36.220725 
2981.949536 37.009826 
2983.878352 37.673906 
2985.807168 38.111067 
2987.735984 38.310911 
2989.664800 38.153824 
2991.593616 37.676507 
2993.522432 36.882796 
2995.451248 35.996468 
2997.380064 35.047341 
2999.308880 34.157672 
3001.237696 33.372627 
3003.166512 32.847692 
3005.095328 32.714447 
3007.024144 32.758876 
3008.952960 33.227072 
3010.881776 33.893406 
3012.810592 34.900704 
3014.739408 36.121077 
3016.668224 37.421915 
3018.597040 38.602005 
3020.525856 39.675697 
3022.454672 40.395722 
3024.383488 40.943892 
3026.312304 41.232356 
3028.241120 41.453816 
3030.169936 41.391996 
3032.098752 41.359661 
3034.027568 41.274179 
3035.956384 41.303788 
3037.885200 41.359748 
3039.814016 41.623783 
3041.742832 41.783198 
3043.671648 41.997874 
3045.600464 42.154341 
3047.529280 42.408338 
3049.458096 42.573845 
3051.386912 42.878680 
3053.315728 43.017055 
3055.244544 43.297226 
3057.173360 43.401707 
3059.102176 43.736004 
3061.030992 43.821864 
3062.959808 44.099593 
3064.888624 44.096147 
3066.817440 44.180760 
3068.746256 44.119760 
3070.675072 44.032750 
3072.603888 43.717732 
3074.532704 43.529074 
3076.461520 43.365326 
3078.390336 43.046463 
3080.319152 42.507646 
3082.247968 41.984093 
3084.176784 41.246805 
3086.105600 40.490410 
3088.034416 39.668193 
3089.963232 38.909616 
3091.892048 38.168278 
3093.820864 37.438732 
3095.749680 36.907392 
3097.678496 36.556434 
3099.607312 36.202189 
3101.536128 36.142756 
3103.464944 36.123251 
3105.393760 36.373789 
3107.322576 36.653155 
3109.251392 37.139303 
3111.180208 37.692609 
3113.109024 38.407849 
3115.037840 39.136084 
3116.966656 39.899367 
3118.895472 40.540545 
3120.824288 41.218597 
3122.753104 41.735093 
3124.681920 42.186923 
3126.610736 42.490446 
3128.539552 42.966168 
3130.468368 43.284141 
3132.397184 43.680705 
3134.326000 44.081873 
3136.254816 44.530648 
3138.183632 44.923830 
3140.112448 45.258159 
3142.041264 45.320176 
3143.970080 45.345019 
3145.898896 45.137200 
3147.827712 44.910237 
3149.756528 44.466450 
3151.685344 44.022337 
3153.614160 43.405069 
3155.542976 42.793330 
3157.471792 42.051779 
3159.400608 41.379781 
3161.329424 40.487284 
3163.258240 39.779444 
3165.187056 39.067810 
3167.115872 38.508347 
3169.044688 37.975363 
3170.973504 37.618758 
3172.902320 37.401428 
3174.831136 37.357345 
3176.759952 37.158113 
3178.688768 37.134879 
3180.617584 37.077721 
3182.546400 37.243195 
3184.475216 37.426495 
3186.404032 37.819757 
3188.332848 38.263445 
3190.261664 38.870219 
3192.190480 39.362128 
3194.119296 40.032654 
3196.048112 40.329853 
3197.976928 40.719832 
3199.905744 40.863441 
3201.834560 41.059281 
3203.763376 41.051699 
3205.692192 41.069087 
3207.621008 41.027629 
3209.549824 41.014299 
3211.478640 40.939546 
3213.407456 40.798973 
3215.336272 40.456537 
3217.265088 40.198823 
3219.193904 39.839151 
3221.122720 39.424372 
3223.051536 38.889546 
3224.980352 38.503589 
3226.909168 37.831662 
3228.837984 37.350764 
3230.766800 36.718236 
3232.695616 36.299398 
3234.624432 35.721599 
3236.553248 35.258682 
3238.482064 34.782979 
3240.410880 34.439496 
3242.339696 34.059986 
3244.268512 33.632713 
3246.197328 33.280690 
3248.126144 32.994959 
3250.054960 32.724623 
3251.983776 32.445775 
3253.912592 32.205671 
3255.841408 32.035277 
3257.770224 31.871770 
3259.699040 31.823454 
3261.627856 31.659847 
3263.556672 31.659373 
3265.485488 31.462840 
3267.414304 31.433162 
3269.343120 31.218949 
3271.271936 31.192823 
3273.200752 30.953509 
3275.129568 30.955990 
3277.058384 30.591185 
3278.987200 30.576505 
3280.916016 30.406142 
3282.844832 30.263190 
3284.773648 30.036430 
3286.702464 29.912548 
3288.631280 29.536663 
3290.560096 29.485271 
3292.488912 29.236460 
3294.417728 29.128524 
3296.346544 28.861137 
3298.275360 28.672644 
3300.204176 28.374476 
3302.132992 28.115527 
3304.061808 27.888539 
3305.990624 27.800227 
3307.919440 27.443826 
3309.848256 27.538401 
3311.777072 27.554942 
3313.705888 27.806377 
3315.634704 28.080085 
3317.563520 28.687270 
3319.492336 29.254343 
3321.421152 29.974396 
3323.349968 30.498969 
3325.278784 31.147870 
3327.207600 31.847913 
3329.136416 32.634324 
3331.065232 33.255485 
3332.994048 34.039111 
3334.922864 34.836267 
3336.851680 35.609760 
3338.780496 36.367870 
3340.709312 37.267584 
3342.638128 38.139224 
3344.566944 39.375977 
3346.495760 40.247358 
3348.424576 41.397339 
3350.353392 42.577110 
3352.282208 43.959996 
3354.211024 45.085194 
3356.139840 46.384393 
3358.068656 47.551505 
3359.997472 48.910979 
3361.926288 50.070833 
3363.855104 51.229051 
3365.783920 52.294402 
3367.712736 53.641463 
3369.641552 54.764347 
3371.570368 56.052231 
3373.499184 57.071726 
3375.428000 58.331072 
3377.356816 59.366212 
3379.285632 60.378491 
3381.214448 61.489683 
3383.143264 62.063036 
3385.072080 63.079315 
3387.000896 63.926474 
3388.929712 64.698050 
3390.858528 65.222000 
3392.787344 65.652252 
3394.716160 66.069491 
3396.644976 66.296080 
3398.573792 66.479010 
3400.502608 66.424476 
3402.431424 66.348751 
3404.360240 66.012938 
3406.289056 65.860075 
3408.217872 65.534773 
3410.146688 65.744669 
3412.075504 65.655755 
3414.004320 65.825271 
3415.933136 66.214845 
3417.861952 66.475415 
3419.790768 66.907287 
3421.719584 67.367778 
3423.648400 67.867792 
3425.577216 68.358848 
3427.506032 69.026018 
3429.434848 69.592683 
3431.363664 70.001195 
3433.292480 70.771607 
3435.221296 71.747550 
3437.150112 72.722382 
3439.078928 73.963258 
3441.007744 75.300854 
3442.936560 76.891450 
3444.865376 77.774102 
3446.794192 78.882928 
3448.723008 80.061662 
3450.651824 80.459518 
3452.580640 81.155626 
3454.509456 81.478170 
3456.438272 81.743111 
3458.367088 81.923954 
3460.295904 82.031661 
3462.224720 82.229804 
3464.153536 82.511882 
3466.082352 82.541721 
3468.011168 82.739739 
3469.939984 82.775300 
3471.868800 82.977532 
3473.797616 82.989254 
3475.726432 83.077001 
3477.655248 83.306579 
3479.584064 83.261355 
3481.512880 83.241158 
3483.441696 83.569995 
3485.370512 83.397996 
3487.299328 83.703348 
3489.228144 83.774168 
3491.156960 84.120684 
3493.085776 84.043139 
3495.014592 84.036111 
3496.943408 84.456097 
3498.872224 84.727232 
3500.801040 84.318835 
3502.729856 84.335298 
3504.658672 84.934292 
3506.587488 84.699005 
3508.516304 84.474823 
3510.445120 84.795606 
3512.373936 84.807993 
3514.302752 85.104253 
3516.231568 84.988009 
3518.160384 85.133980 
3520.089200 85.402602 
3522.018016 85.046264 
3523.946832 85.491153 
3525.875648 85.074172 
3527.804464 84.976887 
3529.733280 85.161943 
3531.662096 85.295322 
3533.590912 85.530900 
3535.519728 85.202615 
3537.448544 85.571885 
3539.377360 85.663322 
3541.306176 85.653861 
3543.234992 85.714884 
3545.163808 85.780651 
3547.092624 85.834812 
3549.021440 85.941619 
3550.950256 85.983825 
3552.879072 86.071400 
3554.807888 86.106008 
3556.736704 86.192715 
3558.665520 86.093707 
3560.594336 86.108084 
3562.523152 86.103868 
3564.451968 86.018320 
3566.380784 85.950142 
3568.309600 85.925199 
3570.238416 85.810790 
3572.167232 85.662348 
3574.096048 85.592717 
3576.024864 85.651654 
3577.953680 85.556179 
3579.882496 85.559471 
3581.811312 85.555269 
3583.740128 85.448868 
3585.668944 85.266622 
3587.597760 85.155057 
3589.526576 85.073156 
3591.455392 84.928880 
3593.384208 84.785860 
3595.313024 84.597538 
3597.241840 84.432866 
3599.170656 84.343054 
3601.099472 84.261460 
3603.028288 84.195710 
3604.957104 84.087795 
3606.885920 83.974338 
3608.814736 83.930219 
3610.743552 83.875594 
3612.672368 83.901931 
3614.601184 83.926091 
3616.530000 83.705710 
3618.458816 83.689711 
3620.387632 83.686921 
3622.316448 83.658157 
3624.245264 83.666122 
3626.174080 83.461171 
3628.102896 83.205521 
3630.031712 83.309928 
3631.960528 83.100914 
3633.889344 83.135251 
3635.818160 82.879507 
3637.746976 82.738772 
3639.675792 82.764587 
3641.604608 82.944204 
3643.533424 83.151071 
3645.462240 82.660629 
3647.391056 82.464876 
3649.319872 82.211204 
3651.248688 82.325101 
3653.177504 82.133720 
3655.106320 81.824923 
3657.035136 81.799689 
3658.963952 81.159988 
3660.892768 81.273992 
3662.821584 81.655417 
3664.750400 82.201831 
3666.679216 82.198445 
3668.608032 82.232771 
3670.536848 82.793997 
3672.465664 82.962544 
3674.394480 82.756806 
3676.323296 83.316310 
3678.252112 83.087276 
3680.180928 83.571816 
3682.109744 83.847159 
3684.038560 84.266265 
3685.967376 84.019335 
3687.896192 84.090735 
3689.825008 84.124964 
3691.753824 84.270149 
3693.682640 84.322861 
3695.611456 84.273735 
3697.540272 84.529589 
3699.469088 84.364037 
3701.397904 84.395970 
3703.326720 84.500764 
3705.255536 84.541994 
3707.184352 84.535268 
3709.113168 84.485529 
3711.041984 84.435641 
3712.970800 84.385445 
3714.899616 84.671555 
3716.828432 84.362157 
3718.757248 84.357203 
3720.686064 84.232617 
3722.614880 84.156124 
3724.543696 83.894393 
3726.472512 84.091321 
3728.401328 84.704038 
3730.330144 84.137929 
3732.258960 84.092037 
3734.187776 83.867665 
3736.116592 84.129986 
3738.045408 84.295077 
3739.974224 84.757770 
3741.903040 84.001072 
3743.831856 83.716486 
3745.760672 84.614312 
3747.689488 83.562679 
3749.618304 83.368805 
3751.547120 83.106602 
3753.475936 83.271934 
3755.404752 82.549859 
3757.333568 82.350271 
3759.262384 82.283345 
3761.191200 82.384152 
3763.120016 81.772250 
3765.048832 82.065657 
3766.977648 81.896135 
3768.906464 81.813649 
3770.835280 81.819704 
3772.764096 81.734817 
3774.692912 81.759785 
3776.621728 81.679050 
3778.550544 81.639567 
3780.479360 81.721139 
3782.408176 81.698064 
3784.336992 81.803008 
3786.265808 81.584523 
3788.194624 81.558659 
3790.123440 81.856915 
3792.052256 82.245686 
3793.981072 82.261894 
3795.909888 82.463916 
3797.838704 82.810451 
3799.767520 82.557331 
3801.696336 82.881151 
3803.625152 83.143633 
3805.553968 82.537167 
3807.482784 83.112755 
3809.411600 83.065718 
3811.340416 83.492424 
3813.269232 83.256822 
3815.198048 83.230689 
3817.126864 83.675851 
3819.055680 83.198125 
3820.984496 83.407151 
3822.913312 83.561800 
3824.842128 83.054897 
3826.770944 83.448776 
3828.699760 83.517168 
3830.628576 83.282572 
3832.557392 83.392966 
3834.486208 83.404355 
3836.415024 83.395627 
3838.343840 83.460385 
3840.272656 83.288865 
3842.201472 83.007059 
3844.130288 83.228803 
3846.059104 83.631542 
3847.987920 83.351192 
3849.916736 83.087354 
3851.845552 82.755093 
3853.774368 82.967676 
3855.703184 82.882648 
3857.632000 82.978380 
3859.560816 82.729668 
3861.489632 82.545978 
3863.418448 82.431104 
3865.347264 82.631877 
3867.276080 82.380215 
3869.204896 82.289924 
3871.133712 82.259962 
3873.062528 81.820239 
3874.991344 82.179249 
3876.920160 81.955297 
3878.848976 81.664415 
3880.777792 81.699878 
3882.706608 81.617099 
3884.635424 81.389480 
3886.564240 81.648866 
3888.493056 81.347923 
3890.421872 81.262252 
3892.350688 81.244342 
3894.279504 81.190409 
3896.208320 81.051386 
3898.137136 80.989471 
3900.065952 80.809465 
3901.994768 80.720717 
3903.923584 80.653671 
3905.852400 80.565077 
3907.781216 80.378738 
3909.710032 80.197495 
3911.638848 80.217771 
3913.567664 80.111623 
3915.496480 80.026509 
3917.425296 79.954699 
3919.354112 79.833820 
3921.282928 79.736576 
3923.211744 79.617380 
3925.140560 79.506972 
3927.069376 79.395934 
3928.998192 79.258321 
3930.927008 79.126735 
3932.855824 79.018083 
3934.784640 78.783259 
3936.713456 78.725832 
3938.642272 78.636097 
3940.571088 78.488918 
3942.499904 78.369638 
3944.428720 78.264915 
3946.357536 78.123447 
3948.286352 77.992147 
3950.215168 77.857702 
3952.143984 77.731335 
3954.072800 77.614169 
3956.001616 77.474740 
3957.930432 77.264405 
3959.859248 77.017266 
3961.788064 76.868330 
3963.716880 76.902502 
3965.645696 76.733567 
3967.574512 76.752050 
3969.503328 76.524999 
3971.432144 76.459861 
3973.360960 76.303097 
3975.289776 76.058812 
3977.218592 76.197522 
3979.147408 76.083940 
3981.076224 76.024912 
3983.005040 76.153044 
3984.933856 76.133950 
3986.862672 76.122723 
3988.791488 75.957546 
3990.720304 75.942363 
3992.649120 75.859292 
3994.577936 75.803842 
3996.506752 75.802484 
3998.435568 75.744527 
4000.364384 75.547817 
