# Supplementary material for: Characterization data and kinetic studies of novel lipophilic analogues from 2,4-dichlorophenoxyacetic acid and Propanil herbicides
Source: Data Brief. 2020 Aug 21;32:106202. doi: 10.1016/j.dib.2020.106202 (PMC7482028; doi:10.1016/j.dib.2020.106202)
Supplement: Supplementary file 2 [file mmc2.zip › 6a.txt]

##YUNITS=%T
399.264912 87.899529 
401.193728 95.957055 
403.122544 99.166173 
405.051360 98.250143 
406.980176 93.701105 
408.908992 86.878504 
410.837808 81.779824 
412.766624 84.427657 
414.695440 90.611724 
416.624256 92.357456 
418.553072 90.275689 
420.481888 87.624857 
422.410704 87.533043 
424.339520 91.251932 
426.268336 95.253841 
428.197152 98.848637 
430.125968 100.671734 
432.054784 98.590633 
433.983600 96.178885 
435.912416 93.062049 
437.841232 87.132166 
439.770048 80.246356 
441.698864 74.264426 
443.627680 68.771407 
445.556496 70.095879 
447.485312 79.584876 
449.414128 88.693974 
451.342944 95.087987 
453.271760 99.039665 
455.200576 100.471088 
457.129392 99.708601 
459.058208 98.860748 
460.987024 99.589079 
462.915840 99.281624 
464.844656 99.524447 
466.773472 100.267089 
468.702288 100.683832 
470.631104 101.072531 
472.559920 101.638694 
474.488736 97.552772 
476.417552 95.440617 
478.346368 99.431378 
480.275184 100.622787 
482.204000 99.311428 
484.132816 96.305991 
486.061632 90.966360 
487.990448 89.842940 
489.919264 94.502521 
491.848080 98.923005 
493.776896 101.743193 
495.705712 103.152618 
497.634528 102.516493 
499.563344 102.117298 
501.492160 102.256707 
503.420976 103.029887 
505.349792 102.934916 
507.278608 101.768949 
509.207424 101.314822 
511.136240 100.474424 
513.065056 98.214134 
514.993872 93.999407 
516.922688 91.723865 
518.851504 94.224819 
520.780320 99.123338 
522.709136 102.197677 
524.637952 103.438908 
526.566768 103.790952 
528.495584 104.564979 
530.424400 104.763356 
532.353216 104.777632 
534.282032 103.428762 
536.210848 103.107763 
538.139664 102.756138 
540.068480 100.926635 
541.997296 98.805908 
543.926112 97.946630 
545.854928 97.677204 
547.783744 96.887563 
549.712560 94.290768 
551.641376 90.858536 
553.570192 84.818536 
555.499008 73.530145 
557.427824 59.656019 
559.356640 53.965206 
561.285456 61.122853 
563.214272 73.326408 
565.143088 84.149148 
567.071904 90.772245 
569.000720 94.413337 
570.929536 96.410693 
572.858352 97.141714 
574.787168 97.843524 
576.715984 98.428469 
578.644800 97.929966 
580.573616 96.818459 
582.502432 95.973726 
584.431248 93.956422 
586.360064 90.501710 
588.288880 86.430190 
590.217696 82.049282 
592.146512 76.925488 
594.075328 70.710069 
596.004144 63.867972 
597.932960 58.630945 
599.861776 57.648665 
601.790592 61.136413 
603.719408 67.115588 
605.648224 73.082928 
607.577040 78.286054 
609.505856 82.597479 
611.434672 84.685473 
613.363488 86.835885 
615.292304 88.751542 
617.221120 89.495990 
619.149936 91.530992 
621.078752 93.855095 
623.007568 94.673821 
624.936384 95.245573 
626.865200 95.420081 
628.794016 94.997380 
630.722832 95.165794 
632.651648 95.631731 
634.580464 95.947460 
636.509280 95.483779 
638.438096 94.441741 
640.366912 92.385742 
642.295728 89.789430 
644.224544 85.133894 
646.153360 77.396483 
648.082176 67.346027 
650.010992 65.847168 
651.939808 76.903922 
653.868624 86.976159 
655.797440 91.302975 
657.726256 92.798950 
659.655072 93.438486 
661.583888 94.277456 
663.512704 95.030499 
665.441520 94.780643 
667.370336 87.824592 
669.299152 84.997003 
671.227968 90.690652 
673.156784 92.224131 
675.085600 91.698549 
677.014416 90.729206 
678.943232 89.940710 
680.872048 89.542099 
682.800864 89.576055 
684.729680 89.598299 
686.658496 89.180698 
688.587312 87.845748 
690.516128 84.988367 
692.444944 80.495137 
694.373760 75.325354 
696.302576 72.428647 
698.231392 72.364770 
700.160208 70.938055 
702.089024 68.538306 
704.017840 71.346387 
705.946656 76.642926 
707.875472 78.485857 
709.804288 77.553265 
711.733104 75.115583 
713.661920 71.283622 
715.590736 65.105632 
717.519552 56.438200 
719.448368 48.177715 
721.377184 46.057298 
723.306000 49.038054 
725.234816 54.364819 
727.163632 60.776678 
729.092448 66.749025 
731.021264 71.826795 
732.950080 75.334043 
734.878896 75.776720 
736.807712 73.923513 
738.736528 73.396025 
740.665344 75.354856 
742.594160 76.593975 
744.522976 76.393014 
746.451792 74.991718 
748.380608 72.585723 
750.309424 69.039410 
752.238240 66.041655 
754.167056 64.190269 
756.095872 62.290416 
758.024688 59.816686 
759.953504 57.012431 
761.882320 54.041905 
763.811136 50.456416 
765.739952 46.045725 
767.668768 41.136899 
769.597584 36.661374 
771.526400 33.638777 
773.455216 32.614936 
775.384032 34.376132 
777.312848 39.325149 
779.241664 46.304691 
781.170480 53.149721 
783.099296 59.123239 
785.028112 63.906048 
786.956928 67.211274 
788.885744 69.009199 
790.814560 69.827003 
792.743376 69.604743 
794.672192 69.194395 
796.601008 69.291689 
798.529824 70.517083 
800.458640 72.357288 
802.387456 73.625138 
804.316272 73.420630 
806.245088 71.782296 
808.173904 67.689569 
810.102720 59.316555 
812.031536 46.864279 
813.960352 35.286469 
815.889168 33.341447 
817.817984 44.247016 
819.746800 59.377754 
821.675616 70.333345 
823.604432 76.626276 
825.533248 80.513197 
827.462064 82.810823 
829.390880 84.076539 
831.319696 84.994273 
833.248512 86.177610 
835.177328 87.425718 
837.106144 88.152181 
839.034960 88.749411 
840.963776 89.622238 
842.892592 90.098916 
844.821408 89.778772 
846.750224 88.327408 
848.679040 85.611909 
850.607856 80.866471 
852.536672 74.827524 
854.465488 71.524299 
856.394304 71.574581 
858.323120 67.991697 
860.251936 56.719742 
862.180752 42.627817 
864.109568 38.654943 
866.038384 46.590365 
867.967200 58.713878 
869.896016 70.667541 
871.824832 79.407709 
873.753648 84.706747 
875.682464 87.801605 
877.611280 89.180457 
879.540096 89.634953 
881.468912 89.660893 
883.397728 88.788696 
885.326544 87.017195 
887.255360 84.562295 
889.184176 82.300202 
891.112992 81.556057 
893.041808 83.125957 
894.970624 86.180126 
896.899440 88.883434 
898.828256 90.498738 
900.757072 91.192899 
902.685888 91.204999 
904.614704 90.650026 
906.543520 89.696840 
908.472336 88.625086 
910.401152 88.277389 
912.329968 88.901537 
914.258784 90.529460 
916.187600 91.867706 
918.116416 92.626887 
920.045232 93.088912 
921.974048 93.045240 
923.902864 92.844521 
925.831680 92.440079 
927.760496 91.600408 
929.689312 90.059498 
931.618128 87.169905 
933.546944 83.046530 
935.475760 78.448531 
937.404576 75.660557 
939.333392 75.832765 
941.262208 76.555770 
943.191024 76.549429 
945.119840 76.935016 
947.048656 78.288407 
948.977472 80.682644 
950.906288 82.326057 
952.835104 81.962060 
954.763920 79.869381 
956.692736 76.479294 
958.621552 71.511554 
960.550368 65.350295 
962.479184 60.355524 
964.408000 60.068867 
966.336816 65.094517 
968.265632 71.221209 
970.194448 74.637095 
972.123264 74.929723 
974.052080 73.804774 
975.980896 73.095776 
977.909712 71.964645 
979.838528 69.347826 
981.767344 67.139594 
983.696160 68.162462 
985.624976 72.572610 
987.553792 77.577338 
989.482608 81.061643 
991.411424 82.837277 
993.340240 83.233613 
995.269056 82.879228 
997.197872 82.406868 
999.126688 82.008932 
1001.055504 81.400481 
1002.984320 80.898220 
1004.913136 80.584283 
1006.841952 79.794141 
1008.770768 77.964205 
1010.699584 75.778584 
1012.628400 75.276023 
1014.557216 77.151608 
1016.486032 79.555700 
1018.414848 80.846160 
1020.343664 80.727576 
1022.272480 78.936216 
1024.201296 75.692879 
1026.130112 73.661040 
1028.058928 75.559392 
1029.987744 78.923902 
1031.916560 80.318302 
1033.845376 79.692828 
1035.774192 77.756931 
1037.703008 75.803979 
1039.631824 74.640516 
1041.560640 73.584676 
1043.489456 70.989177 
1045.418272 66.191339 
1047.347088 59.454436 
1049.275904 52.333242 
1051.204720 50.238835 
1053.133536 55.009650 
1055.062352 60.992803 
1056.991168 64.720302 
1058.919984 66.970492 
1060.848800 68.167779 
1062.777616 68.404320 
1064.706432 67.904339 
1066.635248 66.460462 
1068.564064 64.126437 
1070.492880 60.944762 
1072.421696 57.283036 
1074.350512 52.848444 
1076.279328 47.570729 
1078.208144 41.974289 
1080.136960 37.558428 
1082.065776 36.218797 
1083.994592 38.139276 
1085.923408 40.402959 
1087.852224 40.654314 
1089.781040 40.154013 
1091.709856 42.265948 
1093.638672 47.130877 
1095.567488 50.457431 
1097.496304 48.861571 
1099.425120 42.944809 
1101.353936 36.495601 
1103.282752 34.301153 
1105.211568 38.224798 
1107.140384 45.183410 
1109.069200 51.168091 
1110.998016 55.315795 
1112.926832 58.017213 
1114.855648 59.207441 
1116.784464 59.009222 
1118.713280 58.086683 
1120.642096 57.523213 
1122.570912 58.668395 
1124.499728 61.602283 
1126.428544 64.991408 
1128.357360 67.383655 
1130.286176 68.738386 
1132.214992 70.107629 
1134.143808 71.585553 
1136.072624 72.722238 
1138.001440 73.548121 
1139.930256 73.947065 
1141.859072 73.261160 
1143.787888 70.860667 
1145.716704 65.762211 
1147.645520 57.394235 
1149.574336 48.906334 
1151.503152 46.471177 
1153.431968 51.168057 
1155.360784 57.859230 
1157.289600 62.737878 
1159.218416 65.403679 
1161.147232 67.006868 
1163.076048 68.101496 
1165.004864 69.150192 
1166.933680 70.231469 
1168.862496 71.042137 
1170.791312 71.423166 
1172.720128 71.347203 
1174.648944 70.855301 
1176.577760 70.140933 
1178.506576 69.294522 
1180.435392 68.356053 
1182.364208 67.307598 
1184.293024 66.224848 
1186.221840 65.030450 
1188.150656 63.738939 
1190.079472 62.500060 
1192.008288 61.603051 
1193.937104 60.858958 
1195.865920 60.067677 
1197.794736 59.328993 
1199.723552 58.711855 
1201.652368 58.024537 
1203.581184 57.105675 
1205.510000 55.789399 
1207.438816 54.117374 
1209.367632 52.083447 
1211.296448 49.898498 
1213.225264 47.817202 
1215.154080 45.669559 
1217.082896 43.376654 
1219.011712 41.011308 
1220.940528 38.610759 
1222.869344 35.773173 
1224.798160 32.432383 
1226.726976 29.555982 
1228.655792 28.503742 
1230.584608 29.782952 
1232.513424 32.440828 
1234.442240 35.325392 
1236.371056 37.878825 
1238.299872 39.681306 
1240.228688 40.418763 
1242.157504 40.343662 
1244.086320 40.603040 
1246.015136 41.932040 
1247.943952 42.723223 
1249.872768 42.161529 
1251.801584 42.345227 
1253.730400 43.755233 
1255.659216 44.704563 
1257.588032 44.925285 
1259.516848 46.099091 
1261.445664 48.540624 
1263.374480 50.740488 
1265.303296 51.411238 
1267.232112 49.649833 
1269.160928 45.455815 
1271.089744 40.743442 
1273.018560 39.572367 
1274.947376 43.584696 
1276.876192 49.890454 
1278.805008 55.009491 
1280.733824 57.760854 
1282.662640 58.164374 
1284.591456 57.034660 
1286.520272 55.084317 
1288.449088 52.240027 
1290.377904 48.502233 
1292.306720 44.351160 
1294.235536 40.202277 
1296.164352 36.245893 
1298.093168 33.228692 
1300.021984 32.424991 
1301.950800 34.906459 
1303.879616 39.971275 
1305.808432 45.587871 
1307.737248 50.645327 
1309.666064 54.921968 
1311.594880 58.608790 
1313.523696 61.749535 
1315.452512 64.287476 
1317.381328 66.178991 
1319.310144 67.765161 
1321.238960 69.529105 
1323.167776 71.370928 
1325.096592 72.903572 
1327.025408 74.107768 
1328.954224 75.006379 
1330.883040 75.754991 
1332.811856 76.331536 
1334.740672 76.561033 
1336.669488 76.282093 
1338.598304 75.960598 
1340.527120 76.421561 
1342.455936 77.329767 
1344.384752 77.744952 
1346.313568 77.625919 
1348.242384 76.897880 
1350.171200 75.905117 
1352.100016 75.308768 
1354.028832 75.320058 
1355.957648 75.304530 
1357.886464 74.735640 
1359.815280 73.414072 
1361.744096 71.377249 
1363.672912 68.964965 
1365.601728 66.380589 
1367.530544 62.504981 
1369.459360 58.092342 
1371.388176 54.255534 
1373.316992 51.239482 
1375.245808 50.088281 
1377.174624 50.334105 
1379.103440 50.732601 
1381.032256 51.298926 
1382.961072 51.535003 
1384.889888 51.997575 
1386.818704 52.823931 
1388.747520 51.962101 
1390.676336 49.258981 
1392.605152 49.291318 
1394.533968 55.835137 
1396.462784 63.282683 
1398.391600 66.903764 
1400.320416 67.702705 
1402.249232 66.647153 
1404.178048 63.896115 
1406.106864 60.774982 
1408.035680 58.036701 
1409.964496 56.006685 
1411.893312 56.125438 
1413.822128 57.997545 
1415.750944 60.092672 
1417.679760 60.523692 
1419.608576 57.959934 
1421.537392 55.428878 
1423.466208 54.375762 
1425.395024 56.223749 
1427.323840 59.357842 
1429.252656 61.571498 
1431.181472 61.792119 
1433.110288 60.107526 
1435.039104 55.245741 
1436.967920 44.181751 
1438.896736 36.115331 
1440.825552 34.868713 
1442.754368 36.731052 
1444.683184 36.156817 
1446.612000 39.471287 
1448.540816 48.242958 
1450.469632 52.825731 
1452.398448 53.136986 
1454.327264 52.110964 
1456.256080 50.646982 
1458.184896 48.729257 
1460.113712 46.339838 
1462.042528 42.907164 
1463.971344 38.339064 
1465.900160 34.484167 
1467.828976 33.160021 
1469.757792 33.314568 
1471.686608 33.281448 
1473.615424 32.701264 
1475.544240 33.958460 
1477.473056 34.779810 
1479.401872 32.647748 
1481.330688 29.048860 
1483.259504 26.815745 
1485.188320 27.805106 
1487.117136 32.569222 
1489.045952 39.054510 
1490.974768 43.663491 
1492.903584 45.776790 
1494.832400 47.182708 
1496.761216 48.513692 
1498.690032 49.175053 
1500.618848 48.815542 
1502.547664 47.609699 
1504.476480 46.655219 
1506.405296 49.087841 
1508.334112 54.652931 
1510.262928 59.534599 
1512.191744 63.822400 
1514.120560 66.860413 
1516.049376 68.286314 
1517.978192 69.610205 
1519.907008 71.534113 
1521.835824 74.760531 
1523.764640 78.050248 
1525.693456 79.990732 
1527.622272 81.700075 
1529.551088 83.388478 
1531.479904 84.240665 
1533.408720 83.735102 
1535.337536 84.932354 
1537.266352 85.834877 
1539.195168 84.110636 
1541.123984 83.335190 
1543.052800 83.935889 
1544.981616 84.304200 
1546.910432 85.414011 
1548.839248 85.634122 
1550.768064 86.086980 
1552.696880 86.743985 
1554.625696 86.981922 
1556.554512 87.684080 
1558.483328 83.838785 
1560.412144 83.291064 
1562.340960 84.150861 
1564.269776 83.124800 
1566.198592 82.493304 
1568.127408 81.402421 
1570.056224 77.752031 
1571.985040 73.468136 
1573.913856 67.881426 
1575.842672 65.065123 
1577.771488 68.728418 
1579.700304 72.227413 
1581.629120 72.334762 
1583.557936 69.567360 
1585.486752 64.789407 
1587.415568 59.490881 
1589.344384 56.582443 
1591.273200 59.644225 
1593.202016 66.698211 
1595.130832 73.516337 
1597.059648 78.175170 
1598.988464 81.134497 
1600.917280 82.827871 
1602.846096 83.951554 
1604.774912 84.896937 
1606.703728 85.654905 
1608.632544 86.150303 
1610.561360 86.620237 
1612.490176 87.181696 
1614.418992 87.455873 
1616.347808 85.828622 
1618.276624 85.331438 
1620.205440 85.169342 
1622.134256 83.344611 
1624.063072 81.351915 
1625.991888 80.087094 
1627.920704 77.166211 
1629.849520 74.504847 
1631.778336 72.859415 
1633.707152 72.971727 
1635.635968 76.171833 
1637.564784 80.880508 
1639.493600 84.007626 
1641.422416 85.975460 
1643.351232 87.468078 
1645.280048 87.447457 
1647.208864 86.961993 
1649.137680 89.077237 
1651.066496 90.072315 
1652.995312 86.726903 
1654.924128 87.612671 
1656.852944 88.854462 
1658.781760 89.161739 
1660.710576 88.780730 
1662.639392 87.570407 
1664.568208 87.782298 
1666.497024 88.066955 
1668.425840 86.794701 
1670.354656 85.993587 
1672.283472 86.754422 
1674.212288 86.106402 
1676.141104 85.318931 
1678.069920 85.533767 
1679.998736 85.042264 
1681.927552 84.853978 
1683.856368 82.663048 
1685.785184 83.272627 
1687.714000 83.860239 
1689.642816 83.424378 
1691.571632 83.515534 
1693.500448 83.325499 
1695.429264 80.945392 
1697.358080 80.304655 
1699.286896 78.815796 
1701.215712 77.892404 
1703.144528 78.878771 
1705.073344 78.035119 
1707.002160 77.193608 
1708.930976 76.232867 
1710.859792 74.451185 
1712.788608 71.469407 
1714.717424 66.098280 
1716.646240 59.483010 
1718.575056 56.942209 
1720.503872 58.988815 
1722.432688 60.635309 
1724.361504 60.721691 
1726.290320 60.211020 
1728.219136 59.050169 
1730.147952 57.984721 
1732.076768 57.153902 
1734.005584 55.259230 
1735.934400 54.215490 
1737.863216 52.973137 
1739.792032 50.252119 
1741.720848 47.484921 
1743.649664 43.933977 
1745.578480 39.967039 
1747.507296 34.843742 
1749.436112 28.797948 
1751.364928 22.938153 
1753.293744 20.065162 
1755.222560 21.049177 
1757.151376 25.492232 
1759.080192 30.502627 
1761.009008 36.779790 
1762.937824 42.811307 
1764.866640 47.687481 
1766.795456 52.663386 
1768.724272 57.888355 
1770.653088 62.036413 
1772.581904 65.734924 
1774.510720 68.546979 
1776.439536 70.875663 
1778.368352 72.930261 
1780.297168 74.706302 
1782.225984 76.449292 
1784.154800 77.703810 
1786.083616 78.903406 
1788.012432 80.340278 
1789.941248 81.233413 
1791.870064 81.751750 
1793.798880 82.998790 
1795.727696 84.403318 
1797.656512 85.476506 
1799.585328 86.001688 
1801.514144 86.294476 
1803.442960 86.858130 
1805.371776 87.136359 
1807.300592 87.370369 
1809.229408 87.682878 
1811.158224 88.162012 
1813.087040 88.658553 
1815.015856 88.787791 
1816.944672 88.532900 
1818.873488 88.645980 
1820.802304 88.972358 
1822.731120 89.256187 
1824.659936 89.106529 
1826.588752 89.692458 
1828.517568 89.440974 
1830.446384 88.979567 
1832.375200 89.424894 
1834.304016 89.363621 
1836.232832 88.877427 
1838.161648 88.351619 
1840.090464 88.057943 
1842.019280 87.146689 
1843.948096 85.396498 
1845.876912 84.897897 
1847.805728 84.674308 
1849.734544 84.513967 
1851.663360 84.646954 
1853.592176 84.990683 
1855.520992 85.628982 
1857.449808 86.465326 
1859.378624 87.368066 
1861.307440 88.320303 
1863.236256 89.296234 
1865.165072 90.106674 
1867.093888 90.026728 
1869.022704 89.513673 
1870.951520 89.602385 
1872.880336 89.032105 
1874.809152 87.614103 
1876.737968 85.451655 
1878.666784 82.243589 
1880.595600 78.441828 
1882.524416 75.937046 
1884.453232 76.846446 
1886.382048 80.828728 
1888.310864 85.095309 
1890.239680 88.268649 
1892.168496 90.243223 
1894.097312 90.855030 
1896.026128 91.243551 
1897.954944 91.794500 
1899.883760 92.491056 
1901.812576 93.338684 
1903.741392 94.162461 
1905.670208 94.741013 
1907.599024 95.024377 
1909.527840 95.033608 
1911.456656 95.238310 
1913.385472 95.452711 
1915.314288 95.412344 
1917.243104 94.799219 
1919.171920 94.824938 
1921.100736 95.038790 
1923.029552 95.045976 
1924.958368 95.729704 
1926.887184 96.325254 
1928.816000 96.702233 
1930.744816 96.762723 
1932.673632 96.390954 
1934.602448 95.657708 
1936.531264 94.884272 
1938.460080 94.621639 
1940.388896 94.825399 
1942.317712 95.309203 
1944.246528 96.490615 
1946.175344 97.578315 
1948.104160 98.399767 
1950.032976 98.976632 
1951.961792 99.350602 
1953.890608 99.461783 
1955.819424 99.476638 
1957.748240 99.478254 
1959.677056 99.273926 
1961.605872 98.970859 
1963.534688 98.708095 
1965.463504 98.406457 
1967.392320 98.301250 
1969.321136 98.681223 
1971.249952 99.042161 
1973.178768 99.307803 
1975.107584 99.470141 
1977.036400 99.529176 
1978.965216 99.395984 
1980.894032 99.090385 
1982.822848 98.668074 
1984.751664 98.284661 
1986.680480 98.026820 
1988.609296 97.997219 
1990.538112 97.911197 
1992.466928 98.062912 
1994.395744 98.758423 
1996.324560 99.383526 
1998.253376 99.871702 
2000.182192 100.270512 
2002.111008 100.469836 
2004.039824 100.439709 
2005.968640 100.218794 
2007.897456 99.856201 
2009.826272 99.310441 
2011.755088 98.602010 
2013.683904 97.723434 
2015.612720 96.575320 
2017.541536 95.730913 
2019.470352 95.595093 
2021.399168 95.884495 
2023.327984 96.419084 
2025.256800 97.029421 
2027.185616 97.557818 
2029.114432 97.851107 
2031.043248 97.881775 
2032.972064 97.716327 
2034.900880 97.498823 
2036.829696 97.253772 
2038.758512 97.022474 
2040.687328 96.859808 
2042.616144 96.992851 
2044.544960 97.336564 
2046.473776 97.831448 
2048.402592 98.419131 
2050.331408 99.013106 
2052.260224 99.432310 
2054.189040 99.577458 
2056.117856 99.476242 
2058.046672 99.245468 
2059.975488 99.021932 
2061.904304 98.982838 
2063.833120 99.079627 
2065.761936 99.333150 
2067.690752 99.643568 
2069.619568 99.894148 
2071.548384 100.099112 
2073.477200 100.257197 
2075.406016 100.493447 
2077.334832 100.818043 
2079.263648 101.116837 
2081.192464 101.349177 
2083.121280 101.455545 
2085.050096 101.427927 
2086.978912 101.222633 
2088.907728 100.872014 
2090.836544 100.561220 
2092.765360 100.315387 
2094.694176 100.099409 
2096.622992 99.829372 
2098.551808 99.503852 
2100.480624 99.337928 
2102.409440 99.407773 
2104.338256 99.505865 
2106.267072 99.491749 
2108.195888 99.319701 
2110.124704 98.968705 
2112.053520 98.493173 
2113.982336 97.976321 
2115.911152 97.396376 
2117.839968 96.578533 
2119.768784 95.612637 
2121.697600 94.670476 
2123.626416 93.933709 
2125.555232 93.666809 
2127.484048 93.744071 
2129.412864 93.795939 
2131.341680 93.642454 
2133.270496 93.272643 
2135.199312 92.579878 
2137.128128 91.483865 
2139.056944 90.045161 
2140.985760 88.438154 
2142.914576 87.151677 
2144.843392 86.575975 
2146.772208 86.693237 
2148.701024 87.207526 
2150.629840 87.724220 
2152.558656 88.167303 
2154.487472 88.519599 
2156.416288 88.685109 
2158.345104 88.864440 
2160.273920 89.188900 
2162.202736 89.728568 
2164.131552 90.557532 
2166.060368 91.631820 
2167.989184 92.716717 
2169.918000 93.672168 
2171.846816 94.430322 
2173.775632 95.056424 
2175.704448 95.672658 
2177.633264 96.237912 
2179.562080 96.665400 
2181.490896 96.913711 
2183.419712 97.098674 
2185.348528 97.329093 
2187.277344 97.666493 
2189.206160 98.129342 
2191.134976 98.621421 
2193.063792 99.072326 
2194.992608 99.369046 
2196.921424 99.547969 
2198.850240 99.612346 
2200.779056 99.634789 
2202.707872 99.617428 
2204.636688 99.608364 
2206.565504 99.710017 
2208.494320 99.883186 
2210.423136 100.073966 
2212.351952 100.185808 
2214.280768 100.287481 
2216.209584 100.380429 
2218.138400 100.319581 
2220.067216 100.122751 
2221.996032 99.878049 
2223.924848 99.767282 
2225.853664 99.932006 
2227.782480 100.161777 
2229.711296 100.171546 
2231.640112 100.001481 
2233.568928 99.783347 
2235.497744 99.627878 
2237.426560 99.571207 
2239.355376 99.585965 
2241.284192 99.466095 
2243.213008 99.178592 
2245.141824 98.913178 
2247.070640 98.732612 
2248.999456 98.594107 
2250.928272 98.384234 
2252.857088 98.068984 
2254.785904 97.783942 
2256.714720 97.534163 
2258.643536 97.338033 
2260.572352 97.102129 
2262.501168 96.811357 
2264.429984 96.542747 
2266.358800 96.384240 
2268.287616 96.299294 
2270.216432 96.217159 
2272.145248 96.104560 
2274.074064 96.008809 
2276.002880 95.984651 
2277.931696 96.010553 
2279.860512 96.096578 
2281.789328 96.205973 
2283.718144 96.140635 
2285.646960 95.725361 
2287.575776 95.005455 
2289.504592 94.130120 
2291.433408 93.028363 
2293.362224 91.744992 
2295.291040 90.525443 
2297.219856 89.429493 
2299.148672 88.413509 
2301.077488 87.564642 
2303.006304 86.828691 
2304.935120 85.689539 
2306.863936 84.102939 
2308.792752 82.558816 
2310.721568 81.101757 
2312.650384 79.663583 
2314.579200 77.981472 
2316.508016 75.707850 
2318.436832 72.984094 
2320.365648 70.255316 
2322.294464 67.893346 
2324.223280 65.940937 
2326.152096 64.219869 
2328.080912 62.467163 
2330.009728 61.037322 
2331.938544 60.262707 
2333.867360 59.592098 
2335.796176 58.991163 
2337.724992 58.845587 
2339.653808 58.496637 
2341.582624 58.852091 
2343.511440 61.205087 
2345.440256 64.867248 
2347.369072 68.416823 
2349.297888 68.460716 
2351.226704 64.244436 
2353.155520 59.415122 
2355.084336 55.542905 
2357.013152 53.073411 
2358.941968 52.281242 
2360.870784 52.920407 
2362.799600 54.451094 
2364.728416 57.405840 
2366.657232 61.229450 
2368.586048 65.234242 
2370.514864 69.625738 
2372.443680 74.112008 
2374.372496 78.356815 
2376.301312 82.214488 
2378.230128 85.716014 
2380.158944 89.051565 
2382.087760 92.092030 
2384.016576 94.407246 
2385.945392 95.836492 
2387.874208 96.455803 
2389.803024 96.612974 
2391.731840 96.599079 
2393.660656 96.488497 
2395.589472 96.248360 
2397.518288 95.865718 
2399.447104 95.435905 
2401.375920 94.971691 
2403.304736 94.353011 
2405.233552 93.720181 
2407.162368 93.151220 
2409.091184 92.606982 
2411.020000 92.127976 
2412.948816 91.712230 
2414.877632 91.427124 
2416.806448 91.327530 
2418.735264 91.386816 
2420.664080 91.528413 
2422.592896 91.632531 
2424.521712 91.782595 
2426.450528 91.889111 
2428.379344 91.988316 
2430.308160 92.227329 
2432.236976 92.492881 
2434.165792 92.565258 
2436.094608 92.452429 
2438.023424 92.385728 
2439.952240 92.583406 
2441.881056 93.013524 
2443.809872 93.508295 
2445.738688 93.808424 
2447.667504 93.795463 
2449.596320 93.593608 
2451.525136 93.247568 
2453.453952 93.013942 
2455.382768 93.180231 
2457.311584 93.777396 
2459.240400 94.673389 
2461.169216 95.531486 
2463.098032 96.292694 
2465.026848 96.753242 
2466.955664 96.894170 
2468.884480 96.901933 
2470.813296 96.825046 
2472.742112 96.603968 
2474.670928 96.313537 
2476.599744 95.941675 
2478.528560 95.517434 
2480.457376 95.113170 
2482.386192 94.715402 
2484.315008 94.361366 
2486.243824 94.104432 
2488.172640 94.011966 
2490.101456 94.073294 
2492.030272 94.283652 
2493.959088 94.609444 
2495.887904 94.965317 
2497.816720 95.225880 
2499.745536 95.287990 
2501.674352 95.253219 
2503.603168 95.136194 
2505.531984 94.942513 
2507.460800 94.672134 
2509.389616 94.380891 
2511.318432 94.121795 
2513.247248 94.009532 
2515.176064 94.051736 
2517.104880 94.205469 
2519.033696 94.240909 
2520.962512 93.993393 
2522.891328 93.478157 
2524.820144 92.788444 
2526.748960 91.929120 
2528.677776 91.063411 
2530.606592 90.399747 
2532.535408 90.014156 
2534.464224 89.978387 
2536.393040 90.205688 
2538.321856 90.327016 
2540.250672 90.374274 
2542.179488 90.323248 
2544.108304 90.227230 
2546.037120 90.067532 
2547.965936 89.726210 
2549.894752 89.108601 
2551.823568 88.142244 
2553.752384 86.838875 
2555.681200 85.281926 
2557.610016 83.757637 
2559.538832 82.677393 
2561.467648 82.355764 
2563.396464 82.756449 
2565.325280 83.726071 
2567.254096 84.987181 
2569.182912 86.268970 
2571.111728 87.310540 
2573.040544 87.891613 
2574.969360 88.037476 
2576.898176 87.913075 
2578.826992 87.616935 
2580.755808 87.249466 
2582.684624 87.047075 
2584.613440 87.036748 
2586.542256 87.251522 
2588.471072 87.639440 
2590.399888 88.066052 
2592.328704 88.344281 
2594.257520 88.340199 
2596.186336 88.006054 
2598.115152 87.469681 
2600.043968 86.936902 
2601.972784 86.443729 
2603.901600 86.022610 
2605.830416 85.717718 
2607.759232 85.621396 
2609.688048 85.652437 
2611.616864 85.563732 
2613.545680 85.229740 
2615.474496 84.576170 
2617.403312 83.774193 
2619.332128 82.942123 
2621.260944 82.143816 
2623.189760 81.511625 
2625.118576 81.186553 
2627.047392 81.110255 
2628.976208 81.293869 
2630.905024 81.663309 
2632.833840 81.973451 
2634.762656 82.074720 
2636.691472 81.986830 
2638.620288 81.831539 
2640.549104 81.708799 
2642.477920 81.699333 
2644.406736 81.822406 
2646.335552 81.972029 
2648.264368 82.058429 
2650.193184 82.085105 
2652.122000 82.140676 
2654.050816 82.293131 
2655.979632 82.488709 
2657.908448 82.706133 
2659.837264 82.924730 
2661.766080 83.015139 
2663.694896 83.020267 
2665.623712 82.860387 
2667.552528 82.587157 
2669.481344 82.273121 
2671.410160 81.963457 
2673.338976 81.734526 
2675.267792 81.659004 
2677.196608 81.694346 
2679.125424 81.811147 
2681.054240 81.948173 
2682.983056 82.063701 
2684.911872 82.119844 
2686.840688 82.044962 
2688.769504 81.840297 
2690.698320 81.516280 
2692.627136 81.192213 
2694.555952 81.073414 
2696.484768 81.173106 
2698.413584 81.366499 
2700.342400 81.571143 
2702.271216 81.807613 
2704.200032 81.949131 
2706.128848 81.921110 
2708.057664 81.650980 
2709.986480 81.298224 
2711.915296 80.986562 
2713.844112 80.773823 
2715.772928 80.561690 
2717.701744 80.237340 
2719.630560 79.804616 
2721.559376 79.174842 
2723.488192 78.403998 
2725.417008 77.602811 
2727.345824 76.861777 
2729.274640 76.283871 
2731.203456 76.014304 
2733.132272 76.041578 
2735.061088 76.239472 
2736.989904 76.506536 
2738.918720 76.718705 
2740.847536 76.886959 
2742.776352 76.942642 
2744.705168 76.877730 
2746.633984 76.834973 
2748.562800 76.784815 
2750.491616 76.657468 
2752.420432 76.497883 
2754.349248 76.377565 
2756.278064 76.257095 
2758.206880 76.005619 
2760.135696 75.741676 
2762.064512 75.542033 
2763.993328 75.260346 
2765.922144 74.877098 
2767.850960 74.526903 
2769.779776 74.239474 
2771.708592 73.917726 
2773.637408 73.583765 
2775.566224 73.132191 
2777.495040 72.642849 
2779.423856 72.170442 
2781.352672 71.667994 
2783.281488 71.165248 
2785.210304 70.652046 
2787.139120 70.106046 
2789.067936 69.442166 
2790.996752 68.732182 
2792.925568 67.986975 
2794.854384 67.176209 
2796.783200 66.319129 
2798.712016 65.438501 
2800.640832 64.568511 
2802.569648 63.651823 
2804.498464 62.717598 
2806.427280 61.778346 
2808.356096 60.833526 
2810.284912 59.922918 
2812.213728 59.043935 
2814.142544 58.098421 
2816.071360 57.060270 
2818.000176 56.011768 
2819.928992 54.832312 
2821.857808 53.581816 
2823.786624 52.330475 
2825.715440 50.859523 
2827.644256 49.197721 
2829.573072 47.394008 
2831.501888 45.320356 
2833.430704 42.992609 
2835.359520 40.413210 
2837.288336 37.472372 
2839.217152 34.167776 
2841.145968 30.500391 
2843.074784 26.767671 
2845.003600 23.379172 
2846.932416 20.929150 
2848.861232 19.911047 
2850.790048 20.362084 
2852.718864 21.954879 
2854.647680 24.368904 
2856.576496 27.179583 
2858.505312 29.924995 
2860.434128 32.190783 
2862.362944 33.632963 
2864.291760 33.995391 
2866.220576 33.467794 
2868.149392 32.746884 
2870.078208 32.753491 
2872.007024 33.920056 
2873.935840 35.641835 
2875.864656 36.928556 
2877.793472 37.345574 
2879.722288 36.958461 
2881.651104 36.086952 
2883.579920 35.002025 
2885.508736 33.940320 
2887.437552 33.052287 
2889.366368 32.232862 
2891.295184 31.374291 
2893.224000 30.459083 
2895.152816 29.436140 
2897.081632 28.389349 
2899.010448 27.379840 
2900.939264 26.450853 
2902.868080 25.582823 
2904.796896 24.589130 
2906.725712 23.269304 
2908.654528 21.686351 
2910.583344 20.001665 
2912.512160 18.514357 
2914.440976 17.455283 
2916.369792 16.966874 
2918.298608 17.019555 
2920.227424 17.586065 
2922.156240 18.517077 
2924.085056 19.796494 
2926.013872 21.315108 
2927.942688 22.884780 
2929.871504 24.245519 
2931.800320 25.299565 
2933.729136 26.239560 
2935.657952 27.270909 
2937.586768 28.751562 
2939.515584 30.493855 
2941.444400 31.955622 
2943.373216 32.756078 
2945.302032 32.796698 
2947.230848 32.261843 
2949.159664 31.640704 
2951.088480 31.631079 
2953.017296 32.306755 
2954.946112 33.097361 
2956.874928 33.424813 
2958.803744 33.200375 
2960.732560 32.822177 
2962.661376 32.771585 
2964.590192 33.472072 
2966.519008 35.252975 
2968.447824 38.197784 
2970.376640 41.837720 
2972.305456 45.515088 
2974.234272 48.828451 
2976.163088 51.725711 
2978.091904 54.257463 
2980.020720 56.410450 
2981.949536 58.160227 
2983.878352 59.616642 
2985.807168 60.926592 
2987.735984 62.066922 
2989.664800 63.096103 
2991.593616 64.017888 
2993.522432 64.812085 
2995.451248 65.537100 
2997.380064 66.219940 
2999.308880 66.852788 
3001.237696 67.434346 
3003.166512 68.040840 
3005.095328 68.629400 
3007.024144 69.092856 
3008.952960 69.521162 
3010.881776 69.939973 
3012.810592 70.243597 
3014.739408 70.567320 
3016.668224 70.994465 
3018.597040 71.398710 
3020.525856 71.724706 
3022.454672 72.121225 
3024.383488 72.559514 
3026.312304 72.962558 
3028.241120 73.426886 
3030.169936 73.820991 
3032.098752 74.144231 
3034.027568 74.465840 
3035.956384 74.732593 
3037.885200 75.037273 
3039.814016 75.413244 
3041.742832 75.753720 
3043.671648 76.029457 
3045.600464 76.216851 
3047.529280 76.311699 
3049.458096 76.279592 
3051.386912 76.198034 
3053.315728 76.245519 
3055.244544 76.436549 
3057.173360 76.708769 
3059.102176 76.985574 
3061.030992 77.063197 
3062.959808 76.721778 
3064.888624 75.738043 
3066.817440 74.168069 
3068.746256 72.533399 
3070.675072 72.104086 
3072.603888 73.432800 
3074.532704 75.032536 
3076.461520 75.684924 
3078.390336 75.564446 
3080.319152 74.853307 
3082.247968 73.337386 
3084.176784 70.872289 
3086.105600 67.334971 
3088.034416 63.045099 
3089.963232 59.153622 
3091.892048 57.198490 
3093.820864 58.342332 
3095.749680 62.421851 
3097.678496 67.767052 
3099.607312 72.501348 
3101.536128 76.043525 
3103.464944 78.555965 
3105.393760 80.258016 
3107.322576 81.426533 
3109.251392 82.234552 
3111.180208 82.817326 
3113.109024 83.250150 
3115.037840 83.534165 
3116.966656 83.774154 
3118.895472 84.008267 
3120.824288 84.132095 
3122.753104 84.207629 
3124.681920 84.347263 
3126.610736 84.504354 
3128.539552 84.754521 
3130.468368 85.064626 
3132.397184 85.359635 
3134.326000 85.687131 
3136.254816 86.006361 
3138.183632 86.143299 
3140.112448 86.075619 
3142.041264 85.904992 
3143.970080 85.743590 
3145.898896 85.707885 
3147.827712 85.991419 
3149.756528 86.529020 
3151.685344 87.135359 
3153.614160 87.587459 
3155.542976 87.817990 
3157.471792 87.885900 
3159.400608 87.797730 
3161.329424 87.592911 
3163.258240 87.366521 
3165.187056 87.217633 
3167.115872 87.070350 
3169.044688 87.017249 
3170.973504 87.220111 
3172.902320 87.605614 
3174.831136 88.149090 
3176.759952 88.753984 
3178.688768 89.264680 
3180.617584 89.715375 
3182.546400 90.105253 
3184.475216 90.450611 
3186.404032 90.861635 
3188.332848 91.190644 
3190.261664 91.421334 
3192.190480 91.712580 
3194.119296 92.035742 
3196.048112 92.281562 
3197.976928 92.457775 
3199.905744 92.804661 
3201.834560 93.162551 
3203.763376 93.455103 
3205.692192 93.661270 
3207.621008 93.830408 
3209.549824 94.070476 
3211.478640 94.372454 
3213.407456 94.587043 
3215.336272 94.787164 
3217.265088 94.988854 
3219.193904 95.138052 
3221.122720 95.255079 
3223.051536 95.367303 
3224.980352 95.500781 
3226.909168 95.623763 
3228.837984 95.780188 
3230.766800 95.973990 
3232.695616 96.081864 
3234.624432 96.183746 
3236.553248 96.269148 
3238.482064 96.331130 
3240.410880 96.458107 
3242.339696 96.537014 
3244.268512 96.481399 
3246.197328 96.536298 
3248.126144 96.647031 
3250.054960 96.685063 
3251.983776 96.685252 
3253.912592 96.742227 
3255.841408 96.804575 
3257.770224 96.905678 
3259.699040 96.888013 
3261.627856 96.766067 
3263.556672 96.705572 
3265.485488 96.739244 
3267.414304 96.677387 
3269.343120 96.676931 
3271.271936 96.720807 
3273.200752 96.729674 
3275.129568 96.736144 
3277.058384 96.680407 
3278.987200 96.597307 
3280.916016 96.581091 
3282.844832 96.599144 
3284.773648 96.589654 
3286.702464 96.489577 
3288.631280 96.508192 
3290.560096 96.735007 
3292.488912 96.886262 
3294.417728 96.919886 
3296.346544 96.926478 
3298.275360 96.974662 
3300.204176 97.003925 
3302.132992 96.933860 
3304.061808 96.785320 
3305.990624 96.683060 
3307.919440 96.624361 
3309.848256 96.674479 
3311.777072 96.750149 
3313.705888 96.723812 
3315.634704 96.713834 
3317.563520 96.729947 
3319.492336 96.692032 
3321.421152 96.595954 
3323.349968 96.460331 
3325.278784 96.335583 
3327.207600 96.227258 
3329.136416 96.190428 
3331.065232 96.234917 
3332.994048 96.265468 
3334.922864 96.311896 
3336.851680 96.382682 
3338.780496 96.490629 
3340.709312 96.573592 
3342.638128 96.527475 
3344.566944 96.491417 
3346.495760 96.511074 
3348.424576 96.501828 
3350.353392 96.354427 
3352.282208 96.195461 
3354.211024 96.047640 
3356.139840 95.914710 
3358.068656 95.824011 
3359.997472 95.781854 
3361.926288 95.799572 
3363.855104 95.892513 
3365.783920 96.020914 
3367.712736 96.120438 
3369.641552 96.279161 
3371.570368 96.403702 
3373.499184 96.478436 
3375.428000 96.565575 
3377.356816 96.678492 
3379.285632 96.690186 
3381.214448 96.623594 
3383.143264 96.558107 
3385.072080 96.557211 
3387.000896 96.587052 
3388.929712 96.623834 
3390.858528 96.734706 
3392.787344 96.848265 
3394.716160 96.872936 
3396.644976 96.941931 
3398.573792 97.045044 
3400.502608 96.920818 
3402.431424 96.851159 
3404.360240 96.806455 
3406.289056 96.703679 
3408.217872 96.705111 
3410.146688 96.702357 
3412.075504 96.616797 
3414.004320 96.568659 
3415.933136 96.648455 
3417.861952 96.699123 
3419.790768 96.557306 
3421.719584 96.459302 
3423.648400 96.590863 
3425.577216 96.625344 
3427.506032 96.551937 
3429.434848 96.533172 
3431.363664 96.550038 
3433.292480 96.639667 
3435.221296 96.716540 
3437.150112 96.740367 
3439.078928 96.692983 
3441.007744 96.558671 
3442.936560 96.529527 
3444.865376 96.472734 
3446.794192 96.273635 
3448.723008 96.422024 
3450.651824 96.505112 
3452.580640 96.390428 
3454.509456 96.412456 
3456.438272 96.351209 
3458.367088 96.160777 
3460.295904 95.990901 
3462.224720 95.831087 
3464.153536 95.724030 
3466.082352 95.556167 
3468.011168 95.632517 
3469.939984 95.743277 
3471.868800 95.585109 
3473.797616 95.358530 
3475.726432 95.244076 
3477.655248 94.935530 
3479.584064 94.190035 
3481.512880 93.452197 
3483.441696 92.803271 
3485.370512 92.213689 
3487.299328 91.154625 
3489.228144 89.781134 
3491.156960 88.238926 
3493.085776 86.238905 
3495.014592 83.972469 
3496.943408 81.906095 
3498.872224 80.426832 
3500.801040 80.009027 
3502.729856 81.244267 
3504.658672 83.991738 
3506.587488 86.766106 
3508.516304 88.918817 
3510.445120 90.549108 
3512.373936 91.482747 
3514.302752 91.933190 
3516.231568 92.216507 
3518.160384 92.425102 
3520.089200 92.546190 
3522.018016 92.417247 
3523.946832 92.535527 
3525.875648 92.948353 
3527.804464 93.404565 
3529.733280 94.092260 
3531.662096 94.711949 
3533.590912 95.255574 
3535.519728 95.602011 
3537.448544 96.045402 
3539.377360 96.461090 
3541.306176 96.571773 
3543.234992 96.374719 
3545.163808 96.070038 
3547.092624 96.172633 
3549.021440 96.477703 
3550.950256 96.212810 
3552.879072 96.092451 
3554.807888 96.414562 
3556.736704 96.465056 
3558.665520 96.343953 
3560.594336 96.438760 
3562.523152 96.335894 
3564.451968 95.384649 
3566.380784 94.428130 
3568.309600 94.805664 
3570.238416 95.549182 
3572.167232 95.560659 
3574.096048 95.414804 
3576.024864 95.249615 
3577.953680 95.146825 
3579.882496 95.125711 
3581.811312 95.021594 
3583.740128 94.547574 
3585.668944 93.279380 
3587.597760 92.339039 
3589.526576 92.678871 
3591.455392 92.346383 
3593.384208 91.198472 
3595.313024 90.275712 
3597.241840 89.598113 
3599.170656 88.865370 
3601.099472 88.615454 
3603.028288 88.881231 
3604.957104 89.117624 
3606.885920 89.254155 
3608.814736 89.978745 
3610.743552 90.915095 
3612.672368 91.157468 
3614.601184 91.600141 
3616.530000 91.390338 
3618.458816 90.598094 
3620.387632 90.911065 
3622.316448 91.726300 
3624.245264 91.744931 
3626.174080 90.811346 
3628.102896 89.514813 
3630.031712 90.069735 
3631.960528 91.256186 
3633.889344 91.391040 
3635.818160 91.627303 
3637.746976 91.780437 
3639.675792 91.960436 
3641.604608 92.264678 
3643.533424 92.587983 
3645.462240 91.932182 
3647.391056 90.643692 
3649.319872 90.346799 
3651.248688 91.513709 
3653.177504 92.571781 
3655.106320 92.055514 
3657.035136 91.935440 
3658.963952 92.558583 
3660.892768 92.778367 
3662.821584 92.960373 
3664.750400 93.205049 
3666.679216 92.673926 
3668.608032 91.418648 
3670.536848 91.590170 
3672.465664 92.191184 
3674.394480 90.734275 
3676.323296 90.416811 
3678.252112 91.562309 
3680.180928 91.955242 
3682.109744 92.487416 
3684.038560 92.629366 
3685.967376 91.892782 
3687.896192 90.444234 
3689.825008 89.861969 
3691.753824 90.244353 
3693.682640 90.877643 
3695.611456 91.171081 
3697.540272 91.495036 
3699.469088 91.341471 
3701.397904 90.998401 
3703.326720 91.485564 
3705.255536 92.064458 
3707.184352 91.960030 
3709.113168 91.194718 
3711.041984 90.538565 
3712.970800 91.200108 
3714.899616 91.939914 
3716.828432 91.446786 
3718.757248 90.479682 
3720.686064 89.741676 
3722.614880 89.262524 
3724.543696 89.235308 
3726.472512 89.574341 
3728.401328 90.544446 
3730.330144 90.561986 
3732.258960 89.832827 
3734.187776 89.119922 
3736.116592 89.311375 
3738.045408 90.863852 
3739.974224 91.449480 
3741.903040 90.848530 
3743.831856 89.811691 
3745.760672 90.665249 
3747.689488 91.079691 
3749.618304 89.986390 
3751.547120 89.931853 
3753.475936 91.103640 
3755.404752 91.886493 
3757.333568 91.838604 
3759.262384 91.994893 
3761.191200 92.683982 
3763.120016 93.130001 
3765.048832 92.810708 
3766.977648 92.971728 
3768.906464 92.758027 
3770.835280 92.779887 
3772.764096 93.362710 
3774.692912 93.467972 
3776.621728 92.938845 
3778.550544 92.053514 
3780.479360 91.802730 
3782.408176 91.723315 
3784.336992 90.982995 
3786.265808 90.740037 
3788.194624 90.724827 
3790.123440 90.764536 
3792.052256 90.973780 
3793.981072 90.985850 
3795.909888 90.927246 
3797.838704 91.319740 
3799.767520 90.832062 
3801.696336 90.527442 
3803.625152 91.383540 
3805.553968 91.076244 
3807.482784 90.680090 
3809.411600 91.551512 
3811.340416 91.800959 
3813.269232 91.299867 
3815.198048 90.326191 
3817.126864 90.301668 
3819.055680 89.643602 
3820.984496 88.379046 
3822.913312 88.912074 
3824.842128 89.254042 
3826.770944 89.177413 
3828.699760 89.475231 
3830.628576 89.384972 
3832.557392 89.599955 
3834.486208 89.838969 
3836.415024 89.414549 
3838.343840 89.084117 
3840.272656 89.400350 
3842.201472 89.560142 
3844.130288 89.937163 
3846.059104 90.804109 
3847.987920 91.198625 
3849.916736 90.465772 
3851.845552 88.697792 
3853.774368 87.531960 
3855.703184 88.537255 
3857.632000 89.247931 
3859.560816 89.095593 
3861.489632 88.178014 
3863.418448 87.744480 
3865.347264 88.047911 
3867.276080 88.323849 
3869.204896 87.854666 
3871.133712 88.300100 
3873.062528 88.699920 
3874.991344 89.042878 
3876.920160 89.481679 
3878.848976 88.973881 
3880.777792 88.768002 
3882.706608 88.845985 
3884.635424 88.291755 
3886.564240 88.332770 
3888.493056 88.573753 
3890.421872 87.617137 
3892.350688 87.237730 
3894.279504 87.786051 
3896.208320 87.864788 
3898.137136 87.365329 
3900.065952 86.980493 
3901.994768 86.701297 
3903.923584 86.671695 
3905.852400 87.106151 
3907.781216 87.407770 
3909.710032 87.294814 
3911.638848 87.097030 
3913.567664 86.775781 
3915.496480 86.150134 
3917.425296 85.421142 
3919.354112 85.003122 
3921.282928 84.763074 
3923.211744 84.531730 
3925.140560 84.488548 
3927.069376 84.965560 
3928.998192 85.247116 
3930.927008 85.277365 
3932.855824 85.432708 
3934.784640 85.899765 
3936.713456 86.036867 
3938.642272 85.971464 
3940.571088 85.755365 
3942.499904 85.404778 
3944.428720 85.442254 
3946.357536 85.475449 
3948.286352 85.464333 
3950.215168 85.880034 
3952.143984 86.500377 
3954.072800 87.048676 
3956.001616 87.342249 
3957.930432 87.464343 
3959.859248 87.667613 
3961.788064 87.893229 
3963.716880 88.108533 
3965.645696 88.170985 
3967.574512 88.132046 
3969.503328 88.213155 
3971.432144 88.043663 
3973.360960 87.619198 
3975.289776 87.340532 
3977.218592 87.120745 
3979.147408 86.873073 
3981.076224 86.717081 
3983.005040 86.658535 
3984.933856 86.757529 
3986.862672 86.866859 
3988.791488 86.894441 
3990.720304 86.901576 
3992.649120 86.887013 
3994.577936 86.652487 
3996.506752 86.463387 
3998.435568 86.385723 
4000.364384 86.245289 
