# Supplementary material for: Characterization data and kinetic studies of novel lipophilic analogues from 2,4-dichlorophenoxyacetic acid and Propanil herbicides
Source: Data Brief. 2020 Aug 21;32:106202. doi: 10.1016/j.dib.2020.106202 (PMC7482028; doi:10.1016/j.dib.2020.106202)
Supplement: Supplementary file 2 [file mmc2.zip › 6b.txt]

##YUNITS=%T
399.264912 89.599700 
401.193728 94.708799 
403.122544 98.625747 
405.051360 99.038339 
406.980176 100.299675 
408.908992 101.832829 
410.837808 102.443014 
412.766624 101.662471 
414.695440 97.363670 
416.624256 97.649287 
418.553072 95.677181 
420.481888 91.101951 
422.410704 96.794108 
424.339520 103.177185 
426.268336 101.860806 
428.197152 98.720156 
430.125968 92.776280 
432.054784 87.790656 
433.983600 86.208277 
435.912416 88.005153 
437.841232 89.755557 
439.770048 89.093154 
441.698864 82.303925 
443.627680 72.740383 
445.556496 71.040498 
447.485312 82.982871 
449.414128 95.156644 
451.342944 101.403160 
453.271760 99.356276 
455.200576 99.667265 
457.129392 103.563396 
459.058208 105.880874 
460.987024 105.571292 
462.915840 104.587511 
464.844656 102.960385 
466.773472 101.917925 
468.702288 102.841153 
470.631104 104.717543 
472.559920 103.760149 
474.488736 104.590097 
476.417552 104.213449 
478.346368 102.519430 
480.275184 99.751499 
482.204000 94.103622 
484.132816 94.595487 
486.061632 101.627884 
487.990448 103.927967 
489.919264 103.170147 
491.848080 101.447862 
493.776896 98.194574 
495.705712 98.108825 
497.634528 100.864355 
499.563344 102.273945 
501.492160 103.309754 
503.420976 103.735098 
505.349792 105.348415 
507.278608 105.175282 
509.207424 103.827207 
511.136240 102.316789 
513.065056 101.211289 
514.993872 100.171131 
516.922688 97.995377 
518.851504 96.211868 
520.780320 97.534896 
522.709136 100.993469 
524.637952 104.856081 
526.566768 107.471508 
528.495584 105.771661 
530.424400 103.404383 
532.353216 103.581451 
534.282032 105.273002 
536.210848 104.240921 
538.139664 102.227556 
540.068480 102.358081 
541.997296 103.523944 
543.926112 103.020539 
545.854928 101.599918 
547.783744 100.211701 
549.712560 98.170219 
551.641376 95.483957 
553.570192 89.885194 
555.499008 79.085504 
557.427824 65.256390 
559.356640 60.392399 
561.285456 68.453383 
563.214272 80.560976 
565.143088 90.273459 
567.071904 95.917919 
569.000720 98.734949 
570.929536 99.957441 
572.858352 100.512662 
574.787168 101.001842 
576.715984 101.591370 
578.644800 101.220764 
580.573616 100.301891 
582.502432 98.905444 
584.431248 96.895805 
586.360064 94.097039 
588.288880 90.591392 
590.217696 87.086592 
592.146512 81.861465 
594.075328 75.288361 
596.004144 68.313968 
597.932960 63.573496 
599.861776 63.310281 
601.790592 67.315336 
603.719408 73.114348 
605.648224 78.138645 
607.577040 82.475248 
609.505856 86.397234 
611.434672 89.555477 
613.363488 92.011062 
615.292304 93.700584 
617.221120 95.490605 
619.149936 96.960598 
621.078752 98.419146 
623.007568 99.197128 
624.936384 99.318465 
626.865200 99.691887 
628.794016 100.173604 
630.722832 100.513843 
632.651648 100.935835 
634.580464 101.178765 
636.509280 100.447379 
638.438096 99.249631 
640.366912 98.111889 
642.295728 96.480642 
644.224544 92.943960 
646.153360 86.598793 
648.082176 78.077019 
650.010992 76.946558 
651.939808 87.264680 
653.868624 96.968002 
655.797440 101.257722 
657.726256 102.527755 
659.655072 102.636716 
661.583888 102.300826 
663.512704 102.196785 
665.441520 103.310032 
667.370336 104.501457 
669.299152 102.195057 
671.227968 102.323417 
673.156784 102.637351 
675.085600 102.632416 
677.014416 101.976257 
678.943232 101.260103 
680.872048 100.633543 
682.800864 99.837450 
684.729680 98.730093 
686.658496 97.586802 
688.587312 95.400480 
690.516128 91.785853 
692.444944 86.991926 
694.373760 82.344827 
696.302576 79.834073 
698.231392 79.205863 
700.160208 77.480949 
702.089024 74.591765 
704.017840 76.408710 
705.946656 80.931495 
707.875472 82.013139 
709.804288 80.763758 
711.733104 78.558204 
713.661920 74.906842 
715.590736 68.667514 
717.519552 60.074941 
719.448368 52.029190 
721.377184 48.934547 
723.306000 50.945149 
725.234816 56.652657 
727.163632 63.464802 
729.092448 68.936390 
731.021264 71.856662 
732.950080 74.771835 
734.878896 78.521560 
736.807712 81.146027 
738.736528 82.106159 
740.665344 82.171772 
742.594160 82.076671 
744.522976 81.733207 
746.451792 80.541409 
748.380608 78.385103 
750.309424 75.559647 
752.238240 72.225260 
754.167056 68.846818 
756.095872 67.122178 
758.024688 65.819407 
759.953504 63.586457 
761.882320 60.475337 
763.811136 56.750056 
765.739952 52.178017 
767.668768 47.230767 
769.597584 42.256514 
771.526400 38.885641 
773.455216 38.230623 
775.384032 40.370938 
777.312848 45.331163 
779.241664 52.151050 
781.170480 59.062309 
783.099296 64.863910 
785.028112 69.236201 
786.956928 72.173039 
788.885744 73.780086 
790.814560 74.040392 
792.743376 73.234335 
794.672192 72.285990 
796.601008 71.582333 
798.529824 72.027596 
800.458640 73.752569 
802.387456 75.660606 
804.316272 76.213952 
806.245088 75.173296 
808.173904 71.578083 
810.102720 63.303873 
812.031536 50.600043 
813.960352 39.025501 
815.889168 37.088724 
817.817984 47.787852 
819.746800 62.514276 
821.675616 72.713926 
823.604432 78.045967 
825.533248 81.418545 
827.462064 84.611714 
829.390880 87.601465 
831.319696 89.401615 
833.248512 90.448508 
835.177328 91.033115 
837.106144 91.161105 
839.034960 91.251047 
840.963776 91.965336 
842.892592 92.647010 
844.821408 93.046293 
846.750224 92.375219 
848.679040 90.170519 
850.607856 86.403117 
852.536672 81.526842 
854.465488 77.370053 
856.394304 75.621238 
858.323120 72.450439 
860.251936 62.373167 
862.180752 47.913292 
864.109568 43.141496 
866.038384 52.484423 
867.967200 66.292750 
869.896016 77.949250 
871.824832 85.713298 
873.753648 90.244183 
875.682464 92.558168 
877.611280 93.515767 
879.540096 93.627228 
881.468912 93.209522 
883.397728 92.142231 
885.326544 90.019223 
887.255360 87.302993 
889.184176 84.761536 
891.112992 83.920538 
893.041808 85.830745 
894.970624 89.002274 
896.899440 91.709628 
898.828256 93.469897 
900.757072 94.373151 
902.685888 94.638050 
904.614704 94.415543 
906.543520 93.901488 
908.472336 93.193723 
910.401152 92.585930 
912.329968 92.744148 
914.258784 93.575717 
916.187600 94.256274 
918.116416 94.513652 
920.045232 94.210265 
921.974048 93.347381 
923.902864 92.493498 
925.831680 92.613060 
927.760496 93.214357 
929.689312 93.249591 
931.618128 92.339563 
933.546944 90.336135 
935.475760 87.131319 
937.404576 82.572001 
939.333392 77.815652 
941.262208 76.210658 
943.191024 79.060373 
945.119840 83.941885 
947.048656 87.598989 
948.977472 88.914990 
950.906288 88.653442 
952.835104 87.281818 
954.763920 84.803219 
956.692736 81.627750 
958.621552 77.883808 
960.550368 74.068154 
962.479184 69.988059 
964.408000 66.872362 
966.336816 66.830626 
968.265632 70.026705 
970.194448 72.937797 
972.123264 73.135662 
974.052080 72.932512 
975.980896 75.432675 
977.909712 79.800682 
979.838528 83.370268 
981.767344 85.594715 
983.696160 86.827388 
985.624976 87.005661 
987.553792 85.809022 
989.482608 83.347782 
991.411424 80.906453 
993.340240 80.138685 
995.269056 80.852123 
997.197872 81.561668 
999.126688 81.447444 
1001.055504 81.028100 
1002.984320 81.580850 
1004.913136 83.184480 
1006.841952 84.747888 
1008.770768 85.130511 
1010.699584 84.428449 
1012.628400 82.911310 
1014.557216 81.037733 
1016.486032 79.779394 
1018.414848 79.912368 
1020.343664 80.202565 
1022.272480 79.150146 
1024.201296 76.524865 
1026.130112 74.625538 
1028.058928 75.886600 
1029.987744 78.773467 
1031.916560 81.127986 
1033.845376 82.473093 
1035.774192 82.735390 
1037.703008 82.023940 
1039.631824 80.511775 
1041.560640 78.476194 
1043.489456 75.220524 
1045.418272 70.189466 
1047.347088 63.612479 
1049.275904 58.199826 
1051.204720 57.068247 
1053.133536 59.464153 
1055.062352 63.154724 
1056.991168 67.025859 
1058.919984 69.480756 
1060.848800 70.307299 
1062.777616 70.410232 
1064.706432 70.507710 
1066.635248 70.275250 
1068.564064 68.885027 
1070.492880 66.180324 
1072.421696 62.489052 
1074.350512 57.745486 
1076.279328 51.788972 
1078.208144 45.856178 
1080.136960 42.243940 
1082.065776 41.614407 
1083.994592 42.885558 
1085.923408 44.426436 
1087.852224 44.658633 
1089.781040 44.143777 
1091.709856 46.600779 
1093.638672 51.584209 
1095.567488 53.711387 
1097.496304 50.648307 
1099.425120 45.007756 
1101.353936 40.990542 
1103.282752 40.396985 
1105.211568 42.572142 
1107.140384 47.519027 
1109.069200 53.452198 
1110.998016 57.605779 
1112.926832 59.619036 
1114.855648 60.741516 
1116.784464 61.381472 
1118.713280 61.275799 
1120.642096 61.204115 
1122.570912 62.985019 
1124.499728 66.778500 
1126.428544 70.543646 
1128.357360 72.993330 
1130.286176 74.625257 
1132.214992 76.393239 
1134.143808 78.222929 
1136.072624 79.181265 
1138.001440 79.111061 
1139.930256 78.110524 
1141.859072 76.128112 
1143.787888 72.725264 
1145.716704 67.346884 
1147.645520 59.760313 
1149.574336 52.837601 
1151.503152 51.542366 
1153.431968 56.181062 
1155.360784 62.140489 
1157.289600 66.289872 
1159.218416 68.509109 
1161.147232 69.724061 
1163.076048 70.420089 
1165.004864 71.006002 
1166.933680 71.600703 
1168.862496 71.985923 
1170.791312 72.012898 
1172.720128 71.812454 
1174.648944 71.391109 
1176.577760 70.892141 
1178.506576 70.326278 
1180.435392 69.600703 
1182.364208 68.812319 
1184.293024 68.031160 
1186.221840 67.243602 
1188.150656 66.501803 
1190.079472 65.813690 
1192.008288 65.302509 
1193.937104 64.978194 
1195.865920 64.742873 
1197.794736 64.422979 
1199.723552 63.853441 
1201.652368 62.915473 
1203.581184 61.629882 
1205.510000 60.248064 
1207.438816 58.939409 
1209.367632 57.458703 
1211.296448 55.690931 
1213.225264 53.663386 
1215.154080 51.348853 
1217.082896 48.644104 
1219.011712 45.929574 
1220.940528 43.122434 
1222.869344 39.844194 
1224.798160 36.409249 
1226.726976 33.656606 
1228.655792 32.347755 
1230.584608 32.953535 
1232.513424 35.370145 
1234.442240 38.999644 
1236.371056 42.557568 
1238.299872 44.786598 
1240.228688 45.396453 
1242.157504 45.050142 
1244.086320 44.976868 
1246.015136 45.649193 
1247.943952 45.983849 
1249.872768 45.378732 
1251.801584 45.370125 
1253.730400 47.028922 
1255.659216 49.324748 
1257.588032 51.062130 
1259.516848 52.307352 
1261.445664 53.889861 
1263.374480 55.415983 
1265.303296 55.177710 
1267.232112 52.547390 
1269.160928 48.573972 
1271.089744 44.821555 
1273.018560 44.466597 
1274.947376 48.593947 
1276.876192 54.526048 
1278.805008 59.480825 
1280.733824 62.121929 
1282.662640 62.212946 
1284.591456 60.769849 
1286.520272 58.958552 
1288.449088 56.562405 
1290.377904 53.140708 
1292.306720 49.100010 
1294.235536 44.941978 
1296.164352 40.936380 
1298.093168 37.483406 
1300.021984 36.003851 
1301.950800 38.162838 
1303.879616 43.747767 
1305.808432 50.285865 
1307.737248 56.033805 
1309.666064 60.757643 
1311.594880 64.658337 
1313.523696 67.862036 
1315.452512 70.259958 
1317.381328 71.751378 
1319.310144 72.556756 
1321.238960 73.482001 
1323.167776 74.701998 
1325.096592 75.754922 
1327.025408 76.634343 
1328.954224 77.469302 
1330.883040 78.342166 
1332.811856 78.950977 
1334.740672 79.489529 
1336.669488 80.079162 
1338.598304 80.623713 
1340.527120 80.898193 
1342.455936 81.345445 
1344.384752 81.443462 
1346.313568 81.165302 
1348.242384 80.637145 
1350.171200 80.169026 
1352.100016 79.956174 
1354.028832 79.493150 
1355.957648 78.489361 
1357.886464 77.509921 
1359.815280 76.811700 
1361.744096 75.595747 
1363.672912 73.616597 
1365.601728 71.686956 
1367.530544 68.364874 
1369.459360 63.923319 
1371.388176 59.730385 
1373.316992 56.165569 
1375.245808 54.687951 
1377.174624 55.394692 
1379.103440 56.006278 
1381.032256 56.068443 
1382.961072 56.024779 
1384.889888 57.115928 
1386.818704 58.472163 
1388.747520 58.035857 
1390.676336 56.152595 
1392.605152 56.414718 
1394.533968 61.447352 
1396.462784 67.646165 
1398.391600 71.340485 
1400.320416 72.670560 
1402.249232 72.307138 
1404.178048 69.705918 
1406.106864 66.302427 
1408.035680 63.683031 
1409.964496 61.987632 
1411.893312 62.120865 
1413.822128 63.727548 
1415.750944 65.677352 
1417.679760 65.924701 
1419.608576 62.948900 
1421.537392 60.542920 
1423.466208 59.515043 
1425.395024 61.510760 
1427.323840 65.319551 
1429.252656 67.833852 
1431.181472 67.892901 
1433.110288 66.320958 
1435.039104 61.412387 
1436.967920 49.001669 
1438.896736 40.410071 
1440.825552 39.606616 
1442.754368 41.715798 
1444.683184 40.779005 
1446.612000 44.060010 
1448.540816 53.234135 
1450.469632 57.979781 
1452.398448 58.176340 
1454.327264 57.276856 
1456.256080 55.391436 
1458.184896 52.294974 
1460.113712 49.374788 
1462.042528 45.596989 
1463.971344 40.812647 
1465.900160 37.132891 
1467.828976 36.245464 
1469.757792 37.015158 
1471.686608 37.465999 
1473.615424 36.998236 
1475.544240 38.216814 
1477.473056 38.862203 
1479.401872 36.813700 
1481.330688 33.494784 
1483.259504 31.877197 
1485.188320 32.728946 
1487.117136 35.732259 
1489.045952 40.585583 
1490.974768 45.510618 
1492.903584 49.331140 
1494.832400 52.526406 
1496.761216 54.682408 
1498.690032 55.390844 
1500.618848 55.077449 
1502.547664 54.469694 
1504.476480 54.524949 
1506.405296 56.520800 
1508.334112 61.442460 
1510.262928 66.900184 
1512.191744 71.750032 
1514.120560 75.375097 
1516.049376 76.737721 
1517.978192 77.682840 
1519.907008 79.367438 
1521.835824 81.240204 
1523.764640 83.945419 
1525.693456 85.266683 
1527.622272 85.941889 
1529.551088 87.037058 
1531.479904 87.760893 
1533.408720 86.336951 
1535.337536 87.159317 
1537.266352 88.931730 
1539.195168 88.049522 
1541.123984 87.042275 
1543.052800 87.730350 
1544.981616 88.161617 
1546.910432 89.731875 
1548.839248 90.649584 
1550.768064 91.507460 
1552.696880 92.781195 
1554.625696 93.951881 
1556.554512 95.855406 
1558.483328 91.559867 
1560.412144 89.779598 
1562.340960 91.000178 
1564.269776 90.083154 
1566.198592 89.459281 
1568.127408 88.252443 
1570.056224 83.525145 
1571.985040 79.487848 
1573.913856 75.141854 
1575.842672 72.403757 
1577.771488 74.835604 
1579.700304 77.112877 
1581.629120 76.408789 
1583.557936 73.409724 
1585.486752 69.048843 
1587.415568 65.104577 
1589.344384 63.630390 
1591.273200 66.215835 
1593.202016 71.172888 
1595.130832 76.189746 
1597.059648 80.173804 
1598.988464 83.640607 
1600.917280 86.706981 
1602.846096 89.269945 
1604.774912 91.110510 
1606.703728 92.124361 
1608.632544 92.235662 
1610.561360 92.243016 
1612.490176 92.839858 
1614.418992 93.339705 
1616.347808 91.140361 
1618.276624 90.239178 
1620.205440 90.628324 
1622.134256 89.151313 
1624.063072 86.987154 
1625.991888 85.876517 
1627.920704 83.133951 
1629.849520 80.777025 
1631.778336 79.729786 
1633.707152 80.013928 
1635.635968 81.694423 
1637.564784 85.408749 
1639.493600 88.477585 
1641.422416 90.596872 
1643.351232 92.554430 
1645.280048 92.984463 
1647.208864 91.912479 
1649.137680 94.073231 
1651.066496 95.885571 
1652.995312 91.594634 
1654.924128 91.658911 
1656.852944 93.115403 
1658.781760 93.737678 
1660.710576 93.610606 
1662.639392 92.065536 
1664.568208 92.152835 
1666.497024 93.032218 
1668.425840 91.937132 
1670.354656 90.598132 
1672.283472 91.360930 
1674.212288 90.696959 
1676.141104 89.656662 
1678.069920 90.314826 
1679.998736 90.656670 
1681.927552 91.259142 
1683.856368 88.338540 
1685.785184 88.121747 
1687.714000 88.820025 
1689.642816 88.190116 
1691.571632 88.391705 
1693.500448 88.900627 
1695.429264 86.844294 
1697.358080 86.290065 
1699.286896 84.176350 
1701.215712 82.039583 
1703.144528 82.993069 
1705.073344 81.784597 
1707.002160 80.480807 
1708.930976 79.493704 
1710.859792 78.001888 
1712.788608 75.609626 
1714.717424 70.974832 
1716.646240 64.678535 
1718.575056 61.989496 
1720.503872 64.048833 
1722.432688 65.319334 
1724.361504 64.640406 
1726.290320 63.746933 
1728.219136 62.437964 
1730.147952 61.295098 
1732.076768 60.177002 
1734.005584 56.528904 
1735.934400 54.685750 
1737.863216 53.657709 
1739.792032 51.135761 
1741.720848 49.042494 
1743.649664 46.377910 
1745.578480 43.121646 
1747.507296 38.082781 
1749.436112 31.470515 
1751.364928 25.081411 
1753.293744 22.549552 
1755.222560 24.362826 
1757.151376 29.856309 
1759.080192 35.936037 
1761.009008 42.304048 
1762.937824 47.602982 
1764.866640 52.027025 
1766.795456 56.636509 
1768.724272 61.923908 
1770.653088 66.704697 
1772.581904 70.921312 
1774.510720 74.349816 
1776.439536 77.243283 
1778.368352 79.533943 
1780.297168 81.040857 
1782.225984 82.448202 
1784.154800 83.477967 
1786.083616 84.418565 
1788.012432 85.896782 
1789.941248 86.820272 
1791.870064 86.591843 
1793.798880 87.190937 
1795.727696 88.529962 
1797.656512 89.628282 
1799.585328 90.342454 
1801.514144 90.726543 
1803.442960 91.364621 
1805.371776 91.850206 
1807.300592 92.437261 
1809.229408 92.960442 
1811.158224 93.377885 
1813.087040 93.876874 
1815.015856 94.209714 
1816.944672 94.132135 
1818.873488 94.247256 
1820.802304 94.539890 
1822.731120 94.812301 
1824.659936 94.387034 
1826.588752 94.766513 
1828.517568 94.338287 
1830.446384 93.373554 
1832.375200 93.606113 
1834.304016 93.670394 
1836.232832 93.348861 
1838.161648 93.007928 
1840.090464 93.062357 
1842.019280 92.592600 
1843.948096 90.878383 
1845.876912 90.355846 
1847.805728 90.258427 
1849.734544 90.055583 
1851.663360 89.990945 
1853.592176 90.122989 
1855.520992 90.617881 
1857.449808 91.262290 
1859.378624 92.009411 
1861.307440 92.820391 
1863.236256 93.760872 
1865.165072 94.766236 
1867.093888 94.873182 
1869.022704 94.178525 
1870.951520 94.126281 
1872.880336 93.658285 
1874.809152 92.313275 
1876.737968 90.285290 
1878.666784 87.474700 
1880.595600 84.146785 
1882.524416 81.860936 
1884.453232 82.753006 
1886.382048 86.646038 
1888.310864 90.649151 
1890.239680 93.322149 
1892.168496 95.028362 
1894.097312 95.548225 
1896.026128 95.703704 
1897.954944 96.011772 
1899.883760 96.331194 
1901.812576 96.611306 
1903.741392 96.980694 
1905.670208 97.410733 
1907.599024 97.688369 
1909.527840 97.752033 
1911.456656 98.078475 
1913.385472 98.555267 
1915.314288 98.957172 
1917.243104 98.748840 
1919.171920 99.023374 
1921.100736 99.402147 
1923.029552 99.165846 
1924.958368 99.264664 
1926.887184 99.438826 
1928.816000 99.503616 
1930.744816 99.436941 
1932.673632 99.288749 
1934.602448 99.075599 
1936.531264 98.881114 
1938.460080 99.070760 
1940.388896 99.455263 
1942.317712 99.689143 
1944.246528 100.324620 
1946.175344 100.835977 
1948.104160 101.135145 
1950.032976 101.327774 
1951.961792 101.450152 
1953.890608 101.575406 
1955.819424 101.724646 
1957.748240 101.929864 
1959.677056 102.098670 
1961.605872 102.141534 
1963.534688 102.167756 
1965.463504 101.949224 
1967.392320 101.624813 
1969.321136 101.722223 
1971.249952 101.849197 
1973.178768 101.928363 
1975.107584 101.998851 
1977.036400 102.022383 
1978.965216 101.935479 
1980.894032 101.799434 
1982.822848 101.641688 
1984.751664 101.502483 
1986.680480 101.358495 
1988.609296 101.364460 
1990.538112 101.242093 
1992.466928 101.158144 
1994.395744 101.583136 
1996.324560 102.037775 
1998.253376 102.369372 
2000.182192 102.499409 
2002.111008 102.555487 
2004.039824 102.603300 
2005.968640 102.565197 
2007.897456 102.285029 
2009.826272 101.791207 
2011.755088 101.204199 
2013.683904 100.573540 
2015.612720 99.796652 
2017.541536 99.164551 
2019.470352 99.047841 
2021.399168 99.246747 
2023.327984 99.518130 
2025.256800 99.766178 
2027.185616 100.015110 
2029.114432 100.142197 
2031.043248 100.247579 
2032.972064 100.377931 
2034.900880 100.433329 
2036.829696 100.305691 
2038.758512 100.051294 
2040.687328 99.849502 
2042.616144 100.020426 
2044.544960 100.400791 
2046.473776 100.792297 
2048.402592 101.179895 
2050.331408 101.566127 
2052.260224 101.899172 
2054.189040 102.154145 
2056.117856 102.221609 
2058.046672 102.116529 
2059.975488 101.970209 
2061.904304 101.871816 
2063.833120 101.810449 
2065.761936 101.956020 
2067.690752 102.240182 
2069.619568 102.496526 
2071.548384 102.712223 
2073.477200 102.897706 
2075.406016 103.089331 
2077.334832 103.233891 
2079.263648 103.392267 
2081.192464 103.600832 
2083.121280 103.789455 
2085.050096 103.796579 
2086.978912 103.667249 
2088.907728 103.449284 
2090.836544 103.215177 
2092.765360 103.051010 
2094.694176 102.864154 
2096.622992 102.685890 
2098.551808 102.491149 
2100.480624 102.383672 
2102.409440 102.406104 
2104.338256 102.410995 
2106.267072 102.324269 
2108.195888 102.163455 
2110.124704 102.010189 
2112.053520 101.826282 
2113.982336 101.584041 
2115.911152 101.192989 
2117.839968 100.549231 
2119.768784 99.741067 
2121.697600 98.873886 
2123.626416 98.212950 
2125.555232 97.869541 
2127.484048 97.725631 
2129.412864 97.678189 
2131.341680 97.568928 
2133.270496 97.267500 
2135.199312 96.784445 
2137.128128 96.051528 
2139.056944 95.075648 
2140.985760 93.851009 
2142.914576 92.744767 
2144.843392 92.066615 
2146.772208 91.885641 
2148.701024 92.104794 
2150.629840 92.503643 
2152.558656 92.930364 
2154.487472 93.302809 
2156.416288 93.646201 
2158.345104 93.954369 
2160.273920 94.255316 
2162.202736 94.717575 
2164.131552 95.413281 
2166.060368 96.297256 
2167.989184 97.191656 
2169.918000 97.988560 
2171.846816 98.647631 
2173.775632 99.200430 
2175.704448 99.598311 
2177.633264 99.893118 
2179.562080 100.118056 
2181.490896 100.330586 
2183.419712 100.415357 
2185.348528 100.443268 
2187.277344 100.630256 
2189.206160 101.002975 
2191.134976 101.418417 
2193.063792 101.834446 
2194.992608 102.154940 
2196.921424 102.351681 
2198.850240 102.453133 
2200.779056 102.476620 
2202.707872 102.545172 
2204.636688 102.555997 
2206.565504 102.566313 
2208.494320 102.671891 
2210.423136 102.737212 
2212.351952 102.821263 
2214.280768 102.922828 
2216.209584 102.972083 
2218.138400 102.907519 
2220.067216 102.733081 
2221.996032 102.501826 
2223.924848 102.445244 
2225.853664 102.555355 
2227.782480 102.597603 
2229.711296 102.540553 
2231.640112 102.450439 
2233.568928 102.355745 
2235.497744 102.278616 
2237.426560 102.316922 
2239.355376 102.374733 
2241.284192 102.319870 
2243.213008 102.239209 
2245.141824 102.202049 
2247.070640 102.145162 
2248.999456 102.055016 
2250.928272 101.965274 
2252.857088 101.930329 
2254.785904 101.947910 
2256.714720 101.820482 
2258.643536 101.632916 
2260.572352 101.385591 
2262.501168 101.116700 
2264.429984 100.848350 
2266.358800 100.633978 
2268.287616 100.542848 
2270.216432 100.514056 
2272.145248 100.535985 
2274.074064 100.581772 
2276.002880 100.573355 
2277.931696 100.613892 
2279.860512 100.695241 
2281.789328 100.860168 
2283.718144 101.081918 
2285.646960 101.260397 
2287.575776 101.319142 
2289.504592 101.287895 
2291.433408 101.068429 
2293.362224 100.808340 
2295.291040 100.657254 
2297.219856 100.653374 
2299.148672 100.776963 
2301.077488 101.027861 
2303.006304 101.271564 
2304.935120 101.609163 
2306.863936 101.934442 
2308.792752 102.033391 
2310.721568 101.853867 
2312.650384 101.678291 
2314.579200 101.928910 
2316.508016 102.289621 
2318.436832 102.458334 
2320.365648 102.442604 
2322.294464 102.352653 
2324.223280 102.375674 
2326.152096 102.230987 
2328.080912 101.811316 
2330.009728 101.295663 
2331.938544 101.046616 
2333.867360 101.661346 
2335.796176 102.293887 
2337.724992 102.597422 
2339.653808 103.196787 
2341.582624 102.910339 
2343.511440 101.177863 
2345.440256 100.184943 
2347.369072 101.814555 
2349.297888 104.124621 
2351.226704 105.950505 
2353.155520 107.605161 
2355.084336 109.630406 
2357.013152 111.209040 
2358.941968 111.304563 
2360.870784 110.866496 
2362.799600 110.649785 
2364.728416 109.900402 
2366.657232 108.395194 
2368.586048 106.773587 
2370.514864 105.191414 
2372.443680 103.773460 
2374.372496 102.719986 
2376.301312 101.818383 
2378.230128 101.192961 
2380.158944 100.770886 
2382.087760 100.430483 
2384.016576 100.228275 
2385.945392 100.141660 
2387.874208 100.086649 
2389.803024 99.990142 
2391.731840 99.828685 
2393.660656 99.642587 
2395.589472 99.419159 
2397.518288 99.124497 
2399.447104 98.798108 
2401.375920 98.472098 
2403.304736 97.980231 
2405.233552 97.414617 
2407.162368 96.870083 
2409.091184 96.356551 
2411.020000 95.829696 
2412.948816 95.507876 
2414.877632 95.397699 
2416.806448 95.368060 
2418.735264 95.451817 
2420.664080 95.628541 
2422.592896 95.874499 
2424.521712 96.023118 
2426.450528 96.060960 
2428.379344 96.116468 
2430.308160 96.199812 
2432.236976 96.373893 
2434.165792 96.564806 
2436.094608 96.662434 
2438.023424 96.830535 
2439.952240 97.106017 
2441.881056 97.416952 
2443.809872 97.735947 
2445.738688 97.946622 
2447.667504 97.941356 
2449.596320 97.767032 
2451.525136 97.419571 
2453.453952 97.099927 
2455.382768 97.091773 
2457.311584 97.408204 
2459.240400 97.966772 
2461.169216 98.591561 
2463.098032 99.146448 
2465.026848 99.569287 
2466.955664 99.852349 
2468.884480 100.039297 
2470.813296 100.052609 
2472.742112 99.932214 
2474.670928 99.680103 
2476.599744 99.297657 
2478.528560 98.919082 
2480.457376 98.518170 
2482.386192 98.181181 
2484.315008 97.970307 
2486.243824 97.875022 
2488.172640 97.921600 
2490.101456 98.075761 
2492.030272 98.235548 
2493.959088 98.375444 
2495.887904 98.470549 
2497.816720 98.460178 
2499.745536 98.308784 
2501.674352 98.187427 
2503.603168 98.133675 
2505.531984 98.093724 
2507.460800 98.060992 
2509.389616 98.028888 
2511.318432 98.085504 
2513.247248 98.148677 
2515.176064 98.080729 
2517.104880 97.824175 
2519.033696 97.544599 
2520.962512 97.206343 
2522.891328 96.710986 
2524.820144 96.081363 
2526.748960 95.378251 
2528.677776 94.758074 
2530.606592 94.400326 
2532.535408 94.454015 
2534.464224 94.759478 
2536.393040 95.056167 
2538.321856 95.217003 
2540.250672 95.203516 
2542.179488 95.095087 
2544.108304 94.799351 
2546.037120 94.217886 
2547.965936 93.428502 
2549.894752 92.597786 
2551.823568 91.724999 
2553.752384 90.690383 
2555.681200 89.611800 
2557.610016 88.775210 
2559.538832 88.324083 
2561.467648 88.287534 
2563.396464 88.718795 
2565.325280 89.386527 
2567.254096 90.024082 
2569.182912 90.565611 
2571.111728 90.927487 
2573.040544 91.123592 
2574.969360 91.218887 
2576.898176 91.268805 
2578.826992 91.398969 
2580.755808 91.575687 
2582.684624 91.805125 
2584.613440 91.979759 
2586.542256 92.030352 
2588.471072 91.893929 
2590.399888 91.609360 
2592.328704 91.262097 
2594.257520 90.942517 
2596.186336 90.745555 
2598.115152 90.669716 
2600.043968 90.654502 
2601.972784 90.632448 
2603.901600 90.597161 
2605.830416 90.435701 
2607.759232 89.984922 
2609.688048 89.415111 
2611.616864 88.835565 
2613.545680 88.188622 
2615.474496 87.608548 
2617.403312 87.064228 
2619.332128 86.511732 
2621.260944 86.115141 
2623.189760 85.848633 
2625.118576 85.676317 
2627.047392 85.563998 
2628.976208 85.505133 
2630.905024 85.513525 
2632.833840 85.597215 
2634.762656 85.608955 
2636.691472 85.588345 
2638.620288 85.582950 
2640.549104 85.604835 
2642.477920 85.659368 
2644.406736 85.693766 
2646.335552 85.738092 
2648.264368 85.747714 
2650.193184 85.657814 
2652.122000 85.604256 
2654.050816 85.614668 
2655.979632 85.712050 
2657.908448 85.944862 
2659.837264 86.199003 
2661.766080 86.347973 
2663.694896 86.477503 
2665.623712 86.443034 
2667.552528 86.262096 
2669.481344 86.106261 
2671.410160 85.969835 
2673.338976 85.879795 
2675.267792 85.828025 
2677.196608 85.727469 
2679.125424 85.661570 
2681.054240 85.695080 
2682.983056 85.761099 
2684.911872 85.874374 
2686.840688 86.021828 
2688.769504 86.145357 
2690.698320 86.149910 
2692.627136 85.923679 
2694.555952 85.605862 
2696.484768 85.375695 
2698.413584 85.250990 
2700.342400 85.201220 
2702.271216 85.311263 
2704.200032 85.559645 
2706.128848 85.841963 
2708.057664 86.016656 
2709.986480 85.976891 
2711.915296 85.631717 
2713.844112 85.121373 
2715.772928 84.610871 
2717.701744 84.133009 
2719.630560 83.692893 
2721.559376 83.209439 
2723.488192 82.596023 
2725.417008 81.907641 
2727.345824 81.328365 
2729.274640 80.972340 
2731.203456 80.857775 
2733.132272 80.972013 
2735.061088 81.139661 
2736.989904 81.267476 
2738.918720 81.300730 
2740.847536 81.301592 
2742.776352 81.296261 
2744.705168 81.362737 
2746.633984 81.452208 
2748.562800 81.445967 
2750.491616 81.360633 
2752.420432 81.273344 
2754.349248 81.074798 
2756.278064 80.787808 
2758.206880 80.459945 
2760.135696 80.148782 
2762.064512 79.840758 
2763.993328 79.573796 
2765.922144 79.329053 
2767.850960 78.973353 
2769.779776 78.602642 
2771.708592 78.297667 
2773.637408 77.947884 
2775.566224 77.509850 
2777.495040 77.038365 
2779.423856 76.557658 
2781.352672 76.047547 
2783.281488 75.524333 
2785.210304 74.964248 
2787.139120 74.290679 
2789.067936 73.584046 
2790.996752 72.898896 
2792.925568 72.172430 
2794.854384 71.330701 
2796.783200 70.506269 
2798.712016 69.711812 
2800.640832 68.871742 
2802.569648 68.025878 
2804.498464 67.118302 
2806.427280 66.245854 
2808.356096 65.362273 
2810.284912 64.415647 
2812.213728 63.437190 
2814.142544 62.474290 
2816.071360 61.462079 
2818.000176 60.341968 
2819.928992 59.163126 
2821.857808 57.860808 
2823.786624 56.416835 
2825.715440 54.835556 
2827.644256 53.154083 
2829.573072 51.268723 
2831.501888 49.141184 
2833.430704 46.732138 
2835.359520 43.986557 
2837.288336 40.778117 
2839.217152 37.164136 
2841.145968 33.246910 
2843.074784 29.275807 
2845.003600 25.745522 
2846.932416 23.247646 
2848.861232 22.297198 
2850.790048 22.888276 
2852.718864 24.650535 
2854.647680 27.183227 
2856.576496 30.077027 
2858.505312 32.908290 
2860.434128 35.309291 
2862.362944 36.968697 
2864.291760 37.615695 
2866.220576 37.330922 
2868.149392 36.705549 
2870.078208 36.647762 
2872.007024 37.715154 
2873.935840 39.310369 
2875.864656 40.429019 
2877.793472 40.714185 
2879.722288 40.258445 
2881.651104 39.367178 
2883.579920 38.253534 
2885.508736 37.098023 
2887.437552 36.093870 
2889.366368 35.183063 
2891.295184 34.293183 
2893.224000 33.380444 
2895.152816 32.411100 
2897.081632 31.382415 
2899.010448 30.306027 
2900.939264 29.315848 
2902.868080 28.401737 
2904.796896 27.375014 
2906.725712 26.047372 
2908.654528 24.385274 
2910.583344 22.592566 
2912.512160 20.972272 
2914.440976 19.848017 
2916.369792 19.364281 
2918.298608 19.431300 
2920.227424 20.009568 
2922.156240 21.000105 
2924.085056 22.256765 
2926.013872 23.721841 
2927.942688 25.279730 
2929.871504 26.739436 
2931.800320 27.975008 
2933.729136 29.078451 
2935.657952 30.271035 
2937.586768 31.764549 
2939.515584 33.574520 
2941.444400 35.268524 
2943.373216 36.321115 
2945.302032 36.611619 
2947.230848 36.238335 
2949.159664 35.592112 
2951.088480 35.425175 
2953.017296 35.935871 
2954.946112 36.690826 
2956.874928 37.171491 
2958.803744 37.265341 
2960.732560 37.220728 
2962.661376 37.397189 
2964.590192 38.185757 
2966.519008 39.933434 
2968.447824 42.754540 
2970.376640 46.382716 
2972.305456 50.248823 
2974.234272 53.804274 
2976.163088 56.801839 
2978.091904 59.292766 
2980.020720 61.354867 
2981.949536 63.130545 
2983.878352 64.692087 
2985.807168 65.965477 
2987.735984 67.124106 
2989.664800 68.196584 
2991.593616 69.042174 
2993.522432 69.853933 
2995.451248 70.655148 
2997.380064 71.370939 
2999.308880 71.995575 
3001.237696 72.707102 
3003.166512 73.380993 
3005.095328 73.915030 
3007.024144 74.327539 
3008.952960 74.731993 
3010.881776 75.197214 
3012.810592 75.584228 
3014.739408 75.877094 
3016.668224 76.272029 
3018.597040 76.768256 
3020.525856 77.184139 
3022.454672 77.575300 
3024.383488 77.960649 
3026.312304 78.299487 
3028.241120 78.693256 
3030.169936 79.022989 
3032.098752 79.345153 
3034.027568 79.703155 
3035.956384 79.958522 
3037.885200 80.233072 
3039.814016 80.617031 
3041.742832 80.997958 
3043.671648 81.314785 
3045.600464 81.515273 
3047.529280 81.534182 
3049.458096 81.553600 
3051.386912 81.698915 
3053.315728 81.861657 
3055.244544 82.061605 
3057.173360 82.294372 
3059.102176 82.480646 
3061.030992 82.523456 
3062.959808 82.224228 
3064.888624 81.400676 
3066.817440 80.086893 
3068.746256 78.698690 
3070.675072 78.392417 
3072.603888 79.603116 
3074.532704 81.098898 
3076.461520 81.782192 
3078.390336 81.790500 
3080.319152 81.252353 
3082.247968 80.061974 
3084.176784 77.942744 
3086.105600 74.825642 
3088.034416 70.938669 
3089.963232 67.190590 
3091.892048 65.140801 
3093.820864 65.816842 
3095.749680 69.257047 
3097.678496 74.149958 
3099.607312 78.757885 
3101.536128 82.222138 
3103.464944 84.538215 
3105.393760 86.084345 
3107.322576 87.174719 
3109.251392 87.944388 
3111.180208 88.511483 
3113.109024 88.904990 
3115.037840 89.148259 
3116.966656 89.350645 
3118.895472 89.452766 
3120.824288 89.513905 
3122.753104 89.720205 
3124.681920 89.962307 
3126.610736 90.139889 
3128.539552 90.304492 
3130.468368 90.533357 
3132.397184 90.845097 
3134.326000 91.178971 
3136.254816 91.397493 
3138.183632 91.539308 
3140.112448 91.499838 
3142.041264 91.302175 
3143.970080 91.115629 
3145.898896 91.093929 
3147.827712 91.357697 
3149.756528 91.741041 
3151.685344 92.101842 
3153.614160 92.445280 
3155.542976 92.649195 
3157.471792 92.710388 
3159.400608 92.726042 
3161.329424 92.736117 
3163.258240 92.704940 
3165.187056 92.721275 
3167.115872 92.631026 
3169.044688 92.564799 
3170.973504 92.615728 
3172.902320 92.804047 
3174.831136 93.182065 
3176.759952 93.639632 
3178.688768 94.155309 
3180.617584 94.638722 
3182.546400 95.051257 
3184.475216 95.388377 
3186.404032 95.643714 
3188.332848 95.836110 
3190.261664 96.043419 
3192.190480 96.258785 
3194.119296 96.473831 
3196.048112 96.686117 
3197.976928 96.945409 
3199.905744 97.275346 
3201.834560 97.520226 
3203.763376 97.711586 
3205.692192 97.857109 
3207.621008 98.036803 
3209.549824 98.265834 
3211.478640 98.385150 
3213.407456 98.526167 
3215.336272 98.823502 
3217.265088 99.098853 
3219.193904 99.272992 
3221.122720 99.422788 
3223.051536 99.526355 
3224.980352 99.562736 
3226.909168 99.693221 
3228.837984 99.777038 
3230.766800 99.851135 
3232.695616 99.964857 
3234.624432 100.081109 
3236.553248 100.191267 
3238.482064 100.321434 
3240.410880 100.392327 
3242.339696 100.389388 
3244.268512 100.402168 
3246.197328 100.504674 
3248.126144 100.595992 
3250.054960 100.643801 
3251.983776 100.652736 
3253.912592 100.684528 
3255.841408 100.757045 
3257.770224 100.769277 
3259.699040 100.791297 
3261.627856 100.812354 
3263.556672 100.797358 
3265.485488 100.696514 
3267.414304 100.715159 
3269.343120 100.694159 
3271.271936 100.707719 
3273.200752 100.664749 
3275.129568 100.530942 
3277.058384 100.551045 
3278.987200 100.729557 
3280.916016 100.803526 
3282.844832 100.778288 
3284.773648 100.837987 
3286.702464 100.871728 
3288.631280 100.888662 
3290.560096 100.887241 
3292.488912 100.796209 
3294.417728 100.679310 
3296.346544 100.708445 
3298.275360 100.736619 
3300.204176 100.755975 
3302.132992 100.767861 
3304.061808 100.879557 
3305.990624 100.947894 
3307.919440 100.880021 
3309.848256 100.907949 
3311.777072 100.965671 
3313.705888 101.031117 
3315.634704 100.989384 
3317.563520 100.871670 
3319.492336 100.736636 
3321.421152 100.637037 
3323.349968 100.528985 
3325.278784 100.362350 
3327.207600 100.178901 
3329.136416 100.197848 
3331.065232 100.250331 
3332.994048 100.249130 
3334.922864 100.187206 
3336.851680 100.210255 
3338.780496 100.293524 
3340.709312 100.296041 
3342.638128 100.373429 
3344.566944 100.352531 
3346.495760 100.307498 
3348.424576 100.305741 
3350.353392 100.223726 
3352.282208 100.155108 
3354.211024 100.147602 
3356.139840 100.128120 
3358.068656 99.901060 
3359.997472 99.706732 
3361.926288 99.769826 
3363.855104 99.865498 
3365.783920 99.815099 
3367.712736 99.699310 
3369.641552 99.722088 
3371.570368 99.865983 
3373.499184 100.022589 
3375.428000 100.023725 
3377.356816 100.018781 
3379.285632 100.058745 
3381.214448 100.074523 
3383.143264 100.056430 
3385.072080 100.044492 
3387.000896 100.152805 
3388.929712 100.310556 
3390.858528 100.271280 
3392.787344 100.227815 
3394.716160 100.188942 
3396.644976 100.199599 
3398.573792 100.264649 
3400.502608 100.245171 
3402.431424 100.173095 
3404.360240 100.089749 
3406.289056 100.062495 
3408.217872 100.041943 
3410.146688 100.006918 
3412.075504 99.847380 
3414.004320 99.760060 
3415.933136 99.894968 
3417.861952 100.022875 
3419.790768 99.913941 
3421.719584 99.853719 
3423.648400 99.841097 
3425.577216 99.835616 
3427.506032 99.916114 
3429.434848 99.883474 
3431.363664 99.736618 
3433.292480 99.803776 
3435.221296 99.936157 
3437.150112 100.018419 
3439.078928 99.985591 
3441.007744 99.936184 
3442.936560 99.768287 
3444.865376 99.638534 
3446.794192 99.489950 
3448.723008 99.345355 
3450.651824 99.364598 
3452.580640 99.431589 
3454.509456 99.452751 
3456.438272 99.452836 
3458.367088 99.419560 
3460.295904 99.367265 
3462.224720 99.271555 
3464.153536 99.220095 
3466.082352 99.173191 
3468.011168 98.968430 
3469.939984 98.875235 
3471.868800 98.932591 
3473.797616 98.883435 
3475.726432 98.712359 
3477.655248 98.585664 
3479.584064 98.293546 
3481.512880 97.767048 
3483.441696 97.218467 
3485.370512 96.455366 
3487.299328 95.272312 
3489.228144 94.005185 
3491.156960 92.683826 
3493.085776 90.995400 
3495.014592 89.149711 
3496.943408 87.440826 
3498.872224 86.435399 
3500.801040 86.685449 
3502.729856 88.154314 
3504.658672 90.353870 
3506.587488 92.519478 
3508.516304 93.922459 
3510.445120 94.858747 
3512.373936 95.550515 
3514.302752 95.921023 
3516.231568 96.154510 
3518.160384 96.352820 
3520.089200 96.514344 
3522.018016 96.617810 
3523.946832 96.664302 
3525.875648 96.755070 
3527.804464 97.097776 
3529.733280 97.521381 
3531.662096 97.996348 
3533.590912 98.460382 
3535.519728 98.761049 
3537.448544 99.060976 
3539.377360 99.311058 
3541.306176 99.510406 
3543.234992 99.430850 
3545.163808 99.141811 
3547.092624 99.012281 
3549.021440 98.992749 
3550.950256 98.836802 
3552.879072 98.830540 
3554.807888 99.173517 
3556.736704 99.415385 
3558.665520 99.463519 
3560.594336 99.633578 
3562.523152 99.630599 
3564.451968 99.172238 
3566.380784 98.070775 
3568.309600 97.868435 
3570.238416 98.414004 
3572.167232 98.491212 
3574.096048 98.435112 
3576.024864 98.507785 
3577.953680 98.591427 
3579.882496 98.772053 
3581.811312 98.996342 
3583.740128 98.882216 
3585.668944 98.247935 
3587.597760 97.408936 
3589.526576 97.385127 
3591.455392 97.334774 
3593.384208 96.479744 
3595.313024 95.414242 
3597.241840 94.699443 
3599.170656 94.093420 
3601.099472 93.977791 
3603.028288 94.307632 
3604.957104 94.660282 
3606.885920 94.750132 
3608.814736 94.940934 
3610.743552 95.512390 
3612.672368 95.982019 
3614.601184 96.398559 
3616.530000 96.435739 
3618.458816 96.157442 
3620.387632 96.523667 
3622.316448 97.545075 
3624.245264 98.081198 
3626.174080 97.515294 
3628.102896 95.864244 
3630.031712 95.353132 
3631.960528 95.927551 
3633.889344 95.848462 
3635.818160 96.013476 
3637.746976 96.154779 
3639.675792 96.247460 
3641.604608 96.567619 
3643.533424 96.990581 
3645.462240 96.744338 
3647.391056 95.561789 
3649.319872 94.274265 
3651.248688 94.657404 
3653.177504 95.685377 
3655.106320 95.514951 
3657.035136 95.196954 
3658.963952 95.536967 
3660.892768 95.925266 
3662.821584 96.411169 
3664.750400 96.796347 
3666.679216 96.751273 
3668.608032 96.273137 
3670.536848 95.920178 
3672.465664 96.210055 
3674.394480 95.349901 
3676.323296 94.678294 
3678.252112 95.532624 
3680.180928 96.149680 
3682.109744 96.770072 
3684.038560 97.069946 
3685.967376 96.826239 
3687.896192 95.662834 
3689.825008 94.924774 
3691.753824 95.353170 
3693.682640 96.172238 
3695.611456 96.659906 
3697.540272 96.814011 
3699.469088 96.689877 
3701.397904 96.475645 
3703.326720 96.907282 
3705.255536 97.489534 
3707.184352 97.445478 
3709.113168 96.633652 
3711.041984 95.510755 
3712.970800 95.581625 
3714.899616 96.381446 
3716.828432 96.844919 
3718.757248 97.052832 
3720.686064 97.033827 
3722.614880 96.916223 
3724.543696 97.041886 
3726.472512 97.271635 
3728.401328 97.851782 
3730.330144 97.844956 
3732.258960 96.848006 
3734.187776 95.510882 
3736.116592 94.702565 
3738.045408 95.582980 
3739.974224 96.264881 
3741.903040 96.014322 
3743.831856 95.024811 
3745.760672 94.981515 
3747.689488 95.423143 
3749.618304 94.980999 
3751.547120 94.825813 
3753.475936 95.629409 
3755.404752 96.164062 
3757.333568 96.059362 
3759.262384 96.008330 
3761.191200 96.170479 
3763.120016 96.339546 
3765.048832 95.900638 
3766.977648 95.612922 
3768.906464 95.003003 
3770.835280 94.556036 
3772.764096 94.801164 
3774.692912 94.967083 
3776.621728 94.881074 
3778.550544 94.472076 
3780.479360 94.402188 
3782.408176 94.712173 
3784.336992 94.719543 
3786.265808 94.778241 
3788.194624 95.112094 
3790.123440 95.501650 
3792.052256 95.703134 
3793.981072 95.783900 
3795.909888 95.454093 
3797.838704 95.339995 
3799.767520 94.797625 
3801.696336 93.608089 
3803.625152 93.880543 
3805.553968 93.690756 
3807.482784 92.978130 
3809.411600 93.461204 
3811.340416 93.847046 
3813.269232 94.027734 
3815.198048 93.618733 
3817.126864 93.595289 
3819.055680 93.596828 
3820.984496 92.676698 
3822.913312 93.168103 
3824.842128 94.029667 
3826.770944 94.111358 
3828.699760 94.330585 
3830.628576 94.482102 
3832.557392 94.402299 
3834.486208 94.261860 
3836.415024 93.536436 
3838.343840 92.414732 
3840.272656 92.234104 
3842.201472 92.439003 
3844.130288 92.664104 
3846.059104 93.461801 
3847.987920 94.117627 
3849.916736 94.062351 
3851.845552 92.783718 
3853.774368 91.359300 
3855.703184 92.448797 
3857.632000 93.275097 
3859.560816 93.672126 
3861.489632 93.642989 
3863.418448 93.169415 
3865.347264 92.895922 
3867.276080 92.987457 
3869.204896 92.069003 
3871.133712 91.625805 
3873.062528 91.890865 
3874.991344 91.880835 
3876.920160 92.395332 
3878.848976 92.395080 
3880.777792 92.067735 
3882.706608 92.373276 
3884.635424 92.308659 
3886.564240 92.108439 
3888.493056 92.393654 
3890.421872 92.103370 
3892.350688 91.777627 
3894.279504 92.170925 
3896.208320 92.487444 
3898.137136 92.212888 
3900.065952 91.631132 
3901.994768 91.019656 
3903.923584 90.511857 
3905.852400 90.493801 
3907.781216 90.700715 
3909.710032 90.799678 
3911.638848 90.901708 
3913.567664 90.974667 
3915.496480 90.568574 
3917.425296 90.085202 
3919.354112 89.947567 
3921.282928 89.718722 
3923.211744 89.471199 
3925.140560 89.232061 
3927.069376 89.463046 
3928.998192 89.722137 
3930.927008 89.604979 
3932.855824 89.512168 
3934.784640 89.742107 
3936.713456 89.948016 
3938.642272 89.975853 
3940.571088 89.981643 
3942.499904 89.895718 
3944.428720 90.069261 
3946.357536 90.139573 
3948.286352 90.013246 
3950.215168 90.226933 
3952.143984 90.472864 
3954.072800 90.858623 
3956.001616 91.155061 
3957.930432 91.190778 
3959.859248 91.206539 
3961.788064 91.331970 
3963.716880 91.476553 
3965.645696 91.383953 
3967.574512 91.254927 
3969.503328 91.295092 
3971.432144 91.353291 
3973.360960 91.204742 
3975.289776 91.017016 
3977.218592 90.789916 
3979.147408 90.577419 
3981.076224 90.448218 
3983.005040 90.492932 
3984.933856 90.474211 
3986.862672 90.578126 
3988.791488 90.716489 
3990.720304 90.741588 
3992.649120 90.620982 
3994.577936 90.464985 
3996.506752 90.519328 
3998.435568 90.415123 
4000.364384 90.128218 
