# Supplementary material for: Characterization data and kinetic studies of novel lipophilic analogues from 2,4-dichlorophenoxyacetic acid and Propanil herbicides
Source: Data Brief. 2020 Aug 21;32:106202. doi: 10.1016/j.dib.2020.106202 (PMC7482028; doi:10.1016/j.dib.2020.106202)
Supplement: Supplementary file 2 [file mmc2.zip › 6c_baseline.txt]

399.264912 74.882860 
401.193728 75.377293 
403.122544 75.034190 
405.051360 74.901417 
406.980176 74.779597 
408.908992 74.826055 
410.837808 73.551758 
412.766624 72.136567 
414.695440 69.308556 
416.624256 67.603270 
418.553072 68.767090 
420.481888 72.047294 
422.410704 73.784025 
424.339520 72.980996 
426.268336 72.241572 
428.197152 71.653683 
430.125968 70.945656 
432.054784 72.444052 
433.983600 72.787181 
435.912416 71.101856 
437.841232 68.868497 
439.770048 66.340157 
441.698864 64.747122 
443.627680 66.448694 
445.556496 69.041923 
447.485312 71.055809 
449.414128 72.626987 
451.342944 73.407081 
453.271760 74.867199 
455.200576 75.400845 
457.129392 74.236348 
459.058208 72.799392 
460.987024 72.792265 
462.915840 74.554578 
464.844656 74.523670 
466.773472 73.100815 
468.702288 74.116271 
470.631104 75.104283 
472.559920 75.396445 
474.488736 77.212749 
476.417552 77.331445 
478.346368 76.962800 
480.275184 76.772651 
482.204000 76.630863 
484.132816 76.253761 
486.061632 76.569440 
487.990448 76.897396 
489.919264 76.715527 
491.848080 76.836210 
493.776896 77.162056 
495.705712 77.382006 
497.634528 76.964001 
499.563344 75.897844 
501.492160 75.986330 
503.420976 76.587297 
505.349792 76.724755 
507.278608 76.260778 
509.207424 75.680357 
511.136240 75.067406 
513.065056 75.166054 
514.993872 74.552248 
516.922688 73.213821 
518.851504 72.995385 
520.780320 73.986527 
522.709136 74.114336 
524.637952 74.632338 
526.566768 76.293875 
528.495584 76.418383 
530.424400 75.599412 
532.353216 75.165258 
534.282032 75.147317 
536.210848 74.944516 
538.139664 74.674531 
540.068480 75.162796 
541.997296 76.049057 
543.926112 75.856812 
545.854928 74.584651 
547.783744 73.635859 
549.712560 73.058096 
551.641376 71.776303 
553.570192 69.006876 
555.499008 65.180471 
557.427824 62.231139 
559.356640 61.881843 
561.285456 63.493316 
563.214272 65.749815 
565.143088 67.921121 
567.071904 69.295482 
569.000720 69.906931 
570.929536 70.432603 
572.858352 70.767332 
574.787168 71.133182 
576.715984 71.302899 
578.644800 71.077926 
580.573616 70.404805 
582.502432 69.618981 
584.431248 69.254108 
586.360064 69.214043 
588.288880 69.037971 
590.217696 69.038952 
592.146512 68.623457 
594.075328 68.186245 
596.004144 67.750560 
597.932960 67.179257 
599.861776 66.465312 
601.790592 65.547874 
603.719408 64.368054 
605.648224 63.946481 
607.577040 64.525129 
609.505856 66.191913 
611.434672 68.242423 
613.363488 69.679855 
615.292304 70.699110 
617.221120 72.244750 
619.149936 73.243821 
621.078752 72.984803 
623.007568 72.731801 
624.936384 72.391165 
626.865200 71.378704 
628.794016 70.717100 
630.722832 70.032409 
632.651648 69.222577 
634.580464 68.496015 
636.509280 67.411823 
638.438096 65.452194 
640.366912 62.424053 
642.295728 57.219377 
644.224544 50.990703 
646.153360 47.929597 
648.082176 51.021788 
650.010992 57.256625 
651.939808 62.121163 
653.868624 65.638650 
655.797440 68.198828 
657.726256 69.362116 
659.655072 69.814219 
661.583888 69.681914 
663.512704 69.418616 
665.441520 68.571606 
667.370336 67.713511 
669.299152 68.230687 
671.227968 67.580241 
673.156784 66.810420 
675.085600 66.142736 
677.014416 65.293363 
678.943232 64.319542 
680.872048 63.733386 
682.800864 63.009451 
684.729680 61.908998 
686.658496 60.705678 
688.587312 59.629566 
690.516128 58.673384 
692.444944 57.429048 
694.373760 56.104803 
696.302576 54.907765 
698.231392 53.980989 
700.160208 53.414100 
702.089024 53.096747 
704.017840 52.598726 
705.946656 51.907312 
707.875472 50.812771 
709.804288 49.214912 
711.733104 47.497067 
713.661920 45.279878 
715.590736 42.746434 
717.519552 40.354636 
719.448368 38.841104 
721.377184 38.819587 
723.306000 40.045102 
725.234816 42.023590 
727.163632 44.057901 
729.092448 46.180396 
731.021264 48.279002 
732.950080 50.295650 
734.878896 51.915638 
736.807712 53.356146 
738.736528 54.459688 
740.665344 55.473093 
742.594160 56.491723 
744.522976 57.389911 
746.451792 57.902033 
748.380608 58.108128 
750.309424 58.053274 
752.238240 57.802030 
754.167056 57.355504 
756.095872 56.591589 
758.024688 55.749409 
759.953504 55.027334 
761.882320 54.576134 
763.811136 54.137298 
765.739952 53.646718 
767.668768 53.452217 
769.597584 53.397587 
771.526400 53.699078 
773.455216 54.432962 
775.384032 55.760784 
777.312848 57.707336 
779.241664 59.716523 
781.170480 61.184278 
783.099296 62.247326 
785.028112 62.944484 
786.956928 62.961425 
788.885744 62.186879 
790.814560 60.581587 
792.743376 57.642862 
794.672192 53.539348 
796.601008 48.975359 
798.529824 45.647442 
800.458640 44.375196 
802.387456 44.653800 
804.316272 45.877334 
806.245088 47.670821 
808.173904 49.419713 
810.102720 50.923407 
812.031536 52.524547 
813.960352 54.176021 
815.889168 55.828533 
817.817984 57.445132 
819.746800 58.831760 
821.675616 59.722619 
823.604432 60.151369 
825.533248 60.237151 
827.462064 60.183548 
829.390880 59.917150 
831.319696 58.965107 
833.248512 57.048413 
835.177328 53.796438 
837.106144 50.437892 
839.034960 49.870378 
840.963776 52.842400 
842.892592 57.115173 
844.821408 60.444718 
846.750224 62.260594 
848.679040 63.091772 
850.607856 63.364466 
852.536672 63.055282 
854.465488 62.572632 
856.394304 61.963485 
858.323120 60.824093 
860.251936 58.597265 
862.180752 55.118355 
864.109568 50.990862 
866.038384 47.424161 
867.967200 45.876609 
869.896016 47.061607 
871.824832 50.455449 
873.753648 54.264250 
875.682464 57.323087 
877.611280 59.432307 
879.540096 60.754443 
881.468912 61.672893 
883.397728 62.491363 
885.326544 62.992046 
887.255360 63.251131 
889.184176 63.252018 
891.112992 63.430744 
893.041808 63.763067 
894.970624 64.078950 
896.899440 64.608296 
898.828256 65.152575 
900.757072 65.517532 
902.685888 65.876065 
904.614704 66.087352 
906.543520 66.266581 
908.472336 66.498417 
910.401152 66.562347 
912.329968 66.494458 
914.258784 66.500226 
916.187600 66.346259 
918.116416 66.031793 
920.045232 65.755043 
921.974048 65.475163 
923.902864 65.085529 
925.831680 64.687122 
927.760496 64.397805 
929.689312 63.997773 
931.618128 63.599994 
933.546944 63.163937 
935.475760 62.610981 
937.404576 62.145167 
939.333392 61.643750 
941.262208 61.039124 
943.191024 60.437677 
945.119840 59.918145 
947.048656 59.337070 
948.977472 58.643723 
950.906288 57.930608 
952.835104 57.295150 
954.763920 56.614261 
956.692736 55.767165 
958.621552 54.539876 
960.550368 52.832447 
962.479184 50.851290 
964.408000 49.183031 
966.336816 48.198282 
968.265632 48.235345 
970.194448 49.014940 
972.123264 50.224193 
974.052080 51.453453 
975.980896 52.626845 
977.909712 53.737276 
979.838528 54.626554 
981.767344 55.309299 
983.696160 55.765522 
985.624976 56.201078 
987.553792 56.641279 
989.482608 56.912812 
991.411424 57.091707 
993.340240 57.245390 
995.269056 57.427879 
997.197872 57.585328 
999.126688 57.618989 
1001.055504 57.558575 
1002.984320 57.487431 
1004.913136 57.443658 
1006.841952 57.420118 
1008.770768 57.142269 
1010.699584 56.627096 
1012.628400 55.869994 
1014.557216 54.941780 
1016.486032 53.869902 
1018.414848 52.680279 
1020.343664 51.540217 
1022.272480 50.637586 
1024.201296 49.931626 
1026.130112 49.366721 
1028.058928 48.904418 
1029.987744 48.394828 
1031.916560 47.779511 
1033.845376 47.315891 
1035.774192 46.925828 
1037.703008 46.567208 
1039.631824 46.222883 
1041.560640 45.841222 
1043.489456 45.235671 
1045.418272 44.591891 
1047.347088 44.060319 
1049.275904 43.877809 
1051.204720 44.292090 
1053.133536 45.321625 
1055.062352 46.637301 
1056.991168 47.720923 
1058.919984 48.107229 
1060.848800 47.670874 
1062.777616 46.512547 
1064.706432 44.955041 
1066.635248 43.325827 
1068.564064 41.816245 
1070.492880 40.225334 
1072.421696 38.630151 
1074.350512 37.296255 
1076.279328 36.254914 
1078.208144 35.406170 
1080.136960 34.676715 
1082.065776 34.099144 
1083.994592 33.579599 
1085.923408 33.285726 
1087.852224 33.605671 
1089.781040 34.683167 
1091.709856 36.601752 
1093.638672 39.075299 
1095.567488 41.151562 
1097.496304 42.369008 
1099.425120 42.141364 
1101.353936 40.434998 
1103.282752 38.178986 
1105.211568 37.051705 
1107.140384 38.046675 
1109.069200 40.742185 
1110.998016 43.812356 
1112.926832 46.171237 
1114.855648 47.658819 
1116.784464 48.668518 
1118.713280 49.829542 
1120.642096 51.460357 
1122.570912 53.451192 
1124.499728 55.348476 
1126.428544 56.958402 
1128.357360 58.052614 
1130.286176 58.948505 
1132.214992 59.702138 
1134.143808 60.252508 
1136.072624 60.625827 
1138.001440 60.824527 
1139.930256 61.081000 
1141.859072 61.317303 
1143.787888 61.356784 
1145.716704 61.154830 
1147.645520 60.470109 
1149.574336 59.316595 
1151.503152 58.106661 
1153.431968 57.165156 
1155.360784 56.614776 
1157.289600 56.576975 
1159.218416 56.600144 
1161.147232 56.287308 
1163.076048 55.676599 
1165.004864 54.775812 
1166.933680 53.582001 
1168.862496 52.044815 
1170.791312 50.147675 
1172.720128 48.036889 
1174.648944 45.668552 
1176.577760 43.078038 
1178.506576 40.268674 
1180.435392 37.341357 
1182.364208 34.647745 
1184.293024 32.325134 
1186.221840 30.438086 
1188.150656 28.901042 
1190.079472 27.705449 
1192.008288 26.868499 
1193.937104 26.314744 
1195.865920 26.026291 
1197.794736 26.027227 
1199.723552 26.233095 
1201.652368 26.753420 
1203.581184 27.491700 
1205.510000 28.418551 
1207.438816 29.518171 
1209.367632 30.685503 
1211.296448 31.834410 
1213.225264 32.762598 
1215.154080 33.423394 
1217.082896 33.735353 
1219.011712 33.675769 
1220.940528 33.442423 
1222.869344 32.968796 
1224.798160 32.254088 
1226.726976 31.437023 
1228.655792 30.618596 
1230.584608 29.904321 
1232.513424 29.383702 
1234.442240 29.031008 
1236.371056 28.844595 
1238.299872 28.804563 
1240.228688 28.844991 
1242.157504 29.016799 
1244.086320 29.390649 
1246.015136 29.811429 
1247.943952 30.376279 
1249.872768 30.988681 
1251.801584 31.442481 
1253.730400 31.873535 
1255.659216 32.390717 
1257.588032 33.001091 
1259.516848 33.685164 
1261.445664 34.069715 
1263.374480 34.126306 
1265.303296 34.074961 
1267.232112 34.101474 
1269.160928 34.501608 
1271.089744 35.318829 
1273.018560 36.018242 
1274.947376 36.218085 
1276.876192 36.092372 
1278.805008 35.955852 
1280.733824 35.998771 
1282.662640 36.082108 
1284.591456 35.991193 
1286.520272 35.694572 
1288.449088 35.228892 
1290.377904 34.760265 
1292.306720 34.523983 
1294.235536 34.495934 
1296.164352 34.515718 
1298.093168 34.462331 
1300.021984 34.385514 
1301.950800 34.349470 
1303.879616 34.650039 
1305.808432 35.508360 
1307.737248 36.960395 
1309.666064 38.828390 
1311.594880 40.998363 
1313.523696 43.356017 
1315.452512 45.510930 
1317.381328 47.687278 
1319.310144 49.978581 
1321.238960 51.895139 
1323.167776 53.508912 
1325.096592 54.933423 
1327.025408 56.104062 
1328.954224 57.138370 
1330.883040 58.149693 
1332.811856 58.887235 
1334.740672 59.224691 
1336.669488 59.242864 
1338.598304 59.360267 
1340.527120 59.531336 
1342.455936 59.240387 
1344.384752 58.671550 
1346.313568 57.912861 
1348.242384 56.973919 
1350.171200 55.878947 
1352.100016 54.640547 
1354.028832 53.371041 
1355.957648 51.767222 
1357.886464 49.500186 
1359.815280 46.774630 
1361.744096 44.616896 
1363.672912 43.499685 
1365.601728 43.020859 
1367.530544 43.615756 
1369.459360 44.717134 
1371.388176 45.439081 
1373.316992 46.440379 
1375.245808 46.978633 
1377.174624 46.931259 
1379.103440 47.622996 
1381.032256 48.401662 
1382.961072 48.230445 
1384.889888 46.905840 
1386.818704 45.398302 
1388.747520 43.826742 
1390.676336 42.682272 
1392.605152 42.928830 
1394.533968 45.041040 
1396.462784 46.990675 
1398.391600 49.357205 
1400.320416 51.445607 
1402.249232 52.311545 
1404.178048 54.057394 
1406.106864 55.896995 
1408.035680 56.857083 
1409.964496 57.629443 
1411.893312 58.075187 
1413.822128 57.658723 
1415.750944 56.531125 
1417.679760 55.762263 
1419.608576 55.126642 
1421.537392 52.928382 
1423.466208 50.960882 
1425.395024 48.913376 
1427.323840 46.696619 
1429.252656 44.785248 
1431.181472 42.867174 
1433.110288 40.840032 
1435.039104 39.745206 
1436.967920 39.955146 
1438.896736 39.114016 
1440.825552 38.655210 
1442.754368 38.663168 
1444.683184 38.656357 
1446.612000 38.931816 
1448.540816 39.095510 
1450.469632 38.105750 
1452.398448 36.533992 
1454.327264 34.677062 
1456.256080 34.972895 
1458.184896 35.670096 
1460.113712 34.289335 
1462.042528 32.712202 
1463.971344 32.167824 
1465.900160 31.663844 
1467.828976 30.771422 
1469.757792 30.108319 
1471.686608 29.936029 
1473.615424 28.488871 
1475.544240 26.638272 
1477.473056 25.572397 
1479.401872 25.508227 
1481.330688 26.521961 
1483.259504 27.065674 
1485.188320 27.564443 
1487.117136 29.033037 
1489.045952 32.663266 
1490.974768 36.406514 
1492.903584 37.836847 
1494.832400 40.092590 
1496.761216 44.007211 
1498.690032 46.905402 
1500.618848 48.525070 
1502.547664 48.963625 
1504.476480 49.664758 
1506.405296 55.374712 
1508.334112 58.996017 
1510.262928 59.933219 
1512.191744 61.234618 
1514.120560 61.991281 
1516.049376 63.734215 
1517.978192 64.887270 
1519.907008 65.501008 
1521.835824 67.870976 
1523.764640 67.968921 
1525.693456 68.618236 
1527.622272 69.294146 
1529.551088 68.940762 
1531.479904 68.667912 
1533.408720 70.304697 
1535.337536 69.723350 
1537.266352 68.212975 
1539.195168 69.717480 
1541.123984 71.963140 
1543.052800 72.129127 
1544.981616 72.727891 
1546.910432 72.262815 
1548.839248 72.206007 
1550.768064 72.436642 
1552.696880 72.026991 
1554.625696 71.516513 
1556.554512 70.324802 
1558.483328 73.369142 
1560.412144 73.889123 
1562.340960 71.664967 
1564.269776 70.520959 
1566.198592 69.143840 
1568.127408 67.809316 
1570.056224 65.995361 
1571.985040 62.217002 
1573.913856 59.339111 
1575.842672 60.659302 
1577.771488 61.782171 
1579.700304 60.783269 
1581.629120 59.208143 
1583.557936 57.677779 
1585.486752 57.310220 
1587.415568 58.546651 
1589.344384 61.225743 
1591.273200 64.346388 
1593.202016 67.113213 
1595.130832 69.212148 
1597.059648 70.506226 
1598.988464 71.257431 
1600.917280 71.906633 
1602.846096 72.497861 
1604.774912 72.825191 
1606.703728 73.054955 
1608.632544 73.531164 
1610.561360 73.683267 
1612.490176 73.116267 
1614.418992 72.658271 
1616.347808 74.185963 
1618.276624 74.286229 
1620.205440 73.104189 
1622.134256 73.280874 
1624.063072 73.905496 
1625.991888 73.604197 
1627.920704 73.993818 
1629.849520 73.723704 
1631.778336 72.575310 
1633.707152 71.939295 
1635.635968 73.794026 
1637.564784 73.751868 
1639.493600 72.697948 
1641.422416 71.671891 
1643.351232 70.216685 
1645.280048 69.717745 
1647.208864 70.283367 
1649.137680 68.254286 
1651.066496 66.488926 
1652.995312 69.858958 
1654.924128 70.186171 
1656.852944 69.192316 
1658.781760 68.935602 
1660.710576 69.278016 
1662.639392 70.617686 
1664.568208 70.332166 
1666.497024 69.170316 
1668.425840 69.488210 
1670.354656 70.162034 
1672.283472 69.192542 
1674.212288 69.025270 
1676.141104 68.875767 
1678.069920 67.207105 
1679.998736 65.488892 
1681.927552 64.046974 
1683.856368 65.407193 
1685.785184 64.874408 
1687.714000 63.632721 
1689.642816 63.397647 
1691.571632 62.510274 
1693.500448 61.463559 
1695.429264 61.892911 
1697.358080 61.275440 
1699.286896 61.980438 
1701.215712 62.613744 
1703.144528 60.961468 
1705.073344 60.840187 
1707.002160 60.250218 
1708.930976 58.844018 
1710.859792 56.973609 
1712.788608 54.832676 
1714.717424 52.794249 
1716.646240 51.570034 
1718.575056 49.604703 
1720.503872 46.346559 
1722.432688 43.165360 
1724.361504 39.909288 
1726.290320 36.507329 
1728.219136 33.303170 
1730.147952 30.273502 
1732.076768 28.376866 
1734.005584 27.942590 
1735.934400 25.972238 
1737.863216 24.852716 
1739.792032 24.968356 
1741.720848 25.082295 
1743.649664 25.731082 
1745.578480 26.588661 
1747.507296 28.245142 
1749.436112 30.371025 
1751.364928 31.526398 
1753.293744 30.725171 
1755.222560 29.873248 
1757.151376 29.119233 
1759.080192 28.048158 
1761.009008 28.132846 
1762.937824 28.268834 
1764.866640 28.301152 
1766.795456 29.687731 
1768.724272 31.761022 
1770.653088 34.955035 
1772.581904 39.878182 
1774.510720 42.877264 
1776.439536 45.921727 
1778.368352 49.482650 
1780.297168 53.741526 
1782.225984 56.895015 
1784.154800 59.606082 
1786.083616 61.632133 
1788.012432 62.471953 
1789.941248 63.385087 
1791.870064 65.548831 
1793.798880 66.636736 
1795.727696 66.816767 
1797.656512 67.188125 
1799.585328 68.118457 
1801.514144 69.094265 
1803.442960 69.586763 
1805.371776 69.814331 
1807.300592 70.089211 
1809.229408 70.626531 
1811.158224 71.367719 
1813.087040 71.655138 
1815.015856 71.799942 
1816.944672 72.165232 
1818.873488 72.424546 
1820.802304 72.385814 
1822.731120 72.383019 
1824.659936 72.956548 
1826.588752 72.923200 
1828.517568 73.161778 
1830.446384 74.087506 
1832.375200 73.887007 
1834.304016 73.628188 
1836.232832 73.659582 
1838.161648 73.609271 
1840.090464 72.992132 
1842.019280 72.692182 
1843.948096 73.577506 
1845.876912 73.896667 
1847.805728 73.875044 
1849.734544 74.074081 
1851.663360 74.241109 
1853.592176 74.483750 
1855.520992 74.661631 
1857.449808 74.948540 
1859.378624 75.193695 
1861.307440 75.370826 
1863.236256 75.281863 
1865.165072 75.020248 
1867.093888 75.282710 
1869.022704 76.223862 
1870.951520 76.431573 
1872.880336 76.308560 
1874.809152 76.317540 
1876.737968 76.408684 
1878.666784 76.501393 
1880.595600 76.634820 
1882.524416 76.728426 
1884.453232 76.814005 
1886.382048 76.720329 
1888.310864 77.002669 
1890.239680 77.469342 
1892.168496 77.468130 
1894.097312 77.616517 
1896.026128 77.856017 
1897.954944 77.917516 
1899.883760 77.952703 
1901.812576 77.990653 
1903.741392 78.035846 
1905.670208 78.014449 
1907.599024 78.099871 
1909.527840 78.372052 
1911.456656 78.478124 
1913.385472 78.364627 
1915.314288 78.210101 
1917.243104 78.484840 
1919.171920 78.595097 
1921.100736 78.444593 
1923.029552 78.786691 
1924.958368 78.842606 
1926.887184 78.751073 
1928.816000 78.726345 
1930.744816 78.704465 
1932.673632 78.607328 
1934.602448 78.511505 
1936.531264 78.375018 
1938.460080 78.086367 
1940.388896 77.853646 
1942.317712 78.128263 
1944.246528 78.216992 
1946.175344 78.173276 
1948.104160 78.260845 
1950.032976 78.368672 
1951.961792 78.461801 
1953.890608 78.676763 
1955.819424 78.895140 
1957.748240 79.069543 
1959.677056 79.266135 
1961.605872 79.382636 
1963.534688 79.341733 
1965.463504 79.413960 
1967.392320 79.677237 
1969.321136 79.783080 
1971.249952 79.798656 
1973.178768 79.799482 
1975.107584 79.789628 
1977.036400 79.837735 
1978.965216 79.819559 
1980.894032 79.794232 
1982.822848 79.764845 
1984.751664 79.700972 
1986.680480 79.664929 
1988.609296 79.630363 
1990.538112 79.680380 
1992.466928 79.883081 
1994.395744 79.901926 
1996.324560 79.937766 
1998.253376 79.964768 
2000.182192 79.911000 
2002.111008 79.854567 
2004.039824 79.845333 
2005.968640 79.789180 
2007.897456 79.687532 
2009.826272 79.549540 
2011.755088 79.416988 
2013.683904 79.186748 
2015.612720 79.006587 
2017.541536 78.990094 
2019.470352 78.929174 
2021.399168 78.855432 
2023.327984 78.813275 
2025.256800 78.845195 
2027.185616 78.938382 
2029.114432 78.953500 
2031.043248 78.965164 
2032.972064 78.978666 
2034.900880 79.017444 
2036.829696 79.063604 
2038.758512 79.107693 
2040.687328 79.197750 
2042.616144 79.373713 
2044.544960 79.517049 
2046.473776 79.632386 
2048.402592 79.645756 
2050.331408 79.617757 
2052.260224 79.636616 
2054.189040 79.653601 
2056.117856 79.623310 
2058.046672 79.577356 
2059.975488 79.553222 
2061.904304 79.451899 
2063.833120 79.356147 
2065.761936 79.401701 
2067.690752 79.421326 
2069.619568 79.338328 
2071.548384 79.229729 
2073.477200 79.198383 
2075.406016 79.222210 
2077.334832 79.241098 
2079.263648 79.238220 
2081.192464 79.279096 
2083.121280 79.331483 
2085.050096 79.299567 
2086.978912 79.248746 
2088.907728 79.262985 
2090.836544 79.257257 
2092.765360 79.257893 
2094.694176 79.298007 
2096.622992 79.302466 
2098.551808 79.256970 
2100.480624 79.243251 
2102.409440 79.226315 
2104.338256 79.200461 
2106.267072 79.147048 
2108.195888 79.082447 
2110.124704 78.994261 
2112.053520 78.881425 
2113.982336 78.789442 
2115.911152 78.711165 
2117.839968 78.560060 
2119.768784 78.453668 
2121.697600 78.372983 
2123.626416 78.333095 
2125.555232 78.331108 
2127.484048 78.326810 
2129.412864 78.303720 
2131.341680 78.265387 
2133.270496 78.182517 
2135.199312 78.070885 
2137.128128 78.020055 
2139.056944 78.031522 
2140.985760 78.066566 
2142.914576 78.172351 
2144.843392 78.286331 
2146.772208 78.378835 
2148.701024 78.457168 
2150.629840 78.563977 
2152.558656 78.667420 
2154.487472 78.776778 
2156.416288 78.865860 
2158.345104 78.925441 
2160.273920 78.970842 
2162.202736 79.026086 
2164.131552 79.115836 
2166.060368 79.177905 
2167.989184 79.213242 
2169.918000 79.255064 
2171.846816 79.280586 
2173.775632 79.366177 
2175.704448 79.439767 
2177.633264 79.475142 
2179.562080 79.544454 
2181.490896 79.652873 
2183.419712 79.696994 
2185.348528 79.721130 
2187.277344 79.771819 
2189.206160 79.807141 
2191.134976 79.760929 
2193.063792 79.753669 
2194.992608 79.763994 
2196.921424 79.786188 
2198.850240 79.830766 
2200.779056 79.904632 
2202.707872 80.019067 
2204.636688 80.133021 
2206.565504 80.197656 
2208.494320 80.335977 
2210.423136 80.453500 
2212.351952 80.554885 
2214.280768 80.671842 
2216.209584 80.763695 
2218.138400 80.782087 
2220.067216 80.773985 
2221.996032 80.691549 
2223.924848 80.653301 
2225.853664 80.705690 
2227.782480 80.718378 
2229.711296 80.738754 
2231.640112 80.812036 
2233.568928 80.913364 
2235.497744 81.005636 
2237.426560 81.100129 
2239.355376 81.093015 
2241.284192 81.031532 
2243.213008 81.055757 
2245.141824 81.092815 
2247.070640 81.098796 
2248.999456 81.049181 
2250.928272 81.004635 
2252.857088 80.982246 
2254.785904 80.932767 
2256.714720 80.840553 
2258.643536 80.757323 
2260.572352 80.687302 
2262.501168 80.634876 
2264.429984 80.650735 
2266.358800 80.649346 
2268.287616 80.631497 
2270.216432 80.611684 
2272.145248 80.564049 
2274.074064 80.481388 
2276.002880 80.439471 
2277.931696 80.417501 
2279.860512 80.353575 
2281.789328 80.232789 
2283.718144 80.052102 
2285.646960 79.868494 
2287.575776 79.700584 
2289.504592 79.570865 
2291.433408 79.345014 
2293.362224 79.094782 
2295.291040 78.866649 
2297.219856 78.586613 
2299.148672 78.274417 
2301.077488 77.997209 
2303.006304 77.556228 
2304.935120 77.072409 
2306.863936 76.752252 
2308.792752 76.555172 
2310.721568 76.395281 
2312.650384 76.249940 
2314.579200 76.113033 
2316.508016 75.826298 
2318.436832 75.583584 
2320.365648 75.609889 
2322.294464 75.598691 
2324.223280 75.570906 
2326.152096 75.425117 
2328.080912 75.527071 
2330.009728 75.825473 
2331.938544 75.981133 
2333.867360 76.205079 
2335.796176 75.998787 
2337.724992 75.788641 
2339.653808 76.279495 
2341.582624 77.177425 
2343.511440 78.140494 
2345.440256 78.334565 
2347.369072 76.956189 
2349.297888 75.250009 
2351.226704 74.525262 
2353.155520 74.470110 
2355.084336 74.648728 
2357.013152 75.113068 
2358.941968 76.165401 
2360.870784 77.191601 
2362.799600 77.588007 
2364.728416 77.830604 
2366.657232 78.356009 
2368.586048 78.743310 
2370.514864 79.006605 
2372.443680 79.238459 
2374.372496 79.483926 
2376.301312 79.656496 
2378.230128 79.813372 
2380.158944 79.896180 
2382.087760 79.860567 
2384.016576 79.890314 
2385.945392 79.967800 
2387.874208 80.033401 
2389.803024 80.081998 
2391.731840 80.087140 
2393.660656 80.074147 
2395.589472 80.076818 
2397.518288 80.112685 
2399.447104 80.159363 
2401.375920 80.217823 
2403.304736 80.238650 
2405.233552 80.272838 
2407.162368 80.309397 
2409.091184 80.342882 
2411.020000 80.297160 
2412.948816 80.330404 
2414.877632 80.385731 
2416.806448 80.394393 
2418.735264 80.412445 
2420.664080 80.468542 
2422.592896 80.548083 
2424.521712 80.646212 
2426.450528 80.697086 
2428.379344 80.690174 
2430.308160 80.685593 
2432.236976 80.688860 
2434.165792 80.710569 
2436.094608 80.667936 
2438.023424 80.650959 
2439.952240 80.663983 
2441.881056 80.640837 
2443.809872 80.666043 
2445.738688 80.713936 
2447.667504 80.707117 
2449.596320 80.656000 
2451.525136 80.573648 
2453.453952 80.499044 
2455.382768 80.498444 
2457.311584 80.477364 
2459.240400 80.470737 
2461.169216 80.467119 
2463.098032 80.409360 
2465.026848 80.363629 
2466.955664 80.368957 
2468.884480 80.404588 
2470.813296 80.376144 
2472.742112 80.320416 
2474.670928 80.274312 
2476.599744 80.238898 
2478.528560 80.241620 
2480.457376 80.179283 
2482.386192 80.098451 
2484.315008 80.073130 
2486.243824 80.032711 
2488.172640 79.943790 
2490.101456 79.861887 
2492.030272 79.760419 
2493.959088 79.694942 
2495.887904 79.638892 
2497.816720 79.603391 
2499.745536 79.538987 
2501.674352 79.425071 
2503.603168 79.358763 
2505.531984 79.329511 
2507.460800 79.270309 
2509.389616 79.206493 
2511.318432 79.130630 
2513.247248 79.065176 
2515.176064 79.032258 
2517.104880 78.953829 
2519.033696 78.845828 
2520.962512 78.701676 
2522.891328 78.514277 
2524.820144 78.347258 
2526.748960 78.274687 
2528.677776 78.210164 
2530.606592 78.007493 
2532.535408 77.838548 
2534.464224 77.762346 
2536.393040 77.740881 
2538.321856 77.678344 
2540.250672 77.572580 
2542.179488 77.572544 
2544.108304 77.546442 
2546.037120 77.569757 
2547.965936 77.628504 
2549.894752 77.667332 
2551.823568 77.672531 
2553.752384 77.608008 
2555.681200 77.543697 
2557.610016 77.478522 
2559.538832 77.413416 
2561.467648 77.340088 
2563.396464 77.295217 
2565.325280 77.268472 
2567.254096 77.237071 
2569.182912 77.226930 
2571.111728 77.241862 
2573.040544 77.264497 
2574.969360 77.295914 
2576.898176 77.298259 
2578.826992 77.342578 
2580.755808 77.389826 
2582.684624 77.439375 
2584.613440 77.476646 
2586.542256 77.482509 
2588.471072 77.430528 
2590.399888 77.395883 
2592.328704 77.329116 
2594.257520 77.224711 
2596.186336 77.168848 
2598.115152 77.106153 
2600.043968 76.953807 
2601.972784 76.865424 
2603.901600 76.827294 
2605.830416 76.797497 
2607.759232 76.734035 
2609.688048 76.626102 
2611.616864 76.521001 
2613.545680 76.456236 
2615.474496 76.376075 
2617.403312 76.277303 
2619.332128 76.166275 
2621.260944 76.098948 
2623.189760 76.011168 
2625.118576 75.850533 
2627.047392 75.724707 
2628.976208 75.643209 
2630.905024 75.523427 
2632.833840 75.426623 
2634.762656 75.371034 
2636.691472 75.336323 
2638.620288 75.268585 
2640.549104 75.191065 
2642.477920 75.119123 
2644.406736 75.087193 
2646.335552 75.044780 
2648.264368 74.948189 
2650.193184 74.819983 
2652.122000 74.672424 
2654.050816 74.481053 
2655.979632 74.284798 
2657.908448 74.089242 
2659.837264 73.894358 
2661.766080 73.673381 
2663.694896 73.461345 
2665.623712 73.186598 
2667.552528 72.879138 
2669.481344 72.640243 
2671.410160 72.522991 
2673.338976 72.406453 
2675.267792 72.316699 
2677.196608 72.217000 
2679.125424 72.137102 
2681.054240 72.157572 
2682.983056 72.254340 
2684.911872 72.369516 
2686.840688 72.505760 
2688.769504 72.677258 
2690.698320 72.857170 
2692.627136 73.061070 
2694.555952 73.241990 
2696.484768 73.408338 
2698.413584 73.641046 
2700.342400 73.797574 
2702.271216 73.819643 
2704.200032 73.789369 
2706.128848 73.773976 
2708.057664 73.699068 
2709.986480 73.591782 
2711.915296 73.460910 
2713.844112 73.316724 
2715.772928 73.169671 
2717.701744 73.040547 
2719.630560 72.888173 
2721.559376 72.688436 
2723.488192 72.442253 
2725.417008 72.201011 
2727.345824 71.992460 
2729.274640 71.859454 
2731.203456 71.855708 
2733.132272 71.915956 
2735.061088 71.997002 
2736.989904 72.146050 
2738.918720 72.264836 
2740.847536 72.303329 
2742.776352 72.325446 
2744.705168 72.353386 
2746.633984 72.397670 
2748.562800 72.380179 
2750.491616 72.361657 
2752.420432 72.346475 
2754.349248 72.252461 
2756.278064 72.187822 
2758.206880 72.142179 
2760.135696 72.106395 
2762.064512 72.006445 
2763.993328 71.846949 
2765.922144 71.707438 
2767.850960 71.499189 
2769.779776 71.225525 
2771.708592 70.990891 
2773.637408 70.669569 
2775.566224 70.236183 
2777.495040 69.832933 
2779.423856 69.446569 
2781.352672 68.980240 
2783.281488 68.555021 
2785.210304 68.154849 
2787.139120 67.733113 
2789.067936 67.280265 
2790.996752 66.747674 
2792.925568 66.210167 
2794.854384 65.648164 
2796.783200 65.148370 
2798.712016 64.568191 
2800.640832 63.893270 
2802.569648 63.245799 
2804.498464 62.535247 
2806.427280 61.830371 
2808.356096 61.128740 
2810.284912 60.308510 
2812.213728 59.356406 
2814.142544 58.307038 
2816.071360 57.156237 
2818.000176 55.887476 
2819.928992 54.573713 
2821.857808 53.122233 
2823.786624 51.472082 
2825.715440 49.697057 
2827.644256 47.826603 
2829.573072 45.835435 
2831.501888 43.806952 
2833.430704 41.728816 
2835.359520 39.488974 
2837.288336 37.035144 
2839.217152 34.380192 
2841.145968 31.537812 
2843.074784 28.667085 
2845.003600 25.992264 
2846.932416 23.743491 
2848.861232 22.062141 
2850.790048 21.002113 
2852.718864 20.658874 
2854.647680 21.079142 
2856.576496 22.141349 
2858.505312 23.681481 
2860.434128 25.490815 
2862.362944 27.308513 
2864.291760 28.853092 
2866.220576 29.977725 
2868.149392 30.711436 
2870.078208 31.362648 
2872.007024 32.179719 
2873.935840 33.100506 
2875.864656 33.949124 
2877.793472 34.452771 
2879.722288 34.408915 
2881.651104 33.915331 
2883.579920 33.202080 
2885.508736 32.295248 
2887.437552 31.386491 
2889.366368 30.378819 
2891.295184 29.311212 
2893.224000 28.345716 
2895.152816 27.457223 
2897.081632 26.667614 
2899.010448 25.924000 
2900.939264 25.099812 
2902.868080 24.313103 
2904.796896 23.536300 
2906.725712 22.670431 
2908.654528 21.812556 
2910.583344 20.888542 
2912.512160 19.931393 
2914.440976 18.968697 
2916.369792 18.064750 
2918.298608 17.378267 
2920.227424 16.954096 
2922.156240 16.667002 
2924.085056 16.536231 
2926.013872 16.659639 
2927.942688 17.032105 
2929.871504 17.560221 
2931.800320 18.204090 
2933.729136 19.026652 
2935.657952 20.005806 
2937.586768 21.119078 
2939.515584 22.255927 
2941.444400 23.378847 
2943.373216 24.385328 
2945.302032 25.107019 
2947.230848 25.587311 
2949.159664 25.894594 
2951.088480 26.085581 
2953.017296 26.236985 
2954.946112 26.557417 
2956.874928 27.150992 
2958.803744 28.085035 
2960.732560 29.348434 
2962.661376 30.894470 
2964.590192 32.650219 
2966.519008 34.527184 
2968.447824 36.507511 
2970.376640 38.455335 
2972.305456 40.307578 
2974.234272 42.019737 
2976.163088 43.508383 
2978.091904 44.863307 
2980.020720 46.076475 
2981.949536 47.201979 
2983.878352 48.202315 
2985.807168 48.915274 
2987.735984 49.504257 
2989.664800 49.870593 
2991.593616 49.812791 
2993.522432 49.480799 
2995.451248 48.838962 
2997.380064 48.034783 
2999.308880 47.250274 
3001.237696 46.820405 
3003.166512 46.868661 
3005.095328 47.402204 
3007.024144 48.344250 
3008.952960 49.752227 
3010.881776 51.586450 
3012.810592 53.582236 
3014.739408 55.640012 
3016.668224 57.610765 
3018.597040 59.388354 
3020.525856 60.936043 
3022.454672 62.231881 
3024.383488 63.312672 
3026.312304 64.288103 
3028.241120 65.151288 
3030.169936 65.917580 
3032.098752 66.732343 
3034.027568 67.465665 
3035.956384 68.086058 
3037.885200 68.701245 
3039.814016 69.343742 
3041.742832 70.016414 
3043.671648 70.626850 
3045.600464 71.188658 
3047.529280 71.684497 
3049.458096 72.109554 
3051.386912 72.404926 
3053.315728 72.591469 
3055.244544 72.745748 
3057.173360 72.732998 
3059.102176 72.556981 
3061.030992 72.310343 
3062.959808 71.907442 
3064.888624 71.434925 
3066.817440 70.939319 
3068.746256 70.444129 
3070.675072 70.156095 
3072.603888 70.211500 
3074.532704 70.569407 
3076.461520 71.128521 
3078.390336 71.736944 
3080.319152 72.259671 
3082.247968 72.671609 
3084.176784 72.927342 
3086.105600 73.156528 
3088.034416 73.322106 
3089.963232 73.387388 
3091.892048 73.443616 
3093.820864 73.393820 
3095.749680 73.372895 
3097.678496 73.422584 
3099.607312 73.589941 
3101.536128 73.968356 
3103.464944 74.481431 
3105.393760 74.987895 
3107.322576 75.701486 
3109.251392 76.425301 
3111.180208 77.062166 
3113.109024 77.631471 
3115.037840 78.083204 
3116.966656 78.481345 
3118.895472 78.800964 
3120.824288 78.989547 
3122.753104 79.226694 
3124.681920 79.422847 
3126.610736 79.679821 
3128.539552 79.856147 
3130.468368 79.948867 
3132.397184 80.159394 
3134.326000 80.319184 
3136.254816 80.374780 
3138.183632 80.454938 
3140.112448 80.550229 
3142.041264 80.582415 
3143.970080 80.599299 
3145.898896 80.654666 
3147.827712 80.778940 
3149.756528 80.939091 
3151.685344 81.031613 
3153.614160 81.066472 
3155.542976 81.037719 
3157.471792 81.052229 
3159.400608 81.135403 
3161.329424 81.199436 
3163.258240 81.295113 
3165.187056 81.482771 
3167.115872 81.578101 
3169.044688 81.645676 
3170.973504 81.749310 
3172.902320 81.826727 
3174.831136 81.921466 
3176.759952 82.043511 
3178.688768 82.151029 
3180.617584 82.180694 
3182.546400 82.274374 
3184.475216 82.337451 
3186.404032 82.373229 
3188.332848 82.507165 
3190.261664 82.647873 
3192.190480 82.717757 
3194.119296 82.739643 
3196.048112 82.858876 
3197.976928 83.081591 
3199.905744 83.186324 
3201.834560 83.191424 
3203.763376 83.249128 
3205.692192 83.386950 
3207.621008 83.459771 
3209.549824 83.551280 
3211.478640 83.666557 
3213.407456 83.731704 
3215.336272 83.789861 
3217.265088 83.930465 
3219.193904 84.015063 
3221.122720 84.035081 
3223.051536 84.026454 
3224.980352 84.049891 
3226.909168 84.156939 
3228.837984 84.285898 
3230.766800 84.355581 
3232.695616 84.375855 
3234.624432 84.388938 
3236.553248 84.410796 
3238.482064 84.480844 
3240.410880 84.530886 
3242.339696 84.509451 
3244.268512 84.586293 
3246.197328 84.693895 
3248.126144 84.652032 
3250.054960 84.654275 
3251.983776 84.691812 
3253.912592 84.664105 
3255.841408 84.682947 
3257.770224 84.724028 
3259.699040 84.728124 
3261.627856 84.797654 
3263.556672 84.787285 
3265.485488 84.767788 
3267.414304 84.854623 
3269.343120 84.894199 
3271.271936 84.911030 
3273.200752 84.870818 
3275.129568 84.840524 
3277.058384 84.887068 
3278.987200 84.898005 
3280.916016 84.828371 
3282.844832 84.758460 
3284.773648 84.756091 
3286.702464 84.762428 
3288.631280 84.785529 
3290.560096 84.801603 
3292.488912 84.788941 
3294.417728 84.756398 
3296.346544 84.762742 
3298.275360 84.737739 
3300.204176 84.670805 
3302.132992 84.660139 
3304.061808 84.793130 
3305.990624 84.881114 
3307.919440 84.930489 
3309.848256 84.965035 
3311.777072 84.970626 
3313.705888 84.978098 
3315.634704 84.932783 
3317.563520 84.923171 
3319.492336 84.894825 
3321.421152 84.848243 
3323.349968 84.876224 
3325.278784 84.838556 
3327.207600 84.788752 
3329.136416 84.810421 
3331.065232 84.771386 
3332.994048 84.680076 
3334.922864 84.638936 
3336.851680 84.687601 
3338.780496 84.644654 
3340.709312 84.595748 
3342.638128 84.566044 
3344.566944 84.513306 
3346.495760 84.484601 
3348.424576 84.478243 
3350.353392 84.473433 
3352.282208 84.389415 
3354.211024 84.266372 
3356.139840 84.182484 
3358.068656 84.164955 
3359.997472 84.079107 
3361.926288 84.072379 
3363.855104 84.157422 
3365.783920 84.145814 
3367.712736 84.049661 
3369.641552 83.917280 
3371.570368 83.804895 
3373.499184 83.759221 
3375.428000 83.679940 
3377.356816 83.622824 
3379.285632 83.547601 
3381.214448 83.522899 
3383.143264 83.590270 
3385.072080 83.628745 
3387.000896 83.637901 
3388.929712 83.646940 
3390.858528 83.524545 
3392.787344 83.512497 
3394.716160 83.542003 
3396.644976 83.585899 
3398.573792 83.532174 
3400.502608 83.459985 
3402.431424 83.464397 
3404.360240 83.513678 
3406.289056 83.499166 
3408.217872 83.356034 
3410.146688 83.223336 
3412.075504 83.106354 
3414.004320 82.923026 
3415.933136 82.816368 
3417.861952 82.680291 
3419.790768 82.438790 
3421.719584 82.250751 
3423.648400 82.294028 
3425.577216 82.496871 
3427.506032 82.717709 
3429.434848 82.770514 
3431.363664 82.663360 
3433.292480 82.481161 
3435.221296 82.414576 
3437.150112 82.342987 
3439.078928 82.149114 
3441.007744 82.101909 
3442.936560 82.132130 
3444.865376 82.071874 
3446.794192 82.158703 
3448.723008 82.147996 
3450.651824 82.059459 
3452.580640 81.900385 
3454.509456 81.769005 
3456.438272 81.730953 
3458.367088 81.746459 
3460.295904 81.794920 
3462.224720 81.887811 
3464.153536 82.053109 
3466.082352 82.219443 
3468.011168 82.300736 
3469.939984 82.391638 
3471.868800 82.512447 
3473.797616 82.685291 
3475.726432 82.820252 
3477.655248 82.890079 
3479.584064 82.983158 
3481.512880 83.165541 
3483.441696 83.249857 
3485.370512 83.123860 
3487.299328 83.170590 
3489.228144 83.242137 
3491.156960 83.072962 
3493.085776 83.081425 
3495.014592 83.205695 
3496.943408 83.180884 
3498.872224 82.970555 
3500.801040 82.956414 
3502.729856 83.103639 
3504.658672 83.162100 
3506.587488 83.185424 
3508.516304 83.268399 
3510.445120 83.424441 
3512.373936 83.556339 
3514.302752 83.622250 
3516.231568 83.690976 
3518.160384 83.722034 
3520.089200 83.720160 
3522.018016 83.855272 
3523.946832 84.067351 
3525.875648 84.162841 
3527.804464 84.506649 
3529.733280 84.785489 
3531.662096 84.773592 
3533.590912 84.778040 
3535.519728 84.914132 
3537.448544 84.954371 
3539.377360 84.846959 
3541.306176 84.867113 
3543.234992 84.902595 
3545.163808 85.072758 
3547.092624 85.324690 
3549.021440 85.263065 
3550.950256 85.248937 
3552.879072 85.297365 
3554.807888 85.307919 
3556.736704 85.264738 
3558.665520 85.070247 
3560.594336 84.830767 
3562.523152 84.635153 
3564.451968 84.589177 
3566.380784 85.178846 
3568.309600 85.942825 
3570.238416 85.898804 
3572.167232 85.674761 
3574.096048 85.677301 
3576.024864 85.770146 
3577.953680 85.695105 
3579.882496 85.536251 
3581.811312 85.471280 
3583.740128 85.265627 
3585.668944 85.322796 
3587.597760 85.952488 
3589.526576 86.171556 
3591.455392 85.795017 
3593.384208 85.679070 
3595.313024 85.763431 
3597.241840 85.708398 
3599.170656 85.617246 
3601.099472 85.777627 
3603.028288 85.690822 
3604.957104 85.309724 
3606.885920 85.156894 
3608.814736 85.489420 
3610.743552 85.553284 
3612.672368 85.561424 
3614.601184 85.656315 
3616.530000 85.742868 
3618.458816 86.170228 
3620.387632 86.296941 
3622.316448 85.988613 
3624.245264 85.522768 
3626.174080 85.249716 
3628.102896 86.170381 
3630.031712 87.044992 
3631.960528 86.759336 
3633.889344 86.664911 
3635.818160 86.750540 
3637.746976 86.574700 
3639.675792 86.283727 
3641.604608 85.950561 
3643.533424 85.630741 
3645.462240 85.266597 
3647.391056 85.948358 
3649.319872 86.978032 
3651.248688 87.386625 
3653.177504 87.020903 
3655.106320 86.774861 
3657.035136 87.147622 
3658.963952 87.080077 
3660.892768 86.854009 
3662.821584 86.538884 
3664.750400 86.146880 
3666.679216 85.658339 
3668.608032 85.816264 
3670.536848 86.554990 
3672.465664 86.203169 
3674.394480 86.431669 
3676.323296 87.549387 
3678.252112 87.379320 
3680.180928 87.148011 
3682.109744 86.887321 
3684.038560 86.611139 
3685.967376 86.282078 
3687.896192 86.830447 
3689.825008 87.819648 
3691.753824 88.185824 
3693.682640 87.945668 
3695.611456 87.766860 
3697.540272 87.768758 
3699.469088 87.573841 
3701.397904 87.839442 
3703.326720 87.934576 
3705.255536 87.567957 
3707.184352 87.322715 
3709.113168 87.604829 
3711.041984 88.391467 
3712.970800 88.742913 
3714.899616 88.301880 
3716.828432 87.813119 
3718.757248 87.725427 
3720.686064 87.508495 
3722.614880 87.516510 
3724.543696 87.556731 
3726.472512 87.554235 
3728.401328 87.305342 
3730.330144 86.633338 
3732.258960 86.796728 
3734.187776 87.388394 
3736.116592 88.011636 
3738.045408 87.957197 
3739.974224 87.410782 
3741.903040 86.777539 
3743.831856 87.211399 
3745.760672 87.685542 
3747.689488 87.113334 
3749.618304 87.901102 
3751.547120 88.821247 
3753.475936 88.988633 
3755.404752 88.380536 
3757.333568 88.271388 
3759.262384 88.731127 
3761.191200 88.854486 
3763.120016 88.369507 
3765.048832 88.435036 
3766.977648 88.647820 
3768.906464 88.839677 
3770.835280 89.093717 
3772.764096 88.862513 
3774.692912 88.580338 
3776.621728 88.402635 
3778.550544 88.570647 
3780.479360 88.897659 
3782.408176 88.605423 
3784.336992 88.613819 
3786.265808 88.889078 
3788.194624 88.980907 
3790.123440 88.830665 
3792.052256 88.315074 
3793.981072 87.843521 
3795.909888 87.936510 
3797.838704 87.887330 
3799.767520 87.757559 
3801.696336 88.682363 
3803.625152 88.873544 
3805.553968 88.625534 
3807.482784 89.111964 
3809.411600 88.902556 
3811.340416 88.234255 
3813.269232 87.635831 
3815.198048 87.811951 
3817.126864 88.363442 
3819.055680 87.910606 
3820.984496 88.583057 
3822.913312 89.124165 
3824.842128 88.741621 
3826.770944 88.540307 
3828.699760 88.209726 
3830.628576 88.013639 
3832.557392 88.103681 
3834.486208 87.913909 
3836.415024 88.086610 
3838.343840 88.668348 
3840.272656 89.089407 
3842.201472 89.031855 
3844.130288 88.908749 
3846.059104 88.658254 
3847.987920 88.190313 
3849.916736 87.448841 
3851.845552 87.629109 
3853.774368 89.307247 
3855.703184 89.550463 
3857.632000 88.926724 
3859.560816 88.415559 
3861.489632 88.139642 
3863.418448 88.191812 
3865.347264 88.621273 
3867.276080 88.306417 
3869.204896 88.252076 
3871.133712 88.620456 
3873.062528 88.434675 
3874.991344 88.624283 
3876.920160 88.232332 
3878.848976 87.858697 
3880.777792 88.276852 
3882.706608 88.274908 
3884.635424 88.285818 
3886.564240 88.828162 
3888.493056 88.365988 
3890.421872 88.215150 
3892.350688 88.516361 
3894.279504 88.159542 
3896.208320 87.350843 
3898.137136 87.194571 
3900.065952 87.901753 
3901.994768 88.315478 
3903.923584 88.606070 
3905.852400 88.738746 
3907.781216 88.501780 
3909.710032 88.181932 
3911.638848 87.996659 
3913.567664 87.808219 
3915.496480 87.656481 
3917.425296 87.923760 
3919.354112 88.075984 
3921.282928 87.926835 
3923.211744 87.762922 
3925.140560 87.949289 
3927.069376 88.144894 
3928.998192 88.067116 
3930.927008 88.072860 
3932.855824 88.302585 
3934.784640 88.233129 
3936.713456 88.158937 
3938.642272 88.081965 
3940.571088 87.772089 
3942.499904 87.836992 
3944.428720 87.983185 
3946.357536 87.877062 
3948.286352 87.971734 
3950.215168 88.183840 
3952.143984 88.075177 
3954.072800 87.977379 
3956.001616 87.926478 
3957.930432 87.786567 
3959.859248 87.705342 
3961.788064 87.784673 
3963.716880 87.924060 
3965.645696 87.745447 
3967.574512 87.651884 
3969.503328 87.742525 
3971.432144 87.883592 
3973.360960 88.004290 
3975.289776 87.998345 
3977.218592 87.839576 
3979.147408 87.805677 
3981.076224 87.888842 
3983.005040 87.927974 
3984.933856 87.772397 
3986.862672 87.892600 
3988.791488 87.936552 
3990.720304 87.988466 
3992.649120 88.069827 
3994.577936 88.145224 
3996.506752 88.271922 
3998.435568 88.372307 
4000.364384 88.237806 
