# Supplementary material for: Characterization data and kinetic studies of novel lipophilic analogues from 2,4-dichlorophenoxyacetic acid and Propanil herbicides
Source: Data Brief. 2020 Aug 21;32:106202. doi: 10.1016/j.dib.2020.106202 (PMC7482028; doi:10.1016/j.dib.2020.106202)
Supplement: Supplementary file 2 [file mmc2.zip › 6d.txt]

##YUNITS=%T
399.264912 80.467355 
401.193728 80.083129 
403.122544 78.750427 
405.051360 77.247427 
406.980176 77.013756 
408.908992 78.601918 
410.837808 80.779430 
412.766624 83.016535 
414.695440 87.413072 
416.624256 91.498902 
418.553072 94.003296 
420.481888 95.586273 
422.410704 97.163426 
424.339520 98.738867 
426.268336 99.686411 
428.197152 99.361802 
430.125968 97.902102 
432.054784 94.151344 
433.983600 87.195761 
435.912416 77.989742 
437.841232 70.121565 
439.770048 66.187692 
441.698864 66.817440 
443.627680 71.388785 
445.556496 78.861539 
447.485312 86.414400 
449.414128 90.784321 
451.342944 91.359962 
453.271760 89.296059 
455.200576 84.832100 
457.129392 77.900022 
459.058208 69.519242 
460.987024 61.999256 
462.915840 57.707500 
464.844656 57.789957 
466.773472 62.541980 
468.702288 70.488053 
470.631104 78.909751 
472.559920 85.862110 
474.488736 90.587289 
476.417552 93.005221 
478.346368 94.495370 
480.275184 95.909068 
482.204000 97.418668 
484.132816 98.682443 
486.061632 99.268085 
487.990448 99.695432 
489.919264 99.902470 
491.848080 99.845327 
493.776896 99.950380 
495.705712 99.994273 
497.634528 99.800707 
499.563344 99.579092 
501.492160 99.260502 
503.420976 99.141754 
505.349792 99.166383 
507.278608 99.404799 
509.207424 99.663372 
511.136240 99.754495 
513.065056 99.771819 
514.993872 99.976930 
516.922688 100.198701 
518.851504 100.389480 
520.780320 100.458916 
522.709136 100.650066 
524.637952 100.786397 
526.566768 100.818330 
528.495584 100.328977 
530.424400 99.204220 
532.353216 97.291887 
534.282032 94.155100 
536.210848 89.527933 
538.139664 83.802811 
540.068480 77.815483 
541.997296 72.823796 
543.926112 69.726974 
545.854928 69.070101 
547.783744 70.398917 
549.712560 72.359957 
551.641376 72.990234 
553.570192 70.625993 
555.499008 65.766483 
557.427824 61.175578 
559.356640 59.451489 
561.285456 61.760277 
563.214272 67.878166 
565.143088 76.414260 
567.071904 85.002880 
569.000720 91.402164 
570.929536 95.178101 
572.858352 97.330352 
574.787168 98.643620 
576.715984 99.452925 
578.644800 99.786764 
580.573616 99.599105 
582.502432 98.979212 
584.431248 97.928903 
586.360064 96.389326 
588.288880 94.410092 
590.217696 92.103929 
592.146512 89.674963 
594.075328 87.134921 
596.004144 84.609812 
597.932960 82.086934 
599.861776 79.343551 
601.790592 76.538437 
603.719408 74.088539 
605.648224 72.011284 
607.577040 70.533745 
609.505856 69.940519 
611.434672 70.289034 
613.363488 71.458961 
615.292304 73.272711 
617.221120 75.536506 
619.149936 78.289204 
621.078752 80.891588 
623.007568 82.992076 
624.936384 84.745491 
626.865200 86.320147 
628.794016 87.893577 
630.722832 89.555798 
632.651648 91.130404 
634.580464 92.502841 
636.509280 93.130474 
638.438096 92.974841 
640.366912 92.158992 
642.295728 90.035690 
644.224544 85.475338 
646.153360 78.752397 
648.082176 72.435184 
650.010992 69.243163 
651.939808 70.079074 
653.868624 74.719537 
655.797440 81.953097 
657.726256 89.226829 
659.655072 93.953226 
661.583888 95.175110 
663.512704 93.917749 
665.441520 92.133957 
667.370336 90.057047 
669.299152 87.649828 
671.227968 85.012905 
673.156784 82.023966 
675.085600 78.998542 
677.014416 76.568601 
678.943232 75.448198 
680.872048 76.771588 
682.800864 80.401209 
684.729680 85.636639 
686.658496 91.343443 
688.587312 96.193332 
690.516128 99.022689 
692.444944 98.832703 
694.373760 96.016213 
696.302576 92.588933 
698.231392 90.243819 
700.160208 89.729054 
702.089024 91.266744 
704.017840 94.513887 
705.946656 98.089208 
707.875472 100.087486 
709.804288 100.238893 
711.733104 99.712856 
713.661920 98.982245 
715.590736 98.149286 
717.519552 97.421959 
719.448368 96.940396 
721.377184 96.619999 
723.306000 96.247585 
725.234816 95.651545 
727.163632 94.787592 
729.092448 93.551442 
731.021264 91.985249 
732.950080 90.211542 
734.878896 88.238981 
736.807712 86.015066 
738.736528 83.550905 
740.665344 80.896449 
742.594160 78.141713 
744.522976 75.361284 
746.451792 72.555137 
748.380608 69.794516 
750.309424 67.074493 
752.238240 64.285614 
754.167056 61.402419 
756.095872 58.474179 
758.024688 55.681999 
759.953504 53.279545 
761.882320 51.552572 
763.811136 50.802932 
765.739952 51.174902 
767.668768 52.625525 
769.597584 54.972882 
771.526400 57.993052 
773.455216 61.382372 
775.384032 64.863831 
777.312848 68.254090 
779.241664 71.410903 
781.170480 74.154604 
783.099296 76.178151 
785.028112 77.292734 
786.956928 77.528497 
788.885744 77.080193 
790.814560 76.332468 
792.743376 75.506240 
794.672192 74.460289 
796.601008 72.758017 
798.529824 69.769996 
800.458640 65.509849 
802.387456 61.008413 
804.316272 57.849270 
806.245088 57.227303 
808.173904 59.439556 
810.102720 63.905970 
812.031536 69.344424 
813.960352 74.297988 
815.889168 78.017246 
817.817984 80.732755 
819.746800 82.977903 
821.675616 84.924003 
823.604432 86.617345 
825.533248 88.057837 
827.462064 89.169033 
829.390880 89.916903 
831.319696 90.288808 
833.248512 90.343786 
835.177328 90.113923 
837.106144 89.425527 
839.034960 88.094379 
840.963776 85.941513 
842.892592 82.930464 
844.821408 79.170085 
846.750224 74.900433 
848.679040 70.595999 
850.607856 67.044678 
852.536672 64.767789 
854.465488 63.350907 
856.394304 61.818402 
858.323120 59.260460 
860.251936 55.630100 
862.180752 51.943059 
864.109568 49.602172 
866.038384 50.076791 
867.967200 54.034464 
869.896016 60.743877 
871.824832 68.642904 
873.753648 76.100120 
875.682464 82.198882 
877.611280 86.809043 
879.540096 90.137055 
881.468912 92.502712 
883.397728 94.208813 
885.326544 95.559439 
887.255360 96.677801 
889.184176 97.604067 
891.112992 98.319339 
893.041808 98.843081 
894.970624 99.228690 
896.899440 99.493969 
898.828256 99.581215 
900.757072 99.445483 
902.685888 98.927202 
904.614704 97.887081 
906.543520 96.314060 
908.472336 94.661618 
910.401152 93.511878 
912.329968 93.333232 
914.258784 94.230427 
916.187600 95.931317 
918.116416 97.883588 
920.045232 99.532485 
921.974048 100.492874 
923.902864 100.873914 
925.831680 100.849773 
927.760496 100.529923 
929.689312 99.393824 
931.618128 97.112313 
933.546944 94.717754 
935.475760 93.242862 
937.404576 92.988485 
939.333392 93.930445 
941.262208 95.685397 
943.191024 97.645224 
945.119840 98.716973 
947.048656 98.557108 
948.977472 98.087296 
950.906288 97.838418 
952.835104 97.785126 
954.763920 97.884014 
956.692736 98.055721 
958.621552 98.246336 
960.550368 98.365312 
962.479184 98.308340 
964.408000 98.006275 
966.336816 97.373979 
968.265632 96.220809 
970.194448 94.624056 
972.123264 92.881626 
974.052080 91.168526 
975.980896 89.560366 
977.909712 88.083595 
979.838528 86.633592 
981.767344 84.930879 
983.696160 82.667623 
985.624976 79.995130 
987.553792 77.269034 
989.482608 74.616361 
991.411424 72.026473 
993.340240 69.462117 
995.269056 66.791658 
997.197872 63.919780 
999.126688 60.983479 
1001.055504 58.604370 
1002.984320 57.624015 
1004.913136 58.601909 
1006.841952 61.599899 
1008.770768 66.225999 
1010.699584 71.613844 
1012.628400 76.534191 
1014.557216 80.278061 
1016.486032 83.194432 
1018.414848 85.912496 
1020.343664 88.773535 
1022.272480 91.860625 
1024.201296 95.036072 
1026.130112 97.814816 
1028.058928 99.596316 
1029.987744 100.247059 
1031.916560 100.094577 
1033.845376 99.265959 
1035.774192 97.753317 
1037.703008 95.699308 
1039.631824 92.694977 
1041.560640 87.948234 
1043.489456 82.416475 
1045.418272 78.264817 
1047.347088 76.782027 
1049.275904 78.064941 
1051.204720 81.503706 
1053.133536 85.960553 
1055.062352 89.431913 
1056.991168 90.193601 
1058.919984 88.676897 
1060.848800 86.309353 
1062.777616 83.753960 
1064.706432 81.055389 
1066.635248 78.132461 
1068.564064 74.904009 
1070.492880 71.320657 
1072.421696 67.574458 
1074.350512 64.224741 
1076.279328 62.085686 
1078.208144 61.817109 
1080.136960 63.567737 
1082.065776 67.056859 
1083.994592 71.648961 
1085.923408 76.413968 
1087.852224 80.544625 
1089.781040 83.600093 
1091.709856 85.337576 
1093.638672 85.496513 
1095.567488 83.837917 
1097.496304 80.382548 
1099.425120 75.953092 
1101.353936 72.034497 
1103.282752 69.978644 
1105.211568 70.355549 
1107.140384 72.759318 
1109.069200 76.094711 
1110.998016 79.065096 
1112.926832 80.754017 
1114.855648 81.080117 
1116.784464 80.609150 
1118.713280 80.230119 
1120.642096 80.747680 
1122.570912 82.403829 
1124.499728 85.003377 
1126.428544 88.170169 
1128.357360 91.430530 
1130.286176 93.999405 
1132.214992 95.168917 
1134.143808 95.068837 
1136.072624 94.424856 
1138.001440 93.792273 
1139.930256 93.513095 
1141.859072 93.807469 
1143.787888 94.601101 
1145.716704 95.449418 
1147.645520 95.709033 
1149.574336 94.716974 
1151.503152 92.261078 
1153.431968 89.042003 
1155.360784 86.444582 
1157.289600 85.593908 
1159.218416 86.869740 
1161.147232 89.985217 
1163.076048 93.993200 
1165.004864 97.489457 
1166.933680 99.498171 
1168.862496 100.146086 
1170.791312 100.124290 
1172.720128 99.848162 
1174.648944 99.481236 
1176.577760 99.121266 
1178.506576 98.781130 
1180.435392 98.412001 
1182.364208 97.932231 
1184.293024 97.287199 
1186.221840 96.535024 
1188.150656 95.729382 
1190.079472 94.885851 
1192.008288 94.021386 
1193.937104 93.131428 
1195.865920 92.189644 
1197.794736 91.133154 
1199.723552 89.947299 
1201.652368 88.728696 
1203.581184 87.511947 
1205.510000 86.268691 
1207.438816 84.944613 
1209.367632 83.502245 
1211.296448 81.969900 
1213.225264 80.392728 
1215.154080 78.821478 
1217.082896 77.311878 
1219.011712 75.878753 
1220.940528 74.538770 
1222.869344 73.278740 
1224.798160 72.095431 
1226.726976 70.995573 
1228.655792 69.912364 
1230.584608 68.716908 
1232.513424 67.334770 
1234.442240 65.723484 
1236.371056 63.911041 
1238.299872 62.072251 
1240.228688 60.536684 
1242.157504 59.586863 
1244.086320 59.282159 
1246.015136 59.433448 
1247.943952 59.736493 
1249.872768 59.920760 
1251.801584 59.843033 
1253.730400 59.516430 
1255.659216 59.180181 
1257.588032 59.219695 
1259.516848 59.948314 
1261.445664 61.344044 
1263.374480 63.064097 
1265.303296 64.591317 
1267.232112 65.351174 
1269.160928 64.989527 
1271.089744 63.777552 
1273.018560 62.561054 
1274.947376 62.260930 
1276.876192 63.350423 
1278.805008 65.711837 
1280.733824 68.720113 
1282.662640 71.509019 
1284.591456 73.423819 
1286.520272 74.279224 
1288.449088 74.208315 
1290.377904 73.455994 
1292.306720 72.206951 
1294.235536 70.596498 
1296.164352 68.772527 
1298.093168 66.897792 
1300.021984 65.209628 
1301.950800 64.023136 
1303.879616 63.557045 
1305.808432 63.893054 
1307.737248 64.948968 
1309.666064 66.495413 
1311.594880 68.237018 
1313.523696 69.906394 
1315.452512 71.321190 
1317.381328 72.456637 
1319.310144 73.302247 
1321.238960 73.824514 
1323.167776 74.019709 
1325.096592 73.977670 
1327.025408 73.923060 
1328.954224 74.157907 
1330.883040 74.884605 
1332.811856 76.237076 
1334.740672 78.246374 
1336.669488 80.705632 
1338.598304 83.296590 
1340.527120 85.768782 
1342.455936 87.948697 
1344.384752 89.729040 
1346.313568 91.019232 
1348.242384 91.873499 
1350.171200 92.460804 
1352.100016 92.918569 
1354.028832 93.294211 
1355.957648 93.520725 
1357.886464 93.376228 
1359.815280 92.740302 
1361.744096 91.637969 
1363.672912 90.232209 
1365.601728 88.590884 
1367.530544 86.411062 
1369.459360 83.091329 
1371.388176 78.612094 
1373.316992 73.762429 
1375.245808 70.008812 
1377.174624 68.553708 
1379.103440 69.660909 
1381.032256 72.123307 
1382.961072 73.842828 
1384.889888 73.535792 
1386.818704 71.720427 
1388.747520 70.262768 
1390.676336 70.742195 
1392.605152 73.819782 
1394.533968 79.175782 
1396.462784 85.252493 
1398.391600 90.458461 
1400.320416 94.241822 
1402.249232 96.804360 
1404.178048 98.587546 
1406.106864 99.580003 
1408.035680 99.809729 
1409.964496 99.474764 
1411.893312 98.625600 
1413.822128 97.428603 
1415.750944 96.044209 
1417.679760 94.342106 
1419.608576 92.010770 
1421.537392 89.093672 
1423.466208 85.798607 
1425.395024 82.460921 
1427.323840 79.247676 
1429.252656 76.077401 
1431.181472 72.881282 
1433.110288 70.030802 
1435.039104 68.019377 
1436.967920 66.993018 
1438.896736 66.509302 
1440.825552 66.332754 
1442.754368 66.568111 
1444.683184 66.969009 
1446.612000 67.325417 
1448.540816 67.884733 
1450.469632 68.839432 
1452.398448 69.695626 
1454.327264 69.809549 
1456.256080 69.242533 
1458.184896 68.820982 
1460.113712 68.995819 
1462.042528 69.680706 
1463.971344 70.457812 
1465.900160 70.911431 
1467.828976 70.651641 
1469.757792 69.600381 
1471.686608 67.743330 
1473.615424 65.447318 
1475.544240 63.291692 
1477.473056 61.705148 
1479.401872 60.858299 
1481.330688 60.676404 
1483.259504 61.097091 
1485.188320 62.110098 
1487.117136 63.307890 
1489.045952 64.442729 
1490.974768 65.504021 
1492.903584 66.519661 
1494.832400 67.482261 
1496.761216 68.282065 
1498.690032 68.774155 
1500.618848 69.161052 
1502.547664 69.660462 
1504.476480 70.509676 
1506.405296 71.939429 
1508.334112 73.907004 
1510.262928 76.351124 
1512.191744 79.056901 
1514.120560 81.562957 
1516.049376 84.132079 
1517.978192 86.837030 
1519.907008 89.572662 
1521.835824 92.221748 
1523.764640 94.447424 
1525.693456 95.983921 
1527.622272 96.583206 
1529.551088 96.259911 
1531.479904 95.527873 
1533.408720 94.199000 
1535.337536 92.507255 
1537.266352 91.054904 
1539.195168 90.409237 
1541.123984 90.795510 
1543.052800 92.072465 
1544.981616 94.089843 
1546.910432 96.454305 
1548.839248 98.267799 
1550.768064 99.391818 
1552.696880 99.500923 
1554.625696 98.663539 
1556.554512 97.190801 
1558.483328 95.178583 
1560.412144 92.885515 
1562.340960 90.760020 
1564.269776 88.816305 
1566.198592 86.962185 
1568.127408 84.289034 
1570.056224 80.177903 
1571.985040 75.480526 
1573.913856 71.584435 
1575.842672 69.599799 
1577.771488 69.826785 
1579.700304 71.436189 
1581.629120 73.036868 
1583.557936 73.136078 
1585.486752 71.446117 
1587.415568 69.922198 
1589.344384 70.755843 
1591.273200 74.710955 
1593.202016 81.100052 
1595.130832 88.350002 
1597.059648 94.625985 
1598.988464 98.622883 
1600.917280 100.210124 
1602.846096 99.982132 
1604.774912 98.562889 
1606.703728 96.316039 
1608.632544 93.616346 
1610.561360 90.848580 
1612.490176 88.431008 
1614.418992 86.721537 
1616.347808 85.962218 
1618.276624 86.163177 
1620.205440 87.031189 
1622.134256 88.188719 
1624.063072 89.386497 
1625.991888 90.375823 
1627.920704 90.967906 
1629.849520 91.129322 
1631.778336 91.130997 
1633.707152 91.224850 
1635.635968 91.439108 
1637.564784 91.744567 
1639.493600 92.026633 
1641.422416 92.079495 
1643.351232 91.830858 
1645.280048 91.292667 
1647.208864 90.622333 
1649.137680 90.174650 
1651.066496 90.143247 
1652.995312 90.534951 
1654.924128 91.147520 
1656.852944 91.740768 
1658.781760 92.257534 
1660.710576 92.573911 
1662.639392 92.493077 
1664.568208 92.096207 
1666.497024 91.511417 
1668.425840 90.791912 
1670.354656 89.897366 
1672.283472 88.944857 
1674.212288 88.007618 
1676.141104 87.155567 
1678.069920 86.282030 
1679.998736 85.404978 
1681.927552 84.689614 
1683.856368 84.088178 
1685.785184 83.447138 
1687.714000 82.779091 
1689.642816 81.175742 
1691.571632 78.081270 
1693.500448 74.519774 
1695.429264 71.719279 
1697.358080 70.157348 
1699.286896 69.913652 
1701.215712 70.759724 
1703.144528 72.153024 
1705.073344 72.681644 
1707.002160 71.699912 
1708.930976 70.041923 
1710.859792 68.367911 
1712.788608 66.748039 
1714.717424 65.313802 
1716.646240 64.112809 
1718.575056 63.055869 
1720.503872 61.971535 
1722.432688 60.727461 
1724.361504 59.196199 
1726.290320 57.544214 
1728.219136 55.910775 
1730.147952 54.235135 
1732.076768 52.642226 
1734.005584 51.203915 
1735.934400 50.105353 
1737.863216 49.686555 
1739.792032 50.204817 
1741.720848 51.709839 
1743.649664 54.039928 
1745.578480 56.840008 
1747.507296 59.784775 
1749.436112 62.570569 
1751.364928 65.097096 
1753.293744 67.381619 
1755.222560 69.444507 
1757.151376 71.109198 
1759.080192 72.298807 
1761.009008 73.110402 
1762.937824 73.673136 
1764.866640 74.264140 
1766.795456 75.279509 
1768.724272 76.779690 
1770.653088 78.684285 
1772.581904 80.726573 
1774.510720 82.585659 
1776.439536 84.055632 
1778.368352 85.081059 
1780.297168 85.684865 
1782.225984 86.033841 
1784.154800 86.169086 
1786.083616 86.260460 
1788.012432 86.470946 
1789.941248 86.848902 
1791.870064 87.347433 
1793.798880 87.855698 
1795.727696 88.216204 
1797.656512 88.346585 
1799.585328 88.229819 
1801.514144 88.027600 
1803.442960 87.963195 
1805.371776 88.294265 
1807.300592 89.204371 
1809.229408 90.735243 
1811.158224 92.687419 
1813.087040 94.789986 
1815.015856 96.697758 
1816.944672 98.162636 
1818.873488 98.974603 
1820.802304 99.246702 
1822.731120 99.104895 
1824.659936 98.636480 
1826.588752 97.990166 
1828.517568 97.259027 
1830.446384 96.446930 
1832.375200 95.592796 
1834.304016 94.652296 
1836.232832 93.677888 
1838.161648 92.544046 
1840.090464 91.237829 
1842.019280 89.900970 
1843.948096 88.543771 
1845.876912 87.169002 
1847.805728 85.865099 
1849.734544 84.760088 
1851.663360 83.884569 
1853.592176 83.088316 
1855.520992 82.212435 
1857.449808 81.127016 
1859.378624 79.833397 
1861.307440 78.475971 
1863.236256 77.062201 
1865.165072 75.608824 
1867.093888 74.388117 
1869.022704 73.910049 
1870.951520 74.597425 
1872.880336 76.651841 
1874.809152 80.027446 
1876.737968 84.325575 
1878.666784 88.693022 
1880.595600 92.305750 
1882.524416 94.792602 
1884.453232 96.277811 
1886.382048 97.116163 
1888.310864 97.590355 
1890.239680 97.937940 
1892.168496 98.291459 
1894.097312 98.650337 
1896.026128 98.934395 
1897.954944 99.090835 
1899.883760 99.109471 
1901.812576 99.028565 
1903.741392 98.748276 
1905.670208 98.230789 
1907.599024 97.459412 
1909.527840 96.443812 
1911.456656 95.190942 
1913.385472 93.894370 
1915.314288 92.772902 
1917.243104 91.940205 
1919.171920 91.437721 
1921.100736 91.293590 
1923.029552 91.528562 
1924.958368 92.148080 
1926.887184 93.044015 
1928.816000 94.123509 
1930.744816 95.224687 
1932.673632 96.130704 
1934.602448 96.701042 
1936.531264 96.887708 
1938.460080 96.854300 
1940.388896 96.811502 
1942.317712 96.857233 
1944.246528 96.976435 
1946.175344 97.086219 
1948.104160 97.107985 
1950.032976 97.003908 
1951.961792 96.858890 
1953.890608 96.871970 
1955.819424 97.178081 
1957.748240 97.771463 
1959.677056 98.498752 
1961.605872 99.156905 
1963.534688 99.625306 
1965.463504 99.822077 
1967.392320 99.716507 
1969.321136 99.334128 
1971.249952 98.762023 
1973.178768 98.056306 
1975.107584 97.206381 
1977.036400 96.177789 
1978.965216 94.983629 
1980.894032 93.612167 
1982.822848 92.045363 
1984.751664 90.290071 
1986.680480 88.524221 
1988.609296 87.104603 
1990.538112 86.385653 
1992.466928 86.534926 
1994.395744 87.503128 
1996.324560 89.052418 
1998.253376 90.840491 
2000.182192 92.510786 
2002.111008 93.906874 
2004.039824 95.091099 
2005.968640 96.166461 
2007.897456 97.157373 
2009.826272 98.022690 
2011.755088 98.718428 
2013.683904 99.250107 
2015.612720 99.636442 
2017.541536 99.903454 
2019.470352 100.072272 
2021.399168 100.161734 
2023.327984 100.156613 
2025.256800 100.076651 
2027.185616 99.975330 
2029.114432 99.893759 
2031.043248 99.778346 
2032.972064 99.520277 
2034.900880 99.026688 
2036.829696 98.342888 
2038.758512 97.584415 
2040.687328 96.883801 
2042.616144 96.318906 
2044.544960 95.885921 
2046.473776 95.473585 
2048.402592 94.952929 
2050.331408 94.284135 
2052.260224 93.620652 
2054.189040 93.145341 
2056.117856 92.951277 
2058.046672 93.038083 
2059.975488 93.340099 
2061.904304 93.762985 
2063.833120 94.230597 
2065.761936 94.700828 
2067.690752 95.171873 
2069.619568 95.607381 
2071.548384 95.936358 
2073.477200 96.095716 
2075.406016 96.065367 
2077.334832 95.831228 
2079.263648 95.360384 
2081.192464 94.587162 
2083.121280 93.446711 
2085.050096 91.935752 
2086.978912 90.182704 
2088.907728 88.456627 
2090.836544 87.106126 
2092.765360 86.371102 
2094.694176 86.267213 
2096.622992 86.607227 
2098.551808 87.096002 
2100.480624 87.452025 
2102.409440 87.514488 
2104.338256 87.255613 
2106.267072 86.739235 
2108.195888 86.028905 
2110.124704 85.119203 
2112.053520 83.940072 
2113.982336 82.461151 
2115.911152 80.839014 
2117.839968 79.442080 
2119.768784 78.628367 
2121.697600 78.591905 
2123.626416 79.330177 
2125.555232 80.625572 
2127.484048 82.073506 
2129.412864 83.218606 
2131.341680 83.754017 
2133.270496 83.637699 
2135.199312 83.016025 
2137.128128 82.132918 
2139.056944 81.190880 
2140.985760 80.297841 
2142.914576 79.529657 
2144.843392 78.969837 
2146.772208 78.690136 
2148.701024 78.740766 
2150.629840 79.122468 
2152.558656 79.780686 
2154.487472 80.533216 
2156.416288 81.129962 
2158.345104 81.450325 
2160.273920 81.586940 
2162.202736 81.727780 
2164.131552 82.043585 
2166.060368 82.617394 
2167.989184 83.474313 
2169.918000 84.552540 
2171.846816 85.708911 
2173.775632 86.801296 
2175.704448 87.741562 
2177.633264 88.495970 
2179.562080 89.099738 
2181.490896 89.612043 
2183.419712 90.095529 
2185.348528 90.579702 
2187.277344 91.061936 
2189.206160 91.545248 
2191.134976 92.048873 
2193.063792 92.588836 
2194.992608 93.171124 
2196.921424 93.779851 
2198.850240 94.409023 
2200.779056 95.087310 
2202.707872 95.852593 
2204.636688 96.727552 
2206.565504 97.666319 
2208.494320 98.588466 
2210.423136 99.405699 
2212.351952 100.015852 
2214.280768 100.355336 
2216.209584 100.400359 
2218.138400 100.133928 
2220.067216 99.574260 
2221.996032 98.824066 
2223.924848 98.047568 
2225.853664 97.386108 
2227.782480 96.908813 
2229.711296 96.607974 
2231.640112 96.306627 
2233.568928 95.733748 
2235.497744 94.739578 
2237.426560 93.493581 
2239.355376 92.409881 
2241.284192 91.923741 
2243.213008 92.287958 
2245.141824 93.457765 
2247.070640 95.055066 
2248.999456 96.600675 
2250.928272 97.762250 
2252.857088 98.486479 
2254.785904 98.932488 
2256.714720 99.300742 
2258.643536 99.683219 
2260.572352 100.041904 
2262.501168 100.268108 
2264.429984 100.303028 
2266.358800 100.139065 
2268.287616 99.796245 
2270.216432 99.330393 
2272.145248 98.837505 
2274.074064 98.401672 
2276.002880 98.069998 
2277.931696 97.814215 
2279.860512 97.540267 
2281.789328 97.102675 
2283.718144 96.417691 
2285.646960 95.507885 
2287.575776 94.458448 
2289.504592 93.365841 
2291.433408 92.273173 
2293.362224 91.138036 
2295.291040 89.943267 
2297.219856 88.750040 
2299.148672 87.648979 
2301.077488 86.649176 
2303.006304 85.695748 
2304.935120 84.773753 
2306.863936 83.906768 
2308.792752 83.049243 
2310.721568 82.199498 
2312.650384 81.452758 
2314.579200 80.884075 
2316.508016 80.480657 
2318.436832 80.169306 
2320.365648 79.890975 
2322.294464 79.601186 
2324.223280 79.231151 
2326.152096 78.775347 
2328.080912 78.331101 
2330.009728 78.011828 
2331.938544 77.896735 
2333.867360 77.954373 
2335.796176 78.078346 
2337.724992 78.279257 
2339.653808 78.670991 
2341.582624 79.440001 
2343.511440 80.580414 
2345.440256 81.689616 
2347.369072 82.386553 
2349.297888 82.434187 
2351.226704 81.764255 
2353.155520 80.651695 
2355.084336 79.571042 
2357.013152 78.987898 
2358.941968 79.100379 
2360.870784 79.881389 
2362.799600 81.236618 
2364.728416 83.011426 
2366.657232 84.986665 
2368.586048 86.961101 
2370.514864 88.782108 
2372.443680 90.309415 
2374.372496 91.588024 
2376.301312 92.835915 
2378.230128 94.120304 
2380.158944 95.436681 
2382.087760 96.727820 
2384.016576 97.862229 
2385.945392 98.690984 
2387.874208 99.105686 
2389.803024 99.129359 
2391.731840 98.913743 
2393.660656 98.658569 
2395.589472 98.551243 
2397.518288 98.693697 
2399.447104 99.066314 
2401.375920 99.549277 
2403.304736 99.969022 
2405.233552 100.192633 
2407.162368 100.179912 
2409.091184 99.968481 
2411.020000 99.635504 
2412.948816 99.234745 
2414.877632 98.785768 
2416.806448 98.259698 
2418.735264 97.644351 
2420.664080 96.983453 
2422.592896 96.316554 
2424.521712 95.644275 
2426.450528 94.960413 
2428.379344 94.211800 
2430.308160 93.336041 
2432.236976 92.308252 
2434.165792 91.182058 
2436.094608 89.996642 
2438.023424 88.709858 
2439.952240 87.249474 
2441.881056 85.719350 
2443.809872 84.457584 
2445.738688 83.886792 
2447.667504 84.292857 
2449.596320 85.700957 
2451.525136 87.830630 
2453.453952 90.163621 
2455.382768 92.132584 
2457.311584 93.415010 
2459.240400 94.015746 
2461.169216 94.114011 
2463.098032 93.904721 
2465.026848 93.571931 
2466.955664 93.232235 
2468.884480 92.902625 
2470.813296 92.501023 
2472.742112 91.942185 
2474.670928 91.251820 
2476.599744 90.585149 
2478.528560 90.101501 
2480.457376 89.894219 
2482.386192 89.934173 
2484.315008 90.038942 
2486.243824 89.964825 
2488.172640 89.558350 
2490.101456 88.861423 
2492.030272 88.027258 
2493.959088 87.201287 
2495.887904 86.530712 
2497.816720 86.162225 
2499.745536 86.168078 
2501.674352 86.545948 
2503.603168 87.242838 
2505.531984 88.120630 
2507.460800 88.973923 
2509.389616 89.583592 
2511.318432 89.822869 
2513.247248 89.729845 
2515.176064 89.453513 
2517.104880 89.139771 
2519.033696 88.890413 
2520.962512 88.716985 
2522.891328 88.565101 
2524.820144 88.347690 
2526.748960 87.993471 
2528.677776 87.509611 
2530.606592 86.978046 
2532.535408 86.445628 
2534.464224 85.926085 
2536.393040 85.406634 
2538.321856 84.872104 
2540.250672 84.341010 
2542.179488 83.872511 
2544.108304 83.566150 
2546.037120 83.503574 
2547.965936 83.686321 
2549.894752 84.087134 
2551.823568 84.655967 
2553.752384 85.320135 
2555.681200 86.007290 
2557.610016 86.671117 
2559.538832 87.286556 
2561.467648 87.811823 
2563.396464 88.211697 
2565.325280 88.494460 
2567.254096 88.680891 
2569.182912 88.763480 
2571.111728 88.706289 
2573.040544 88.509925 
2574.969360 88.258919 
2576.898176 88.098945 
2578.826992 88.149791 
2580.755808 88.456195 
2582.684624 88.963271 
2584.613440 89.528640 
2586.542256 89.986823 
2588.471072 90.230649 
2590.399888 90.229047 
2592.328704 89.997665 
2594.257520 89.545395 
2596.186336 88.913498 
2598.115152 88.231010 
2600.043968 87.699557 
2601.972784 87.546454 
2603.901600 87.941087 
2605.830416 88.878456 
2607.759232 90.162560 
2609.688048 91.472385 
2611.616864 92.534440 
2613.545680 93.269115 
2615.474496 93.744647 
2617.403312 94.078397 
2619.332128 94.374323 
2621.260944 94.646110 
2623.189760 94.841328 
2625.118576 94.893880 
2627.047392 94.815875 
2628.976208 94.687610 
2630.905024 94.596837 
2632.833840 94.614752 
2634.762656 94.780068 
2636.691472 95.100115 
2638.620288 95.595810 
2640.549104 96.279106 
2642.477920 97.113011 
2644.406736 97.994294 
2646.335552 98.808061 
2648.264368 99.472294 
2650.193184 99.957818 
2652.122000 100.279377 
2654.050816 100.476581 
2655.979632 100.549860 
2657.908448 100.457566 
2659.837264 100.197620 
2661.766080 99.864240 
2663.694896 99.584844 
2665.623712 99.437335 
2667.552528 99.390237 
2669.481344 99.337452 
2671.410160 99.190904 
2673.338976 98.982307 
2675.267792 98.813384 
2677.196608 98.808327 
2679.125424 99.004382 
2681.054240 99.311075 
2682.983056 99.582406 
2684.911872 99.710192 
2686.840688 99.687298 
2688.769504 99.627398 
2690.698320 99.620947 
2692.627136 99.697451 
2694.555952 99.823668 
2696.484768 99.928798 
2698.413584 99.946993 
2700.342400 99.848391 
2702.271216 99.621674 
2704.200032 99.290961 
2706.128848 98.909561 
2708.057664 98.551780 
2709.986480 98.258472 
2711.915296 98.001975 
2713.844112 97.715212 
2715.772928 97.324479 
2717.701744 96.752977 
2719.630560 95.959810 
2721.559376 94.947525 
2723.488192 93.717730 
2725.417008 92.248125 
2727.345824 90.562732 
2729.274640 88.803741 
2731.203456 87.206906 
2733.132272 86.007865 
2735.061088 85.421380 
2736.989904 85.568472 
2738.918720 86.393718 
2740.847536 87.705566 
2742.776352 89.263770 
2744.705168 90.838453 
2746.633984 92.259019 
2748.562800 93.417689 
2750.491616 94.363880 
2752.420432 95.184507 
2754.349248 95.948247 
2756.278064 96.742093 
2758.206880 97.566024 
2760.135696 98.326172 
2762.064512 98.945143 
2763.993328 99.393082 
2765.922144 99.683152 
2767.850960 99.807121 
2769.779776 99.723252 
2771.708592 99.454767 
2773.637408 99.036853 
2775.566224 98.509138 
2777.495040 97.952728 
2779.423856 97.472319 
2781.352672 97.170260 
2783.281488 97.083174 
2785.210304 97.142488 
2787.139120 97.303112 
2789.067936 97.523356 
2790.996752 97.724516 
2792.925568 97.824839 
2794.854384 97.773865 
2796.783200 97.572946 
2798.712016 97.174260 
2800.640832 96.553421 
2802.569648 95.726908 
2804.498464 94.652641 
2806.427280 93.281371 
2808.356096 91.680474 
2810.284912 90.054375 
2812.213728 88.695229 
2814.142544 87.819417 
2816.071360 87.509045 
2818.000176 87.649977 
2819.928992 87.948535 
2821.857808 88.119738 
2823.786624 88.066707 
2825.715440 87.833589 
2827.644256 87.536184 
2829.573072 87.238433 
2831.501888 86.896924 
2833.430704 86.395980 
2835.359520 85.607333 
2837.288336 84.478585 
2839.217152 83.045092 
2841.145968 81.368647 
2843.074784 79.532400 
2845.003600 77.580234 
2846.932416 75.487819 
2848.861232 73.250784 
2850.790048 70.954809 
2852.718864 68.796629 
2854.647680 67.084989 
2856.576496 66.208747 
2858.505312 66.474510 
2860.434128 67.948159 
2862.362944 70.396773 
2864.291760 73.394339 
2866.220576 76.462316 
2868.149392 79.146066 
2870.078208 81.157794 
2872.007024 82.423052 
2873.935840 82.988567 
2875.864656 82.922073 
2877.793472 82.308492 
2879.722288 81.283971 
2881.651104 80.059798 
2883.579920 78.902783 
2885.508736 78.075193 
2887.437552 77.710210 
2889.366368 77.737836 
2891.295184 77.927714 
2893.224000 78.038861 
2895.152816 77.910071 
2897.081632 77.496929 
2899.010448 76.814412 
2900.939264 75.829099 
2902.868080 74.425577 
2904.796896 72.502946 
2906.725712 70.180595 
2908.654528 67.846002 
2910.583344 65.911930 
2912.512160 64.604803 
2914.440976 63.907160 
2916.369792 63.667279 
2918.298608 63.695654 
2920.227424 63.842268 
2922.156240 64.094523 
2924.085056 64.554756 
2926.013872 65.291047 
2927.942688 66.266636 
2929.871504 67.417920 
2931.800320 68.726691 
2933.729136 70.239186 
2935.657952 71.951833 
2937.586768 73.724663 
2939.515584 75.353657 
2941.444400 76.647530 
2943.373216 77.421237 
2945.302032 77.514607 
2947.230848 76.844064 
2949.159664 75.445378 
2951.088480 73.332385 
2953.017296 70.463327 
2954.946112 66.943486 
2956.874928 63.230134 
2958.803744 60.114465 
2960.732560 58.393135 
2962.661376 58.552507 
2964.590192 60.597031 
2966.519008 64.019652 
2968.447824 68.023807 
2970.376640 71.822098 
2972.305456 74.975377 
2974.234272 77.451561 
2976.163088 79.343421 
2978.091904 80.731734 
2980.020720 81.686658 
2981.949536 82.274553 
2983.878352 82.605104 
2985.807168 82.773049 
2987.735984 82.853011 
2989.664800 82.886486 
2991.593616 82.860479 
2993.522432 82.745717 
2995.451248 82.528668 
2997.380064 82.213616 
2999.308880 81.808652 
3001.237696 81.313434 
3003.166512 80.704292 
3005.095328 79.929826 
3007.024144 78.926989 
3008.952960 77.624140 
3010.881776 75.990931 
3012.810592 74.105581 
3014.739408 72.180659 
3016.668224 70.584158 
3018.597040 69.728372 
3020.525856 69.867534 
3022.454672 70.988550 
3024.383488 72.773124 
3026.312304 74.687734 
3028.241120 76.174356 
3030.169936 76.780219 
3032.098752 76.306529 
3034.027568 74.872864 
3035.956384 72.905250 
3037.885200 71.072824 
3039.814016 69.979835 
3041.742832 69.916510 
3043.671648 70.803501 
3045.600464 72.245583 
3047.529280 73.717185 
3049.458096 74.829568 
3051.386912 75.498949 
3053.315728 75.917989 
3055.244544 76.296905 
3057.173360 76.696798 
3059.102176 77.039403 
3061.030992 77.182629 
3062.959808 76.975309 
3064.888624 76.293835 
3066.817440 75.006403 
3068.746256 73.013726 
3070.675072 70.412700 
3072.603888 67.668516 
3074.532704 65.392347 
3076.461520 63.879083 
3078.390336 63.026240 
3080.319152 62.500485 
3082.247968 61.936024 
3084.176784 61.141586 
3086.105600 60.238919 
3088.034416 59.619137 
3089.963232 59.558010 
3091.892048 59.959235 
3093.820864 60.574832 
3095.749680 61.420828 
3097.678496 62.758141 
3099.607312 64.779950 
3101.536128 67.431652 
3103.464944 70.386496 
3105.393760 73.136569 
3107.322576 75.225799 
3109.251392 76.441834 
3111.180208 76.976065 
3113.109024 77.212017 
3115.037840 77.427709 
3116.966656 77.738596 
3118.895472 78.179407 
3120.824288 78.720956 
3122.753104 79.283646 
3124.681920 79.779003 
3126.610736 80.141718 
3128.539552 80.360616 
3130.468368 80.480520 
3132.397184 80.519944 
3134.326000 80.505212 
3136.254816 80.479496 
3138.183632 80.454044 
3140.112448 80.452313 
3142.041264 80.515340 
3143.970080 80.696012 
3145.898896 81.055166 
3147.827712 81.591154 
3149.756528 82.244515 
3151.685344 82.953635 
3153.614160 83.600525 
3155.542976 84.052873 
3157.471792 84.261181 
3159.400608 84.294238 
3161.329424 84.276573 
3163.258240 84.313880 
3165.187056 84.446615 
3167.115872 84.661281 
3169.044688 84.902252 
3170.973504 85.123890 
3172.902320 85.346969 
3174.831136 85.659813 
3176.759952 86.109542 
3178.688768 86.675071 
3180.617584 87.280776 
3182.546400 87.810468 
3184.475216 88.182392 
3186.404032 88.444510 
3188.332848 88.730368 
3190.261664 89.123431 
3192.190480 89.640532 
3194.119296 90.276922 
3196.048112 91.000321 
3197.976928 91.747807 
3199.905744 92.442361 
3201.834560 93.061890 
3203.763376 93.617677 
3205.692192 94.088645 
3207.621008 94.451686 
3209.549824 94.740575 
3211.478640 95.009137 
3213.407456 95.290882 
3215.336272 95.576428 
3217.265088 95.849983 
3219.193904 96.101536 
3221.122720 96.324459 
3223.051536 96.502695 
3224.980352 96.661599 
3226.909168 96.804252 
3228.837984 96.948586 
3230.766800 97.099082 
3232.695616 97.244932 
3234.624432 97.395047 
3236.553248 97.574934 
3238.482064 97.783355 
3240.410880 98.019872 
3242.339696 98.267745 
3244.268512 98.522263 
3246.197328 98.757545 
3248.126144 98.952747 
3250.054960 99.100872 
3251.983776 99.236351 
3253.912592 99.360347 
3255.841408 99.468913 
3257.770224 99.556654 
3259.699040 99.613843 
3261.627856 99.636956 
3263.556672 99.648404 
3265.485488 99.659527 
3267.414304 99.677297 
3269.343120 99.691857 
3271.271936 99.692876 
3273.200752 99.677344 
3275.129568 99.657769 
3277.058384 99.652428 
3278.987200 99.688033 
3280.916016 99.738450 
3282.844832 99.758850 
3284.773648 99.779926 
3286.702464 99.840085 
3288.631280 99.910748 
3290.560096 99.960283 
3292.488912 99.998666 
3294.417728 100.041365 
3296.346544 100.069962 
3298.275360 100.064702 
3300.204176 100.074744 
3302.132992 100.119791 
3304.061808 100.145870 
3305.990624 100.141756 
3307.919440 100.117438 
3309.848256 100.104844 
3311.777072 100.139885 
3313.705888 100.183580 
3315.634704 100.251762 
3317.563520 100.343520 
3319.492336 100.431803 
3321.421152 100.513795 
3323.349968 100.568445 
3325.278784 100.603448 
3327.207600 100.622075 
3329.136416 100.599012 
3331.065232 100.562178 
3332.994048 100.516559 
3334.922864 100.436783 
3336.851680 100.319294 
3338.780496 100.165744 
3340.709312 99.994470 
3342.638128 99.827097 
3344.566944 99.667487 
3346.495760 99.541269 
3348.424576 99.474097 
3350.353392 99.446364 
3352.282208 99.454978 
3354.211024 99.498056 
3356.139840 99.570550 
3358.068656 99.648960 
3359.997472 99.700820 
3361.926288 99.726187 
3363.855104 99.750010 
3365.783920 99.759100 
3367.712736 99.751550 
3369.641552 99.712641 
3371.570368 99.628834 
3373.499184 99.519196 
3375.428000 99.433689 
3377.356816 99.415182 
3379.285632 99.478004 
3381.214448 99.608034 
3383.143264 99.759260 
3385.072080 99.880965 
3387.000896 99.932267 
3388.929712 99.897273 
3390.858528 99.810068 
3392.787344 99.706855 
3394.716160 99.605910 
3396.644976 99.536038 
3398.573792 99.475357 
3400.502608 99.430527 
3402.431424 99.400466 
3404.360240 99.360846 
3406.289056 99.319258 
3408.217872 99.263968 
3410.146688 99.203985 
3412.075504 99.178036 
3414.004320 99.139422 
3415.933136 99.040504 
3417.861952 98.925108 
3419.790768 98.803741 
3421.719584 98.637749 
3423.648400 98.409639 
3425.577216 98.152438 
3427.506032 97.898522 
3429.434848 97.602915 
3431.363664 97.214022 
3433.292480 96.770917 
3435.221296 96.240690 
3437.150112 95.565501 
3439.078928 94.730063 
3441.007744 93.673356 
3442.936560 92.371777 
3444.865376 90.863983 
3446.794192 89.163191 
3448.723008 87.315897 
3450.651824 85.367027 
3452.580640 83.373981 
3454.509456 81.366432 
3456.438272 79.353172 
3458.367088 77.492079 
3460.295904 76.036985 
3462.224720 75.279453 
3464.153536 75.513532 
3466.082352 76.863768 
3468.011168 79.197054 
3469.939984 82.144535 
3471.868800 85.253684 
3473.797616 88.128020 
3475.726432 90.454313 
3477.655248 92.147676 
3479.584064 93.380756 
3481.512880 94.302793 
3483.441696 94.993468 
3485.370512 95.532891 
3487.299328 95.961062 
3489.228144 96.281875 
3491.156960 96.477695 
3493.085776 96.621328 
3495.014592 96.816880 
3496.943408 97.032267 
3498.872224 97.291314 
3500.801040 97.618550 
3502.729856 97.952866 
3504.658672 98.251990 
3506.587488 98.516735 
3508.516304 98.760547 
3510.445120 98.952625 
3512.373936 99.051215 
3514.302752 99.135360 
3516.231568 99.200570 
3518.160384 99.232201 
3520.089200 99.271042 
3522.018016 99.321506 
3523.946832 99.376736 
3525.875648 99.446112 
3527.804464 99.547551 
3529.733280 99.652818 
3531.662096 99.689516 
3533.590912 99.670864 
3535.519728 99.624647 
3537.448544 99.532695 
3539.377360 99.384867 
3541.306176 99.199240 
3543.234992 99.055725 
3545.163808 98.921886 
3547.092624 98.767813 
3549.021440 98.690183 
3550.950256 98.741447 
3552.879072 98.882238 
3554.807888 99.042696 
3556.736704 99.208124 
3558.665520 99.332620 
3560.594336 99.314255 
3562.523152 99.175323 
3564.451968 99.132596 
3566.380784 99.240075 
3568.309600 99.435336 
3570.238416 99.667615 
3572.167232 99.900962 
3574.096048 100.041346 
3576.024864 100.020245 
3577.953680 99.918047 
3579.882496 99.829685 
3581.811312 99.633522 
3583.740128 99.414788 
3585.668944 99.281860 
3587.597760 99.212711 
3589.526576 99.164329 
3591.455392 99.164303 
3593.384208 99.222809 
3595.313024 99.235349 
3597.241840 99.170197 
3599.170656 99.208390 
3601.099472 99.278530 
3603.028288 99.257366 
3604.957104 99.185762 
3606.885920 99.055583 
3608.814736 98.891984 
3610.743552 98.769376 
3612.672368 98.657526 
3614.601184 98.575873 
3616.530000 98.540417 
3618.458816 98.589035 
3620.387632 98.758274 
3622.316448 98.794347 
3624.245264 98.698696 
3626.174080 98.717201 
3628.102896 98.727294 
3630.031712 98.786134 
3631.960528 99.015434 
3633.889344 99.372777 
3635.818160 99.725138 
3637.746976 99.909926 
3639.675792 99.969082 
3641.604608 99.930868 
3643.533424 99.659275 
3645.462240 99.304570 
3647.391056 99.136900 
3649.319872 99.177890 
3651.248688 99.317937 
3653.177504 99.648362 
3655.106320 100.088571 
3657.035136 100.365267 
3658.963952 100.392485 
3660.892768 100.292087 
3662.821584 100.089510 
3664.750400 99.617715 
3666.679216 99.077621 
3668.608032 98.607174 
3670.536848 98.042294 
3672.465664 97.599101 
3674.394480 97.372802 
3676.323296 97.353303 
3678.252112 97.357983 
3680.180928 97.304879 
3682.109744 97.256762 
3684.038560 97.012343 
3685.967376 96.519114 
3687.896192 96.200953 
3689.825008 96.184237 
3691.753824 96.483472 
3693.682640 97.009531 
3695.611456 97.524890 
3697.540272 97.795934 
3699.469088 97.814034 
3701.397904 97.705260 
3703.326720 97.598712 
3705.255536 97.470296 
3707.184352 97.353262 
3709.113168 97.376880 
3711.041984 97.454766 
3712.970800 97.491277 
3714.899616 97.495143 
3716.828432 97.388562 
3718.757248 97.105064 
3720.686064 96.560527 
3722.614880 96.012829 
3724.543696 95.723643 
3726.472512 95.606726 
3728.401328 95.526466 
3730.330144 95.338070 
3732.258960 95.135998 
3734.187776 95.006202 
3736.116592 94.903696 
3738.045408 94.685019 
3739.974224 94.166545 
3741.903040 93.483438 
3743.831856 92.614417 
3745.760672 91.682904 
3747.689488 91.258050 
3749.618304 91.670008 
3751.547120 92.816844 
3753.475936 94.232335 
3755.404752 95.637597 
3757.333568 97.031342 
3759.262384 97.981811 
3761.191200 98.484259 
3763.120016 98.733794 
3765.048832 98.800673 
3766.977648 98.772626 
3768.906464 98.722085 
3770.835280 98.702372 
3772.764096 98.691466 
3774.692912 98.600278 
3776.621728 98.618509 
3778.550544 98.703974 
3780.479360 98.778453 
3782.408176 98.951119 
3784.336992 99.191527 
3786.265808 99.396179 
3788.194624 99.524289 
3790.123440 99.475302 
3792.052256 99.379426 
3793.981072 99.273259 
3795.909888 98.966839 
3797.838704 98.645941 
3799.767520 98.474695 
3801.696336 98.346729 
3803.625152 98.386957 
3805.553968 98.550309 
3807.482784 98.856914 
3809.411600 99.140174 
3811.340416 99.105424 
3813.269232 99.069124 
3815.198048 98.938663 
3817.126864 98.621567 
3819.055680 98.477771 
3820.984496 98.528759 
3822.913312 98.754689 
3824.842128 98.991936 
3826.770944 99.154109 
3828.699760 99.375300 
3830.628576 99.370994 
3832.557392 99.116428 
3834.486208 98.802372 
3836.415024 98.477633 
3838.343840 98.230407 
3840.272656 98.091612 
3842.201472 98.049369 
3844.130288 98.149603 
3846.059104 98.229281 
3847.987920 97.991565 
3849.916736 97.637512 
3851.845552 97.439979 
3853.774368 97.523168 
3855.703184 97.840345 
3857.632000 98.324273 
3859.560816 98.861182 
3861.489632 99.382948 
3863.418448 99.561424 
3865.347264 99.530776 
3867.276080 99.541919 
3869.204896 99.606192 
3871.133712 99.741859 
3873.062528 99.882339 
3874.991344 99.890824 
3876.920160 99.912123 
3878.848976 99.778070 
3880.777792 99.440729 
3882.706608 99.216441 
3884.635424 99.049921 
3886.564240 98.925556 
3888.493056 98.811942 
3890.421872 98.700228 
3892.350688 98.657385 
3894.279504 98.480943 
3896.208320 98.097455 
3898.137136 97.726686 
3900.065952 97.329475 
3901.994768 96.921100 
3903.923584 96.706411 
3905.852400 96.741136 
3907.781216 96.879385 
3909.710032 96.917791 
3911.638848 96.724767 
3913.567664 96.251872 
3915.496480 95.593340 
3917.425296 94.876712 
3919.354112 94.113200 
3921.282928 93.375197 
3923.211744 92.693596 
3925.140560 92.034648 
3927.069376 91.382520 
3928.998192 90.823850 
3930.927008 90.457521 
3932.855824 90.324155 
3934.784640 90.407362 
3936.713456 90.699375 
3938.642272 91.135311 
3940.571088 91.621769 
3942.499904 92.049929 
3944.428720 92.433192 
3946.357536 92.803593 
3948.286352 93.224365 
3950.215168 93.710799 
3952.143984 94.107427 
3954.072800 94.363708 
3956.001616 94.454796 
3957.930432 94.401495 
3959.859248 94.385329 
3961.788064 94.599100 
3963.716880 95.154308 
3965.645696 96.027427 
3967.574512 97.011809 
3969.503328 97.930915 
3971.432144 98.630456 
3973.360960 99.055125 
3975.289776 99.251464 
3977.218592 99.220562 
3979.147408 99.386865 
3981.076224 98.823917 
3983.005040 97.715847 
3984.933856 96.269875 
3986.862672 94.758890 
3988.791488 93.357755 
3990.720304 92.284913 
3992.649120 91.734727 
3994.577936 91.895315 
3996.506752 91.768774 
3998.435568 91.704400 
4000.364384 91.681974 
