# Supplementary material for: Characterization data and kinetic studies of novel lipophilic analogues from 2,4-dichlorophenoxyacetic acid and Propanil herbicides
Source: Data Brief. 2020 Aug 21;32:106202. doi: 10.1016/j.dib.2020.106202 (PMC7482028; doi:10.1016/j.dib.2020.106202)
Supplement: Supplementary file 2 [file mmc2.zip › 8a.txt]

##YUNITS=%T
399.264912 101.465205 
401.193728 100.178859 
403.122544 94.975647 
405.051360 89.756386 
406.980176 88.751579 
408.908992 87.034971 
410.837808 89.758731 
412.766624 93.916626 
414.695440 97.158696 
416.624256 96.853588 
418.553072 92.706598 
420.481888 96.034274 
422.410704 99.475265 
424.339520 98.928277 
426.268336 98.568939 
428.197152 97.807022 
430.125968 94.102357 
432.054784 89.131932 
433.983600 83.342005 
435.912416 79.255736 
437.841232 83.062433 
439.770048 87.615212 
441.698864 90.386043 
443.627680 92.997048 
445.556496 96.973019 
447.485312 99.885559 
449.414128 99.034688 
451.342944 98.234329 
453.271760 97.487990 
455.200576 95.928825 
457.129392 90.997746 
459.058208 84.254948 
460.987024 81.036399 
462.915840 75.216539 
464.844656 64.724355 
466.773472 65.499806 
468.702288 79.655115 
470.631104 88.556203 
472.559920 92.916691 
474.488736 96.088748 
476.417552 96.551896 
478.346368 96.671976 
480.275184 98.447464 
482.204000 98.672302 
484.132816 96.111007 
486.061632 94.569883 
487.990448 91.265088 
489.919264 88.205226 
491.848080 90.634034 
493.776896 95.489970 
495.705712 97.394076 
497.634528 96.594212 
499.563344 95.521034 
501.492160 95.771743 
503.420976 96.049725 
505.349792 96.060852 
507.278608 94.991677 
509.207424 93.421396 
511.136240 91.147574 
513.065056 89.779559 
514.993872 89.709419 
516.922688 87.553682 
518.851504 86.249048 
520.780320 89.276843 
522.709136 91.185869 
524.637952 91.568826 
526.566768 91.630116 
528.495584 90.274843 
530.424400 88.784714 
532.353216 87.874424 
534.282032 86.386076 
536.210848 84.404132 
538.139664 82.997780 
540.068480 82.508216 
541.997296 81.510448 
543.926112 79.011218 
545.854928 75.269183 
547.783744 70.828566 
549.712560 66.060676 
551.641376 59.062696 
553.570192 49.951422 
555.499008 40.816067 
557.427824 36.960978 
559.356640 38.974895 
561.285456 45.146652 
563.214272 51.689268 
565.143088 53.625708 
567.071904 49.402320 
569.000720 43.226803 
570.929536 40.356927 
572.858352 43.993620 
574.787168 51.243647 
576.715984 58.793956 
578.644800 64.723182 
580.573616 70.029665 
582.502432 74.033183 
584.431248 76.975695 
586.360064 79.604925 
588.288880 81.608609 
590.217696 83.320600 
592.146512 84.402981 
594.075328 85.557199 
596.004144 86.871007 
597.932960 88.025942 
599.861776 88.775813 
601.790592 89.061962 
603.719408 89.785999 
605.648224 90.623533 
607.577040 90.702187 
609.505856 90.665449 
611.434672 91.208348 
613.363488 91.282474 
615.292304 90.948126 
617.221120 90.586896 
619.149936 90.006020 
621.078752 89.147778 
623.007568 87.508513 
624.936384 84.873880 
626.865200 81.932927 
628.794016 79.099776 
630.722832 75.044626 
632.651648 70.656813 
634.580464 66.818072 
636.509280 64.970257 
638.438096 66.853794 
640.366912 71.338820 
642.295728 76.396317 
644.224544 79.608649 
646.153360 80.019221 
648.082176 75.986196 
650.010992 67.683594 
651.939808 62.281407 
653.868624 66.811845 
655.797440 75.555288 
657.726256 81.905790 
659.655072 85.301301 
661.583888 86.122863 
663.512704 85.891725 
665.441520 85.553166 
667.370336 85.522800 
669.299152 88.064627 
671.227968 90.621473 
673.156784 92.673402 
675.085600 94.082310 
677.014416 94.827500 
678.943232 95.175468 
680.872048 95.293152 
682.800864 94.948350 
684.729680 94.335913 
686.658496 93.658940 
688.587312 93.345068 
690.516128 92.306651 
692.444944 89.079399 
694.373760 83.636737 
696.302576 83.012734 
698.231392 88.355356 
700.160208 91.928800 
702.089024 92.909254 
704.017840 92.922637 
705.946656 92.835870 
707.875472 92.081299 
709.804288 91.038866 
711.733104 89.700387 
713.661920 87.269037 
715.590736 83.589626 
717.519552 77.990433 
719.448368 68.550816 
721.377184 55.875341 
723.306000 48.260561 
725.234816 52.253486 
727.163632 62.995727 
729.092448 71.345894 
731.021264 74.625226 
732.950080 73.963204 
734.878896 74.710709 
736.807712 78.207084 
738.736528 79.765286 
740.665344 78.001506 
742.594160 73.199423 
744.522976 65.702154 
746.451792 60.087576 
748.380608 62.626641 
750.309424 66.455230 
752.238240 63.238629 
754.167056 54.624219 
756.095872 44.577594 
758.024688 39.964918 
759.953504 45.964512 
761.882320 54.951534 
763.811136 54.700441 
765.739952 50.107852 
767.668768 54.577092 
769.597584 63.999179 
771.526400 71.233189 
773.455216 76.145616 
775.384032 79.041052 
777.312848 80.840439 
779.241664 82.160393 
781.170480 82.704115 
783.099296 82.591412 
785.028112 81.927071 
786.956928 79.438703 
788.885744 75.510078 
790.814560 75.068820 
792.743376 78.517606 
794.672192 80.766039 
796.601008 79.220368 
798.529824 72.402894 
800.458640 58.541827 
802.387456 41.733913 
804.316272 37.052898 
806.245088 49.288842 
808.173904 64.865140 
810.102720 75.267513 
812.031536 81.210096 
813.960352 84.510150 
815.889168 86.361817 
817.817984 86.370903 
819.746800 84.286017 
821.675616 83.495178 
823.604432 86.556977 
825.533248 90.176590 
827.462064 92.084083 
829.390880 92.996390 
831.319696 93.495289 
833.248512 93.805526 
835.177328 93.776608 
837.106144 93.815770 
839.034960 93.954532 
840.963776 94.047378 
842.892592 93.765330 
844.821408 93.200012 
846.750224 90.747373 
848.679040 85.930368 
850.607856 79.795833 
852.536672 69.726181 
854.465488 54.303625 
856.394304 45.396904 
858.323120 57.458998 
860.251936 75.515776 
862.180752 85.678520 
864.109568 89.760427 
866.038384 92.078642 
867.967200 93.807166 
869.896016 94.604163 
871.824832 94.860482 
873.753648 94.707536 
875.682464 94.283304 
877.611280 93.728759 
879.540096 92.992210 
881.468912 91.196321 
883.397728 87.743072 
885.326544 83.835213 
887.255360 83.007972 
889.184176 86.278723 
891.112992 90.706160 
893.041808 93.517346 
894.970624 94.657480 
896.899440 94.988857 
898.828256 94.960834 
900.757072 94.672194 
902.685888 93.835969 
904.614704 92.930466 
906.543520 92.529061 
908.472336 92.659448 
910.401152 92.876476 
912.329968 92.399684 
914.258784 91.563062 
916.187600 92.638275 
918.116416 94.954437 
920.045232 96.289495 
921.974048 96.848190 
923.902864 97.153836 
925.831680 97.465389 
927.760496 97.418376 
929.689312 97.221544 
931.618128 96.941822 
933.546944 95.507546 
935.475760 93.083086 
937.404576 93.490951 
939.333392 95.588344 
941.262208 95.558393 
943.191024 93.457253 
945.119840 89.170030 
947.048656 86.281557 
948.977472 88.668595 
950.906288 92.873810 
952.835104 95.371851 
954.763920 96.422306 
956.692736 96.963800 
958.621552 97.239153 
960.550368 97.352764 
962.479184 97.263942 
964.408000 97.075270 
966.336816 96.580887 
968.265632 95.732953 
970.194448 95.254221 
972.123264 95.745004 
974.052080 96.048310 
975.980896 95.637210 
977.909712 95.154607 
979.838528 93.982064 
981.767344 91.565177 
983.696160 90.388006 
985.624976 91.375726 
987.553792 91.154158 
989.482608 90.564705 
991.411424 92.166017 
993.340240 94.176080 
995.269056 95.078708 
997.197872 95.312278 
999.126688 95.263502 
1001.055504 94.905808 
1002.984320 94.131429 
1004.913136 93.302085 
1006.841952 92.622499 
1008.770768 91.504447 
1010.699584 89.028218 
1012.628400 84.835009 
1014.557216 81.517247 
1016.486032 80.834715 
1018.414848 80.101838 
1020.343664 78.265372 
1022.272480 77.512594 
1024.201296 79.875609 
1026.130112 81.687014 
1028.058928 80.675895 
1029.987744 78.827780 
1031.916560 75.799925 
1033.845376 69.103522 
1035.774192 58.745719 
1037.703008 50.531068 
1039.631824 53.115270 
1041.560640 63.547337 
1043.489456 72.952309 
1045.418272 78.896035 
1047.347088 81.623534 
1049.275904 81.663329 
1051.204720 79.425971 
1053.133536 75.018587 
1055.062352 68.998432 
1056.991168 62.147246 
1058.919984 54.997758 
1060.848800 47.542428 
1062.777616 40.232826 
1064.706432 35.654995 
1066.635248 38.113813 
1068.564064 48.138956 
1070.492880 60.119766 
1072.421696 69.143363 
1074.350512 74.909763 
1076.279328 78.338642 
1078.208144 79.774220 
1080.136960 79.573917 
1082.065776 78.110325 
1083.994592 75.760947 
1085.923408 72.491253 
1087.852224 69.541511 
1089.781040 68.618216 
1091.709856 68.540415 
1093.638672 66.281619 
1095.567488 60.268809 
1097.496304 51.833373 
1099.425120 45.298369 
1101.353936 45.422441 
1103.282752 51.389374 
1105.211568 58.653482 
1107.140384 64.055065 
1109.069200 66.867857 
1110.998016 67.836500 
1112.926832 67.641918 
1114.855648 66.701855 
1116.784464 65.553531 
1118.713280 66.050275 
1120.642096 69.647534 
1122.570912 74.032224 
1124.499728 76.437764 
1126.428544 76.425722 
1128.357360 75.268108 
1130.286176 74.801232 
1132.214992 75.457852 
1134.143808 76.892441 
1136.072624 79.017467 
1138.001440 80.988464 
1139.930256 82.059475 
1141.859072 81.389517 
1143.787888 78.541103 
1145.716704 75.094392 
1147.645520 74.816095 
1149.574336 77.252982 
1151.503152 79.461286 
1153.431968 80.454799 
1155.360784 79.811925 
1157.289600 77.721933 
1159.218416 76.125494 
1161.147232 77.334371 
1163.076048 80.700494 
1165.004864 83.633755 
1166.933680 84.522514 
1168.862496 83.260753 
1170.791312 81.852419 
1172.720128 82.619801 
1174.648944 84.664401 
1176.577760 86.270496 
1178.506576 87.022024 
1180.435392 87.092676 
1182.364208 86.880601 
1184.293024 86.176924 
1186.221840 84.851772 
1188.150656 82.958622 
1190.079472 81.399958 
1192.008288 80.985564 
1193.937104 81.371286 
1195.865920 81.814503 
1197.794736 81.982167 
1199.723552 81.743138 
1201.652368 81.087421 
1203.581184 80.261555 
1205.510000 79.446224 
1207.438816 78.557629 
1209.367632 77.020310 
1211.296448 74.332429 
1213.225264 71.401754 
1215.154080 70.313432 
1217.082896 71.281517 
1219.011712 72.776265 
1220.940528 73.954674 
1222.869344 74.297505 
1224.798160 73.925068 
1226.726976 72.806069 
1228.655792 70.715705 
1230.584608 67.216784 
1232.513424 62.153143 
1234.442240 55.706314 
1236.371056 48.619568 
1238.299872 43.267205 
1240.228688 43.554494 
1242.157504 48.519633 
1244.086320 52.110793 
1246.015136 51.459631 
1247.943952 47.351744 
1249.872768 41.393927 
1251.801584 36.700856 
1253.730400 35.834524 
1255.659216 36.792979 
1257.588032 35.077346 
1259.516848 31.152670 
1261.445664 30.061744 
1263.374480 33.585479 
1265.303296 39.458667 
1267.232112 46.778721 
1269.160928 54.530685 
1271.089744 59.672106 
1273.018560 60.283171 
1274.947376 56.351214 
1276.876192 50.687519 
1278.805008 49.171472 
1280.733824 51.416991 
1282.662640 51.002271 
1284.591456 45.856288 
1286.520272 38.783338 
1288.449088 35.238898 
1290.377904 37.064609 
1292.306720 38.572129 
1294.235536 38.478671 
1296.164352 41.486059 
1298.093168 46.178949 
1300.021984 50.102823 
1301.950800 55.079383 
1303.879616 59.621974 
1305.808432 62.873522 
1307.737248 67.202221 
1309.666064 71.916515 
1311.594880 74.796208 
1313.523696 76.338375 
1315.452512 77.878731 
1317.381328 79.410441 
1319.310144 80.582263 
1321.238960 81.587530 
1323.167776 82.223606 
1325.096592 82.652508 
1327.025408 83.184817 
1328.954224 83.940137 
1330.883040 84.768047 
1332.811856 85.398457 
1334.740672 85.829845 
1336.669488 86.080705 
1338.598304 85.987553 
1340.527120 86.103392 
1342.455936 86.507967 
1344.384752 86.421038 
1346.313568 85.812968 
1348.242384 84.985568 
1350.171200 84.630504 
1352.100016 84.641436 
1354.028832 84.102665 
1355.957648 82.596301 
1357.886464 80.131407 
1359.815280 76.389455 
1361.744096 70.771310 
1363.672912 64.428619 
1365.601728 59.391746 
1367.530544 54.625350 
1369.459360 51.595754 
1371.388176 52.590359 
1373.316992 57.473042 
1375.245808 63.630476 
1377.174624 68.183795 
1379.103440 71.446796 
1381.032256 73.929848 
1382.961072 75.189906 
1384.889888 74.362727 
1386.818704 68.373367 
1388.747520 58.789816 
1390.676336 53.561178 
1392.605152 57.996836 
1394.533968 68.789149 
1396.462784 76.496195 
1398.391600 80.038491 
1400.320416 82.073580 
1402.249232 82.955810 
1404.178048 81.920979 
1406.106864 80.213312 
1408.035680 77.559601 
1409.964496 72.688835 
1411.893312 67.496272 
1413.822128 65.632641 
1415.750944 67.240587 
1417.679760 70.369489 
1419.608576 75.026129 
1421.537392 78.383755 
1423.466208 79.015090 
1425.395024 78.406453 
1427.323840 76.932197 
1429.252656 73.167723 
1431.181472 68.601359 
1433.110288 64.577115 
1435.039104 59.040989 
1436.967920 50.259770 
1438.896736 44.424682 
1440.825552 40.076986 
1442.754368 35.441188 
1444.683184 32.147614 
1446.612000 35.019481 
1448.540816 43.584096 
1450.469632 49.785104 
1452.398448 52.068484 
1454.327264 51.881207 
1456.256080 49.259189 
1458.184896 44.698967 
1460.113712 41.628350 
1462.042528 37.449200 
1463.971344 32.195322 
1465.900160 31.596283 
1467.828976 34.952051 
1469.757792 36.652067 
1471.686608 34.812146 
1473.615424 30.919220 
1475.544240 27.264458 
1477.473056 23.777562 
1479.401872 23.720212 
1481.330688 28.868403 
1483.259504 36.862068 
1485.188320 44.149821 
1487.117136 49.735883 
1489.045952 52.701635 
1490.974768 53.549201 
1492.903584 54.051686 
1494.832400 54.353711 
1496.761216 54.934107 
1498.690032 56.161127 
1500.618848 57.747558 
1502.547664 59.422880 
1504.476480 60.642672 
1506.405296 60.651541 
1508.334112 62.182697 
1510.262928 64.245468 
1512.191744 65.700533 
1514.120560 66.596857 
1516.049376 65.860959 
1517.978192 64.885790 
1519.907008 63.025840 
1521.835824 58.681546 
1523.764640 56.416318 
1525.693456 53.442934 
1527.622272 50.196051 
1529.551088 47.289428 
1531.479904 44.013982 
1533.408720 38.176017 
1535.337536 34.250193 
1537.266352 32.612550 
1539.195168 33.238966 
1541.123984 35.688187 
1543.052800 38.878472 
1544.981616 41.518226 
1546.910432 43.741306 
1548.839248 45.441323 
1550.768064 47.792497 
1552.696880 50.510188 
1554.625696 53.951606 
1556.554512 56.767360 
1558.483328 58.233979 
1560.412144 59.976387 
1562.340960 61.890532 
1564.269776 62.827657 
1566.198592 64.118044 
1568.127408 64.455692 
1570.056224 62.438210 
1571.985040 60.086920 
1573.913856 58.826116 
1575.842672 61.091895 
1577.771488 64.750977 
1579.700304 66.790720 
1581.629120 67.894416 
1583.557936 67.916743 
1585.486752 66.233434 
1587.415568 62.978627 
1589.344384 60.669955 
1591.273200 62.897703 
1593.202016 68.051211 
1595.130832 72.054846 
1597.059648 74.429297 
1598.988464 75.985826 
1600.917280 77.052845 
1602.846096 77.823137 
1604.774912 78.556804 
1606.703728 79.029451 
1608.632544 79.242567 
1610.561360 79.409387 
1612.490176 79.920471 
1614.418992 80.020202 
1616.347808 78.565539 
1618.276624 78.667097 
1620.205440 79.548455 
1622.134256 79.088839 
1624.063072 78.982383 
1625.991888 79.693668 
1627.920704 79.524834 
1629.849520 79.364331 
1631.778336 78.926679 
1633.707152 77.201193 
1635.635968 74.581416 
1637.564784 75.834329 
1639.493600 77.600844 
1641.422416 78.614959 
1643.351232 79.293048 
1645.280048 78.193821 
1647.208864 76.202021 
1649.137680 77.149908 
1651.066496 77.191653 
1652.995312 72.673045 
1654.924128 72.887507 
1656.852944 73.845867 
1658.781760 73.705336 
1660.710576 72.582060 
1662.639392 70.192511 
1664.568208 68.698243 
1666.497024 66.991696 
1668.425840 62.343777 
1670.354656 56.588282 
1672.283472 52.803301 
1674.212288 47.492245 
1676.141104 40.878531 
1678.069920 35.644466 
1679.998736 29.594397 
1681.927552 24.948679 
1683.856368 21.801190 
1685.785184 20.671288 
1687.714000 23.233979 
1689.642816 28.847919 
1691.571632 35.196810 
1693.500448 41.127762 
1695.429264 47.944410 
1697.358080 53.758772 
1699.286896 57.759189 
1701.215712 61.526105 
1703.144528 63.947174 
1705.073344 64.100054 
1707.002160 63.098837 
1708.930976 61.927530 
1710.859792 62.343868 
1712.788608 64.479673 
1714.717424 67.388054 
1716.646240 69.752093 
1718.575056 72.111059 
1720.503872 74.492391 
1722.432688 76.148194 
1724.361504 77.650836 
1726.290320 79.305076 
1728.219136 80.481963 
1730.147952 81.746933 
1732.076768 82.301827 
1734.005584 81.150689 
1735.934400 82.495200 
1737.863216 82.983558 
1739.792032 81.870701 
1741.720848 81.552825 
1743.649664 81.599214 
1745.578480 82.751870 
1747.507296 83.613820 
1749.436112 83.897802 
1751.364928 84.264750 
1753.293744 85.638330 
1755.222560 86.056297 
1757.151376 86.314904 
1759.080192 87.445937 
1761.009008 87.911151 
1762.937824 89.052893 
1764.866640 90.816108 
1766.795456 91.512975 
1768.724272 92.312333 
1770.653088 92.278742 
1772.581904 91.752480 
1774.510720 92.876450 
1776.439536 93.933532 
1778.368352 94.556710 
1780.297168 94.659117 
1782.225984 95.173877 
1784.154800 95.160714 
1786.083616 95.301923 
1788.012432 95.797117 
1789.941248 95.313097 
1791.870064 94.142528 
1793.798880 94.676583 
1795.727696 95.418469 
1797.656512 95.576582 
1799.585328 95.331170 
1801.514144 95.479449 
1803.442960 96.215112 
1805.371776 96.679532 
1807.300592 96.919397 
1809.229408 96.787844 
1811.158224 96.689473 
1813.087040 97.152929 
1815.015856 97.397494 
1816.944672 97.306277 
1818.873488 97.528523 
1820.802304 97.884437 
1822.731120 97.909686 
1824.659936 97.407279 
1826.588752 97.814662 
1828.517568 97.237917 
1830.446384 96.682443 
1832.375200 97.406759 
1834.304016 97.601212 
1836.232832 97.566212 
1838.161648 97.787017 
1840.090464 98.455107 
1842.019280 98.239238 
1843.948096 97.029798 
1845.876912 97.195552 
1847.805728 97.443868 
1849.734544 97.462289 
1851.663360 97.439635 
1853.592176 97.417533 
1855.520992 97.407705 
1857.449808 97.317941 
1859.378624 97.250867 
1861.307440 97.128037 
1863.236256 97.004887 
1865.165072 96.432267 
1867.093888 94.275731 
1869.022704 90.942387 
1870.951520 89.051164 
1872.880336 88.981385 
1874.809152 90.629180 
1876.737968 92.352379 
1878.666784 93.589520 
1880.595600 94.640506 
1882.524416 95.278566 
1884.453232 95.467166 
1886.382048 95.599369 
1888.310864 95.195707 
1890.239680 95.082636 
1892.168496 95.532966 
1894.097312 95.458091 
1896.026128 95.523767 
1897.954944 95.860510 
1899.883760 96.167981 
1901.812576 96.484140 
1903.741392 96.812522 
1905.670208 97.123248 
1907.599024 97.148975 
1909.527840 97.017946 
1911.456656 97.150984 
1913.385472 97.368128 
1915.314288 97.356665 
1917.243104 96.819408 
1919.171920 97.058881 
1921.100736 97.296474 
1923.029552 97.099669 
1924.958368 97.484830 
1926.887184 97.708443 
1928.816000 97.727279 
1930.744816 97.618861 
1932.673632 97.405275 
1934.602448 97.195829 
1936.531264 97.049834 
1938.460080 97.013035 
1940.388896 96.797951 
1942.317712 96.466197 
1944.246528 96.844427 
1946.175344 97.244084 
1948.104160 97.622414 
1950.032976 97.948613 
1951.961792 98.141496 
1953.890608 98.155227 
1955.819424 98.156342 
1957.748240 98.220306 
1959.677056 98.363562 
1961.605872 98.567713 
1963.534688 98.813740 
1965.463504 98.783496 
1967.392320 98.676025 
1969.321136 98.904203 
1971.249952 99.042158 
1973.178768 99.001654 
1975.107584 98.901868 
1977.036400 98.829096 
1978.965216 98.725304 
1980.894032 98.624288 
1982.822848 98.562161 
1984.751664 98.528811 
1986.680480 98.489281 
1988.609296 98.480315 
1990.538112 98.247698 
1992.466928 97.957604 
1994.395744 98.099433 
1996.324560 98.122588 
1998.253376 98.038263 
2000.182192 97.936873 
2002.111008 97.848424 
2004.039824 97.619747 
2005.968640 97.340241 
2007.897456 97.049586 
2009.826272 96.797092 
2011.755088 96.580849 
2013.683904 96.315876 
2015.612720 95.841723 
2017.541536 95.500460 
2019.470352 95.571477 
2021.399168 95.892710 
2023.327984 96.240473 
2025.256800 96.568822 
2027.185616 96.847558 
2029.114432 96.974986 
2031.043248 96.958917 
2032.972064 96.895219 
2034.900880 96.884691 
2036.829696 96.926283 
2038.758512 96.840602 
2040.687328 96.661380 
2042.616144 96.580706 
2044.544960 96.564425 
2046.473776 96.476843 
2048.402592 96.370869 
2050.331408 96.351266 
2052.260224 96.425709 
2054.189040 96.525417 
2056.117856 96.706258 
2058.046672 96.933906 
2059.975488 97.213390 
2061.904304 97.402692 
2063.833120 97.375822 
2065.761936 97.282070 
2067.690752 97.124643 
2069.619568 96.761809 
2071.548384 96.185321 
2073.477200 95.549711 
2075.406016 95.295495 
2077.334832 95.576122 
2079.263648 96.216027 
2081.192464 96.744709 
2083.121280 96.989700 
2085.050096 96.972578 
2086.978912 96.760742 
2088.907728 96.326436 
2090.836544 95.695087 
2092.765360 95.015109 
2094.694176 94.324378 
2096.622992 93.824904 
2098.551808 93.794905 
2100.480624 94.207821 
2102.409440 94.864651 
2104.338256 95.387015 
2106.267072 95.654982 
2108.195888 95.736618 
2110.124704 95.852586 
2112.053520 95.913949 
2113.982336 95.938974 
2115.911152 95.978523 
2117.839968 95.994098 
2119.768784 95.928502 
2121.697600 95.804448 
2123.626416 95.668917 
2125.555232 95.590199 
2127.484048 95.558111 
2129.412864 95.666473 
2131.341680 95.745329 
2133.270496 95.647240 
2135.199312 95.375175 
2137.128128 94.970883 
2139.056944 94.522667 
2140.985760 94.060772 
2142.914576 93.721530 
2144.843392 93.489226 
2146.772208 93.434075 
2148.701024 93.655108 
2150.629840 94.048181 
2152.558656 94.536352 
2154.487472 95.063365 
2156.416288 95.582581 
2158.345104 95.990928 
2160.273920 96.233687 
2162.202736 96.362927 
2164.131552 96.389834 
2166.060368 96.408707 
2167.989184 96.427520 
2169.918000 96.512520 
2171.846816 96.662417 
2173.775632 96.907337 
2175.704448 97.211764 
2177.633264 97.503871 
2179.562080 97.712593 
2181.490896 97.835028 
2183.419712 97.883229 
2185.348528 97.867506 
2187.277344 97.911370 
2189.206160 97.953287 
2191.134976 97.933760 
2193.063792 97.986536 
2194.992608 98.107073 
2196.921424 98.246705 
2198.850240 98.350641 
2200.779056 98.420104 
2202.707872 98.505423 
2204.636688 98.536442 
2206.565504 98.530125 
2208.494320 98.555951 
2210.423136 98.594380 
2212.351952 98.655286 
2214.280768 98.648659 
2216.209584 98.556001 
2218.138400 98.474175 
2220.067216 98.404404 
2221.996032 98.264040 
2223.924848 98.179609 
2225.853664 98.191210 
2227.782480 98.159580 
2229.711296 98.112855 
2231.640112 98.099728 
2233.568928 98.072559 
2235.497744 97.930416 
2237.426560 97.792879 
2239.355376 97.740129 
2241.284192 97.680355 
2243.213008 97.611747 
2245.141824 97.546049 
2247.070640 97.385961 
2248.999456 97.130290 
2250.928272 96.899319 
2252.857088 96.805258 
2254.785904 96.853993 
2256.714720 97.011597 
2258.643536 97.270097 
2260.572352 97.540636 
2262.501168 97.690020 
2264.429984 97.707709 
2266.358800 97.585676 
2268.287616 97.390541 
2270.216432 97.181140 
2272.145248 96.958774 
2274.074064 96.739759 
2276.002880 96.655475 
2277.931696 96.753754 
2279.860512 96.951507 
2281.789328 97.111781 
2283.718144 97.177944 
2285.646960 97.117048 
2287.575776 96.886763 
2289.504592 96.523726 
2291.433408 95.962643 
2293.362224 95.367397 
2295.291040 94.908961 
2297.219856 94.630538 
2299.148672 94.561849 
2301.077488 94.766505 
2303.006304 95.105904 
2304.935120 95.237119 
2306.863936 95.075108 
2308.792752 94.818183 
2310.721568 94.627134 
2312.650384 94.416925 
2314.579200 94.466269 
2316.508016 94.532032 
2318.436832 94.330555 
2320.365648 93.953047 
2322.294464 93.637403 
2324.223280 93.470286 
2326.152096 93.184063 
2328.080912 92.565749 
2330.009728 92.140945 
2331.938544 92.084271 
2333.867360 92.320397 
2335.796176 91.977970 
2337.724992 91.731439 
2339.653808 91.814065 
2341.582624 91.444485 
2343.511440 90.622972 
2345.440256 91.151696 
2347.369072 93.453184 
2349.297888 95.165757 
2351.226704 95.359662 
2353.155520 95.291080 
2355.084336 95.275030 
2357.013152 95.003066 
2358.941968 95.059475 
2360.870784 95.037708 
2362.799600 94.547166 
2364.728416 94.686957 
2366.657232 94.929692 
2368.586048 94.832440 
2370.514864 94.761664 
2372.443680 95.031679 
2374.372496 95.296554 
2376.301312 95.529111 
2378.230128 95.767187 
2380.158944 95.981574 
2382.087760 96.159255 
2384.016576 96.355661 
2385.945392 96.454589 
2387.874208 96.486847 
2389.803024 96.482843 
2391.731840 96.532661 
2393.660656 96.610022 
2395.589472 96.706400 
2397.518288 96.839411 
2399.447104 96.913890 
2401.375920 96.896151 
2403.304736 96.811574 
2405.233552 96.735815 
2407.162368 96.676617 
2409.091184 96.615606 
2411.020000 96.519803 
2412.948816 96.521459 
2414.877632 96.555234 
2416.806448 96.439849 
2418.735264 96.276143 
2420.664080 96.067420 
2422.592896 95.858185 
2424.521712 95.738095 
2426.450528 95.679986 
2428.379344 95.616895 
2430.308160 95.575743 
2432.236976 95.571033 
2434.165792 95.464415 
2436.094608 95.140109 
2438.023424 94.836461 
2439.952240 94.659245 
2441.881056 94.541121 
2443.809872 94.487610 
2445.738688 94.476279 
2447.667504 94.317138 
2449.596320 94.087642 
2451.525136 93.951857 
2453.453952 94.137006 
2455.382768 94.636091 
2457.311584 95.162922 
2459.240400 95.589309 
2461.169216 95.867553 
2463.098032 96.038283 
2465.026848 96.134256 
2466.955664 96.202403 
2468.884480 96.227011 
2470.813296 96.164003 
2472.742112 96.065954 
2474.670928 95.855080 
2476.599744 95.525128 
2478.528560 95.170898 
2480.457376 94.720828 
2482.386192 94.315736 
2484.315008 94.147660 
2486.243824 94.232722 
2488.172640 94.494717 
2490.101456 94.775050 
2492.030272 94.933209 
2493.959088 94.983638 
2495.887904 94.995302 
2497.816720 94.880970 
2499.745536 94.683804 
2501.674352 94.512266 
2503.603168 94.332344 
2505.531984 94.071300 
2507.460800 93.794246 
2509.389616 93.577890 
2511.318432 93.416042 
2513.247248 93.272342 
2515.176064 93.048163 
2517.104880 92.707770 
2519.033696 92.405299 
2520.962512 92.138692 
2522.891328 91.828607 
2524.820144 91.499347 
2526.748960 91.179812 
2528.677776 90.817988 
2530.606592 90.420512 
2532.535408 90.136521 
2534.464224 90.057148 
2536.393040 90.201167 
2538.321856 90.433912 
2540.250672 90.477493 
2542.179488 90.386552 
2544.108304 90.173678 
2546.037120 89.887195 
2547.965936 89.526465 
2549.894752 89.124597 
2551.823568 88.657802 
2553.752384 88.065224 
2555.681200 87.440571 
2557.610016 87.092789 
2559.538832 87.265243 
2561.467648 87.955944 
2563.396464 88.992820 
2565.325280 90.058335 
2567.254096 90.888238 
2569.182912 91.560710 
2571.111728 92.024301 
2573.040544 92.170229 
2574.969360 91.993028 
2576.898176 91.532328 
2578.826992 90.914513 
2580.755808 90.269682 
2582.684624 89.736703 
2584.613440 89.502211 
2586.542256 89.548216 
2588.471072 89.707744 
2590.399888 89.887335 
2592.328704 89.932300 
2594.257520 89.825610 
2596.186336 89.597552 
2598.115152 89.335939 
2600.043968 89.038200 
2601.972784 88.763437 
2603.901600 88.604179 
2605.830416 88.623371 
2607.759232 88.827998 
2609.688048 89.094185 
2611.616864 89.327147 
2613.545680 89.405168 
2615.474496 89.208897 
2617.403312 88.670012 
2619.332128 87.854308 
2621.260944 86.943326 
2623.189760 86.153716 
2625.118576 85.701262 
2627.047392 85.711685 
2628.976208 85.932432 
2630.905024 86.195756 
2632.833840 86.485403 
2634.762656 86.696911 
2636.691472 86.794683 
2638.620288 86.883597 
2640.549104 86.925245 
2642.477920 86.870611 
2644.406736 86.845789 
2646.335552 86.954272 
2648.264368 87.094252 
2650.193184 87.124751 
2652.122000 87.156880 
2654.050816 87.215732 
2655.979632 87.191185 
2657.908448 87.105490 
2659.837264 87.036192 
2661.766080 86.969221 
2663.694896 86.880565 
2665.623712 86.710251 
2667.552528 86.614641 
2669.481344 86.768790 
2671.410160 87.070659 
2673.338976 87.331085 
2675.267792 87.541740 
2677.196608 87.684758 
2679.125424 87.812710 
2681.054240 88.070164 
2682.983056 88.374330 
2684.911872 88.660139 
2686.840688 88.838659 
2688.769504 88.966351 
2690.698320 89.006229 
2692.627136 88.920540 
2694.555952 88.848859 
2696.484768 88.874680 
2698.413584 88.926477 
2700.342400 88.894961 
2702.271216 88.716361 
2704.200032 88.369550 
2706.128848 87.930352 
2708.057664 87.413744 
2709.986480 86.795687 
2711.915296 86.180432 
2713.844112 85.688310 
2715.772928 85.247566 
2717.701744 84.895097 
2719.630560 84.616080 
2721.559376 84.382527 
2723.488192 84.214277 
2725.417008 84.118295 
2727.345824 84.069136 
2729.274640 84.052491 
2731.203456 84.065978 
2733.132272 84.077510 
2735.061088 84.094871 
2736.989904 84.208803 
2738.918720 84.410713 
2740.847536 84.621474 
2742.776352 84.836597 
2744.705168 85.059005 
2746.633984 85.201709 
2748.562800 85.169549 
2750.491616 85.035328 
2752.420432 84.878637 
2754.349248 84.703613 
2756.278064 84.500553 
2758.206880 84.231083 
2760.135696 84.032030 
2762.064512 83.831310 
2763.993328 83.553207 
2765.922144 83.173229 
2767.850960 82.671702 
2769.779776 82.125794 
2771.708592 81.679762 
2773.637408 81.255244 
2775.566224 80.815905 
2777.495040 80.466754 
2779.423856 80.135085 
2781.352672 79.742616 
2783.281488 79.288118 
2785.210304 78.814314 
2787.139120 78.245678 
2789.067936 77.671182 
2790.996752 77.128933 
2792.925568 76.612103 
2794.854384 76.083427 
2796.783200 75.519705 
2798.712016 74.992639 
2800.640832 74.449272 
2802.569648 73.728874 
2804.498464 72.887777 
2806.427280 72.053281 
2808.356096 71.171714 
2810.284912 70.238116 
2812.213728 69.303180 
2814.142544 68.363959 
2816.071360 67.424650 
2818.000176 66.381060 
2819.928992 65.210939 
2821.857808 63.948895 
2823.786624 62.562655 
2825.715440 60.835630 
2827.644256 58.738380 
2829.573072 56.343891 
2831.501888 53.598145 
2833.430704 50.303549 
2835.359520 46.314895 
2837.288336 41.728079 
2839.217152 36.727847 
2841.145968 31.601593 
2843.074784 26.964492 
2845.003600 23.642700 
2846.932416 22.461832 
2848.861232 23.673466 
2850.790048 26.615913 
2852.718864 30.236987 
2854.647680 33.868926 
2856.576496 37.065058 
2858.505312 39.564944 
2860.434128 41.108478 
2862.362944 41.763557 
2864.291760 41.798027 
2866.220576 41.758511 
2868.149392 42.186127 
2870.078208 43.337815 
2872.007024 44.789948 
2873.935840 45.673619 
2875.864656 45.503231 
2877.793472 44.586509 
2879.722288 43.368972 
2881.651104 42.195147 
2883.579920 41.141262 
2885.508736 40.023776 
2887.437552 38.892454 
2889.366368 37.864511 
2891.295184 37.020430 
2893.224000 36.327890 
2895.152816 35.672691 
2897.081632 35.067646 
2899.010448 34.445644 
2900.939264 33.749001 
2902.868080 32.872085 
2904.796896 31.778757 
2906.725712 30.383080 
2908.654528 28.573491 
2910.583344 26.468635 
2912.512160 24.241513 
2914.440976 21.967797 
2916.369792 19.904412 
2918.298608 18.485731 
2920.227424 17.964793 
2922.156240 18.358931 
2924.085056 19.280597 
2926.013872 20.237082 
2927.942688 21.270873 
2929.871504 22.655108 
2931.800320 24.888522 
2933.729136 28.218635 
2935.657952 32.382513 
2937.586768 36.667291 
2939.515584 40.627847 
2941.444400 44.051955 
2943.373216 46.633680 
2945.302032 48.086887 
2947.230848 48.220747 
2949.159664 46.802155 
2951.088480 43.970797 
2953.017296 40.384520 
2954.946112 37.296849 
2956.874928 36.390906 
2958.803744 38.221035 
2960.732560 42.235949 
2962.661376 47.525007 
2964.590192 52.635677 
2966.519008 56.647087 
2968.447824 59.375424 
2970.376640 61.018242 
2972.305456 62.079063 
2974.234272 63.220572 
2976.163088 64.897259 
2978.091904 67.069028 
2980.020720 69.344553 
2981.949536 71.368827 
2983.878352 72.954837 
2985.807168 74.223105 
2987.735984 75.317567 
2989.664800 76.194573 
2991.593616 76.879388 
2993.522432 77.464373 
2995.451248 78.037556 
2997.380064 78.545366 
2999.308880 78.993924 
3001.237696 79.532625 
3003.166512 80.021609 
3005.095328 80.371985 
3007.024144 80.620133 
3008.952960 80.837499 
3010.881776 81.052735 
3012.810592 81.187956 
3014.739408 81.215209 
3016.668224 81.289337 
3018.597040 81.395871 
3020.525856 81.438787 
3022.454672 81.461408 
3024.383488 81.453535 
3026.312304 81.439625 
3028.241120 81.474031 
3030.169936 81.483364 
3032.098752 81.545971 
3034.027568 81.713054 
3035.956384 81.837419 
3037.885200 81.978987 
3039.814016 82.181179 
3041.742832 82.451074 
3043.671648 82.776585 
3045.600464 83.109615 
3047.529280 83.355147 
3049.458096 83.607848 
3051.386912 83.905955 
3053.315728 84.068363 
3055.244544 84.214005 
3057.173360 84.410345 
3059.102176 84.578822 
3061.030992 84.687662 
3062.959808 84.749389 
3064.888624 84.807917 
3066.817440 84.882947 
3068.746256 84.740593 
3070.675072 84.426866 
3072.603888 84.007868 
3074.532704 83.556365 
3076.461520 83.103182 
3078.390336 82.162206 
3080.319152 80.538228 
3082.247968 78.896725 
3084.176784 78.155966 
3086.105600 78.894679 
3088.034416 80.310012 
3089.963232 81.053716 
3091.892048 81.123428 
3093.820864 81.033493 
3095.749680 81.604209 
3097.678496 83.155593 
3099.607312 85.175088 
3101.536128 87.004353 
3103.464944 88.300042 
3105.393760 89.070251 
3107.322576 89.653717 
3109.251392 90.078518 
3111.180208 90.394186 
3113.109024 90.624472 
3115.037840 90.798865 
3116.966656 91.018523 
3118.895472 91.122368 
3120.824288 91.108198 
3122.753104 91.217877 
3124.681920 91.426206 
3126.610736 91.569749 
3128.539552 91.659122 
3130.468368 91.645400 
3132.397184 91.685770 
3134.326000 91.726490 
3136.254816 91.602834 
3138.183632 91.560530 
3140.112448 91.550570 
3142.041264 91.493351 
3143.970080 91.604427 
3145.898896 91.951951 
3147.827712 92.282868 
3149.756528 92.488728 
3151.685344 92.605953 
3153.614160 92.678424 
3155.542976 92.725405 
3157.471792 92.766045 
3159.400608 92.879043 
3161.329424 93.024665 
3163.258240 93.112274 
3165.187056 93.158731 
3167.115872 93.064769 
3169.044688 92.922667 
3170.973504 92.830819 
3172.902320 92.764430 
3174.831136 92.746443 
3176.759952 92.838697 
3178.688768 93.102294 
3180.617584 93.338917 
3182.546400 93.418825 
3184.475216 93.428848 
3186.404032 93.437118 
3188.332848 93.441720 
3190.261664 93.441376 
3192.190480 93.357754 
3194.119296 93.303034 
3196.048112 93.318482 
3197.976928 93.356886 
3199.905744 93.364435 
3201.834560 93.243870 
3203.763376 93.115122 
3205.692192 93.092277 
3207.621008 93.049090 
3209.549824 93.081724 
3211.478640 93.134847 
3213.407456 93.137845 
3215.336272 93.254910 
3217.265088 93.357658 
3219.193904 93.411383 
3221.122720 93.484960 
3223.051536 93.561286 
3224.980352 93.622445 
3226.909168 93.763424 
3228.837984 93.957327 
3230.766800 94.037992 
3232.695616 94.153852 
3234.624432 94.241463 
3236.553248 94.211998 
3238.482064 94.302406 
3240.410880 94.290107 
3242.339696 94.175866 
3244.268512 94.153087 
3246.197328 94.262399 
3248.126144 94.293801 
3250.054960 94.325472 
3251.983776 94.378011 
3253.912592 94.289713 
3255.841408 94.201050 
3257.770224 94.163125 
3259.699040 94.153483 
3261.627856 94.151550 
3263.556672 94.200069 
3265.485488 94.221317 
3267.414304 94.260815 
3269.343120 94.189239 
3271.271936 94.123027 
3273.200752 94.014304 
3275.129568 93.916893 
3277.058384 93.914295 
3278.987200 93.909875 
3280.916016 93.899333 
3282.844832 93.810083 
3284.773648 93.770972 
3286.702464 93.838604 
3288.631280 93.816975 
3290.560096 93.812149 
3292.488912 93.873668 
3294.417728 93.858192 
3296.346544 93.802642 
3298.275360 93.669103 
3300.204176 93.518436 
3302.132992 93.491222 
3304.061808 93.518440 
3305.990624 93.482507 
3307.919440 93.470678 
3309.848256 93.380290 
3311.777072 93.190825 
3313.705888 92.994287 
3315.634704 92.717457 
3317.563520 92.469140 
3319.492336 92.173336 
3321.421152 91.907658 
3323.349968 91.579065 
3325.278784 91.088067 
3327.207600 90.344382 
3329.136416 89.400190 
3331.065232 88.284559 
3332.994048 87.000667 
3334.922864 85.775866 
3336.851680 85.088820 
3338.780496 85.239740 
3340.709312 86.201443 
3342.638128 87.583992 
3344.566944 88.756850 
3346.495760 89.496577 
3348.424576 89.945601 
3350.353392 90.130741 
3352.282208 90.158713 
3354.211024 90.181723 
3356.139840 90.294359 
3358.068656 90.380204 
3359.997472 90.414552 
3361.926288 90.506327 
3363.855104 90.598429 
3365.783920 90.475032 
3367.712736 90.334957 
3369.641552 90.320875 
3371.570368 90.229756 
3373.499184 90.117458 
3375.428000 89.996527 
3377.356816 89.899037 
3379.285632 89.766616 
3381.214448 89.621190 
3383.143264 89.498882 
3385.072080 89.536196 
3387.000896 89.590693 
3388.929712 89.476776 
3390.858528 89.235933 
3392.787344 88.883058 
3394.716160 88.397562 
3396.644976 87.781124 
3398.573792 87.086543 
3400.502608 86.222470 
3402.431424 85.158856 
3404.360240 83.605115 
3406.289056 81.467535 
3408.217872 78.497496 
3410.146688 74.397647 
3412.075504 68.666080 
3414.004320 61.449130 
3415.933136 53.129890 
3417.861952 44.247770 
3419.790768 36.960686 
3421.719584 35.164578 
3423.648400 41.548864 
3425.577216 53.281351 
3427.506032 64.557616 
3429.434848 72.620231 
3431.363664 78.047856 
3433.292480 81.853133 
3435.221296 84.530339 
3437.150112 86.507989 
3439.078928 87.771256 
3441.007744 88.626407 
3442.936560 89.252803 
3444.865376 89.660316 
3446.794192 90.103049 
3448.723008 90.578675 
3450.651824 90.891684 
3452.580640 91.065543 
3454.509456 91.226313 
3456.438272 91.393008 
3458.367088 91.491700 
3460.295904 91.478222 
3462.224720 91.545620 
3464.153536 91.737959 
3466.082352 91.834219 
3468.011168 91.793051 
3469.939984 91.723734 
3471.868800 91.851869 
3473.797616 91.997156 
3475.726432 92.034345 
3477.655248 91.940453 
3479.584064 91.811108 
3481.512880 91.840535 
3483.441696 91.939935 
3485.370512 91.840047 
3487.299328 91.682575 
3489.228144 91.647326 
3491.156960 91.680049 
3493.085776 91.693625 
3495.014592 91.725332 
3496.943408 91.731621 
3498.872224 91.625667 
3500.801040 91.596117 
3502.729856 91.803946 
3504.658672 92.041516 
3506.587488 92.214709 
3508.516304 92.158753 
3510.445120 92.248673 
3512.373936 92.468546 
3514.302752 92.639515 
3516.231568 92.740339 
3518.160384 92.692118 
3520.089200 92.617591 
3522.018016 92.588617 
3523.946832 92.621074 
3525.875648 92.538241 
3527.804464 92.580443 
3529.733280 92.849886 
3531.662096 93.022565 
3533.590912 93.005355 
3535.519728 92.912938 
3537.448544 93.186900 
3539.377360 93.403307 
3541.306176 93.292466 
3543.234992 92.944256 
3545.163808 92.653633 
3547.092624 92.764747 
3549.021440 92.846914 
3550.950256 92.700287 
3552.879072 92.806267 
3554.807888 93.254670 
3556.736704 93.499307 
3558.665520 93.507856 
3560.594336 93.534049 
3562.523152 93.167969 
3564.451968 92.248524 
3566.380784 91.637570 
3568.309600 92.303293 
3570.238416 93.008045 
3572.167232 93.031226 
3574.096048 92.959402 
3576.024864 93.002454 
3577.953680 93.114910 
3579.882496 93.316541 
3581.811312 93.367678 
3583.740128 92.759836 
3585.668944 91.810782 
3587.597760 91.699765 
3589.526576 92.330391 
3591.455392 92.177440 
3593.384208 91.327399 
3595.313024 90.665365 
3597.241840 90.284590 
3599.170656 89.930093 
3601.099472 90.078194 
3603.028288 90.285159 
3604.957104 90.045235 
3606.885920 89.754124 
3608.814736 90.030535 
3610.743552 90.738191 
3612.672368 91.007501 
3614.601184 90.994204 
3616.530000 90.685421 
3618.458816 90.530971 
3620.387632 91.360018 
3622.316448 92.613987 
3624.245264 92.894834 
3626.174080 91.687924 
3628.102896 90.469625 
3630.031712 91.142863 
3631.960528 91.905229 
3633.889344 91.902853 
3635.818160 92.129915 
3637.746976 92.195250 
3639.675792 92.514022 
3641.604608 92.950600 
3643.533424 92.923505 
3645.462240 91.767094 
3647.391056 90.151116 
3649.319872 89.778204 
3651.248688 91.118568 
3653.177504 91.943038 
3655.106320 91.472234 
3657.035136 91.510857 
3658.963952 92.000723 
3660.892768 92.429398 
3662.821584 92.816343 
3664.750400 92.788999 
3666.679216 92.186333 
3668.608032 91.717471 
3670.536848 91.713605 
3672.465664 91.349735 
3674.394480 90.189952 
3676.323296 90.212526 
3678.252112 91.475806 
3680.180928 92.388440 
3682.109744 93.009626 
3684.038560 92.917810 
3685.967376 91.957128 
3687.896192 90.664289 
3689.825008 90.569939 
3691.753824 91.643858 
3693.682640 92.423801 
3695.611456 92.514811 
3697.540272 92.311101 
3699.469088 91.912733 
3701.397904 91.808118 
3703.326720 92.486309 
3705.255536 92.891218 
3707.184352 92.259323 
3709.113168 91.075766 
3711.041984 90.646046 
3712.970800 91.580828 
3714.899616 92.454175 
3716.828432 92.496007 
3718.757248 92.257730 
3720.686064 91.912962 
3722.614880 91.700823 
3724.543696 91.898458 
3726.472512 92.469623 
3728.401328 92.741639 
3730.330144 91.788879 
3732.258960 90.527924 
3734.187776 89.803452 
3736.116592 90.238458 
3738.045408 91.754160 
3739.974224 91.939503 
3741.903040 90.881559 
3743.831856 89.918447 
3745.760672 90.165674 
3747.689488 89.728337 
3749.618304 88.995465 
3751.547120 89.774906 
3753.475936 91.096613 
3755.404752 91.305120 
3757.333568 90.944549 
3759.262384 91.212374 
3761.191200 91.781874 
3763.120016 91.781396 
3765.048832 91.238857 
3766.977648 90.996024 
3768.906464 90.723497 
3770.835280 90.948876 
3772.764096 91.541009 
3774.692912 91.586470 
3776.621728 91.265657 
3778.550544 91.001921 
3780.479360 91.193296 
3782.408176 91.327750 
3784.336992 91.235123 
3786.265808 91.526544 
3788.194624 92.027878 
3790.123440 92.300478 
3792.052256 92.063370 
3793.981072 91.820390 
3795.909888 91.561893 
3797.838704 91.010766 
3799.767520 89.876045 
3801.696336 89.444405 
3803.625152 90.106678 
3805.553968 90.113082 
3807.482784 90.433809 
3809.411600 91.437931 
3811.340416 91.583698 
3813.269232 91.130371 
3815.198048 90.386140 
3817.126864 89.934839 
3819.055680 89.217708 
3820.984496 88.857996 
3822.913312 89.876475 
3824.842128 90.262759 
3826.770944 90.114700 
3828.699760 90.226958 
3830.628576 90.264878 
3832.557392 90.187871 
3834.486208 89.726632 
3836.415024 89.136321 
3838.343840 88.871676 
3840.272656 89.302612 
3842.201472 90.040849 
3844.130288 90.957860 
3846.059104 91.946494 
3847.987920 91.866494 
3849.916736 90.285679 
3851.845552 88.245747 
3853.774368 87.995231 
3855.703184 89.732311 
3857.632000 90.594064 
3859.560816 90.693119 
3861.489632 90.236994 
3863.418448 89.811086 
3865.347264 89.672735 
3867.276080 89.542626 
3869.204896 88.838574 
3871.133712 88.933809 
3873.062528 89.525104 
3874.991344 89.997622 
3876.920160 90.116788 
3878.848976 89.598736 
3880.777792 89.156497 
3882.706608 89.122774 
3884.635424 88.957345 
3886.564240 88.987785 
3888.493056 89.063535 
3890.421872 88.790338 
3892.350688 89.099456 
3894.279504 89.668557 
3896.208320 89.418108 
3898.137136 88.573319 
3900.065952 87.871549 
3901.994768 87.590948 
3903.923584 87.642823 
3905.852400 88.228953 
3907.781216 88.865961 
3909.710032 89.141483 
3911.638848 89.202830 
3913.567664 89.019347 
3915.496480 88.552746 
3917.425296 88.291368 
3919.354112 88.324450 
3921.282928 88.224647 
3923.211744 88.125147 
3925.140560 88.071671 
3927.069376 88.095814 
3928.998192 87.846679 
3930.927008 87.539203 
3932.855824 87.651838 
3934.784640 87.976021 
3936.713456 88.103321 
3938.642272 88.089907 
3940.571088 87.965828 
3942.499904 87.908146 
3944.428720 88.181651 
3946.357536 88.272159 
3948.286352 88.121948 
3950.215168 88.181923 
3952.143984 88.105052 
3954.072800 88.082104 
3956.001616 87.964408 
3957.930432 87.623945 
3959.859248 87.250909 
3961.788064 86.912110 
3963.716880 86.875691 
3965.645696 86.800604 
3967.574512 86.651435 
3969.503328 86.597078 
3971.432144 86.576734 
3973.360960 86.555094 
3975.289776 86.732382 
3977.218592 86.984086 
3979.147408 87.185896 
3981.076224 87.293747 
3983.005040 87.601967 
3984.933856 87.701641 
3986.862672 87.688675 
3988.791488 87.651395 
3990.720304 87.640053 
3992.649120 87.626572 
3994.577936 87.667363 
3996.506752 87.915169 
3998.435568 88.227435 
4000.364384 88.381692 
