# Supplementary material for: Characterization data and kinetic studies of novel lipophilic analogues from 2,4-dichlorophenoxyacetic acid and Propanil herbicides
Source: Data Brief. 2020 Aug 21;32:106202. doi: 10.1016/j.dib.2020.106202 (PMC7482028; doi:10.1016/j.dib.2020.106202)
Supplement: Supplementary file 2 [file mmc2.zip › 8b.txt]

##YUNITS=%T
399.264912 70.567937 
401.193728 65.508067 
403.122544 66.504028 
405.051360 72.193046 
406.980176 79.154705 
408.908992 84.385125 
410.837808 85.492476 
412.766624 85.208910 
414.695440 84.197035 
416.624256 84.510502 
418.553072 81.572391 
420.481888 82.750740 
422.410704 86.265615 
424.339520 84.096785 
426.268336 80.155786 
428.197152 74.065359 
430.125968 65.520672 
432.054784 59.049062 
433.983600 57.446702 
435.912416 54.342824 
437.841232 57.521054 
439.770048 66.194855 
441.698864 70.769628 
443.627680 73.362430 
445.556496 78.218756 
447.485312 81.629569 
449.414128 82.688105 
451.342944 80.801738 
453.271760 79.209212 
455.200576 78.467947 
457.129392 72.608503 
459.058208 60.443808 
460.987024 49.102424 
462.915840 42.599803 
464.844656 50.406672 
466.773472 63.507697 
468.702288 72.452552 
470.631104 77.356819 
472.559920 80.838255 
474.488736 83.075618 
476.417552 83.267588 
478.346368 82.924444 
480.275184 81.622539 
482.204000 77.550189 
484.132816 74.350872 
486.061632 71.460197 
487.990448 64.307897 
489.919264 61.572998 
491.848080 69.393744 
493.776896 77.911199 
495.705712 81.139921 
497.634528 81.629012 
499.563344 81.362399 
501.492160 82.112459 
503.420976 82.235676 
505.349792 81.660525 
507.278608 80.269045 
509.207424 79.097764 
511.136240 78.154143 
513.065056 76.437879 
514.993872 72.884299 
516.922688 68.101384 
518.851504 66.825670 
520.780320 69.932633 
522.709136 72.211199 
524.637952 72.764443 
526.566768 72.625364 
528.495584 70.730044 
530.424400 68.534488 
532.353216 66.948225 
534.282032 66.508053 
536.210848 64.854619 
538.139664 62.229294 
540.068480 60.503859 
541.997296 58.734889 
543.926112 55.270014 
545.854928 50.720570 
547.783744 46.511394 
549.712560 41.944146 
551.641376 37.008370 
553.570192 31.071114 
555.499008 25.178683 
557.427824 22.923959 
559.356640 24.307883 
561.285456 28.629936 
563.214272 33.493209 
565.143088 34.517881 
567.071904 30.985063 
569.000720 26.915044 
570.929536 25.520533 
572.858352 28.131488 
574.787168 32.969124 
576.715984 38.666219 
578.644800 44.109734 
580.573616 49.080628 
582.502432 53.066686 
584.431248 56.135004 
586.360064 58.945439 
588.288880 61.505791 
590.217696 63.387316 
592.146512 65.698584 
594.075328 67.801965 
596.004144 69.005560 
597.932960 70.314253 
599.861776 71.413953 
601.790592 72.413267 
603.719408 73.321283 
605.648224 74.203930 
607.577040 74.555110 
609.505856 75.029715 
611.434672 75.908619 
613.363488 76.273987 
615.292304 75.883151 
617.221120 75.115351 
619.149936 73.354439 
621.078752 71.255868 
623.007568 68.963007 
624.936384 66.972477 
626.865200 64.110976 
628.794016 59.780211 
630.722832 54.866924 
632.651648 50.406047 
634.580464 46.710214 
636.509280 44.699945 
638.438096 46.461164 
640.366912 50.802455 
642.295728 55.770202 
644.224544 59.235423 
646.153360 59.804393 
648.082176 55.951426 
650.010992 47.560373 
651.939808 41.579471 
653.868624 46.013750 
655.797440 56.439558 
657.726256 64.352624 
659.655072 68.143374 
661.583888 68.955749 
663.512704 67.699513 
665.441520 65.570955 
667.370336 65.961540 
669.299152 73.262039 
671.227968 76.397650 
673.156784 78.790214 
675.085600 80.320111 
677.014416 81.305862 
678.943232 81.621609 
680.872048 81.675667 
682.800864 81.501172 
684.729680 81.022706 
686.658496 80.316375 
688.587312 79.305167 
690.516128 77.137748 
692.444944 72.701272 
694.373760 65.877453 
696.302576 64.668930 
698.231392 70.767035 
700.160208 75.191249 
702.089024 76.430608 
704.017840 76.371514 
705.946656 75.583893 
707.875472 74.371861 
709.804288 72.482681 
711.733104 69.587297 
713.661920 65.574668 
715.590736 60.279246 
717.519552 53.013295 
719.448368 43.366487 
721.377184 33.299176 
723.306000 29.042429 
725.234816 33.611106 
727.163632 41.207244 
729.092448 46.939477 
731.021264 52.712852 
732.950080 58.202673 
734.878896 60.452443 
736.807712 58.085752 
738.736528 53.394398 
740.665344 52.261720 
742.594160 53.600004 
744.522976 51.104887 
746.451792 44.299332 
748.380608 39.768400 
750.309424 41.620710 
752.238240 41.476629 
754.167056 35.273247 
756.095872 27.700043 
758.024688 24.561018 
759.953504 28.341318 
761.882320 36.174475 
763.811136 42.314399 
765.739952 41.724741 
767.668768 36.427241 
769.597584 36.353712 
771.526400 43.398040 
773.455216 50.909319 
775.384032 56.367856 
777.312848 59.927490 
779.241664 62.175981 
781.170480 63.007687 
783.099296 62.735704 
785.028112 62.129896 
786.956928 60.350935 
788.885744 56.808095 
790.814560 54.728373 
792.743376 57.016738 
794.672192 59.150880 
796.601008 57.314623 
798.529824 50.491845 
800.458640 38.681176 
802.387456 26.478119 
804.316272 23.266117 
806.245088 31.514457 
808.173904 43.620087 
810.102720 53.071236 
812.031536 58.827084 
813.960352 61.199255 
815.889168 61.638703 
817.817984 63.957978 
819.746800 68.445799 
821.675616 71.938966 
823.604432 74.291192 
825.533248 76.009905 
827.462064 77.225190 
829.390880 78.078206 
831.319696 78.682777 
833.248512 78.949343 
835.177328 78.831082 
837.106144 78.572727 
839.034960 78.357311 
840.963776 77.973876 
842.892592 76.226678 
844.821408 72.041873 
846.750224 66.704922 
848.679040 64.278156 
850.607856 62.677998 
852.536672 53.990573 
854.465488 38.171238 
856.394304 29.023866 
858.323120 38.514391 
860.251936 55.811578 
862.180752 67.467263 
864.109568 73.126746 
866.038384 76.490540 
867.967200 78.863026 
869.896016 80.294752 
871.824832 80.364218 
873.753648 78.971094 
875.682464 78.211636 
877.611280 79.449367 
879.540096 80.938302 
881.468912 81.406975 
883.397728 80.541393 
885.326544 77.431546 
887.255360 73.912060 
889.184176 74.683779 
891.112992 78.806322 
893.041808 81.851511 
894.970624 82.697984 
896.899440 82.151864 
898.828256 80.023950 
900.757072 75.214303 
902.685888 69.777106 
904.614704 68.831685 
906.543520 72.310224 
908.472336 76.503284 
910.401152 80.319405 
912.329968 83.271616 
914.258784 85.195308 
916.187600 86.142358 
918.116416 86.679580 
920.045232 87.047935 
921.974048 87.288615 
923.902864 87.198044 
925.831680 86.703803 
927.760496 85.615603 
929.689312 83.094073 
931.618128 79.428222 
933.546944 76.961938 
935.475760 76.188646 
937.404576 79.491613 
939.333392 84.429169 
941.262208 86.425295 
943.191024 86.969158 
945.119840 86.954905 
947.048656 86.579513 
948.977472 86.018970 
950.906288 85.691860 
952.835104 85.228249 
954.763920 84.304053 
956.692736 82.201769 
958.621552 77.634780 
960.550368 71.595263 
962.479184 69.899973 
964.408000 74.054636 
966.336816 78.334903 
968.265632 80.427796 
970.194448 81.498151 
972.123264 82.166762 
974.052080 82.710741 
975.980896 83.497136 
977.909712 83.961591 
979.838528 83.757510 
981.767344 82.907568 
983.696160 81.625689 
985.624976 80.799166 
987.553792 80.974968 
989.482608 81.130582 
991.411424 79.789118 
993.340240 76.968317 
995.269056 74.920291 
997.197872 74.118566 
999.126688 73.319030 
1001.055504 74.330996 
1002.984320 75.907330 
1004.913136 75.609115 
1006.841952 74.562522 
1008.770768 74.350926 
1010.699584 74.129331 
1012.628400 72.567159 
1014.557216 69.435157 
1016.486032 64.808992 
1018.414848 58.949852 
1020.343664 54.520359 
1022.272480 55.692577 
1024.201296 60.112531 
1026.130112 62.165315 
1028.058928 61.002556 
1029.987744 58.075450 
1031.916560 52.926971 
1033.845376 45.785683 
1035.774192 38.343576 
1037.703008 33.359569 
1039.631824 36.426535 
1041.560640 44.839525 
1043.489456 52.574201 
1045.418272 58.249581 
1047.347088 61.227093 
1049.275904 61.151702 
1051.204720 58.803399 
1053.133536 55.355213 
1055.062352 51.262335 
1056.991168 46.309512 
1058.919984 40.326046 
1060.848800 32.894242 
1062.777616 25.217045 
1064.706432 21.756102 
1066.635248 25.647904 
1068.564064 34.259884 
1070.492880 42.389969 
1072.421696 47.589308 
1074.350512 51.470158 
1076.279328 55.265904 
1078.208144 57.752763 
1080.136960 58.457036 
1082.065776 57.929120 
1083.994592 56.131673 
1085.923408 52.896867 
1087.852224 49.667458 
1089.781040 48.063418 
1091.709856 47.205977 
1093.638672 45.387713 
1095.567488 41.877355 
1097.496304 36.583573 
1099.425120 30.831517 
1101.353936 28.119396 
1103.282752 30.961941 
1105.211568 37.866824 
1107.140384 44.600671 
1109.069200 48.795233 
1110.998016 50.152259 
1112.926832 49.292022 
1114.855648 47.462824 
1116.784464 46.161928 
1118.713280 47.454358 
1120.642096 51.756052 
1122.570912 55.990065 
1124.499728 57.973183 
1126.428544 57.747628 
1128.357360 56.442778 
1130.286176 55.535539 
1132.214992 56.053828 
1134.143808 57.715118 
1136.072624 59.883660 
1138.001440 61.670185 
1139.930256 62.450683 
1141.859072 61.545687 
1143.787888 58.118235 
1145.716704 53.792393 
1147.645520 53.824777 
1149.574336 58.492904 
1151.503152 62.147248 
1153.431968 62.873850 
1155.360784 61.407307 
1157.289600 58.634465 
1159.218416 56.535517 
1161.147232 57.519686 
1163.076048 61.105531 
1165.004864 64.150899 
1166.933680 64.645167 
1168.862496 63.597065 
1170.791312 63.896653 
1172.720128 66.098681 
1174.648944 68.257397 
1176.577760 69.405321 
1178.506576 69.697085 
1180.435392 69.119008 
1182.364208 67.639552 
1184.293024 65.517335 
1186.221840 64.072393 
1188.150656 63.908097 
1190.079472 64.160046 
1192.008288 64.348008 
1193.937104 64.494819 
1195.865920 64.576311 
1197.794736 64.469528 
1199.723552 63.960134 
1201.652368 62.792998 
1203.581184 60.649117 
1205.510000 58.014618 
1207.438816 56.261454 
1209.367632 56.025364 
1211.296448 56.484837 
1213.225264 56.813990 
1215.154080 56.704033 
1217.082896 56.145927 
1219.011712 55.490090 
1220.940528 54.986097 
1222.869344 54.204908 
1224.798160 52.551461 
1226.726976 50.781824 
1228.655792 49.836979 
1230.584608 48.020291 
1232.513424 44.452208 
1234.442240 39.362051 
1236.371056 33.043061 
1238.299872 28.214328 
1240.228688 28.361777 
1242.157504 31.444468 
1244.086320 32.979007 
1246.015136 32.367925 
1247.943952 30.458976 
1249.872768 27.293267 
1251.801584 24.430574 
1253.730400 22.682328 
1255.659216 21.414794 
1257.588032 20.819285 
1259.516848 21.015312 
1261.445664 20.824124 
1263.374480 20.479647 
1265.303296 23.441508 
1267.232112 30.024213 
1269.160928 36.186517 
1271.089744 39.967139 
1273.018560 41.657543 
1274.947376 41.043766 
1276.876192 37.597641 
1278.805008 32.906504 
1280.733824 30.322479 
1282.662640 29.113057 
1284.591456 28.209225 
1286.520272 27.323711 
1288.449088 24.604368 
1290.377904 22.544136 
1292.306720 22.539453 
1294.235536 23.456158 
1296.164352 26.356104 
1298.093168 30.622024 
1300.021984 34.332660 
1301.950800 37.984982 
1303.879616 41.881795 
1305.808432 46.474789 
1307.737248 50.728302 
1309.666064 53.152658 
1311.594880 54.481225 
1313.523696 56.794630 
1315.452512 59.716003 
1317.381328 61.909663 
1319.310144 63.209380 
1321.238960 64.087892 
1323.167776 64.917900 
1325.096592 65.853255 
1327.025408 67.034873 
1328.954224 68.361057 
1330.883040 69.382901 
1332.811856 69.819795 
1334.740672 70.252209 
1336.669488 70.964755 
1338.598304 71.687782 
1340.527120 72.211538 
1342.455936 72.347864 
1344.384752 72.025849 
1346.313568 71.562566 
1348.242384 71.229187 
1350.171200 70.850480 
1352.100016 69.745982 
1354.028832 67.683051 
1355.957648 64.995913 
1357.886464 61.834835 
1359.815280 57.565696 
1361.744096 51.468403 
1363.672912 45.257403 
1365.601728 41.278677 
1367.530544 38.396577 
1369.459360 36.121380 
1371.388176 35.963771 
1373.316992 39.629076 
1375.245808 45.429495 
1377.174624 50.038748 
1379.103440 53.771284 
1381.032256 56.471530 
1382.961072 57.626785 
1384.889888 56.286740 
1386.818704 50.339790 
1388.747520 41.236687 
1390.676336 36.791936 
1392.605152 41.365850 
1394.533968 51.938401 
1396.462784 59.304974 
1398.391600 63.569157 
1400.320416 66.279626 
1402.249232 67.219815 
1404.178048 67.076821 
1406.106864 65.685471 
1408.035680 62.536928 
1409.964496 57.159745 
1411.893312 51.360092 
1413.822128 48.683349 
1415.750944 49.715316 
1417.679760 53.555309 
1419.608576 59.222183 
1421.537392 61.684973 
1423.466208 62.101513 
1425.395024 60.966765 
1427.323840 58.721279 
1429.252656 55.048435 
1431.181472 50.419023 
1433.110288 45.724298 
1435.039104 40.635870 
1436.967920 34.158576 
1438.896736 29.506389 
1440.825552 26.263004 
1442.754368 23.030650 
1444.683184 20.853875 
1446.612000 23.106683 
1448.540816 29.488751 
1450.469632 34.081773 
1452.398448 35.952608 
1454.327264 35.564712 
1456.256080 34.477028 
1458.184896 31.284224 
1460.113712 27.464997 
1462.042528 23.605049 
1463.971344 20.494276 
1465.900160 20.236747 
1467.828976 22.373131 
1469.757792 23.928920 
1471.686608 23.366579 
1473.615424 20.296017 
1475.544240 17.410186 
1477.473056 15.545822 
1479.401872 15.979415 
1481.330688 18.704877 
1483.259504 22.019559 
1485.188320 25.565551 
1487.117136 29.931817 
1489.045952 34.589383 
1490.974768 37.314195 
1492.903584 37.765200 
1494.832400 38.365650 
1496.761216 39.399076 
1498.690032 40.064280 
1500.618848 40.673125 
1502.547664 41.138651 
1504.476480 41.971615 
1506.405296 44.717220 
1508.334112 46.551393 
1510.262928 47.911395 
1512.191744 49.278352 
1514.120560 49.660792 
1516.049376 48.831057 
1517.978192 46.886800 
1519.907008 44.540104 
1521.835824 40.837963 
1523.764640 37.742035 
1525.693456 35.265607 
1527.622272 32.923020 
1529.551088 30.588903 
1531.479904 28.177160 
1533.408720 24.694130 
1535.337536 21.424067 
1537.266352 19.930275 
1539.195168 21.595788 
1541.123984 24.014257 
1543.052800 25.970722 
1544.981616 27.944246 
1546.910432 29.501449 
1548.839248 31.397634 
1550.768064 33.181033 
1552.696880 34.217285 
1554.625696 35.129526 
1556.554512 35.990303 
1558.483328 40.319379 
1560.412144 42.461383 
1562.340960 43.482494 
1564.269776 45.501441 
1566.198592 47.309852 
1568.127408 47.996063 
1570.056224 45.840034 
1571.985040 41.655270 
1573.913856 40.058868 
1575.842672 44.687450 
1577.771488 48.853992 
1579.700304 50.345802 
1581.629120 51.418155 
1583.557936 51.480824 
1585.486752 49.904459 
1587.415568 46.689680 
1589.344384 44.094207 
1591.273200 45.186941 
1593.202016 49.326425 
1595.130832 53.584975 
1597.059648 56.730043 
1598.988464 59.022490 
1600.917280 60.855968 
1602.846096 62.208086 
1604.774912 63.198432 
1606.703728 63.997459 
1608.632544 64.624206 
1610.561360 64.815440 
1612.490176 64.726391 
1614.418992 64.673212 
1616.347808 65.009780 
1618.276624 64.923852 
1620.205440 64.652724 
1622.134256 64.620658 
1624.063072 64.472934 
1625.991888 64.112526 
1627.920704 63.473821 
1629.849520 62.230882 
1631.778336 60.558826 
1633.707152 58.927225 
1635.635968 58.461802 
1637.564784 59.603639 
1639.493600 61.079951 
1641.422416 62.095181 
1643.351232 62.439292 
1645.280048 62.546726 
1647.208864 62.254529 
1649.137680 61.312673 
1651.066496 60.741108 
1652.995312 60.278363 
1654.924128 59.155185 
1656.852944 57.839618 
1658.781760 56.277128 
1660.710576 54.392958 
1662.639392 51.915977 
1664.568208 49.271757 
1666.497024 46.719521 
1668.425840 43.400455 
1670.354656 39.314616 
1672.283472 35.988873 
1674.212288 32.306445 
1676.141104 27.562527 
1678.069920 23.242186 
1679.998736 18.859416 
1681.927552 15.802872 
1683.856368 15.154802 
1685.785184 14.463067 
1687.714000 15.410917 
1689.642816 17.926937 
1691.571632 20.556069 
1693.500448 23.628471 
1695.429264 28.772236 
1697.358080 32.353889 
1699.286896 36.653509 
1701.215712 40.540458 
1703.144528 42.490401 
1705.073344 45.023703 
1707.002160 46.326302 
1708.930976 46.647160 
1710.859792 48.190294 
1712.788608 51.042711 
1714.717424 54.154857 
1716.646240 56.524239 
1718.575056 57.882551 
1720.503872 58.620565 
1722.432688 60.033494 
1724.361504 61.753363 
1726.290320 63.113120 
1728.219136 64.043129 
1730.147952 64.774445 
1732.076768 65.226759 
1734.005584 65.763910 
1735.934400 65.746553 
1737.863216 65.634116 
1739.792032 65.356234 
1741.720848 64.890812 
1743.649664 64.853326 
1745.578480 65.700210 
1747.507296 66.952473 
1749.436112 68.304837 
1751.364928 69.533740 
1753.293744 70.453440 
1755.222560 71.436926 
1757.151376 73.122866 
1759.080192 74.942374 
1761.009008 77.316769 
1762.937824 79.759836 
1764.866640 81.494696 
1766.795456 82.983386 
1768.724272 84.500215 
1770.653088 85.709838 
1772.581904 87.017603 
1774.510720 87.785538 
1776.439536 88.357458 
1778.368352 88.815059 
1780.297168 89.177640 
1782.225984 89.353242 
1784.154800 89.406204 
1786.083616 89.463453 
1788.012432 89.388644 
1789.941248 89.238312 
1791.870064 89.516972 
1793.798880 90.147473 
1795.727696 90.381635 
1797.656512 90.339485 
1799.585328 90.473545 
1801.514144 91.062245 
1803.442960 91.771128 
1805.371776 92.501233 
1807.300592 93.134199 
1809.229408 93.463575 
1811.158224 93.690951 
1813.087040 93.911801 
1815.015856 94.105132 
1816.944672 94.366168 
1818.873488 94.586697 
1820.802304 94.684133 
1822.731120 94.792355 
1824.659936 95.160967 
1826.588752 95.593268 
1828.517568 95.736468 
1830.446384 96.161173 
1832.375200 96.417099 
1834.304016 96.465525 
1836.232832 96.498363 
1838.161648 96.497594 
1840.090464 96.369650 
1842.019280 95.962609 
1843.948096 95.547780 
1845.876912 95.339332 
1847.805728 95.161678 
1849.734544 95.064919 
1851.663360 94.910017 
1853.592176 94.766512 
1855.520992 94.590173 
1857.449808 94.384332 
1859.378624 94.110699 
1861.307440 93.683348 
1863.236256 92.852423 
1865.165072 91.295840 
1867.093888 88.213556 
1869.022704 83.647714 
1870.951520 80.176778 
1872.880336 79.968545 
1874.809152 82.583098 
1876.737968 85.347171 
1878.666784 87.596782 
1880.595600 89.542363 
1882.524416 90.742982 
1884.453232 91.199770 
1886.382048 91.271323 
1888.310864 91.187648 
1890.239680 91.208426 
1892.168496 91.230192 
1894.097312 91.398214 
1896.026128 91.919366 
1897.954944 92.600406 
1899.883760 93.262232 
1901.812576 93.746546 
1903.741392 93.968344 
1905.670208 94.010375 
1907.599024 93.956648 
1909.527840 93.959751 
1911.456656 94.155582 
1913.385472 94.523970 
1915.314288 94.862077 
1917.243104 95.238490 
1919.171920 95.698125 
1921.100736 95.807426 
1923.029552 95.785249 
1924.958368 95.741392 
1926.887184 95.671015 
1928.816000 95.597400 
1930.744816 95.507271 
1932.673632 95.520793 
1934.602448 95.691687 
1936.531264 95.840116 
1938.460080 95.874313 
1940.388896 95.714483 
1942.317712 95.521210 
1944.246528 95.502798 
1946.175344 95.645862 
1948.104160 96.015297 
1950.032976 96.551011 
1951.961792 97.145148 
1953.890608 97.705491 
1955.819424 98.286008 
1957.748240 98.902592 
1959.677056 99.406829 
1961.605872 99.689159 
1963.534688 99.717235 
1965.463504 99.417690 
1967.392320 99.020993 
1969.321136 98.702048 
1971.249952 98.402151 
1973.178768 98.268061 
1975.107584 98.485007 
1977.036400 98.966268 
1978.965216 99.394368 
1980.894032 99.729679 
1982.822848 99.994595 
1984.751664 100.087865 
1986.680480 99.960905 
1988.609296 99.662705 
1990.538112 99.202940 
1992.466928 98.715898 
1994.395744 98.350131 
1996.324560 98.013172 
1998.253376 97.706213 
2000.182192 97.498387 
2002.111008 97.391420 
2004.039824 97.212771 
2005.968640 96.911692 
2007.897456 96.363417 
2009.826272 95.569142 
2011.755088 94.647889 
2013.683904 93.651388 
2015.612720 92.738919 
2017.541536 92.276384 
2019.470352 92.345019 
2021.399168 92.794119 
2023.327984 93.447029 
2025.256800 94.188177 
2027.185616 94.840667 
2029.114432 95.216729 
2031.043248 95.372951 
2032.972064 95.434691 
2034.900880 95.422047 
2036.829696 95.451334 
2038.758512 95.467099 
2040.687328 95.493344 
2042.616144 95.523271 
2044.544960 95.512501 
2046.473776 95.403057 
2048.402592 95.152517 
2050.331408 94.965856 
2052.260224 94.997022 
2054.189040 95.205018 
2056.117856 95.552306 
2058.046672 95.917660 
2059.975488 96.346497 
2061.904304 96.771513 
2063.833120 97.065778 
2065.761936 97.175337 
2067.690752 96.839415 
2069.619568 95.944459 
2071.548384 94.743691 
2073.477200 93.702024 
2075.406016 93.465037 
2077.334832 94.201143 
2079.263648 95.391274 
2081.192464 96.354397 
2083.121280 96.753322 
2085.050096 96.641566 
2086.978912 96.133306 
2088.907728 95.226775 
2090.836544 93.986681 
2092.765360 92.458379 
2094.694176 90.859043 
2096.622992 89.802051 
2098.551808 89.818795 
2100.480624 90.941583 
2102.409440 92.480926 
2104.338256 93.714715 
2106.267072 94.408801 
2108.195888 94.672954 
2110.124704 94.774748 
2112.053520 94.764666 
2113.982336 94.739758 
2115.911152 94.793148 
2117.839968 94.892289 
2119.768784 94.912410 
2121.697600 94.595744 
2123.626416 94.041286 
2125.555232 93.651905 
2127.484048 93.628795 
2129.412864 93.885710 
2131.341680 94.004416 
2133.270496 93.761686 
2135.199312 93.288599 
2137.128128 92.717672 
2139.056944 92.018454 
2140.985760 91.218188 
2142.914576 90.490665 
2144.843392 89.977576 
2146.772208 89.754811 
2148.701024 89.996810 
2150.629840 90.759326 
2152.558656 91.919724 
2154.487472 93.148126 
2156.416288 94.226831 
2158.345104 94.952164 
2160.273920 95.390426 
2162.202736 95.749991 
2164.131552 96.019262 
2166.060368 96.144819 
2167.989184 96.213668 
2169.918000 96.315159 
2171.846816 96.509080 
2173.775632 97.002884 
2175.704448 97.684144 
2177.633264 98.285194 
2179.562080 98.706318 
2181.490896 99.026015 
2183.419712 99.251344 
2185.348528 99.462778 
2187.277344 99.776778 
2189.206160 100.070099 
2191.134976 100.234598 
2193.063792 100.285084 
2194.992608 100.288601 
2196.921424 100.314859 
2198.850240 100.383912 
2200.779056 100.492609 
2202.707872 100.710589 
2204.636688 100.962028 
2206.565504 101.187677 
2208.494320 101.369753 
2210.423136 101.442047 
2212.351952 101.544900 
2214.280768 101.628204 
2216.209584 101.584652 
2218.138400 101.465359 
2220.067216 101.267640 
2221.996032 100.972741 
2223.924848 100.772259 
2225.853664 100.683043 
2227.782480 100.541499 
2229.711296 100.348727 
2231.640112 100.112243 
2233.568928 99.817087 
2235.497744 99.505884 
2237.426560 99.311034 
2239.355376 99.190071 
2241.284192 98.951226 
2243.213008 98.649150 
2245.141824 98.342350 
2247.070640 98.116745 
2248.999456 98.105247 
2250.928272 98.271755 
2252.857088 98.398489 
2254.785904 98.355686 
2256.714720 98.250126 
2258.643536 98.360162 
2260.572352 98.729476 
2262.501168 99.062753 
2264.429984 99.038149 
2266.358800 98.544763 
2268.287616 97.883648 
2270.216432 97.400459 
2272.145248 97.169301 
2274.074064 97.135498 
2276.002880 97.280633 
2277.931696 97.546375 
2279.860512 97.793504 
2281.789328 97.925172 
2283.718144 97.840172 
2285.646960 97.357738 
2287.575776 96.489019 
2289.504592 95.611949 
2291.433408 94.857669 
2293.362224 94.356312 
2295.291040 94.083233 
2297.219856 93.798776 
2299.148672 93.409805 
2301.077488 92.906474 
2303.006304 92.311178 
2304.935120 91.721732 
2306.863936 91.316127 
2308.792752 91.243251 
2310.721568 91.494973 
2312.650384 91.819862 
2314.579200 92.123216 
2316.508016 91.980807 
2318.436832 91.446011 
2320.365648 90.857354 
2322.294464 89.949093 
2324.223280 89.121989 
2326.152096 88.521417 
2328.080912 87.629211 
2330.009728 86.753057 
2331.938544 86.438889 
2333.867360 86.664604 
2335.796176 86.825028 
2337.724992 87.135221 
2339.653808 87.573368 
2341.582624 87.916777 
2343.511440 88.078669 
2345.440256 88.488470 
2347.369072 89.307709 
2349.297888 90.122538 
2351.226704 90.691559 
2353.155520 91.503122 
2355.084336 92.503598 
2357.013152 93.046924 
2358.941968 93.848408 
2360.870784 95.048338 
2362.799600 95.581466 
2364.728416 96.329917 
2366.657232 96.888048 
2368.586048 97.155843 
2370.514864 97.567534 
2372.443680 97.885354 
2374.372496 98.113280 
2376.301312 98.253459 
2378.230128 98.431229 
2380.158944 98.509511 
2382.087760 98.467743 
2384.016576 98.498177 
2385.945392 98.554864 
2387.874208 98.596725 
2389.803024 98.577750 
2391.731840 98.496918 
2393.660656 98.423624 
2395.589472 98.441810 
2397.518288 98.493355 
2399.447104 98.568878 
2401.375920 98.595130 
2403.304736 98.532440 
2405.233552 98.403595 
2407.162368 98.178935 
2409.091184 97.830642 
2411.020000 97.370790 
2412.948816 97.025120 
2414.877632 96.940402 
2416.806448 97.061255 
2418.735264 97.232772 
2420.664080 97.272833 
2422.592896 97.172880 
2424.521712 96.947292 
2426.450528 96.716684 
2428.379344 96.532669 
2430.308160 96.409639 
2432.236976 96.242907 
2434.165792 95.968405 
2436.094608 95.436192 
2438.023424 94.749975 
2439.952240 94.182145 
2441.881056 93.803926 
2443.809872 93.764645 
2445.738688 93.987002 
2447.667504 94.076206 
2449.596320 93.840323 
2451.525136 93.579210 
2453.453952 93.753689 
2455.382768 94.474363 
2457.311584 95.384637 
2459.240400 96.200817 
2461.169216 96.804329 
2463.098032 97.194744 
2465.026848 97.406203 
2466.955664 97.526327 
2468.884480 97.599081 
2470.813296 97.499972 
2472.742112 97.267737 
2474.670928 96.914395 
2476.599744 96.360383 
2478.528560 95.593295 
2480.457376 94.776280 
2482.386192 94.366419 
2484.315008 94.553930 
2486.243824 94.946246 
2488.172640 95.148715 
2490.101456 95.065393 
2492.030272 94.744347 
2493.959088 94.391242 
2495.887904 94.111511 
2497.816720 93.940039 
2499.745536 93.682720 
2501.674352 93.339046 
2503.603168 93.184940 
2505.531984 93.244019 
2507.460800 93.333399 
2509.389616 93.258680 
2511.318432 93.019919 
2513.247248 92.610716 
2515.176064 91.999075 
2517.104880 91.242775 
2519.033696 90.506893 
2520.962512 89.802087 
2522.891328 89.078153 
2524.820144 88.533697 
2526.748960 88.215170 
2528.677776 87.964028 
2530.606592 87.595985 
2532.535408 87.146093 
2534.464224 86.764629 
2536.393040 86.580894 
2538.321856 86.547192 
2540.250672 86.479150 
2542.179488 86.243353 
2544.108304 85.702988 
2546.037120 84.993768 
2547.965936 84.304050 
2549.894752 83.750594 
2551.823568 83.265006 
2553.752384 82.828308 
2555.681200 82.623639 
2557.610016 82.965597 
2559.538832 84.028311 
2561.467648 85.551138 
2563.396464 87.021781 
2565.325280 87.978060 
2567.254096 88.325151 
2569.182912 88.191990 
2571.111728 87.770940 
2573.040544 87.258057 
2574.969360 86.737733 
2576.898176 86.323510 
2578.826992 86.251128 
2580.755808 86.559564 
2582.684624 87.097568 
2584.613440 87.503541 
2586.542256 87.550214 
2588.471072 87.111229 
2590.399888 86.258135 
2592.328704 85.183721 
2594.257520 84.152303 
2596.186336 83.600081 
2598.115152 83.700667 
2600.043968 84.358349 
2601.972784 85.159555 
2603.901600 85.652501 
2605.830416 85.634136 
2607.759232 85.226740 
2609.688048 84.613568 
2611.616864 83.840838 
2613.545680 82.937649 
2615.474496 82.172728 
2617.403312 81.687966 
2619.332128 81.420530 
2621.260944 81.184856 
2623.189760 80.778361 
2625.118576 80.287309 
2627.047392 79.915223 
2628.976208 79.656524 
2630.905024 79.504402 
2632.833840 79.479381 
2634.762656 79.578059 
2636.691472 79.775219 
2638.620288 80.108556 
2640.549104 80.424394 
2642.477920 80.597768 
2644.406736 80.695385 
2646.335552 80.726809 
2648.264368 80.724132 
2650.193184 80.777135 
2652.122000 80.912708 
2654.050816 80.988189 
2655.979632 81.043333 
2657.908448 81.065790 
2659.837264 81.017867 
2661.766080 80.954318 
2663.694896 80.854955 
2665.623712 80.714978 
2667.552528 80.680228 
2669.481344 80.887084 
2671.410160 81.234343 
2673.338976 81.682163 
2675.267792 82.122108 
2677.196608 82.511061 
2679.125424 82.867924 
2681.054240 83.217007 
2682.983056 83.556278 
2684.911872 83.920070 
2686.840688 84.269289 
2688.769504 84.595790 
2690.698320 84.802774 
2692.627136 84.865708 
2694.555952 84.806461 
2696.484768 84.619188 
2698.413584 84.336357 
2700.342400 83.916677 
2702.271216 83.511798 
2704.200032 83.179675 
2706.128848 82.783966 
2708.057664 82.276436 
2709.986480 81.568714 
2711.915296 80.604642 
2713.844112 79.588462 
2715.772928 78.729585 
2717.701744 78.041215 
2719.630560 77.495594 
2721.559376 77.200635 
2723.488192 77.135719 
2725.417008 77.232532 
2727.345824 77.302301 
2729.274640 77.310767 
2731.203456 77.320317 
2733.132272 77.271105 
2735.061088 77.219793 
2736.989904 77.280993 
2738.918720 77.424604 
2740.847536 77.628996 
2742.776352 77.900173 
2744.705168 78.244688 
2746.633984 78.552972 
2748.562800 78.662612 
2750.491616 78.540998 
2752.420432 78.320320 
2754.349248 77.994746 
2756.278064 77.586746 
2758.206880 77.162279 
2760.135696 76.786527 
2762.064512 76.470760 
2763.993328 76.115642 
2765.922144 75.622904 
2767.850960 75.026882 
2769.779776 74.381348 
2771.708592 73.749142 
2773.637408 73.134647 
2775.566224 72.521320 
2777.495040 71.978120 
2779.423856 71.478521 
2781.352672 70.968862 
2783.281488 70.352602 
2785.210304 69.683240 
2787.139120 68.901949 
2789.067936 68.075464 
2790.996752 67.332413 
2792.925568 66.669819 
2794.854384 65.960617 
2796.783200 65.269234 
2798.712016 64.560816 
2800.640832 63.785890 
2802.569648 62.861423 
2804.498464 61.834307 
2806.427280 60.819620 
2808.356096 59.761514 
2810.284912 58.682391 
2812.213728 57.637202 
2814.142544 56.612992 
2816.071360 55.529105 
2818.000176 54.317566 
2819.928992 52.970523 
2821.857808 51.438759 
2823.786624 49.784448 
2825.715440 47.882223 
2827.644256 45.682642 
2829.573072 43.248766 
2831.501888 40.459726 
2833.430704 37.189783 
2835.359520 33.489022 
2837.288336 29.381902 
2839.217152 25.038247 
2841.145968 20.823896 
2843.074784 17.228657 
2845.003600 14.754874 
2846.932416 13.804977 
2848.861232 14.444177 
2850.790048 16.379581 
2852.718864 18.966765 
2854.647680 21.688982 
2856.576496 24.301061 
2858.505312 26.564506 
2860.434128 28.124063 
2862.362944 28.882032 
2864.291760 29.082281 
2866.220576 29.202271 
2868.149392 29.608247 
2870.078208 30.467959 
2872.007024 31.510910 
2873.935840 32.124120 
2875.864656 31.824858 
2877.793472 30.921028 
2879.722288 29.876426 
2881.651104 28.902814 
2883.579920 27.971265 
2885.508736 27.055573 
2887.437552 26.060803 
2889.366368 25.134823 
2891.295184 24.456915 
2893.224000 23.942995 
2895.152816 23.404952 
2897.081632 22.881684 
2899.010448 22.313111 
2900.939264 21.690406 
2902.868080 20.999227 
2904.796896 20.190746 
2906.725712 19.178577 
2908.654528 17.888640 
2910.583344 16.409690 
2912.512160 14.857109 
2914.440976 13.360663 
2916.369792 12.105039 
2918.298608 11.312557 
2920.227424 11.123403 
2922.156240 11.345003 
2924.085056 11.765526 
2926.013872 12.305434 
2927.942688 12.930457 
2929.871504 13.869583 
2931.800320 15.395913 
2933.729136 17.610381 
2935.657952 20.477582 
2937.586768 23.723417 
2939.515584 26.903766 
2941.444400 29.711950 
2943.373216 31.908470 
2945.302032 33.198956 
2947.230848 33.249271 
2949.159664 32.053200 
2951.088480 29.893192 
2953.017296 27.294764 
2954.946112 25.311397 
2956.874928 24.986472 
2958.803744 26.667708 
2960.732560 29.857876 
2962.661376 34.086305 
2964.590192 38.576388 
2966.519008 42.422036 
2968.447824 45.254654 
2970.376640 47.255928 
2972.305456 48.718931 
2974.234272 50.208295 
2976.163088 52.310081 
2978.091904 54.867490 
2980.020720 57.378283 
2981.949536 59.673673 
2983.878352 61.614663 
2985.807168 63.188723 
2987.735984 64.595322 
2989.664800 65.794007 
2991.593616 66.746381 
2993.522432 67.662800 
2995.451248 68.573630 
2997.380064 69.459195 
2999.308880 70.216844 
3001.237696 70.916397 
3003.166512 71.602342 
3005.095328 72.198410 
3007.024144 72.650713 
3008.952960 72.999618 
3010.881776 73.370109 
3012.810592 73.581637 
3014.739408 73.650998 
3016.668224 73.754635 
3018.597040 73.927231 
3020.525856 74.086352 
3022.454672 74.240465 
3024.383488 74.295562 
3026.312304 74.369059 
3028.241120 74.524449 
3030.169936 74.637522 
3032.098752 74.700144 
3034.027568 74.918341 
3035.956384 75.248239 
3037.885200 75.545712 
3039.814016 75.879441 
3041.742832 76.349582 
3043.671648 76.870345 
3045.600464 77.407232 
3047.529280 77.863526 
3049.458096 78.242180 
3051.386912 78.644961 
3053.315728 78.984362 
3055.244544 79.327532 
3057.173360 79.657663 
3059.102176 79.944022 
3061.030992 80.146509 
3062.959808 80.284754 
3064.888624 80.405214 
3066.817440 80.361406 
3068.746256 80.108316 
3070.675072 79.740744 
3072.603888 79.219685 
3074.532704 78.704860 
3076.461520 78.013610 
3078.390336 76.643253 
3080.319152 74.432727 
3082.247968 72.301978 
3084.176784 71.516733 
3086.105600 72.494199 
3088.034416 74.152192 
3089.963232 75.154364 
3091.892048 75.348333 
3093.820864 75.441702 
3095.749680 76.501965 
3097.678496 78.878453 
3099.607312 82.015539 
3101.536128 84.862810 
3103.464944 86.887647 
3105.393760 88.276869 
3107.322576 89.364914 
3109.251392 90.178844 
3111.180208 90.799949 
3113.109024 91.382067 
3115.037840 91.903984 
3116.966656 92.376486 
3118.895472 92.721860 
3120.824288 92.978531 
3122.753104 93.268306 
3124.681920 93.555563 
3126.610736 93.834939 
3128.539552 94.084165 
3130.468368 94.203829 
3132.397184 94.298501 
3134.326000 94.393350 
3136.254816 94.306741 
3138.183632 94.178767 
3140.112448 94.146661 
3142.041264 94.262196 
3143.970080 94.697904 
3145.898896 95.318316 
3147.827712 95.827025 
3149.756528 96.127506 
3151.685344 96.369165 
3153.614160 96.591938 
3155.542976 96.735495 
3157.471792 96.888788 
3159.400608 97.039607 
3161.329424 97.225936 
3163.258240 97.424697 
3165.187056 97.570675 
3167.115872 97.563924 
3169.044688 97.483845 
3170.973504 97.361732 
3172.902320 97.277375 
3174.831136 97.450960 
3176.759952 97.769645 
3178.688768 98.089813 
3180.617584 98.375844 
3182.546400 98.498772 
3184.475216 98.455054 
3186.404032 98.437569 
3188.332848 98.522289 
3190.261664 98.527375 
3192.190480 98.524405 
3194.119296 98.617449 
3196.048112 98.638489 
3197.976928 98.636921 
3199.905744 98.564929 
3201.834560 98.302254 
3203.763376 98.136540 
3205.692192 98.151504 
3207.621008 98.192867 
3209.549824 98.287420 
3211.478640 98.412140 
3213.407456 98.657613 
3215.336272 99.033074 
3217.265088 99.381729 
3219.193904 99.632956 
3221.122720 99.898157 
3223.051536 100.182033 
3224.980352 100.370643 
3226.909168 100.667462 
3228.837984 100.946909 
3230.766800 101.199601 
3232.695616 101.451799 
3234.624432 101.662455 
3236.553248 101.803955 
3238.482064 101.920916 
3240.410880 102.003548 
3242.339696 101.926162 
3244.268512 101.824543 
3246.197328 101.753053 
3248.126144 101.658457 
3250.054960 101.521184 
3251.983776 101.381328 
3253.912592 101.422004 
3255.841408 101.596999 
3257.770224 101.611829 
3259.699040 101.511522 
3261.627856 101.397378 
3263.556672 101.256317 
3265.485488 101.085943 
3267.414304 101.047224 
3269.343120 100.970210 
3271.271936 100.862334 
3273.200752 100.703852 
3275.129568 100.529011 
3277.058384 100.568948 
3278.987200 100.706756 
3280.916016 100.769528 
3282.844832 100.707790 
3284.773648 100.718828 
3286.702464 100.809474 
3288.631280 100.995039 
3290.560096 101.151186 
3292.488912 101.154910 
3294.417728 101.085252 
3296.346544 101.032019 
3298.275360 100.874354 
3300.204176 100.700199 
3302.132992 100.508776 
3304.061808 100.390621 
3305.990624 100.301755 
3307.919440 100.133517 
3309.848256 99.968868 
3311.777072 99.813774 
3313.705888 99.605525 
3315.634704 99.280793 
3317.563520 98.958907 
3319.492336 98.421838 
3321.421152 97.651879 
3323.349968 96.723267 
3325.278784 95.543938 
3327.207600 94.060158 
3329.136416 92.267367 
3331.065232 90.186346 
3332.994048 88.134468 
3334.922864 86.498572 
3336.851680 85.887225 
3338.780496 86.558980 
3340.709312 88.116303 
3342.638128 90.148580 
3344.566944 92.008565 
3346.495760 93.420969 
3348.424576 94.569381 
3350.353392 95.381763 
3352.282208 95.869481 
3354.211024 96.295274 
3356.139840 96.618788 
3358.068656 96.725297 
3359.997472 96.831198 
3361.926288 97.190086 
3363.855104 97.501461 
3365.783920 97.533944 
3367.712736 97.505899 
3369.641552 97.496048 
3371.570368 97.442830 
3373.499184 97.343862 
3375.428000 97.248809 
3377.356816 97.162464 
3379.285632 96.989817 
3381.214448 96.719349 
3383.143264 96.518964 
3385.072080 96.354854 
3387.000896 96.265239 
3388.929712 96.063630 
3390.858528 95.443084 
3392.787344 94.724367 
3394.716160 93.946882 
3396.644976 92.876623 
3398.573792 91.568550 
3400.502608 90.078695 
3402.431424 88.194422 
3404.360240 85.677885 
3406.289056 82.224033 
3408.217872 77.535635 
3410.146688 71.399907 
3412.075504 63.481754 
3414.004320 54.273600 
3415.933136 44.418117 
3417.861952 34.768128 
3419.790768 27.338941 
3421.719584 25.453154 
3423.648400 31.330312 
3425.577216 43.163161 
3427.506032 56.216199 
3429.434848 67.077875 
3431.363664 75.439528 
3433.292480 81.915753 
3435.221296 86.841484 
3437.150112 90.781329 
3439.078928 93.903145 
3441.007744 96.413119 
3442.936560 98.231378 
3444.865376 99.572443 
3446.794192 100.697116 
3448.723008 101.674767 
3450.651824 102.608609 
3452.580640 103.308059 
3454.509456 103.830915 
3456.438272 104.291351 
3458.367088 104.599731 
3460.295904 104.771514 
3462.224720 104.939477 
3464.153536 105.178293 
3466.082352 105.289286 
3468.011168 105.388196 
3469.939984 105.587019 
3471.868800 105.742947 
3473.797616 105.823741 
3475.726432 105.892564 
3477.655248 105.959996 
3479.584064 105.954322 
3481.512880 105.888913 
3483.441696 105.913465 
3485.370512 105.917494 
3487.299328 105.777160 
3489.228144 105.698764 
3491.156960 105.657049 
3493.085776 105.614038 
3495.014592 105.607959 
3496.943408 105.773626 
3498.872224 105.991743 
3500.801040 106.279249 
3502.729856 106.561488 
3504.658672 107.025905 
3506.587488 107.518250 
3508.516304 107.563246 
3510.445120 107.746393 
3512.373936 108.097997 
3514.302752 108.324580 
3516.231568 108.657859 
3518.160384 108.873032 
3520.089200 108.974340 
3522.018016 109.057983 
3523.946832 109.029970 
3525.875648 108.940265 
3527.804464 109.099651 
3529.733280 109.334760 
3531.662096 109.497866 
3533.590912 109.493800 
3535.519728 109.441157 
3537.448544 109.703921 
3539.377360 110.039283 
3541.306176 110.261571 
3543.234992 110.102166 
3545.163808 109.778698 
3547.092624 109.930477 
3549.021440 110.257429 
3550.950256 110.224347 
3552.879072 110.264662 
3554.807888 110.765777 
3556.736704 110.980348 
3558.665520 110.877058 
3560.594336 110.970980 
3562.523152 110.920458 
3564.451968 110.152337 
3566.380784 109.037797 
3568.309600 109.203035 
3570.238416 109.906180 
3572.167232 109.907042 
3574.096048 109.715248 
3576.024864 109.717094 
3577.953680 109.563778 
3579.882496 109.281846 
3581.811312 109.145652 
3583.740128 108.504483 
3585.668944 106.792265 
3587.597760 105.318690 
3589.526576 105.156860 
3591.455392 104.741483 
3593.384208 103.714212 
3595.313024 103.095009 
3597.241840 102.887525 
3599.170656 102.324877 
3601.099472 101.904348 
3603.028288 102.020566 
3604.957104 102.021114 
3606.885920 101.925303 
3608.814736 102.513224 
3610.743552 103.543541 
3612.672368 104.192166 
3614.601184 104.920865 
3616.530000 105.117494 
3618.458816 104.786204 
3620.387632 105.391337 
3622.316448 106.714219 
3624.245264 107.460617 
3626.174080 106.795136 
3628.102896 105.283009 
3630.031712 105.575271 
3631.960528 106.274341 
3633.889344 106.179291 
3635.818160 106.393014 
3637.746976 106.334217 
3639.675792 106.214769 
3641.604608 106.423182 
3643.533424 106.848927 
3645.462240 106.389045 
3647.391056 104.939219 
3649.319872 103.876987 
3651.248688 104.773794 
3653.177504 105.959669 
3655.106320 105.646367 
3657.035136 105.631379 
3658.963952 106.212184 
3660.892768 106.597924 
3662.821584 107.053216 
3664.750400 107.651345 
3666.679216 107.837246 
3668.608032 107.402877 
3670.536848 107.796181 
3672.465664 108.404680 
3674.394480 107.108199 
3676.323296 106.625327 
3678.252112 107.484455 
3680.180928 107.863978 
3682.109744 108.325200 
3684.038560 108.637547 
3685.967376 108.352858 
3687.896192 107.247126 
3689.825008 106.843083 
3691.753824 107.641092 
3693.682640 108.656078 
3695.611456 109.022895 
3697.540272 109.194273 
3699.469088 108.936533 
3701.397904 108.538652 
3703.326720 109.057026 
3705.255536 109.522748 
3707.184352 109.359445 
3709.113168 108.447256 
3711.041984 107.397287 
3712.970800 107.777562 
3714.899616 108.745976 
3716.828432 109.147963 
3718.757248 109.236072 
3720.686064 109.034483 
3722.614880 108.895817 
3724.543696 108.984265 
3726.472512 109.265012 
3728.401328 109.962723 
3730.330144 109.847590 
3732.258960 108.733335 
3734.187776 107.024273 
3736.116592 106.364716 
3738.045408 107.711883 
3739.974224 108.625208 
3741.903040 107.951631 
3743.831856 106.805837 
3745.760672 107.574195 
3747.689488 107.897147 
3749.618304 106.987281 
3751.547120 107.041357 
3753.475936 108.408489 
3755.404752 108.998808 
3757.333568 108.457479 
3759.262384 108.302707 
3761.191200 108.674701 
3763.120016 108.730813 
3765.048832 108.360812 
3766.977648 108.445927 
3768.906464 108.119141 
3770.835280 108.391475 
3772.764096 109.369445 
3774.692912 109.990149 
3776.621728 110.077122 
3778.550544 109.660798 
3780.479360 109.538771 
3782.408176 109.436427 
3784.336992 109.055523 
3786.265808 109.083672 
3788.194624 109.096499 
3790.123440 109.026807 
3792.052256 108.878424 
3793.981072 108.756444 
3795.909888 108.535908 
3797.838704 108.420247 
3799.767520 107.406212 
3801.696336 106.612324 
3803.625152 107.342149 
3805.553968 106.866584 
3807.482784 106.382417 
3809.411600 107.254133 
3811.340416 107.594725 
3813.269232 107.222914 
3815.198048 106.373354 
3817.126864 106.446409 
3819.055680 105.943992 
3820.984496 105.613917 
3822.913312 107.230811 
3824.842128 108.123265 
3826.770944 108.287931 
3828.699760 108.726499 
3830.628576 108.894373 
3832.557392 109.198030 
3834.486208 109.000648 
3836.415024 107.993080 
3838.343840 107.039433 
3840.272656 106.932405 
3842.201472 106.683662 
3844.130288 106.676333 
3846.059104 107.561025 
3847.987920 108.025079 
3849.916736 107.304739 
3851.845552 105.530672 
3853.774368 105.006834 
3855.703184 106.725033 
3857.632000 107.762651 
3859.560816 108.264082 
3861.489632 107.955451 
3863.418448 107.409168 
3865.347264 107.696160 
3867.276080 107.839088 
3869.204896 106.640356 
3871.133712 106.140555 
3873.062528 105.668450 
3874.991344 105.652575 
3876.920160 106.158667 
3878.848976 105.430243 
3880.777792 104.847419 
3882.706608 105.140998 
3884.635424 104.863119 
3886.564240 105.108554 
3888.493056 105.768542 
3890.421872 105.488528 
3892.350688 105.773854 
3894.279504 106.674470 
3896.208320 106.675773 
3898.137136 105.845524 
3900.065952 104.917349 
3901.994768 104.134051 
3903.923584 103.533389 
3905.852400 103.775551 
3907.781216 104.384442 
3909.710032 104.578247 
3911.638848 104.755863 
3913.567664 104.815639 
3915.496480 104.070868 
3917.425296 103.440236 
3919.354112 103.434369 
3921.282928 103.381027 
3923.211744 103.097966 
3925.140560 103.008941 
3927.069376 103.567684 
3928.998192 103.900225 
3930.927008 103.884710 
3932.855824 104.131901 
3934.784640 104.541213 
3936.713456 104.753372 
3938.642272 104.756800 
3940.571088 104.640919 
3942.499904 104.729242 
3944.428720 105.104781 
3946.357536 104.932442 
3948.286352 104.455749 
3950.215168 104.351061 
3952.143984 104.152771 
3954.072800 103.843019 
3956.001616 103.403203 
3957.930432 102.864378 
3959.859248 102.258214 
3961.788064 101.714204 
3963.716880 101.513080 
3965.645696 101.366284 
3967.574512 101.456017 
3969.503328 101.789054 
3971.432144 101.956802 
3973.360960 101.937775 
3975.289776 102.203221 
3977.218592 102.800159 
3979.147408 103.498317 
3981.076224 103.907892 
3983.005040 104.222300 
3984.933856 104.141458 
3986.862672 104.053805 
3988.791488 103.896367 
3990.720304 103.899935 
3992.649120 104.146648 
3994.577936 104.528121 
3996.506752 105.109161 
3998.435568 105.458209 
4000.364384 105.597474 
