# Supplementary material for: Characterization data and kinetic studies of novel lipophilic analogues from 2,4-dichlorophenoxyacetic acid and Propanil herbicides
Source: Data Brief. 2020 Aug 21;32:106202. doi: 10.1016/j.dib.2020.106202 (PMC7482028; doi:10.1016/j.dib.2020.106202)
Supplement: Supplementary file 2 [file mmc2.zip › 8c.txt]

##YUNITS=%T
399.264912 87.547336 
401.193728 84.309347 
403.122544 81.257533 
405.051360 89.152562 
406.980176 91.640444 
408.908992 81.342108 
410.837808 80.756421 
412.766624 80.428894 
414.695440 80.171219 
416.624256 90.894843 
418.553072 84.013340 
420.481888 90.133722 
422.410704 88.534393 
424.339520 88.527782 
426.268336 86.351543 
428.197152 86.387799 
430.125968 84.766895 
432.054784 79.337415 
433.983600 76.110179 
435.912416 73.027098 
437.841232 73.790362 
439.770048 70.824348 
441.698864 74.640140 
443.627680 76.842726 
445.556496 84.408678 
447.485312 83.301665 
449.414128 84.612559 
451.342944 81.475450 
453.271760 83.628134 
455.200576 81.566249 
457.129392 81.193903 
459.058208 77.448259 
460.987024 72.690410 
462.915840 70.503676 
464.844656 76.577306 
466.773472 77.520444 
468.702288 77.416237 
470.631104 80.599889 
472.559920 81.384199 
474.488736 83.209107 
476.417552 85.463623 
478.346368 82.616297 
480.275184 82.549139 
482.204000 86.118882 
484.132816 83.712185 
486.061632 82.347456 
487.990448 81.245065 
489.919264 82.643417 
491.848080 83.516439 
493.776896 83.691556 
495.705712 82.277769 
497.634528 81.313793 
499.563344 81.500031 
501.492160 78.523559 
503.420976 79.199704 
505.349792 79.645626 
507.278608 79.220317 
509.207424 79.979307 
511.136240 78.252359 
513.065056 75.354132 
514.993872 76.787685 
516.922688 74.004616 
518.851504 73.543619 
520.780320 74.891612 
522.709136 73.491957 
524.637952 73.814494 
526.566768 72.611228 
528.495584 73.215403 
530.424400 71.591299 
532.353216 71.927075 
534.282032 71.398949 
536.210848 70.233916 
538.139664 70.462757 
540.068480 68.746868 
541.997296 68.827112 
543.926112 66.860869 
545.854928 67.834305 
547.783744 65.244017 
549.712560 64.171936 
551.641376 61.032312 
553.570192 60.062579 
555.499008 55.841952 
557.427824 54.504155 
559.356640 57.021340 
561.285456 60.368008 
563.214272 62.606392 
565.143088 61.749864 
567.071904 61.654926 
569.000720 59.677598 
570.929536 59.254162 
572.858352 61.078967 
574.787168 62.884151 
576.715984 65.291756 
578.644800 66.785299 
580.573616 68.333658 
582.502432 68.417202 
584.431248 70.587196 
586.360064 70.425139 
588.288880 70.614740 
590.217696 69.999661 
592.146512 69.765868 
594.075328 68.357858 
596.004144 67.726874 
597.932960 69.688987 
599.861776 71.137143 
601.790592 72.806880 
603.719408 73.883185 
605.648224 74.250333 
607.577040 75.373521 
609.505856 75.785746 
611.434672 75.501603 
613.363488 77.090770 
615.292304 76.676706 
617.221120 76.450361 
619.149936 77.062163 
621.078752 76.001078 
623.007568 75.923569 
624.936384 74.290090 
626.865200 73.706682 
628.794016 72.336087 
630.722832 71.031179 
632.651648 69.942814 
634.580464 68.369917 
636.509280 67.431231 
638.438096 66.428535 
640.366912 66.010058 
642.295728 64.896200 
644.224544 61.559137 
646.153360 58.073466 
648.082176 58.093913 
650.010992 62.515839 
651.939808 63.986914 
653.868624 66.454654 
655.797440 68.688942 
657.726256 70.144350 
659.655072 70.370720 
661.583888 70.076512 
663.512704 70.425936 
665.441520 70.442549 
667.370336 70.748598 
669.299152 70.944136 
671.227968 71.594181 
673.156784 71.569901 
675.085600 70.841968 
677.014416 71.663426 
678.943232 71.227119 
680.872048 70.930277 
682.800864 70.108983 
684.729680 69.963571 
686.658496 69.677862 
688.587312 68.633908 
690.516128 68.204567 
692.444944 67.297815 
694.373760 66.572420 
696.302576 65.764775 
698.231392 65.157907 
700.160208 64.351434 
702.089024 63.682774 
704.017840 62.968324 
705.946656 62.035941 
707.875472 61.184879 
709.804288 60.240381 
711.733104 59.142688 
713.661920 57.495550 
715.590736 56.653429 
717.519552 55.143364 
719.448368 54.277341 
721.377184 53.515263 
723.306000 54.622819 
725.234816 56.529976 
727.163632 58.882830 
729.092448 60.248826 
731.021264 61.572489 
732.950080 62.355603 
734.878896 62.870169 
736.807712 63.056008 
738.736528 62.795708 
740.665344 62.898564 
742.594160 62.305513 
744.522976 61.670664 
746.451792 60.785238 
748.380608 60.629035 
750.309424 59.778666 
752.238240 59.020869 
754.167056 56.991533 
756.095872 55.115945 
758.024688 53.842014 
759.953504 54.121293 
761.882320 56.663358 
763.811136 58.763687 
765.739952 61.441302 
767.668768 63.050690 
769.597584 65.079559 
771.526400 66.712795 
773.455216 68.723919 
775.384032 70.116870 
777.312848 70.822313 
779.241664 71.487952 
781.170480 72.421576 
783.099296 72.415484 
785.028112 71.874440 
786.956928 71.624981 
788.885744 71.028636 
790.814560 70.158401 
792.743376 67.263175 
794.672192 60.850794 
796.601008 57.267454 
798.529824 59.599748 
800.458640 57.813873 
802.387456 52.516065 
804.316272 51.460419 
806.245088 55.204310 
808.173904 60.677398 
810.102720 62.992595 
812.031536 64.914984 
813.960352 66.129912 
815.889168 67.054788 
817.817984 67.531268 
819.746800 68.490788 
821.675616 69.191070 
823.604432 70.249023 
825.533248 71.115775 
827.462064 72.280545 
829.390880 72.860607 
831.319696 72.832885 
833.248512 71.755078 
835.177328 69.160693 
837.106144 65.298571 
839.034960 64.710359 
840.963776 69.143971 
842.892592 73.650030 
844.821408 75.243602 
846.750224 76.317250 
848.679040 75.264164 
850.607856 74.591600 
852.536672 72.779421 
854.465488 68.961701 
856.394304 60.290125 
858.323120 61.130137 
860.251936 68.011965 
862.180752 67.993668 
864.109568 64.720879 
866.038384 59.732329 
867.967200 56.824261 
869.896016 60.907634 
871.824832 67.418843 
873.753648 71.077115 
875.682464 74.108208 
877.611280 75.647792 
879.540096 76.627493 
881.468912 77.631189 
883.397728 78.023683 
885.326544 77.616530 
887.255360 77.051451 
889.184176 77.646532 
891.112992 77.546256 
893.041808 78.362884 
894.970624 79.177668 
896.899440 79.745648 
898.828256 79.570110 
900.757072 79.496580 
902.685888 79.338248 
904.614704 78.745099 
906.543520 78.616066 
908.472336 78.439635 
910.401152 78.844371 
912.329968 78.655760 
914.258784 78.617520 
916.187600 77.841619 
918.116416 76.902433 
920.045232 74.875593 
921.974048 72.811864 
923.902864 70.316874 
925.831680 69.308491 
927.760496 69.264198 
929.689312 69.054887 
931.618128 71.203709 
933.546944 72.621188 
935.475760 73.463472 
937.404576 74.558652 
939.333392 75.478484 
941.262208 75.656583 
943.191024 75.879235 
945.119840 75.875977 
947.048656 74.663083 
948.977472 73.668152 
950.906288 72.844100 
952.835104 72.615651 
954.763920 72.691670 
956.692736 72.287021 
958.621552 70.679179 
960.550368 67.144714 
962.479184 64.579712 
964.408000 64.181277 
966.336816 65.656234 
968.265632 67.565649 
970.194448 69.509023 
972.123264 70.998391 
974.052080 72.571960 
975.980896 73.703547 
977.909712 74.755501 
979.838528 75.655648 
981.767344 76.257754 
983.696160 76.657620 
985.624976 76.729566 
987.553792 76.425794 
989.482608 75.972875 
991.411424 75.979870 
993.340240 76.083181 
995.269056 76.192403 
997.197872 76.061312 
999.126688 75.909084 
1001.055504 75.522570 
1002.984320 74.700173 
1004.913136 74.061527 
1006.841952 72.873748 
1008.770768 71.899795 
1010.699584 70.841665 
1012.628400 70.740671 
1014.557216 70.832228 
1016.486032 70.867953 
1018.414848 69.933149 
1020.343664 69.022180 
1022.272480 68.379013 
1024.201296 68.072789 
1026.130112 67.395197 
1028.058928 66.323399 
1029.987744 65.060094 
1031.916560 63.290065 
1033.845376 61.395590 
1035.774192 58.996135 
1037.703008 57.421011 
1039.631824 59.186579 
1041.560640 61.704033 
1043.489456 63.805784 
1045.418272 65.841726 
1047.347088 67.587752 
1049.275904 68.597464 
1051.204720 67.973273 
1053.133536 66.085312 
1055.062352 64.042839 
1056.991168 61.658235 
1058.919984 59.040637 
1060.848800 56.183849 
1062.777616 52.958698 
1064.706432 51.083154 
1066.635248 51.678086 
1068.564064 53.103564 
1070.492880 55.033009 
1072.421696 57.246132 
1074.350512 60.066412 
1076.279328 62.699237 
1078.208144 64.714997 
1080.136960 65.808496 
1082.065776 66.241155 
1083.994592 65.819000 
1085.923408 64.654386 
1087.852224 63.690051 
1089.781040 62.015367 
1091.709856 60.218262 
1093.638672 59.058964 
1095.567488 58.527815 
1097.496304 57.179649 
1099.425120 54.945100 
1101.353936 53.310722 
1103.282752 52.689318 
1105.211568 53.125025 
1107.140384 54.419004 
1109.069200 56.841447 
1110.998016 59.263447 
1112.926832 60.860268 
1114.855648 61.732781 
1116.784464 62.012302 
1118.713280 62.085708 
1120.642096 63.556375 
1122.570912 65.323794 
1124.499728 67.295193 
1126.428544 68.433190 
1128.357360 69.047842 
1130.286176 69.478160 
1132.214992 69.963647 
1134.143808 70.284005 
1136.072624 70.876579 
1138.001440 71.331577 
1139.930256 71.425775 
1141.859072 71.703049 
1143.787888 71.311828 
1145.716704 69.968495 
1147.645520 69.244624 
1149.574336 69.024765 
1151.503152 67.588758 
1153.431968 66.070993 
1155.360784 65.722062 
1157.289600 66.212178 
1159.218416 68.327480 
1161.147232 70.437749 
1163.076048 71.586631 
1165.004864 72.766498 
1166.933680 73.453475 
1168.862496 74.381873 
1170.791312 74.890016 
1172.720128 75.052072 
1174.648944 75.399980 
1176.577760 75.379114 
1178.506576 75.493912 
1180.435392 75.231109 
1182.364208 75.102474 
1184.293024 74.661501 
1186.221840 74.516644 
1188.150656 73.913661 
1190.079472 73.601891 
1192.008288 73.161576 
1193.937104 72.679074 
1195.865920 72.079142 
1197.794736 71.671555 
1199.723552 71.266359 
1201.652368 71.033746 
1203.581184 70.420697 
1205.510000 69.571895 
1207.438816 68.791092 
1209.367632 67.801904 
1211.296448 66.572637 
1213.225264 65.480783 
1215.154080 64.457083 
1217.082896 63.662875 
1219.011712 62.659603 
1220.940528 61.464107 
1222.869344 60.309334 
1224.798160 59.217112 
1226.726976 58.048516 
1228.655792 57.326450 
1230.584608 56.382264 
1232.513424 55.629494 
1234.442240 54.436759 
1236.371056 53.059328 
1238.299872 51.711360 
1240.228688 51.033626 
1242.157504 50.507911 
1244.086320 50.257639 
1246.015136 50.116185 
1247.943952 50.051723 
1249.872768 49.622597 
1251.801584 49.229115 
1253.730400 48.920553 
1255.659216 48.586502 
1257.588032 48.274043 
1259.516848 47.983898 
1261.445664 47.683144 
1263.374480 48.461811 
1265.303296 49.916024 
1267.232112 52.211187 
1269.160928 54.057731 
1271.089744 55.313948 
1273.018560 55.351210 
1274.947376 55.580931 
1276.876192 55.727126 
1278.805008 55.623293 
1280.733824 55.160274 
1282.662640 54.354016 
1284.591456 53.475800 
1286.520272 52.656602 
1288.449088 51.591586 
1290.377904 51.110237 
1292.306720 50.976463 
1294.235536 51.655326 
1296.164352 52.876885 
1298.093168 54.524371 
1300.021984 56.091924 
1301.950800 57.751017 
1303.879616 58.761655 
1305.808432 59.675225 
1307.737248 60.411899 
1309.666064 61.142350 
1311.594880 61.074299 
1313.523696 60.467506 
1315.452512 59.626527 
1317.381328 59.499101 
1319.310144 60.543126 
1321.238960 62.947229 
1323.167776 65.437096 
1325.096592 67.246908 
1327.025408 68.529896 
1328.954224 69.626502 
1330.883040 70.376332 
1332.811856 70.933629 
1334.740672 70.926490 
1336.669488 70.718371 
1338.598304 70.142195 
1340.527120 69.965099 
1342.455936 69.865573 
1344.384752 69.245584 
1346.313568 68.625127 
1348.242384 67.895905 
1350.171200 67.174038 
1352.100016 66.465819 
1354.028832 65.869225 
1355.957648 65.212006 
1357.886464 64.763929 
1359.815280 64.045273 
1361.744096 63.460386 
1363.672912 62.825617 
1365.601728 61.837778 
1367.530544 61.806567 
1369.459360 60.912936 
1371.388176 61.097212 
1373.316992 61.645577 
1375.245808 61.266187 
1377.174624 61.611368 
1379.103440 61.864250 
1381.032256 62.794928 
1382.961072 62.445301 
1384.889888 61.919903 
1386.818704 60.551985 
1388.747520 59.145394 
1390.676336 58.138143 
1392.605152 60.208527 
1394.533968 63.771044 
1396.462784 66.665371 
1398.391600 68.141845 
1400.320416 68.553315 
1402.249232 69.285467 
1404.178048 68.811686 
1406.106864 69.070272 
1408.035680 69.091566 
1409.964496 68.269304 
1411.893312 67.183647 
1413.822128 65.995010 
1415.750944 64.952746 
1417.679760 64.096459 
1419.608576 63.093144 
1421.537392 63.079149 
1423.466208 61.025831 
1425.395024 59.748074 
1427.323840 58.888505 
1429.252656 57.732447 
1431.181472 56.658447 
1433.110288 55.493503 
1435.039104 54.688295 
1436.967920 53.496294 
1438.896736 52.309270 
1440.825552 51.610087 
1442.754368 50.612538 
1444.683184 49.879794 
1446.612000 50.600354 
1448.540816 52.246927 
1450.469632 53.342630 
1452.398448 53.436276 
1454.327264 52.707123 
1456.256080 51.623926 
1458.184896 51.361383 
1460.113712 51.694414 
1462.042528 51.081855 
1463.971344 49.711482 
1465.900160 48.273211 
1467.828976 48.808597 
1469.757792 48.749809 
1471.686608 47.601470 
1473.615424 45.439944 
1475.544240 44.619322 
1477.473056 42.890463 
1479.401872 43.742981 
1481.330688 44.366642 
1483.259504 45.910354 
1485.188320 46.875958 
1487.117136 47.760808 
1489.045952 49.544791 
1490.974768 51.370825 
1492.903584 53.419987 
1494.832400 53.788381 
1496.761216 54.451787 
1498.690032 55.766846 
1500.618848 57.335188 
1502.547664 58.074705 
1504.476480 57.847643 
1506.405296 57.975274 
1508.334112 58.208713 
1510.262928 59.492130 
1512.191744 59.642621 
1514.120560 59.918029 
1516.049376 57.746471 
1517.978192 57.037323 
1519.907008 56.723761 
1521.835824 55.180066 
1523.764640 55.058153 
1525.693456 53.934410 
1527.622272 53.236399 
1529.551088 52.286983 
1531.479904 52.427599 
1533.408720 51.676792 
1535.337536 50.890909 
1537.266352 51.644465 
1539.195168 52.056929 
1541.123984 51.794368 
1543.052800 52.706977 
1544.981616 52.940995 
1546.910432 54.257850 
1548.839248 54.411221 
1550.768064 55.154709 
1552.696880 55.277230 
1554.625696 54.914446 
1556.554512 55.188153 
1558.483328 55.366950 
1560.412144 55.107280 
1562.340960 55.845322 
1564.269776 55.400946 
1566.198592 54.983948 
1568.127408 55.974737 
1570.056224 56.082319 
1571.985040 55.747838 
1573.913856 56.953898 
1575.842672 57.507204 
1577.771488 58.426697 
1579.700304 59.923772 
1581.629120 60.092590 
1583.557936 60.335407 
1585.486752 60.648132 
1587.415568 60.849760 
1589.344384 60.936389 
1591.273200 62.466755 
1593.202016 64.813486 
1595.130832 66.425963 
1597.059648 67.722665 
1598.988464 68.761086 
1600.917280 69.209443 
1602.846096 69.653342 
1604.774912 70.211884 
1606.703728 70.644906 
1608.632544 70.941376 
1610.561360 71.473318 
1612.490176 71.784890 
1614.418992 71.132785 
1616.347808 70.980105 
1618.276624 71.053600 
1620.205440 71.549739 
1622.134256 70.497250 
1624.063072 70.015942 
1625.991888 70.289999 
1627.920704 69.124647 
1629.849520 69.485112 
1631.778336 68.213445 
1633.707152 66.990669 
1635.635968 65.547603 
1637.564784 64.809396 
1639.493600 65.019258 
1641.422416 64.648122 
1643.351232 63.342375 
1645.280048 61.021561 
1647.208864 59.115156 
1649.137680 58.586955 
1651.066496 57.141535 
1652.995312 54.891676 
1654.924128 53.057845 
1656.852944 52.841488 
1658.781760 50.560808 
1660.710576 49.477401 
1662.639392 46.540988 
1664.568208 46.281138 
1666.497024 46.642901 
1668.425840 48.274187 
1670.354656 47.692789 
1672.283472 48.950015 
1674.212288 49.031191 
1676.141104 47.938027 
1678.069920 48.301108 
1679.998736 47.024792 
1681.927552 46.543252 
1683.856368 46.233348 
1685.785184 43.691436 
1687.714000 46.056382 
1689.642816 47.299186 
1691.571632 48.986102 
1693.500448 50.499099 
1695.429264 52.322084 
1697.358080 53.224119 
1699.286896 56.349270 
1701.215712 57.433982 
1703.144528 60.106395 
1705.073344 61.135634 
1707.002160 63.608090 
1708.930976 65.470256 
1710.859792 66.415336 
1712.788608 66.984669 
1714.717424 68.188935 
1716.646240 69.279121 
1718.575056 70.186821 
1720.503872 72.118968 
1722.432688 72.728401 
1724.361504 73.491470 
1726.290320 74.169073 
1728.219136 73.951173 
1730.147952 73.977108 
1732.076768 74.529764 
1734.005584 75.124689 
1735.934400 75.719058 
1737.863216 76.133893 
1739.792032 76.381345 
1741.720848 76.891298 
1743.649664 77.299693 
1745.578480 77.824954 
1747.507296 78.287887 
1749.436112 78.686388 
1751.364928 79.028337 
1753.293744 79.517021 
1755.222560 79.798213 
1757.151376 80.184291 
1759.080192 80.546495 
1761.009008 80.932755 
1762.937824 81.333771 
1764.866640 81.907990 
1766.795456 82.145284 
1768.724272 82.534469 
1770.653088 82.950044 
1772.581904 83.351370 
1774.510720 83.787414 
1776.439536 84.224286 
1778.368352 84.613215 
1780.297168 84.808804 
1782.225984 85.657361 
1784.154800 85.477247 
1786.083616 86.240437 
1788.012432 86.462316 
1789.941248 86.103062 
1791.870064 86.248189 
1793.798880 86.412102 
1795.727696 86.657648 
1797.656512 86.819215 
1799.585328 86.951207 
1801.514144 87.082659 
1803.442960 87.505290 
1805.371776 87.633931 
1807.300592 87.678637 
1809.229408 87.803295 
1811.158224 87.921626 
1813.087040 88.107989 
1815.015856 88.317025 
1816.944672 88.123238 
1818.873488 88.486010 
1820.802304 88.214771 
1822.731120 88.199120 
1824.659936 88.146138 
1826.588752 88.131768 
1828.517568 87.983758 
1830.446384 87.827217 
1832.375200 88.256030 
1834.304016 87.925190 
1836.232832 87.729372 
1838.161648 87.335399 
1840.090464 86.841908 
1842.019280 86.010067 
1843.948096 85.010442 
1845.876912 83.680038 
1847.805728 83.076394 
1849.734544 83.538225 
1851.663360 84.471081 
1853.592176 85.486181 
1855.520992 86.440633 
1857.449808 86.729430 
1859.378624 87.032433 
1861.307440 87.221068 
1863.236256 87.345383 
1865.165072 86.836578 
1867.093888 86.721169 
1869.022704 86.715229 
1870.951520 86.180215 
1872.880336 86.130078 
1874.809152 86.547810 
1876.737968 86.991349 
1878.666784 87.379902 
1880.595600 87.760895 
1882.524416 88.166172 
1884.453232 88.182548 
1886.382048 88.424447 
1888.310864 88.583127 
1890.239680 88.779783 
1892.168496 89.222793 
1894.097312 89.096791 
1896.026128 89.221290 
1897.954944 89.371221 
1899.883760 89.465670 
1901.812576 89.554922 
1903.741392 89.652686 
1905.670208 89.715672 
1907.599024 89.797233 
1909.527840 89.870554 
1911.456656 89.936887 
1913.385472 90.010815 
1915.314288 90.069504 
1917.243104 90.117720 
1919.171920 90.165817 
1921.100736 90.197292 
1923.029552 90.203721 
1924.958368 90.499167 
1926.887184 90.186941 
1928.816000 90.312093 
1930.744816 90.093208 
1932.673632 90.027770 
1934.602448 89.954472 
1936.531264 89.892503 
1938.460080 89.780006 
1940.388896 89.687969 
1942.317712 89.578729 
1944.246528 89.480374 
1946.175344 89.382605 
1948.104160 89.418304 
1950.032976 89.192606 
1951.961792 89.186398 
1953.890608 89.042215 
1955.819424 89.016922 
1957.748240 88.953914 
1959.677056 88.964796 
1961.605872 89.036253 
1963.534688 89.065697 
1965.463504 89.307003 
1967.392320 89.432875 
1969.321136 89.698484 
1971.249952 89.794075 
1973.178768 90.033852 
1975.107584 90.010180 
1977.036400 90.131550 
1978.965216 90.225089 
1980.894032 90.334685 
1982.822848 90.415094 
1984.751664 90.488827 
1986.680480 90.533476 
1988.609296 90.577616 
1990.538112 90.612789 
1992.466928 90.623005 
1994.395744 90.874903 
1996.324560 90.638818 
1998.253376 90.775089 
2000.182192 90.697492 
2002.111008 90.660270 
2004.039824 90.440015 
2005.968640 90.358816 
2007.897456 90.089393 
2009.826272 89.823338 
2011.755088 89.513876 
2013.683904 89.137743 
2015.612720 88.894277 
2017.541536 88.651692 
2019.470352 88.668950 
2021.399168 88.629532 
2023.327984 88.857508 
2025.256800 88.964649 
2027.185616 88.992145 
2029.114432 88.937949 
2031.043248 88.852622 
2032.972064 88.813857 
2034.900880 88.577499 
2036.829696 88.629739 
2038.758512 88.649094 
2040.687328 88.859542 
2042.616144 88.942320 
2044.544960 89.231711 
2046.473776 89.281550 
2048.402592 89.393102 
2050.331408 89.428994 
2052.260224 89.436666 
2054.189040 89.497949 
2056.117856 89.530397 
2058.046672 89.717694 
2059.975488 89.691899 
2061.904304 89.746715 
2063.833120 89.620335 
2065.761936 89.660154 
2067.690752 89.536215 
2069.619568 89.311730 
2071.548384 89.188782 
2073.477200 88.887692 
2075.406016 88.887576 
2077.334832 88.875115 
2079.263648 89.184098 
2081.192464 89.255681 
2083.121280 89.566533 
2085.050096 89.504102 
2086.978912 89.533221 
2088.907728 89.529796 
2090.836544 89.243822 
2092.765360 88.954584 
2094.694176 88.552314 
2096.622992 88.371426 
2098.551808 88.206685 
2100.480624 88.475331 
2102.409440 88.709258 
2104.338256 89.065144 
2106.267072 89.168215 
2108.195888 89.406920 
2110.124704 89.512149 
2112.053520 89.525917 
2113.982336 89.633231 
2115.911152 89.669346 
2117.839968 89.704333 
2119.768784 89.656793 
2121.697600 89.621024 
2123.626416 89.486999 
2125.555232 89.382460 
2127.484048 89.286823 
2129.412864 89.167924 
2131.341680 89.159706 
2133.270496 88.926731 
2135.199312 88.780701 
2137.128128 88.494098 
2139.056944 88.300073 
2140.985760 87.960352 
2142.914576 87.850995 
2144.843392 87.664396 
2146.772208 87.648606 
2148.701024 87.637688 
2150.629840 87.669195 
2152.558656 87.876957 
2154.487472 88.008893 
2156.416288 88.378701 
2158.345104 88.679562 
2160.273920 89.096861 
2162.202736 89.396246 
2164.131552 89.705516 
2166.060368 89.820547 
2167.989184 89.998935 
2169.918000 90.033829 
2171.846816 90.013526 
2173.775632 90.059529 
2175.704448 89.996977 
2177.633264 90.092001 
2179.562080 89.978630 
2181.490896 89.948566 
2183.419712 89.882429 
2185.348528 89.880099 
2187.277344 89.916999 
2189.206160 89.884974 
2191.134976 89.867412 
2193.063792 89.855624 
2194.992608 89.882215 
2196.921424 89.974991 
2198.850240 90.114581 
2200.779056 90.102380 
2202.707872 90.274177 
2204.636688 90.419285 
2206.565504 90.567333 
2208.494320 90.771912 
2210.423136 90.779407 
2212.351952 90.846810 
2214.280768 90.922550 
2216.209584 90.861642 
2218.138400 90.847447 
2220.067216 90.991303 
2221.996032 90.909964 
2223.924848 90.816383 
2225.853664 90.703518 
2227.782480 90.683828 
2229.711296 90.736019 
2231.640112 90.755179 
2233.568928 90.895365 
2235.497744 90.917156 
2237.426560 90.902596 
2239.355376 90.817721 
2241.284192 90.833759 
2243.213008 90.703375 
2245.141824 90.906049 
2247.070640 90.722775 
2248.999456 90.794455 
2250.928272 90.773952 
2252.857088 90.755978 
2254.785904 90.748582 
2256.714720 90.740985 
2258.643536 90.719988 
2260.572352 90.704845 
2262.501168 90.682100 
2264.429984 90.666416 
2266.358800 90.639103 
2268.287616 90.604675 
2270.216432 90.560868 
2272.145248 90.515940 
2274.074064 90.453654 
2276.002880 90.391773 
2277.931696 90.300857 
2279.860512 90.204990 
2281.789328 90.096019 
2283.718144 89.977766 
2285.646960 89.844435 
2287.575776 89.713944 
2289.504592 89.561973 
2291.433408 89.411205 
2293.362224 89.259771 
2295.291040 89.104628 
2297.219856 88.954934 
2299.148672 88.827075 
2301.077488 88.719997 
2303.006304 88.636068 
2304.935120 88.576529 
2306.863936 88.562659 
2308.792752 88.588198 
2310.721568 88.616905 
2312.650384 88.655979 
2314.579200 88.691693 
2316.508016 88.752469 
2318.436832 88.842473 
2320.365648 88.941199 
2322.294464 89.033655 
2324.223280 89.117945 
2326.152096 89.195053 
2328.080912 89.299767 
2330.009728 89.405967 
2331.938544 89.508587 
2333.867360 89.576237 
2335.796176 89.615066 
2337.724992 89.670576 
2339.653808 89.802810 
2341.582624 89.967832 
2343.511440 90.138438 
2345.440256 90.366275 
2347.369072 90.561578 
2349.297888 90.823134 
2351.226704 91.099718 
2353.155520 91.343425 
2355.084336 91.538517 
2357.013152 91.757390 
2358.941968 91.903992 
2360.870784 92.078899 
2362.799600 92.193792 
2364.728416 92.219187 
2366.657232 92.168779 
2368.586048 92.100066 
2370.514864 91.916705 
2372.443680 91.739776 
2374.372496 91.518767 
2376.301312 91.280412 
2378.230128 91.042640 
2380.158944 90.816038 
2382.087760 90.570672 
2384.016576 90.358368 
2385.945392 90.173515 
2387.874208 89.970491 
2389.803024 89.787404 
2391.731840 89.634486 
2393.660656 89.705517 
2395.589472 89.648149 
2397.518288 89.637963 
2399.447104 89.664456 
2401.375920 89.672793 
2403.304736 89.816643 
2405.233552 89.835408 
2407.162368 89.859133 
2409.091184 89.779497 
2411.020000 89.707277 
2412.948816 89.639678 
2414.877632 89.586263 
2416.806448 89.416410 
2418.735264 89.296485 
2420.664080 89.214849 
2422.592896 89.112054 
2424.521712 89.157328 
2426.450528 89.070645 
2428.379344 89.118820 
2430.308160 89.041842 
2432.236976 89.013714 
2434.165792 88.877208 
2436.094608 88.709972 
2438.023424 88.441361 
2439.952240 88.209250 
2441.881056 88.003276 
2443.809872 87.801079 
2445.738688 87.787142 
2447.667504 87.671702 
2449.596320 87.826412 
2451.525136 88.006190 
2453.453952 88.315159 
2455.382768 88.506195 
2457.311584 88.774916 
2459.240400 88.904526 
2461.169216 89.088545 
2463.098032 89.102208 
2465.026848 89.073131 
2466.955664 89.044367 
2468.884480 88.898257 
2470.813296 88.804288 
2472.742112 88.587509 
2474.670928 88.442515 
2476.599744 88.246235 
2478.528560 88.069335 
2480.457376 87.852938 
2482.386192 87.743391 
2484.315008 87.568525 
2486.243824 87.477474 
2488.172640 87.398079 
2490.101456 87.219732 
2492.030272 87.193510 
2493.959088 86.943809 
2495.887904 86.925925 
2497.816720 86.778796 
2499.745536 86.828636 
2501.674352 86.753813 
2503.603168 86.772552 
2505.531984 86.653074 
2507.460800 86.440756 
2509.389616 86.351585 
2511.318432 86.143058 
2513.247248 85.951033 
2515.176064 85.780280 
2517.104880 85.580710 
2519.033696 85.373069 
2520.962512 85.284324 
2522.891328 84.929316 
2524.820144 84.724536 
2526.748960 84.504499 
2528.677776 84.290164 
2530.606592 84.151683 
2532.535408 83.884791 
2534.464224 83.739370 
2536.393040 83.563886 
2538.321856 83.525938 
2540.250672 83.354942 
2542.179488 83.325588 
2544.108304 83.065919 
2546.037120 83.061152 
2547.965936 82.909731 
2549.894752 82.741846 
2551.823568 82.658039 
2553.752384 82.475579 
2555.681200 82.513806 
2557.610016 82.503654 
2559.538832 82.734842 
2561.467648 82.870911 
2563.396464 83.247960 
2565.325280 83.362742 
2567.254096 83.589144 
2569.182912 83.556671 
2571.111728 83.622734 
2573.040544 83.655807 
2574.969360 83.546984 
2576.898176 83.686653 
2578.826992 83.654767 
2580.755808 83.713924 
2582.684624 83.576729 
2584.613440 83.677010 
2586.542256 83.570991 
2588.471072 83.671207 
2590.399888 83.537571 
2592.328704 83.508298 
2594.257520 83.470110 
2596.186336 83.403984 
2598.115152 83.386018 
2600.043968 83.223307 
2601.972784 83.257457 
2603.901600 83.142689 
2605.830416 83.082578 
2607.759232 82.973791 
2609.688048 82.860541 
2611.616864 82.823839 
2613.545680 82.583596 
2615.474496 82.599579 
2617.403312 82.444668 
2619.332128 82.404914 
2621.260944 82.179659 
2623.189760 82.044250 
2625.118576 81.794797 
2627.047392 81.648103 
2628.976208 81.420339 
2630.905024 81.309427 
2632.833840 81.192689 
2634.762656 81.286896 
2636.691472 81.357887 
2638.620288 81.334054 
2640.549104 81.449349 
2642.477920 81.444066 
2644.406736 81.566604 
2646.335552 81.435396 
2648.264368 81.511506 
2650.193184 81.348590 
2652.122000 81.358390 
2654.050816 81.227922 
2655.979632 81.189599 
2657.908448 81.045796 
2659.837264 80.818951 
2661.766080 80.776255 
2663.694896 80.428708 
2665.623712 80.285550 
2667.552528 80.082389 
2669.481344 80.065749 
2671.410160 79.919459 
2673.338976 79.876507 
2675.267792 79.756106 
2677.196608 79.750716 
2679.125424 79.732952 
2681.054240 79.694847 
2682.983056 79.766807 
2684.911872 79.753438 
2686.840688 79.733625 
2688.769504 79.885307 
2690.698320 80.068948 
2692.627136 80.095031 
2694.555952 80.283584 
2696.484768 80.345786 
2698.413584 80.394945 
2700.342400 80.408409 
2702.271216 80.303361 
2704.200032 80.335060 
2706.128848 80.186887 
2708.057664 80.065516 
2709.986480 79.804357 
2711.915296 79.718863 
2713.844112 79.381878 
2715.772928 79.261303 
2717.701744 78.989108 
2719.630560 78.699433 
2721.559376 78.533531 
2723.488192 78.196307 
2725.417008 77.915574 
2727.345824 77.675719 
2729.274640 77.665790 
2731.203456 77.588392 
2733.132272 77.733004 
2735.061088 77.848311 
2736.989904 77.948082 
2738.918720 78.097612 
2740.847536 78.093403 
2742.776352 78.173249 
2744.705168 78.187697 
2746.633984 78.215657 
2748.562800 78.172241 
2750.491616 78.112103 
2752.420432 77.892034 
2754.349248 77.861533 
2756.278064 77.554051 
2758.206880 77.551671 
2760.135696 77.307042 
2762.064512 77.171265 
2763.993328 77.025854 
2765.922144 76.877235 
2767.850960 76.681464 
2769.779776 76.379549 
2771.708592 76.226791 
2773.637408 75.884748 
2775.566224 75.662209 
2777.495040 75.274947 
2779.423856 74.946101 
2781.352672 74.652570 
2783.281488 74.266818 
2785.210304 73.914878 
2787.139120 73.344303 
2789.067936 72.987912 
2790.996752 72.540540 
2792.925568 72.098290 
2794.854384 71.528704 
2796.783200 71.087085 
2798.712016 70.407209 
2800.640832 69.922425 
2802.569648 69.349602 
2804.498464 68.873849 
2806.427280 68.326822 
2808.356096 67.757842 
2810.284912 67.245452 
2812.213728 66.688475 
2814.142544 66.216494 
2816.071360 65.509236 
2818.000176 64.818895 
2819.928992 64.111712 
2821.857808 63.214640 
2823.786624 62.301426 
2825.715440 61.304193 
2827.644256 60.264640 
2829.573072 59.075081 
2831.501888 58.200358 
2833.430704 56.985024 
2835.359520 55.956445 
2837.288336 54.489986 
2839.217152 53.047124 
2841.145968 51.038536 
2843.074784 49.106661 
2845.003600 47.223792 
2846.932416 45.724497 
2848.861232 44.851544 
2850.790048 44.618932 
2852.718864 45.006788 
2854.647680 45.807906 
2856.576496 46.984650 
2858.505312 48.209148 
2860.434128 49.495308 
2862.362944 50.583597 
2864.291760 51.441957 
2866.220576 51.897818 
2868.149392 52.024396 
2870.078208 52.223387 
2872.007024 52.657856 
2873.935840 53.140558 
2875.864656 53.250109 
2877.793472 53.591362 
2879.722288 53.436322 
2881.651104 53.297717 
2883.579920 52.950333 
2885.508736 52.625489 
2887.437552 52.126683 
2889.366368 51.722978 
2891.295184 51.185558 
2893.224000 50.671374 
2895.152816 50.176551 
2897.081632 49.685357 
2899.010448 49.263071 
2900.939264 48.636416 
2902.868080 48.178370 
2904.796896 47.578025 
2906.725712 46.924027 
2908.654528 46.268705 
2910.583344 45.317949 
2912.512160 44.571280 
2914.440976 43.495910 
2916.369792 42.776514 
2918.298608 42.011016 
2920.227424 41.690504 
2922.156240 41.484322 
2924.085056 41.750181 
2926.013872 41.968385 
2927.942688 42.536278 
2929.871504 43.084813 
2931.800320 43.851221 
2933.729136 44.732241 
2935.657952 45.643316 
2937.586768 46.651865 
2939.515584 47.634522 
2941.444400 48.751319 
2943.373216 49.606410 
2945.302032 50.266000 
2947.230848 50.512830 
2949.159664 50.513395 
2951.088480 50.432093 
2953.017296 50.350339 
2954.946112 50.626735 
2956.874928 50.975641 
2958.803744 51.702326 
2960.732560 52.297642 
2962.661376 53.401712 
2964.590192 54.272742 
2966.519008 55.536755 
2968.447824 56.668900 
2970.376640 57.892039 
2972.305456 58.897679 
2974.234272 59.927245 
2976.163088 60.781299 
2978.091904 61.373546 
2980.020720 61.979563 
2981.949536 62.467161 
2983.878352 63.162171 
2985.807168 64.004000 
2987.735984 64.792232 
2989.664800 65.259189 
2991.593616 65.497578 
2993.522432 65.453436 
2995.451248 65.213618 
2997.380064 64.822704 
2999.308880 64.216079 
3001.237696 63.960553 
3003.166512 63.480980 
3005.095328 63.246889 
3007.024144 63.110413 
3008.952960 63.188633 
3010.881776 63.406141 
3012.810592 63.974421 
3014.739408 64.703404 
3016.668224 65.689471 
3018.597040 66.808155 
3020.525856 67.907523 
3022.454672 68.943875 
3024.383488 69.817471 
3026.312304 70.446508 
3028.241120 70.853135 
3030.169936 71.271941 
3032.098752 71.610041 
3034.027568 71.828586 
3035.956384 72.158993 
3037.885200 72.572171 
3039.814016 72.924717 
3041.742832 73.327160 
3043.671648 73.855223 
3045.600464 74.144899 
3047.529280 74.501755 
3049.458096 74.631927 
3051.386912 74.727153 
3053.315728 74.785031 
3055.244544 74.677023 
3057.173360 74.538411 
3059.102176 74.166509 
3061.030992 73.833365 
3062.959808 73.493005 
3064.888624 73.175683 
3066.817440 72.594348 
3068.746256 72.258141 
3070.675072 71.686265 
3072.603888 71.498304 
3074.532704 71.441769 
3076.461520 71.450229 
3078.390336 71.214717 
3080.319152 70.830647 
3082.247968 70.489733 
3084.176784 70.048447 
3086.105600 69.766450 
3088.034416 69.237447 
3089.963232 68.630748 
3091.892048 67.809502 
3093.820864 67.324229 
3095.749680 66.372421 
3097.678496 65.993960 
3099.607312 65.505900 
3101.536128 65.330645 
3103.464944 65.267682 
3105.393760 65.447393 
3107.322576 65.980828 
3109.251392 66.725575 
3111.180208 67.806104 
3113.109024 68.746096 
3115.037840 70.060012 
3116.966656 71.037586 
3118.895472 72.157450 
3120.824288 73.083311 
3122.753104 73.785689 
3124.681920 74.641061 
3126.610736 75.170918 
3128.539552 75.725427 
3130.468368 75.998256 
3132.397184 76.465078 
3134.326000 76.642164 
3136.254816 76.961679 
3138.183632 77.111425 
3140.112448 77.421415 
3142.041264 77.525734 
3143.970080 77.723622 
3145.898896 77.850613 
3147.827712 78.088939 
3149.756528 78.187235 
3151.685344 78.318407 
3153.614160 78.517922 
3155.542976 78.583488 
3157.471792 78.701363 
3159.400608 78.757305 
3161.329424 78.812648 
3163.258240 78.938136 
3165.187056 79.052820 
3167.115872 79.027877 
3169.044688 78.955355 
3170.973504 78.910421 
3172.902320 78.890655 
3174.831136 78.908114 
3176.759952 78.807506 
3178.688768 79.003570 
3180.617584 78.740161 
3182.546400 78.859691 
3184.475216 78.722459 
3186.404032 78.627297 
3188.332848 78.404562 
3190.261664 78.110020 
3192.190480 78.088655 
3194.119296 77.910817 
3196.048112 77.732506 
3197.976928 77.542791 
3199.905744 77.292096 
3201.834560 76.997699 
3203.763376 76.784383 
3205.692192 76.408517 
3207.621008 76.158348 
3209.549824 75.810165 
3211.478640 75.411814 
3213.407456 75.171503 
3215.336272 74.702293 
3217.265088 74.433807 
3219.193904 73.828407 
3221.122720 73.259100 
3223.051536 72.684010 
3224.980352 72.123213 
3226.909168 71.480925 
3228.837984 71.076240 
3230.766800 70.440326 
3232.695616 69.919353 
3234.624432 69.593576 
3236.553248 69.184209 
3238.482064 68.918448 
3240.410880 68.620222 
3242.339696 68.190732 
3244.268512 67.726706 
3246.197328 67.215562 
3248.126144 66.854705 
3250.054960 66.373513 
3251.983776 65.956119 
3253.912592 65.372417 
3255.841408 64.965983 
3257.770224 64.315290 
3259.699040 63.827265 
3261.627856 63.048230 
3263.556672 62.499971 
3265.485488 61.619736 
3267.414304 60.813312 
3269.343120 60.046475 
3271.271936 59.326792 
3273.200752 58.732954 
3275.129568 58.385833 
3277.058384 58.240006 
3278.987200 58.091158 
3280.916016 58.497601 
3282.844832 58.844269 
3284.773648 59.406934 
3286.702464 60.065061 
3288.631280 60.771347 
3290.560096 61.593992 
3292.488912 62.297865 
3294.417728 62.987304 
3296.346544 63.737536 
3298.275360 64.558839 
3300.204176 65.097523 
3302.132992 65.888201 
3304.061808 66.399688 
3305.990624 66.998734 
3307.919440 67.463463 
3309.848256 68.054827 
3311.777072 68.437579 
3313.705888 68.983149 
3315.634704 69.349781 
3317.563520 69.666673 
3319.492336 70.026801 
3321.421152 70.375576 
3323.349968 70.648354 
3325.278784 71.035664 
3327.207600 71.338661 
3329.136416 71.508366 
3331.065232 71.712385 
3332.994048 71.930977 
3334.922864 72.114747 
3336.851680 72.398990 
3338.780496 72.653378 
3340.709312 73.025018 
3342.638128 73.234258 
3344.566944 73.712302 
3346.495760 74.129699 
3348.424576 74.429212 
3350.353392 74.648422 
3352.282208 75.106978 
3354.211024 75.469434 
3356.139840 75.776761 
3358.068656 76.104778 
3359.997472 76.393299 
3361.926288 76.814295 
3363.855104 77.081445 
3365.783920 77.497509 
3367.712736 77.610000 
3369.641552 77.956921 
3371.570368 78.189828 
3373.499184 78.552425 
3375.428000 78.756792 
3377.356816 79.010226 
3379.285632 79.282283 
3381.214448 79.497338 
3383.143264 79.675745 
3385.072080 79.733654 
3387.000896 80.020514 
3388.929712 80.089566 
3390.858528 80.275147 
3392.787344 80.023251 
3394.716160 79.858379 
3396.644976 79.713142 
3398.573792 79.364186 
3400.502608 78.854463 
3402.431424 78.319421 
3404.360240 77.495595 
3406.289056 76.685659 
3408.217872 75.381062 
3410.146688 73.931569 
3412.075504 72.206231 
3414.004320 69.963339 
3415.933136 67.539596 
3417.861952 64.833951 
3419.790768 61.846983 
3421.719584 60.037184 
3423.648400 60.434544 
3425.577216 62.966302 
3427.506032 65.539337 
3429.434848 67.476083 
3431.363664 68.944617 
3433.292480 70.569596 
3435.221296 71.970800 
3437.150112 73.534084 
3439.078928 75.277670 
3441.007744 77.034824 
3442.936560 78.708063 
3444.865376 80.608738 
3446.794192 82.084915 
3448.723008 83.534599 
3450.651824 84.450505 
3452.580640 85.541727 
3454.509456 86.186337 
3456.438272 86.839768 
3458.367088 87.306622 
3460.295904 87.441143 
3462.224720 87.705708 
3464.153536 87.844403 
3466.082352 87.944597 
3468.011168 87.979894 
3469.939984 87.858038 
3471.868800 88.059010 
3473.797616 88.105801 
3475.726432 88.163836 
3477.655248 88.235529 
3479.584064 88.114699 
3481.512880 88.073607 
3483.441696 88.203286 
3485.370512 88.303199 
3487.299328 88.142741 
3489.228144 88.224657 
3491.156960 88.244479 
3493.085776 88.365112 
3495.014592 88.288292 
3496.943408 88.411798 
3498.872224 88.462217 
3500.801040 88.439973 
3502.729856 88.547955 
3504.658672 88.628678 
3506.587488 88.641389 
3508.516304 88.555419 
3510.445120 88.849720 
3512.373936 88.729290 
3514.302752 88.876620 
3516.231568 88.930075 
3518.160384 88.947487 
3520.089200 88.808762 
3522.018016 89.002520 
3523.946832 89.165206 
3525.875648 89.107169 
3527.804464 89.191091 
3529.733280 89.330460 
3531.662096 89.206620 
3533.590912 89.217482 
3535.519728 89.283510 
3537.448544 89.226735 
3539.377360 89.364835 
3541.306176 89.372763 
3543.234992 89.391509 
3545.163808 89.426694 
3547.092624 89.453326 
3549.021440 89.475532 
3550.950256 89.504896 
3552.879072 89.521347 
3554.807888 89.559094 
3556.736704 89.576536 
3558.665520 89.583394 
3560.594336 89.583473 
3562.523152 89.589782 
3564.451968 89.597481 
3566.380784 89.595198 
3568.309600 89.594557 
3570.238416 89.585331 
3572.167232 89.575952 
3574.096048 89.564431 
3576.024864 89.549959 
3577.953680 89.537111 
3579.882496 89.513686 
3581.811312 89.472765 
3583.740128 89.437752 
3585.668944 89.409450 
3587.597760 89.364639 
3589.526576 89.313849 
3591.455392 89.264496 
3593.384208 89.200309 
3595.313024 89.151966 
3597.241840 89.102813 
3599.170656 89.071447 
3601.099472 89.037963 
3603.028288 89.017026 
3604.957104 88.997882 
3606.885920 88.990616 
3608.814736 88.986546 
3610.743552 88.975510 
3612.672368 88.986471 
3614.601184 89.012625 
3616.530000 89.025133 
3618.458816 89.079603 
3620.387632 89.091449 
3622.316448 89.112788 
3624.245264 89.129233 
3626.174080 89.135266 
3628.102896 89.127764 
3630.031712 89.125227 
3631.960528 89.111400 
3633.889344 89.092116 
3635.818160 89.170072 
3637.746976 89.088453 
3639.675792 89.079917 
3641.604608 89.071778 
3643.533424 89.026902 
3645.462240 89.024053 
3647.391056 89.007319 
3649.319872 88.981674 
3651.248688 88.973766 
3653.177504 88.962774 
3655.106320 88.949120 
3657.035136 88.932252 
3658.963952 88.937156 
3660.892768 88.930202 
3662.821584 88.975010 
3664.750400 89.016073 
3666.679216 89.050799 
3668.608032 89.108783 
3670.536848 89.143874 
3672.465664 89.194841 
3674.394480 89.261759 
3676.323296 89.340565 
3678.252112 89.429640 
3680.180928 89.533410 
3682.109744 89.458256 
3684.038560 89.722862 
3685.967376 89.814927 
3687.896192 89.901902 
3689.825008 89.960144 
3691.753824 90.047617 
3693.682640 90.135990 
3695.611456 90.189491 
3697.540272 90.264208 
3699.469088 90.345038 
3701.397904 90.417371 
3703.326720 90.470504 
3705.255536 90.507697 
3707.184352 90.542022 
3709.113168 90.580602 
3711.041984 90.611176 
3712.970800 90.638695 
3714.899616 90.791834 
3716.828432 90.658459 
3718.757248 90.651399 
3720.686064 90.664698 
3722.614880 90.662910 
3724.543696 90.650438 
3726.472512 90.612396 
3728.401328 90.611471 
3730.330144 90.534906 
3732.258960 90.504669 
3734.187776 90.500880 
3736.116592 90.456990 
3738.045408 90.448515 
3739.974224 90.454145 
3741.903040 90.448126 
3743.831856 90.469743 
3745.760672 90.461744 
3747.689488 90.460104 
3749.618304 90.464362 
3751.547120 90.465982 
3753.475936 90.491566 
3755.404752 90.530657 
3757.333568 90.561561 
3759.262384 90.574745 
3761.191200 90.627582 
3763.120016 90.401961 
3765.048832 90.633333 
3766.977648 90.642727 
3768.906464 90.651887 
3770.835280 90.662754 
3772.764096 90.823390 
3774.692912 90.676138 
3776.621728 90.689156 
3778.550544 90.670261 
3780.479360 90.655130 
3782.408176 90.631854 
3784.336992 90.603321 
3786.265808 90.572746 
3788.194624 90.562733 
3790.123440 90.453910 
3792.052256 90.502117 
3793.981072 90.468297 
3795.909888 90.448678 
3797.838704 90.418264 
3799.767520 90.379080 
3801.696336 90.340192 
3803.625152 90.316345 
3805.553968 90.309014 
3807.482784 90.277470 
3809.411600 90.262950 
3811.340416 90.268834 
3813.269232 90.257571 
3815.198048 90.244131 
3817.126864 90.223494 
3819.055680 90.210122 
3820.984496 90.202066 
3822.913312 90.186160 
3824.842128 90.165063 
3826.770944 90.179227 
3828.699760 90.184516 
3830.628576 90.170409 
3832.557392 90.183691 
3834.486208 90.159185 
3836.415024 90.126535 
3838.343840 90.105439 
3840.272656 90.072089 
3842.201472 90.074187 
3844.130288 90.060824 
3846.059104 90.059957 
3847.987920 90.011720 
3849.916736 89.991303 
3851.845552 89.949796 
3853.774368 89.918716 
3855.703184 89.876591 
3857.632000 89.850533 
3859.560816 89.817605 
3861.489632 89.781543 
3863.418448 89.754330 
3865.347264 89.721460 
3867.276080 89.652818 
3869.204896 89.600523 
3871.133712 89.543769 
3873.062528 89.487220 
3874.991344 89.442050 
3876.920160 89.401815 
3878.848976 89.294414 
3880.777792 89.232765 
3882.706608 89.146847 
3884.635424 89.064350 
3886.564240 88.987200 
3888.493056 88.866793 
3890.421872 88.850187 
3892.350688 88.794727 
3894.279504 88.730201 
3896.208320 88.665816 
3898.137136 88.610980 
3900.065952 88.539943 
3901.994768 88.490952 
3903.923584 88.452096 
3905.852400 88.401191 
3907.781216 88.356629 
3909.710032 88.306723 
3911.638848 88.277790 
3913.567664 88.225980 
3915.496480 88.177272 
3917.425296 88.114661 
3919.354112 88.059990 
3921.282928 88.014552 
3923.211744 87.964696 
3925.140560 87.908721 
3927.069376 87.860731 
3928.998192 87.797628 
3930.927008 87.744286 
3932.855824 87.697122 
3934.784640 87.660181 
3936.713456 87.588398 
3938.642272 87.561742 
3940.571088 87.515218 
3942.499904 87.461099 
3944.428720 87.412194 
3946.357536 87.356424 
3948.286352 87.298107 
3950.215168 87.258986 
3952.143984 87.202791 
3954.072800 87.017096 
3956.001616 87.085163 
3957.930432 87.032704 
3959.859248 86.898933 
3961.788064 86.927756 
3963.716880 86.833093 
3965.645696 86.833204 
3967.574512 86.782584 
3969.503328 86.684541 
3971.432144 86.772950 
3973.360960 86.872440 
3975.289776 86.761698 
3977.218592 86.874131 
3979.147408 86.735957 
3981.076224 86.823646 
3983.005040 86.688927 
3984.933856 86.723304 
3986.862672 86.596123 
3988.791488 86.801546 
3990.720304 86.672338 
3992.649120 86.777433 
3994.577936 86.944165 
3996.506752 87.003027 
3998.435568 87.215273 
4000.364384 87.238872 
