# Supplementary material for: Characterization data and kinetic studies of novel lipophilic analogues from 2,4-dichlorophenoxyacetic acid and Propanil herbicides
Source: Data Brief. 2020 Aug 21;32:106202. doi: 10.1016/j.dib.2020.106202 (PMC7482028; doi:10.1016/j.dib.2020.106202)
Supplement: Supplementary file 3 [file mmc3.zip]

Archive with 18 entries (18 files):
- Kinetic raw data_txt/CDOCA_Alex_AO_DCl_1zg_0h_ascii-spec.txt
- Kinetic raw data_txt/CDOCA_Alex_AO_DCl_2g_24h_ascii-spec.txt
- Kinetic raw data_txt/CDOCA_Alex_AO_DCl_3zg_72h_ascii-spec.txt
- Kinetic raw data_txt/CDOCA_Alex_AO_NaOD_1zg_0h_ascii-spec.txt
- Kinetic raw data_txt/CDOCA_Alex_AO_NaOD_4zg_24h_ascii-spec.txt
- Kinetic raw data_txt/CDOCA_Alex_AO_NaOD_5zg_72h_ascii-spec.txt
- Kinetic raw data_txt/CDOCA_Alex_EO_DCl_1zg_0h_ascii-spec.txt
- Kinetic raw data_txt/CDOCA_Alex_EO_DCl_2zg_24h_ascii-spec.txt
- Kinetic raw data_txt/CDOCA_Alex_EO_DCl_3zg_72h_ascii-spec.txt
- Kinetic raw data_txt/CDOCA_Alex_EO_NaOD_1zg_0h_ascii-spec.txt
- Kinetic raw data_txt/CDOCA_Alex_EO_NaOD_2zg_24h_ascii-spec.txt
- Kinetic raw data_txt/CDOCA_Alex_EO_NaOD_3zg_72h_ascii-spec.txt
- Kinetic raw data_txt/CDOCA_Alex_Ol_DCl_1zg_0h_ascii-spec.txt
- Kinetic raw data_txt/CDOCA_Alex_Ol_DCl_2zg_24h_ascii-spec.txt
- Kinetic raw data_txt/CDOCA_Alex_Ol_DCl_3zg_72h_ascii-spec.txt
- Kinetic raw data_txt/CDOCA_Alex_Ol_NaOD_2zg_0h_ascii-spec.txt
- Kinetic raw data_txt/CDOCA_Alex_Ol_NaOD_3zg_24h_ascii-spec.txt
- Kinetic raw data_txt/CDOCA_Alex_Ol_NaOD_4zg_72h_ascii-spec.txt
