# Supplementary material for: Characterization data and kinetic studies of novel lipophilic analogues from 2,4-dichlorophenoxyacetic acid and Propanil herbicides
Source: Data Brief. 2020 Aug 21;32:106202. doi: 10.1016/j.dib.2020.106202 (PMC7482028; doi:10.1016/j.dib.2020.106202)
Supplement: Supplementary file 3 [file mmc3.zip › Kinetic raw data_txt/CDOCA_Alex_AO_DCl_1zg_0h_ascii-spec.txt]

CDOCA_Alex_AO_DCl
1, 83665, 6421.678, 16.0490
2, 83576, 6421.617, 16.0489
3, 83323, 6421.556, 16.0487
4, 82507, 6421.494, 16.0486
5, 81591, 6421.433, 16.0484
6, 81456, 6421.372, 16.0482
7, 82234, 6421.311, 16.0481
8, 83182, 6421.250, 16.0479
9, 83839, 6421.189, 16.0478
10, 84632, 6421.128, 16.0476
11, 85978, 6421.067, 16.0475
12, 87348, 6421.005, 16.0473
13, 87859, 6420.944, 16.0472
14, 87566, 6420.883, 16.0470
15, 87451, 6420.822, 16.0469
16, 88077, 6420.761, 16.0467
17, 88898, 6420.700, 16.0466
18, 89200, 6420.639, 16.0464
19, 89167, 6420.577, 16.0463
20, 89485, 6420.516, 16.0461
21, 90210, 6420.455, 16.0460
22, 90681, 6420.394, 16.0458
23, 90500, 6420.333, 16.0457
24, 89947, 6420.272, 16.0455
25, 89275, 6420.211, 16.0453
26, 88161, 6420.150, 16.0452
27, 86288, 6420.088, 16.0450
28, 84096, 6420.027, 16.0449
29, 82498, 6419.966, 16.0447
30, 82022, 6419.905, 16.0446
31, 82544, 6419.844, 16.0444
32, 83616, 6419.783, 16.0443
33, 84644, 6419.722, 16.0441
34, 85015, 6419.660, 16.0440
35, 84547, 6419.599, 16.0438
36, 83755, 6419.538, 16.0437
37, 83229, 6419.477, 16.0435
38, 82887, 6419.416, 16.0434
39, 82395, 6419.355, 16.0432
40, 82117, 6419.294, 16.0431
41, 82893, 6419.233, 16.0429
42, 84713, 6419.171, 16.0427
43, 86412, 6419.110, 16.0426
44, 87031, 6419.049, 16.0424
45, 86867, 6418.988, 16.0423
46, 86721, 6418.927, 16.0421
47, 86647, 6418.866, 16.0420
48, 86067, 6418.805, 16.0418
49, 84756, 6418.743, 16.0417
50, 83146, 6418.682, 16.0415
51, 81806, 6418.621, 16.0414
52, 81087, 6418.560, 16.0412
53, 81112, 6418.499, 16.0411
54, 81675, 6418.438, 16.0409
55, 82217, 6418.377, 16.0408
56, 82305, 6418.316, 16.0406
57, 82099, 6418.254, 16.0405
58, 82091, 6418.193, 16.0403
59, 82509, 6418.132, 16.0402
60, 83230, 6418.071, 16.0400
61, 84047, 6418.010, 16.0398
62, 84692, 6417.949, 16.0397
63, 84805, 6417.888, 16.0395
64, 84344, 6417.826, 16.0394
65, 83903, 6417.765, 16.0392
66, 84120, 6417.704, 16.0391
67, 84779, 6417.643, 16.0389
68, 84861, 6417.582, 16.0388
69, 83601, 6417.521, 16.0386
70, 81215, 6417.460, 16.0385
71, 78662, 6417.399, 16.0383
72, 76924, 6417.337, 16.0382
73, 76443, 6417.276, 16.0380
74, 76968, 6417.215, 16.0379
75, 77939, 6417.154, 16.0377
76, 79186, 6417.093, 16.0376
77, 81056, 6417.032, 16.0374
78, 83635, 6416.971, 16.0372
79, 86155, 6416.909, 16.0371
80, 87692, 6416.848, 16.0369
81, 88238, 6416.787, 16.0368
82, 88583, 6416.726, 16.0366
83, 89274, 6416.665, 16.0365
84, 90248, 6416.604, 16.0363
85, 91344, 6416.543, 16.0362
86, 92448, 6416.482, 16.0360
87, 93089, 6416.420, 16.0359
88, 92705, 6416.359, 16.0357
89, 91615, 6416.298, 16.0356
90, 91080, 6416.237, 16.0354
91, 91895, 6416.176, 16.0353
92, 93344, 6416.115, 16.0351
93, 94021, 6416.054, 16.0350
94, 93410, 6415.992, 16.0348
95, 92269, 6415.931, 16.0347
96, 91638, 6415.870, 16.0345
97, 91887, 6415.809, 16.0343
98, 92600, 6415.748, 16.0342
99, 93037, 6415.687, 16.0340
100, 92717, 6415.626, 16.0339
101, 91712, 6415.565, 16.0337
102, 90426, 6415.503, 16.0336
103, 89094, 6415.442, 16.0334
104, 87685, 6415.381, 16.0333
105, 86301, 6415.320, 16.0331
106, 85306, 6415.259, 16.0330
107, 84850, 6415.198, 16.0328
108, 84516, 6415.137, 16.0327
109, 83759, 6415.075, 16.0325
110, 82644, 6415.014, 16.0324
111, 81974, 6414.953, 16.0322
112, 82660, 6414.892, 16.0321
113, 84903, 6414.831, 16.0319
114, 87790, 6414.770, 16.0317
115, 89770, 6414.709, 16.0316
116, 89862, 6414.648, 16.0314
117, 88509, 6414.586, 16.0313
118, 87037, 6414.525, 16.0311
119, 86280, 6414.464, 16.0310
120, 86097, 6414.403, 16.0308
121, 86232, 6414.342, 16.0307
122, 86997, 6414.281, 16.0305
123, 88674, 6414.220, 16.0304
124, 90727, 6414.158, 16.0302
125, 92196, 6414.097, 16.0301
126, 92778, 6414.036, 16.0299
127, 93044, 6413.975, 16.0298
128, 93521, 6413.914, 16.0296
129, 93942, 6413.853, 16.0295
130, 93593, 6413.792, 16.0293
131, 92295, 6413.731, 16.0292
132, 90818, 6413.669, 16.0290
133, 90136, 6413.608, 16.0288
134, 90226, 6413.547, 16.0287
135, 89906, 6413.486, 16.0285
136, 88242, 6413.425, 16.0284
137, 85920, 6413.364, 16.0282
138, 84615, 6413.303, 16.0281
139, 85028, 6413.241, 16.0279
140, 86277, 6413.180, 16.0278
141, 87397, 6413.119, 16.0276
142, 88576, 6413.058, 16.0275
143, 90298, 6412.997, 16.0273
144, 92029, 6412.936, 16.0272
145, 92718, 6412.875, 16.0270
146, 92270, 6412.814, 16.0269
147, 91592, 6412.752, 16.0267
148, 91260, 6412.691, 16.0266
149, 91019, 6412.630, 16.0264
150, 90663, 6412.569, 16.0262
151, 90598, 6412.508, 16.0261
152, 91248, 6412.447, 16.0259
153, 92498, 6412.386, 16.0258
154, 93966, 6412.325, 16.0256
155, 95267, 6412.263, 16.0255
156, 95843, 6412.202, 16.0253
157, 95173, 6412.141, 16.0252
158, 93572, 6412.080, 16.0250
159, 92179, 6412.019, 16.0249
160, 91626, 6411.958, 16.0247
161, 91132, 6411.897, 16.0246
162, 89552, 6411.835, 16.0244
163, 87093, 6411.774, 16.0243
164, 85349, 6411.713, 16.0241
165, 85617, 6411.652, 16.0240
166, 87679, 6411.591, 16.0238
167, 90263, 6411.530, 16.0237
168, 92277, 6411.469, 16.0235
169, 93360, 6411.408, 16.0233
170, 93640, 6411.346, 16.0232
171, 93328, 6411.285, 16.0230
172, 92586, 6411.224, 16.0229
173, 91641, 6411.163, 16.0227
174, 90891, 6411.102, 16.0226
175, 90742, 6411.041, 16.0224
176, 91192, 6410.980, 16.0223
177, 91653, 6410.918, 16.0221
178, 91411, 6410.857, 16.0220
179, 90318, 6410.796, 16.0218
180, 88973, 6410.735, 16.0217
181, 88153, 6410.674, 16.0215
182, 88153, 6410.613, 16.0214
183, 88662, 6410.552, 16.0212
184, 89173, 6410.491, 16.0211
185, 89494, 6410.429, 16.0209
186, 89893, 6410.368, 16.0207
187, 90773, 6410.307, 16.0206
188, 92164, 6410.246, 16.0204
189, 93610, 6410.185, 16.0203
190, 94628, 6410.124, 16.0201
191, 95206, 6410.063, 16.0200
192, 95681, 6410.001, 16.0198
193, 96196, 6409.940, 16.0197
194, 96559, 6409.879, 16.0195
195, 96630, 6409.818, 16.0194
196, 96532, 6409.757, 16.0192
197, 96307, 6409.696, 16.0191
198, 95702, 6409.635, 16.0189
199, 94573, 6409.574, 16.0188
200, 93307, 6409.512, 16.0186
201, 92492, 6409.451, 16.0185
202, 92233, 6409.390, 16.0183
203, 92177, 6409.329, 16.0182
204, 92088, 6409.268, 16.0180
205, 91977, 6409.207, 16.0178
206, 91599, 6409.146, 16.0177
207, 90437, 6409.084, 16.0175
208, 88505, 6409.023, 16.0174
209, 86770, 6408.962, 16.0172
210, 86270, 6408.901, 16.0171
211, 86979, 6408.840, 16.0169
212, 87936, 6408.779, 16.0168
213, 88358, 6408.718, 16.0166
214, 88227, 6408.657, 16.0165
215, 87873, 6408.595, 16.0163
216, 87520, 6408.534, 16.0162
217, 87352, 6408.473, 16.0160
218, 87553, 6408.412, 16.0159
219, 87995, 6408.351, 16.0157
220, 88213, 6408.290, 16.0156
221, 87927, 6408.229, 16.0154
222, 87477, 6408.167, 16.0152
223, 87460, 6408.106, 16.0151
224, 88107, 6408.045, 16.0149
225, 89190, 6407.984, 16.0148
226, 90420, 6407.923, 16.0146
227, 91636, 6407.862, 16.0145
228, 92639, 6407.801, 16.0143
229, 93192, 6407.740, 16.0142
230, 93341, 6407.678, 16.0140
231, 93549, 6407.617, 16.0139
232, 94223, 6407.556, 16.0137
233, 95070, 6407.495, 16.0136
234, 95199, 6407.434, 16.0134
235, 94064, 6407.373, 16.0133
236, 92244, 6407.312, 16.0131
237, 91020, 6407.250, 16.0130
238, 91169, 6407.189, 16.0128
239, 92407, 6407.128, 16.0127
240, 93984, 6407.067, 16.0125
241, 95455, 6407.006, 16.0123
242, 96665, 6406.945, 16.0122
243, 97339, 6406.884, 16.0120
244, 97120, 6406.823, 16.0119
245, 95943, 6406.761, 16.0117
246, 94147, 6406.700, 16.0116
247, 92306, 6406.639, 16.0114
248, 91074, 6406.578, 16.0113
249, 90935, 6406.517, 16.0111
250, 91749, 6406.456, 16.0110
251, 92782, 6406.395, 16.0108
252, 93473, 6406.333, 16.0107
253, 93941, 6406.272, 16.0105
254, 94380, 6406.211, 16.0104
255, 94419, 6406.150, 16.0102
256, 93761, 6406.089, 16.0101
257, 93133, 6406.028, 16.0099
258, 93618, 6405.967, 16.0097
259, 95051, 6405.906, 16.0096
260, 95991, 6405.844, 16.0094
261, 95522, 6405.783, 16.0093
262, 94234, 6405.722, 16.0091
263, 93149, 6405.661, 16.0090
264, 92576, 6405.600, 16.0088
265, 92515, 6405.539, 16.0087
266, 93273, 6405.478, 16.0085
267, 94856, 6405.416, 16.0084
268, 96324, 6405.355, 16.0082
269, 96596, 6405.294, 16.0081
270, 95622, 6405.233, 16.0079
271, 94140, 6405.172, 16.0078
272, 92639, 6405.111, 16.0076
273, 91267, 6405.050, 16.0075
274, 90394, 6404.989, 16.0073
275, 90409, 6404.927, 16.0072
276, 91022, 6404.866, 16.0070
277, 91472, 6404.805, 16.0068
278, 91441, 6404.744, 16.0067
279, 91273, 6404.683, 16.0065
280, 91342, 6404.622, 16.0064
281, 91696, 6404.561, 16.0062
282, 92261, 6404.499, 16.0061
283, 92920, 6404.438, 16.0059
284, 93492, 6404.377, 16.0058
285, 94045, 6404.316, 16.0056
286, 94957, 6404.255, 16.0055
287, 96240, 6404.194, 16.0053
288, 97123, 6404.133, 16.0052
289, 96919, 6404.072, 16.0050
290, 95957, 6404.010, 16.0049
291, 94968, 6403.949, 16.0047
292, 93946, 6403.888, 16.0046
293, 92612, 6403.827, 16.0044
294, 91684, 6403.766, 16.0042
295, 92367, 6403.705, 16.0041
296, 94388, 6403.644, 16.0039
297, 95823, 6403.582, 16.0038
298, 95334, 6403.521, 16.0036
299, 93620, 6403.460, 16.0035
300, 92099, 6403.399, 16.0033
301, 91144, 6403.338, 16.0032
302, 90377, 6403.277, 16.0030
303, 89898, 6403.216, 16.0029
304, 90211, 6403.155, 16.0027
305, 91251, 6403.093, 16.0026
306, 92296, 6403.032, 16.0024
307, 92709, 6402.971, 16.0023
308, 92370, 6402.910, 16.0021
309, 91587, 6402.849, 16.0020
310, 90981, 6402.788, 16.0018
311, 91089, 6402.727, 16.0017
312, 91638, 6402.665, 16.0015
313, 91600, 6402.604, 16.0013
314, 90401, 6402.543, 16.0012
315, 88653, 6402.482, 16.0010
316, 87248, 6402.421, 16.0009
317, 86257, 6402.360, 16.0007
318, 85428, 6402.299, 16.0006
319, 85265, 6402.238, 16.0004
320, 86609, 6402.176, 16.0003
321, 89273, 6402.115, 16.0001
322, 91985, 6402.054, 16.0000
323, 93779, 6401.993, 15.9998
324, 94715, 6401.932, 15.9997
325, 95176, 6401.871, 15.9995
326, 95290, 6401.810, 15.9994
327, 95346, 6401.749, 15.9992
328, 96084, 6401.687, 15.9991
329, 97957, 6401.626, 15.9989
330, 100392, 6401.565, 15.9987
331, 102194, 6401.504, 15.9986
332, 102600, 6401.443, 15.9984
333, 101800, 6401.382, 15.9983
334, 100626, 6401.321, 15.9981
335, 99874, 6401.259, 15.9980
336, 99728, 6401.198, 15.9978
337, 99625, 6401.137, 15.9977
338, 98808, 6401.076, 15.9975
339, 97170, 6401.015, 15.9974
340, 95463, 6400.954, 15.9972
341, 94656, 6400.893, 15.9971
342, 95169, 6400.832, 15.9969
343, 96694, 6400.770, 15.9968
344, 98490, 6400.709, 15.9966
345, 99751, 6400.648, 15.9965
346, 99935, 6400.587, 15.9963
347, 99012, 6400.526, 15.9962
348, 97467, 6400.465, 15.9960
349, 95988, 6400.404, 15.9958
350, 95048, 6400.342, 15.9957
351, 94621, 6400.281, 15.9955
352, 94227, 6400.220, 15.9954
353, 93380, 6400.159, 15.9952
354, 92110, 6400.098, 15.9951
355, 90935, 6400.037, 15.9949
356, 90261, 6399.976, 15.9948
357, 89989, 6399.915, 15.9946
358, 89858, 6399.853, 15.9945
359, 89908, 6399.792, 15.9943
360, 90341, 6399.731, 15.9942
361, 91166, 6399.670, 15.9940
362, 92302, 6399.609, 15.9939
363, 93801, 6399.548, 15.9937
364, 95563, 6399.487, 15.9936
365, 97032, 6399.425, 15.9934
366, 97715, 6399.364, 15.9932
367, 97906, 6399.303, 15.9931
368, 98298, 6399.242, 15.9929
369, 98845, 6399.181, 15.9928
370, 98713, 6399.120, 15.9926
371, 97564, 6399.059, 15.9925
372, 96240, 6398.998, 15.9923
373, 95760, 6398.936, 15.9922
374, 96111, 6398.875, 15.9920
375, 96565, 6398.814, 15.9919
376, 96758, 6398.753, 15.9917
377, 96836, 6398.692, 15.9916
378, 96753, 6398.631, 15.9914
379, 96130, 6398.570, 15.9913
380, 94949, 6398.508, 15.9911
381, 93787, 6398.447, 15.9910
382, 93159, 6398.386, 15.9908
383, 92987, 6398.325, 15.9906
384, 93012, 6398.264, 15.9905
385, 93391, 6398.203, 15.9903
386, 94400, 6398.142, 15.9902
387, 95623, 6398.081, 15.9900
388, 95970, 6398.019, 15.9899
389, 94865, 6397.958, 15.9897
390, 93155, 6397.897, 15.9896
391, 92391, 6397.836, 15.9894
392, 93140, 6397.775, 15.9893
393, 94453, 6397.714, 15.9891
394, 95187, 6397.653, 15.9890
395, 95334, 6397.591, 15.9888
396, 95575, 6397.530, 15.9887
397, 95931, 6397.469, 15.9885
398, 95754, 6397.408, 15.9884
399, 95057, 6397.347, 15.9882
400, 94927, 6397.286, 15.9881
401, 96103, 6397.225, 15.9879
402, 97876, 6397.164, 15.9877
403, 99052, 6397.102, 15.9876
404, 99504, 6397.041, 15.9874
405, 99981, 6396.980, 15.9873
406, 100662, 6396.919, 15.9871
407, 100881, 6396.858, 15.9870
408, 100347, 6396.797, 15.9868
409, 99746, 6396.736, 15.9867
410, 99761, 6396.674, 15.9865
411, 100139, 6396.613, 15.9864
412, 100253, 6396.552, 15.9862
413, 100074, 6396.491, 15.9861
414, 100017, 6396.430, 15.9859
415, 100128, 6396.369, 15.9858
416, 100057, 6396.308, 15.9856
417, 99744, 6396.247, 15.9855
418, 99592, 6396.185, 15.9853
419, 99849, 6396.124, 15.9851
420, 100235, 6396.063, 15.9850
421, 100351, 6396.002, 15.9848
422, 100179, 6395.941, 15.9847
423, 99974, 6395.880, 15.9845
424, 99827, 6395.819, 15.9844
425, 99509, 6395.757, 15.9842
426, 98684, 6395.696, 15.9841
427, 97197, 6395.635, 15.9839
428, 95231, 6395.574, 15.9838
429, 93216, 6395.513, 15.9836
430, 91562, 6395.452, 15.9835
431, 90459, 6395.391, 15.9833
432, 89948, 6395.330, 15.9832
433, 90075, 6395.268, 15.9830
434, 90734, 6395.207, 15.9829
435, 91466, 6395.146, 15.9827
436, 91725, 6395.085, 15.9826
437, 91531, 6395.024, 15.9824
438, 91605, 6394.963, 15.9822
439, 92627, 6394.902, 15.9821
440, 94428, 6394.840, 15.9819
441, 96118, 6394.779, 15.9818
442, 96948, 6394.718, 15.9816
443, 96869, 6394.657, 15.9815
444, 96320, 6394.596, 15.9813
445, 95779, 6394.535, 15.9812
446, 95673, 6394.474, 15.9810
447, 96454, 6394.413, 15.9809
448, 98354, 6394.351, 15.9807
449, 100875, 6394.290, 15.9806
450, 102762, 6394.229, 15.9804
451, 102871, 6394.168, 15.9803
452, 101219, 6394.107, 15.9801
453, 99043, 6394.046, 15.9800
454, 97669, 6393.985, 15.9798
455, 97378, 6393.923, 15.9796
456, 97447, 6393.862, 15.9795
457, 97116, 6393.801, 15.9793
458, 96272, 6393.740, 15.9792
459, 95330, 6393.679, 15.9790
460, 94791, 6393.618, 15.9789
461, 94938, 6393.557, 15.9787
462, 95610, 6393.496, 15.9786
463, 96149, 6393.434, 15.9784
464, 95895, 6393.373, 15.9783
465, 94889, 6393.312, 15.9781
466, 93873, 6393.251, 15.9780
467, 93493, 6393.190, 15.9778
468, 93833, 6393.129, 15.9777
469, 94804, 6393.068, 15.9775
470, 96515, 6393.006, 15.9774
471, 98859, 6392.945, 15.9772
472, 101075, 6392.884, 15.9771
473, 102269, 6392.823, 15.9769
474, 102229, 6392.762, 15.9767
475, 101388, 6392.701, 15.9766
476, 100208, 6392.640, 15.9764
477, 99016, 6392.579, 15.9763
478, 98168, 6392.517, 15.9761
479, 97740, 6392.456, 15.9760
480, 97179, 6392.395, 15.9758
481, 95936, 6392.334, 15.9757
482, 94466, 6392.273, 15.9755
483, 93958, 6392.212, 15.9754
484, 94948, 6392.151, 15.9752
485, 96786, 6392.089, 15.9751
486, 98514, 6392.028, 15.9749
487, 99528, 6391.967, 15.9748
488, 99249, 6391.906, 15.9746
489, 97196, 6391.845, 15.9745
490, 93994, 6391.784, 15.9743
491, 91605, 6391.723, 15.9741
492, 91701, 6391.662, 15.9740
493, 94106, 6391.600, 15.9738
494, 97377, 6391.539, 15.9737
495, 100398, 6391.478, 15.9735
496, 102721, 6391.417, 15.9734
497, 103898, 6391.356, 15.9732
498, 103590, 6391.295, 15.9731
499, 102308, 6391.234, 15.9729
500, 101144, 6391.172, 15.9728
501, 100629, 6391.111, 15.9726
502, 100466, 6391.050, 15.9725
503, 100365, 6390.989, 15.9723
504, 100365, 6390.928, 15.9722
505, 100292, 6390.867, 15.9720
506, 99756, 6390.806, 15.9719
507, 98961, 6390.745, 15.9717
508, 98741, 6390.683, 15.9716
509, 99397, 6390.622, 15.9714
510, 100164, 6390.561, 15.9712
511, 100302, 6390.500, 15.9711
512, 100154, 6390.439, 15.9709
513, 100523, 6390.378, 15.9708
514, 101469, 6390.317, 15.9706
515, 102371, 6390.256, 15.9705
516, 102924, 6390.194, 15.9703
517, 103398, 6390.133, 15.9702
518, 103943, 6390.072, 15.9700
519, 104203, 6390.011, 15.9699
520, 103797, 6389.950, 15.9697
521, 102880, 6389.889, 15.9696
522, 102083, 6389.828, 15.9694
523, 101972, 6389.766, 15.9693
524, 102537, 6389.705, 15.9691
525, 103150, 6389.644, 15.9690
526, 103133, 6389.583, 15.9688
527, 102431, 6389.522, 15.9686
528, 101566, 6389.461, 15.9685
529, 100960, 6389.400, 15.9683
530, 100646, 6389.339, 15.9682
531, 100670, 6389.277, 15.9680
532, 101308, 6389.216, 15.9679
533, 102563, 6389.155, 15.9677
534, 103820, 6389.094, 15.9676
535, 104393, 6389.033, 15.9674
536, 104209, 6388.972, 15.9673
537, 103651, 6388.911, 15.9671
538, 103017, 6388.849, 15.9670
539, 102473, 6388.788, 15.9668
540, 102311, 6388.727, 15.9667
541, 102768, 6388.666, 15.9665
542, 103680, 6388.605, 15.9664
543, 104624, 6388.544, 15.9662
544, 105232, 6388.483, 15.9661
545, 105122, 6388.422, 15.9659
546, 103888, 6388.360, 15.9657
547, 101690, 6388.299, 15.9656
548, 99564, 6388.238, 15.9654
549, 98564, 6388.177, 15.9653
550, 98717, 6388.116, 15.9651
551, 99357, 6388.055, 15.9650
552, 100223, 6387.994, 15.9648
553, 101512, 6387.932, 15.9647
554, 102977, 6387.871, 15.9645
555, 103928, 6387.810, 15.9644
556, 104295, 6387.749, 15.9642
557, 104795, 6387.688, 15.9641
558, 105662, 6387.627, 15.9639
559, 106028, 6387.566, 15.9638
560, 105108, 6387.505, 15.9636
561, 103362, 6387.443, 15.9635
562, 101798, 6387.382, 15.9633
563, 100611, 6387.321, 15.9631
564, 99268, 6387.260, 15.9630
565, 97690, 6387.199, 15.9628
566, 96606, 6387.138, 15.9627
567, 96710, 6387.077, 15.9625
568, 97995, 6387.015, 15.9624
569, 99932, 6386.954, 15.9622
570, 101899, 6386.893, 15.9621
571, 103418, 6386.832, 15.9619
572, 104325, 6386.771, 15.9618
573, 104697, 6386.710, 15.9616
574, 104474, 6386.649, 15.9615
575, 103374, 6386.588, 15.9613
576, 101542, 6386.526, 15.9612
577, 99992, 6386.465, 15.9610
578, 99720, 6386.404, 15.9609
579, 100386, 6386.343, 15.9607
580, 100469, 6386.282, 15.9606
581, 98918, 6386.221, 15.9604
582, 96245, 6386.160, 15.9602
583, 93828, 6386.098, 15.9601
584, 92556, 6386.037, 15.9599
585, 92374, 6385.976, 15.9598
586, 92834, 6385.915, 15.9596
587, 93684, 6385.854, 15.9595
588, 94968, 6385.793, 15.9593
589, 96674, 6385.732, 15.9592
590, 98322, 6385.671, 15.9590
591, 99074, 6385.609, 15.9589
592, 98544, 6385.548, 15.9587
593, 97391, 6385.487, 15.9586
594, 96766, 6385.426, 15.9584
595, 97165, 6385.365, 15.9583
596, 98218, 6385.304, 15.9581
597, 99521, 6385.243, 15.9580
598, 101033, 6385.181, 15.9578
599, 102536, 6385.120, 15.9576
600, 103436, 6385.059, 15.9575
601, 103550, 6384.998, 15.9573
602, 103546, 6384.937, 15.9572
603, 104009, 6384.876, 15.9570
604, 104565, 6384.815, 15.9569
605, 104568, 6384.754, 15.9567
606, 104245, 6384.692, 15.9566
607, 104326, 6384.631, 15.9564
608, 104730, 6384.570, 15.9563
609, 104632, 6384.509, 15.9561
610, 103945, 6384.448, 15.9560
611, 103741, 6384.387, 15.9558
612, 104764, 6384.326, 15.9557
613, 106336, 6384.264, 15.9555
614, 107397, 6384.203, 15.9554
615, 108010, 6384.142, 15.9552
616, 109037, 6384.081, 15.9551
617, 110671, 6384.020, 15.9549
618, 112139, 6383.959, 15.9547
619, 112781, 6383.898, 15.9546
620, 112608, 6383.837, 15.9544
621, 111752, 6383.775, 15.9543
622, 110152, 6383.714, 15.9541
623, 108107, 6383.653, 15.9540
624, 106450, 6383.592, 15.9538
625, 105667, 6383.531, 15.9537
626, 105317, 6383.470, 15.9535
627, 104864, 6383.409, 15.9534
628, 104709, 6383.347, 15.9532
629, 105686, 6383.286, 15.9531
630, 107666, 6383.225, 15.9529
631, 109397, 6383.164, 15.9528
632, 109893, 6383.103, 15.9526
633, 109393, 6383.042, 15.9525
634, 108707, 6382.981, 15.9523
635, 108165, 6382.920, 15.9521
636, 107649, 6382.858, 15.9520
637, 107284, 6382.797, 15.9518
638, 107498, 6382.736, 15.9517
639, 108431, 6382.675, 15.9515
640, 109704, 6382.614, 15.9514
641, 110791, 6382.553, 15.9512
642, 111334, 6382.492, 15.9511
643, 111109, 6382.430, 15.9509
644, 110081, 6382.369, 15.9508
645, 108592, 6382.308, 15.9506
646, 107188, 6382.247, 15.9505
647, 106070, 6382.186, 15.9503
648, 104965, 6382.125, 15.9502
649, 103691, 6382.064, 15.9500
650, 102567, 6382.003, 15.9499
651, 102033, 6381.941, 15.9497
652, 102040, 6381.880, 15.9496
653, 102207, 6381.819, 15.9494
654, 102428, 6381.758, 15.9492
655, 102938, 6381.697, 15.9491
656, 103695, 6381.636, 15.9489
657, 104133, 6381.575, 15.9488
658, 103843, 6381.513, 15.9486
659, 103217, 6381.452, 15.9485
660, 103017, 6381.391, 15.9483
661, 103369, 6381.330, 15.9482
662, 103576, 6381.269, 15.9480
663, 103094, 6381.208, 15.9479
664, 102354, 6381.147, 15.9477
665, 102272, 6381.086, 15.9476
666, 103116, 6381.024, 15.9474
667, 104195, 6380.963, 15.9473
668, 104642, 6380.902, 15.9471
669, 104200, 6380.841, 15.9470
670, 103196, 6380.780, 15.9468
671, 102091, 6380.719, 15.9466
672, 101239, 6380.658, 15.9465
673, 100750, 6380.596, 15.9463
674, 100348, 6380.535, 15.9462
675, 99567, 6380.474, 15.9460
676, 98351, 6380.413, 15.9459
677, 97304, 6380.352, 15.9457
678, 97042, 6380.291, 15.9456
679, 97459, 6380.230, 15.9454
680, 97921, 6380.169, 15.9453
681, 98087, 6380.107, 15.9451
682, 98187, 6380.046, 15.9450
683, 98563, 6379.985, 15.9448
684, 99307, 6379.924, 15.9447
685, 100365, 6379.863, 15.9445
686, 101626, 6379.802, 15.9444
687, 102917, 6379.741, 15.9442
688, 104221, 6379.679, 15.9441
689, 105900, 6379.618, 15.9439
690, 108308, 6379.557, 15.9437
691, 111145, 6379.496, 15.9436
692, 113522, 6379.435, 15.9434
693, 114703, 6379.374, 15.9433
694, 114453, 6379.313, 15.9431
695, 112807, 6379.252, 15.9430
696, 110101, 6379.190, 15.9428
697, 107252, 6379.129, 15.9427
698, 105233, 6379.068, 15.9425
699, 104035, 6379.007, 15.9424
700, 102852, 6378.946, 15.9422
701, 101528, 6378.885, 15.9421
702, 100946, 6378.824, 15.9419
703, 101442, 6378.763, 15.9418
704, 101822, 6378.701, 15.9416
705, 100888, 6378.640, 15.9415
706, 99234, 6378.579, 15.9413
707, 98383, 6378.518, 15.9411
708, 98627, 6378.457, 15.9410
709, 99022, 6378.396, 15.9408
710, 99310, 6378.335, 15.9407
711, 100346, 6378.273, 15.9405
712, 102445, 6378.212, 15.9404
713, 104655, 6378.151, 15.9402
714, 106196, 6378.090, 15.9401
715, 107428, 6378.029, 15.9399
716, 108674, 6377.968, 15.9398
717, 109147, 6377.907, 15.9396
718, 107994, 6377.846, 15.9395
719, 105705, 6377.784, 15.9393
720, 103580, 6377.723, 15.9392
721, 102307, 6377.662, 15.9390
722, 101914, 6377.601, 15.9389
723, 102564, 6377.540, 15.9387
724, 104329, 6377.479, 15.9386
725, 106496, 6377.418, 15.9384
726, 108164, 6377.356, 15.9382
727, 109427, 6377.295, 15.9381
728, 110915, 6377.234, 15.9379
729, 112197, 6377.173, 15.9378
730, 111832, 6377.112, 15.9376
731, 109402, 6377.051, 15.9375
732, 106458, 6376.990, 15.9373
733, 104837, 6376.929, 15.9372
734, 104772, 6376.867, 15.9370
735, 105324, 6376.806, 15.9369
736, 106024, 6376.745, 15.9367
737, 107147, 6376.684, 15.9366
738, 108683, 6376.623, 15.9364
739, 110002, 6376.562, 15.9363
740, 110637, 6376.501, 15.9361
741, 110709, 6376.439, 15.9360
742, 110393, 6376.378, 15.9358
743, 109543, 6376.317, 15.9356
744, 108140, 6376.256, 15.9355
745, 106680, 6376.195, 15.9353
746, 105740, 6376.134, 15.9352
747, 105408, 6376.073, 15.9350
748, 105404, 6376.012, 15.9349
749, 105563, 6375.950, 15.9347
750, 105842, 6375.889, 15.9346
751, 106062, 6375.828, 15.9344
752, 106003, 6375.767, 15.9343
753, 105728, 6375.706, 15.9341
754, 105437, 6375.645, 15.9340
755, 105045, 6375.584, 15.9338
756, 104309, 6375.522, 15.9337
757, 103387, 6375.461, 15.9335
758, 102824, 6375.400, 15.9334
759, 102784, 6375.339, 15.9332
760, 102743, 6375.278, 15.9331
761, 102266, 6375.217, 15.9329
762, 101745, 6375.156, 15.9327
763, 101911, 6375.095, 15.9326
764, 102887, 6375.033, 15.9324
765, 104135, 6374.972, 15.9323
766, 105153, 6374.911, 15.9321
767, 105705, 6374.850, 15.9320
768, 105488, 6374.789, 15.9318
769, 104210, 6374.728, 15.9317
770, 102193, 6374.667, 15.9315
771, 100487, 6374.605, 15.9314
772, 100185, 6374.544, 15.9312
773, 101751, 6374.483, 15.9311
774, 104912, 6374.422, 15.9309
775, 108730, 6374.361, 15.9308
776, 111852, 6374.300, 15.9306
777, 113331, 6374.239, 15.9305
778, 113467, 6374.178, 15.9303
779, 113399, 6374.116, 15.9301
780, 113669, 6374.055, 15.9300
781, 113681, 6373.994, 15.9298
782, 112829, 6373.933, 15.9297
783, 111636, 6373.872, 15.9295
784, 111240, 6373.811, 15.9294
785, 112032, 6373.750, 15.9292
786, 113236, 6373.688, 15.9291
787, 113719, 6373.627, 15.9289
788, 113018, 6373.566, 15.9288
789, 111707, 6373.505, 15.9286
790, 110930, 6373.444, 15.9285
791, 111253, 6373.383, 15.9283
792, 111907, 6373.322, 15.9282
793, 111607, 6373.261, 15.9280
794, 110294, 6373.199, 15.9279
795, 109362, 6373.138, 15.9277
796, 109789, 6373.077, 15.9276
797, 110752, 6373.016, 15.9274
798, 110849, 6372.955, 15.9272
799, 110058, 6372.894, 15.9271
800, 109545, 6372.833, 15.9269
801, 109824, 6372.771, 15.9268
802, 110148, 6372.710, 15.9266
803, 109712, 6372.649, 15.9265
804, 108534, 6372.588, 15.9263
805, 106984, 6372.527, 15.9262
806, 105307, 6372.466, 15.9260
807, 103967, 6372.405, 15.9259
808, 103744, 6372.344, 15.9257
809, 104994, 6372.282, 15.9256
810, 107155, 6372.221, 15.9254
811, 109376, 6372.160, 15.9253
812, 111361, 6372.099, 15.9251
813, 113357, 6372.038, 15.9250
814, 115471, 6371.977, 15.9248
815, 117250, 6371.916, 15.9246
816, 117878, 6371.854, 15.9245
817, 116892, 6371.793, 15.9243
818, 114815, 6371.732, 15.9242
819, 112880, 6371.671, 15.9240
820, 111846, 6371.610, 15.9239
821, 111394, 6371.549, 15.9237
822, 111080, 6371.488, 15.9236
823, 111440, 6371.427, 15.9234
824, 113306, 6371.365, 15.9233
825, 116245, 6371.304, 15.9231
826, 118704, 6371.243, 15.9230
827, 119897, 6371.182, 15.9228
828, 120590, 6371.121, 15.9227
829, 121635, 6371.060, 15.9225
830, 122533, 6370.999, 15.9224
831, 122023, 6370.937, 15.9222
832, 119506, 6370.876, 15.9221
833, 115393, 6370.815, 15.9219
834, 110620, 6370.754, 15.9217
835, 106377, 6370.693, 15.9216
836, 103824, 6370.632, 15.9214
837, 103266, 6370.571, 15.9213
838, 103764, 6370.510, 15.9211
839, 104006, 6370.448, 15.9210
840, 103510, 6370.387, 15.9208
841, 102680, 6370.326, 15.9207
842, 102012, 6370.265, 15.9205
843, 101665, 6370.204, 15.9204
844, 101573, 6370.143, 15.9202
845, 101546, 6370.082, 15.9201
846, 101418, 6370.020, 15.9199
847, 101378, 6369.959, 15.9198
848, 101911, 6369.898, 15.9196
849, 103107, 6369.837, 15.9195
850, 104294, 6369.776, 15.9193
851, 104728, 6369.715, 15.9191
852, 104440, 6369.654, 15.9190
853, 104039, 6369.593, 15.9188
854, 104012, 6369.531, 15.9187
855, 104575, 6369.470, 15.9185
856, 105904, 6369.409, 15.9184
857, 108003, 6369.348, 15.9182
858, 110435, 6369.287, 15.9181
859, 112532, 6369.226, 15.9179
860, 113764, 6369.165, 15.9178
861, 113739, 6369.103, 15.9176
862, 112245, 6369.042, 15.9175
863, 109640, 6368.981, 15.9173
864, 106787, 6368.920, 15.9172
865, 104092, 6368.859, 15.9170
866, 101046, 6368.798, 15.9169
867, 97400, 6368.737, 15.9167
868, 94442, 6368.676, 15.9166
869, 94175, 6368.614, 15.9164
870, 97147, 6368.553, 15.9162
871, 101767, 6368.492, 15.9161
872, 105898, 6368.431, 15.9159
873, 108523, 6368.370, 15.9158
874, 109754, 6368.309, 15.9156
875, 109901, 6368.248, 15.9155
876, 109093, 6368.187, 15.9153
877, 107627, 6368.125, 15.9152
878, 106299, 6368.064, 15.9150
879, 106179, 6368.003, 15.9149
880, 107825, 6367.942, 15.9147
881, 110607, 6367.881, 15.9146
882, 113140, 6367.820, 15.9144
883, 114707, 6367.759, 15.9143
884, 115941, 6367.697, 15.9141
885, 117683, 6367.636, 15.9140
886, 119562, 6367.575, 15.9138
887, 120474, 6367.514, 15.9136
888, 120277, 6367.453, 15.9135
889, 120034, 6367.392, 15.9133
890, 120380, 6367.331, 15.9132
891, 120501, 6367.270, 15.9130
892, 119270, 6367.208, 15.9129
893, 116857, 6367.147, 15.9127
894, 114607, 6367.086, 15.9126
895, 113504, 6367.025, 15.9124
896, 113177, 6366.964, 15.9123
897, 112406, 6366.903, 15.9121
898, 110420, 6366.842, 15.9120
899, 107778, 6366.780, 15.9118
900, 106004, 6366.719, 15.9117
901, 106219, 6366.658, 15.9115
902, 108141, 6366.597, 15.9114
903, 110518, 6366.536, 15.9112
904, 112368, 6366.475, 15.9110
905, 113532, 6366.414, 15.9109
906, 114241, 6366.353, 15.9107
907, 114725, 6366.291, 15.9106
908, 115273, 6366.230, 15.9104
909, 116117, 6366.169, 15.9103
910, 117055, 6366.108, 15.9101
911, 117538, 6366.047, 15.9100
912, 117281, 6365.986, 15.9098
913, 116499, 6365.925, 15.9097
914, 115512, 6365.863, 15.9095
915, 114462, 6365.802, 15.9094
916, 113443, 6365.741, 15.9092
917, 112542, 6365.680, 15.9091
918, 111730, 6365.619, 15.9089
919, 111176, 6365.558, 15.9088
920, 111508, 6365.497, 15.9086
921, 113101, 6365.436, 15.9085
922, 115100, 6365.374, 15.9083
923, 115962, 6365.313, 15.9081
924, 115278, 6365.252, 15.9080
925, 114324, 6365.191, 15.9078
926, 114408, 6365.130, 15.9077
927, 115398, 6365.069, 15.9075
928, 116347, 6365.008, 15.9074
929, 116888, 6364.946, 15.9072
930, 117319, 6364.885, 15.9071
931, 117804, 6364.824, 15.9069
932, 118206, 6364.763, 15.9068
933, 118406, 6364.702, 15.9066
934, 118206, 6364.641, 15.9065
935, 117283, 6364.580, 15.9063
936, 115878, 6364.519, 15.9062
937, 115147, 6364.457, 15.9060
938, 116009, 6364.396, 15.9059
939, 117836, 6364.335, 15.9057
940, 119044, 6364.274, 15.9055
941, 118925, 6364.213, 15.9054
942, 118118, 6364.152, 15.9052
943, 117312, 6364.091, 15.9051
944, 116307, 6364.029, 15.9049
945, 114674, 6363.968, 15.9048
946, 112696, 6363.907, 15.9046
947, 111218, 6363.846, 15.9045
948, 110834, 6363.785, 15.9043
949, 111466, 6363.724, 15.9042
950, 112574, 6363.663, 15.9040
951, 113606, 6363.602, 15.9039
952, 114371, 6363.540, 15.9037
953, 114971, 6363.479, 15.9036
954, 115308, 6363.418, 15.9034
955, 114928, 6363.357, 15.9033
956, 113653, 6363.296, 15.9031
957, 112047, 6363.235, 15.9030
958, 110748, 6363.174, 15.9028
959, 109539, 6363.112, 15.9026
960, 107696, 6363.051, 15.9025
961, 105210, 6362.990, 15.9023
962, 102970, 6362.929, 15.9022
963, 101671, 6362.868, 15.9020
964, 101212, 6362.807, 15.9019
965, 101369, 6362.746, 15.9017
966, 102334, 6362.685, 15.9016
967, 104159, 6362.623, 15.9014
968, 106244, 6362.562, 15.9013
969, 107888, 6362.501, 15.9011
970, 109011, 6362.440, 15.9010
971, 109872, 6362.379, 15.9008
972, 110419, 6362.318, 15.9007
973, 110424, 6362.257, 15.9005
974, 110030, 6362.195, 15.9004
975, 109718, 6362.134, 15.9002
976, 109799, 6362.073, 15.9000
977, 110247, 6362.012, 15.8999
978, 110898, 6361.951, 15.8997
979, 111450, 6361.890, 15.8996
980, 111501, 6361.829, 15.8994
981, 111013, 6361.768, 15.8993
982, 110671, 6361.706, 15.8991
983, 111347, 6361.645, 15.8990
984, 113171, 6361.584, 15.8988
985, 115419, 6361.523, 15.8987
986, 117279, 6361.462, 15.8985
987, 118362, 6361.401, 15.8984
988, 118560, 6361.340, 15.8982
989, 117907, 6361.278, 15.8981
990, 116827, 6361.217, 15.8979
991, 116126, 6361.156, 15.8978
992, 116318, 6361.095, 15.8976
993, 117088, 6361.034, 15.8975
994, 117647, 6360.973, 15.8973
995, 117580, 6360.912, 15.8971
996, 117175, 6360.851, 15.8970
997, 116980, 6360.789, 15.8968
998, 117215, 6360.728, 15.8967
999, 117660, 6360.667, 15.8965
1000, 117948, 6360.606, 15.8964
1001, 117896, 6360.545, 15.8962
1002, 117653, 6360.484, 15.8961
1003, 117606, 6360.423, 15.8959
1004, 118032, 6360.361, 15.8958
1005, 118731, 6360.300, 15.8956
1006, 119036, 6360.239, 15.8955
1007, 118446, 6360.178, 15.8953
1008, 117309, 6360.117, 15.8952
1009, 116654, 6360.056, 15.8950
1010, 117094, 6359.995, 15.8949
1011, 118000, 6359.934, 15.8947
1012, 118098, 6359.872, 15.8945
1013, 116899, 6359.811, 15.8944
1014, 115189, 6359.750, 15.8942
1015, 113979, 6359.689, 15.8941
1016, 113309, 6359.628, 15.8939
1017, 112428, 6359.567, 15.8938
1018, 110947, 6359.506, 15.8936
1019, 109386, 6359.444, 15.8935
1020, 108522, 6359.383, 15.8933
1021, 108588, 6359.322, 15.8932
1022, 109257, 6359.261, 15.8930
1023, 110155, 6359.200, 15.8929
1024, 111104, 6359.139, 15.8927
1025, 111974, 6359.078, 15.8926
1026, 112635, 6359.017, 15.8924
1027, 113184, 6358.955, 15.8923
1028, 114001, 6358.894, 15.8921
1029, 115335, 6358.833, 15.8920
1030, 116811, 6358.772, 15.8918
1031, 117596, 6358.711, 15.8916
1032, 117202, 6358.650, 15.8915
1033, 115966, 6358.589, 15.8913
1034, 114538, 6358.527, 15.8912
1035, 113073, 6358.466, 15.8910
1036, 111371, 6358.405, 15.8909
1037, 109820, 6358.344, 15.8907
1038, 109585, 6358.283, 15.8906
1039, 111332, 6358.222, 15.8904
1040, 113992, 6358.161, 15.8903
1041, 115424, 6358.100, 15.8901
1042, 114457, 6358.038, 15.8900
1043, 111984, 6357.977, 15.8898
1044, 109954, 6357.916, 15.8897
1045, 109646, 6357.855, 15.8895
1046, 111056, 6357.794, 15.8894
1047, 113414, 6357.733, 15.8892
1048, 115762, 6357.672, 15.8890
1049, 117132, 6357.610, 15.8889
1050, 116866, 6357.549, 15.8887
1051, 115117, 6357.488, 15.8886
1052, 112842, 6357.427, 15.8884
1053, 110943, 6357.366, 15.8883
1054, 109481, 6357.305, 15.8881
1055, 108017, 6357.244, 15.8880
1056, 106728, 6357.183, 15.8878
1057, 106758, 6357.121, 15.8877
1058, 109015, 6357.060, 15.8875
1059, 112709, 6356.999, 15.8874
1060, 115559, 6356.938, 15.8872
1061, 115761, 6356.877, 15.8871
1062, 113600, 6356.816, 15.8869
1063, 110921, 6356.755, 15.8868
1064, 109216, 6356.694, 15.8866
1065, 108556, 6356.632, 15.8865
1066, 108242, 6356.571, 15.8863
1067, 107954, 6356.510, 15.8861
1068, 107981, 6356.449, 15.8860
1069, 108628, 6356.388, 15.8858
1070, 109717, 6356.327, 15.8857
1071, 110676, 6356.266, 15.8855
1072, 110999, 6356.204, 15.8854
1073, 110728, 6356.143, 15.8852
1074, 110516, 6356.082, 15.8851
1075, 110989, 6356.021, 15.8849
1076, 111990, 6355.960, 15.8848
1077, 112714, 6355.899, 15.8846
1078, 112750, 6355.838, 15.8845
1079, 112687, 6355.777, 15.8843
1080, 113338, 6355.715, 15.8842
1081, 114627, 6355.654, 15.8840
1082, 115730, 6355.593, 15.8839
1083, 116178, 6355.532, 15.8837
1084, 116295, 6355.471, 15.8835
1085, 116470, 6355.410, 15.8834
1086, 116510, 6355.349, 15.8832
1087, 116088, 6355.287, 15.8831
1088, 115453, 6355.226, 15.8829
1089, 115290, 6355.165, 15.8828
1090, 115869, 6355.104, 15.8826
1091, 116613, 6355.043, 15.8825
1092, 116606, 6354.982, 15.8823
1093, 115467, 6354.921, 15.8822
1094, 113759, 6354.860, 15.8820
1095, 112541, 6354.798, 15.8819
1096, 112453, 6354.737, 15.8817
1097, 113263, 6354.676, 15.8816
1098, 114303, 6354.615, 15.8814
1099, 115202, 6354.554, 15.8813
1100, 115999, 6354.493, 15.8811
1101, 116687, 6354.432, 15.8810
1102, 117036, 6354.370, 15.8808
1103, 116980, 6354.309, 15.8806
1104, 116866, 6354.248, 15.8805
1105, 117193, 6354.187, 15.8803
1106, 118226, 6354.126, 15.8802
1107, 119838, 6354.065, 15.8800
1108, 121448, 6354.004, 15.8799
1109, 122207, 6353.943, 15.8797
1110, 121717, 6353.881, 15.8796
1111, 120656, 6353.820, 15.8794
1112, 120127, 6353.759, 15.8793
1113, 120155, 6353.698, 15.8791
1114, 119446, 6353.637, 15.8790
1115, 117100, 6353.576, 15.8788
1116, 114017, 6353.515, 15.8787
1117, 111964, 6353.453, 15.8785
1118, 111618, 6353.392, 15.8784
1119, 112292, 6353.331, 15.8782
1120, 113343, 6353.270, 15.8780
1121, 114983, 6353.209, 15.8779
1122, 117523, 6353.148, 15.8777
1123, 120484, 6353.087, 15.8776
1124, 122762, 6353.026, 15.8774
1125, 123314, 6352.964, 15.8773
1126, 121672, 6352.903, 15.8771
1127, 118332, 6352.842, 15.8770
1128, 114822, 6352.781, 15.8768
1129, 112825, 6352.720, 15.8767
1130, 112826, 6352.659, 15.8765
1131, 113759, 6352.598, 15.8764
1132, 114093, 6352.536, 15.8762
1133, 113140, 6352.475, 15.8761
1134, 111389, 6352.414, 15.8759
1135, 110001, 6352.353, 15.8758
1136, 109960, 6352.292, 15.8756
1137, 111222, 6352.231, 15.8755
1138, 112592, 6352.170, 15.8753
1139, 112825, 6352.109, 15.8751
1140, 111889, 6352.047, 15.8750
1141, 110698, 6351.986, 15.8748
1142, 109740, 6351.925, 15.8747
1143, 108813, 6351.864, 15.8745
1144, 108160, 6351.803, 15.8744
1145, 108769, 6351.742, 15.8742
1146, 110907, 6351.681, 15.8741
1147, 113271, 6351.619, 15.8739
1148, 114423, 6351.558, 15.8738
1149, 114503, 6351.497, 15.8736
1150, 114633, 6351.436, 15.8735
1151, 115155, 6351.375, 15.8733
1152, 115466, 6351.314, 15.8732
1153, 115298, 6351.253, 15.8730
1154, 115048, 6351.192, 15.8729
1155, 114776, 6351.130, 15.8727
1156, 113923, 6351.069, 15.8725
1157, 112294, 6351.008, 15.8724
1158, 110581, 6350.947, 15.8722
1159, 109520, 6350.886, 15.8721
1160, 109088, 6350.825, 15.8719
1161, 108835, 6350.764, 15.8718
1162, 108595, 6350.702, 15.8716
1163, 108608, 6350.641, 15.8715
1164, 109199, 6350.580, 15.8713
1165, 110405, 6350.519, 15.8712
1166, 111668, 6350.458, 15.8710
1167, 112121, 6350.397, 15.8709
1168, 111725, 6350.336, 15.8707
1169, 111870, 6350.275, 15.8706
1170, 113928, 6350.213, 15.8704
1171, 117192, 6350.152, 15.8703
1172, 119328, 6350.091, 15.8701
1173, 119193, 6350.030, 15.8700
1174, 118184, 6349.969, 15.8698
1175, 118186, 6349.908, 15.8696
1176, 119226, 6349.847, 15.8695
1177, 120055, 6349.785, 15.8693
1178, 120201, 6349.724, 15.8692
1179, 120143, 6349.663, 15.8690
1180, 119924, 6349.602, 15.8689
1181, 119006, 6349.541, 15.8687
1182, 117552, 6349.480, 15.8686
1183, 116578, 6349.419, 15.8684
1184, 116469, 6349.358, 15.8683
1185, 116374, 6349.296, 15.8681
1186, 115537, 6349.235, 15.8680
1187, 114421, 6349.174, 15.8678
1188, 113920, 6349.113, 15.8677
1189, 114161, 6349.052, 15.8675
1190, 114725, 6348.991, 15.8674
1191, 115491, 6348.930, 15.8672
1192, 116467, 6348.868, 15.8670
1193, 117207, 6348.807, 15.8669
1194, 117253, 6348.746, 15.8667
1195, 117052, 6348.685, 15.8666
1196, 117588, 6348.624, 15.8664
1197, 119005, 6348.563, 15.8663
1198, 120319, 6348.502, 15.8661
1199, 120709, 6348.441, 15.8660
1200, 120515, 6348.379, 15.8658
1201, 120624, 6348.318, 15.8657
1202, 121355, 6348.257, 15.8655
1203, 122360, 6348.196, 15.8654
1204, 123191, 6348.135, 15.8652
1205, 123521, 6348.074, 15.8651
1206, 123053, 6348.013, 15.8649
1207, 121816, 6347.951, 15.8648
1208, 120446, 6347.890, 15.8646
1209, 119674, 6347.829, 15.8645
1210, 119509, 6347.768, 15.8643
1211, 119292, 6347.707, 15.8641
1212, 118665, 6347.646, 15.8640
1213, 118051, 6347.585, 15.8638
1214, 118066, 6347.524, 15.8637
1215, 118804, 6347.462, 15.8635
1216, 119866, 6347.401, 15.8634
1217, 120750, 6347.340, 15.8632
1218, 120995, 6347.279, 15.8631
1219, 120292, 6347.218, 15.8629
1220, 118859, 6347.157, 15.8628
1221, 117493, 6347.096, 15.8626
1222, 116858, 6347.034, 15.8625
1223, 116797, 6346.973, 15.8623
1224, 116660, 6346.912, 15.8622
1225, 116242, 6346.851, 15.8620
1226, 115989, 6346.790, 15.8619
1227, 116251, 6346.729, 15.8617
1228, 116758, 6346.668, 15.8615
1229, 117025, 6346.607, 15.8614
1230, 117047, 6346.545, 15.8612
1231, 117330, 6346.484, 15.8611
1232, 118312, 6346.423, 15.8609
1233, 119893, 6346.362, 15.8608
1234, 121502, 6346.301, 15.8606
1235, 122545, 6346.240, 15.8605
1236, 122797, 6346.179, 15.8603
1237, 122458, 6346.118, 15.8602
1238, 121900, 6346.056, 15.8600
1239, 121455, 6345.995, 15.8599
1240, 121434, 6345.934, 15.8597
1241, 122106, 6345.873, 15.8596
1242, 123410, 6345.812, 15.8594
1243, 124702, 6345.751, 15.8593
1244, 125034, 6345.690, 15.8591
1245, 123821, 6345.628, 15.8590
1246, 121274, 6345.567, 15.8588
1247, 118320, 6345.506, 15.8586
1248, 116155, 6345.445, 15.8585
1249, 115634, 6345.384, 15.8583
1250, 116713, 6345.323, 15.8582
1251, 118475, 6345.262, 15.8580
1252, 119918, 6345.201, 15.8579
1253, 120719, 6345.139, 15.8577
1254, 121123, 6345.078, 15.8576
1255, 121273, 6345.017, 15.8574
1256, 121043, 6344.956, 15.8573
1257, 120407, 6344.895, 15.8571
1258, 119531, 6344.834, 15.8570
1259, 118431, 6344.773, 15.8568
1260, 117051, 6344.711, 15.8567
1261, 115787, 6344.650, 15.8565
1262, 115432, 6344.589, 15.8564
1263, 116288, 6344.528, 15.8562
1264, 117637, 6344.467, 15.8560
1265, 118420, 6344.406, 15.8559
1266, 118182, 6344.345, 15.8557
1267, 117176, 6344.284, 15.8556
1268, 115891, 6344.222, 15.8554
1269, 114791, 6344.161, 15.8553
1270, 114175, 6344.100, 15.8551
1271, 113901, 6344.039, 15.8550
1272, 113556, 6343.978, 15.8548
1273, 113160, 6343.917, 15.8547
1274, 113316, 6343.856, 15.8545
1275, 114225, 6343.794, 15.8544
1276, 115124, 6343.733, 15.8542
1277, 115348, 6343.672, 15.8541
1278, 115497, 6343.611, 15.8539
1279, 116512, 6343.550, 15.8538
1280, 117869, 6343.489, 15.8536
1281, 117988, 6343.428, 15.8535
1282, 116642, 6343.367, 15.8533
1283, 115629, 6343.305, 15.8531
1284, 116350, 6343.244, 15.8530
1285, 117836, 6343.183, 15.8528
1286, 118252, 6343.122, 15.8527
1287, 117587, 6343.061, 15.8525
1288, 117518, 6343.000, 15.8524
1289, 118854, 6342.939, 15.8522
1290, 120492, 6342.877, 15.8521
1291, 121129, 6342.816, 15.8519
1292, 120888, 6342.755, 15.8518
1293, 120741, 6342.694, 15.8516
1294, 121119, 6342.633, 15.8515
1295, 121707, 6342.572, 15.8513
1296, 122069, 6342.511, 15.8512
1297, 121897, 6342.450, 15.8510
1298, 120998, 6342.388, 15.8509
1299, 119629, 6342.327, 15.8507
1300, 118587, 6342.266, 15.8505
1301, 118485, 6342.205, 15.8504
1302, 119074, 6342.144, 15.8502
1303, 119660, 6342.083, 15.8501
1304, 119948, 6342.022, 15.8499
1305, 119994, 6341.960, 15.8498
1306, 119658, 6341.899, 15.8496
1307, 118733, 6341.838, 15.8495
1308, 117550, 6341.777, 15.8493
1309, 116765, 6341.716, 15.8492
1310, 116461, 6341.655, 15.8490
1311, 116118, 6341.594, 15.8489
1312, 115629, 6341.533, 15.8487
1313, 115658, 6341.471, 15.8486
1314, 116577, 6341.410, 15.8484
1315, 117684, 6341.349, 15.8483
1316, 118130, 6341.288, 15.8481
1317, 118263, 6341.227, 15.8480
1318, 119291, 6341.166, 15.8478
1319, 121678, 6341.105, 15.8476
1320, 124517, 6341.043, 15.8475
1321, 126541, 6340.982, 15.8473
1322, 127202, 6340.921, 15.8472
1323, 126606, 6340.860, 15.8470
1324, 125090, 6340.799, 15.8469
1325, 123275, 6340.738, 15.8467
1326, 122026, 6340.677, 15.8466
1327, 121699, 6340.616, 15.8464
1328, 121585, 6340.554, 15.8463
1329, 120728, 6340.493, 15.8461
1330, 119264, 6340.432, 15.8460
1331, 118343, 6340.371, 15.8458
1332, 118538, 6340.310, 15.8457
1333, 118943, 6340.249, 15.8455
1334, 118279, 6340.188, 15.8454
1335, 116429, 6340.126, 15.8452
1336, 114310, 6340.065, 15.8450
1337, 112580, 6340.004, 15.8449
1338, 111256, 6339.943, 15.8447
1339, 110560, 6339.882, 15.8446
1340, 111147, 6339.821, 15.8444
1341, 113027, 6339.760, 15.8443
1342, 114949, 6339.699, 15.8441
1343, 115561, 6339.637, 15.8440
1344, 114786, 6339.576, 15.8438
1345, 113421, 6339.515, 15.8437
1346, 111816, 6339.454, 15.8435
1347, 109844, 6339.393, 15.8434
1348, 108001, 6339.332, 15.8432
1349, 107420, 6339.271, 15.8431
1350, 108400, 6339.209, 15.8429
1351, 109778, 6339.148, 15.8428
1352, 110340, 6339.087, 15.8426
1353, 110267, 6339.026, 15.8425
1354, 110626, 6338.965, 15.8423
1355, 111842, 6338.904, 15.8421
1356, 113322, 6338.843, 15.8420
1357, 114299, 6338.782, 15.8418
1358, 114465, 6338.720, 15.8417
1359, 113935, 6338.659, 15.8415
1360, 113135, 6338.598, 15.8414
1361, 112657, 6338.537, 15.8412
1362, 112762, 6338.476, 15.8411
1363, 113120, 6338.415, 15.8409
1364, 113409, 6338.354, 15.8408
1365, 113974, 6338.292, 15.8406
1366, 115328, 6338.231, 15.8405
1367, 117137, 6338.170, 15.8403
1368, 118435, 6338.109, 15.8402
1369, 118886, 6338.048, 15.8400
1370, 119200, 6337.987, 15.8399
1371, 120054, 6337.926, 15.8397
1372, 121211, 6337.865, 15.8395
1373, 122044, 6337.803, 15.8394
1374, 122414, 6337.742, 15.8392
1375, 122601, 6337.681, 15.8391
1376, 122714, 6337.620, 15.8389
1377, 122655, 6337.559, 15.8388
1378, 122486, 6337.498, 15.8386
1379, 122360, 6337.437, 15.8385
1380, 122131, 6337.375, 15.8383
1381, 121405, 6337.314, 15.8382
1382, 120099, 6337.253, 15.8380
1383, 118761, 6337.192, 15.8379
1384, 118187, 6337.131, 15.8377
1385, 118715, 6337.070, 15.8376
1386, 119911, 6337.009, 15.8374
1387, 121026, 6336.948, 15.8373
1388, 121881, 6336.886, 15.8371
1389, 123188, 6336.825, 15.8370
1390, 125717, 6336.764, 15.8368
1391, 129128, 6336.703, 15.8366
1392, 131945, 6336.642, 15.8365
1393, 132838, 6336.581, 15.8363
1394, 131743, 6336.520, 15.8362
1395, 129574, 6336.458, 15.8360
1396, 127073, 6336.397, 15.8359
1397, 124234, 6336.336, 15.8357
1398, 120768, 6336.275, 15.8356
1399, 116851, 6336.214, 15.8354
1400, 113267, 6336.153, 15.8353
1401, 110834, 6336.092, 15.8351
1402, 109711, 6336.031, 15.8350
1403, 109391, 6335.969, 15.8348
1404, 109442, 6335.908, 15.8347
1405, 110100, 6335.847, 15.8345
1406, 111847, 6335.786, 15.8344
1407, 114479, 6335.725, 15.8342
1408, 116981, 6335.664, 15.8340
1409, 118514, 6335.603, 15.8339
1410, 119256, 6335.541, 15.8337
1411, 120067, 6335.480, 15.8336
1412, 121471, 6335.419, 15.8334
1413, 123128, 6335.358, 15.8333
1414, 124245, 6335.297, 15.8331
1415, 124371, 6335.236, 15.8330
1416, 123825, 6335.175, 15.8328
1417, 123317, 6335.114, 15.8327
1418, 123052, 6335.052, 15.8325
1419, 122411, 6334.991, 15.8324
1420, 120828, 6334.930, 15.8322
1421, 118875, 6334.869, 15.8321
1422, 117871, 6334.808, 15.8319
1423, 118253, 6334.747, 15.8318
1424, 118896, 6334.686, 15.8316
1425, 118487, 6334.625, 15.8314
1426, 117206, 6334.563, 15.8313
1427, 116493, 6334.502, 15.8311
1428, 117271, 6334.441, 15.8310
1429, 118942, 6334.380, 15.8308
1430, 120184, 6334.319, 15.8307
1431, 120288, 6334.258, 15.8305
1432, 119495, 6334.197, 15.8304
1433, 118413, 6334.135, 15.8302
1434, 117514, 6334.074, 15.8301
1435, 117216, 6334.013, 15.8299
1436, 118020, 6333.952, 15.8298
1437, 120156, 6333.891, 15.8296
1438, 123095, 6333.830, 15.8295
1439, 125789, 6333.769, 15.8293
1440, 127650, 6333.708, 15.8292
1441, 129061, 6333.646, 15.8290
1442, 130605, 6333.585, 15.8289
1443, 132022, 6333.524, 15.8287
1444, 132381, 6333.463, 15.8285
1445, 131171, 6333.402, 15.8284
1446, 128727, 6333.341, 15.8282
1447, 125594, 6333.280, 15.8281
1448, 122145, 6333.218, 15.8279
1449, 118998, 6333.157, 15.8278
1450, 117162, 6333.096, 15.8276
1451, 117198, 6333.035, 15.8275
1452, 118531, 6332.974, 15.8273
1453, 119956, 6332.913, 15.8272
1454, 120656, 6332.852, 15.8270
1455, 120547, 6332.791, 15.8269
1456, 120028, 6332.729, 15.8267
1457, 119710, 6332.668, 15.8266
1458, 120031, 6332.607, 15.8264
1459, 120733, 6332.546, 15.8263
1460, 121001, 6332.485, 15.8261
1461, 120456, 6332.424, 15.8259
1462, 119709, 6332.363, 15.8258
1463, 119557, 6332.301, 15.8256
1464, 119955, 6332.240, 15.8255
1465, 120222, 6332.179, 15.8253
1466, 119998, 6332.118, 15.8252
1467, 119527, 6332.057, 15.8250
1468, 119187, 6331.996, 15.8249
1469, 119230, 6331.935, 15.8247
1470, 119745, 6331.874, 15.8246
1471, 120427, 6331.812, 15.8244
1472, 120632, 6331.751, 15.8243
1473, 120254, 6331.690, 15.8241
1474, 120286, 6331.629, 15.8240
1475, 121791, 6331.568, 15.8238
1476, 124347, 6331.507, 15.8237
1477, 126256, 6331.446, 15.8235
1478, 126426, 6331.384, 15.8234
1479, 125386, 6331.323, 15.8232
1480, 124339, 6331.262, 15.8230
1481, 123870, 6331.201, 15.8229
1482, 123902, 6331.140, 15.8227
1483, 124336, 6331.079, 15.8226
1484, 125186, 6331.018, 15.8224
1485, 126306, 6330.957, 15.8223
1486, 127359, 6330.895, 15.8221
1487, 128033, 6330.834, 15.8220
1488, 128160, 6330.773, 15.8218
1489, 127781, 6330.712, 15.8217
1490, 127181, 6330.651, 15.8215
1491, 126638, 6330.590, 15.8214
1492, 126104, 6330.529, 15.8212
1493, 125274, 6330.467, 15.8211
1494, 124031, 6330.406, 15.8209
1495, 122638, 6330.345, 15.8208
1496, 121492, 6330.284, 15.8206
1497, 120893, 6330.223, 15.8204
1498, 120966, 6330.162, 15.8203
1499, 121581, 6330.101, 15.8201
1500, 122416, 6330.040, 15.8200
1501, 123275, 6329.978, 15.8198
1502, 124227, 6329.917, 15.8197
1503, 125116, 6329.856, 15.8195
1504, 125264, 6329.795, 15.8194
1505, 124135, 6329.734, 15.8192
1506, 122167, 6329.673, 15.8191
1507, 120325, 6329.612, 15.8189
1508, 118921, 6329.550, 15.8188
1509, 117512, 6329.489, 15.8186
1510, 116001, 6329.428, 15.8185
1511, 115147, 6329.367, 15.8183
1512, 115718, 6329.306, 15.8182
1513, 117612, 6329.245, 15.8180
1514, 119963, 6329.184, 15.8179
1515, 121695, 6329.123, 15.8177
1516, 122011, 6329.061, 15.8175
1517, 121042, 6329.000, 15.8174
1518, 120089, 6328.939, 15.8172
1519, 120434, 6328.878, 15.8171
1520, 121662, 6328.817, 15.8169
1521, 122006, 6328.756, 15.8168
1522, 120735, 6328.695, 15.8166
1523, 119249, 6328.633, 15.8165
1524, 119168, 6328.572, 15.8163
1525, 120190, 6328.511, 15.8162
1526, 120784, 6328.450, 15.8160
1527, 120386, 6328.389, 15.8159
1528, 119778, 6328.328, 15.8157
1529, 119599, 6328.267, 15.8156
1530, 119554, 6328.206, 15.8154
1531, 119165, 6328.144, 15.8153
1532, 118472, 6328.083, 15.8151
1533, 117812, 6328.022, 15.8149
1534, 117489, 6327.961, 15.8148
1535, 117719, 6327.900, 15.8146
1536, 118383, 6327.839, 15.8145
1537, 118874, 6327.778, 15.8143
1538, 118666, 6327.716, 15.8142
1539, 117939, 6327.655, 15.8140
1540, 117128, 6327.594, 15.8139
1541, 116139, 6327.533, 15.8137
1542, 114797, 6327.472, 15.8136
1543, 113882, 6327.411, 15.8134
1544, 114662, 6327.350, 15.8133
1545, 117154, 6327.289, 15.8131
1546, 119789, 6327.227, 15.8130
1547, 121218, 6327.166, 15.8128
1548, 121689, 6327.105, 15.8127
1549, 122149, 6327.044, 15.8125
1550, 122728, 6326.983, 15.8124
1551, 122764, 6326.922, 15.8122
1552, 121856, 6326.861, 15.8120
1553, 120231, 6326.799, 15.8119
1554, 118368, 6326.738, 15.8117
1555, 116849, 6326.677, 15.8116
1556, 116339, 6326.616, 15.8114
1557, 117158, 6326.555, 15.8113
1558, 118914, 6326.494, 15.8111
1559, 120849, 6326.433, 15.8110
1560, 122354, 6326.372, 15.8108
1561, 122935, 6326.310, 15.8107
1562, 122217, 6326.249, 15.8105
1563, 120541, 6326.188, 15.8104
1564, 119145, 6326.127, 15.8102
1565, 118989, 6326.066, 15.8101
1566, 119545, 6326.005, 15.8099
1567, 119427, 6325.944, 15.8098
1568, 118234, 6325.882, 15.8096
1569, 117079, 6325.821, 15.8094
1570, 117266, 6325.760, 15.8093
1571, 119012, 6325.699, 15.8091
1572, 121572, 6325.638, 15.8090
1573, 124010, 6325.577, 15.8088
1574, 125627, 6325.516, 15.8087
1575, 126159, 6325.455, 15.8085
1576, 125874, 6325.393, 15.8084
1577, 125223, 6325.332, 15.8082
1578, 124412, 6325.271, 15.8081
1579, 123718, 6325.210, 15.8079
1580, 124104, 6325.149, 15.8078
1581, 126634, 6325.088, 15.8076
1582, 130891, 6325.027, 15.8075
1583, 134737, 6324.965, 15.8073
1584, 136243, 6324.904, 15.8072
1585, 135431, 6324.843, 15.8070
1586, 133635, 6324.782, 15.8069
1587, 131693, 6324.721, 15.8067
1588, 129491, 6324.660, 15.8065
1589, 126878, 6324.599, 15.8064
1590, 124154, 6324.538, 15.8062
1591, 121758, 6324.476, 15.8061
1592, 120133, 6324.415, 15.8059
1593, 119856, 6324.354, 15.8058
1594, 121150, 6324.293, 15.8056
1595, 123192, 6324.232, 15.8055
1596, 124592, 6324.171, 15.8053
1597, 124772, 6324.110, 15.8052
1598, 124447, 6324.048, 15.8050
1599, 124651, 6323.987, 15.8049
1600, 125744, 6323.926, 15.8047
1601, 127466, 6323.865, 15.8046
1602, 129386, 6323.804, 15.8044
1603, 131088, 6323.743, 15.8043
1604, 132295, 6323.682, 15.8041
1605, 133009, 6323.621, 15.8039
1606, 133264, 6323.559, 15.8038
1607, 132758, 6323.498, 15.8036
1608, 131223, 6323.437, 15.8035
1609, 129166, 6323.376, 15.8033
1610, 127670, 6323.315, 15.8032
1611, 127293, 6323.254, 15.8030
1612, 127689, 6323.193, 15.8029
1613, 128390, 6323.132, 15.8027
1614, 129341, 6323.070, 15.8026
1615, 130471, 6323.009, 15.8024
1616, 131415, 6322.948, 15.8023
1617, 131982, 6322.887, 15.8021
1618, 132266, 6322.826, 15.8020
1619, 132036, 6322.765, 15.8018
1620, 130770, 6322.704, 15.8017
1621, 128692, 6322.642, 15.8015
1622, 126961, 6322.581, 15.8014
1623, 126217, 6322.520, 15.8012
1624, 125680, 6322.459, 15.8010
1625, 124429, 6322.398, 15.8009
1626, 122867, 6322.337, 15.8007
1627, 121998, 6322.276, 15.8006
1628, 121878, 6322.215, 15.8004
1629, 121806, 6322.153, 15.8003
1630, 121686, 6322.092, 15.8001
1631, 122078, 6322.031, 15.8000
1632, 123092, 6321.970, 15.7998
1633, 124224, 6321.909, 15.7997
1634, 125216, 6321.848, 15.7995
1635, 126089, 6321.787, 15.7994
1636, 126420, 6321.725, 15.7992
1637, 125628, 6321.664, 15.7991
1638, 124041, 6321.603, 15.7989
1639, 122727, 6321.542, 15.7988
1640, 122203, 6321.481, 15.7986
1641, 122297, 6321.420, 15.7984
1642, 123291, 6321.359, 15.7983
1643, 125822, 6321.298, 15.7981
1644, 129281, 6321.236, 15.7980
1645, 131592, 6321.175, 15.7978
1646, 131447, 6321.114, 15.7977
1647, 129897, 6321.053, 15.7975
1648, 128846, 6320.992, 15.7974
1649, 128663, 6320.931, 15.7972
1650, 128177, 6320.870, 15.7971
1651, 126602, 6320.808, 15.7969
1652, 124539, 6320.747, 15.7968
1653, 123185, 6320.686, 15.7966
1654, 123144, 6320.625, 15.7965
1655, 123982, 6320.564, 15.7963
1656, 124655, 6320.503, 15.7962
1657, 124558, 6320.442, 15.7960
1658, 124342, 6320.381, 15.7959
1659, 125288, 6320.319, 15.7957
1660, 127594, 6320.258, 15.7955
1661, 129736, 6320.197, 15.7954
1662, 129918, 6320.136, 15.7952
1663, 127778, 6320.075, 15.7951
1664, 124370, 6320.014, 15.7949
1665, 121077, 6319.953, 15.7948
1666, 119013, 6319.891, 15.7946
1667, 118830, 6319.830, 15.7945
1668, 120310, 6319.769, 15.7943
1669, 122349, 6319.708, 15.7942
1670, 123968, 6319.647, 15.7940
1671, 125124, 6319.586, 15.7939
1672, 126144, 6319.525, 15.7937
1673, 126842, 6319.464, 15.7936
1674, 126879, 6319.402, 15.7934
1675, 126611, 6319.341, 15.7933
1676, 126773, 6319.280, 15.7931
1677, 127443, 6319.219, 15.7929
1678, 128035, 6319.158, 15.7928
1679, 128209, 6319.097, 15.7926
1680, 128093, 6319.036, 15.7925
1681, 127702, 6318.974, 15.7923
1682, 126917, 6318.913, 15.7922
1683, 126150, 6318.852, 15.7920
1684, 126275, 6318.791, 15.7919
1685, 127574, 6318.730, 15.7917
1686, 129283, 6318.669, 15.7916
1687, 130393, 6318.608, 15.7914
1688, 130527, 6318.547, 15.7913
1689, 129860, 6318.485, 15.7911
1690, 128633, 6318.424, 15.7910
1691, 127114, 6318.363, 15.7908
1692, 125726, 6318.302, 15.7907
1693, 124902, 6318.241, 15.7905
1694, 124794, 6318.180, 15.7904
1695, 125178, 6318.119, 15.7902
1696, 125562, 6318.057, 15.7900
1697, 125468, 6317.996, 15.7899
1698, 124820, 6317.935, 15.7897
1699, 124082, 6317.874, 15.7896
1700, 123840, 6317.813, 15.7894
1701, 124331, 6317.752, 15.7893
1702, 125493, 6317.691, 15.7891
1703, 127236, 6317.630, 15.7890
1704, 129286, 6317.568, 15.7888
1705, 130948, 6317.507, 15.7887
1706, 131560, 6317.446, 15.7885
1707, 131217, 6317.385, 15.7884
1708, 130611, 6317.324, 15.7882
1709, 130091, 6317.263, 15.7881
1710, 129334, 6317.202, 15.7879
1711, 128135, 6317.140, 15.7878
1712, 127039, 6317.079, 15.7876
1713, 126745, 6317.018, 15.7874
1714, 127097, 6316.957, 15.7873
1715, 127166, 6316.896, 15.7871
1716, 126453, 6316.835, 15.7870
1717, 125646, 6316.774, 15.7868
1718, 125819, 6316.713, 15.7867
1719, 126945, 6316.651, 15.7865
1720, 127719, 6316.590, 15.7864
1721, 127155, 6316.529, 15.7862
1722, 125907, 6316.468, 15.7861
1723, 125420, 6316.407, 15.7859
1724, 125889, 6316.346, 15.7858
1725, 125892, 6316.285, 15.7856
1726, 124223, 6316.223, 15.7855
1727, 121355, 6316.162, 15.7853
1728, 118668, 6316.101, 15.7852
1729, 116876, 6316.040, 15.7850
1730, 115811, 6315.979, 15.7849
1731, 115240, 6315.918, 15.7847
1732, 115104, 6315.857, 15.7845
1733, 115200, 6315.796, 15.7844
1734, 115308, 6315.734, 15.7842
1735, 115555, 6315.673, 15.7841
1736, 116124, 6315.612, 15.7839
1737, 116852, 6315.551, 15.7838
1738, 117595, 6315.490, 15.7836
1739, 118711, 6315.429, 15.7835
1740, 120455, 6315.368, 15.7833
1741, 122205, 6315.306, 15.7832
1742, 123088, 6315.245, 15.7830
1743, 123216, 6315.184, 15.7829
1744, 123452, 6315.123, 15.7827
1745, 123933, 6315.062, 15.7826
1746, 123792, 6315.001, 15.7824
1747, 122503, 6314.940, 15.7823
1748, 120608, 6314.879, 15.7821
1749, 118813, 6314.817, 15.7819
1750, 117186, 6314.756, 15.7818
1751, 115686, 6314.695, 15.7816
1752, 114780, 6314.634, 15.7815
1753, 114952, 6314.573, 15.7813
1754, 116141, 6314.512, 15.7812
1755, 118117, 6314.451, 15.7810
1756, 120955, 6314.389, 15.7809
1757, 124530, 6314.328, 15.7807
1758, 127850, 6314.267, 15.7806
1759, 129514, 6314.206, 15.7804
1760, 128785, 6314.145, 15.7803
1761, 126006, 6314.084, 15.7801
1762, 122236, 6314.023, 15.7800
1763, 118760, 6313.962, 15.7798
1764, 116638, 6313.900, 15.7797
1765, 116204, 6313.839, 15.7795
1766, 117008, 6313.778, 15.7794
1767, 118387, 6313.717, 15.7792
1768, 120002, 6313.656, 15.7790
1769, 121755, 6313.595, 15.7789
1770, 123486, 6313.534, 15.7787
1771, 124952, 6313.472, 15.7786
1772, 125941, 6313.411, 15.7784
1773, 126294, 6313.350, 15.7783
1774, 126144, 6313.289, 15.7781
1775, 126143, 6313.228, 15.7780
1776, 126979, 6313.167, 15.7778
1777, 128494, 6313.106, 15.7777
1778, 129751, 6313.045, 15.7775
1779, 130231, 6312.983, 15.7774
1780, 130373, 6312.922, 15.7772
1781, 130544, 6312.861, 15.7771
1782, 130191, 6312.800, 15.7769
1783, 128783, 6312.739, 15.7768
1784, 127117, 6312.678, 15.7766
1785, 126689, 6312.617, 15.7764
1786, 127742, 6312.556, 15.7763
1787, 128853, 6312.494, 15.7761
1788, 128715, 6312.433, 15.7760
1789, 127672, 6312.372, 15.7758
1790, 127044, 6312.311, 15.7757
1791, 127385, 6312.250, 15.7755
1792, 127944, 6312.189, 15.7754
1793, 127672, 6312.128, 15.7752
1794, 126311, 6312.066, 15.7751
1795, 124446, 6312.005, 15.7749
1796, 122793, 6311.944, 15.7748
1797, 121631, 6311.883, 15.7746
1798, 120777, 6311.822, 15.7745
1799, 119941, 6311.761, 15.7743
1800, 119112, 6311.700, 15.7742
1801, 118671, 6311.639, 15.7740
1802, 119112, 6311.577, 15.7739
1803, 120449, 6311.516, 15.7737
1804, 121846, 6311.455, 15.7735
1805, 122097, 6311.394, 15.7734
1806, 120754, 6311.333, 15.7732
1807, 118674, 6311.272, 15.7731
1808, 117192, 6311.211, 15.7729
1809, 116892, 6311.149, 15.7728
1810, 117502, 6311.088, 15.7726
1811, 118796, 6311.027, 15.7725
1812, 120906, 6310.966, 15.7723
1813, 123585, 6310.905, 15.7722
1814, 125832, 6310.844, 15.7720
1815, 126732, 6310.783, 15.7719
1816, 126384, 6310.722, 15.7717
1817, 125590, 6310.660, 15.7716
1818, 124931, 6310.599, 15.7714
1819, 124534, 6310.538, 15.7713
1820, 124440, 6310.477, 15.7711
1821, 124622, 6310.416, 15.7709
1822, 124767, 6310.355, 15.7708
1823, 124692, 6310.294, 15.7706
1824, 124997, 6310.232, 15.7705
1825, 126670, 6310.171, 15.7703
1826, 129660, 6310.110, 15.7702
1827, 132360, 6310.049, 15.7700
1828, 133040, 6309.988, 15.7699
1829, 131710, 6309.927, 15.7697
1830, 130120, 6309.866, 15.7696
1831, 129872, 6309.805, 15.7694
1832, 130925, 6309.743, 15.7693
1833, 132067, 6309.682, 15.7691
1834, 132400, 6309.621, 15.7690
1835, 131959, 6309.560, 15.7688
1836, 131105, 6309.499, 15.7687
1837, 129981, 6309.438, 15.7685
1838, 128723, 6309.377, 15.7684
1839, 127746, 6309.315, 15.7682
1840, 127496, 6309.254, 15.7680
1841, 128142, 6309.193, 15.7679
1842, 129674, 6309.132, 15.7677
1843, 131942, 6309.071, 15.7676
1844, 134234, 6309.010, 15.7674
1845, 135296, 6308.949, 15.7673
1846, 134346, 6308.888, 15.7671
1847, 131980, 6308.826, 15.7670
1848, 129621, 6308.765, 15.7668
1849, 128220, 6308.704, 15.7667
1850, 127957, 6308.643, 15.7665
1851, 128788, 6308.582, 15.7664
1852, 130414, 6308.521, 15.7662
1853, 131800, 6308.460, 15.7661
1854, 131767, 6308.398, 15.7659
1855, 130407, 6308.337, 15.7658
1856, 129106, 6308.276, 15.7656
1857, 128828, 6308.215, 15.7654
1858, 129060, 6308.154, 15.7653
1859, 128868, 6308.093, 15.7651
1860, 128144, 6308.032, 15.7650
1861, 127219, 6307.971, 15.7648
1862, 126000, 6307.909, 15.7647
1863, 124402, 6307.848, 15.7645
1864, 123208, 6307.787, 15.7644
1865, 123579, 6307.726, 15.7642
1866, 125761, 6307.665, 15.7641
1867, 128826, 6307.604, 15.7639
1868, 131483, 6307.543, 15.7638
1869, 132634, 6307.481, 15.7636
1870, 131639, 6307.420, 15.7635
1871, 128905, 6307.359, 15.7633
1872, 126067, 6307.298, 15.7632
1873, 124697, 6307.237, 15.7630
1874, 124769, 6307.176, 15.7629
1875, 125076, 6307.115, 15.7627
1876, 125018, 6307.054, 15.7625
1877, 125095, 6306.992, 15.7624
1878, 125595, 6306.931, 15.7622
1879, 125798, 6306.870, 15.7621
1880, 124917, 6306.809, 15.7619
1881, 123064, 6306.748, 15.7618
1882, 120864, 6306.687, 15.7616
1883, 118760, 6306.626, 15.7615
1884, 117191, 6306.564, 15.7613
1885, 116844, 6306.503, 15.7612
1886, 118024, 6306.442, 15.7610
1887, 120058, 6306.381, 15.7609
1888, 121945, 6306.320, 15.7607
1889, 123374, 6306.259, 15.7606
1890, 124655, 6306.198, 15.7604
1891, 125733, 6306.137, 15.7603
1892, 125825, 6306.075, 15.7601
1893, 124124, 6306.014, 15.7599
1894, 120698, 6305.953, 15.7598
1895, 116737, 6305.892, 15.7596
1896, 113934, 6305.831, 15.7595
1897, 113299, 6305.770, 15.7593
1898, 114214, 6305.709, 15.7592
1899, 114983, 6305.647, 15.7590
1900, 114676, 6305.586, 15.7589
1901, 114213, 6305.525, 15.7587
1902, 115160, 6305.464, 15.7586
1903, 117684, 6305.403, 15.7584
1904, 120267, 6305.342, 15.7583
1905, 121404, 6305.281, 15.7581
1906, 120930, 6305.220, 15.7580
1907, 119618, 6305.158, 15.7578
1908, 118223, 6305.097, 15.7577
1909, 117339, 6305.036, 15.7575
1910, 117521, 6304.975, 15.7574
1911, 118794, 6304.914, 15.7572
1912, 120228, 6304.853, 15.7570
1913, 120708, 6304.792, 15.7569
1914, 120254, 6304.730, 15.7567
1915, 120100, 6304.669, 15.7566
1916, 121346, 6304.608, 15.7564
1917, 123861, 6304.547, 15.7563
1918, 126564, 6304.486, 15.7561
1919, 128314, 6304.425, 15.7560
1920, 128364, 6304.364, 15.7558
1921, 126594, 6304.303, 15.7557
1922, 123892, 6304.241, 15.7555
1923, 121959, 6304.180, 15.7554
1924, 121921, 6304.119, 15.7552
1925, 123041, 6304.058, 15.7551
1926, 123424, 6303.997, 15.7549
1927, 122193, 6303.936, 15.7548
1928, 120456, 6303.875, 15.7546
1929, 119831, 6303.813, 15.7544
1930, 120550, 6303.752, 15.7543
1931, 121545, 6303.691, 15.7541
1932, 122022, 6303.630, 15.7540
1933, 122197, 6303.569, 15.7538
1934, 122502, 6303.508, 15.7537
1935, 122805, 6303.447, 15.7535
1936, 122782, 6303.386, 15.7534
1937, 122528, 6303.324, 15.7532
1938, 122319, 6303.263, 15.7531
1939, 121994, 6303.202, 15.7529
1940, 121111, 6303.141, 15.7528
1941, 119796, 6303.080, 15.7526
1942, 119026, 6303.019, 15.7525
1943, 119723, 6302.958, 15.7523
1944, 121623, 6302.896, 15.7522
1945, 123340, 6302.835, 15.7520
1946, 123706, 6302.774, 15.7518
1947, 122944, 6302.713, 15.7517
1948, 122280, 6302.652, 15.7515
1949, 122433, 6302.591, 15.7514
1950, 122788, 6302.530, 15.7512
1951, 122293, 6302.469, 15.7511
1952, 120824, 6302.407, 15.7509
1953, 119241, 6302.346, 15.7508
1954, 118197, 6302.285, 15.7506
1955, 117514, 6302.224, 15.7505
1956, 116936, 6302.163, 15.7503
1957, 116844, 6302.102, 15.7502
1958, 117670, 6302.041, 15.7500
1959, 118987, 6301.979, 15.7499
1960, 119864, 6301.918, 15.7497
1961, 120036, 6301.857, 15.7496
1962, 120077, 6301.796, 15.7494
1963, 120389, 6301.735, 15.7493
1964, 120710, 6301.674, 15.7491
1965, 120858, 6301.613, 15.7489
1966, 121260, 6301.552, 15.7488
1967, 122288, 6301.490, 15.7486
1968, 123540, 6301.429, 15.7485
1969, 124342, 6301.368, 15.7483
1970, 124583, 6301.307, 15.7482
1971, 124511, 6301.246, 15.7480
1972, 124088, 6301.185, 15.7479
1973, 123190, 6301.124, 15.7477
1974, 122173, 6301.063, 15.7476
1975, 121467, 6301.001, 15.7474
1976, 120801, 6300.940, 15.7473
1977, 119674, 6300.879, 15.7471
1978, 118522, 6300.818, 15.7470
1979, 118512, 6300.757, 15.7468
1980, 120063, 6300.696, 15.7467
1981, 122465, 6300.635, 15.7465
1982, 125069, 6300.573, 15.7463
1983, 127771, 6300.512, 15.7462
1984, 130031, 6300.451, 15.7460
1985, 130707, 6300.390, 15.7459
1986, 129626, 6300.329, 15.7457
1987, 128203, 6300.268, 15.7456
1988, 127487, 6300.207, 15.7454
1989, 126558, 6300.146, 15.7453
1990, 124086, 6300.084, 15.7451
1991, 120700, 6300.023, 15.7450
1992, 118335, 6299.962, 15.7448
1993, 117641, 6299.901, 15.7447
1994, 117584, 6299.840, 15.7445
1995, 117427, 6299.779, 15.7444
1996, 117539, 6299.718, 15.7442
1997, 118210, 6299.656, 15.7441
1998, 119204, 6299.595, 15.7439
1999, 120755, 6299.534, 15.7438
2000, 123467, 6299.473, 15.7436
2001, 126704, 6299.412, 15.7434
2002, 128585, 6299.351, 15.7433
2003, 128474, 6299.290, 15.7431
2004, 128178, 6299.229, 15.7430
2005, 129627, 6299.167, 15.7428
2006, 132373, 6299.106, 15.7427
2007, 134506, 6299.045, 15.7425
2008, 135117, 6298.984, 15.7424
2009, 134580, 6298.923, 15.7422
2010, 133114, 6298.862, 15.7421
2011, 130672, 6298.801, 15.7419
2012, 128104, 6298.739, 15.7418
2013, 126958, 6298.678, 15.7416
2014, 127720, 6298.617, 15.7415
2015, 129215, 6298.556, 15.7413
2016, 130119, 6298.495, 15.7412
2017, 130355, 6298.434, 15.7410
2018, 130624, 6298.373, 15.7408
2019, 131089, 6298.312, 15.7407
2020, 131076, 6298.250, 15.7405
2021, 129989, 6298.189, 15.7404
2022, 128158, 6298.128, 15.7402
2023, 126599, 6298.067, 15.7401
2024, 125918, 6298.006, 15.7399
2025, 125732, 6297.945, 15.7398
2026, 125499, 6297.884, 15.7396
2027, 125629, 6297.822, 15.7395
2028, 127023, 6297.761, 15.7393
2029, 129504, 6297.700, 15.7392
2030, 131698, 6297.639, 15.7390
2031, 132853, 6297.578, 15.7389
2032, 133772, 6297.517, 15.7387
2033, 135228, 6297.456, 15.7386
2034, 136361, 6297.395, 15.7384
2035, 135756, 6297.333, 15.7383
2036, 133553, 6297.272, 15.7381
2037, 131302, 6297.211, 15.7379
2038, 129999, 6297.150, 15.7378
2039, 129314, 6297.089, 15.7376
2040, 128651, 6297.028, 15.7375
2041, 127887, 6296.967, 15.7373
2042, 127015, 6296.905, 15.7372
2043, 125990, 6296.844, 15.7370
2044, 125080, 6296.783, 15.7369
2045, 124565, 6296.722, 15.7367
2046, 124055, 6296.661, 15.7366
2047, 122912, 6296.600, 15.7364
2048, 121416, 6296.539, 15.7363
2049, 120648, 6296.478, 15.7361
2050, 121054, 6296.416, 15.7360
2051, 121952, 6296.355, 15.7358
2052, 122695, 6296.294, 15.7357
2053, 123487, 6296.233, 15.7355
2054, 124774, 6296.172, 15.7353
2055, 126559, 6296.111, 15.7352
2056, 128681, 6296.050, 15.7350
2057, 130976, 6295.988, 15.7349
2058, 132786, 6295.927, 15.7347
2059, 133088, 6295.866, 15.7346
2060, 131771, 6295.805, 15.7344
2061, 130184, 6295.744, 15.7343
2062, 129771, 6295.683, 15.7341
2063, 130543, 6295.622, 15.7340
2064, 131430, 6295.561, 15.7338
2065, 131788, 6295.499, 15.7337
2066, 131862, 6295.438, 15.7335
2067, 131999, 6295.377, 15.7334
2068, 132137, 6295.316, 15.7332
2069, 132211, 6295.255, 15.7331
2070, 132594, 6295.194, 15.7329
2071, 133834, 6295.133, 15.7328
2072, 135966, 6295.071, 15.7326
2073, 138224, 6295.010, 15.7324
2074, 139501, 6294.949, 15.7323
2075, 139265, 6294.888, 15.7321
2076, 137965, 6294.827, 15.7320
2077, 136410, 6294.766, 15.7318
2078, 134840, 6294.705, 15.7317
2079, 132842, 6294.644, 15.7315
2080, 130083, 6294.582, 15.7314
2081, 126811, 6294.521, 15.7312
2082, 123696, 6294.460, 15.7311
2083, 121437, 6294.399, 15.7309
2084, 120484, 6294.338, 15.7308
2085, 120762, 6294.277, 15.7306
2086, 121657, 6294.216, 15.7305
2087, 122505, 6294.154, 15.7303
2088, 123031, 6294.093, 15.7302
2089, 123197, 6294.032, 15.7300
2090, 123009, 6293.971, 15.7298
2091, 122908, 6293.910, 15.7297
2092, 123816, 6293.849, 15.7295
2093, 126006, 6293.788, 15.7294
2094, 128141, 6293.727, 15.7292
2095, 128354, 6293.665, 15.7291
2096, 126195, 6293.604, 15.7289
2097, 122807, 6293.543, 15.7288
2098, 119450, 6293.482, 15.7286
2099, 116924, 6293.421, 15.7285
2100, 116256, 6293.360, 15.7283
2101, 118364, 6293.299, 15.7282
2102, 122516, 6293.237, 15.7280
2103, 126344, 6293.176, 15.7279
2104, 128097, 6293.115, 15.7277
2105, 127956, 6293.054, 15.7276
2106, 126739, 6292.993, 15.7274
2107, 124670, 6292.932, 15.7273
2108, 122401, 6292.871, 15.7271
2109, 121833, 6292.810, 15.7269
2110, 124240, 6292.748, 15.7268
2111, 128151, 6292.687, 15.7266
2112, 130699, 6292.626, 15.7265
2113, 130915, 6292.565, 15.7263
2114, 130397, 6292.504, 15.7262
2115, 130764, 6292.443, 15.7260
2116, 131772, 6292.382, 15.7259
2117, 132178, 6292.320, 15.7257
2118, 131329, 6292.259, 15.7256
2119, 129374, 6292.198, 15.7254
2120, 126763, 6292.137, 15.7253
2121, 124160, 6292.076, 15.7251
2122, 122412, 6292.015, 15.7250
2123, 122090, 6291.954, 15.7248
2124, 123124, 6291.893, 15.7247
2125, 124918, 6291.831, 15.7245
2126, 126624, 6291.770, 15.7243
2127, 127429, 6291.709, 15.7242
2128, 127104, 6291.648, 15.7240
2129, 126376, 6291.587, 15.7239
2130, 126358, 6291.526, 15.7237
2131, 127460, 6291.465, 15.7236
2132, 129034, 6291.403, 15.7234
2133, 130100, 6291.342, 15.7233
2134, 130233, 6291.281, 15.7231
2135, 129848, 6291.220, 15.7230
2136, 129857, 6291.159, 15.7228
2137, 130864, 6291.098, 15.7227
2138, 132462, 6291.037, 15.7225
2139, 133566, 6290.976, 15.7224
2140, 133711, 6290.914, 15.7222
2141, 133547, 6290.853, 15.7221
2142, 133624, 6290.792, 15.7219
2143, 133310, 6290.731, 15.7218
2144, 131729, 6290.670, 15.7216
2145, 129384, 6290.609, 15.7214
2146, 127765, 6290.548, 15.7213
2147, 127437, 6290.486, 15.7211
2148, 127573, 6290.425, 15.7210
2149, 127472, 6290.364, 15.7208
2150, 127424, 6290.303, 15.7207
2151, 127684, 6290.242, 15.7205
2152, 127627, 6290.181, 15.7204
2153, 126680, 6290.120, 15.7202
2154, 125342, 6290.059, 15.7201
2155, 124468, 6289.997, 15.7199
2156, 123948, 6289.936, 15.7198
2157, 122966, 6289.875, 15.7196
2158, 121421, 6289.814, 15.7195
2159, 120291, 6289.753, 15.7193
2160, 120458, 6289.692, 15.7192
2161, 121627, 6289.631, 15.7190
2162, 122668, 6289.570, 15.7188
2163, 122892, 6289.508, 15.7187
2164, 122819, 6289.447, 15.7185
2165, 123672, 6289.386, 15.7184
2166, 126070, 6289.325, 15.7182
2167, 129312, 6289.264, 15.7181
2168, 132053, 6289.203, 15.7179
2169, 133556, 6289.142, 15.7178
2170, 134051, 6289.080, 15.7176
2171, 134004, 6289.019, 15.7175
2172, 133502, 6288.958, 15.7173
2173, 132392, 6288.897, 15.7172
2174, 130655, 6288.836, 15.7170
2175, 128499, 6288.775, 15.7169
2176, 126409, 6288.714, 15.7167
2177, 125113, 6288.653, 15.7166
2178, 125071, 6288.591, 15.7164
2179, 125917, 6288.530, 15.7163
2180, 126905, 6288.469, 15.7161
2181, 127967, 6288.408, 15.7159
2182, 129656, 6288.347, 15.7158
2183, 131843, 6288.286, 15.7156
2184, 133256, 6288.225, 15.7155
2185, 132890, 6288.163, 15.7153
2186, 131285, 6288.102, 15.7152
2187, 129693, 6288.041, 15.7150
2188, 128439, 6287.980, 15.7149
2189, 126976, 6287.919, 15.7147
2190, 125326, 6287.858, 15.7146
2191, 124450, 6287.797, 15.7144
2192, 125014, 6287.736, 15.7143
2193, 126552, 6287.674, 15.7141
2194, 128169, 6287.613, 15.7140
2195, 129562, 6287.552, 15.7138
2196, 130993, 6287.491, 15.7137
2197, 132664, 6287.430, 15.7135
2198, 134438, 6287.369, 15.7133
2199, 135849, 6287.308, 15.7132
2200, 136091, 6287.246, 15.7130
2201, 134386, 6287.185, 15.7129
2202, 130853, 6287.124, 15.7127
2203, 126950, 6287.063, 15.7126
2204, 124543, 6287.002, 15.7124
2205, 124334, 6286.941, 15.7123
2206, 125289, 6286.880, 15.7121
2207, 125670, 6286.819, 15.7120
2208, 124548, 6286.757, 15.7118
2209, 122439, 6286.696, 15.7117
2210, 120716, 6286.635, 15.7115
2211, 120474, 6286.574, 15.7114
2212, 121738, 6286.513, 15.7112
2213, 123513, 6286.452, 15.7111
2214, 124590, 6286.391, 15.7109
2215, 124505, 6286.329, 15.7108
2216, 123866, 6286.268, 15.7106
2217, 123746, 6286.207, 15.7104
2218, 124683, 6286.146, 15.7103
2219, 126273, 6286.085, 15.7101
2220, 127701, 6286.024, 15.7100
2221, 128550, 6285.963, 15.7098
2222, 129006, 6285.902, 15.7097
2223, 129403, 6285.840, 15.7095
2224, 129795, 6285.779, 15.7094
2225, 129917, 6285.718, 15.7092
2226, 129360, 6285.657, 15.7091
2227, 127758, 6285.596, 15.7089
2228, 125086, 6285.535, 15.7088
2229, 121904, 6285.474, 15.7086
2230, 119115, 6285.412, 15.7085
2231, 117329, 6285.351, 15.7083
2232, 116599, 6285.290, 15.7082
2233, 116782, 6285.229, 15.7080
2234, 117820, 6285.168, 15.7078
2235, 119465, 6285.107, 15.7077
2236, 121079, 6285.046, 15.7075
2237, 122114, 6284.985, 15.7074
2238, 122612, 6284.923, 15.7072
2239, 122948, 6284.862, 15.7071
2240, 123260, 6284.801, 15.7069
2241, 123509, 6284.740, 15.7068
2242, 123851, 6284.679, 15.7066
2243, 124433, 6284.618, 15.7065
2244, 124975, 6284.557, 15.7063
2245, 125198, 6284.495, 15.7062
2246, 125619, 6284.434, 15.7060
2247, 127104, 6284.373, 15.7059
2248, 129391, 6284.312, 15.7057
2249, 130931, 6284.251, 15.7056
2250, 130732, 6284.190, 15.7054
2251, 129662, 6284.129, 15.7053
2252, 129184, 6284.068, 15.7051
2253, 129374, 6284.006, 15.7049
2254, 129181, 6283.945, 15.7048
2255, 128265, 6283.884, 15.7046
2256, 127393, 6283.823, 15.7045
2257, 126973, 6283.762, 15.7043
2258, 126454, 6283.701, 15.7042
2259, 125614, 6283.640, 15.7040
2260, 125361, 6283.578, 15.7039
2261, 126387, 6283.517, 15.7037
2262, 127719, 6283.456, 15.7036
2263, 127613, 6283.395, 15.7034
2264, 125549, 6283.334, 15.7033
2265, 122531, 6283.273, 15.7031
2266, 119666, 6283.212, 15.7030
2267, 117422, 6283.151, 15.7028
2268, 116224, 6283.089, 15.7027
2269, 116664, 6283.028, 15.7025
2270, 118631, 6282.967, 15.7023
2271, 120930, 6282.906, 15.7022
2272, 122409, 6282.845, 15.7020
2273, 123092, 6282.784, 15.7019
2274, 123774, 6282.723, 15.7017
2275, 124875, 6282.661, 15.7016
2276, 126196, 6282.600, 15.7014
2277, 127545, 6282.539, 15.7013
2278, 128993, 6282.478, 15.7011
2279, 130459, 6282.417, 15.7010
2280, 131534, 6282.356, 15.7008
2281, 131921, 6282.295, 15.7007
2282, 131855, 6282.234, 15.7005
2283, 131967, 6282.172, 15.7004
2284, 132742, 6282.111, 15.7002
2285, 134072, 6282.050, 15.7001
2286, 135256, 6281.989, 15.6999
2287, 135545, 6281.928, 15.6998
2288, 134715, 6281.867, 15.6996
2289, 133036, 6281.806, 15.6994
2290, 130720, 6281.744, 15.6993
2291, 127882, 6281.683, 15.6991
2292, 125249, 6281.622, 15.6990
2293, 124288, 6281.561, 15.6988
2294, 125898, 6281.500, 15.6987
2295, 129087, 6281.439, 15.6985
2296, 131718, 6281.378, 15.6984
2297, 132672, 6281.317, 15.6982
2298, 132666, 6281.255, 15.6981
2299, 132764, 6281.194, 15.6979
2300, 132885, 6281.133, 15.6978
2301, 132249, 6281.072, 15.6976
2302, 130675, 6281.011, 15.6975
2303, 128695, 6280.950, 15.6973
2304, 126792, 6280.889, 15.6972
2305, 125328, 6280.827, 15.6970
2306, 125015, 6280.766, 15.6968
2307, 126463, 6280.705, 15.6967
2308, 129068, 6280.644, 15.6965
2309, 131190, 6280.583, 15.6964
2310, 131856, 6280.522, 15.6962
2311, 131702, 6280.461, 15.6961
2312, 131827, 6280.400, 15.6959
2313, 132394, 6280.338, 15.6958
2314, 132948, 6280.277, 15.6956
2315, 133480, 6280.216, 15.6955
2316, 134277, 6280.155, 15.6953
2317, 135047, 6280.094, 15.6952
2318, 135218, 6280.033, 15.6950
2319, 135003, 6279.972, 15.6949
2320, 135132, 6279.910, 15.6947
2321, 135361, 6279.849, 15.6946
2322, 134359, 6279.788, 15.6944
2323, 131641, 6279.727, 15.6943
2324, 128671, 6279.666, 15.6941
2325, 127296, 6279.605, 15.6939
2326, 127813, 6279.544, 15.6938
2327, 129405, 6279.483, 15.6936
2328, 131670, 6279.421, 15.6935
2329, 134400, 6279.360, 15.6933
2330, 136276, 6279.299, 15.6932
2331, 135511, 6279.238, 15.6930
2332, 132200, 6279.177, 15.6929
2333, 128712, 6279.116, 15.6927
2334, 127027, 6279.055, 15.6926
2335, 126683, 6278.994, 15.6924
2336, 126128, 6278.932, 15.6923
2337, 125147, 6278.871, 15.6921
2338, 124739, 6278.810, 15.6920
2339, 125076, 6278.749, 15.6918
2340, 125013, 6278.688, 15.6917
2341, 123808, 6278.627, 15.6915
2342, 122325, 6278.566, 15.6913
2343, 122051, 6278.504, 15.6912
2344, 123456, 6278.443, 15.6910
2345, 125624, 6278.382, 15.6909
2346, 127064, 6278.321, 15.6907
2347, 126778, 6278.260, 15.6906
2348, 124991, 6278.199, 15.6904
2349, 123127, 6278.138, 15.6903
2350, 122613, 6278.077, 15.6901
2351, 123441, 6278.015, 15.6900
2352, 124285, 6277.954, 15.6898
2353, 124231, 6277.893, 15.6897
2354, 123869, 6277.832, 15.6895
2355, 124294, 6277.771, 15.6894
2356, 125521, 6277.710, 15.6892
2357, 126536, 6277.649, 15.6891
2358, 126612, 6277.587, 15.6889
2359, 125919, 6277.526, 15.6888
2360, 124961, 6277.465, 15.6886
2361, 124171, 6277.404, 15.6884
2362, 124063, 6277.343, 15.6883
2363, 125020, 6277.282, 15.6881
2364, 126592, 6277.221, 15.6880
2365, 127602, 6277.160, 15.6878
2366, 127435, 6277.098, 15.6877
2367, 126773, 6277.037, 15.6875
2368, 126677, 6276.976, 15.6874
2369, 127335, 6276.915, 15.6872
2370, 128237, 6276.854, 15.6871
2371, 129228, 6276.793, 15.6869
2372, 130677, 6276.732, 15.6868
2373, 132686, 6276.670, 15.6866
2374, 134808, 6276.609, 15.6865
2375, 136591, 6276.548, 15.6863
2376, 137777, 6276.487, 15.6862
2377, 137866, 6276.426, 15.6860
2378, 136195, 6276.365, 15.6858
2379, 132905, 6276.304, 15.6857
2380, 129313, 6276.243, 15.6855
2381, 126827, 6276.181, 15.6854
2382, 125706, 6276.120, 15.6852
2383, 125247, 6276.059, 15.6851
2384, 124832, 6275.998, 15.6849
2385, 124376, 6275.937, 15.6848
2386, 123997, 6275.876, 15.6846
2387, 123830, 6275.815, 15.6845
2388, 124112, 6275.753, 15.6843
2389, 124997, 6275.692, 15.6842
2390, 126286, 6275.631, 15.6840
2391, 127645, 6275.570, 15.6839
2392, 128988, 6275.509, 15.6837
2393, 130251, 6275.448, 15.6836
2394, 130950, 6275.387, 15.6834
2395, 130544, 6275.326, 15.6833
2396, 129264, 6275.264, 15.6831
2397, 127994, 6275.203, 15.6829
2398, 127086, 6275.142, 15.6828
2399, 125882, 6275.081, 15.6826
2400, 123797, 6275.020, 15.6825
2401, 121442, 6274.959, 15.6823
2402, 120128, 6274.898, 15.6822
2403, 120366, 6274.836, 15.6820
2404, 121377, 6274.775, 15.6819
2405, 122127, 6274.714, 15.6817
2406, 122451, 6274.653, 15.6816
2407, 122915, 6274.592, 15.6814
2408, 123774, 6274.531, 15.6813
2409, 124422, 6274.470, 15.6811
2410, 123964, 6274.409, 15.6810
2411, 122080, 6274.347, 15.6808
2412, 119130, 6274.286, 15.6807
2413, 115589, 6274.225, 15.6805
2414, 111932, 6274.164, 15.6803
2415, 109062, 6274.103, 15.6802
2416, 108112, 6274.042, 15.6800
2417, 109242, 6273.981, 15.6799
2418, 111121, 6273.919, 15.6797
2419, 112401, 6273.858, 15.6796
2420, 113449, 6273.797, 15.6794
2421, 115694, 6273.736, 15.6793
2422, 119289, 6273.675, 15.6791
2423, 122587, 6273.614, 15.6790
2424, 124319, 6273.553, 15.6788
2425, 125196, 6273.492, 15.6787
2426, 126448, 6273.430, 15.6785
2427, 127610, 6273.369, 15.6784
2428, 127084, 6273.308, 15.6782
2429, 124723, 6273.247, 15.6781
2430, 122559, 6273.186, 15.6779
2431, 122584, 6273.125, 15.6778
2432, 124642, 6273.064, 15.6776
2433, 127091, 6273.002, 15.6774
2434, 128860, 6272.941, 15.6773
2435, 130121, 6272.880, 15.6771
2436, 131219, 6272.819, 15.6770
2437, 131803, 6272.758, 15.6768
2438, 131320, 6272.697, 15.6767
2439, 129893, 6272.636, 15.6765
2440, 128285, 6272.575, 15.6764
2441, 127112, 6272.513, 15.6762
2442, 126434, 6272.452, 15.6761
2443, 126135, 6272.391, 15.6759
2444, 126343, 6272.330, 15.6758
2445, 127134, 6272.269, 15.6756
2446, 128032, 6272.208, 15.6755
2447, 128240, 6272.147, 15.6753
2448, 127530, 6272.085, 15.6752
2449, 126616, 6272.024, 15.6750
2450, 126470, 6271.963, 15.6748
2451, 127358, 6271.902, 15.6747
2452, 128717, 6271.841, 15.6745
2453, 129754, 6271.780, 15.6744
2454, 129992, 6271.719, 15.6742
2455, 129357, 6271.658, 15.6741
2456, 128056, 6271.596, 15.6739
2457, 126447, 6271.535, 15.6738
2458, 124905, 6271.474, 15.6736
2459, 123742, 6271.413, 15.6735
2460, 123267, 6271.352, 15.6733
2461, 123805, 6271.291, 15.6732
2462, 125524, 6271.230, 15.6730
2463, 128226, 6271.168, 15.6729
2464, 131348, 6271.107, 15.6727
2465, 134120, 6271.046, 15.6726
2466, 135771, 6270.985, 15.6724
2467, 135814, 6270.924, 15.6722
2468, 134391, 6270.863, 15.6721
2469, 132317, 6270.802, 15.6719
2470, 130584, 6270.741, 15.6718
2471, 129693, 6270.679, 15.6716
2472, 129447, 6270.618, 15.6715
2473, 129349, 6270.557, 15.6713
2474, 129040, 6270.496, 15.6712
2475, 128344, 6270.435, 15.6710
2476, 127146, 6270.374, 15.6709
2477, 125524, 6270.313, 15.6707
2478, 124049, 6270.251, 15.6706
2479, 123509, 6270.190, 15.6704
2480, 123954, 6270.129, 15.6703
2481, 124202, 6270.068, 15.6701
2482, 122884, 6270.007, 15.6700
2483, 120090, 6269.946, 15.6698
2484, 117439, 6269.885, 15.6697
2485, 116313, 6269.824, 15.6695
2486, 116593, 6269.762, 15.6693
2487, 117479, 6269.701, 15.6692
2488, 118831, 6269.640, 15.6690
2489, 120884, 6269.579, 15.6689
2490, 123136, 6269.518, 15.6687
2491, 124650, 6269.457, 15.6686
2492, 125368, 6269.396, 15.6684
2493, 126112, 6269.334, 15.6683
2494, 127107, 6269.273, 15.6681
2495, 127503, 6269.212, 15.6680
2496, 126737, 6269.151, 15.6678
2497, 125430, 6269.090, 15.6677
2498, 124367, 6269.029, 15.6675
2499, 123369, 6268.968, 15.6674
2500, 121864, 6268.907, 15.6672
2501, 119958, 6268.845, 15.6671
2502, 118205, 6268.784, 15.6669
2503, 116796, 6268.723, 15.6667
2504, 115790, 6268.662, 15.6666
2505, 115809, 6268.601, 15.6664
2506, 117622, 6268.540, 15.6663
2507, 121030, 6268.479, 15.6661
2508, 124743, 6268.417, 15.6660
2509, 127399, 6268.356, 15.6658
2510, 128323, 6268.295, 15.6657
2511, 127605, 6268.234, 15.6655
2512, 126047, 6268.173, 15.6654
2513, 124929, 6268.112, 15.6652
2514, 125138, 6268.051, 15.6651
2515, 126354, 6267.990, 15.6649
2516, 127507, 6267.928, 15.6648
2517, 128049, 6267.867, 15.6646
2518, 128408, 6267.806, 15.6645
2519, 129227, 6267.745, 15.6643
2520, 130613, 6267.684, 15.6642
2521, 132148, 6267.623, 15.6640
2522, 133209, 6267.562, 15.6638
2523, 133224, 6267.501, 15.6637
2524, 132000, 6267.439, 15.6635
2525, 130014, 6267.378, 15.6634
2526, 128164, 6267.317, 15.6632
2527, 127127, 6267.256, 15.6631
2528, 126991, 6267.195, 15.6629
2529, 127389, 6267.134, 15.6628
2530, 127796, 6267.073, 15.6626
2531, 127821, 6267.011, 15.6625
2532, 127450, 6266.950, 15.6623
2533, 126949, 6266.889, 15.6622
2534, 126466, 6266.828, 15.6620
2535, 125958, 6266.767, 15.6619
2536, 125603, 6266.706, 15.6617
2537, 125880, 6266.645, 15.6616
2538, 126834, 6266.584, 15.6614
2539, 127626, 6266.522, 15.6612
2540, 127291, 6266.461, 15.6611
2541, 125790, 6266.400, 15.6609
2542, 123989, 6266.339, 15.6608
2543, 122806, 6266.278, 15.6606
2544, 122712, 6266.217, 15.6605
2545, 123687, 6266.156, 15.6603
2546, 125155, 6266.094, 15.6602
2547, 126232, 6266.033, 15.6600
2548, 126617, 6265.972, 15.6599
2549, 127013, 6265.911, 15.6597
2550, 128117, 6265.850, 15.6596
2551, 129424, 6265.789, 15.6594
2552, 129686, 6265.728, 15.6593
2553, 128378, 6265.667, 15.6591
2554, 126051, 6265.605, 15.6590
2555, 123425, 6265.544, 15.6588
2556, 120952, 6265.483, 15.6587
2557, 119196, 6265.422, 15.6585
2558, 118778, 6265.361, 15.6583
2559, 119717, 6265.300, 15.6582
2560, 121432, 6265.239, 15.6580
2561, 123483, 6265.177, 15.6579
2562, 125660, 6265.116, 15.6577
2563, 127349, 6265.055, 15.6576
2564, 127683, 6264.994, 15.6574
2565, 126656, 6264.933, 15.6573
2566, 125357, 6264.872, 15.6571
2567, 124790, 6264.811, 15.6570
2568, 125049, 6264.750, 15.6568
2569, 125879, 6264.688, 15.6567
2570, 127232, 6264.627, 15.6565
2571, 128772, 6264.566, 15.6564
2572, 129508, 6264.505, 15.6562
2573, 128762, 6264.444, 15.6561
2574, 127208, 6264.383, 15.6559
2575, 126344, 6264.322, 15.6557
2576, 126982, 6264.260, 15.6556
2577, 128555, 6264.199, 15.6554
2578, 129775, 6264.138, 15.6553
2579, 129705, 6264.077, 15.6551
2580, 128380, 6264.016, 15.6550
2581, 126709, 6263.955, 15.6548
2582, 125663, 6263.894, 15.6547
2583, 125518, 6263.833, 15.6545
2584, 125932, 6263.771, 15.6544
2585, 126615, 6263.710, 15.6542
2586, 127453, 6263.649, 15.6541
2587, 128102, 6263.588, 15.6539
2588, 128122, 6263.527, 15.6538
2589, 127656, 6263.466, 15.6536
2590, 127248, 6263.405, 15.6535
2591, 126779, 6263.343, 15.6533
2592, 125383, 6263.282, 15.6532
2593, 122958, 6263.221, 15.6530
2594, 120931, 6263.160, 15.6528
2595, 120659, 6263.099, 15.6527
2596, 121553, 6263.038, 15.6525
2597, 121803, 6262.977, 15.6524
2598, 120900, 6262.916, 15.6522
2599, 120464, 6262.854, 15.6521
2600, 122286, 6262.793, 15.6519
2601, 126183, 6262.732, 15.6518
2602, 130200, 6262.671, 15.6516
2603, 132599, 6262.610, 15.6515
2604, 133282, 6262.549, 15.6513
2605, 133403, 6262.488, 15.6512
2606, 133988, 6262.426, 15.6510
2607, 135110, 6262.365, 15.6509
2608, 136247, 6262.304, 15.6507
2609, 137036, 6262.243, 15.6506
2610, 137395, 6262.182, 15.6504
2611, 137112, 6262.121, 15.6502
2612, 135805, 6262.060, 15.6501
2613, 133445, 6261.999, 15.6499
2614, 130604, 6261.937, 15.6498
2615, 127992, 6261.876, 15.6496
2616, 125967, 6261.815, 15.6495
2617, 124537, 6261.754, 15.6493
2618, 123605, 6261.693, 15.6492
2619, 123058, 6261.632, 15.6490
2620, 122935, 6261.571, 15.6489
2621, 123548, 6261.509, 15.6487
2622, 125065, 6261.448, 15.6486
2623, 126893, 6261.387, 15.6484
2624, 127941, 6261.326, 15.6483
2625, 127782, 6261.265, 15.6481
2626, 127158, 6261.204, 15.6480
2627, 127023, 6261.143, 15.6478
2628, 127407, 6261.082, 15.6477
2629, 127552, 6261.020, 15.6475
2630, 126782, 6260.959, 15.6473
2631, 124870, 6260.898, 15.6472
2632, 121990, 6260.837, 15.6470
2633, 118955, 6260.776, 15.6469
2634, 117291, 6260.715, 15.6467
2635, 118284, 6260.654, 15.6466
2636, 121591, 6260.592, 15.6464
2637, 125106, 6260.531, 15.6463
2638, 126538, 6260.470, 15.6461
2639, 125276, 6260.409, 15.6460
2640, 122821, 6260.348, 15.6458
2641, 121427, 6260.287, 15.6457
2642, 122089, 6260.226, 15.6455
2643, 123769, 6260.165, 15.6454
2644, 124701, 6260.103, 15.6452
2645, 124402, 6260.042, 15.6451
2646, 123954, 6259.981, 15.6449
2647, 124199, 6259.920, 15.6447
2648, 124399, 6259.859, 15.6446
2649, 123281, 6259.798, 15.6444
2650, 121006, 6259.737, 15.6443
2651, 119209, 6259.675, 15.6441
2652, 119079, 6259.614, 15.6440
2653, 120113, 6259.553, 15.6438
2654, 121060, 6259.492, 15.6437
2655, 121460, 6259.431, 15.6435
2656, 121780, 6259.370, 15.6434
2657, 122337, 6259.309, 15.6432
2658, 122695, 6259.248, 15.6431
2659, 122262, 6259.186, 15.6429
2660, 121097, 6259.125, 15.6428
2661, 119875, 6259.064, 15.6426
2662, 119160, 6259.003, 15.6425
2663, 118965, 6258.942, 15.6423
2664, 119095, 6258.881, 15.6422
2665, 119686, 6258.820, 15.6420
2666, 121168, 6258.758, 15.6418
2667, 123642, 6258.697, 15.6417
2668, 126471, 6258.636, 15.6415
2669, 128599, 6258.575, 15.6414
2670, 129318, 6258.514, 15.6412
2671, 128773, 6258.453, 15.6411
2672, 127724, 6258.392, 15.6409
2673, 126761, 6258.331, 15.6408
2674, 125745, 6258.269, 15.6406
2675, 124146, 6258.208, 15.6405
2676, 121950, 6258.147, 15.6403
2677, 119997, 6258.086, 15.6402
2678, 119261, 6258.025, 15.6400
2679, 119905, 6257.964, 15.6399
2680, 121156, 6257.903, 15.6397
2681, 121965, 6257.841, 15.6396
2682, 121730, 6257.780, 15.6394
2683, 120732, 6257.719, 15.6392
2684, 120005, 6257.658, 15.6391
2685, 120358, 6257.597, 15.6389
2686, 121310, 6257.536, 15.6388
2687, 121518, 6257.475, 15.6386
2688, 120631, 6257.414, 15.6385
2689, 120035, 6257.352, 15.6383
2690, 121067, 6257.291, 15.6382
2691, 123099, 6257.230, 15.6380
2692, 124447, 6257.169, 15.6379
2693, 124738, 6257.108, 15.6377
2694, 125134, 6257.047, 15.6376
2695, 126276, 6256.986, 15.6374
2696, 127374, 6256.925, 15.6373
2697, 127655, 6256.863, 15.6371
2698, 127555, 6256.802, 15.6370
2699, 127877, 6256.741, 15.6368
2700, 128620, 6256.680, 15.6367
2701, 129214, 6256.619, 15.6365
2702, 129221, 6256.558, 15.6363
2703, 128402, 6256.497, 15.6362
2704, 126836, 6256.435, 15.6360
2705, 125387, 6256.374, 15.6359
2706, 125258, 6256.313, 15.6357
2707, 126529, 6256.252, 15.6356
2708, 127842, 6256.191, 15.6354
2709, 128013, 6256.130, 15.6353
2710, 127214, 6256.069, 15.6351
2711, 126141, 6256.008, 15.6350
2712, 124976, 6255.946, 15.6348
2713, 123889, 6255.885, 15.6347
2714, 123657, 6255.824, 15.6345
2715, 124754, 6255.763, 15.6344
2716, 126396, 6255.702, 15.6342
2717, 127347, 6255.641, 15.6341
2718, 127222, 6255.580, 15.6339
2719, 126285, 6255.518, 15.6337
2720, 124692, 6255.457, 15.6336
2721, 122793, 6255.396, 15.6334
2722, 121519, 6255.335, 15.6333
2723, 121373, 6255.274, 15.6331
2724, 121519, 6255.213, 15.6330
2725, 120964, 6255.152, 15.6328
2726, 120212, 6255.091, 15.6327
2727, 120673, 6255.029, 15.6325
2728, 122776, 6254.968, 15.6324
2729, 125742, 6254.907, 15.6322
2730, 128859, 6254.846, 15.6321
2731, 131769, 6254.785, 15.6319
2732, 133816, 6254.724, 15.6318
2733, 134411, 6254.663, 15.6316
2734, 133963, 6254.601, 15.6315
2735, 133229, 6254.540, 15.6313
2736, 131895, 6254.479, 15.6312
2737, 129178, 6254.418, 15.6310
2738, 125741, 6254.357, 15.6308
2739, 123387, 6254.296, 15.6307
2740, 122587, 6254.235, 15.6305
2741, 121923, 6254.174, 15.6304
2742, 120522, 6254.112, 15.6302
2743, 119400, 6254.051, 15.6301
2744, 119502, 6253.990, 15.6299
2745, 119952, 6253.929, 15.6298
2746, 119606, 6253.868, 15.6296
2747, 119224, 6253.807, 15.6295
2748, 120526, 6253.746, 15.6293
2749, 123584, 6253.684, 15.6292
2750, 126653, 6253.623, 15.6290
2751, 128443, 6253.562, 15.6289
2752, 129345, 6253.501, 15.6287
2753, 130329, 6253.440, 15.6286
2754, 131738, 6253.379, 15.6284
2755, 133442, 6253.318, 15.6282
2756, 135342, 6253.257, 15.6281
2757, 137268, 6253.195, 15.6279
2758, 138839, 6253.134, 15.6278
2759, 139739, 6253.073, 15.6276
2760, 139830, 6253.012, 15.6275
2761, 138882, 6252.951, 15.6273
2762, 136657, 6252.890, 15.6272
2763, 133537, 6252.829, 15.6270
2764, 130646, 6252.767, 15.6269
2765, 128952, 6252.706, 15.6267
2766, 128341, 6252.645, 15.6266
2767, 127885, 6252.584, 15.6264
2768, 126941, 6252.523, 15.6263
2769, 125648, 6252.462, 15.6261
2770, 124400, 6252.401, 15.6260
2771, 123250, 6252.340, 15.6258
2772, 122155, 6252.278, 15.6257
2773, 121491, 6252.217, 15.6255
2774, 121845, 6252.156, 15.6253
2775, 123270, 6252.095, 15.6252
2776, 125129, 6252.034, 15.6250
2777, 126752, 6251.973, 15.6249
2778, 127886, 6251.912, 15.6247
2779, 128443, 6251.850, 15.6246
2780, 128272, 6251.789, 15.6244
2781, 127501, 6251.728, 15.6243
2782, 126721, 6251.667, 15.6241
2783, 126395, 6251.606, 15.6240
2784, 126310, 6251.545, 15.6238
2785, 125916, 6251.484, 15.6237
2786, 125004, 6251.423, 15.6235
2787, 123755, 6251.361, 15.6234
2788, 122439, 6251.300, 15.6232
2789, 121448, 6251.239, 15.6231
2790, 121266, 6251.178, 15.6229
2791, 121887, 6251.117, 15.6227
2792, 122428, 6251.056, 15.6226
2793, 121872, 6250.995, 15.6224
2794, 120072, 6250.933, 15.6223
2795, 117685, 6250.872, 15.6221
2796, 115448, 6250.811, 15.6220
2797, 114097, 6250.750, 15.6218
2798, 114607, 6250.689, 15.6217
2799, 117511, 6250.628, 15.6215
2800, 121806, 6250.567, 15.6214
2801, 125307, 6250.506, 15.6212
2802, 126521, 6250.444, 15.6211
2803, 125931, 6250.383, 15.6209
2804, 125320, 6250.322, 15.6208
2805, 126095, 6250.261, 15.6206
2806, 128201, 6250.200, 15.6205
2807, 130335, 6250.139, 15.6203
2808, 131204, 6250.078, 15.6202
2809, 130833, 6250.016, 15.6200
2810, 130541, 6249.955, 15.6198
2811, 131467, 6249.894, 15.6197
2812, 133487, 6249.833, 15.6195
2813, 135843, 6249.772, 15.6194
2814, 138186, 6249.711, 15.6192
2815, 140239, 6249.650, 15.6191
2816, 141059, 6249.589, 15.6189
2817, 139779, 6249.527, 15.6188
2818, 136954, 6249.466, 15.6186
2819, 134082, 6249.405, 15.6185
2820, 131793, 6249.344, 15.6183
2821, 129511, 6249.283, 15.6182
2822, 126916, 6249.222, 15.6180
2823, 124650, 6249.161, 15.6179
2824, 123276, 6249.099, 15.6177
2825, 122582, 6249.038, 15.6176
2826, 122289, 6248.977, 15.6174
2827, 122572, 6248.916, 15.6172
2828, 123487, 6248.855, 15.6171
2829, 124721, 6248.794, 15.6169
2830, 126222, 6248.733, 15.6168
2831, 128205, 6248.672, 15.6166
2832, 130136, 6248.610, 15.6165
2833, 130758, 6248.549, 15.6163
2834, 129722, 6248.488, 15.6162
2835, 128388, 6248.427, 15.6160
2836, 128283, 6248.366, 15.6159
2837, 129417, 6248.305, 15.6157
2838, 130696, 6248.244, 15.6156
2839, 131282, 6248.182, 15.6154
2840, 130955, 6248.121, 15.6153
2841, 129859, 6248.060, 15.6151
2842, 128557, 6247.999, 15.6150
2843, 127741, 6247.938, 15.6148
2844, 127263, 6247.877, 15.6147
2845, 126186, 6247.816, 15.6145
2846, 124363, 6247.755, 15.6143
2847, 123095, 6247.693, 15.6142
2848, 123349, 6247.632, 15.6140
2849, 124199, 6247.571, 15.6139
2850, 124163, 6247.510, 15.6137
2851, 123375, 6247.449, 15.6136
2852, 123073, 6247.388, 15.6134
2853, 123405, 6247.327, 15.6133
2854, 123274, 6247.265, 15.6131
2855, 122361, 6247.204, 15.6130
2856, 121800, 6247.143, 15.6128
2857, 122431, 6247.082, 15.6127
2858, 123504, 6247.021, 15.6125
2859, 123777, 6246.960, 15.6124
2860, 123169, 6246.899, 15.6122
2861, 122747, 6246.838, 15.6121
2862, 123484, 6246.776, 15.6119
2863, 125461, 6246.715, 15.6117
2864, 127959, 6246.654, 15.6116
2865, 130020, 6246.593, 15.6114
2866, 131091, 6246.532, 15.6113
2867, 131379, 6246.471, 15.6111
2868, 131516, 6246.410, 15.6110
2869, 131938, 6246.348, 15.6108
2870, 132666, 6246.287, 15.6107
2871, 133517, 6246.226, 15.6105
2872, 134189, 6246.165, 15.6104
2873, 134353, 6246.104, 15.6102
2874, 133966, 6246.043, 15.6101
2875, 133421, 6245.982, 15.6099
2876, 133089, 6245.921, 15.6098
2877, 133001, 6245.859, 15.6096
2878, 133290, 6245.798, 15.6095
2879, 134478, 6245.737, 15.6093
2880, 136662, 6245.676, 15.6092
2881, 138625, 6245.615, 15.6090
2882, 138602, 6245.554, 15.6088
2883, 136110, 6245.493, 15.6087
2884, 132509, 6245.432, 15.6085
2885, 129657, 6245.370, 15.6084
2886, 128411, 6245.309, 15.6082
2887, 128415, 6245.248, 15.6081
2888, 128770, 6245.187, 15.6079
2889, 128739, 6245.126, 15.6078
2890, 128239, 6245.065, 15.6076
2891, 127774, 6245.004, 15.6075
2892, 127657, 6244.942, 15.6073
2893, 127335, 6244.881, 15.6072
2894, 125913, 6244.820, 15.6070
2895, 123408, 6244.759, 15.6069
2896, 121053, 6244.698, 15.6067
2897, 120227, 6244.637, 15.6066
2898, 121285, 6244.576, 15.6064
2899, 123364, 6244.515, 15.6062
2900, 125044, 6244.453, 15.6061
2901, 125355, 6244.392, 15.6059
2902, 124649, 6244.331, 15.6058
2903, 124360, 6244.270, 15.6056
2904, 125434, 6244.209, 15.6055
2905, 127110, 6244.148, 15.6053
2906, 127801, 6244.087, 15.6052
2907, 127099, 6244.025, 15.6050
2908, 126104, 6243.964, 15.6049
2909, 125689, 6243.903, 15.6047
2910, 125346, 6243.842, 15.6046
2911, 124209, 6243.781, 15.6044
2912, 122560, 6243.720, 15.6043
2913, 121594, 6243.659, 15.6041
2914, 122056, 6243.598, 15.6040
2915, 123719, 6243.536, 15.6038
2916, 126046, 6243.475, 15.6037
2917, 128768, 6243.414, 15.6035
2918, 131623, 6243.353, 15.6033
2919, 133880, 6243.292, 15.6032
2920, 134475, 6243.231, 15.6030
2921, 132767, 6243.170, 15.6029
2922, 129241, 6243.108, 15.6027
2923, 125331, 6243.047, 15.6026
2924, 122398, 6242.986, 15.6024
2925, 120851, 6242.925, 15.6023
2926, 120362, 6242.864, 15.6021
2927, 120617, 6242.803, 15.6020
2928, 121516, 6242.742, 15.6018
2929, 122759, 6242.681, 15.6017
2930, 123814, 6242.619, 15.6015
2931, 124405, 6242.558, 15.6014
2932, 124721, 6242.497, 15.6012
2933, 125074, 6242.436, 15.6011
2934, 125733, 6242.375, 15.6009
2935, 127076, 6242.314, 15.6007
2936, 129357, 6242.253, 15.6006
2937, 132173, 6242.191, 15.6004
2938, 134574, 6242.130, 15.6003
2939, 135930, 6242.069, 15.6001
2940, 136262, 6242.008, 15.6000
2941, 135604, 6241.947, 15.5998
2942, 133672, 6241.886, 15.5997
2943, 130568, 6241.825, 15.5995
2944, 127293, 6241.764, 15.5994
2945, 125060, 6241.702, 15.5992
2946, 124325, 6241.641, 15.5991
2947, 124856, 6241.580, 15.5989
2948, 126272, 6241.519, 15.5988
2949, 127992, 6241.458, 15.5986
2950, 129050, 6241.397, 15.5985
2951, 128723, 6241.336, 15.5983
2952, 127293, 6241.274, 15.5982
2953, 125655, 6241.213, 15.5980
2954, 124326, 6241.152, 15.5978
2955, 123413, 6241.091, 15.5977
2956, 123258, 6241.030, 15.5975
2957, 124143, 6240.969, 15.5974
2958, 125265, 6240.908, 15.5972
2959, 125061, 6240.847, 15.5971
2960, 123069, 6240.785, 15.5969
2961, 120744, 6240.724, 15.5968
2962, 119851, 6240.663, 15.5966
2963, 120599, 6240.602, 15.5965
2964, 121952, 6240.541, 15.5963
2965, 123132, 6240.480, 15.5962
2966, 123955, 6240.419, 15.5960
2967, 124115, 6240.357, 15.5959
2968, 123312, 6240.296, 15.5957
2969, 122105, 6240.235, 15.5956
2970, 121620, 6240.174, 15.5954
2971, 122220, 6240.113, 15.5952
2972, 123331, 6240.052, 15.5951
2973, 124754, 6239.991, 15.5949
2974, 127045, 6239.930, 15.5948
2975, 130091, 6239.868, 15.5946
2976, 132458, 6239.807, 15.5945
2977, 133129, 6239.746, 15.5943
2978, 133030, 6239.685, 15.5942
2979, 133641, 6239.624, 15.5940
2980, 134749, 6239.563, 15.5939
2981, 135012, 6239.502, 15.5937
2982, 134428, 6239.440, 15.5936
2983, 134496, 6239.379, 15.5934
2984, 135649, 6239.318, 15.5933
2985, 136184, 6239.257, 15.5931
2986, 134595, 6239.196, 15.5930
2987, 131657, 6239.135, 15.5928
2988, 129088, 6239.074, 15.5926
2989, 127130, 6239.013, 15.5925
2990, 124820, 6238.951, 15.5923
2991, 122115, 6238.890, 15.5922
2992, 120281, 6238.829, 15.5920
2993, 120172, 6238.768, 15.5919
2994, 121350, 6238.707, 15.5917
2995, 123129, 6238.646, 15.5916
2996, 125417, 6238.585, 15.5914
2997, 127999, 6238.523, 15.5913
2998, 129826, 6238.462, 15.5911
2999, 129792, 6238.401, 15.5910
3000, 128014, 6238.340, 15.5908
3001, 125847, 6238.279, 15.5907
3002, 124703, 6238.218, 15.5905
3003, 125070, 6238.157, 15.5904
3004, 126546, 6238.096, 15.5902
3005, 128484, 6238.034, 15.5901
3006, 130490, 6237.973, 15.5899
3007, 132344, 6237.912, 15.5897
3008, 133632, 6237.851, 15.5896
3009, 133768, 6237.790, 15.5894
3010, 132641, 6237.729, 15.5893
3011, 131064, 6237.668, 15.5891
3012, 130238, 6237.606, 15.5890
3013, 130698, 6237.545, 15.5888
3014, 131903, 6237.484, 15.5887
3015, 132882, 6237.423, 15.5885
3016, 133105, 6237.362, 15.5884
3017, 132787, 6237.301, 15.5882
3018, 132472, 6237.240, 15.5881
3019, 132359, 6237.179, 15.5879
3020, 132102, 6237.117, 15.5878
3021, 131436, 6237.056, 15.5876
3022, 130825, 6236.995, 15.5875
3023, 130952, 6236.934, 15.5873
3024, 131444, 6236.873, 15.5871
3025, 130832, 6236.812, 15.5870
3026, 128325, 6236.751, 15.5868
3027, 125135, 6236.689, 15.5867
3028, 123262, 6236.628, 15.5865
3029, 123261, 6236.567, 15.5864
3030, 123920, 6236.506, 15.5862
3031, 123998, 6236.445, 15.5861
3032, 123473, 6236.384, 15.5859
3033, 123046, 6236.323, 15.5858
3034, 123195, 6236.262, 15.5856
3035, 123944, 6236.200, 15.5855
3036, 124953, 6236.139, 15.5853
3037, 125638, 6236.078, 15.5852
3038, 125688, 6236.017, 15.5850
3039, 125608, 6235.956, 15.5849
3040, 126206, 6235.895, 15.5847
3041, 127442, 6235.834, 15.5846
3042, 128407, 6235.772, 15.5844
3043, 128617, 6235.711, 15.5842
3044, 128662, 6235.650, 15.5841
3045, 129237, 6235.589, 15.5839
3046, 130174, 6235.528, 15.5838
3047, 130862, 6235.467, 15.5836
3048, 131068, 6235.406, 15.5835
3049, 130884, 6235.345, 15.5833
3050, 130371, 6235.283, 15.5832
3051, 129800, 6235.222, 15.5830
3052, 129809, 6235.161, 15.5829
3053, 130645, 6235.100, 15.5827
3054, 131571, 6235.039, 15.5826
3055, 131680, 6234.978, 15.5824
3056, 131110, 6234.917, 15.5823
3057, 130819, 6234.855, 15.5821
3058, 131272, 6234.794, 15.5820
3059, 132006, 6234.733, 15.5818
3060, 132492, 6234.672, 15.5816
3061, 132767, 6234.611, 15.5815
3062, 133019, 6234.550, 15.5813
3063, 133052, 6234.489, 15.5812
3064, 132480, 6234.428, 15.5810
3065, 131197, 6234.366, 15.5809
3066, 129434, 6234.305, 15.5807
3067, 127493, 6234.244, 15.5806
3068, 125520, 6234.183, 15.5804
3069, 123362, 6234.122, 15.5803
3070, 120694, 6234.061, 15.5801
3071, 117586, 6234.000, 15.5800
3072, 114960, 6233.939, 15.5798
3073, 114069, 6233.877, 15.5797
3074, 115221, 6233.816, 15.5795
3075, 117278, 6233.755, 15.5794
3076, 118709, 6233.694, 15.5792
3077, 119038, 6233.633, 15.5791
3078, 118999, 6233.572, 15.5789
3079, 119412, 6233.511, 15.5787
3080, 120266, 6233.449, 15.5786
3081, 120966, 6233.388, 15.5784
3082, 121087, 6233.327, 15.5783
3083, 120648, 6233.266, 15.5781
3084, 119896, 6233.205, 15.5780
3085, 119236, 6233.144, 15.5778
3086, 119290, 6233.083, 15.5777
3087, 120531, 6233.022, 15.5775
3088, 122678, 6232.960, 15.5774
3089, 124728, 6232.899, 15.5772
3090, 125841, 6232.838, 15.5771
3091, 125980, 6232.777, 15.5769
3092, 125584, 6232.716, 15.5768
3093, 125060, 6232.655, 15.5766
3094, 124946, 6232.594, 15.5765
3095, 126106, 6232.532, 15.5763
3096, 128951, 6232.471, 15.5761
3097, 132485, 6232.410, 15.5760
3098, 134837, 6232.349, 15.5758
3099, 134969, 6232.288, 15.5757
3100, 133422, 6232.227, 15.5755
3101, 131365, 6232.166, 15.5754
3102, 129539, 6232.105, 15.5752
3103, 128289, 6232.043, 15.5751
3104, 127773, 6231.982, 15.5749
3105, 127545, 6231.921, 15.5748
3106, 126533, 6231.860, 15.5746
3107, 124210, 6231.799, 15.5745
3108, 121542, 6231.738, 15.5743
3109, 120184, 6231.677, 15.5742
3110, 120900, 6231.615, 15.5740
3111, 123231, 6231.554, 15.5739
3112, 126350, 6231.493, 15.5737
3113, 129455, 6231.432, 15.5736
3114, 131526, 6231.371, 15.5734
3115, 131723, 6231.310, 15.5732
3116, 130339, 6231.249, 15.5731
3117, 128720, 6231.188, 15.5729
3118, 127877, 6231.126, 15.5728
3119, 127650, 6231.065, 15.5726
3120, 127521, 6231.004, 15.5725
3121, 127658, 6230.943, 15.5723
3122, 128609, 6230.882, 15.5722
3123, 130241, 6230.821, 15.5720
3124, 131575, 6230.760, 15.5719
3125, 131722, 6230.698, 15.5717
3126, 130737, 6230.637, 15.5716
3127, 129484, 6230.576, 15.5714
3128, 128795, 6230.515, 15.5713
3129, 128757, 6230.454, 15.5711
3130, 128888, 6230.393, 15.5710
3131, 128996, 6230.332, 15.5708
3132, 129529, 6230.271, 15.5706
3133, 130724, 6230.209, 15.5705
3134, 131648, 6230.148, 15.5703
3135, 130932, 6230.087, 15.5702
3136, 128635, 6230.026, 15.5700
3137, 126580, 6229.965, 15.5699
3138, 126343, 6229.904, 15.5697
3139, 127561, 6229.843, 15.5696
3140, 128892, 6229.781, 15.5694
3141, 130008, 6229.720, 15.5693
3142, 131639, 6229.659, 15.5691
3143, 133928, 6229.598, 15.5690
3144, 135914, 6229.537, 15.5688
3145, 136803, 6229.476, 15.5687
3146, 136832, 6229.415, 15.5685
3147, 136595, 6229.354, 15.5684
3148, 136301, 6229.292, 15.5682
3149, 136118, 6229.231, 15.5681
3150, 136405, 6229.170, 15.5679
3151, 137026, 6229.109, 15.5677
3152, 137052, 6229.048, 15.5676
3153, 135850, 6228.987, 15.5674
3154, 134058, 6228.926, 15.5673
3155, 132765, 6228.864, 15.5671
3156, 132144, 6228.803, 15.5670
3157, 131543, 6228.742, 15.5668
3158, 130658, 6228.681, 15.5667
3159, 129727, 6228.620, 15.5665
3160, 128721, 6228.559, 15.5664
3161, 127230, 6228.498, 15.5662
3162, 125343, 6228.437, 15.5661
3163, 123879, 6228.375, 15.5659
3164, 123454, 6228.314, 15.5658
3165, 123780, 6228.253, 15.5656
3166, 124122, 6228.192, 15.5655
3167, 124050, 6228.131, 15.5653
3168, 123630, 6228.070, 15.5651
3169, 123351, 6228.009, 15.5650
3170, 123970, 6227.947, 15.5648
3171, 125908, 6227.886, 15.5647
3172, 128519, 6227.825, 15.5645
3173, 130383, 6227.764, 15.5644
3174, 130554, 6227.703, 15.5642
3175, 129259, 6227.642, 15.5641
3176, 127350, 6227.581, 15.5639
3177, 125595, 6227.520, 15.5638
3178, 124538, 6227.458, 15.5636
3179, 124273, 6227.397, 15.5635
3180, 124110, 6227.336, 15.5633
3181, 123170, 6227.275, 15.5632
3182, 121754, 6227.214, 15.5630
3183, 121390, 6227.153, 15.5629
3184, 122861, 6227.092, 15.5627
3185, 124834, 6227.030, 15.5626
3186, 125280, 6226.969, 15.5624
3187, 123867, 6226.908, 15.5622
3188, 122105, 6226.847, 15.5621
3189, 121431, 6226.786, 15.5619
3190, 121998, 6226.725, 15.5618
3191, 123277, 6226.664, 15.5616
3192, 124961, 6226.603, 15.5615
3193, 127008, 6226.541, 15.5613
3194, 129308, 6226.480, 15.5612
3195, 131520, 6226.419, 15.5610
3196, 133060, 6226.358, 15.5609
3197, 133448, 6226.297, 15.5607
3198, 132990, 6226.236, 15.5606
3199, 132763, 6226.175, 15.5604
3200, 133360, 6226.113, 15.5603
3201, 133955, 6226.052, 15.5601
3202, 133331, 6225.991, 15.5600
3203, 131608, 6225.930, 15.5598
3204, 130095, 6225.869, 15.5596
3205, 129570, 6225.808, 15.5595
3206, 129606, 6225.747, 15.5593
3207, 129616, 6225.686, 15.5592
3208, 129605, 6225.624, 15.5590
3209, 129637, 6225.563, 15.5589
3210, 129446, 6225.502, 15.5587
3211, 128953, 6225.441, 15.5586
3212, 128490, 6225.380, 15.5584
3213, 128207, 6225.319, 15.5583
3214, 127921, 6225.258, 15.5581
3215, 127752, 6225.196, 15.5580
3216, 128099, 6225.135, 15.5578
3217, 128738, 6225.074, 15.5577
3218, 128904, 6225.013, 15.5575
3219, 128675, 6224.952, 15.5574
3220, 129179, 6224.891, 15.5572
3221, 130733, 6224.830, 15.5571
3222, 131900, 6224.769, 15.5569
3223, 131483, 6224.707, 15.5567
3224, 130652, 6224.646, 15.5566
3225, 131696, 6224.585, 15.5564
3226, 135010, 6224.524, 15.5563
3227, 138608, 6224.463, 15.5561
3228, 140462, 6224.402, 15.5560
3229, 140182, 6224.341, 15.5558
3230, 138413, 6224.279, 15.5557
3231, 135932, 6224.218, 15.5555
3232, 133683, 6224.157, 15.5554
3233, 132575, 6224.096, 15.5552
3234, 132613, 6224.035, 15.5551
3235, 132831, 6223.974, 15.5549
3236, 132557, 6223.913, 15.5548
3237, 132107, 6223.852, 15.5546
3238, 131845, 6223.790, 15.5545
3239, 131267, 6223.729, 15.5543
3240, 129650, 6223.668, 15.5541
3241, 127185, 6223.607, 15.5540
3242, 124864, 6223.546, 15.5538
3243, 123412, 6223.485, 15.5537
3244, 122784, 6223.424, 15.5535
3245, 122475, 6223.363, 15.5534
3246, 122016, 6223.301, 15.5532
3247, 121328, 6223.240, 15.5531
3248, 120905, 6223.179, 15.5529
3249, 121398, 6223.118, 15.5528
3250, 122680, 6223.057, 15.5526
3251, 123612, 6222.996, 15.5525
3252, 123116, 6222.935, 15.5523
3253, 121305, 6222.873, 15.5522
3254, 119224, 6222.812, 15.5520
3255, 117709, 6222.751, 15.5519
3256, 116977, 6222.690, 15.5517
3257, 117114, 6222.629, 15.5516
3258, 118262, 6222.568, 15.5514
3259, 120230, 6222.507, 15.5512
3260, 122376, 6222.446, 15.5511
3261, 124088, 6222.384, 15.5509
3262, 125041, 6222.323, 15.5508
3263, 124969, 6222.262, 15.5506
3264, 123696, 6222.201, 15.5505
3265, 121713, 6222.140, 15.5503
3266, 120280, 6222.079, 15.5502
3267, 120420, 6222.018, 15.5500
3268, 121923, 6221.956, 15.5499
3269, 123657, 6221.895, 15.5497
3270, 124770, 6221.834, 15.5496
3271, 125228, 6221.773, 15.5494
3272, 125301, 6221.712, 15.5493
3273, 125040, 6221.651, 15.5491
3274, 124470, 6221.590, 15.5490
3275, 123941, 6221.529, 15.5488
3276, 123944, 6221.467, 15.5486
3277, 124637, 6221.406, 15.5485
3278, 125688, 6221.345, 15.5483
3279, 126468, 6221.284, 15.5482
3280, 126286, 6221.223, 15.5480
3281, 124695, 6221.162, 15.5479
3282, 122009, 6221.101, 15.5477
3283, 119503, 6221.039, 15.5476
3284, 118680, 6220.978, 15.5474
3285, 120054, 6220.917, 15.5473
3286, 122693, 6220.856, 15.5471
3287, 125113, 6220.795, 15.5470
3288, 126546, 6220.734, 15.5468
3289, 127313, 6220.673, 15.5467
3290, 128140, 6220.612, 15.5465
3291, 129363, 6220.550, 15.5464
3292, 130680, 6220.489, 15.5462
3293, 131375, 6220.428, 15.5461
3294, 130746, 6220.367, 15.5459
3295, 128642, 6220.306, 15.5457
3296, 125836, 6220.245, 15.5456
3297, 123732, 6220.184, 15.5454
3298, 123358, 6220.122, 15.5453
3299, 124541, 6220.061, 15.5451
3300, 126143, 6220.000, 15.5450
3301, 127110, 6219.939, 15.5448
3302, 127157, 6219.878, 15.5447
3303, 126597, 6219.817, 15.5445
3304, 125829, 6219.756, 15.5444
3305, 125162, 6219.695, 15.5442
3306, 124833, 6219.633, 15.5441
3307, 124943, 6219.572, 15.5439
3308, 125427, 6219.511, 15.5438
3309, 126247, 6219.450, 15.5436
3310, 127403, 6219.389, 15.5435
3311, 128609, 6219.328, 15.5433
3312, 129234, 6219.267, 15.5431
3313, 129006, 6219.205, 15.5430
3314, 128595, 6219.144, 15.5428
3315, 128979, 6219.083, 15.5427
3316, 130211, 6219.022, 15.5425
3317, 131332, 6218.961, 15.5424
3318, 131604, 6218.900, 15.5422
3319, 131274, 6218.839, 15.5421
3320, 130891, 6218.778, 15.5419
3321, 130404, 6218.716, 15.5418
3322, 129405, 6218.655, 15.5416
3323, 127902, 6218.594, 15.5415
3324, 126348, 6218.533, 15.5413
3325, 125124, 6218.472, 15.5412
3326, 124421, 6218.411, 15.5410
3327, 124388, 6218.350, 15.5409
3328, 124849, 6218.288, 15.5407
3329, 125036, 6218.227, 15.5406
3330, 124227, 6218.166, 15.5404
3331, 122688, 6218.105, 15.5402
3332, 121455, 6218.044, 15.5401
3333, 121074, 6217.983, 15.5399
3334, 120997, 6217.922, 15.5398
3335, 120416, 6217.861, 15.5396
3336, 119366, 6217.799, 15.5395
3337, 118820, 6217.738, 15.5393
3338, 119785, 6217.677, 15.5392
3339, 122320, 6217.616, 15.5390
3340, 125204, 6217.555, 15.5389
3341, 126786, 6217.494, 15.5387
3342, 126566, 6217.433, 15.5386
3343, 125861, 6217.371, 15.5384
3344, 126381, 6217.310, 15.5383
3345, 128170, 6217.249, 15.5381
3346, 129527, 6217.188, 15.5380
3347, 129120, 6217.127, 15.5378
3348, 127497, 6217.066, 15.5376
3349, 126171, 6217.005, 15.5375
3350, 125878, 6216.944, 15.5373
3351, 126269, 6216.882, 15.5372
3352, 126861, 6216.821, 15.5370
3353, 127490, 6216.760, 15.5369
3354, 127917, 6216.699, 15.5367
3355, 127710, 6216.638, 15.5366
3356, 126810, 6216.577, 15.5364
3357, 125877, 6216.516, 15.5363
3358, 125809, 6216.454, 15.5361
3359, 126915, 6216.393, 15.5360
3360, 128673, 6216.332, 15.5358
3361, 130287, 6216.271, 15.5357
3362, 131501, 6216.210, 15.5355
3363, 132769, 6216.149, 15.5354
3364, 134484, 6216.088, 15.5352
3365, 136137, 6216.027, 15.5351
3366, 136535, 6215.965, 15.5349
3367, 134964, 6215.904, 15.5347
3368, 131940, 6215.843, 15.5346
3369, 128786, 6215.782, 15.5344
3370, 126717, 6215.721, 15.5343
3371, 126262, 6215.660, 15.5341
3372, 127053, 6215.599, 15.5340
3373, 128016, 6215.537, 15.5338
3374, 128226, 6215.476, 15.5337
3375, 127910, 6215.415, 15.5335
3376, 128230, 6215.354, 15.5334
3377, 129741, 6215.293, 15.5332
3378, 131499, 6215.232, 15.5331
3379, 132150, 6215.171, 15.5329
3380, 131622, 6215.110, 15.5328
3381, 131209, 6215.048, 15.5326
3382, 132125, 6214.987, 15.5325
3383, 134461, 6214.926, 15.5323
3384, 137419, 6214.865, 15.5321
3385, 140011, 6214.804, 15.5320
3386, 141530, 6214.743, 15.5318
3387, 141838, 6214.682, 15.5317
3388, 141354, 6214.620, 15.5315
3389, 140556, 6214.559, 15.5314
3390, 139548, 6214.498, 15.5312
3391, 138384, 6214.437, 15.5311
3392, 137560, 6214.376, 15.5309
3393, 137574, 6214.315, 15.5308
3394, 137961, 6214.254, 15.5306
3395, 137407, 6214.193, 15.5305
3396, 135211, 6214.131, 15.5303
3397, 132225, 6214.070, 15.5302
3398, 129997, 6214.009, 15.5300
3399, 129240, 6213.948, 15.5299
3400, 129490, 6213.887, 15.5297
3401, 130075, 6213.826, 15.5296
3402, 130913, 6213.765, 15.5294
3403, 132189, 6213.703, 15.5292
3404, 133642, 6213.642, 15.5291
3405, 134570, 6213.581, 15.5289
3406, 134603, 6213.520, 15.5288
3407, 134114, 6213.459, 15.5286
3408, 133561, 6213.398, 15.5285
3409, 132590, 6213.337, 15.5283
3410, 130326, 6213.276, 15.5282
3411, 126713, 6213.214, 15.5280
3412, 123109, 6213.153, 15.5279
3413, 121122, 6213.092, 15.5277
3414, 121067, 6213.031, 15.5276
3415, 121948, 6212.970, 15.5274
3416, 122795, 6212.909, 15.5273
3417, 123519, 6212.848, 15.5271
3418, 124450, 6212.786, 15.5270
3419, 125476, 6212.725, 15.5268
3420, 125949, 6212.664, 15.5266
3421, 125363, 6212.603, 15.5265
3422, 124063, 6212.542, 15.5263
3423, 123279, 6212.481, 15.5262
3424, 124152, 6212.420, 15.5260
3425, 126508, 6212.359, 15.5259
3426, 128791, 6212.297, 15.5257
3427, 129555, 6212.236, 15.5256
3428, 128809, 6212.175, 15.5254
3429, 127539, 6212.114, 15.5253
3430, 126249, 6212.053, 15.5251
3431, 124643, 6211.992, 15.5250
3432, 122648, 6211.931, 15.5248
3433, 120910, 6211.870, 15.5247
3434, 120024, 6211.808, 15.5245
3435, 119849, 6211.747, 15.5244
3436, 119866, 6211.686, 15.5242
3437, 119719, 6211.625, 15.5241
3438, 119190, 6211.564, 15.5239
3439, 118261, 6211.503, 15.5237
3440, 117573, 6211.442, 15.5236
3441, 118220, 6211.380, 15.5234
3442, 120528, 6211.319, 15.5233
3443, 123391, 6211.258, 15.5231
3444, 125423, 6211.197, 15.5230
3445, 126440, 6211.136, 15.5228
3446, 127269, 6211.075, 15.5227
3447, 128401, 6211.014, 15.5225
3448, 129555, 6210.953, 15.5224
3449, 130399, 6210.891, 15.5222
3450, 130990, 6210.830, 15.5221
3451, 131440, 6210.769, 15.5219
3452, 131725, 6210.708, 15.5218
3453, 131934, 6210.647, 15.5216
3454, 132224, 6210.586, 15.5215
3455, 132459, 6210.525, 15.5213
3456, 132364, 6210.463, 15.5211
3457, 132069, 6210.402, 15.5210
3458, 132023, 6210.341, 15.5208
3459, 132339, 6210.280, 15.5207
3460, 132820, 6210.219, 15.5205
3461, 133592, 6210.158, 15.5204
3462, 134896, 6210.097, 15.5202
3463, 135957, 6210.036, 15.5201
3464, 135098, 6209.974, 15.5199
3465, 131791, 6209.913, 15.5198
3466, 128047, 6209.852, 15.5196
3467, 126674, 6209.791, 15.5195
3468, 128213, 6209.730, 15.5193
3469, 130350, 6209.669, 15.5192
3470, 130440, 6209.608, 15.5190
3471, 127992, 6209.546, 15.5189
3472, 124650, 6209.485, 15.5187
3473, 122438, 6209.424, 15.5186
3474, 122233, 6209.363, 15.5184
3475, 123343, 6209.302, 15.5182
3476, 124116, 6209.241, 15.5181
3477, 123192, 6209.180, 15.5179
3478, 120592, 6209.119, 15.5178
3479, 117602, 6209.057, 15.5176
3480, 115592, 6208.996, 15.5175
3481, 115043, 6208.935, 15.5173
3482, 115535, 6208.874, 15.5172
3483, 116216, 6208.813, 15.5170
3484, 116339, 6208.752, 15.5169
3485, 115824, 6208.691, 15.5167
3486, 115503, 6208.629, 15.5166
3487, 116384, 6208.568, 15.5164
3488, 118487, 6208.507, 15.5163
3489, 120873, 6208.446, 15.5161
3490, 122969, 6208.385, 15.5160
3491, 125283, 6208.324, 15.5158
3492, 128376, 6208.263, 15.5156
3493, 131653, 6208.202, 15.5155
3494, 133776, 6208.140, 15.5153
3495, 134060, 6208.079, 15.5152
3496, 133002, 6208.018, 15.5150
3497, 131616, 6207.957, 15.5149
3498, 130637, 6207.896, 15.5147
3499, 130153, 6207.835, 15.5146
3500, 129593, 6207.774, 15.5144
3501, 128275, 6207.712, 15.5143
3502, 126300, 6207.651, 15.5141
3503, 124644, 6207.590, 15.5140
3504, 124035, 6207.529, 15.5138
3505, 124192, 6207.468, 15.5137
3506, 124644, 6207.407, 15.5135
3507, 125645, 6207.346, 15.5134
3508, 127377, 6207.285, 15.5132
3509, 128796, 6207.223, 15.5130
3510, 128533, 6207.162, 15.5129
3511, 126902, 6207.101, 15.5127
3512, 125741, 6207.040, 15.5126
3513, 126054, 6206.979, 15.5124
3514, 126969, 6206.918, 15.5123
3515, 127458, 6206.857, 15.5121
3516, 127885, 6206.795, 15.5120
3517, 129064, 6206.734, 15.5118
3518, 130793, 6206.673, 15.5117
3519, 132273, 6206.612, 15.5115
3520, 133298, 6206.551, 15.5114
3521, 134061, 6206.490, 15.5112
3522, 134301, 6206.429, 15.5111
3523, 133703, 6206.368, 15.5109
3524, 132833, 6206.306, 15.5108
3525, 132608, 6206.245, 15.5106
3526, 132862, 6206.184, 15.5105
3527, 132427, 6206.123, 15.5103
3528, 130790, 6206.062, 15.5101
3529, 128865, 6206.001, 15.5100
3530, 127852, 6205.940, 15.5098
3531, 127905, 6205.878, 15.5097
3532, 128228, 6205.817, 15.5095
3533, 128041, 6205.756, 15.5094
3534, 127150, 6205.695, 15.5092
3535, 125840, 6205.634, 15.5091
3536, 124472, 6205.573, 15.5089
3537, 123175, 6205.512, 15.5088
3538, 122003, 6205.451, 15.5086
3539, 121389, 6205.389, 15.5085
3540, 122085, 6205.328, 15.5083
3541, 124267, 6205.267, 15.5082
3542, 127041, 6205.206, 15.5080
3543, 129301, 6205.145, 15.5079
3544, 130767, 6205.084, 15.5077
3545, 131630, 6205.023, 15.5075
3546, 131606, 6204.961, 15.5074
3547, 130362, 6204.900, 15.5072
3548, 128786, 6204.839, 15.5071
3549, 128636, 6204.778, 15.5069
3550, 130423, 6204.717, 15.5068
3551, 132527, 6204.656, 15.5066
3552, 133073, 6204.595, 15.5065
3553, 131981, 6204.534, 15.5063
3554, 130447, 6204.472, 15.5062
3555, 128966, 6204.411, 15.5060
3556, 126965, 6204.350, 15.5059
3557, 124247, 6204.289, 15.5057
3558, 121778, 6204.228, 15.5056
3559, 120613, 6204.167, 15.5054
3560, 120705, 6204.106, 15.5053
3561, 121340, 6204.044, 15.5051
3562, 122356, 6203.983, 15.5050
3563, 124240, 6203.922, 15.5048
3564, 126972, 6203.861, 15.5046
3565, 129405, 6203.800, 15.5045
3566, 130319, 6203.739, 15.5043
3567, 129845, 6203.678, 15.5042
3568, 129344, 6203.617, 15.5040
3569, 129763, 6203.555, 15.5039
3570, 130654, 6203.494, 15.5037
3571, 131082, 6203.433, 15.5036
3572, 130972, 6203.372, 15.5034
3573, 130959, 6203.311, 15.5033
3574, 131198, 6203.250, 15.5031
3575, 131114, 6203.189, 15.5030
3576, 130435, 6203.127, 15.5028
3577, 129771, 6203.066, 15.5027
3578, 129885, 6203.005, 15.5025
3579, 130842, 6202.944, 15.5024
3580, 132254, 6202.883, 15.5022
3581, 133876, 6202.822, 15.5020
3582, 135519, 6202.761, 15.5019
3583, 136662, 6202.700, 15.5017
3584, 136770, 6202.638, 15.5016
3585, 136013, 6202.577, 15.5014
3586, 135189, 6202.516, 15.5013
3587, 134854, 6202.455, 15.5011
3588, 134825, 6202.394, 15.5010
3589, 134716, 6202.333, 15.5008
3590, 134593, 6202.272, 15.5007
3591, 134729, 6202.210, 15.5005
3592, 134904, 6202.149, 15.5004
3593, 134431, 6202.088, 15.5002
3594, 133165, 6202.027, 15.5001
3595, 132074, 6201.966, 15.4999
3596, 132280, 6201.905, 15.4998
3597, 133592, 6201.844, 15.4996
3598, 134577, 6201.783, 15.4995
3599, 134282, 6201.721, 15.4993
3600, 133364, 6201.660, 15.4991
3601, 133146, 6201.599, 15.4990
3602, 134058, 6201.538, 15.4988
3603, 135575, 6201.477, 15.4987
3604, 137203, 6201.416, 15.4985
3605, 138713, 6201.355, 15.4984
3606, 139605, 6201.294, 15.4982
3607, 139340, 6201.232, 15.4981
3608, 138201, 6201.171, 15.4979
3609, 137113, 6201.110, 15.4978
3610, 136378, 6201.049, 15.4976
3611, 135429, 6200.988, 15.4975
3612, 134094, 6200.927, 15.4973
3613, 133141, 6200.866, 15.4972
3614, 132989, 6200.804, 15.4970
3615, 132731, 6200.743, 15.4969
3616, 131275, 6200.682, 15.4967
3617, 128863, 6200.621, 15.4965
3618, 126592, 6200.560, 15.4964
3619, 124892, 6200.499, 15.4962
3620, 123468, 6200.438, 15.4961
3621, 122405, 6200.377, 15.4959
3622, 122191, 6200.315, 15.4958
3623, 122672, 6200.254, 15.4956
3624, 123040, 6200.193, 15.4955
3625, 123043, 6200.132, 15.4953
3626, 123242, 6200.071, 15.4952
3627, 123748, 6200.010, 15.4950
3628, 123662, 6199.949, 15.4949
3629, 122355, 6199.887, 15.4947
3630, 120631, 6199.826, 15.4946
3631, 119920, 6199.765, 15.4944
3632, 120714, 6199.704, 15.4943
3633, 122381, 6199.643, 15.4941
3634, 124126, 6199.582, 15.4940
3635, 125484, 6199.521, 15.4938
3636, 126041, 6199.460, 15.4936
3637, 125467, 6199.398, 15.4935
3638, 124089, 6199.337, 15.4933
3639, 123087, 6199.276, 15.4932
3640, 123691, 6199.215, 15.4930
3641, 126010, 6199.154, 15.4929
3642, 128680, 6199.093, 15.4927
3643, 130023, 6199.032, 15.4926
3644, 129888, 6198.970, 15.4924
3645, 130033, 6198.909, 15.4923
3646, 132055, 6198.848, 15.4921
3647, 135085, 6198.787, 15.4920
3648, 136540, 6198.726, 15.4918
3649, 135461, 6198.665, 15.4917
3650, 134005, 6198.604, 15.4915
3651, 134791, 6198.543, 15.4914
3652, 137576, 6198.481, 15.4912
3653, 139688, 6198.420, 15.4910
3654, 139320, 6198.359, 15.4909
3655, 137098, 6198.298, 15.4907
3656, 134545, 6198.237, 15.4906
3657, 132373, 6198.176, 15.4904
3658, 130704, 6198.115, 15.4903
3659, 129770, 6198.053, 15.4901
3660, 129541, 6197.992, 15.4900
3661, 129259, 6197.931, 15.4898
3662, 128126, 6197.870, 15.4897
3663, 126207, 6197.809, 15.4895
3664, 124283, 6197.748, 15.4894
3665, 123105, 6197.687, 15.4892
3666, 123079, 6197.626, 15.4891
3667, 124218, 6197.564, 15.4889
3668, 125964, 6197.503, 15.4888
3669, 127337, 6197.442, 15.4886
3670, 127690, 6197.381, 15.4885
3671, 127134, 6197.320, 15.4883
3672, 126047, 6197.259, 15.4881
3673, 124624, 6197.198, 15.4880
3674, 123154, 6197.136, 15.4878
3675, 122169, 6197.075, 15.4877
3676, 121820, 6197.014, 15.4875
3677, 121581, 6196.953, 15.4874
3678, 121191, 6196.892, 15.4872
3679, 121424, 6196.831, 15.4871
3680, 123161, 6196.770, 15.4869
3681, 125947, 6196.709, 15.4868
3682, 128238, 6196.647, 15.4866
3683, 129075, 6196.586, 15.4865
3684, 128942, 6196.525, 15.4863
3685, 129083, 6196.464, 15.4862
3686, 130512, 6196.403, 15.4860
3687, 133443, 6196.342, 15.4859
3688, 136889, 6196.281, 15.4857
3689, 138909, 6196.219, 15.4855
3690, 138124, 6196.158, 15.4854
3691, 135209, 6196.097, 15.4852
3692, 132286, 6196.036, 15.4851
3693, 130700, 6195.975, 15.4849
3694, 130042, 6195.914, 15.4848
3695, 129412, 6195.853, 15.4846
3696, 128748, 6195.792, 15.4845
3697, 128540, 6195.730, 15.4843
3698, 128971, 6195.669, 15.4842
3699, 129917, 6195.608, 15.4840
3700, 131299, 6195.547, 15.4839
3701, 132883, 6195.486, 15.4837
3702, 134061, 6195.425, 15.4836
3703, 134383, 6195.364, 15.4834
3704, 134103, 6195.302, 15.4833
3705, 133916, 6195.241, 15.4831
3706, 134274, 6195.180, 15.4830
3707, 135164, 6195.119, 15.4828
3708, 136265, 6195.058, 15.4826
3709, 137165, 6194.997, 15.4825
3710, 137755, 6194.936, 15.4823
3711, 138595, 6194.875, 15.4822
3712, 140407, 6194.813, 15.4820
3713, 142856, 6194.752, 15.4819
3714, 144262, 6194.691, 15.4817
3715, 143041, 6194.630, 15.4816
3716, 139352, 6194.569, 15.4814
3717, 135036, 6194.508, 15.4813
3718, 132042, 6194.447, 15.4811
3719, 131037, 6194.385, 15.4810
3720, 131238, 6194.324, 15.4808
3721, 131343, 6194.263, 15.4807
3722, 130745, 6194.202, 15.4805
3723, 129998, 6194.141, 15.4804
3724, 130007, 6194.080, 15.4802
3725, 130913, 6194.019, 15.4800
3726, 132177, 6193.958, 15.4799
3727, 133516, 6193.896, 15.4797
3728, 134973, 6193.835, 15.4796
3729, 136030, 6193.774, 15.4794
3730, 135627, 6193.713, 15.4793
3731, 133482, 6193.652, 15.4791
3732, 130630, 6193.591, 15.4790
3733, 128156, 6193.530, 15.4788
3734, 126204, 6193.468, 15.4787
3735, 124806, 6193.407, 15.4785
3736, 124742, 6193.346, 15.4784
3737, 126535, 6193.285, 15.4782
3738, 129148, 6193.224, 15.4781
3739, 130823, 6193.163, 15.4779
3740, 131016, 6193.102, 15.4778
3741, 130599, 6193.041, 15.4776
3742, 130311, 6192.979, 15.4775
3743, 129971, 6192.918, 15.4773
3744, 129217, 6192.857, 15.4771
3745, 128204, 6192.796, 15.4770
3746, 127415, 6192.735, 15.4768
3747, 127331, 6192.674, 15.4767
3748, 128249, 6192.613, 15.4765
3749, 129860, 6192.551, 15.4764
3750, 131110, 6192.490, 15.4762
3751, 131105, 6192.429, 15.4761
3752, 130107, 6192.368, 15.4759
3753, 129066, 6192.307, 15.4758
3754, 128417, 6192.246, 15.4756
3755, 128023, 6192.185, 15.4755
3756, 128031, 6192.124, 15.4753
3757, 128761, 6192.062, 15.4752
3758, 129749, 6192.001, 15.4750
3759, 129968, 6191.940, 15.4749
3760, 129305, 6191.879, 15.4747
3761, 128945, 6191.818, 15.4745
3762, 129869, 6191.757, 15.4744
3763, 131646, 6191.696, 15.4742
3764, 133109, 6191.634, 15.4741
3765, 133619, 6191.573, 15.4739
3766, 133287, 6191.512, 15.4738
3767, 132535, 6191.451, 15.4736
3768, 131917, 6191.390, 15.4735
3769, 131959, 6191.329, 15.4733
3770, 132742, 6191.268, 15.4732
3771, 133834, 6191.207, 15.4730
3772, 134871, 6191.145, 15.4729
3773, 135866, 6191.084, 15.4727
3774, 136879, 6191.023, 15.4726
3775, 137848, 6190.962, 15.4724
3776, 138893, 6190.901, 15.4723
3777, 140185, 6190.840, 15.4721
3778, 141144, 6190.779, 15.4720
3779, 140415, 6190.717, 15.4718
3780, 137276, 6190.656, 15.4716
3781, 132830, 6190.595, 15.4715
3782, 129184, 6190.534, 15.4713
3783, 127471, 6190.473, 15.4712
3784, 127084, 6190.412, 15.4710
3785, 126850, 6190.351, 15.4709
3786, 126526, 6190.290, 15.4707
3787, 126958, 6190.228, 15.4706
3788, 128883, 6190.167, 15.4704
3789, 131865, 6190.106, 15.4703
3790, 134528, 6190.045, 15.4701
3791, 135705, 6189.984, 15.4700
3792, 135153, 6189.923, 15.4698
3793, 133295, 6189.862, 15.4697
3794, 130821, 6189.801, 15.4695
3795, 128717, 6189.739, 15.4694
3796, 127952, 6189.678, 15.4692
3797, 128460, 6189.617, 15.4690
3798, 128842, 6189.556, 15.4689
3799, 127850, 6189.495, 15.4687
3800, 125991, 6189.434, 15.4686
3801, 125039, 6189.373, 15.4684
3802, 126073, 6189.311, 15.4683
3803, 128630, 6189.250, 15.4681
3804, 131586, 6189.189, 15.4680
3805, 134076, 6189.128, 15.4678
3806, 135675, 6189.067, 15.4677
3807, 136547, 6189.006, 15.4675
3808, 137416, 6188.945, 15.4674
3809, 138620, 6188.884, 15.4672
3810, 139279, 6188.822, 15.4671
3811, 138374, 6188.761, 15.4669
3812, 136630, 6188.700, 15.4668
3813, 136094, 6188.639, 15.4666
3814, 137518, 6188.578, 15.4665
3815, 139272, 6188.517, 15.4663
3816, 139404, 6188.456, 15.4661
3817, 137763, 6188.394, 15.4660
3818, 135478, 6188.333, 15.4658
3819, 133371, 6188.272, 15.4657
3820, 131744, 6188.211, 15.4655
3821, 130938, 6188.150, 15.4654
3822, 131063, 6188.089, 15.4652
3823, 131597, 6188.028, 15.4651
3824, 132089, 6187.967, 15.4649
3825, 132940, 6187.905, 15.4648
3826, 134824, 6187.844, 15.4646
3827, 137604, 6187.783, 15.4645
3828, 140381, 6187.722, 15.4643
3829, 142237, 6187.661, 15.4642
3830, 142476, 6187.600, 15.4640
3831, 140743, 6187.539, 15.4639
3832, 137695, 6187.477, 15.4637
3833, 135110, 6187.416, 15.4635
3834, 134482, 6187.355, 15.4634
3835, 135631, 6187.294, 15.4632
3836, 137251, 6187.233, 15.4631
3837, 138488, 6187.172, 15.4629
3838, 139333, 6187.111, 15.4628
3839, 139828, 6187.050, 15.4626
3840, 139844, 6186.988, 15.4625
3841, 139643, 6186.927, 15.4623
3842, 139884, 6186.866, 15.4622
3843, 140893, 6186.805, 15.4620
3844, 142325, 6186.744, 15.4619
3845, 143522, 6186.683, 15.4617
3846, 143843, 6186.622, 15.4616
3847, 142796, 6186.560, 15.4614
3848, 140412, 6186.499, 15.4613
3849, 137580, 6186.438, 15.4611
3850, 135639, 6186.377, 15.4610
3851, 135522, 6186.316, 15.4608
3852, 137174, 6186.255, 15.4606
3853, 139507, 6186.194, 15.4605
3854, 140882, 6186.133, 15.4603
3855, 140238, 6186.071, 15.4602
3856, 138110, 6186.010, 15.4600
3857, 136085, 6185.949, 15.4599
3858, 135018, 6185.888, 15.4597
3859, 134425, 6185.827, 15.4596
3860, 133878, 6185.766, 15.4594
3861, 133944, 6185.705, 15.4593
3862, 135065, 6185.643, 15.4591
3863, 136502, 6185.582, 15.4590
3864, 137591, 6185.521, 15.4588
3865, 139128, 6185.460, 15.4587
3866, 141997, 6185.399, 15.4585
3867, 144851, 6185.338, 15.4584
3868, 145053, 6185.277, 15.4582
3869, 142111, 6185.216, 15.4580
3870, 138634, 6185.154, 15.4579
3871, 137303, 6185.093, 15.4577
3872, 138174, 6185.032, 15.4576
3873, 139628, 6184.971, 15.4574
3874, 140759, 6184.910, 15.4573
3875, 141708, 6184.849, 15.4571
3876, 142389, 6184.788, 15.4570
3877, 142098, 6184.726, 15.4568
3878, 140362, 6184.665, 15.4567
3879, 137417, 6184.604, 15.4565
3880, 133855, 6184.543, 15.4564
3881, 130292, 6184.482, 15.4562
3882, 127383, 6184.421, 15.4561
3883, 125696, 6184.360, 15.4559
3884, 125332, 6184.299, 15.4558
3885, 125781, 6184.237, 15.4556
3886, 126346, 6184.176, 15.4555
3887, 126727, 6184.115, 15.4553
3888, 127140, 6184.054, 15.4551
3889, 127772, 6183.993, 15.4550
3890, 128250, 6183.932, 15.4548
3891, 128022, 6183.871, 15.4547
3892, 127266, 6183.809, 15.4545
3893, 126830, 6183.748, 15.4544
3894, 126956, 6183.687, 15.4542
3895, 126738, 6183.626, 15.4541
3896, 125514, 6183.565, 15.4539
3897, 124133, 6183.504, 15.4538
3898, 123858, 6183.443, 15.4536
3899, 124331, 6183.382, 15.4535
3900, 123858, 6183.320, 15.4533
3901, 121812, 6183.259, 15.4532
3902, 119589, 6183.198, 15.4530
3903, 118781, 6183.137, 15.4529
3904, 119317, 6183.076, 15.4527
3905, 119929, 6183.015, 15.4525
3906, 119728, 6182.954, 15.4524
3907, 118760, 6182.892, 15.4522
3908, 117568, 6182.831, 15.4521
3909, 116770, 6182.770, 15.4519
3910, 116663, 6182.709, 15.4518
3911, 116871, 6182.648, 15.4516
3912, 116767, 6182.587, 15.4515
3913, 116482, 6182.526, 15.4513
3914, 116921, 6182.465, 15.4512
3915, 118390, 6182.403, 15.4510
3916, 119935, 6182.342, 15.4509
3917, 120647, 6182.281, 15.4507
3918, 121029, 6182.220, 15.4506
3919, 122243, 6182.159, 15.4504
3920, 124376, 6182.098, 15.4503
3921, 126351, 6182.037, 15.4501
3922, 127480, 6181.975, 15.4500
3923, 128265, 6181.914, 15.4498
3924, 129525, 6181.853, 15.4496
3925, 131346, 6181.792, 15.4495
3926, 133116, 6181.731, 15.4493
3927, 134199, 6181.670, 15.4492
3928, 134372, 6181.609, 15.4490
3929, 133937, 6181.548, 15.4489
3930, 133544, 6181.486, 15.4487
3931, 133630, 6181.425, 15.4486
3932, 133897, 6181.364, 15.4484
3933, 133578, 6181.303, 15.4483
3934, 132332, 6181.242, 15.4481
3935, 130668, 6181.181, 15.4480
3936, 129302, 6181.120, 15.4478
3937, 128346, 6181.058, 15.4477
3938, 127321, 6180.997, 15.4475
3939, 125826, 6180.936, 15.4474
3940, 123956, 6180.875, 15.4472
3941, 122096, 6180.814, 15.4470
3942, 120567, 6180.753, 15.4469
3943, 119596, 6180.692, 15.4467
3944, 119484, 6180.631, 15.4466
3945, 120506, 6180.569, 15.4464
3946, 122521, 6180.508, 15.4463
3947, 124753, 6180.447, 15.4461
3948, 126122, 6180.386, 15.4460
3949, 126014, 6180.325, 15.4458
3950, 124905, 6180.264, 15.4457
3951, 124171, 6180.203, 15.4455
3952, 124968, 6180.141, 15.4454
3953, 127001, 6180.080, 15.4452
3954, 128594, 6180.019, 15.4451
3955, 128339, 6179.958, 15.4449
3956, 126661, 6179.897, 15.4448
3957, 125315, 6179.836, 15.4446
3958, 125357, 6179.775, 15.4445
3959, 126186, 6179.714, 15.4443
3960, 126749, 6179.652, 15.4441
3961, 126946, 6179.591, 15.4440
3962, 127279, 6179.530, 15.4438
3963, 127708, 6179.469, 15.4437
3964, 127748, 6179.408, 15.4435
3965, 127498, 6179.347, 15.4434
3966, 127725, 6179.286, 15.4432
3967, 128867, 6179.224, 15.4431
3968, 130569, 6179.163, 15.4429
3969, 132320, 6179.102, 15.4428
3970, 133951, 6179.041, 15.4426
3971, 135365, 6178.980, 15.4425
3972, 136352, 6178.919, 15.4423
3973, 136810, 6178.858, 15.4422
3974, 136690, 6178.797, 15.4420
3975, 135718, 6178.735, 15.4419
3976, 133801, 6178.674, 15.4417
3977, 131822, 6178.613, 15.4415
3978, 131187, 6178.552, 15.4414
3979, 132145, 6178.491, 15.4412
3980, 133201, 6178.430, 15.4411
3981, 132743, 6178.369, 15.4409
3982, 130748, 6178.308, 15.4408
3983, 128419, 6178.246, 15.4406
3984, 126721, 6178.185, 15.4405
3985, 125997, 6178.124, 15.4403
3986, 126523, 6178.063, 15.4402
3987, 128326, 6178.002, 15.4400
3988, 130418, 6177.941, 15.4399
3989, 131144, 6177.880, 15.4397
3990, 129811, 6177.818, 15.4396
3991, 127602, 6177.757, 15.4394
3992, 126511, 6177.696, 15.4393
3993, 127511, 6177.635, 15.4391
3994, 129815, 6177.574, 15.4390
3995, 131724, 6177.513, 15.4388
3996, 132100, 6177.452, 15.4386
3997, 131288, 6177.391, 15.4385
3998, 130742, 6177.329, 15.4383
3999, 131650, 6177.268, 15.4382
4000, 133843, 6177.207, 15.4380
4001, 136178, 6177.146, 15.4379
4002, 137854, 6177.085, 15.4377
4003, 138966, 6177.024, 15.4376
4004, 139772, 6176.963, 15.4374
4005, 139912, 6176.901, 15.4373
4006, 138777, 6176.840, 15.4371
4007, 136415, 6176.779, 15.4370
4008, 133641, 6176.718, 15.4368
4009, 131273, 6176.657, 15.4367
4010, 129530, 6176.596, 15.4365
4011, 128131, 6176.535, 15.4364
4012, 126668, 6176.474, 15.4362
4013, 124818, 6176.412, 15.4360
4014, 122591, 6176.351, 15.4359
4015, 120544, 6176.290, 15.4357
4016, 119462, 6176.229, 15.4356
4017, 119515, 6176.168, 15.4354
4018, 119940, 6176.107, 15.4353
4019, 119841, 6176.046, 15.4351
4020, 119184, 6175.984, 15.4350
4021, 118749, 6175.923, 15.4348
4022, 119250, 6175.862, 15.4347
4023, 120884, 6175.801, 15.4345
4024, 123531, 6175.740, 15.4344
4025, 126797, 6175.679, 15.4342
4026, 129766, 6175.618, 15.4341
4027, 131265, 6175.557, 15.4339
4028, 130796, 6175.495, 15.4338
4029, 128957, 6175.434, 15.4336
4030, 126846, 6175.373, 15.4334
4031, 125274, 6175.312, 15.4333
4032, 124577, 6175.251, 15.4331
4033, 124646, 6175.190, 15.4330
4034, 124820, 6175.129, 15.4328
4035, 124156, 6175.067, 15.4327
4036, 122290, 6175.006, 15.4325
4037, 119904, 6174.945, 15.4324
4038, 118127, 6174.884, 15.4322
4039, 117678, 6174.823, 15.4321
4040, 118674, 6174.762, 15.4319
4041, 120809, 6174.701, 15.4318
4042, 123405, 6174.640, 15.4316
4043, 125672, 6174.578, 15.4315
4044, 127278, 6174.517, 15.4313
4045, 128402, 6174.456, 15.4312
4046, 129014, 6174.395, 15.4310
4047, 128698, 6174.334, 15.4309
4048, 127524, 6174.273, 15.4307
4049, 126441, 6174.212, 15.4305
4050, 126165, 6174.150, 15.4304
4051, 126209, 6174.089, 15.4302
4052, 125700, 6174.028, 15.4301
4053, 124640, 6173.967, 15.4299
4054, 123532, 6173.906, 15.4298
4055, 122303, 6173.845, 15.4296
4056, 120686, 6173.784, 15.4295
4057, 119367, 6173.723, 15.4293
4058, 119501, 6173.661, 15.4292
4059, 121020, 6173.600, 15.4290
4060, 122611, 6173.539, 15.4289
4061, 123594, 6173.478, 15.4287
4062, 124802, 6173.417, 15.4286
4063, 127163, 6173.356, 15.4284
4064, 130297, 6173.295, 15.4283
4065, 133060, 6173.233, 15.4281
4066, 134757, 6173.172, 15.4279
4067, 135355, 6173.111, 15.4278
4068, 135054, 6173.050, 15.4276
4069, 134183, 6172.989, 15.4275
4070, 133138, 6172.928, 15.4273
4071, 132094, 6172.867, 15.4272
4072, 131045, 6172.806, 15.4270
4073, 130290, 6172.744, 15.4269
4074, 130420, 6172.683, 15.4267
4075, 131639, 6172.622, 15.4266
4076, 133518, 6172.561, 15.4264
4077, 135517, 6172.500, 15.4263
4078, 137254, 6172.439, 15.4261
4079, 138293, 6172.378, 15.4260
4080, 138285, 6172.316, 15.4258
4081, 137411, 6172.255, 15.4257
4082, 136079, 6172.194, 15.4255
4083, 134229, 6172.133, 15.4254
4084, 131793, 6172.072, 15.4252
4085, 129812, 6172.011, 15.4250
4086, 129834, 6171.950, 15.4249
4087, 131751, 6171.889, 15.4247
4088, 133333, 6171.827, 15.4246
4089, 132668, 6171.766, 15.4244
4090, 130261, 6171.705, 15.4243
4091, 128050, 6171.644, 15.4241
4092, 127180, 6171.583, 15.4240
4093, 127482, 6171.522, 15.4238
4094, 128370, 6171.461, 15.4237
4095, 129234, 6171.399, 15.4235
4096, 129419, 6171.338, 15.4234
4097, 128745, 6171.277, 15.4232
4098, 127826, 6171.216, 15.4231
4099, 127233, 6171.155, 15.4229
4100, 126737, 6171.094, 15.4228
4101, 125943, 6171.033, 15.4226
4102, 125199, 6170.972, 15.4224
4103, 125140, 6170.910, 15.4223
4104, 125815, 6170.849, 15.4221
4105, 126958, 6170.788, 15.4220
4106, 128598, 6170.727, 15.4218
4107, 130572, 6170.666, 15.4217
4108, 131939, 6170.605, 15.4215
4109, 131887, 6170.544, 15.4214
4110, 130980, 6170.482, 15.4212
4111, 130597, 6170.421, 15.4211
4112, 131310, 6170.360, 15.4209
4113, 132631, 6170.299, 15.4208
4114, 134044, 6170.238, 15.4206
4115, 135331, 6170.177, 15.4205
4116, 136044, 6170.116, 15.4203
4117, 135771, 6170.055, 15.4202
4118, 134984, 6169.993, 15.4200
4119, 134666, 6169.932, 15.4199
4120, 134948, 6169.871, 15.4197
4121, 134890, 6169.810, 15.4195
4122, 133791, 6169.749, 15.4194
4123, 131966, 6169.688, 15.4192
4124, 130092, 6169.627, 15.4191
4125, 128539, 6169.565, 15.4189
4126, 127503, 6169.504, 15.4188
4127, 127064, 6169.443, 15.4186
4128, 126861, 6169.382, 15.4185
4129, 126310, 6169.321, 15.4183
4130, 125418, 6169.260, 15.4182
4131, 124888, 6169.199, 15.4180
4132, 125244, 6169.138, 15.4179
4133, 126317, 6169.076, 15.4177
4134, 127627, 6169.015, 15.4176
4135, 128763, 6168.954, 15.4174
4136, 129366, 6168.893, 15.4173
4137, 129273, 6168.832, 15.4171
4138, 128739, 6168.771, 15.4169
4139, 127997, 6168.710, 15.4168
4140, 126791, 6168.648, 15.4166
4141, 125037, 6168.587, 15.4165
4142, 123799, 6168.526, 15.4163
4143, 124514, 6168.465, 15.4162
4144, 127056, 6168.404, 15.4160
4145, 129627, 6168.343, 15.4159
4146, 130959, 6168.282, 15.4157
4147, 131625, 6168.221, 15.4156
4148, 132636, 6168.159, 15.4154
4149, 133752, 6168.098, 15.4153
4150, 134068, 6168.037, 15.4151
4151, 133512, 6167.976, 15.4150
4152, 132756, 6167.915, 15.4148
4153, 132052, 6167.854, 15.4147
4154, 131152, 6167.793, 15.4145
4155, 130185, 6167.732, 15.4144
4156, 129700, 6167.670, 15.4142
4157, 129768, 6167.609, 15.4140
4158, 129787, 6167.548, 15.4139
4159, 129276, 6167.487, 15.4137
4160, 128388, 6167.426, 15.4136
4161, 127614, 6167.365, 15.4134
4162, 127556, 6167.304, 15.4133
4163, 128945, 6167.242, 15.4131
4164, 132099, 6167.181, 15.4130
4165, 136011, 6167.120, 15.4128
4166, 138624, 6167.059, 15.4127
4167, 138690, 6166.998, 15.4125
4168, 137108, 6166.937, 15.4124
4169, 135806, 6166.876, 15.4122
4170, 135397, 6166.815, 15.4121
4171, 134664, 6166.753, 15.4119
4172, 132609, 6166.692, 15.4118
4173, 130183, 6166.631, 15.4116
4174, 129163, 6166.570, 15.4114
4175, 129639, 6166.509, 15.4113
4176, 129729, 6166.448, 15.4111
4177, 128074, 6166.387, 15.4110
4178, 125596, 6166.325, 15.4108
4179, 124063, 6166.264, 15.4107
4180, 123668, 6166.203, 15.4105
4181, 123229, 6166.142, 15.4104
4182, 122438, 6166.081, 15.4102
4183, 122525, 6166.020, 15.4101
4184, 124263, 6165.959, 15.4099
4185, 126403, 6165.898, 15.4098
4186, 126902, 6165.836, 15.4096
4187, 125252, 6165.775, 15.4095
4188, 122842, 6165.714, 15.4093
4189, 121242, 6165.653, 15.4092
4190, 120742, 6165.592, 15.4090
4191, 120523, 6165.531, 15.4089
4192, 119773, 6165.470, 15.4087
4193, 118470, 6165.408, 15.4085
4194, 117332, 6165.347, 15.4084
4195, 117108, 6165.286, 15.4082
4196, 117907, 6165.225, 15.4081
4197, 119234, 6165.164, 15.4079
4198, 120614, 6165.103, 15.4078
4199, 121937, 6165.042, 15.4076
4200, 123118, 6164.981, 15.4075
4201, 123740, 6164.919, 15.4073
4202, 123392, 6164.858, 15.4072
4203, 122280, 6164.797, 15.4070
4204, 121241, 6164.736, 15.4069
4205, 121029, 6164.675, 15.4067
4206, 121687, 6164.614, 15.4066
4207, 122686, 6164.553, 15.4064
4208, 123651, 6164.491, 15.4063
4209, 124808, 6164.430, 15.4061
4210, 126552, 6164.369, 15.4059
4211, 128616, 6164.308, 15.4058
4212, 130066, 6164.247, 15.4056
4213, 130341, 6164.186, 15.4055
4214, 130022, 6164.125, 15.4053
4215, 130141, 6164.064, 15.4052
4216, 130880, 6164.002, 15.4050
4217, 131354, 6163.941, 15.4049
4218, 130708, 6163.880, 15.4047
4219, 128990, 6163.819, 15.4046
4220, 126938, 6163.758, 15.4044
4221, 125216, 6163.697, 15.4043
4222, 124012, 6163.636, 15.4041
4223, 123152, 6163.574, 15.4040
4224, 122520, 6163.513, 15.4038
4225, 122430, 6163.452, 15.4037
4226, 123412, 6163.391, 15.4035
4227, 125445, 6163.330, 15.4034
4228, 127685, 6163.269, 15.4032
4229, 129270, 6163.208, 15.4030
4230, 130086, 6163.147, 15.4029
4231, 130297, 6163.085, 15.4027
4232, 129501, 6163.024, 15.4026
4233, 127222, 6162.963, 15.4024
4234, 124118, 6162.902, 15.4023
4235, 121821, 6162.841, 15.4021
4236, 121352, 6162.780, 15.4020
4237, 122255, 6162.719, 15.4018
4238, 123356, 6162.657, 15.4017
4239, 123727, 6162.596, 15.4015
4240, 122959, 6162.535, 15.4014
4241, 121349, 6162.474, 15.4012
4242, 120045, 6162.413, 15.4011
4243, 120132, 6162.352, 15.4009
4244, 121319, 6162.291, 15.4008
4245, 122329, 6162.230, 15.4006
4246, 122751, 6162.168, 15.4004
4247, 123430, 6162.107, 15.4003
4248, 124670, 6162.046, 15.4001
4249, 125373, 6161.985, 15.4000
4250, 124806, 6161.924, 15.3998
4251, 123990, 6161.863, 15.3997
4252, 124142, 6161.802, 15.3995
4253, 124707, 6161.740, 15.3994
4254, 124443, 6161.679, 15.3992
4255, 123768, 6161.618, 15.3991
4256, 124279, 6161.557, 15.3989
4257, 126085, 6161.496, 15.3988
4258, 127320, 6161.435, 15.3986
4259, 126665, 6161.374, 15.3985
4260, 125074, 6161.313, 15.3983
4261, 124437, 6161.251, 15.3982
4262, 125554, 6161.190, 15.3980
4263, 127918, 6161.129, 15.3979
4264, 130647, 6161.068, 15.3977
4265, 133036, 6161.007, 15.3975
4266, 134782, 6160.946, 15.3974
4267, 136098, 6160.885, 15.3972
4268, 137115, 6160.823, 15.3971
4269, 137063, 6160.762, 15.3969
4270, 134848, 6160.701, 15.3968
4271, 130848, 6160.640, 15.3966
4272, 127340, 6160.579, 15.3965
4273, 126436, 6160.518, 15.3963
4274, 128118, 6160.457, 15.3962
4275, 130773, 6160.396, 15.3960
4276, 133091, 6160.334, 15.3959
4277, 134783, 6160.273, 15.3957
4278, 135950, 6160.212, 15.3956
4279, 136642, 6160.151, 15.3954
4280, 136911, 6160.090, 15.3953
4281, 136632, 6160.029, 15.3951
4282, 135374, 6159.968, 15.3949
4283, 133070, 6159.906, 15.3948
4284, 130732, 6159.845, 15.3946
4285, 129794, 6159.784, 15.3945
4286, 130606, 6159.723, 15.3943
4287, 132134, 6159.662, 15.3942
4288, 133345, 6159.601, 15.3940
4289, 134340, 6159.540, 15.3939
4290, 135744, 6159.479, 15.3937
4291, 137410, 6159.417, 15.3936
4292, 138397, 6159.356, 15.3934
4293, 138238, 6159.295, 15.3933
4294, 137674, 6159.234, 15.3931
4295, 137760, 6159.173, 15.3930
4296, 138529, 6159.112, 15.3928
4297, 139004, 6159.051, 15.3927
4298, 138484, 6158.989, 15.3925
4299, 137266, 6158.928, 15.3924
4300, 135898, 6158.867, 15.3922
4301, 134256, 6158.806, 15.3920
4302, 131860, 6158.745, 15.3919
4303, 128763, 6158.684, 15.3917
4304, 125498, 6158.623, 15.3916
4305, 122373, 6158.562, 15.3914
4306, 119623, 6158.500, 15.3913
4307, 118163, 6158.439, 15.3911
4308, 119206, 6158.378, 15.3910
4309, 122680, 6158.317, 15.3908
4310, 126782, 6158.256, 15.3907
4311, 129684, 6158.195, 15.3905
4312, 131179, 6158.134, 15.3904
4313, 132128, 6158.072, 15.3902
4314, 132848, 6158.011, 15.3901
4315, 132887, 6157.950, 15.3899
4316, 132083, 6157.889, 15.3898
4317, 130964, 6157.828, 15.3896
4318, 130041, 6157.767, 15.3894
4319, 129394, 6157.706, 15.3893
4320, 129045, 6157.645, 15.3891
4321, 129178, 6157.583, 15.3890
4322, 129781, 6157.522, 15.3888
4323, 130502, 6157.461, 15.3887
4324, 131052, 6157.400, 15.3885
4325, 131424, 6157.339, 15.3884
4326, 131582, 6157.278, 15.3882
4327, 131271, 6157.217, 15.3881
4328, 130351, 6157.155, 15.3879
4329, 129131, 6157.094, 15.3878
4330, 128261, 6157.033, 15.3876
4331, 128383, 6156.972, 15.3875
4332, 129694, 6156.911, 15.3873
4333, 131489, 6156.850, 15.3872
4334, 132296, 6156.789, 15.3870
4335, 131093, 6156.728, 15.3869
4336, 128613, 6156.666, 15.3867
4337, 126967, 6156.605, 15.3865
4338, 127692, 6156.544, 15.3864
4339, 130383, 6156.483, 15.3862
4340, 133320, 6156.422, 15.3861
4341, 135067, 6156.361, 15.3859
4342, 135297, 6156.300, 15.3858
4343, 134567, 6156.239, 15.3856
4344, 133726, 6156.177, 15.3855
4345, 133331, 6156.116, 15.3853
4346, 133285, 6156.055, 15.3852
4347, 133172, 6155.994, 15.3850
4348, 133015, 6155.933, 15.3849
4349, 133348, 6155.872, 15.3847
4350, 134256, 6155.811, 15.3846
4351, 134787, 6155.749, 15.3844
4352, 133847, 6155.688, 15.3843
4353, 131557, 6155.627, 15.3841
4354, 129262, 6155.566, 15.3839
4355, 128189, 6155.505, 15.3838
4356, 128460, 6155.444, 15.3836
4357, 129430, 6155.383, 15.3835
4358, 130617, 6155.322, 15.3833
4359, 132103, 6155.260, 15.3832
4360, 134118, 6155.199, 15.3830
4361, 136339, 6155.138, 15.3829
4362, 137751, 6155.077, 15.3827
4363, 137438, 6155.016, 15.3826
4364, 135460, 6154.955, 15.3824
4365, 132616, 6154.894, 15.3823
4366, 129320, 6154.832, 15.3821
4367, 125306, 6154.771, 15.3820
4368, 120747, 6154.710, 15.3818
4369, 116981, 6154.649, 15.3817
4370, 115485, 6154.588, 15.3815
4371, 116445, 6154.527, 15.3814
4372, 118912, 6154.466, 15.3812
4373, 121920, 6154.405, 15.3810
4374, 124686, 6154.343, 15.3809
4375, 126175, 6154.282, 15.3807
4376, 125678, 6154.221, 15.3806
4377, 124004, 6154.160, 15.3804
4378, 123060, 6154.099, 15.3803
4379, 123861, 6154.038, 15.3801
4380, 125652, 6153.977, 15.3800
4381, 127274, 6153.915, 15.3798
4382, 128506, 6153.854, 15.3797
4383, 129688, 6153.793, 15.3795
4384, 130918, 6153.732, 15.3794
4385, 132374, 6153.671, 15.3792
4386, 134710, 6153.610, 15.3791
4387, 138167, 6153.549, 15.3789
4388, 141692, 6153.488, 15.3788
4389, 143800, 6153.426, 15.3786
4390, 144189, 6153.365, 15.3784
4391, 143762, 6153.304, 15.3783
4392, 143172, 6153.243, 15.3781
4393, 142087, 6153.182, 15.3780
4394, 139932, 6153.121, 15.3778
4395, 136723, 6153.060, 15.3777
4396, 133071, 6152.998, 15.3775
4397, 129820, 6152.937, 15.3774
4398, 127780, 6152.876, 15.3772
4399, 127376, 6152.815, 15.3771
4400, 128379, 6152.754, 15.3769
4401, 130162, 6152.693, 15.3768
4402, 132152, 6152.632, 15.3766
4403, 133866, 6152.571, 15.3765
4404, 134787, 6152.509, 15.3763
4405, 134690, 6152.448, 15.3762
4406, 133990, 6152.387, 15.3760
4407, 133325, 6152.326, 15.3759
4408, 132920, 6152.265, 15.3757
4409, 132757, 6152.204, 15.3755
4410, 132977, 6152.143, 15.3754
4411, 133427, 6152.081, 15.3752
4412, 133057, 6152.020, 15.3751
4413, 130840, 6151.959, 15.3749
4414, 127442, 6151.898, 15.3748
4415, 125085, 6151.837, 15.3746
4416, 125336, 6151.776, 15.3745
4417, 127697, 6151.715, 15.3743
4418, 130644, 6151.654, 15.3742
4419, 133181, 6151.592, 15.3740
4420, 134818, 6151.531, 15.3739
4421, 134947, 6151.470, 15.3737
4422, 133302, 6151.409, 15.3736
4423, 130784, 6151.348, 15.3734
4424, 128976, 6151.287, 15.3733
4425, 128868, 6151.226, 15.3731
4426, 130467, 6151.164, 15.3729
4427, 133322, 6151.103, 15.3728
4428, 136674, 6151.042, 15.3726
4429, 139331, 6150.981, 15.3725
4430, 140258, 6150.920, 15.3723
4431, 139479, 6150.859, 15.3722
4432, 137806, 6150.798, 15.3720
4433, 135694, 6150.737, 15.3719
4434, 133038, 6150.675, 15.3717
4435, 130230, 6150.614, 15.3716
4436, 128475, 6150.553, 15.3714
4437, 128484, 6150.492, 15.3713
4438, 129372, 6150.431, 15.3711
4439, 129572, 6150.370, 15.3710
4440, 128712, 6150.309, 15.3708
4441, 128031, 6150.247, 15.3707
4442, 128927, 6150.186, 15.3705
4443, 131446, 6150.125, 15.3704
4444, 134254, 6150.064, 15.3702
4445, 135825, 6150.003, 15.3700
4446, 135569, 6149.942, 15.3699
4447, 134054, 6149.881, 15.3697
4448, 132340, 6149.820, 15.3696
4449, 131185, 6149.758, 15.3694
4450, 130859, 6149.697, 15.3693
4451, 131430, 6149.636, 15.3691
4452, 132757, 6149.575, 15.3690
4453, 134119, 6149.514, 15.3688
4454, 134330, 6149.453, 15.3687
4455, 132728, 6149.392, 15.3685
4456, 129940, 6149.330, 15.3684
4457, 127285, 6149.269, 15.3682
4458, 125528, 6149.208, 15.3681
4459, 124629, 6149.147, 15.3679
4460, 124547, 6149.086, 15.3678
4461, 125612, 6149.025, 15.3676
4462, 127833, 6148.964, 15.3674
4463, 130361, 6148.903, 15.3673
4464, 132097, 6148.841, 15.3671
4465, 132566, 6148.780, 15.3670
4466, 131916, 6148.719, 15.3668
4467, 130431, 6148.658, 15.3667
4468, 128505, 6148.597, 15.3665
4469, 126803, 6148.536, 15.3664
4470, 125776, 6148.475, 15.3662
4471, 125023, 6148.413, 15.3661
4472, 123692, 6148.352, 15.3659
4473, 121555, 6148.291, 15.3658
4474, 119232, 6148.230, 15.3656
4475, 117310, 6148.169, 15.3655
4476, 115865, 6148.108, 15.3653
4477, 115040, 6148.047, 15.3652
4478, 115437, 6147.986, 15.3650
4479, 117464, 6147.924, 15.3649
4480, 120627, 6147.863, 15.3647
4481, 123919, 6147.802, 15.3645
4482, 126697, 6147.741, 15.3644
4483, 128908, 6147.680, 15.3642
4484, 130767, 6147.619, 15.3641
4485, 132547, 6147.558, 15.3639
4486, 134385, 6147.496, 15.3638
4487, 135911, 6147.435, 15.3636
4488, 136439, 6147.374, 15.3635
4489, 136038, 6147.313, 15.3633
4490, 136044, 6147.252, 15.3632
4491, 137777, 6147.191, 15.3630
4492, 140782, 6147.130, 15.3629
4493, 143018, 6147.069, 15.3627
4494, 142893, 6147.007, 15.3626
4495, 140584, 6146.946, 15.3624
4496, 137317, 6146.885, 15.3623
4497, 134018, 6146.824, 15.3621
4498, 131006, 6146.763, 15.3619
4499, 128488, 6146.702, 15.3618
4500, 126807, 6146.641, 15.3616
4501, 126183, 6146.579, 15.3615
4502, 126464, 6146.518, 15.3613
4503, 127203, 6146.457, 15.3612
4504, 128053, 6146.396, 15.3610
4505, 129097, 6146.335, 15.3609
4506, 130591, 6146.274, 15.3607
4507, 132246, 6146.213, 15.3606
4508, 133124, 6146.152, 15.3604
4509, 132686, 6146.090, 15.3603
4510, 131622, 6146.029, 15.3601
4511, 131067, 6145.968, 15.3600
4512, 131167, 6145.907, 15.3598
4513, 131131, 6145.846, 15.3597
4514, 130634, 6145.785, 15.3595
4515, 130350, 6145.724, 15.3594
4516, 130937, 6145.662, 15.3592
4517, 132226, 6145.601, 15.3590
4518, 133651, 6145.540, 15.3589
4519, 134730, 6145.479, 15.3587
4520, 134732, 6145.418, 15.3586
4521, 132671, 6145.357, 15.3584
4522, 128344, 6145.296, 15.3583
4523, 122997, 6145.235, 15.3581
4524, 118417, 6145.173, 15.3580
4525, 115623, 6145.112, 15.3578
4526, 114743, 6145.051, 15.3577
4527, 115569, 6144.990, 15.3575
4528, 117622, 6144.929, 15.3574
4529, 120020, 6144.868, 15.3572
4530, 121959, 6144.807, 15.3571
4531, 123217, 6144.746, 15.3569
4532, 123893, 6144.684, 15.3568
4533, 124064, 6144.623, 15.3566
4534, 124134, 6144.562, 15.3564
4535, 125003, 6144.501, 15.3563
4536, 127177, 6144.440, 15.3561
4537, 129986, 6144.379, 15.3560
4538, 132337, 6144.318, 15.3558
4539, 133934, 6144.256, 15.3557
4540, 135041, 6144.195, 15.3555
4541, 135327, 6144.134, 15.3554
4542, 133933, 6144.073, 15.3552
4543, 130822, 6144.012, 15.3551
4544, 127266, 6143.951, 15.3549
4545, 124815, 6143.890, 15.3548
4546, 124235, 6143.829, 15.3546
4547, 125378, 6143.767, 15.3545
4548, 127314, 6143.706, 15.3543
4549, 128517, 6143.645, 15.3542
4550, 127806, 6143.584, 15.3540
4551, 125597, 6143.523, 15.3538
4552, 123704, 6143.462, 15.3537
4553, 123494, 6143.401, 15.3535
4554, 124689, 6143.339, 15.3534
4555, 126192, 6143.278, 15.3532
4556, 127491, 6143.217, 15.3531
4557, 128683, 6143.156, 15.3529
4558, 129616, 6143.095, 15.3528
4559, 129816, 6143.034, 15.3526
4560, 129339, 6142.973, 15.3525
4561, 129047, 6142.912, 15.3523
4562, 129729, 6142.850, 15.3522
4563, 131181, 6142.789, 15.3520
4564, 132528, 6142.728, 15.3519
4565, 133386, 6142.667, 15.3517
4566, 134259, 6142.606, 15.3516
4567, 135430, 6142.545, 15.3514
4568, 135870, 6142.484, 15.3513
4569, 134120, 6142.422, 15.3511
4570, 130392, 6142.361, 15.3509
4571, 126928, 6142.300, 15.3508
4572, 125655, 6142.239, 15.3506
4573, 126177, 6142.178, 15.3505
4574, 126837, 6142.117, 15.3503
4575, 127055, 6142.056, 15.3502
4576, 127432, 6141.995, 15.3500
4577, 127924, 6141.933, 15.3499
4578, 127492, 6141.872, 15.3497
4579, 125775, 6141.811, 15.3496
4580, 123812, 6141.750, 15.3494
4581, 122624, 6141.689, 15.3493
4582, 122170, 6141.628, 15.3491
4583, 122240, 6141.567, 15.3490
4584, 123217, 6141.505, 15.3488
4585, 125158, 6141.444, 15.3487
4586, 127066, 6141.383, 15.3485
4587, 128102, 6141.322, 15.3483
4588, 128851, 6141.261, 15.3482
4589, 130373, 6141.200, 15.3480
4590, 132515, 6141.139, 15.3479
4591, 134154, 6141.078, 15.3477
4592, 134749, 6141.016, 15.3476
4593, 134629, 6140.955, 15.3474
4594, 134035, 6140.894, 15.3473
4595, 132896, 6140.833, 15.3471
4596, 131476, 6140.772, 15.3470
4597, 130302, 6140.711, 15.3468
4598, 129417, 6140.650, 15.3467
4599, 128448, 6140.588, 15.3465
4600, 127393, 6140.527, 15.3464
4601, 126538, 6140.466, 15.3462
4602, 125701, 6140.405, 15.3461
4603, 124439, 6140.344, 15.3459
4604, 123042, 6140.283, 15.3458
4605, 122392, 6140.222, 15.3456
4606, 122654, 6140.161, 15.3454
4607, 123037, 6140.099, 15.3453
4608, 123208, 6140.038, 15.3451
4609, 123967, 6139.977, 15.3450
4610, 125911, 6139.916, 15.3448
4611, 128128, 6139.855, 15.3447
4612, 128973, 6139.794, 15.3445
4613, 127839, 6139.733, 15.3444
4614, 125571, 6139.671, 15.3442
4615, 123378, 6139.610, 15.3441
4616, 121813, 6139.549, 15.3439
4617, 120821, 6139.488, 15.3438
4618, 120360, 6139.427, 15.3436
4619, 120777, 6139.366, 15.3435
4620, 122402, 6139.305, 15.3433
4621, 124746, 6139.244, 15.3432
4622, 126520, 6139.182, 15.3430
4623, 126992, 6139.121, 15.3428
4624, 127047, 6139.060, 15.3427
4625, 128073, 6138.999, 15.3425
4626, 129900, 6138.938, 15.3424
4627, 130918, 6138.877, 15.3422
4628, 130498, 6138.816, 15.3421
4629, 130102, 6138.754, 15.3419
4630, 131252, 6138.693, 15.3418
4631, 133382, 6138.632, 15.3416
4632, 134690, 6138.571, 15.3415
4633, 134525, 6138.510, 15.3413
4634, 133788, 6138.449, 15.3412
4635, 133393, 6138.388, 15.3410
4636, 133432, 6138.327, 15.3409
4637, 133752, 6138.265, 15.3407
4638, 134205, 6138.204, 15.3406
4639, 134206, 6138.143, 15.3404
4640, 133041, 6138.082, 15.3403
4641, 130952, 6138.021, 15.3401
4642, 129103, 6137.960, 15.3399
4643, 128102, 6137.899, 15.3398
4644, 127283, 6137.837, 15.3396
4645, 125960, 6137.776, 15.3395
4646, 124722, 6137.715, 15.3393
4647, 124800, 6137.654, 15.3392
4648, 126410, 6137.593, 15.3390
4649, 128313, 6137.532, 15.3389
4650, 129063, 6137.471, 15.3387
4651, 128332, 6137.410, 15.3386
4652, 127011, 6137.348, 15.3384
4653, 126210, 6137.287, 15.3383
4654, 126197, 6137.226, 15.3381
4655, 126285, 6137.165, 15.3380
4656, 125773, 6137.104, 15.3378
4657, 124882, 6137.043, 15.3377
4658, 124471, 6136.982, 15.3375
4659, 124882, 6136.920, 15.3373
4660, 125498, 6136.859, 15.3372
4661, 125641, 6136.798, 15.3370
4662, 125527, 6136.737, 15.3369
4663, 126021, 6136.676, 15.3367
4664, 127663, 6136.615, 15.3366
4665, 130242, 6136.554, 15.3364
4666, 133170, 6136.493, 15.3363
4667, 135828, 6136.431, 15.3361
4668, 137616, 6136.370, 15.3360
4669, 138091, 6136.309, 15.3358
4670, 137369, 6136.248, 15.3357
4671, 136238, 6136.187, 15.3355
4672, 135554, 6136.126, 15.3354
4673, 135385, 6136.065, 15.3352
4674, 134891, 6136.003, 15.3351
4675, 133316, 6135.942, 15.3349
4676, 131106, 6135.881, 15.3348
4677, 129757, 6135.820, 15.3346
4678, 130284, 6135.759, 15.3344
4679, 132023, 6135.698, 15.3343
4680, 133277, 6135.637, 15.3341
4681, 133087, 6135.576, 15.3340
4682, 132012, 6135.514, 15.3338
4683, 131170, 6135.453, 15.3337
4684, 130952, 6135.392, 15.3335
4685, 130929, 6135.331, 15.3334
4686, 130693, 6135.270, 15.3332
4687, 130411, 6135.209, 15.3331
4688, 130493, 6135.148, 15.3329
4689, 130909, 6135.086, 15.3328
4690, 130981, 6135.025, 15.3326
4691, 129994, 6134.964, 15.3325
4692, 128055, 6134.903, 15.3323
4693, 126155, 6134.842, 15.3322
4694, 125170, 6134.781, 15.3320
4695, 125044, 6134.720, 15.3318
4696, 125365, 6134.659, 15.3317
4697, 126469, 6134.597, 15.3315
4698, 129159, 6134.536, 15.3314
4699, 133078, 6134.475, 15.3312
4700, 136160, 6134.414, 15.3311
4701, 136381, 6134.353, 15.3309
4702, 133747, 6134.292, 15.3308
4703, 130027, 6134.231, 15.3306
4704, 126779, 6134.170, 15.3305
4705, 124343, 6134.108, 15.3303
4706, 122645, 6134.047, 15.3302
4707, 122050, 6133.986, 15.3300
4708, 122932, 6133.925, 15.3299
4709, 124916, 6133.864, 15.3297
4710, 127144, 6133.803, 15.3296
4711, 129198, 6133.742, 15.3294
4712, 131250, 6133.680, 15.3293
4713, 133273, 6133.619, 15.3291
4714, 134572, 6133.558, 15.3289
4715, 134436, 6133.497, 15.3288
4716, 132977, 6133.436, 15.3286
4717, 130940, 6133.375, 15.3285
4718, 128771, 6133.314, 15.3283
4719, 126302, 6133.253, 15.3282
4720, 123515, 6133.191, 15.3280
4721, 121167, 6133.130, 15.3279
4722, 120274, 6133.069, 15.3277
4723, 121121, 6133.008, 15.3276
4724, 123068, 6132.947, 15.3274
4725, 125171, 6132.886, 15.3273
4726, 126675, 6132.825, 15.3271
4727, 127102, 6132.763, 15.3270
4728, 126410, 6132.702, 15.3268
4729, 125150, 6132.641, 15.3267
4730, 124014, 6132.580, 15.3265
4731, 123111, 6132.519, 15.3263
4732, 122061, 6132.458, 15.3262
4733, 120938, 6132.397, 15.3260
4734, 120648, 6132.336, 15.3259
4735, 122036, 6132.274, 15.3257
4736, 124808, 6132.213, 15.3256
4737, 127580, 6132.152, 15.3254
4738, 128946, 6132.091, 15.3253
4739, 128464, 6132.030, 15.3251
4740, 126820, 6131.969, 15.3250
4741, 125121, 6131.908, 15.3248
4742, 123918, 6131.846, 15.3247
4743, 122967, 6131.785, 15.3245
4744, 122074, 6131.724, 15.3244
4745, 121769, 6131.663, 15.3242
4746, 122523, 6131.602, 15.3241
4747, 123600, 6131.541, 15.3239
4748, 123706, 6131.480, 15.3238
4749, 122965, 6131.419, 15.3236
4750, 123156, 6131.357, 15.3234
4751, 125448, 6131.296, 15.3233
4752, 128833, 6131.235, 15.3231
4753, 131639, 6131.174, 15.3230
4754, 133758, 6131.113, 15.3228
4755, 136279, 6131.052, 15.3227
4756, 139491, 6130.991, 15.3225
4757, 142555, 6130.929, 15.3224
4758, 145045, 6130.868, 15.3222
4759, 147508, 6130.807, 15.3221
4760, 150268, 6130.746, 15.3219
4761, 152758, 6130.685, 15.3218
4762, 154510, 6130.624, 15.3216
4763, 155917, 6130.563, 15.3215
4764, 157493, 6130.502, 15.3213
4765, 158981, 6130.440, 15.3212
4766, 159790, 6130.379, 15.3210
4767, 159894, 6130.318, 15.3208
4768, 159750, 6130.257, 15.3207
4769, 159654, 6130.196, 15.3205
4770, 159630, 6130.135, 15.3204
4771, 159708, 6130.074, 15.3202
4772, 159802, 6130.012, 15.3201
4773, 159373, 6129.951, 15.3199
4774, 157681, 6129.890, 15.3198
4775, 154487, 6129.829, 15.3196
4776, 150388, 6129.768, 15.3195
4777, 146460, 6129.707, 15.3193
4778, 143709, 6129.646, 15.3192
4779, 142727, 6129.585, 15.3190
4780, 143569, 6129.523, 15.3189
4781, 145682, 6129.462, 15.3187
4782, 147927, 6129.401, 15.3186
4783, 148938, 6129.340, 15.3184
4784, 147902, 6129.279, 15.3183
4785, 145244, 6129.218, 15.3181
4786, 142380, 6129.157, 15.3179
4787, 140605, 6129.095, 15.3178
4788, 140240, 6129.034, 15.3176
4789, 140812, 6128.973, 15.3175
4790, 141697, 6128.912, 15.3173
4791, 142327, 6128.851, 15.3172
4792, 142204, 6128.790, 15.3170
4793, 141214, 6128.729, 15.3169
4794, 139818, 6128.668, 15.3167
4795, 138577, 6128.606, 15.3166
4796, 137620, 6128.545, 15.3164
4797, 136894, 6128.484, 15.3163
4798, 136624, 6128.423, 15.3161
4799, 137034, 6128.362, 15.3160
4800, 137828, 6128.301, 15.3158
4801, 138478, 6128.240, 15.3157
4802, 138821, 6128.178, 15.3155
4803, 138820, 6128.117, 15.3153
4804, 138010, 6128.056, 15.3152
4805, 135921, 6127.995, 15.3150
4806, 133066, 6127.934, 15.3149
4807, 130755, 6127.873, 15.3147
4808, 129819, 6127.812, 15.3146
4809, 130067, 6127.751, 15.3144
4810, 130929, 6127.689, 15.3143
4811, 131931, 6127.628, 15.3141
4812, 132538, 6127.567, 15.3140
4813, 132348, 6127.506, 15.3138
4814, 131646, 6127.445, 15.3137
4815, 131112, 6127.384, 15.3135
4816, 130811, 6127.323, 15.3134
4817, 130179, 6127.261, 15.3132
4818, 129131, 6127.200, 15.3131
4819, 128311, 6127.139, 15.3129
4820, 127994, 6127.078, 15.3128
4821, 127574, 6127.017, 15.3126
4822, 126569, 6126.956, 15.3124
4823, 125344, 6126.895, 15.3123
4824, 124396, 6126.834, 15.3121
4825, 123696, 6126.772, 15.3120
4826, 123242, 6126.711, 15.3118
4827, 123512, 6126.650, 15.3117
4828, 124712, 6126.589, 15.3115
4829, 126165, 6126.528, 15.3114
4830, 127097, 6126.467, 15.3112
4831, 127547, 6126.406, 15.3111
4832, 127995, 6126.344, 15.3109
4833, 128643, 6126.283, 15.3108
4834, 129535, 6126.222, 15.3106
4835, 130700, 6126.161, 15.3105
4836, 131616, 6126.100, 15.3103
4837, 131270, 6126.039, 15.3102
4838, 129548, 6125.978, 15.3100
4839, 127885, 6125.917, 15.3098
4840, 127749, 6125.855, 15.3097
4841, 129011, 6125.794, 15.3095
4842, 130535, 6125.733, 15.3094
4843, 131615, 6125.672, 15.3092
4844, 131919, 6125.611, 15.3091
4845, 130857, 6125.550, 15.3089
4846, 128354, 6125.489, 15.3088
4847, 125744, 6125.427, 15.3086
4848, 124539, 6125.366, 15.3085
4849, 124550, 6125.305, 15.3083
4850, 124488, 6125.244, 15.3082
4851, 124071, 6125.183, 15.3080
4852, 124090, 6125.122, 15.3079
4853, 124559, 6125.061, 15.3077
4854, 124483, 6125.000, 15.3076
4855, 123719, 6124.938, 15.3074
4856, 123444, 6124.877, 15.3073
4857, 124225, 6124.816, 15.3071
4858, 125037, 6124.755, 15.3069
4859, 124967, 6124.694, 15.3068
4860, 124668, 6124.633, 15.3066
4861, 125219, 6124.572, 15.3065
4862, 126509, 6124.510, 15.3063
4863, 127709, 6124.449, 15.3062
4864, 128678, 6124.388, 15.3060
4865, 129949, 6124.327, 15.3059
4866, 131779, 6124.266, 15.3057
4867, 133876, 6124.205, 15.3056
4868, 135700, 6124.144, 15.3054
4869, 136514, 6124.083, 15.3053
4870, 135720, 6124.021, 15.3051
4871, 133681, 6123.960, 15.3050
4872, 131639, 6123.899, 15.3048
4873, 130144, 6123.838, 15.3047
4874, 128246, 6123.777, 15.3045
4875, 125003, 6123.716, 15.3043
4876, 121271, 6123.655, 15.3042
4877, 118987, 6123.593, 15.3040
4878, 118927, 6123.532, 15.3039
4879, 120085, 6123.471, 15.3037
4880, 121167, 6123.410, 15.3036
4881, 121873, 6123.349, 15.3034
4882, 122653, 6123.288, 15.3033
4883, 123872, 6123.227, 15.3031
4884, 125443, 6123.166, 15.3030
4885, 126859, 6123.104, 15.3028
4886, 127559, 6123.043, 15.3027
4887, 127519, 6122.982, 15.3025
4888, 127381, 6122.921, 15.3024
4889, 127596, 6122.860, 15.3022
4890, 127600, 6122.799, 15.3021
4891, 126333, 6122.738, 15.3019
4892, 123620, 6122.677, 15.3018
4893, 120653, 6122.615, 15.3016
4894, 119082, 6122.554, 15.3014
4895, 119800, 6122.493, 15.3013
4896, 122353, 6122.432, 15.3011
4897, 125201, 6122.371, 15.3010
4898, 126757, 6122.310, 15.3008
4899, 126624, 6122.249, 15.3007
4900, 125731, 6122.187, 15.3005
4901, 125026, 6122.126, 15.3004
4902, 124328, 6122.065, 15.3002
4903, 122909, 6122.004, 15.3001
4904, 120809, 6121.943, 15.2999
4905, 118926, 6121.882, 15.2998
4906, 117921, 6121.821, 15.2996
4907, 117690, 6121.760, 15.2995
4908, 117813, 6121.698, 15.2993
4909, 117926, 6121.637, 15.2992
4910, 117700, 6121.576, 15.2990
4911, 117133, 6121.515, 15.2988
4912, 116905, 6121.454, 15.2987
4913, 117751, 6121.393, 15.2985
4914, 119390, 6121.332, 15.2984
4915, 120702, 6121.270, 15.2982
4916, 121186, 6121.209, 15.2981
4917, 121542, 6121.148, 15.2979
4918, 122517, 6121.087, 15.2978
4919, 123810, 6121.026, 15.2976
4920, 124635, 6120.965, 15.2975
4921, 124866, 6120.904, 15.2973
4922, 125100, 6120.843, 15.2972
4923, 125842, 6120.781, 15.2970
4924, 127067, 6120.720, 15.2969
4925, 128339, 6120.659, 15.2967
4926, 129034, 6120.598, 15.2966
4927, 128661, 6120.537, 15.2964
4928, 127386, 6120.476, 15.2963
4929, 126056, 6120.415, 15.2961
4930, 125382, 6120.353, 15.2959
4931, 125245, 6120.292, 15.2958
4932, 125096, 6120.231, 15.2956
4933, 124824, 6120.170, 15.2955
4934, 124843, 6120.109, 15.2953
4935, 125430, 6120.048, 15.2952
4936, 126359, 6119.987, 15.2950
4937, 127171, 6119.926, 15.2949
4938, 127558, 6119.864, 15.2947
4939, 127494, 6119.803, 15.2946
4940, 127179, 6119.742, 15.2944
4941, 126793, 6119.681, 15.2943
4942, 126155, 6119.620, 15.2941
4943, 124840, 6119.559, 15.2940
4944, 122887, 6119.498, 15.2938
4945, 121218, 6119.436, 15.2937
4946, 121018, 6119.375, 15.2935
4947, 122689, 6119.314, 15.2933
4948, 125586, 6119.253, 15.2932
4949, 128630, 6119.192, 15.2930
4950, 130956, 6119.131, 15.2929
4951, 132120, 6119.070, 15.2927
4952, 132127, 6119.009, 15.2926
4953, 131335, 6118.947, 15.2924
4954, 130268, 6118.886, 15.2923
4955, 129518, 6118.825, 15.2921
4956, 129692, 6118.764, 15.2920
4957, 130927, 6118.703, 15.2918
4958, 132305, 6118.642, 15.2917
4959, 132378, 6118.581, 15.2915
4960, 130855, 6118.519, 15.2914
4961, 129251, 6118.458, 15.2912
4962, 129128, 6118.397, 15.2911
4963, 130117, 6118.336, 15.2909
4964, 130635, 6118.275, 15.2908
4965, 130245, 6118.214, 15.2906
4966, 130024, 6118.153, 15.2904
4967, 130530, 6118.092, 15.2903
4968, 130767, 6118.030, 15.2901
4969, 129740, 6117.969, 15.2900
4970, 127944, 6117.908, 15.2898
4971, 126504, 6117.847, 15.2897
4972, 125737, 6117.786, 15.2895
4973, 125424, 6117.725, 15.2894
4974, 125740, 6117.664, 15.2892
4975, 126871, 6117.602, 15.2891
4976, 128197, 6117.541, 15.2889
4977, 128861, 6117.480, 15.2888
4978, 128852, 6117.419, 15.2886
4979, 128677, 6117.358, 15.2885
4980, 128365, 6117.297, 15.2883
4981, 127761, 6117.236, 15.2882
4982, 127459, 6117.175, 15.2880
4983, 128192, 6117.113, 15.2878
4984, 129353, 6117.052, 15.2877
4985, 129339, 6116.991, 15.2875
4986, 127605, 6116.930, 15.2874
4987, 125370, 6116.869, 15.2872
4988, 124092, 6116.808, 15.2871
4989, 124216, 6116.747, 15.2869
4990, 125565, 6116.685, 15.2868
4991, 127822, 6116.624, 15.2866
4992, 130152, 6116.563, 15.2865
4993, 131418, 6116.502, 15.2863
4994, 131381, 6116.441, 15.2862
4995, 130844, 6116.380, 15.2860
4996, 130137, 6116.319, 15.2859
4997, 128535, 6116.258, 15.2857
4998, 125898, 6116.196, 15.2856
4999, 123724, 6116.135, 15.2854
5000, 123452, 6116.074, 15.2853
5001, 124532, 6116.013, 15.2851
5002, 125434, 6115.952, 15.2849
5003, 125881, 6115.891, 15.2848
5004, 126627, 6115.830, 15.2846
5005, 127415, 6115.768, 15.2845
5006, 126827, 6115.707, 15.2843
5007, 124401, 6115.646, 15.2842
5008, 121510, 6115.585, 15.2840
5009, 119629, 6115.524, 15.2839
5010, 118700, 6115.463, 15.2837
5011, 117794, 6115.402, 15.2836
5012, 116597, 6115.341, 15.2834
5013, 115666, 6115.279, 15.2833
5014, 115701, 6115.218, 15.2831
5015, 117065, 6115.157, 15.2830
5016, 119625, 6115.096, 15.2828
5017, 122641, 6115.035, 15.2827
5018, 125115, 6114.974, 15.2825
5019, 126601, 6114.913, 15.2823
5020, 127508, 6114.851, 15.2822
5021, 128443, 6114.790, 15.2820
5022, 129451, 6114.729, 15.2819
5023, 130028, 6114.668, 15.2817
5024, 129680, 6114.607, 15.2816
5025, 128458, 6114.546, 15.2814
5026, 127208, 6114.485, 15.2813
5027, 127053, 6114.424, 15.2811
5028, 128214, 6114.362, 15.2810
5029, 129446, 6114.301, 15.2808
5030, 129295, 6114.240, 15.2807
5031, 127898, 6114.179, 15.2805
5032, 126835, 6114.118, 15.2804
5033, 127076, 6114.057, 15.2802
5034, 127899, 6113.996, 15.2801
5035, 128159, 6113.934, 15.2799
5036, 127820, 6113.873, 15.2798
5037, 127584, 6113.812, 15.2796
5038, 127621, 6113.751, 15.2794
5039, 127462, 6113.690, 15.2793
5040, 126930, 6113.629, 15.2791
5041, 126429, 6113.568, 15.2790
5042, 126280, 6113.507, 15.2788
5043, 126231, 6113.445, 15.2787
5044, 125796, 6113.384, 15.2785
5045, 124873, 6113.323, 15.2784
5046, 123943, 6113.262, 15.2782
5047, 123599, 6113.201, 15.2781
5048, 123746, 6113.140, 15.2779
5049, 123382, 6113.079, 15.2778
5050, 121636, 6113.017, 15.2776
5051, 119058, 6112.956, 15.2775
5052, 117265, 6112.895, 15.2773
5053, 117066, 6112.834, 15.2772
5054, 117534, 6112.773, 15.2770
5055, 117396, 6112.712, 15.2768
5056, 116753, 6112.651, 15.2767
5057, 116784, 6112.590, 15.2765
5058, 118152, 6112.528, 15.2764
5059, 120413, 6112.467, 15.2762
5060, 122755, 6112.406, 15.2761
5061, 124610, 6112.345, 15.2759
5062, 125613, 6112.284, 15.2758
5063, 125626, 6112.223, 15.2756
5064, 124931, 6112.162, 15.2755
5065, 123885, 6112.101, 15.2753
5066, 122509, 6112.039, 15.2752
5067, 120917, 6111.978, 15.2750
5068, 120074, 6111.917, 15.2749
5069, 121299, 6111.856, 15.2747
5070, 124668, 6111.795, 15.2746
5071, 128458, 6111.734, 15.2744
5072, 130608, 6111.673, 15.2742
5073, 130586, 6111.611, 15.2741
5074, 129646, 6111.550, 15.2739
5075, 129430, 6111.489, 15.2738
5076, 130431, 6111.428, 15.2736
5077, 131602, 6111.367, 15.2735
5078, 131468, 6111.306, 15.2733
5079, 129796, 6111.245, 15.2732
5080, 128068, 6111.184, 15.2730
5081, 127936, 6111.122, 15.2729
5082, 129350, 6111.061, 15.2727
5083, 130784, 6111.000, 15.2726
5084, 131182, 6110.939, 15.2724
5085, 130914, 6110.878, 15.2723
5086, 130602, 6110.817, 15.2721
5087, 129969, 6110.756, 15.2720
5088, 128485, 6110.694, 15.2718
5089, 126481, 6110.633, 15.2717
5090, 124727, 6110.572, 15.2715
5091, 123260, 6110.511, 15.2713
5092, 121516, 6110.450, 15.2712
5093, 119628, 6110.389, 15.2710
5094, 118748, 6110.328, 15.2709
5095, 119787, 6110.267, 15.2707
5096, 122303, 6110.205, 15.2706
5097, 124840, 6110.144, 15.2704
5098, 126110, 6110.083, 15.2703
5099, 125826, 6110.022, 15.2701
5100, 124834, 6109.961, 15.2700
5101, 124546, 6109.900, 15.2698
5102, 125800, 6109.839, 15.2697
5103, 127972, 6109.777, 15.2695
5104, 129496, 6109.716, 15.2694
5105, 129468, 6109.655, 15.2692
5106, 128543, 6109.594, 15.2691
5107, 128108, 6109.533, 15.2689
5108, 128819, 6109.472, 15.2687
5109, 130109, 6109.411, 15.2686
5110, 130846, 6109.350, 15.2684
5111, 130262, 6109.288, 15.2683
5112, 128408, 6109.227, 15.2681
5113, 125923, 6109.166, 15.2680
5114, 123309, 6109.105, 15.2678
5115, 120524, 6109.044, 15.2677
5116, 117532, 6108.983, 15.2675
5117, 115075, 6108.922, 15.2674
5118, 114296, 6108.860, 15.2672
5119, 115407, 6108.799, 15.2671
5120, 117328, 6108.738, 15.2669
5121, 118966, 6108.677, 15.2668
5122, 120308, 6108.616, 15.2666
5123, 121842, 6108.555, 15.2665
5124, 123518, 6108.494, 15.2663
5125, 124877, 6108.433, 15.2662
5126, 125724, 6108.371, 15.2660
5127, 125976, 6108.310, 15.2658
5128, 125304, 6108.249, 15.2657
5129, 123830, 6108.188, 15.2655
5130, 122798, 6108.127, 15.2654
5131, 123437, 6108.066, 15.2652
5132, 125237, 6108.005, 15.2651
5133, 126451, 6107.943, 15.2649
5134, 126391, 6107.882, 15.2648
5135, 126098, 6107.821, 15.2646
5136, 126538, 6107.760, 15.2645
5137, 127367, 6107.699, 15.2643
5138, 127943, 6107.638, 15.2642
5139, 128373, 6107.577, 15.2640
5140, 128752, 6107.516, 15.2639
5141, 128512, 6107.454, 15.2637
5142, 127548, 6107.393, 15.2636
5143, 127137, 6107.332, 15.2634
5144, 128367, 6107.271, 15.2632
5145, 130204, 6107.210, 15.2631
5146, 130484, 6107.149, 15.2629
5147, 128634, 6107.088, 15.2628
5148, 126181, 6107.026, 15.2626
5149, 124635, 6106.965, 15.2625
5150, 124125, 6106.904, 15.2623
5151, 124276, 6106.843, 15.2622
5152, 125110, 6106.782, 15.2620
5153, 126448, 6106.721, 15.2619
5154, 127365, 6106.660, 15.2617
5155, 127039, 6106.599, 15.2616
5156, 125694, 6106.537, 15.2614
5157, 124186, 6106.476, 15.2613
5158, 123060, 6106.415, 15.2611
5159, 122457, 6106.354, 15.2610
5160, 122453, 6106.293, 15.2608
5161, 122941, 6106.232, 15.2607
5162, 123414, 6106.171, 15.2605
5163, 123417, 6106.109, 15.2603
5164, 123192, 6106.048, 15.2602
5165, 123495, 6105.987, 15.2600
5166, 124737, 6105.926, 15.2599
5167, 126496, 6105.865, 15.2597
5168, 127871, 6105.804, 15.2596
5169, 128256, 6105.743, 15.2594
5170, 127808, 6105.682, 15.2593
5171, 127201, 6105.620, 15.2591
5172, 126892, 6105.559, 15.2590
5173, 126722, 6105.498, 15.2588
5174, 126307, 6105.437, 15.2587
5175, 125618, 6105.376, 15.2585
5176, 124953, 6105.315, 15.2584
5177, 124579, 6105.254, 15.2582
5178, 124735, 6105.192, 15.2581
5179, 125742, 6105.131, 15.2579
5180, 127570, 6105.070, 15.2577
5181, 129406, 6105.009, 15.2576
5182, 130262, 6104.948, 15.2574
5183, 130046, 6104.887, 15.2573
5184, 129567, 6104.826, 15.2571
5185, 129475, 6104.765, 15.2570
5186, 129686, 6104.703, 15.2568
5187, 129860, 6104.642, 15.2567
5188, 129826, 6104.581, 15.2565
5189, 129457, 6104.520, 15.2564
5190, 128740, 6104.459, 15.2562
5191, 128104, 6104.398, 15.2561
5192, 128001, 6104.337, 15.2559
5193, 128025, 6104.275, 15.2558
5194, 127188, 6104.214, 15.2556
5195, 125404, 6104.153, 15.2555
5196, 123939, 6104.092, 15.2553
5197, 123858, 6104.031, 15.2552
5198, 124750, 6103.970, 15.2550
5199, 125624, 6103.909, 15.2548
5200, 126380, 6103.848, 15.2547
5201, 127456, 6103.786, 15.2545
5202, 128451, 6103.725, 15.2544
5203, 128225, 6103.664, 15.2542
5204, 126479, 6103.603, 15.2541
5205, 124453, 6103.542, 15.2539
5206, 123751, 6103.481, 15.2538
5207, 124875, 6103.420, 15.2536
5208, 126989, 6103.358, 15.2535
5209, 128622, 6103.297, 15.2533
5210, 128517, 6103.236, 15.2532
5211, 126374, 6103.175, 15.2530
5212, 123263, 6103.114, 15.2529
5213, 121037, 6103.053, 15.2527
5214, 120883, 6102.992, 15.2526
5215, 122257, 6102.931, 15.2524
5216, 123430, 6102.869, 15.2522
5217, 123209, 6102.808, 15.2521
5218, 122120, 6102.747, 15.2519
5219, 121785, 6102.686, 15.2518
5220, 123147, 6102.625, 15.2516
5221, 125492, 6102.564, 15.2515
5222, 127305, 6102.503, 15.2513
5223, 127761, 6102.441, 15.2512
5224, 127112, 6102.380, 15.2510
5225, 125984, 6102.319, 15.2509
5226, 124874, 6102.258, 15.2507
5227, 124260, 6102.197, 15.2506
5228, 124400, 6102.136, 15.2504
5229, 124837, 6102.075, 15.2503
5230, 124687, 6102.014, 15.2501
5231, 123715, 6101.952, 15.2500
5232, 122648, 6101.891, 15.2498
5233, 122119, 6101.830, 15.2497
5234, 121844, 6101.769, 15.2495
5235, 121264, 6101.708, 15.2493
5236, 120490, 6101.647, 15.2492
5237, 120064, 6101.586, 15.2490
5238, 120102, 6101.524, 15.2489
5239, 120275, 6101.463, 15.2487
5240, 120448, 6101.402, 15.2486
5241, 120851, 6101.341, 15.2484
5242, 121587, 6101.280, 15.2483
5243, 122291, 6101.219, 15.2481
5244, 122342, 6101.158, 15.2480
5245, 121379, 6101.097, 15.2478
5246, 119846, 6101.035, 15.2477
5247, 119017, 6100.974, 15.2475
5248, 119897, 6100.913, 15.2474
5249, 121904, 6100.852, 15.2472
5250, 123217, 6100.791, 15.2471
5251, 122817, 6100.730, 15.2469
5252, 121635, 6100.669, 15.2467
5253, 121143, 6100.608, 15.2466
5254, 121434, 6100.546, 15.2464
5255, 121440, 6100.485, 15.2463
5256, 120590, 6100.424, 15.2461
5257, 119315, 6100.363, 15.2460
5258, 118138, 6100.302, 15.2458
5259, 117241, 6100.241, 15.2457
5260, 116941, 6100.180, 15.2455
5261, 117705, 6100.118, 15.2454
5262, 119386, 6100.057, 15.2452
5263, 121126, 6099.996, 15.2451
5264, 122322, 6099.935, 15.2449
5265, 123232, 6099.874, 15.2448
5266, 124366, 6099.813, 15.2446
5267, 125702, 6099.752, 15.2445
5268, 126812, 6099.691, 15.2443
5269, 127478, 6099.629, 15.2442
5270, 127910, 6099.568, 15.2440
5271, 128441, 6099.507, 15.2438
5272, 129139, 6099.446, 15.2437
5273, 129679, 6099.385, 15.2435
5274, 129596, 6099.324, 15.2434
5275, 128723, 6099.263, 15.2432
5276, 127233, 6099.201, 15.2431
5277, 125294, 6099.140, 15.2429
5278, 123134, 6099.079, 15.2428
5279, 121692, 6099.018, 15.2426
5280, 122499, 6098.957, 15.2425
5281, 126153, 6098.896, 15.2423
5282, 131050, 6098.835, 15.2422
5283, 134415, 6098.774, 15.2420
5284, 134672, 6098.712, 15.2419
5285, 132464, 6098.651, 15.2417
5286, 129564, 6098.590, 15.2416
5287, 127461, 6098.529, 15.2414
5288, 126846, 6098.468, 15.2412
5289, 127528, 6098.407, 15.2411
5290, 128465, 6098.346, 15.2409
5291, 128524, 6098.284, 15.2408
5292, 127658, 6098.223, 15.2406
5293, 127055, 6098.162, 15.2405
5294, 127914, 6098.101, 15.2403
5295, 130275, 6098.040, 15.2402
5296, 133070, 6097.979, 15.2400
5297, 134908, 6097.918, 15.2399
5298, 134797, 6097.857, 15.2397
5299, 132651, 6097.795, 15.2396
5300, 129411, 6097.734, 15.2394
5301, 126426, 6097.673, 15.2393
5302, 124488, 6097.612, 15.2391
5303, 123540, 6097.551, 15.2390
5304, 123141, 6097.490, 15.2388
5305, 122872, 6097.429, 15.2387
5306, 122456, 6097.367, 15.2385
5307, 122013, 6097.306, 15.2383
5308, 122162, 6097.245, 15.2382
5309, 123335, 6097.184, 15.2380
5310, 125009, 6097.123, 15.2379
5311, 126172, 6097.062, 15.2377
5312, 126479, 6097.001, 15.2376
5313, 126325, 6096.940, 15.2374
5314, 125834, 6096.878, 15.2373
5315, 124720, 6096.817, 15.2371
5316, 123286, 6096.756, 15.2370
5317, 122534, 6096.695, 15.2368
5318, 122837, 6096.634, 15.2367
5319, 123439, 6096.573, 15.2365
5320, 123835, 6096.512, 15.2364
5321, 124756, 6096.450, 15.2362
5322, 126907, 6096.389, 15.2361
5323, 129463, 6096.328, 15.2359
5324, 130866, 6096.267, 15.2357
5325, 130718, 6096.206, 15.2356
5326, 129865, 6096.145, 15.2354
5327, 128954, 6096.084, 15.2353
5328, 127998, 6096.023, 15.2351
5329, 127282, 6095.961, 15.2350
5330, 127444, 6095.900, 15.2348
5331, 128332, 6095.839, 15.2347
5332, 128746, 6095.778, 15.2345
5333, 127902, 6095.717, 15.2344
5334, 126563, 6095.656, 15.2342
5335, 126204, 6095.595, 15.2341
5336, 127439, 6095.533, 15.2339
5337, 129653, 6095.472, 15.2338
5338, 131789, 6095.411, 15.2336
5339, 133065, 6095.350, 15.2335
5340, 133247, 6095.289, 15.2333
5341, 132730, 6095.228, 15.2332
5342, 132268, 6095.167, 15.2330
5343, 132259, 6095.106, 15.2328
5344, 132367, 6095.044, 15.2327
5345, 132057, 6094.983, 15.2325
5346, 131385, 6094.922, 15.2324
5347, 130988, 6094.861, 15.2322
5348, 131395, 6094.800, 15.2321
5349, 132577, 6094.739, 15.2319
5350, 133968, 6094.678, 15.2318
5351, 134613, 6094.616, 15.2316
5352, 133556, 6094.555, 15.2315
5353, 130705, 6094.494, 15.2313
5354, 127375, 6094.433, 15.2312
5355, 125416, 6094.372, 15.2310
5356, 125531, 6094.311, 15.2309
5357, 126792, 6094.250, 15.2307
5358, 128031, 6094.189, 15.2306
5359, 129245, 6094.127, 15.2304
5360, 131219, 6094.066, 15.2302
5361, 134094, 6094.005, 15.2301
5362, 136911, 6093.944, 15.2299
5363, 138587, 6093.883, 15.2298
5364, 138882, 6093.822, 15.2296
5365, 138325, 6093.761, 15.2295
5366, 137467, 6093.699, 15.2293
5367, 136330, 6093.638, 15.2292
5368, 134503, 6093.577, 15.2290
5369, 131928, 6093.516, 15.2289
5370, 129651, 6093.455, 15.2287
5371, 129227, 6093.394, 15.2286
5372, 130805, 6093.333, 15.2284
5373, 132216, 6093.272, 15.2283
5374, 130970, 6093.210, 15.2281
5375, 127200, 6093.149, 15.2280
5376, 123607, 6093.088, 15.2278
5377, 122303, 6093.027, 15.2277
5378, 122756, 6092.966, 15.2275
5379, 123407, 6092.905, 15.2273
5380, 124113, 6092.844, 15.2272
5381, 125844, 6092.782, 15.2270
5382, 128587, 6092.721, 15.2269
5383, 130865, 6092.660, 15.2267
5384, 131361, 6092.599, 15.2266
5385, 130124, 6092.538, 15.2264
5386, 128175, 6092.477, 15.2263
5387, 126724, 6092.416, 15.2261
5388, 126704, 6092.355, 15.2260
5389, 128192, 6092.293, 15.2258
5390, 130063, 6092.232, 15.2257
5391, 130842, 6092.171, 15.2255
5392, 130136, 6092.110, 15.2254
5393, 128716, 6092.049, 15.2252
5394, 127251, 6091.988, 15.2251
5395, 125657, 6091.927, 15.2249
5396, 123833, 6091.865, 15.2247
5397, 122256, 6091.804, 15.2246
5398, 121474, 6091.743, 15.2244
5399, 121505, 6091.682, 15.2243
5400, 122052, 6091.621, 15.2241
5401, 122950, 6091.560, 15.2240
5402, 124147, 6091.499, 15.2238
5403, 125612, 6091.438, 15.2237
5404, 127415, 6091.376, 15.2235
5405, 129555, 6091.315, 15.2234
5406, 131669, 6091.254, 15.2232
5407, 133322, 6091.193, 15.2231
5408, 134583, 6091.132, 15.2229
5409, 135796, 6091.071, 15.2228
5410, 136724, 6091.010, 15.2226
5411, 136587, 6090.948, 15.2225
5412, 135155, 6090.887, 15.2223
5413, 133163, 6090.826, 15.2222
5414, 131401, 6090.765, 15.2220
5415, 129996, 6090.704, 15.2218
5416, 128886, 6090.643, 15.2217
5417, 128284, 6090.582, 15.2215
5418, 128210, 6090.521, 15.2214
5419, 128076, 6090.459, 15.2212
5420, 127277, 6090.398, 15.2211
5421, 125815, 6090.337, 15.2209
5422, 123992, 6090.276, 15.2208
5423, 121984, 6090.215, 15.2206
5424, 120187, 6090.154, 15.2205
5425, 119517, 6090.093, 15.2203
5426, 120733, 6090.031, 15.2202
5427, 123597, 6089.970, 15.2200
5428, 127033, 6089.909, 15.2199
5429, 129865, 6089.848, 15.2197
5430, 131213, 6089.787, 15.2196
5431, 130746, 6089.726, 15.2194
5432, 129033, 6089.665, 15.2192
5433, 127287, 6089.604, 15.2191
5434, 126260, 6089.542, 15.2189
5435, 125680, 6089.481, 15.2188
5436, 125043, 6089.420, 15.2186
5437, 124413, 6089.359, 15.2185
5438, 123988, 6089.298, 15.2183
5439, 123460, 6089.237, 15.2182
5440, 122564, 6089.176, 15.2180
5441, 121855, 6089.115, 15.2179
5442, 122215, 6089.053, 15.2177
5443, 123795, 6088.992, 15.2176
5444, 125987, 6088.931, 15.2174
5445, 128143, 6088.870, 15.2173
5446, 129727, 6088.809, 15.2171
5447, 130159, 6088.748, 15.2170
5448, 129291, 6088.687, 15.2168
5449, 127787, 6088.625, 15.2167
5450, 126335, 6088.564, 15.2165
5451, 124807, 6088.503, 15.2163
5452, 123030, 6088.442, 15.2162
5453, 121970, 6088.381, 15.2160
5454, 122936, 6088.320, 15.2159
5455, 125613, 6088.259, 15.2157
5456, 128012, 6088.198, 15.2156
5457, 128671, 6088.136, 15.2154
5458, 127949, 6088.075, 15.2153
5459, 126909, 6088.014, 15.2151
5460, 126026, 6087.953, 15.2150
5461, 125508, 6087.892, 15.2148
5462, 125851, 6087.831, 15.2147
5463, 127189, 6087.770, 15.2145
5464, 128644, 6087.708, 15.2144
5465, 129161, 6087.647, 15.2142
5466, 128679, 6087.586, 15.2141
5467, 127900, 6087.525, 15.2139
5468, 127247, 6087.464, 15.2137
5469, 126695, 6087.403, 15.2136
5470, 126330, 6087.342, 15.2134
5471, 126325, 6087.281, 15.2133
5472, 126359, 6087.219, 15.2131
5473, 125695, 6087.158, 15.2130
5474, 124050, 6087.097, 15.2128
5475, 122092, 6087.036, 15.2127
5476, 120960, 6086.975, 15.2125
5477, 121431, 6086.914, 15.2124
5478, 123442, 6086.853, 15.2122
5479, 126153, 6086.791, 15.2121
5480, 128434, 6086.730, 15.2119
5481, 129528, 6086.669, 15.2118
5482, 129390, 6086.608, 15.2116
5483, 128524, 6086.547, 15.2115
5484, 127611, 6086.486, 15.2113
5485, 127195, 6086.425, 15.2112
5486, 127349, 6086.364, 15.2110
5487, 127508, 6086.302, 15.2108
5488, 126958, 6086.241, 15.2107
5489, 125710, 6086.180, 15.2105
5490, 124592, 6086.119, 15.2104
5491, 124214, 6086.058, 15.2102
5492, 124175, 6085.997, 15.2101
5493, 123648, 6085.936, 15.2099
5494, 122575, 6085.874, 15.2098
5495, 121832, 6085.813, 15.2096
5496, 122270, 6085.752, 15.2095
5497, 123871, 6085.691, 15.2093
5498, 125842, 6085.630, 15.2092
5499, 127288, 6085.569, 15.2090
5500, 127823, 6085.508, 15.2089
5501, 127835, 6085.447, 15.2087
5502, 128150, 6085.385, 15.2086
5503, 129225, 6085.324, 15.2084
5504, 130662, 6085.263, 15.2082
5505, 131701, 6085.202, 15.2081
5506, 132103, 6085.141, 15.2079
5507, 132283, 6085.080, 15.2078
5508, 132617, 6085.019, 15.2076
5509, 132927, 6084.957, 15.2075
5510, 132720, 6084.896, 15.2073
5511, 131660, 6084.835, 15.2072
5512, 129721, 6084.774, 15.2070
5513, 127167, 6084.713, 15.2069
5514, 124589, 6084.652, 15.2067
5515, 122820, 6084.591, 15.2066
5516, 122496, 6084.530, 15.2064
5517, 123605, 6084.468, 15.2063
5518, 125498, 6084.407, 15.2061
5519, 127358, 6084.346, 15.2060
5520, 128705, 6084.285, 15.2058
5521, 129562, 6084.224, 15.2057
5522, 130226, 6084.163, 15.2055
5523, 130905, 6084.102, 15.2053
5524, 131611, 6084.040, 15.2052
5525, 132328, 6083.979, 15.2050
5526, 133132, 6083.918, 15.2049
5527, 134033, 6083.857, 15.2047
5528, 134838, 6083.796, 15.2046
5529, 135319, 6083.735, 15.2044
5530, 135496, 6083.674, 15.2043
5531, 135660, 6083.613, 15.2041
5532, 136138, 6083.551, 15.2040
5533, 137153, 6083.490, 15.2038
5534, 138734, 6083.429, 15.2037
5535, 140529, 6083.368, 15.2035
5536, 141739, 6083.307, 15.2034
5537, 141562, 6083.246, 15.2032
5538, 139871, 6083.185, 15.2031
5539, 137426, 6083.123, 15.2029
5540, 135360, 6083.062, 15.2027
5541, 134407, 6083.001, 15.2026
5542, 134474, 6082.940, 15.2024
5543, 134752, 6082.879, 15.2023
5544, 134390, 6082.818, 15.2021
5545, 133318, 6082.757, 15.2020
5546, 132363, 6082.696, 15.2018
5547, 132302, 6082.634, 15.2017
5548, 132903, 6082.573, 15.2015
5549, 133304, 6082.512, 15.2014
5550, 133192, 6082.451, 15.2012
5551, 133072, 6082.390, 15.2011
5552, 133266, 6082.329, 15.2009
5553, 133333, 6082.268, 15.2008
5554, 132883, 6082.206, 15.2006
5555, 132410, 6082.145, 15.2005
5556, 132692, 6082.084, 15.2003
5557, 133674, 6082.023, 15.2002
5558, 134566, 6081.962, 15.2000
5559, 134918, 6081.901, 15.1998
5560, 135017, 6081.840, 15.1997
5561, 135297, 6081.779, 15.1995
5562, 135878, 6081.717, 15.1994
5563, 136670, 6081.656, 15.1992
5564, 137328, 6081.595, 15.1991
5565, 137076, 6081.534, 15.1989
5566, 135247, 6081.473, 15.1988
5567, 132265, 6081.412, 15.1986
5568, 129611, 6081.351, 15.1985
5569, 128447, 6081.289, 15.1983
5570, 128605, 6081.228, 15.1982
5571, 129140, 6081.167, 15.1980
5572, 129458, 6081.106, 15.1979
5573, 129593, 6081.045, 15.1977
5574, 129717, 6080.984, 15.1976
5575, 129824, 6080.923, 15.1974
5576, 129775, 6080.862, 15.1972
5577, 129431, 6080.800, 15.1971
5578, 128940, 6080.739, 15.1969
5579, 129014, 6080.678, 15.1968
5580, 130499, 6080.617, 15.1966
5581, 133336, 6080.556, 15.1965
5582, 136212, 6080.495, 15.1963
5583, 137640, 6080.434, 15.1962
5584, 137202, 6080.372, 15.1960
5585, 135556, 6080.311, 15.1959
5586, 133576, 6080.250, 15.1957
5587, 131879, 6080.189, 15.1956
5588, 130827, 6080.128, 15.1954
5589, 130348, 6080.067, 15.1953
5590, 129876, 6080.006, 15.1951
5591, 128964, 6079.945, 15.1950
5592, 127916, 6079.883, 15.1948
5593, 127379, 6079.822, 15.1946
5594, 127468, 6079.761, 15.1945
5595, 127776, 6079.700, 15.1943
5596, 128157, 6079.639, 15.1942
5597, 128903, 6079.578, 15.1940
5598, 130081, 6079.517, 15.1939
5599, 131236, 6079.455, 15.1937
5600, 131916, 6079.394, 15.1936
5601, 132113, 6079.333, 15.1934
5602, 132030, 6079.272, 15.1933
5603, 131804, 6079.211, 15.1931
5604, 131596, 6079.150, 15.1930
5605, 131612, 6079.089, 15.1928
5606, 131880, 6079.028, 15.1927
5607, 132271, 6078.966, 15.1925
5608, 132702, 6078.905, 15.1924
5609, 132991, 6078.844, 15.1922
5610, 132588, 6078.783, 15.1921
5611, 131024, 6078.722, 15.1919
5612, 128708, 6078.661, 15.1917
5613, 126713, 6078.600, 15.1916
5614, 125580, 6078.539, 15.1914
5615, 124880, 6078.477, 15.1913
5616, 124215, 6078.416, 15.1911
5617, 124006, 6078.355, 15.1910
5618, 124755, 6078.294, 15.1908
5619, 126010, 6078.233, 15.1907
5620, 126722, 6078.172, 15.1905
5621, 126472, 6078.111, 15.1904
5622, 125826, 6078.049, 15.1902
5623, 125578, 6077.988, 15.1901
5624, 126087, 6077.927, 15.1899
5625, 127211, 6077.866, 15.1898
5626, 128391, 6077.805, 15.1896
5627, 128855, 6077.744, 15.1895
5628, 128272, 6077.683, 15.1893
5629, 127291, 6077.622, 15.1891
5630, 126970, 6077.560, 15.1890
5631, 127538, 6077.499, 15.1888
5632, 128144, 6077.438, 15.1887
5633, 128101, 6077.377, 15.1885
5634, 127907, 6077.316, 15.1884
5635, 128586, 6077.255, 15.1882
5636, 130216, 6077.194, 15.1881
5637, 131717, 6077.132, 15.1879
5638, 132200, 6077.071, 15.1878
5639, 132095, 6077.010, 15.1876
5640, 132675, 6076.949, 15.1875
5641, 134722, 6076.888, 15.1873
5642, 137882, 6076.827, 15.1872
5643, 141062, 6076.766, 15.1870
5644, 143045, 6076.705, 15.1869
5645, 142944, 6076.643, 15.1867
5646, 140710, 6076.582, 15.1866
5647, 137432, 6076.521, 15.1864
5648, 134657, 6076.460, 15.1862
5649, 133104, 6076.399, 15.1861
5650, 132224, 6076.338, 15.1859
5651, 131178, 6076.277, 15.1858
5652, 129882, 6076.215, 15.1856
5653, 128830, 6076.154, 15.1855
5654, 128313, 6076.093, 15.1853
5655, 128231, 6076.032, 15.1852
5656, 128429, 6075.971, 15.1850
5657, 128783, 6075.910, 15.1849
5658, 129128, 6075.849, 15.1847
5659, 129455, 6075.788, 15.1846
5660, 129968, 6075.726, 15.1844
5661, 130593, 6075.665, 15.1843
5662, 130698, 6075.604, 15.1841
5663, 129739, 6075.543, 15.1840
5664, 127898, 6075.482, 15.1838
5665, 125684, 6075.421, 15.1836
5666, 123329, 6075.360, 15.1835
5667, 121214, 6075.298, 15.1833
5668, 120366, 6075.237, 15.1832
5669, 121423, 6075.176, 15.1830
5670, 123199, 6075.115, 15.1829
5671, 123479, 6075.054, 15.1827
5672, 121595, 6074.993, 15.1826
5673, 119297, 6074.932, 15.1824
5674, 118679, 6074.871, 15.1823
5675, 120029, 6074.809, 15.1821
5676, 122209, 6074.748, 15.1820
5677, 124345, 6074.687, 15.1818
5678, 126410, 6074.626, 15.1817
5679, 128537, 6074.565, 15.1815
5680, 130474, 6074.504, 15.1814
5681, 131713, 6074.443, 15.1812
5682, 131910, 6074.381, 15.1811
5683, 131306, 6074.320, 15.1809
5684, 130721, 6074.259, 15.1807
5685, 130758, 6074.198, 15.1806
5686, 131034, 6074.137, 15.1804
5687, 130757, 6074.076, 15.1803
5688, 130009, 6074.015, 15.1801
5689, 129648, 6073.954, 15.1800
5690, 129780, 6073.892, 15.1798
5691, 129323, 6073.831, 15.1797
5692, 127615, 6073.770, 15.1795
5693, 125604, 6073.709, 15.1794
5694, 124769, 6073.648, 15.1792
5695, 125533, 6073.587, 15.1791
5696, 127352, 6073.526, 15.1789
5697, 129667, 6073.464, 15.1788
5698, 131899, 6073.403, 15.1786
5699, 133120, 6073.342, 15.1785
5700, 132803, 6073.281, 15.1783
5701, 131755, 6073.220, 15.1781
5702, 131457, 6073.159, 15.1780
5703, 132509, 6073.098, 15.1778
5704, 134234, 6073.037, 15.1777
5705, 135563, 6072.975, 15.1775
5706, 135737, 6072.914, 15.1774
5707, 134496, 6072.853, 15.1772
5708, 132315, 6072.792, 15.1771
5709, 130356, 6072.731, 15.1769
5710, 129492, 6072.670, 15.1768
5711, 129434, 6072.609, 15.1766
5712, 129320, 6072.547, 15.1765
5713, 128873, 6072.486, 15.1763
5714, 128367, 6072.425, 15.1762
5715, 127772, 6072.364, 15.1760
5716, 126747, 6072.303, 15.1759
5717, 125442, 6072.242, 15.1757
5718, 124566, 6072.181, 15.1756
5719, 124616, 6072.120, 15.1754
5720, 125658, 6072.058, 15.1752
5721, 127771, 6071.997, 15.1751
5722, 130993, 6071.936, 15.1749
5723, 134726, 6071.875, 15.1748
5724, 137874, 6071.814, 15.1746
5725, 139745, 6071.753, 15.1745
5726, 140417, 6071.692, 15.1743
5727, 140204, 6071.630, 15.1742
5728, 139301, 6071.569, 15.1740
5729, 138031, 6071.508, 15.1739
5730, 136913, 6071.447, 15.1737
5731, 136277, 6071.386, 15.1736
5732, 136049, 6071.325, 15.1734
5733, 135922, 6071.264, 15.1733
5734, 135502, 6071.203, 15.1731
5735, 134472, 6071.141, 15.1730
5736, 133000, 6071.080, 15.1728
5737, 131826, 6071.019, 15.1726
5738, 131516, 6070.958, 15.1725
5739, 131862, 6070.897, 15.1723
5740, 132410, 6070.836, 15.1722
5741, 133212, 6070.775, 15.1720
5742, 134454, 6070.713, 15.1719
5743, 135690, 6070.652, 15.1717
5744, 136284, 6070.591, 15.1716
5745, 136404, 6070.530, 15.1714
5746, 136727, 6070.469, 15.1713
5747, 137265, 6070.408, 15.1711
5748, 137307, 6070.347, 15.1710
5749, 136434, 6070.286, 15.1708
5750, 134671, 6070.224, 15.1707
5751, 131770, 6070.163, 15.1705
5752, 127553, 6070.102, 15.1704
5753, 123195, 6070.041, 15.1702
5754, 120946, 6069.980, 15.1701
5755, 121834, 6069.919, 15.1699
5756, 124503, 6069.858, 15.1697
5757, 126913, 6069.796, 15.1696
5758, 128486, 6069.735, 15.1694
5759, 129915, 6069.674, 15.1693
5760, 131528, 6069.613, 15.1691
5761, 132705, 6069.552, 15.1690
5762, 132681, 6069.491, 15.1688
5763, 131247, 6069.430, 15.1687
5764, 128830, 6069.369, 15.1685
5765, 126419, 6069.307, 15.1684
5766, 125269, 6069.246, 15.1682
5767, 126178, 6069.185, 15.1681
5768, 128911, 6069.124, 15.1679
5769, 132419, 6069.063, 15.1678
5770, 135474, 6069.002, 15.1676
5771, 137139, 6068.941, 15.1675
5772, 137175, 6068.879, 15.1673
5773, 136285, 6068.818, 15.1671
5774, 135580, 6068.757, 15.1670
5775, 135429, 6068.696, 15.1668
5776, 135163, 6068.635, 15.1667
5777, 134162, 6068.574, 15.1665
5778, 132821, 6068.513, 15.1664
5779, 131972, 6068.452, 15.1662
5780, 131653, 6068.390, 15.1661
5781, 131086, 6068.329, 15.1659
5782, 129847, 6068.268, 15.1658
5783, 128526, 6068.207, 15.1656
5784, 128064, 6068.146, 15.1655
5785, 128709, 6068.085, 15.1653
5786, 129829, 6068.024, 15.1652
5787, 130625, 6067.962, 15.1650
5788, 130867, 6067.901, 15.1649
5789, 130876, 6067.840, 15.1647
5790, 130940, 6067.779, 15.1646
5791, 130959, 6067.718, 15.1644
5792, 130701, 6067.657, 15.1642
5793, 130175, 6067.596, 15.1641
5794, 129588, 6067.535, 15.1639
5795, 129163, 6067.473, 15.1638
5796, 129138, 6067.412, 15.1636
5797, 129716, 6067.351, 15.1635
5798, 130698, 6067.290, 15.1633
5799, 131475, 6067.229, 15.1632
5800, 131683, 6067.168, 15.1630
5801, 131583, 6067.107, 15.1629
5802, 131418, 6067.046, 15.1627
5803, 130820, 6066.984, 15.1626
5804, 129419, 6066.923, 15.1624
5805, 127725, 6066.862, 15.1623
5806, 126634, 6066.801, 15.1621
5807, 126242, 6066.740, 15.1620
5808, 125910, 6066.679, 15.1618
5809, 125400, 6066.618, 15.1616
5810, 125142, 6066.556, 15.1615
5811, 125422, 6066.495, 15.1613
5812, 126139, 6066.434, 15.1612
5813, 127372, 6066.373, 15.1610
5814, 129207, 6066.312, 15.1609
5815, 130844, 6066.251, 15.1607
5816, 130917, 6066.190, 15.1606
5817, 129177, 6066.129, 15.1604
5818, 127153, 6066.067, 15.1603
5819, 126695, 6066.006, 15.1601
5820, 128400, 6065.945, 15.1600
5821, 131567, 6065.884, 15.1598
5822, 134867, 6065.823, 15.1597
5823, 136805, 6065.762, 15.1595
5824, 136581, 6065.701, 15.1594
5825, 135080, 6065.639, 15.1592
5826, 134252, 6065.578, 15.1591
5827, 134948, 6065.517, 15.1589
5828, 136054, 6065.456, 15.1587
5829, 136115, 6065.395, 15.1586
5830, 134865, 6065.334, 15.1584
5831, 132673, 6065.273, 15.1583
5832, 129717, 6065.212, 15.1581
5833, 126725, 6065.150, 15.1580
5834, 125399, 6065.089, 15.1578
5835, 126598, 6065.028, 15.1577
5836, 128654, 6064.967, 15.1575
5837, 128958, 6064.906, 15.1574
5838, 127075, 6064.845, 15.1572
5839, 125012, 6064.784, 15.1571
5840, 124526, 6064.722, 15.1569
5841, 125398, 6064.661, 15.1568
5842, 126502, 6064.600, 15.1566
5843, 127370, 6064.539, 15.1565
5844, 128209, 6064.478, 15.1563
5845, 129254, 6064.417, 15.1561
5846, 130623, 6064.356, 15.1560
5847, 132303, 6064.295, 15.1558
5848, 133875, 6064.233, 15.1557
5849, 134686, 6064.172, 15.1555
5850, 134515, 6064.111, 15.1554
5851, 133752, 6064.050, 15.1552
5852, 132766, 6063.989, 15.1551
5853, 131485, 6063.928, 15.1549
5854, 129739, 6063.867, 15.1548
5855, 127701, 6063.805, 15.1546
5856, 125919, 6063.744, 15.1545
5857, 125119, 6063.683, 15.1543
5858, 125813, 6063.622, 15.1542
5859, 127691, 6063.561, 15.1540
5860, 129528, 6063.500, 15.1539
5861, 130211, 6063.439, 15.1537
5862, 129821, 6063.378, 15.1536
5863, 129242, 6063.316, 15.1534
5864, 128888, 6063.255, 15.1532
5865, 128550, 6063.194, 15.1531
5866, 128449, 6063.133, 15.1529
5867, 129430, 6063.072, 15.1528
5868, 131645, 6063.011, 15.1526
5869, 133822, 6062.950, 15.1525
5870, 134562, 6062.888, 15.1523
5871, 133957, 6062.827, 15.1522
5872, 133236, 6062.766, 15.1520
5873, 132965, 6062.705, 15.1519
5874, 132406, 6062.644, 15.1517
5875, 130790, 6062.583, 15.1516
5876, 128656, 6062.522, 15.1514
5877, 127425, 6062.461, 15.1513
5878, 127906, 6062.399, 15.1511
5879, 129623, 6062.338, 15.1510
5880, 131582, 6062.277, 15.1508
5881, 133230, 6062.216, 15.1506
5882, 134486, 6062.155, 15.1505
5883, 135316, 6062.094, 15.1503
5884, 135786, 6062.033, 15.1502
5885, 136390, 6061.971, 15.1500
5886, 137719, 6061.910, 15.1499
5887, 139656, 6061.849, 15.1497
5888, 141310, 6061.788, 15.1496
5889, 141883, 6061.727, 15.1494
5890, 141323, 6061.666, 15.1493
5891, 140085, 6061.605, 15.1491
5892, 138735, 6061.544, 15.1490
5893, 137884, 6061.482, 15.1488
5894, 137864, 6061.421, 15.1487
5895, 138182, 6061.360, 15.1485
5896, 137868, 6061.299, 15.1484
5897, 136819, 6061.238, 15.1482
5898, 136202, 6061.177, 15.1481
5899, 136925, 6061.116, 15.1479
5900, 138181, 6061.054, 15.1477
5901, 138271, 6060.993, 15.1476
5902, 136607, 6060.932, 15.1474
5903, 134119, 6060.871, 15.1473
5904, 131870, 6060.810, 15.1471
5905, 130114, 6060.749, 15.1470
5906, 128835, 6060.688, 15.1468
5907, 128354, 6060.627, 15.1467
5908, 128922, 6060.565, 15.1465
5909, 130126, 6060.504, 15.1464
5910, 131070, 6060.443, 15.1462
5911, 130988, 6060.382, 15.1461
5912, 129555, 6060.321, 15.1459
5913, 126938, 6060.260, 15.1458
5914, 123827, 6060.199, 15.1456
5915, 121306, 6060.137, 15.1455
5916, 120306, 6060.076, 15.1453
5917, 120966, 6060.015, 15.1451
5918, 122516, 6059.954, 15.1450
5919, 123978, 6059.893, 15.1448
5920, 125241, 6059.832, 15.1447
5921, 127228, 6059.771, 15.1445
5922, 130575, 6059.710, 15.1444
5923, 134181, 6059.648, 15.1442
5924, 135830, 6059.587, 15.1441
5925, 134629, 6059.526, 15.1439
5926, 132238, 6059.465, 15.1438
5927, 131131, 6059.404, 15.1436
5928, 132059, 6059.343, 15.1435
5929, 133858, 6059.282, 15.1433
5930, 135319, 6059.220, 15.1432
5931, 136301, 6059.159, 15.1430
5932, 137057, 6059.098, 15.1429
5933, 137375, 6059.037, 15.1427
5934, 136834, 6058.976, 15.1426
5935, 135505, 6058.915, 15.1424
5936, 134065, 6058.854, 15.1422
5937, 133352, 6058.793, 15.1421
5938, 133846, 6058.731, 15.1419
5939, 135351, 6058.670, 15.1418
5940, 137098, 6058.609, 15.1416
5941, 138226, 6058.548, 15.1415
5942, 138189, 6058.487, 15.1413
5943, 136862, 6058.426, 15.1412
5944, 134650, 6058.365, 15.1410
5945, 132550, 6058.303, 15.1409
5946, 131620, 6058.242, 15.1407
5947, 132040, 6058.181, 15.1406
5948, 133026, 6058.120, 15.1404
5949, 133795, 6058.059, 15.1403
5950, 134101, 6057.998, 15.1401
5951, 133685, 6057.937, 15.1400
5952, 132174, 6057.876, 15.1398
5953, 130090, 6057.814, 15.1396
5954, 129060, 6057.753, 15.1395
5955, 129991, 6057.692, 15.1393
5956, 131624, 6057.631, 15.1392
5957, 131970, 6057.570, 15.1390
5958, 130693, 6057.509, 15.1389
5959, 129021, 6057.448, 15.1387
5960, 127786, 6057.386, 15.1386
5961, 126868, 6057.325, 15.1384
5962, 126335, 6057.264, 15.1383
5963, 126652, 6057.203, 15.1381
5964, 127676, 6057.142, 15.1380
5965, 128708, 6057.081, 15.1378
5966, 129736, 6057.020, 15.1377
5967, 131343, 6056.959, 15.1375
5968, 133201, 6056.897, 15.1374
5969, 134032, 6056.836, 15.1372
5970, 133546, 6056.775, 15.1371
5971, 133077, 6056.714, 15.1369
5972, 133646, 6056.653, 15.1367
5973, 134534, 6056.592, 15.1366
5974, 134588, 6056.531, 15.1364
5975, 133840, 6056.470, 15.1363
5976, 132931, 6056.408, 15.1361
5977, 131838, 6056.347, 15.1360
5978, 130266, 6056.286, 15.1358
5979, 128672, 6056.225, 15.1357
5980, 127875, 6056.164, 15.1355
5981, 127989, 6056.103, 15.1354
5982, 128429, 6056.042, 15.1352
5983, 128626, 6055.980, 15.1351
5984, 128189, 6055.919, 15.1349
5985, 126943, 6055.858, 15.1348
5986, 125408, 6055.797, 15.1346
5987, 124618, 6055.736, 15.1345
5988, 124823, 6055.675, 15.1343
5989, 125064, 6055.614, 15.1341
5990, 124761, 6055.553, 15.1340
5991, 124841, 6055.491, 15.1338
5992, 126206, 6055.430, 15.1337
5993, 127889, 6055.369, 15.1335
5994, 128199, 6055.308, 15.1334
5995, 127320, 6055.247, 15.1332
5996, 127230, 6055.186, 15.1331
5997, 128988, 6055.125, 15.1329
5998, 131464, 6055.063, 15.1328
5999, 133040, 6055.002, 15.1326
6000, 133372, 6054.941, 15.1325
6001, 133055, 6054.880, 15.1323
6002, 132592, 6054.819, 15.1322
6003, 132310, 6054.758, 15.1320
6004, 132495, 6054.697, 15.1319
6005, 132999, 6054.636, 15.1317
6006, 133175, 6054.574, 15.1316
6007, 132629, 6054.513, 15.1314
6008, 131550, 6054.452, 15.1312
6009, 129989, 6054.391, 15.1311
6010, 127497, 6054.330, 15.1309
6011, 124049, 6054.269, 15.1308
6012, 120799, 6054.208, 15.1306
6013, 119196, 6054.146, 15.1305
6014, 119478, 6054.085, 15.1303
6015, 120610, 6054.024, 15.1302
6016, 121652, 6053.963, 15.1300
6017, 122692, 6053.902, 15.1299
6018, 124333, 6053.841, 15.1297
6019, 126660, 6053.780, 15.1296
6020, 129041, 6053.719, 15.1294
6021, 130893, 6053.657, 15.1293
6022, 132342, 6053.596, 15.1291
6023, 133917, 6053.535, 15.1290
6024, 135683, 6053.474, 15.1288
6025, 137029, 6053.413, 15.1286
6026, 137430, 6053.352, 15.1285
6027, 137054, 6053.291, 15.1283
6028, 136383, 6053.229, 15.1282
6029, 135608, 6053.168, 15.1280
6030, 134805, 6053.107, 15.1279
6031, 134353, 6053.046, 15.1277
6032, 134563, 6052.985, 15.1276
6033, 135061, 6052.924, 15.1274
6034, 135231, 6052.863, 15.1273
6035, 135210, 6052.802, 15.1271
6036, 135739, 6052.740, 15.1270
6037, 136933, 6052.679, 15.1268
6038, 137924, 6052.618, 15.1267
6039, 137905, 6052.557, 15.1265
6040, 136862, 6052.496, 15.1264
6041, 135019, 6052.435, 15.1262
6042, 132351, 6052.374, 15.1261
6043, 129143, 6052.312, 15.1259
6044, 126367, 6052.251, 15.1257
6045, 124823, 6052.190, 15.1256
6046, 124333, 6052.129, 15.1254
6047, 124403, 6052.068, 15.1253
6048, 125199, 6052.007, 15.1251
6049, 127059, 6051.946, 15.1250
6050, 129348, 6051.885, 15.1248
6051, 130797, 6051.823, 15.1247
6052, 131038, 6051.762, 15.1245
6053, 130959, 6051.701, 15.1244
6054, 131331, 6051.640, 15.1242
6055, 131818, 6051.579, 15.1241
6056, 131663, 6051.518, 15.1239
6057, 130649, 6051.457, 15.1238
6058, 128939, 6051.395, 15.1236
6059, 126592, 6051.334, 15.1235
6060, 123893, 6051.273, 15.1233
6061, 121746, 6051.212, 15.1231
6062, 120875, 6051.151, 15.1230
6063, 120702, 6051.090, 15.1228
6064, 119813, 6051.029, 15.1227
6065, 117814, 6050.968, 15.1225
6066, 116159, 6050.906, 15.1224
6067, 116672, 6050.845, 15.1222
6068, 119523, 6050.784, 15.1221
6069, 123079, 6050.723, 15.1219
6070, 125671, 6050.662, 15.1218
6071, 127104, 6050.601, 15.1216
6072, 128376, 6050.540, 15.1215
6073, 130217, 6050.478, 15.1213
6074, 132219, 6050.417, 15.1212
6075, 133332, 6050.356, 15.1210
6076, 133015, 6050.295, 15.1209
6077, 131784, 6050.234, 15.1207
6078, 130735, 6050.173, 15.1206
6079, 130642, 6050.112, 15.1204
6080, 131494, 6050.051, 15.1202
6081, 132706, 6049.989, 15.1201
6082, 133663, 6049.928, 15.1199
6083, 134115, 6049.867, 15.1198
6084, 134219, 6049.806, 15.1196
6085, 134242, 6049.745, 15.1195
6086, 134182, 6049.684, 15.1193
6087, 133688, 6049.623, 15.1192
6088, 132455, 6049.561, 15.1190
6089, 130716, 6049.500, 15.1189
6090, 129287, 6049.439, 15.1187
6091, 128994, 6049.378, 15.1186
6092, 129986, 6049.317, 15.1184
6093, 131501, 6049.256, 15.1183
6094, 132340, 6049.195, 15.1181
6095, 131700, 6049.134, 15.1180
6096, 129735, 6049.072, 15.1178
6097, 127338, 6049.011, 15.1176
6098, 125407, 6048.950, 15.1175
6099, 124340, 6048.889, 15.1173
6100, 124124, 6048.828, 15.1172
6101, 124537, 6048.767, 15.1170
6102, 125060, 6048.706, 15.1169
6103, 124950, 6048.644, 15.1167
6104, 123870, 6048.583, 15.1166
6105, 122432, 6048.522, 15.1164
6106, 121711, 6048.461, 15.1163
6107, 122228, 6048.400, 15.1161
6108, 123664, 6048.339, 15.1160
6109, 125441, 6048.278, 15.1158
6110, 127025, 6048.217, 15.1157
6111, 127761, 6048.155, 15.1155
6112, 127191, 6048.094, 15.1154
6113, 125893, 6048.033, 15.1152
6114, 125393, 6047.972, 15.1151
6115, 126689, 6047.911, 15.1149
6116, 129208, 6047.850, 15.1147
6117, 131537, 6047.789, 15.1146
6118, 132699, 6047.727, 15.1144
6119, 132330, 6047.666, 15.1143
6120, 130321, 6047.605, 15.1141
6121, 127186, 6047.544, 15.1140
6122, 124382, 6047.483, 15.1138
6123, 123183, 6047.422, 15.1137
6124, 123288, 6047.361, 15.1135
6125, 123428, 6047.300, 15.1134
6126, 123346, 6047.238, 15.1132
6127, 124090, 6047.177, 15.1131
6128, 126123, 6047.116, 15.1129
6129, 128238, 6047.055, 15.1128
6130, 129071, 6046.994, 15.1126
6131, 128822, 6046.933, 15.1125
6132, 128587, 6046.872, 15.1123
6133, 128611, 6046.810, 15.1121
6134, 128278, 6046.749, 15.1120
6135, 127656, 6046.688, 15.1118
6136, 127896, 6046.627, 15.1117
6137, 129678, 6046.566, 15.1115
6138, 132054, 6046.505, 15.1114
6139, 133433, 6046.444, 15.1112
6140, 133468, 6046.383, 15.1111
6141, 133356, 6046.321, 15.1109
6142, 134256, 6046.260, 15.1108
6143, 135893, 6046.199, 15.1106
6144, 137049, 6046.138, 15.1105
6145, 137150, 6046.077, 15.1103
6146, 136820, 6046.016, 15.1102
6147, 136718, 6045.955, 15.1100
6148, 136430, 6045.893, 15.1099
6149, 135032, 6045.832, 15.1097
6150, 132480, 6045.771, 15.1095
6151, 129755, 6045.710, 15.1094
6152, 127603, 6045.649, 15.1092
6153, 125736, 6045.588, 15.1091
6154, 123576, 6045.527, 15.1089
6155, 121372, 6045.466, 15.1088
6156, 120137, 6045.404, 15.1086
6157, 120601, 6045.343, 15.1085
6158, 122428, 6045.282, 15.1083
6159, 124437, 6045.221, 15.1082
6160, 125551, 6045.160, 15.1080
6161, 125665, 6045.099, 15.1079
6162, 125510, 6045.038, 15.1077
6163, 125632, 6044.977, 15.1076
6164, 125791, 6044.915, 15.1074
6165, 125725, 6044.854, 15.1073
6166, 125983, 6044.793, 15.1071
6167, 127185, 6044.732, 15.1070
6168, 128656, 6044.671, 15.1068
6169, 128894, 6044.610, 15.1066
6170, 127632, 6044.549, 15.1065
6171, 126371, 6044.487, 15.1063
6172, 126417, 6044.426, 15.1062
6173, 127395, 6044.365, 15.1060
6174, 128324, 6044.304, 15.1059
6175, 129129, 6044.243, 15.1057
6176, 130056, 6044.182, 15.1056
6177, 130423, 6044.121, 15.1054
6178, 129311, 6044.060, 15.1053
6179, 127167, 6043.998, 15.1051
6180, 125447, 6043.937, 15.1050
6181, 124724, 6043.876, 15.1048
6182, 124298, 6043.815, 15.1047
6183, 123750, 6043.754, 15.1045
6184, 123672, 6043.693, 15.1044
6185, 124502, 6043.632, 15.1042
6186, 125649, 6043.570, 15.1040
6187, 126336, 6043.509, 15.1039
6188, 126600, 6043.448, 15.1037
6189, 126960, 6043.387, 15.1036
6190, 127639, 6043.326, 15.1034
6191, 128577, 6043.265, 15.1033
6192, 129670, 6043.204, 15.1031
6193, 130573, 6043.143, 15.1030
6194, 130726, 6043.081, 15.1028
6195, 130034, 6043.020, 15.1027
6196, 129187, 6042.959, 15.1025
6197, 128875, 6042.898, 15.1024
6198, 129007, 6042.837, 15.1022
6199, 129059, 6042.776, 15.1021
6200, 128793, 6042.715, 15.1019
6201, 128137, 6042.653, 15.1018
6202, 126734, 6042.592, 15.1016
6203, 124263, 6042.531, 15.1015
6204, 121190, 6042.470, 15.1013
6205, 118671, 6042.409, 15.1011
6206, 117581, 6042.348, 15.1010
6207, 117915, 6042.287, 15.1008
6208, 119114, 6042.226, 15.1007
6209, 120705, 6042.164, 15.1005
6210, 122489, 6042.103, 15.1004
6211, 124301, 6042.042, 15.1002
6212, 125854, 6041.981, 15.1001
6213, 126986, 6041.920, 15.0999
6214, 128056, 6041.859, 15.0998
6215, 129760, 6041.798, 15.0996
6216, 132255, 6041.736, 15.0995
6217, 134644, 6041.675, 15.0993
6218, 135844, 6041.614, 15.0992
6219, 135896, 6041.553, 15.0990
6220, 135829, 6041.492, 15.0989
6221, 136147, 6041.431, 15.0987
6222, 136188, 6041.370, 15.0985
6223, 135406, 6041.309, 15.0984
6224, 134609, 6041.247, 15.0982
6225, 135178, 6041.186, 15.0981
6226, 137255, 6041.125, 15.0979
6227, 139356, 6041.064, 15.0978
6228, 139778, 6041.003, 15.0976
6229, 137998, 6040.942, 15.0975
6230, 134826, 6040.881, 15.0973
6231, 131627, 6040.819, 15.0972
6232, 129419, 6040.758, 15.0970
6233, 128279, 6040.697, 15.0969
6234, 127534, 6040.636, 15.0967
6235, 126655, 6040.575, 15.0966
6236, 125853, 6040.514, 15.0964
6237, 125620, 6040.453, 15.0963
6238, 125929, 6040.392, 15.0961
6239, 126331, 6040.330, 15.0960
6240, 126661, 6040.269, 15.0958
6241, 127193, 6040.208, 15.0956
6242, 128162, 6040.147, 15.0955
6243, 129594, 6040.086, 15.0953
6244, 131539, 6040.025, 15.0952
6245, 133939, 6039.964, 15.0950
6246, 136249, 6039.902, 15.0949
6247, 137696, 6039.841, 15.0947
6248, 138031, 6039.780, 15.0946
6249, 137547, 6039.719, 15.0944
6250, 136320, 6039.658, 15.0943
6251, 134040, 6039.597, 15.0941
6252, 130841, 6039.536, 15.0940
6253, 127718, 6039.475, 15.0938
6254, 125649, 6039.413, 15.0937
6255, 124647, 6039.352, 15.0935
6256, 124057, 6039.291, 15.0934
6257, 123444, 6039.230, 15.0932
6258, 122840, 6039.169, 15.0930
6259, 122514, 6039.108, 15.0929
6260, 122981, 6039.047, 15.0927
6261, 124947, 6038.985, 15.0926
6262, 128523, 6038.924, 15.0924
6263, 132547, 6038.863, 15.0923
6264, 135290, 6038.802, 15.0921
6265, 136001, 6038.741, 15.0920
6266, 135382, 6038.680, 15.0918
6267, 134499, 6038.619, 15.0917
6268, 133685, 6038.558, 15.0915
6269, 132716, 6038.496, 15.0914
6270, 131591, 6038.435, 15.0912
6271, 130660, 6038.374, 15.0911
6272, 130050, 6038.313, 15.0909
6273, 129334, 6038.252, 15.0908
6274, 127984, 6038.191, 15.0906
6275, 126126, 6038.130, 15.0905
6276, 124708, 6038.068, 15.0903
6277, 124658, 6038.007, 15.0901
6278, 125825, 6037.946, 15.0900
6279, 126968, 6037.885, 15.0898
6280, 127072, 6037.824, 15.0897
6281, 126443, 6037.763, 15.0895
6282, 126217, 6037.702, 15.0894
6283, 126956, 6037.641, 15.0892
6284, 128202, 6037.579, 15.0891
6285, 129340, 6037.518, 15.0889
6286, 130266, 6037.457, 15.0888
6287, 131069, 6037.396, 15.0886
6288, 131594, 6037.335, 15.0885
6289, 131693, 6037.274, 15.0883
6290, 131510, 6037.213, 15.0882
6291, 131180, 6037.151, 15.0880
6292, 130601, 6037.090, 15.0879
6293, 129855, 6037.029, 15.0877
6294, 129438, 6036.968, 15.0875
6295, 129540, 6036.907, 15.0874
6296, 129516, 6036.846, 15.0872
6297, 128766, 6036.785, 15.0871
6298, 127952, 6036.724, 15.0869
6299, 128481, 6036.662, 15.0868
6300, 130658, 6036.601, 15.0866
6301, 133096, 6036.540, 15.0865
6302, 134226, 6036.479, 15.0863
6303, 133763, 6036.418, 15.0862
6304, 132357, 6036.357, 15.0860
6305, 130509, 6036.296, 15.0859
6306, 128494, 6036.234, 15.0857
6307, 126941, 6036.173, 15.0856
6308, 126614, 6036.112, 15.0854
6309, 127599, 6036.051, 15.0853
6310, 129248, 6035.990, 15.0851
6311, 130956, 6035.929, 15.0850
6312, 132581, 6035.868, 15.0848
6313, 134071, 6035.807, 15.0846
6314, 135164, 6035.745, 15.0845
6315, 135627, 6035.684, 15.0843
6316, 135487, 6035.623, 15.0842
6317, 134873, 6035.562, 15.0840
6318, 133927, 6035.501, 15.0839
6319, 132906, 6035.440, 15.0837
6320, 132118, 6035.379, 15.0836
6321, 131650, 6035.317, 15.0834
6322, 131486, 6035.256, 15.0833
6323, 131893, 6035.195, 15.0831
6324, 133124, 6035.134, 15.0830
6325, 134548, 6035.073, 15.0828
6326, 134710, 6035.012, 15.0827
6327, 132923, 6034.951, 15.0825
6328, 130426, 6034.890, 15.0824
6329, 129201, 6034.828, 15.0822
6330, 129666, 6034.767, 15.0820
6331, 130234, 6034.706, 15.0819
6332, 129330, 6034.645, 15.0817
6333, 127209, 6034.584, 15.0816
6334, 125534, 6034.523, 15.0814
6335, 125629, 6034.462, 15.0813
6336, 127511, 6034.400, 15.0811
6337, 130145, 6034.339, 15.0810
6338, 132147, 6034.278, 15.0808
6339, 132562, 6034.217, 15.0807
6340, 131573, 6034.156, 15.0805
6341, 130521, 6034.095, 15.0804
6342, 130741, 6034.034, 15.0802
6343, 132200, 6033.973, 15.0801
6344, 133477, 6033.911, 15.0799
6345, 133087, 6033.850, 15.0798
6346, 130695, 6033.789, 15.0796
6347, 127191, 6033.728, 15.0795
6348, 123943, 6033.667, 15.0793
6349, 121964, 6033.606, 15.0791
6350, 121403, 6033.545, 15.0790
6351, 121642, 6033.484, 15.0788
6352, 121990, 6033.422, 15.0787
6353, 122324, 6033.361, 15.0785
6354, 122995, 6033.300, 15.0784
6355, 124290, 6033.239, 15.0782
6356, 126176, 6033.178, 15.0781
6357, 128389, 6033.117, 15.0779
6358, 130363, 6033.056, 15.0778
6359, 131298, 6032.994, 15.0776
6360, 130862, 6032.933, 15.0775
6361, 129759, 6032.872, 15.0773
6362, 128995, 6032.811, 15.0772
6363, 128500, 6032.750, 15.0770
6364, 127253, 6032.689, 15.0769
6365, 125017, 6032.628, 15.0767
6366, 123161, 6032.567, 15.0765
6367, 123111, 6032.505, 15.0764
6368, 124520, 6032.444, 15.0762
6369, 125717, 6032.383, 15.0761
6370, 125687, 6032.322, 15.0759
6371, 124916, 6032.261, 15.0758
6372, 124413, 6032.200, 15.0756
6373, 124533, 6032.139, 15.0755
6374, 124870, 6032.077, 15.0753
6375, 124851, 6032.016, 15.0752
6376, 124341, 6031.955, 15.0750
6377, 123840, 6031.894, 15.0749
6378, 123882, 6031.833, 15.0747
6379, 124078, 6031.772, 15.0746
6380, 123256, 6031.711, 15.0744
6381, 121098, 6031.650, 15.0743
6382, 119157, 6031.588, 15.0741
6383, 119329, 6031.527, 15.0740
6384, 121527, 6031.466, 15.0738
6385, 123815, 6031.405, 15.0736
6386, 124826, 6031.344, 15.0735
6387, 124991, 6031.283, 15.0733
6388, 125164, 6031.222, 15.0732
6389, 125190, 6031.160, 15.0730
6390, 124506, 6031.099, 15.0729
6391, 123343, 6031.038, 15.0727
6392, 122502, 6030.977, 15.0726
6393, 122386, 6030.916, 15.0724
6394, 122910, 6030.855, 15.0723
6395, 124000, 6030.794, 15.0721
6396, 125474, 6030.733, 15.0720
6397, 126798, 6030.671, 15.0718
6398, 127628, 6030.610, 15.0717
6399, 128379, 6030.549, 15.0715
6400, 129571, 6030.488, 15.0714
6401, 130842, 6030.427, 15.0712
6402, 131318, 6030.366, 15.0710
6403, 130898, 6030.305, 15.0709
6404, 130387, 6030.243, 15.0707
6405, 130257, 6030.182, 15.0706
6406, 130048, 6030.121, 15.0704
6407, 129265, 6030.060, 15.0703
6408, 128289, 6029.999, 15.0701
6409, 127955, 6029.938, 15.0700
6410, 128565, 6029.877, 15.0698
6411, 129659, 6029.816, 15.0697
6412, 130512, 6029.754, 15.0695
6413, 130494, 6029.693, 15.0694
6414, 129229, 6029.632, 15.0692
6415, 126863, 6029.571, 15.0691
6416, 124191, 6029.510, 15.0689
6417, 122213, 6029.449, 15.0688
6418, 121334, 6029.388, 15.0686
6419, 121074, 6029.326, 15.0685
6420, 120607, 6029.265, 15.0683
6421, 119630, 6029.204, 15.0681
6422, 118757, 6029.143, 15.0680
6423, 119095, 6029.082, 15.0678
6424, 121299, 6029.021, 15.0677
6425, 124863, 6028.960, 15.0675
6426, 128264, 6028.899, 15.0674
6427, 129960, 6028.837, 15.0672
6428, 129523, 6028.776, 15.0671
6429, 127952, 6028.715, 15.0669
6430, 126861, 6028.654, 15.0668
6431, 127190, 6028.593, 15.0666
6432, 128548, 6028.532, 15.0665
6433, 129767, 6028.471, 15.0663
6434, 130010, 6028.409, 15.0662
6435, 129334, 6028.348, 15.0660
6436, 128410, 6028.287, 15.0659
6437, 127964, 6028.226, 15.0657
6438, 128380, 6028.165, 15.0655
6439, 129427, 6028.104, 15.0654
6440, 130209, 6028.043, 15.0652
6441, 129722, 6027.982, 15.0651
6442, 127872, 6027.920, 15.0649
6443, 125817, 6027.859, 15.0648
6444, 125022, 6027.798, 15.0646
6445, 125913, 6027.737, 15.0645
6446, 127582, 6027.676, 15.0643
6447, 128840, 6027.615, 15.0642
6448, 129364, 6027.554, 15.0640
6449, 129727, 6027.492, 15.0639
6450, 130368, 6027.431, 15.0637
6451, 130791, 6027.370, 15.0636
6452, 130061, 6027.309, 15.0634
6453, 128136, 6027.248, 15.0633
6454, 126329, 6027.187, 15.0631
6455, 126145, 6027.126, 15.0630
6456, 127818, 6027.065, 15.0628
6457, 130292, 6027.003, 15.0626
6458, 132372, 6026.942, 15.0625
6459, 133443, 6026.881, 15.0623
6460, 133282, 6026.820, 15.0622
6461, 131974, 6026.759, 15.0620
6462, 130124, 6026.698, 15.0619
6463, 128434, 6026.637, 15.0617
6464, 126801, 6026.575, 15.0616
6465, 124555, 6026.514, 15.0614
6466, 121877, 6026.453, 15.0613
6467, 120145, 6026.392, 15.0611
6468, 120254, 6026.331, 15.0610
6469, 121422, 6026.270, 15.0608
6470, 122486, 6026.209, 15.0607
6471, 123672, 6026.148, 15.0605
6472, 125863, 6026.086, 15.0604
6473, 128616, 6026.025, 15.0602
6474, 130375, 6025.964, 15.0600
6475, 130741, 6025.903, 15.0599
6476, 131071, 6025.842, 15.0597
6477, 132322, 6025.781, 15.0596
6478, 133577, 6025.720, 15.0594
6479, 133576, 6025.658, 15.0593
6480, 132782, 6025.597, 15.0591
6481, 132779, 6025.536, 15.0590
6482, 134039, 6025.475, 15.0588
6483, 135381, 6025.414, 15.0587
6484, 135588, 6025.353, 15.0585
6485, 134705, 6025.292, 15.0584
6486, 133573, 6025.231, 15.0582
6487, 132762, 6025.169, 15.0581
6488, 132302, 6025.108, 15.0579
6489, 132007, 6025.047, 15.0578
6490, 131643, 6024.986, 15.0576
6491, 130945, 6024.925, 15.0575
6492, 129802, 6024.864, 15.0573
6493, 128434, 6024.803, 15.0571
6494, 127286, 6024.741, 15.0570
6495, 126709, 6024.680, 15.0568
6496, 126786, 6024.619, 15.0567
6497, 127418, 6024.558, 15.0565
6498, 128460, 6024.497, 15.0564
6499, 129697, 6024.436, 15.0562
6500, 130774, 6024.375, 15.0561
6501, 131361, 6024.314, 15.0559
6502, 131500, 6024.252, 15.0558
6503, 131613, 6024.191, 15.0556
6504, 131915, 6024.130, 15.0555
6505, 131914, 6024.069, 15.0553
6506, 130761, 6024.008, 15.0552
6507, 128225, 6023.947, 15.0550
6508, 125145, 6023.886, 15.0549
6509, 122843, 6023.824, 15.0547
6510, 122196, 6023.763, 15.0545
6511, 123255, 6023.702, 15.0544
6512, 125461, 6023.641, 15.0542
6513, 127981, 6023.580, 15.0541
6514, 129971, 6023.519, 15.0539
6515, 130840, 6023.458, 15.0538
6516, 130517, 6023.397, 15.0536
6517, 129531, 6023.335, 15.0535
6518, 128661, 6023.274, 15.0533
6519, 128289, 6023.213, 15.0532
6520, 128030, 6023.152, 15.0530
6521, 127281, 6023.091, 15.0529
6522, 126301, 6023.030, 15.0527
6523, 126385, 6022.969, 15.0526
6524, 128548, 6022.908, 15.0524
6525, 132129, 6022.846, 15.0523
6526, 135148, 6022.785, 15.0521
6527, 136120, 6022.724, 15.0520
6528, 135239, 6022.663, 15.0518
6529, 133774, 6022.602, 15.0516
6530, 132723, 6022.541, 15.0515
6531, 132123, 6022.480, 15.0513
6532, 131365, 6022.418, 15.0512
6533, 130031, 6022.357, 15.0510
6534, 128573, 6022.296, 15.0509
6535, 128029, 6022.235, 15.0507
6536, 128703, 6022.174, 15.0506
6537, 129339, 6022.113, 15.0504
6538, 128301, 6022.052, 15.0503
6539, 125739, 6021.991, 15.0501
6540, 123806, 6021.929, 15.0500
6541, 124324, 6021.868, 15.0498
6542, 126911, 6021.807, 15.0497
6543, 129955, 6021.746, 15.0495
6544, 132742, 6021.685, 15.0494
6545, 135641, 6021.624, 15.0492
6546, 138566, 6021.563, 15.0490
6547, 140469, 6021.501, 15.0489
6548, 140656, 6021.440, 15.0487
6549, 139768, 6021.379, 15.0486
6550, 138921, 6021.318, 15.0484
6551, 138375, 6021.257, 15.0483
6552, 137545, 6021.196, 15.0481
6553, 136041, 6021.135, 15.0480
6554, 134234, 6021.074, 15.0478
6555, 132837, 6021.012, 15.0477
6556, 132250, 6020.951, 15.0475
6557, 132224, 6020.890, 15.0474
6558, 131981, 6020.829, 15.0472
6559, 130831, 6020.768, 15.0471
6560, 128930, 6020.707, 15.0469
6561, 127316, 6020.646, 15.0468
6562, 126868, 6020.584, 15.0466
6563, 127269, 6020.523, 15.0465
6564, 127331, 6020.462, 15.0463
6565, 126447, 6020.401, 15.0461
6566, 125425, 6020.340, 15.0460
6567, 125667, 6020.279, 15.0458
6568, 127680, 6020.218, 15.0457
6569, 130508, 6020.157, 15.0455
6570, 132506, 6020.095, 15.0454
6571, 132589, 6020.034, 15.0452
6572, 130988, 6019.973, 15.0451
6573, 129053, 6019.912, 15.0449
6574, 128212, 6019.851, 15.0448
6575, 128848, 6019.790, 15.0446
6576, 130227, 6019.729, 15.0445
6577, 131629, 6019.667, 15.0443
6578, 133249, 6019.606, 15.0442
6579, 135547, 6019.545, 15.0440
6580, 138011, 6019.484, 15.0439
6581, 139356, 6019.423, 15.0437
6582, 139019, 6019.362, 15.0435
6583, 137766, 6019.301, 15.0434
6584, 136509, 6019.240, 15.0432
6585, 135298, 6019.178, 15.0431
6586, 134006, 6019.117, 15.0429
6587, 133283, 6019.056, 15.0428
6588, 133884, 6018.995, 15.0426
6589, 135396, 6018.934, 15.0425
6590, 136549, 6018.873, 15.0423
6591, 136695, 6018.812, 15.0422
6592, 136146, 6018.750, 15.0420
6593, 135216, 6018.689, 15.0419
6594, 133945, 6018.628, 15.0417
6595, 132840, 6018.567, 15.0416
6596, 132729, 6018.506, 15.0414
6597, 133416, 6018.445, 15.0413
6598, 133474, 6018.384, 15.0411
6599, 132058, 6018.323, 15.0410
6600, 130157, 6018.261, 15.0408
6601, 129288, 6018.200, 15.0406
6602, 129547, 6018.139, 15.0405
6603, 129905, 6018.078, 15.0403
6604, 129960, 6018.017, 15.0402
6605, 130396, 6017.956, 15.0400
6606, 131762, 6017.895, 15.0399
6607, 133730, 6017.833, 15.0397
6608, 135672, 6017.772, 15.0396
6609, 137313, 6017.711, 15.0394
6610, 138630, 6017.650, 15.0393
6611, 139569, 6017.589, 15.0391
6612, 139981, 6017.528, 15.0390
6613, 139472, 6017.467, 15.0388
6614, 137440, 6017.406, 15.0387
6615, 133801, 6017.344, 15.0385
6616, 129676, 6017.283, 15.0384
6617, 126733, 6017.222, 15.0382
6618, 125682, 6017.161, 15.0380
6619, 125921, 6017.100, 15.0379
6620, 126701, 6017.039, 15.0377
6621, 127877, 6016.978, 15.0376
6622, 129229, 6016.916, 15.0374
6623, 129812, 6016.855, 15.0373
6624, 128786, 6016.794, 15.0371
6625, 126608, 6016.733, 15.0370
6626, 124739, 6016.672, 15.0368
6627, 124171, 6016.611, 15.0367
6628, 124666, 6016.550, 15.0365
6629, 125392, 6016.489, 15.0364
6630, 125815, 6016.427, 15.0362
6631, 125925, 6016.366, 15.0361
6632, 126054, 6016.305, 15.0359
6633, 126739, 6016.244, 15.0358
6634, 128457, 6016.183, 15.0356
6635, 131082, 6016.122, 15.0355
6636, 133636, 6016.061, 15.0353
6637, 134924, 6015.999, 15.0351
6638, 134587, 6015.938, 15.0350
6639, 133422, 6015.877, 15.0348
6640, 132507, 6015.816, 15.0347
6641, 132136, 6015.755, 15.0345
6642, 131761, 6015.694, 15.0344
6643, 130857, 6015.633, 15.0342
6644, 129478, 6015.572, 15.0341
6645, 127969, 6015.510, 15.0339
6646, 126588, 6015.449, 15.0338
6647, 125636, 6015.388, 15.0336
6648, 125532, 6015.327, 15.0335
6649, 126300, 6015.266, 15.0333
6650, 127291, 6015.205, 15.0332
6651, 127933, 6015.144, 15.0330
6652, 128606, 6015.082, 15.0329
6653, 130107, 6015.021, 15.0327
6654, 132233, 6014.960, 15.0325
6655, 133698, 6014.899, 15.0324
6656, 133771, 6014.838, 15.0322
6657, 133341, 6014.777, 15.0321
6658, 133730, 6014.716, 15.0319
6659, 134863, 6014.655, 15.0318
6660, 135383, 6014.593, 15.0316
6661, 134520, 6014.532, 15.0315
6662, 133141, 6014.471, 15.0313
6663, 132645, 6014.410, 15.0312
6664, 133315, 6014.349, 15.0310
6665, 134221, 6014.288, 15.0309
6666, 134519, 6014.227, 15.0307
6667, 134307, 6014.165, 15.0306
6668, 134019, 6014.104, 15.0304
6669, 133413, 6014.043, 15.0303
6670, 131645, 6013.982, 15.0301
6671, 128385, 6013.921, 15.0299
6672, 124581, 6013.860, 15.0298
6673, 121856, 6013.799, 15.0296
6674, 121269, 6013.738, 15.0295
6675, 122718, 6013.676, 15.0293
6676, 125254, 6013.615, 15.0292
6677, 127646, 6013.554, 15.0290
6678, 128805, 6013.493, 15.0289
6679, 128327, 6013.432, 15.0287
6680, 126903, 6013.371, 15.0286
6681, 125918, 6013.310, 15.0284
6682, 126281, 6013.248, 15.0283
6683, 127651, 6013.187, 15.0281
6684, 128916, 6013.126, 15.0280
6685, 129288, 6013.065, 15.0278
6686, 128778, 6013.004, 15.0277
6687, 127872, 6012.943, 15.0275
6688, 127079, 6012.882, 15.0274
6689, 126767, 6012.821, 15.0272
6690, 127067, 6012.759, 15.0270
6691, 127712, 6012.698, 15.0269
6692, 128097, 6012.637, 15.0267
6693, 127741, 6012.576, 15.0266
6694, 126755, 6012.515, 15.0264
6695, 125777, 6012.454, 15.0263
6696, 125313, 6012.393, 15.0261
6697, 125143, 6012.331, 15.0260
6698, 124508, 6012.270, 15.0258
6699, 122981, 6012.209, 15.0257
6700, 120998, 6012.148, 15.0255
6701, 119382, 6012.087, 15.0254
6702, 118516, 6012.026, 15.0252
6703, 118245, 6011.965, 15.0251
6704, 118462, 6011.904, 15.0249
6705, 119297, 6011.842, 15.0248
6706, 120589, 6011.781, 15.0246
6707, 121603, 6011.720, 15.0244
6708, 121658, 6011.659, 15.0243
6709, 120898, 6011.598, 15.0241
6710, 120177, 6011.537, 15.0240
6711, 120311, 6011.476, 15.0238
6712, 121630, 6011.415, 15.0237
6713, 124051, 6011.353, 15.0235
6714, 127216, 6011.292, 15.0234
6715, 130527, 6011.231, 15.0232
6716, 133285, 6011.170, 15.0231
6717, 134927, 6011.109, 15.0229
6718, 135138, 6011.048, 15.0228
6719, 133921, 6010.987, 15.0226
6720, 131701, 6010.925, 15.0225
6721, 129212, 6010.864, 15.0223
6722, 127035, 6010.803, 15.0222
6723, 125270, 6010.742, 15.0220
6724, 123836, 6010.681, 15.0219
6725, 122921, 6010.620, 15.0217
6726, 122934, 6010.559, 15.0215
6727, 124095, 6010.498, 15.0214
6728, 126328, 6010.436, 15.0212
6729, 129388, 6010.375, 15.0211
6730, 132724, 6010.314, 15.0209
6731, 135326, 6010.253, 15.0208
6732, 136221, 6010.192, 15.0206
6733, 135366, 6010.131, 15.0205
6734, 133862, 6010.070, 15.0203
6735, 133100, 6010.008, 15.0202
6736, 133745, 6009.947, 15.0200
6737, 135460, 6009.886, 15.0199
6738, 137287, 6009.825, 15.0197
6739, 138308, 6009.764, 15.0196
6740, 138247, 6009.703, 15.0194
6741, 137568, 6009.642, 15.0193
6742, 136805, 6009.581, 15.0191
6743, 135846, 6009.519, 15.0189
6744, 134206, 6009.458, 15.0188
6745, 132011, 6009.397, 15.0186
6746, 130208, 6009.336, 15.0185
6747, 129540, 6009.275, 15.0183
6748, 129645, 6009.214, 15.0182
6749, 129536, 6009.153, 15.0180
6750, 128722, 6009.091, 15.0179
6751, 127588, 6009.030, 15.0177
6752, 126794, 6008.969, 15.0176
6753, 126571, 6008.908, 15.0174
6754, 126514, 6008.847, 15.0173
6755, 125941, 6008.786, 15.0171
6756, 124602, 6008.725, 15.0170
6757, 123090, 6008.664, 15.0168
6758, 122240, 6008.602, 15.0167
6759, 122006, 6008.541, 15.0165
6760, 121435, 6008.480, 15.0164
6761, 120125, 6008.419, 15.0162
6762, 119197, 6008.358, 15.0160
6763, 120138, 6008.297, 15.0159
6764, 122882, 6008.236, 15.0157
6765, 125752, 6008.174, 15.0156
6766, 127294, 6008.113, 15.0154
6767, 127570, 6008.052, 15.0153
6768, 127579, 6007.991, 15.0151
6769, 128064, 6007.930, 15.0150
6770, 129053, 6007.869, 15.0148
6771, 130024, 6007.808, 15.0147
6772, 130183, 6007.747, 15.0145
6773, 129115, 6007.685, 15.0144
6774, 127541, 6007.624, 15.0142
6775, 126979, 6007.563, 15.0141
6776, 128196, 6007.502, 15.0139
6777, 130249, 6007.441, 15.0138
6778, 131497, 6007.380, 15.0136
6779, 131266, 6007.319, 15.0134
6780, 130072, 6007.257, 15.0133
6781, 128584, 6007.196, 15.0131
6782, 127069, 6007.135, 15.0130
6783, 125880, 6007.074, 15.0128
6784, 125623, 6007.013, 15.0127
6785, 126385, 6006.952, 15.0125
6786, 127200, 6006.891, 15.0124
6787, 126844, 6006.830, 15.0122
6788, 125140, 6006.768, 15.0121
6789, 123166, 6006.707, 15.0119
6790, 122163, 6006.646, 15.0118
6791, 122392, 6006.585, 15.0116
6792, 123135, 6006.524, 15.0115
6793, 123597, 6006.463, 15.0113
6794, 123664, 6006.402, 15.0112
6795, 123736, 6006.340, 15.0110
6796, 123974, 6006.279, 15.0109
6797, 123957, 6006.218, 15.0107
6798, 123217, 6006.157, 15.0105
6799, 121951, 6006.096, 15.0104
6800, 120863, 6006.035, 15.0102
6801, 120283, 6005.974, 15.0101
6802, 119806, 6005.913, 15.0099
6803, 119049, 6005.851, 15.0098
6804, 118474, 6005.790, 15.0096
6805, 118906, 6005.729, 15.0095
6806, 120241, 6005.668, 15.0093
6807, 121211, 6005.607, 15.0092
6808, 120821, 6005.546, 15.0090
6809, 119701, 6005.485, 15.0089
6810, 119530, 6005.423, 15.0087
6811, 121179, 6005.362, 15.0086
6812, 123916, 6005.301, 15.0084
6813, 126558, 6005.240, 15.0083
6814, 128883, 6005.179, 15.0081
6815, 131477, 6005.118, 15.0079
6816, 134438, 6005.057, 15.0078
6817, 136724, 6004.996, 15.0076
6818, 136987, 6004.934, 15.0075
6819, 134872, 6004.873, 15.0073
6820, 131453, 6004.812, 15.0072
6821, 128449, 6004.751, 15.0070
6822, 126974, 6004.690, 15.0069
6823, 126898, 6004.629, 15.0067
6824, 127318, 6004.568, 15.0066
6825, 127575, 6004.506, 15.0064
6826, 127715, 6004.445, 15.0063
6827, 128032, 6004.384, 15.0061
6828, 128487, 6004.323, 15.0060
6829, 128785, 6004.262, 15.0058
6830, 128849, 6004.201, 15.0057
6831, 128986, 6004.140, 15.0055
6832, 129594, 6004.079, 15.0054
6833, 130751, 6004.017, 15.0052
6834, 132007, 6003.956, 15.0050
6835, 132584, 6003.895, 15.0049
6836, 132074, 6003.834, 15.0047
6837, 131059, 6003.773, 15.0046
6838, 130789, 6003.712, 15.0044
6839, 132039, 6003.651, 15.0043
6840, 134504, 6003.589, 15.0041
6841, 137313, 6003.528, 15.0040
6842, 139662, 6003.467, 15.0038
6843, 140772, 6003.406, 15.0037
6844, 140034, 6003.345, 15.0035
6845, 137818, 6003.284, 15.0034
6846, 135604, 6003.223, 15.0032
6847, 134473, 6003.162, 15.0031
6848, 133858, 6003.100, 15.0029
6849, 132606, 6003.039, 15.0028
6850, 130868, 6002.978, 15.0026
6851, 129791, 6002.917, 15.0024
6852, 129593, 6002.856, 15.0023
6853, 129331, 6002.795, 15.0021
6854, 128808, 6002.734, 15.0020
6855, 129292, 6002.672, 15.0018
6856, 131660, 6002.611, 15.0017
6857, 134870, 6002.550, 15.0015
6858, 137119, 6002.489, 15.0014
6859, 137764, 6002.428, 15.0012
6860, 137410, 6002.367, 15.0011
6861, 136845, 6002.306, 15.0009
6862, 136649, 6002.245, 15.0008
6863, 137173, 6002.183, 15.0006
6864, 138019, 6002.122, 15.0005
6865, 138039, 6002.061, 15.0003
6866, 136590, 6002.000, 15.0002
6867, 134413, 6001.939, 15.0000
6868, 132626, 6001.878, 14.9999
6869, 131471, 6001.817, 14.9997
6870, 130718, 6001.755, 14.9995
6871, 130556, 6001.694, 14.9994
6872, 130986, 6001.633, 14.9992
6873, 130970, 6001.572, 14.9991
6874, 129437, 6001.511, 14.9989
6875, 126856, 6001.450, 14.9988
6876, 124690, 6001.389, 14.9986
6877, 123579, 6001.328, 14.9985
6878, 123272, 6001.266, 14.9983
6879, 123980, 6001.205, 14.9982
6880, 126238, 6001.144, 14.9980
6881, 129346, 6001.083, 14.9979
6882, 131533, 6001.022, 14.9977
6883, 132148, 6000.961, 14.9976
6884, 132445, 6000.900, 14.9974
6885, 133634, 6000.838, 14.9973
6886, 135340, 6000.777, 14.9971
6887, 136577, 6000.716, 14.9969
6888, 137142, 6000.655, 14.9968
6889, 137203, 6000.594, 14.9966
6890, 136450, 6000.533, 14.9965
6891, 134650, 6000.472, 14.9963
6892, 132532, 6000.411, 14.9962
6893, 131290, 6000.349, 14.9960
6894, 131487, 6000.288, 14.9959
6895, 132892, 6000.227, 14.9957
6896, 134897, 6000.166, 14.9956
6897, 136601, 6000.105, 14.9954
6898, 137011, 6000.044, 14.9953
6899, 135802, 5999.983, 14.9951
6900, 133581, 5999.922, 14.9950
6901, 131140, 5999.860, 14.9948
6902, 128959, 5999.799, 14.9947
6903, 127602, 5999.738, 14.9945
6904, 127616, 5999.677, 14.9944
6905, 128395, 5999.616, 14.9942
6906, 128067, 5999.555, 14.9940
6907, 125519, 5999.494, 14.9939
6908, 122000, 5999.432, 14.9937
6909, 119803, 5999.371, 14.9936
6910, 119796, 5999.310, 14.9934
6911, 121062, 5999.249, 14.9933
6912, 122439, 5999.188, 14.9931
6913, 123346, 5999.127, 14.9930
6914, 123432, 5999.066, 14.9928
6915, 122590, 5999.005, 14.9927
6916, 121335, 5998.943, 14.9925
6917, 120258, 5998.882, 14.9924
6918, 119191, 5998.821, 14.9922
6919, 117793, 5998.760, 14.9921
6920, 116816, 5998.699, 14.9919
6921, 117657, 5998.638, 14.9918
6922, 120487, 5998.577, 14.9916
6923, 123868, 5998.515, 14.9914
6924, 126545, 5998.454, 14.9913
6925, 128605, 5998.393, 14.9911
6926, 130431, 5998.332, 14.9910
6927, 131423, 5998.271, 14.9908
6928, 130576, 5998.210, 14.9907
6929, 127829, 5998.149, 14.9905
6930, 124140, 5998.088, 14.9904
6931, 120600, 5998.026, 14.9902
6932, 117976, 5997.965, 14.9901
6933, 116825, 5997.904, 14.9899
6934, 117334, 5997.843, 14.9898
6935, 119033, 5997.782, 14.9896
6936, 121122, 5997.721, 14.9895
6937, 123173, 5997.660, 14.9893
6938, 125206, 5997.598, 14.9892
6939, 127040, 5997.537, 14.9890
6940, 127932, 5997.476, 14.9889
6941, 127168, 5997.415, 14.9887
6942, 125030, 5997.354, 14.9885
6943, 122996, 5997.293, 14.9884
6944, 122737, 5997.232, 14.9882
6945, 124794, 5997.171, 14.9881
6946, 128217, 5997.109, 14.9879
6947, 131404, 5997.048, 14.9878
6948, 133108, 5996.987, 14.9876
6949, 132859, 5996.926, 14.9875
6950, 131075, 5996.865, 14.9873
6951, 129125, 5996.804, 14.9872
6952, 128709, 5996.743, 14.9870
6953, 130432, 5996.681, 14.9869
6954, 133071, 5996.620, 14.9867
6955, 134724, 5996.559, 14.9866
6956, 134584, 5996.498, 14.9864
6957, 133167, 5996.437, 14.9863
6958, 131122, 5996.376, 14.9861
6959, 128675, 5996.315, 14.9859
6960, 126245, 5996.254, 14.9858
6961, 124653, 5996.192, 14.9856
6962, 124282, 5996.131, 14.9855
6963, 124568, 5996.070, 14.9853
6964, 124767, 5996.009, 14.9852
6965, 124805, 5995.948, 14.9850
6966, 124999, 5995.887, 14.9849
6967, 125351, 5995.826, 14.9847
6968, 125635, 5995.764, 14.9846
6969, 125892, 5995.703, 14.9844
6970, 126376, 5995.642, 14.9843
6971, 127095, 5995.581, 14.9841
6972, 127790, 5995.520, 14.9840
6973, 128338, 5995.459, 14.9838
6974, 128888, 5995.398, 14.9837
6975, 129639, 5995.337, 14.9835
6976, 130710, 5995.275, 14.9834
6977, 132067, 5995.214, 14.9832
6978, 133338, 5995.153, 14.9830
6979, 133820, 5995.092, 14.9829
6980, 133089, 5995.031, 14.9827
6981, 131684, 5994.970, 14.9826
6982, 130882, 5994.909, 14.9824
6983, 131576, 5994.847, 14.9823
6984, 133407, 5994.786, 14.9821
6985, 135140, 5994.725, 14.9820
6986, 135810, 5994.664, 14.9818
6987, 135451, 5994.603, 14.9817
6988, 134824, 5994.542, 14.9815
6989, 134634, 5994.481, 14.9814
6990, 135041, 5994.420, 14.9812
6991, 135688, 5994.358, 14.9811
6992, 135993, 5994.297, 14.9809
6993, 135576, 5994.236, 14.9808
6994, 134726, 5994.175, 14.9806
6995, 134413, 5994.114, 14.9804
6996, 135383, 5994.053, 14.9803
6997, 137115, 5993.992, 14.9801
6998, 138105, 5993.930, 14.9800
6999, 137519, 5993.869, 14.9798
7000, 136176, 5993.808, 14.9797
7001, 135457, 5993.747, 14.9795
7002, 135513, 5993.686, 14.9794
7003, 135125, 5993.625, 14.9792
7004, 133338, 5993.564, 14.9791
7005, 130751, 5993.503, 14.9789
7006, 129069, 5993.441, 14.9788
7007, 129515, 5993.380, 14.9786
7008, 131640, 5993.319, 14.9785
7009, 133530, 5993.258, 14.9783
7010, 133437, 5993.197, 14.9782
7011, 131502, 5993.136, 14.9780
7012, 129625, 5993.075, 14.9779
7013, 129344, 5993.013, 14.9777
7014, 130298, 5992.952, 14.9775
7015, 131287, 5992.891, 14.9774
7016, 132157, 5992.830, 14.9772
7017, 133516, 5992.769, 14.9771
7018, 134886, 5992.708, 14.9769
7019, 134760, 5992.647, 14.9768
7020, 132970, 5992.586, 14.9766
7021, 131663, 5992.524, 14.9765
7022, 132910, 5992.463, 14.9763
7023, 136158, 5992.402, 14.9762
7024, 139071, 5992.341, 14.9760
7025, 140297, 5992.280, 14.9759
7026, 140272, 5992.219, 14.9757
7027, 139688, 5992.158, 14.9756
7028, 138486, 5992.096, 14.9754
7029, 136647, 5992.035, 14.9753
7030, 134877, 5991.974, 14.9751
7031, 133832, 5991.913, 14.9749
7032, 133132, 5991.852, 14.9748
7033, 131753, 5991.791, 14.9746
7034, 129286, 5991.730, 14.9745
7035, 126500, 5991.669, 14.9743
7036, 124638, 5991.607, 14.9742
7037, 124272, 5991.546, 14.9740
7038, 124854, 5991.485, 14.9739
7039, 125380, 5991.424, 14.9737
7040, 125512, 5991.363, 14.9736
7041, 125886, 5991.302, 14.9734
7042, 127194, 5991.241, 14.9733
7043, 129115, 5991.179, 14.9731
7044, 130484, 5991.118, 14.9730
7045, 130495, 5991.057, 14.9728
7046, 129539, 5990.996, 14.9727
7047, 128804, 5990.935, 14.9725
7048, 129126, 5990.874, 14.9724
7049, 130232, 5990.813, 14.9722
7050, 130978, 5990.752, 14.9720
7051, 130472, 5990.690, 14.9719
7052, 129057, 5990.629, 14.9717
7053, 128072, 5990.568, 14.9716
7054, 128455, 5990.507, 14.9714
7055, 129717, 5990.446, 14.9713
7056, 130528, 5990.385, 14.9711
7057, 130181, 5990.324, 14.9710
7058, 129082, 5990.262, 14.9708
7059, 127913, 5990.201, 14.9707
7060, 126813, 5990.140, 14.9705
7061, 125612, 5990.079, 14.9704
7062, 124508, 5990.018, 14.9702
7063, 124034, 5989.957, 14.9701
7064, 124400, 5989.896, 14.9699
7065, 125259, 5989.835, 14.9698
7066, 126251, 5989.773, 14.9696
7067, 127435, 5989.712, 14.9694
7068, 128831, 5989.651, 14.9693
7069, 129756, 5989.590, 14.9691
7070, 129313, 5989.529, 14.9690
7071, 127758, 5989.468, 14.9688
7072, 126795, 5989.407, 14.9687
7073, 127838, 5989.346, 14.9685
7074, 130216, 5989.284, 14.9684
7075, 131786, 5989.223, 14.9682
7076, 131289, 5989.162, 14.9681
7077, 129424, 5989.101, 14.9679
7078, 127572, 5989.040, 14.9678
7079, 126333, 5988.979, 14.9676
7080, 125659, 5988.918, 14.9675
7081, 125579, 5988.856, 14.9673
7082, 126066, 5988.795, 14.9672
7083, 126712, 5988.734, 14.9670
7084, 127181, 5988.673, 14.9669
7085, 127683, 5988.612, 14.9667
7086, 128407, 5988.551, 14.9665
7087, 128932, 5988.490, 14.9664
7088, 128895, 5988.429, 14.9662
7089, 128833, 5988.367, 14.9661
7090, 129455, 5988.306, 14.9659
7091, 130314, 5988.245, 14.9658
7092, 130258, 5988.184, 14.9656
7093, 129190, 5988.123, 14.9655
7094, 128347, 5988.062, 14.9653
7095, 128537, 5988.001, 14.9652
7096, 129078, 5987.939, 14.9650
7097, 128986, 5987.878, 14.9649
7098, 128415, 5987.817, 14.9647
7099, 128301, 5987.756, 14.9646
7100, 129134, 5987.695, 14.9644
7101, 130665, 5987.634, 14.9643
7102, 132392, 5987.573, 14.9641
7103, 133730, 5987.512, 14.9639
7104, 134083, 5987.450, 14.9638
7105, 133401, 5987.389, 14.9636
7106, 132418, 5987.328, 14.9635
7107, 131818, 5987.267, 14.9633
7108, 131315, 5987.206, 14.9632
7109, 130145, 5987.145, 14.9630
7110, 128316, 5987.084, 14.9629
7111, 126923, 5987.022, 14.9627
7112, 127217, 5986.961, 14.9626
7113, 129633, 5986.900, 14.9624
7114, 133490, 5986.839, 14.9623
7115, 137235, 5986.778, 14.9621
7116, 139290, 5986.717, 14.9620
7117, 139297, 5986.656, 14.9618
7118, 138462, 5986.595, 14.9617
7119, 138203, 5986.533, 14.9615
7120, 138604, 5986.472, 14.9614
7121, 138749, 5986.411, 14.9612
7122, 138292, 5986.350, 14.9610
7123, 137782, 5986.289, 14.9609
7124, 137365, 5986.228, 14.9607
7125, 136231, 5986.167, 14.9606
7126, 133946, 5986.105, 14.9604
7127, 131573, 5986.044, 14.9603
7128, 130707, 5985.983, 14.9601
7129, 131656, 5985.922, 14.9600
7130, 133196, 5985.861, 14.9598
7131, 133941, 5985.800, 14.9597
7132, 133436, 5985.739, 14.9595
7133, 132031, 5985.678, 14.9594
7134, 130264, 5985.616, 14.9592
7135, 128533, 5985.555, 14.9591
7136, 127084, 5985.494, 14.9589
7137, 126166, 5985.433, 14.9588
7138, 126162, 5985.372, 14.9586
7139, 127333, 5985.311, 14.9584
7140, 129303, 5985.250, 14.9583
7141, 131101, 5985.188, 14.9581
7142, 132049, 5985.127, 14.9580
7143, 132414, 5985.066, 14.9578
7144, 132839, 5985.005, 14.9577
7145, 133350, 5984.944, 14.9575
7146, 133437, 5984.883, 14.9574
7147, 132985, 5984.822, 14.9572
7148, 132602, 5984.761, 14.9571
7149, 132910, 5984.699, 14.9569
7150, 133899, 5984.638, 14.9568
7151, 135029, 5984.577, 14.9566
7152, 135611, 5984.516, 14.9565
7153, 135036, 5984.455, 14.9563
7154, 133105, 5984.394, 14.9562
7155, 130401, 5984.333, 14.9560
7156, 128104, 5984.271, 14.9559
7157, 127245, 5984.210, 14.9557
7158, 128171, 5984.149, 14.9555
7159, 130539, 5984.088, 14.9554
7160, 133438, 5984.027, 14.9552
7161, 135595, 5983.966, 14.9551
7162, 136070, 5983.905, 14.9549
7163, 134998, 5983.844, 14.9548
7164, 133309, 5983.782, 14.9546
7165, 131643, 5983.721, 14.9545
7166, 130021, 5983.660, 14.9543
7167, 128568, 5983.599, 14.9542
7168, 127824, 5983.538, 14.9540
7169, 127912, 5983.477, 14.9539
7170, 128038, 5983.416, 14.9537
7171, 127415, 5983.354, 14.9536
7172, 126277, 5983.293, 14.9534
7173, 125400, 5983.232, 14.9533
7174, 124984, 5983.171, 14.9531
7175, 124650, 5983.110, 14.9529
7176, 124194, 5983.049, 14.9528
7177, 123707, 5982.988, 14.9526
7178, 123185, 5982.927, 14.9525
7179, 122718, 5982.865, 14.9523
7180, 122891, 5982.804, 14.9522
7181, 124225, 5982.743, 14.9520
7182, 126297, 5982.682, 14.9519
7183, 128153, 5982.621, 14.9517
7184, 129494, 5982.560, 14.9516
7185, 130659, 5982.499, 14.9514
7186, 131472, 5982.437, 14.9513
7187, 131138, 5982.376, 14.9511
7188, 129517, 5982.315, 14.9510
7189, 127570, 5982.254, 14.9508
7190, 126135, 5982.193, 14.9507
7191, 125195, 5982.132, 14.9505
7192, 124801, 5982.071, 14.9503
7193, 125736, 5982.010, 14.9502
7194, 128365, 5981.948, 14.9500
7195, 131552, 5981.887, 14.9499
7196, 133743, 5981.826, 14.9497
7197, 134695, 5981.765, 14.9496
7198, 135227, 5981.704, 14.9494
7199, 135665, 5981.643, 14.9493
7200, 135624, 5981.582, 14.9491
7201, 135179, 5981.520, 14.9490
7202, 135063, 5981.459, 14.9488
7203, 135489, 5981.398, 14.9487
7204, 135715, 5981.337, 14.9485
7205, 135117, 5981.276, 14.9484
7206, 133945, 5981.215, 14.9482
7207, 132658, 5981.154, 14.9481
7208, 131218, 5981.093, 14.9479
7209, 129532, 5981.031, 14.9478
7210, 128059, 5980.970, 14.9476
7211, 127450, 5980.909, 14.9474
7212, 127842, 5980.848, 14.9473
7213, 128863, 5980.787, 14.9471
7214, 129998, 5980.726, 14.9470
7215, 130677, 5980.665, 14.9468
7216, 130462, 5980.603, 14.9467
7217, 129553, 5980.542, 14.9465
7218, 128751, 5980.481, 14.9464
7219, 128501, 5980.420, 14.9462
7220, 128343, 5980.359, 14.9461
7221, 127790, 5980.298, 14.9459
7222, 127323, 5980.237, 14.9458
7223, 127826, 5980.176, 14.9456
7224, 129215, 5980.114, 14.9455
7225, 130418, 5980.053, 14.9453
7226, 130733, 5979.992, 14.9452
7227, 130474, 5979.931, 14.9450
7228, 130089, 5979.870, 14.9448
7229, 129281, 5979.809, 14.9447
7230, 127551, 5979.748, 14.9445
7231, 125234, 5979.686, 14.9444
7232, 123473, 5979.625, 14.9442
7233, 123153, 5979.564, 14.9441
7234, 124158, 5979.503, 14.9439
7235, 125698, 5979.442, 14.9438
7236, 127200, 5979.381, 14.9436
7237, 128734, 5979.320, 14.9435
7238, 130514, 5979.259, 14.9433
7239, 132115, 5979.197, 14.9432
7240, 132591, 5979.136, 14.9430
7241, 131649, 5979.075, 14.9429
7242, 130382, 5979.014, 14.9427
7243, 130314, 5978.953, 14.9426
7244, 131801, 5978.892, 14.9424
7245, 133994, 5978.831, 14.9423
7246, 136314, 5978.769, 14.9421
7247, 139058, 5978.708, 14.9419
7248, 142215, 5978.647, 14.9418
7249, 144573, 5978.586, 14.9416
7250, 144852, 5978.525, 14.9415
7251, 143347, 5978.464, 14.9413
7252, 141564, 5978.403, 14.9412
7253, 140365, 5978.342, 14.9410
7254, 139208, 5978.280, 14.9409
7255, 137226, 5978.219, 14.9407
7256, 134353, 5978.158, 14.9406
7257, 131278, 5978.097, 14.9404
7258, 128942, 5978.036, 14.9403
7259, 128206, 5977.975, 14.9401
7260, 129348, 5977.914, 14.9400
7261, 131514, 5977.853, 14.9398
7262, 133129, 5977.791, 14.9397
7263, 133224, 5977.730, 14.9395
7264, 132070, 5977.669, 14.9393
7265, 130448, 5977.608, 14.9392
7266, 128920, 5977.547, 14.9390
7267, 128035, 5977.486, 14.9389
7268, 128465, 5977.425, 14.9387
7269, 130134, 5977.363, 14.9386
7270, 131664, 5977.302, 14.9384
7271, 131572, 5977.241, 14.9383
7272, 130003, 5977.180, 14.9381
7273, 128589, 5977.119, 14.9380
7274, 128537, 5977.058, 14.9378
7275, 129430, 5976.997, 14.9377
7276, 130078, 5976.936, 14.9375
7277, 129962, 5976.874, 14.9374
7278, 129467, 5976.813, 14.9372
7279, 129046, 5976.752, 14.9371
7280, 128679, 5976.691, 14.9369
7281, 128180, 5976.630, 14.9368
7282, 127707, 5976.569, 14.9366
7283, 127640, 5976.508, 14.9364
7284, 127885, 5976.446, 14.9363
7285, 127560, 5976.385, 14.9361
7286, 125799, 5976.324, 14.9360
7287, 122916, 5976.263, 14.9358
7288, 120412, 5976.202, 14.9357
7289, 119602, 5976.141, 14.9355
7290, 120508, 5976.080, 14.9354
7291, 122204, 5976.019, 14.9352
7292, 123741, 5975.957, 14.9351
7293, 124411, 5975.896, 14.9349
7294, 123681, 5975.835, 14.9348
7295, 121708, 5975.774, 14.9346
7296, 119661, 5975.713, 14.9345
7297, 118833, 5975.652, 14.9343
7298, 119401, 5975.591, 14.9342
7299, 120662, 5975.529, 14.9340
7300, 122303, 5975.468, 14.9338
7301, 124542, 5975.407, 14.9337
7302, 126952, 5975.346, 14.9335
7303, 128177, 5975.285, 14.9334
7304, 127462, 5975.224, 14.9332
7305, 125787, 5975.163, 14.9331
7306, 124865, 5975.102, 14.9329
7307, 125323, 5975.040, 14.9328
7308, 126479, 5974.979, 14.9326
7309, 127578, 5974.918, 14.9325
7310, 128599, 5974.857, 14.9323
7311, 129835, 5974.796, 14.9322
7312, 131226, 5974.735, 14.9320
7313, 132341, 5974.674, 14.9319
7314, 132827, 5974.612, 14.9317
7315, 132766, 5974.551, 14.9316
7316, 132571, 5974.490, 14.9314
7317, 132520, 5974.429, 14.9313
7318, 132454, 5974.368, 14.9311
7319, 132123, 5974.307, 14.9309
7320, 131707, 5974.246, 14.9308
7321, 131605, 5974.185, 14.9306
7322, 131717, 5974.123, 14.9305
7323, 131464, 5974.062, 14.9303
7324, 130757, 5974.001, 14.9302
7325, 130406, 5973.940, 14.9300
7326, 131093, 5973.879, 14.9299
7327, 132347, 5973.818, 14.9297
7328, 133077, 5973.757, 14.9296
7329, 132887, 5973.695, 14.9294
7330, 132242, 5973.634, 14.9293
7331, 131433, 5973.573, 14.9291
7332, 130112, 5973.512, 14.9290
7333, 128092, 5973.451, 14.9288
7334, 126105, 5973.390, 14.9287
7335, 125328, 5973.329, 14.9285
7336, 126345, 5973.268, 14.9283
7337, 128794, 5973.206, 14.9282
7338, 131882, 5973.145, 14.9280
7339, 134863, 5973.084, 14.9279
7340, 137056, 5973.023, 14.9277
7341, 137887, 5972.962, 14.9276
7342, 137364, 5972.901, 14.9274
7343, 136395, 5972.840, 14.9273
7344, 136100, 5972.778, 14.9271
7345, 136602, 5972.717, 14.9270
7346, 136846, 5972.656, 14.9268
7347, 135910, 5972.595, 14.9267
7348, 134089, 5972.534, 14.9265
7349, 132237, 5972.473, 14.9264
7350, 130479, 5972.412, 14.9262
7351, 128419, 5972.351, 14.9261
7352, 126511, 5972.289, 14.9259
7353, 126173, 5972.228, 14.9258
7354, 128087, 5972.167, 14.9256
7355, 131125, 5972.106, 14.9254
7356, 133516, 5972.045, 14.9253
7357, 134519, 5971.984, 14.9251
7358, 134503, 5971.923, 14.9250
7359, 133941, 5971.861, 14.9248
7360, 133101, 5971.800, 14.9247
7361, 132341, 5971.739, 14.9245
7362, 131911, 5971.678, 14.9244
7363, 131496, 5971.617, 14.9242
7364, 130621, 5971.556, 14.9241
7365, 129466, 5971.495, 14.9239
7366, 128769, 5971.434, 14.9238
7367, 128883, 5971.372, 14.9236
7368, 129409, 5971.311, 14.9235
7369, 129800, 5971.250, 14.9233
7370, 129900, 5971.189, 14.9232
7371, 129809, 5971.128, 14.9230
7372, 129561, 5971.067, 14.9228
7373, 129095, 5971.006, 14.9227
7374, 128408, 5970.944, 14.9225
7375, 127755, 5970.883, 14.9224
7376, 127735, 5970.822, 14.9222
7377, 128794, 5970.761, 14.9221
7378, 130373, 5970.700, 14.9219
7379, 130982, 5970.639, 14.9218
7380, 129711, 5970.578, 14.9216
7381, 127364, 5970.517, 14.9215
7382, 125508, 5970.455, 14.9213
7383, 124592, 5970.394, 14.9212
7384, 123781, 5970.333, 14.9210
7385, 122528, 5970.272, 14.9209
7386, 121416, 5970.211, 14.9207
7387, 121203, 5970.150, 14.9206
7388, 121757, 5970.089, 14.9204
7389, 122362, 5970.027, 14.9203
7390, 122602, 5969.966, 14.9201
7391, 122618, 5969.905, 14.9199
7392, 122854, 5969.844, 14.9198
7393, 123771, 5969.783, 14.9196
7394, 125525, 5969.722, 14.9195
7395, 127760, 5969.661, 14.9193
7396, 130011, 5969.600, 14.9192
7397, 132269, 5969.538, 14.9190
7398, 134683, 5969.477, 14.9189
7399, 136808, 5969.416, 14.9187
7400, 137927, 5969.355, 14.9186
7401, 138212, 5969.294, 14.9184
7402, 138686, 5969.233, 14.9183
7403, 139614, 5969.172, 14.9181
7404, 139878, 5969.110, 14.9180
7405, 138671, 5969.049, 14.9178
7406, 137029, 5968.988, 14.9177
7407, 136702, 5968.927, 14.9175
7408, 137918, 5968.866, 14.9173
7409, 139332, 5968.805, 14.9172
7410, 139982, 5968.744, 14.9170
7411, 140160, 5968.683, 14.9169
7412, 140195, 5968.621, 14.9167
7413, 139451, 5968.560, 14.9166
7414, 137154, 5968.499, 14.9164
7415, 133594, 5968.438, 14.9163
7416, 129975, 5968.377, 14.9161
7417, 127366, 5968.316, 14.9160
7418, 126158, 5968.255, 14.9158
7419, 126187, 5968.193, 14.9157
7420, 126892, 5968.132, 14.9155
7421, 127481, 5968.071, 14.9154
7422, 127320, 5968.010, 14.9152
7423, 126302, 5967.949, 14.9151
7424, 124777, 5967.888, 14.9149
7425, 123304, 5967.827, 14.9148
7426, 122437, 5967.766, 14.9146
7427, 122378, 5967.704, 14.9144
7428, 122591, 5967.643, 14.9143
7429, 122135, 5967.582, 14.9141
7430, 120804, 5967.521, 14.9140
7431, 119729, 5967.460, 14.9138
7432, 120372, 5967.399, 14.9137
7433, 122957, 5967.338, 14.9135
7434, 126295, 5967.277, 14.9134
7435, 129084, 5967.215, 14.9132
7436, 130971, 5967.154, 14.9131
7437, 132386, 5967.093, 14.9129
7438, 133890, 5967.032, 14.9128
7439, 135844, 5966.971, 14.9126
7440, 138182, 5966.910, 14.9125
7441, 140192, 5966.849, 14.9123
7442, 140982, 5966.787, 14.9122
7443, 140487, 5966.726, 14.9120
7444, 139635, 5966.665, 14.9118
7445, 139115, 5966.604, 14.9117
7446, 138464, 5966.543, 14.9115
7447, 136909, 5966.482, 14.9114
7448, 134693, 5966.421, 14.9112
7449, 132811, 5966.360, 14.9111
7450, 131653, 5966.298, 14.9109
7451, 130803, 5966.237, 14.9108
7452, 130130, 5966.176, 14.9106
7453, 130183, 5966.115, 14.9105
7454, 131281, 5966.054, 14.9103
7455, 133033, 5965.993, 14.9102
7456, 135018, 5965.932, 14.9100
7457, 137202, 5965.870, 14.9099
7458, 139301, 5965.809, 14.9097
7459, 140528, 5965.748, 14.9096
7460, 140559, 5965.687, 14.9094
7461, 140101, 5965.626, 14.9093
7462, 139971, 5965.565, 14.9091
7463, 140200, 5965.504, 14.9089
7464, 140604, 5965.443, 14.9088
7465, 141486, 5965.381, 14.9086
7466, 142926, 5965.320, 14.9085
7467, 144009, 5965.259, 14.9083
7468, 143749, 5965.198, 14.9082
7469, 142415, 5965.137, 14.9080
7470, 140933, 5965.076, 14.9079
7471, 139342, 5965.015, 14.9077
7472, 136981, 5964.953, 14.9076
7473, 133941, 5964.892, 14.9074
7474, 131060, 5964.831, 14.9073
7475, 128451, 5964.770, 14.9071
7476, 125334, 5964.709, 14.9070
7477, 121608, 5964.648, 14.9068
7478, 118370, 5964.587, 14.9067
7479, 116410, 5964.526, 14.9065
7480, 115351, 5964.464, 14.9063
7481, 114881, 5964.403, 14.9062
7482, 115802, 5964.342, 14.9060
7483, 118939, 5964.281, 14.9059
7484, 123728, 5964.220, 14.9057
7485, 128704, 5964.159, 14.9056
7486, 132864, 5964.098, 14.9054
7487, 135822, 5964.036, 14.9053
7488, 137250, 5963.975, 14.9051
7489, 137119, 5963.914, 14.9050
7490, 136193, 5963.853, 14.9048
7491, 135460, 5963.792, 14.9047
7492, 135177, 5963.731, 14.9045
7493, 135094, 5963.670, 14.9044
7494, 135310, 5963.609, 14.9042
7495, 136084, 5963.547, 14.9041
7496, 136886, 5963.486, 14.9039
7497, 136483, 5963.425, 14.9038
7498, 134214, 5963.364, 14.9036
7499, 130796, 5963.303, 14.9034
7500, 127731, 5963.242, 14.9033
7501, 126115, 5963.181, 14.9031
7502, 125952, 5963.119, 14.9030
7503, 126355, 5963.058, 14.9028
7504, 126497, 5962.997, 14.9027
7505, 126531, 5962.936, 14.9025
7506, 127334, 5962.875, 14.9024
7507, 129152, 5962.814, 14.9022
7508, 131019, 5962.753, 14.9021
7509, 131900, 5962.692, 14.9019
7510, 131903, 5962.630, 14.9018
7511, 131695, 5962.569, 14.9016
7512, 131167, 5962.508, 14.9015
7513, 129586, 5962.447, 14.9013
7514, 127021, 5962.386, 14.9012
7515, 124721, 5962.325, 14.9010
7516, 123802, 5962.264, 14.9008
7517, 124149, 5962.202, 14.9007
7518, 124836, 5962.141, 14.9005
7519, 125240, 5962.080, 14.9004
7520, 125514, 5962.019, 14.9002
7521, 126223, 5961.958, 14.9001
7522, 127672, 5961.897, 14.8999
7523, 129402, 5961.836, 14.8998
7524, 130410, 5961.775, 14.8996
7525, 130070, 5961.713, 14.8995
7526, 128757, 5961.652, 14.8993
7527, 127400, 5961.591, 14.8992
7528, 126711, 5961.530, 14.8990
7529, 127185, 5961.469, 14.8989
7530, 129337, 5961.408, 14.8987
7531, 133138, 5961.347, 14.8986
7532, 137309, 5961.285, 14.8984
7533, 139963, 5961.224, 14.8983
7534, 140157, 5961.163, 14.8981
7535, 138372, 5961.102, 14.8979
7536, 135621, 5961.041, 14.8978
7537, 132705, 5960.980, 14.8976
7538, 130248, 5960.919, 14.8975
7539, 128604, 5960.858, 14.8973
7540, 127466, 5960.796, 14.8972
7541, 126264, 5960.735, 14.8970
7542, 125154, 5960.674, 14.8969
7543, 124899, 5960.613, 14.8967
7544, 125520, 5960.552, 14.8966
7545, 125954, 5960.491, 14.8964
7546, 125606, 5960.430, 14.8963
7547, 125489, 5960.368, 14.8961
7548, 126931, 5960.307, 14.8960
7549, 129608, 5960.246, 14.8958
7550, 131738, 5960.185, 14.8957
7551, 132191, 5960.124, 14.8955
7552, 131646, 5960.063, 14.8953
7553, 131555, 5960.002, 14.8952
7554, 132525, 5959.941, 14.8950
7555, 133926, 5959.879, 14.8949
7556, 134633, 5959.818, 14.8947
7557, 133861, 5959.757, 14.8946
7558, 131584, 5959.696, 14.8944
7559, 128581, 5959.635, 14.8943
7560, 126181, 5959.574, 14.8941
7561, 125631, 5959.513, 14.8940
7562, 127335, 5959.451, 14.8938
7563, 130473, 5959.390, 14.8937
7564, 133467, 5959.329, 14.8935
7565, 134976, 5959.268, 14.8934
7566, 134490, 5959.207, 14.8932
7567, 132150, 5959.146, 14.8931
7568, 128497, 5959.085, 14.8929
7569, 124664, 5959.024, 14.8928
7570, 122232, 5958.962, 14.8926
7571, 122120, 5958.901, 14.8924
7572, 123687, 5958.840, 14.8923
7573, 125501, 5958.779, 14.8921
7574, 126916, 5958.718, 14.8920
7575, 128174, 5958.657, 14.8918
7576, 129075, 5958.596, 14.8917
7577, 128655, 5958.534, 14.8915
7578, 126621, 5958.473, 14.8914
7579, 124274, 5958.412, 14.8912
7580, 123261, 5958.351, 14.8911
7581, 123901, 5958.290, 14.8909
7582, 125306, 5958.229, 14.8908
7583, 126709, 5958.168, 14.8906
7584, 128013, 5958.107, 14.8905
7585, 129333, 5958.045, 14.8903
7586, 130690, 5957.984, 14.8902
7587, 132006, 5957.923, 14.8900
7588, 132949, 5957.862, 14.8898
7589, 132968, 5957.801, 14.8897
7590, 131985, 5957.740, 14.8895
7591, 130832, 5957.679, 14.8894
7592, 130487, 5957.617, 14.8892
7593, 131002, 5957.556, 14.8891
7594, 131666, 5957.495, 14.8889
7595, 131984, 5957.434, 14.8888
7596, 131938, 5957.373, 14.8886
7597, 131422, 5957.312, 14.8885
7598, 130064, 5957.251, 14.8883
7599, 127709, 5957.190, 14.8882
7600, 124701, 5957.128, 14.8880
7601, 121740, 5957.067, 14.8879
7602, 119739, 5957.006, 14.8877
7603, 119527, 5956.945, 14.8876
7604, 121063, 5956.884, 14.8874
7605, 123109, 5956.823, 14.8873
7606, 124350, 5956.762, 14.8871
7607, 124787, 5956.700, 14.8869
7608, 125364, 5956.639, 14.8868
7609, 126328, 5956.578, 14.8866
7610, 126903, 5956.517, 14.8865
7611, 126824, 5956.456, 14.8863
7612, 127202, 5956.395, 14.8862
7613, 129140, 5956.334, 14.8860
7614, 132023, 5956.273, 14.8859
7615, 133984, 5956.211, 14.8857
7616, 133954, 5956.150, 14.8856
7617, 132653, 5956.089, 14.8854
7618, 131494, 5956.028, 14.8853
7619, 130995, 5955.967, 14.8851
7620, 130555, 5955.906, 14.8850
7621, 129597, 5955.845, 14.8848
7622, 128564, 5955.784, 14.8847
7623, 128470, 5955.722, 14.8845
7624, 129564, 5955.661, 14.8843
7625, 130854, 5955.600, 14.8842
7626, 131187, 5955.539, 14.8840
7627, 130455, 5955.478, 14.8839
7628, 129442, 5955.417, 14.8837
7629, 128871, 5955.356, 14.8836
7630, 129054, 5955.294, 14.8834
7631, 130122, 5955.233, 14.8833
7632, 131754, 5955.172, 14.8831
7633, 132893, 5955.111, 14.8830
7634, 132587, 5955.050, 14.8828
7635, 131221, 5954.989, 14.8827
7636, 130083, 5954.928, 14.8825
7637, 129613, 5954.867, 14.8824
7638, 129018, 5954.805, 14.8822
7639, 127877, 5954.744, 14.8821
7640, 127045, 5954.683, 14.8819
7641, 127298, 5954.622, 14.8818
7642, 128021, 5954.561, 14.8816
7643, 128232, 5954.500, 14.8814
7644, 128311, 5954.439, 14.8813
7645, 129552, 5954.377, 14.8811
7646, 132212, 5954.316, 14.8810
7647, 135009, 5954.255, 14.8808
7648, 136592, 5954.194, 14.8807
7649, 136667, 5954.133, 14.8805
7650, 135606, 5954.072, 14.8804
7651, 133826, 5954.011, 14.8802
7652, 131927, 5953.950, 14.8801
7653, 130750, 5953.888, 14.8799
7654, 130726, 5953.827, 14.8798
7655, 131322, 5953.766, 14.8796
7656, 131544, 5953.705, 14.8795
7657, 130930, 5953.644, 14.8793
7658, 129949, 5953.583, 14.8792
7659, 129506, 5953.522, 14.8790
7660, 130067, 5953.460, 14.8788
7661, 131233, 5953.399, 14.8787
7662, 132107, 5953.338, 14.8785
7663, 132149, 5953.277, 14.8784
7664, 131538, 5953.216, 14.8782
7665, 130728, 5953.155, 14.8781
7666, 129895, 5953.094, 14.8779
7667, 128943, 5953.033, 14.8778
7668, 127762, 5952.971, 14.8776
7669, 126272, 5952.910, 14.8775
7670, 124577, 5952.849, 14.8773
7671, 123317, 5952.788, 14.8772
7672, 123395, 5952.727, 14.8770
7673, 124832, 5952.666, 14.8769
7674, 126336, 5952.605, 14.8767
7675, 126720, 5952.543, 14.8766
7676, 126454, 5952.482, 14.8764
7677, 126994, 5952.421, 14.8763
7678, 128698, 5952.360, 14.8761
7679, 130376, 5952.299, 14.8759
7680, 131017, 5952.238, 14.8758
7681, 130996, 5952.177, 14.8756
7682, 131108, 5952.116, 14.8755
7683, 131205, 5952.054, 14.8753
7684, 130523, 5951.993, 14.8752
7685, 128924, 5951.932, 14.8750
7686, 127107, 5951.871, 14.8749
7687, 125768, 5951.810, 14.8747
7688, 125051, 5951.749, 14.8746
7689, 124790, 5951.688, 14.8744
7690, 124874, 5951.626, 14.8743
7691, 125375, 5951.565, 14.8741
7692, 126528, 5951.504, 14.8740
7693, 128524, 5951.443, 14.8738
7694, 131108, 5951.382, 14.8737
7695, 133422, 5951.321, 14.8735
7696, 134492, 5951.260, 14.8733
7697, 133943, 5951.199, 14.8732
7698, 132357, 5951.137, 14.8730
7699, 131075, 5951.076, 14.8729
7700, 131409, 5951.015, 14.8727
7701, 133496, 5950.954, 14.8726
7702, 135791, 5950.893, 14.8724
7703, 136202, 5950.832, 14.8723
7704, 134107, 5950.771, 14.8721
7705, 130924, 5950.709, 14.8720
7706, 128474, 5950.648, 14.8718
7707, 127239, 5950.587, 14.8717
7708, 126595, 5950.526, 14.8715
7709, 126179, 5950.465, 14.8714
7710, 126225, 5950.404, 14.8712
7711, 126729, 5950.343, 14.8711
7712, 127151, 5950.282, 14.8709
7713, 127133, 5950.220, 14.8707
7714, 126959, 5950.159, 14.8706
7715, 127038, 5950.098, 14.8704
7716, 127347, 5950.037, 14.8703
7717, 127609, 5949.976, 14.8701
7718, 127643, 5949.915, 14.8700
7719, 127298, 5949.854, 14.8698
7720, 126448, 5949.792, 14.8697
7721, 125372, 5949.731, 14.8695
7722, 124859, 5949.670, 14.8694
7723, 125429, 5949.609, 14.8692
7724, 126564, 5949.548, 14.8691
7725, 127144, 5949.487, 14.8689
7726, 126762, 5949.426, 14.8688
7727, 126288, 5949.365, 14.8686
7728, 127015, 5949.303, 14.8685
7729, 129436, 5949.242, 14.8683
7730, 132845, 5949.181, 14.8682
7731, 135824, 5949.120, 14.8680
7732, 136971, 5949.059, 14.8678
7733, 135613, 5948.998, 14.8677
7734, 132385, 5948.937, 14.8675
7735, 128972, 5948.875, 14.8674
7736, 126782, 5948.814, 14.8672
7737, 125709, 5948.753, 14.8671
7738, 124549, 5948.692, 14.8669
7739, 122642, 5948.631, 14.8668
7740, 120659, 5948.570, 14.8666
7741, 119560, 5948.509, 14.8665
7742, 119423, 5948.448, 14.8663
7743, 119731, 5948.386, 14.8662
7744, 120375, 5948.325, 14.8660
7745, 121626, 5948.264, 14.8659
7746, 123285, 5948.203, 14.8657
7747, 124582, 5948.142, 14.8656
7748, 124992, 5948.081, 14.8654
7749, 124606, 5948.020, 14.8652
7750, 123620, 5947.958, 14.8651
7751, 122071, 5947.897, 14.8649
7752, 120305, 5947.836, 14.8648
7753, 119162, 5947.775, 14.8646
7754, 119270, 5947.714, 14.8645
7755, 120428, 5947.653, 14.8643
7756, 121936, 5947.592, 14.8642
7757, 123286, 5947.531, 14.8640
7758, 124269, 5947.469, 14.8639
7759, 124722, 5947.408, 14.8637
7760, 124476, 5947.347, 14.8636
7761, 123499, 5947.286, 14.8634
7762, 121982, 5947.225, 14.8633
7763, 120478, 5947.164, 14.8631
7764, 119926, 5947.103, 14.8630
7765, 121077, 5947.041, 14.8628
7766, 123649, 5946.980, 14.8627
7767, 126391, 5946.919, 14.8625
7768, 128253, 5946.858, 14.8623
7769, 129222, 5946.797, 14.8622
7770, 129832, 5946.736, 14.8620
7771, 130287, 5946.675, 14.8619
7772, 130439, 5946.614, 14.8617
7773, 130283, 5946.552, 14.8616
7774, 129979, 5946.491, 14.8614
7775, 129560, 5946.430, 14.8613
7776, 128986, 5946.369, 14.8611
7777, 128346, 5946.308, 14.8610
7778, 127688, 5946.247, 14.8608
7779, 126818, 5946.186, 14.8607
7780, 125615, 5946.124, 14.8605
7781, 124382, 5946.063, 14.8604
7782, 123546, 5946.002, 14.8602
7783, 123161, 5945.941, 14.8601
7784, 123074, 5945.880, 14.8599
7785, 123398, 5945.819, 14.8597
7786, 124388, 5945.758, 14.8596
7787, 125844, 5945.697, 14.8594
7788, 127077, 5945.635, 14.8593
7789, 127616, 5945.574, 14.8591
7790, 127764, 5945.513, 14.8590
7791, 128305, 5945.452, 14.8588
7792, 129648, 5945.391, 14.8587
7793, 131247, 5945.330, 14.8585
7794, 132019, 5945.269, 14.8584
7795, 131570, 5945.207, 14.8582
7796, 130834, 5945.146, 14.8581
7797, 131033, 5945.085, 14.8579
7798, 132065, 5945.024, 14.8578
7799, 132624, 5944.963, 14.8576
7800, 132058, 5944.902, 14.8575
7801, 131232, 5944.841, 14.8573
7802, 131100, 5944.780, 14.8572
7803, 131292, 5944.718, 14.8570
7804, 130931, 5944.657, 14.8568
7805, 130164, 5944.596, 14.8567
7806, 129883, 5944.535, 14.8565
7807, 130325, 5944.474, 14.8564
7808, 131002, 5944.413, 14.8562
7809, 131759, 5944.352, 14.8561
7810, 132813, 5944.291, 14.8559
7811, 133819, 5944.229, 14.8558
7812, 133978, 5944.168, 14.8556
7813, 133285, 5944.107, 14.8555
7814, 132676, 5944.046, 14.8553
7815, 132686, 5943.985, 14.8552
7816, 132743, 5943.924, 14.8550
7817, 132015, 5943.863, 14.8549
7818, 130256, 5943.801, 14.8547
7819, 127549, 5943.740, 14.8546
7820, 124096, 5943.679, 14.8544
7821, 120646, 5943.618, 14.8542
7822, 118499, 5943.557, 14.8541
7823, 118573, 5943.496, 14.8539
7824, 120879, 5943.435, 14.8538
7825, 124988, 5943.374, 14.8536
7826, 130285, 5943.312, 14.8535
7827, 135574, 5943.251, 14.8533
7828, 139293, 5943.190, 14.8532
7829, 140709, 5943.129, 14.8530
7830, 140323, 5943.068, 14.8529
7831, 138745, 5943.007, 14.8527
7832, 135924, 5942.946, 14.8526
7833, 132072, 5942.884, 14.8524
7834, 128589, 5942.823, 14.8523
7835, 127060, 5942.762, 14.8521
7836, 127501, 5942.701, 14.8520
7837, 128322, 5942.640, 14.8518
7838, 128035, 5942.579, 14.8517
7839, 126757, 5942.518, 14.8515
7840, 126135, 5942.457, 14.8513
7841, 127871, 5942.395, 14.8512
7842, 131943, 5942.334, 14.8510
7843, 136174, 5942.273, 14.8509
7844, 138143, 5942.212, 14.8507
7845, 137668, 5942.151, 14.8506
7846, 136745, 5942.090, 14.8504
7847, 136892, 5942.029, 14.8503
7848, 137624, 5941.967, 14.8501
7849, 137984, 5941.906, 14.8500
7850, 138253, 5941.845, 14.8498
7851, 138953, 5941.784, 14.8497
7852, 139139, 5941.723, 14.8495
7853, 137217, 5941.662, 14.8494
7854, 133135, 5941.601, 14.8492
7855, 128451, 5941.540, 14.8491
7856, 124424, 5941.478, 14.8489
7857, 121352, 5941.417, 14.8487
7858, 119583, 5941.356, 14.8486
7859, 119627, 5941.295, 14.8484
7860, 120919, 5941.234, 14.8483
7861, 121822, 5941.173, 14.8481
7862, 121515, 5941.112, 14.8480
7863, 120938, 5941.050, 14.8478
7864, 121333, 5940.989, 14.8477
7865, 122732, 5940.928, 14.8475
7866, 124403, 5940.867, 14.8474
7867, 125931, 5940.806, 14.8472
7868, 127153, 5940.745, 14.8471
7869, 127771, 5940.684, 14.8469
7870, 127852, 5940.623, 14.8468
7871, 128138, 5940.561, 14.8466
7872, 129099, 5940.500, 14.8465
7873, 130081, 5940.439, 14.8463
7874, 130216, 5940.378, 14.8462
7875, 129800, 5940.317, 14.8460
7876, 129832, 5940.256, 14.8458
7877, 130294, 5940.195, 14.8457
7878, 129827, 5940.133, 14.8455
7879, 127421, 5940.072, 14.8454
7880, 123769, 5940.011, 14.8452
7881, 120538, 5939.950, 14.8451
7882, 118663, 5939.889, 14.8449
7883, 117715, 5939.828, 14.8448
7884, 116796, 5939.767, 14.8446
7885, 115649, 5939.706, 14.8445
7886, 114798, 5939.644, 14.8443
7887, 114745, 5939.583, 14.8442
7888, 115319, 5939.522, 14.8440
7889, 115925, 5939.461, 14.8439
7890, 116277, 5939.400, 14.8437
7891, 116577, 5939.339, 14.8436
7892, 117057, 5939.278, 14.8434
7893, 117742, 5939.216, 14.8432
7894, 118757, 5939.155, 14.8431
7895, 120396, 5939.094, 14.8429
7896, 122555, 5939.033, 14.8428
7897, 124415, 5938.972, 14.8426
7898, 125161, 5938.911, 14.8425
7899, 124873, 5938.850, 14.8423
7900, 124407, 5938.789, 14.8422
7901, 124475, 5938.727, 14.8420
7902, 125136, 5938.666, 14.8419
7903, 126036, 5938.605, 14.8417
7904, 126779, 5938.544, 14.8416
7905, 127112, 5938.483, 14.8414
7906, 127091, 5938.422, 14.8413
7907, 127171, 5938.361, 14.8411
7908, 127907, 5938.299, 14.8410
7909, 129514, 5938.238, 14.8408
7910, 131766, 5938.177, 14.8407
7911, 134145, 5938.116, 14.8405
7912, 135927, 5938.055, 14.8403
7913, 136429, 5937.994, 14.8402
7914, 135610, 5937.933, 14.8400
7915, 134281, 5937.872, 14.8399
7916, 133268, 5937.810, 14.8397
7917, 132460, 5937.749, 14.8396
7918, 131282, 5937.688, 14.8394
7919, 130034, 5937.627, 14.8393
7920, 129928, 5937.566, 14.8391
7921, 131467, 5937.505, 14.8390
7922, 133485, 5937.444, 14.8388
7923, 134437, 5937.382, 14.8387
7924, 134163, 5937.321, 14.8385
7925, 133713, 5937.260, 14.8384
7926, 133729, 5937.199, 14.8382
7927, 133819, 5937.138, 14.8381
7928, 133454, 5937.077, 14.8379
7929, 132699, 5937.016, 14.8377
7930, 131874, 5936.955, 14.8376
7931, 131156, 5936.893, 14.8374
7932, 130785, 5936.832, 14.8373
7933, 131046, 5936.771, 14.8371
7934, 131634, 5936.710, 14.8370
7935, 131602, 5936.649, 14.8368
7936, 130531, 5936.588, 14.8367
7937, 129469, 5936.527, 14.8365
7938, 129977, 5936.465, 14.8364
7939, 132254, 5936.404, 14.8362
7940, 134765, 5936.343, 14.8361
7941, 135841, 5936.282, 14.8359
7942, 135219, 5936.221, 14.8358
7943, 133848, 5936.160, 14.8356
7944, 132632, 5936.099, 14.8355
7945, 131753, 5936.038, 14.8353
7946, 131019, 5935.976, 14.8352
7947, 130411, 5935.915, 14.8350
7948, 130151, 5935.854, 14.8348
7949, 130447, 5935.793, 14.8347
7950, 131351, 5935.732, 14.8345
7951, 132842, 5935.671, 14.8344
7952, 134796, 5935.610, 14.8342
7953, 136787, 5935.548, 14.8341
7954, 138039, 5935.487, 14.8339
7955, 137904, 5935.426, 14.8338
7956, 136487, 5935.365, 14.8336
7957, 134627, 5935.304, 14.8335
7958, 133142, 5935.243, 14.8333
7959, 132228, 5935.182, 14.8332
7960, 131638, 5935.121, 14.8330
7961, 131183, 5935.059, 14.8329
7962, 130874, 5934.998, 14.8327
7963, 130820, 5934.937, 14.8326
7964, 131232, 5934.876, 14.8324
7965, 132281, 5934.815, 14.8322
7966, 133622, 5934.754, 14.8321
7967, 134263, 5934.693, 14.8319
7968, 133379, 5934.631, 14.8318
7969, 131301, 5934.570, 14.8316
7970, 129355, 5934.509, 14.8315
7971, 128660, 5934.448, 14.8313
7972, 129342, 5934.387, 14.8312
7973, 130850, 5934.326, 14.8310
7974, 132587, 5934.265, 14.8309
7975, 134025, 5934.204, 14.8307
7976, 134537, 5934.142, 14.8306
7977, 133540, 5934.081, 14.8304
7978, 130952, 5934.020, 14.8303
7979, 127586, 5933.959, 14.8301
7980, 125004, 5933.898, 14.8300
7981, 124597, 5933.837, 14.8298
7982, 126481, 5933.776, 14.8297
7983, 129390, 5933.715, 14.8295
7984, 131850, 5933.653, 14.8293
7985, 133243, 5933.592, 14.8292
7986, 133528, 5933.531, 14.8290
7987, 132528, 5933.470, 14.8289
7988, 130263, 5933.409, 14.8287
7989, 127700, 5933.348, 14.8286
7990, 126234, 5933.287, 14.8284
7991, 126241, 5933.225, 14.8283
7992, 126868, 5933.164, 14.8281
7993, 127408, 5933.103, 14.8280
7994, 128113, 5933.042, 14.8278
7995, 129411, 5932.981, 14.8277
7996, 131081, 5932.920, 14.8275
7997, 132613, 5932.859, 14.8274
7998, 133745, 5932.798, 14.8272
7999, 134328, 5932.736, 14.8271
8000, 134362, 5932.675, 14.8269
8001, 134557, 5932.614, 14.8267
8002, 135956, 5932.553, 14.8266
8003, 138352, 5932.492, 14.8264
8004, 139897, 5932.431, 14.8263
8005, 139285, 5932.370, 14.8261
8006, 137695, 5932.308, 14.8260
8007, 137441, 5932.247, 14.8258
8008, 139033, 5932.186, 14.8257
8009, 140750, 5932.125, 14.8255
8010, 141019, 5932.064, 14.8254
8011, 140025, 5932.003, 14.8252
8012, 138730, 5931.942, 14.8251
8013, 137477, 5931.881, 14.8249
8014, 136187, 5931.819, 14.8248
8015, 135177, 5931.758, 14.8246
8016, 135038, 5931.697, 14.8245
8017, 135854, 5931.636, 14.8243
8018, 137000, 5931.575, 14.8242
8019, 137646, 5931.514, 14.8240
8020, 137385, 5931.453, 14.8238
8021, 136519, 5931.391, 14.8237
8022, 135687, 5931.330, 14.8235
8023, 134983, 5931.269, 14.8234
8024, 133637, 5931.208, 14.8232
8025, 131052, 5931.147, 14.8231
8026, 127985, 5931.086, 14.8229
8027, 126028, 5931.025, 14.8228
8028, 125846, 5930.964, 14.8226
8029, 126635, 5930.902, 14.8225
8030, 127528, 5930.841, 14.8223
8031, 128755, 5930.780, 14.8222
8032, 130942, 5930.719, 14.8220
8033, 133826, 5930.658, 14.8219
8034, 136366, 5930.597, 14.8217
8035, 137888, 5930.536, 14.8216
8036, 138547, 5930.474, 14.8214
8037, 138822, 5930.413, 14.8212
8038, 139022, 5930.352, 14.8211
8039, 139265, 5930.291, 14.8209
8040, 139489, 5930.230, 14.8208
8041, 139389, 5930.169, 14.8206
8042, 138636, 5930.108, 14.8205
8043, 137307, 5930.047, 14.8203
8044, 135981, 5929.985, 14.8202
8045, 135339, 5929.924, 14.8200
8046, 135653, 5929.863, 14.8199
8047, 136602, 5929.802, 14.8197
8048, 137437, 5929.741, 14.8196
8049, 137429, 5929.680, 14.8194
8050, 136345, 5929.619, 14.8193
8051, 134622, 5929.557, 14.8191
8052, 132998, 5929.496, 14.8190
8053, 131902, 5929.435, 14.8188
8054, 131189, 5929.374, 14.8187
8055, 130549, 5929.313, 14.8185
8056, 130200, 5929.252, 14.8183
8057, 131002, 5929.191, 14.8182
8058, 133562, 5929.130, 14.8180
8059, 137163, 5929.068, 14.8179
8060, 139915, 5929.007, 14.8177
8061, 140307, 5928.946, 14.8176
8062, 138527, 5928.885, 14.8174
8063, 136134, 5928.824, 14.8173
8064, 134632, 5928.763, 14.8171
8065, 134570, 5928.702, 14.8170
8066, 135706, 5928.640, 14.8168
8067, 137489, 5928.579, 14.8167
8068, 139336, 5928.518, 14.8165
8069, 140864, 5928.457, 14.8164
8070, 142019, 5928.396, 14.8162
8071, 142806, 5928.335, 14.8161
8072, 142911, 5928.274, 14.8159
8073, 141891, 5928.213, 14.8157
8074, 139831, 5928.151, 14.8156
8075, 137554, 5928.090, 14.8154
8076, 135995, 5928.029, 14.8153
8077, 135407, 5927.968, 14.8151
8078, 135231, 5927.907, 14.8150
8079, 134726, 5927.846, 14.8148
8080, 133800, 5927.785, 14.8147
8081, 133191, 5927.723, 14.8145
8082, 133636, 5927.662, 14.8144
8083, 134865, 5927.601, 14.8142
8084, 135796, 5927.540, 14.8141
8085, 135837, 5927.479, 14.8139
8086, 135475, 5927.418, 14.8138
8087, 135328, 5927.357, 14.8136
8088, 135262, 5927.296, 14.8135
8089, 134979, 5927.234, 14.8133
8090, 134755, 5927.173, 14.8132
8091, 134652, 5927.112, 14.8130
8092, 133519, 5927.051, 14.8128
8093, 130140, 5926.990, 14.8127
8094, 125362, 5926.929, 14.8125
8095, 121771, 5926.868, 14.8124
8096, 120811, 5926.806, 14.8122
8097, 121233, 5926.745, 14.8121
8098, 120983, 5926.684, 14.8119
8099, 119681, 5926.623, 14.8118
8100, 118527, 5926.562, 14.8116
8101, 118482, 5926.501, 14.8115
8102, 119442, 5926.440, 14.8113
8103, 120823, 5926.379, 14.8112
8104, 122108, 5926.317, 14.8110
8105, 122926, 5926.256, 14.8109
8106, 123169, 5926.195, 14.8107
8107, 123021, 5926.134, 14.8106
8108, 122606, 5926.073, 14.8104
8109, 121825, 5926.012, 14.8102
8110, 120821, 5925.951, 14.8101
8111, 120236, 5925.889, 14.8099
8112, 120533, 5925.828, 14.8098
8113, 121284, 5925.767, 14.8096
8114, 121542, 5925.706, 14.8095
8115, 120742, 5925.645, 14.8093
8116, 119011, 5925.584, 14.8092
8117, 116901, 5925.523, 14.8090
8118, 115132, 5925.462, 14.8089
8119, 114234, 5925.400, 14.8087
8120, 114051, 5925.339, 14.8086
8121, 113967, 5925.278, 14.8084
8122, 114022, 5925.217, 14.8083
8123, 115331, 5925.156, 14.8081
8124, 118745, 5925.095, 14.8080
8125, 123421, 5925.034, 14.8078
8126, 127426, 5924.972, 14.8077
8127, 129635, 5924.911, 14.8075
8128, 130441, 5924.850, 14.8073
8129, 130691, 5924.789, 14.8072
8130, 130642, 5924.728, 14.8070
8131, 130086, 5924.667, 14.8069
8132, 128996, 5924.606, 14.8067
8133, 127801, 5924.545, 14.8066
8134, 127147, 5924.483, 14.8064
8135, 127321, 5924.422, 14.8063
8136, 127721, 5924.361, 14.8061
8137, 127232, 5924.300, 14.8060
8138, 125527, 5924.239, 14.8058
8139, 123703, 5924.178, 14.8057
8140, 123061, 5924.117, 14.8055
8141, 123559, 5924.055, 14.8054
8142, 124107, 5923.994, 14.8052
8143, 124196, 5923.933, 14.8051
8144, 124329, 5923.872, 14.8049
8145, 124809, 5923.811, 14.8047
8146, 125023, 5923.750, 14.8046
8147, 124316, 5923.689, 14.8044
8148, 122965, 5923.628, 14.8043
8149, 121874, 5923.566, 14.8041
8150, 121735, 5923.505, 14.8040
8151, 122689, 5923.444, 14.8038
8152, 124381, 5923.383, 14.8037
8153, 126103, 5923.322, 14.8035
8154, 127327, 5923.261, 14.8034
8155, 128333, 5923.200, 14.8032
8156, 129852, 5923.138, 14.8031
8157, 131861, 5923.077, 14.8029
8158, 133324, 5923.016, 14.8028
8159, 133416, 5922.955, 14.8026
8160, 132436, 5922.894, 14.8025
8161, 131069, 5922.833, 14.8023
8162, 129446, 5922.772, 14.8022
8163, 127621, 5922.711, 14.8020
8164, 126438, 5922.649, 14.8018
8165, 126889, 5922.588, 14.8017
8166, 128717, 5922.527, 14.8015
8167, 130453, 5922.466, 14.8014
8168, 130909, 5922.405, 14.8012
8169, 130002, 5922.344, 14.8011
8170, 128155, 5922.283, 14.8009
8171, 125827, 5922.222, 14.8008
8172, 123865, 5922.160, 14.8006
8173, 123320, 5922.099, 14.8005
8174, 124233, 5922.038, 14.8003
8175, 125243, 5921.977, 14.8002
8176, 125164, 5921.916, 14.8000
8177, 124538, 5921.855, 14.7999
8178, 124772, 5921.794, 14.7997
8179, 126030, 5921.732, 14.7996
8180, 127039, 5921.671, 14.7994
8181, 127055, 5921.610, 14.7992
8182, 126912, 5921.549, 14.7991
8183, 127587, 5921.488, 14.7989
8184, 128598, 5921.427, 14.7988
8185, 128701, 5921.366, 14.7986
8186, 127691, 5921.305, 14.7985
8187, 126551, 5921.243, 14.7983
8188, 126015, 5921.182, 14.7982
8189, 125924, 5921.121, 14.7980
8190, 126095, 5921.060, 14.7979
8191, 126911, 5920.999, 14.7977
8192, 128630, 5920.938, 14.7976
8193, 130812, 5920.877, 14.7974
8194, 132987, 5920.815, 14.7973
8195, 135414, 5920.754, 14.7971
8196, 138507, 5920.693, 14.7970
8197, 141786, 5920.632, 14.7968
8198, 144025, 5920.571, 14.7967
8199, 144449, 5920.510, 14.7965
8200, 143346, 5920.449, 14.7963
8201, 141489, 5920.388, 14.7962
8202, 139372, 5920.326, 14.7960
8203, 137073, 5920.265, 14.7959
8204, 134599, 5920.204, 14.7957
8205, 132233, 5920.143, 14.7956
8206, 130654, 5920.082, 14.7954
8207, 130531, 5920.021, 14.7953
8208, 131789, 5919.960, 14.7951
8209, 133373, 5919.898, 14.7950
8210, 134075, 5919.837, 14.7948
8211, 133596, 5919.776, 14.7947
8212, 132558, 5919.715, 14.7945
8213, 131590, 5919.654, 14.7944
8214, 130779, 5919.593, 14.7942
8215, 130016, 5919.532, 14.7941
8216, 129472, 5919.471, 14.7939
8217, 129511, 5919.409, 14.7937
8218, 130348, 5919.348, 14.7936
8219, 131903, 5919.287, 14.7934
8220, 133815, 5919.226, 14.7933
8221, 135528, 5919.165, 14.7931
8222, 136544, 5919.104, 14.7930
8223, 136723, 5919.043, 14.7928
8224, 136319, 5918.981, 14.7927
8225, 135775, 5918.920, 14.7925
8226, 135606, 5918.859, 14.7924
8227, 136318, 5918.798, 14.7922
8228, 138073, 5918.737, 14.7921
8229, 140371, 5918.676, 14.7919
8230, 142260, 5918.615, 14.7918
8231, 142981, 5918.554, 14.7916
8232, 142329, 5918.492, 14.7915
8233, 140578, 5918.431, 14.7913
8234, 138313, 5918.370, 14.7911
8235, 136232, 5918.309, 14.7910
8236, 134657, 5918.248, 14.7908
8237, 133280, 5918.187, 14.7907
8238, 131795, 5918.126, 14.7905
8239, 130792, 5918.064, 14.7904
8240, 131432, 5918.003, 14.7902
8241, 133976, 5917.942, 14.7901
8242, 137177, 5917.881, 14.7899
8243, 139443, 5917.820, 14.7898
8244, 140220, 5917.759, 14.7896
8245, 139895, 5917.698, 14.7895
8246, 138901, 5917.637, 14.7893
8247, 137535, 5917.575, 14.7892
8248, 136279, 5917.514, 14.7890
8249, 135457, 5917.453, 14.7889
8250, 134607, 5917.392, 14.7887
8251, 132945, 5917.331, 14.7886
8252, 130689, 5917.270, 14.7884
8253, 129288, 5917.209, 14.7882
8254, 129915, 5917.147, 14.7881
8255, 132034, 5917.086, 14.7879
8256, 133763, 5917.025, 14.7878
8257, 133452, 5916.964, 14.7876
8258, 130759, 5916.903, 14.7875
8259, 126569, 5916.842, 14.7873
8260, 122288, 5916.781, 14.7872
8261, 119044, 5916.720, 14.7870
8262, 117172, 5916.658, 14.7869
8263, 116368, 5916.597, 14.7867
8264, 116381, 5916.536, 14.7866
8265, 117325, 5916.475, 14.7864
8266, 119072, 5916.414, 14.7863
8267, 120596, 5916.353, 14.7861
8268, 120544, 5916.292, 14.7860
8269, 118598, 5916.230, 14.7858
8270, 115978, 5916.169, 14.7856
8271, 114345, 5916.108, 14.7855
8272, 114346, 5916.047, 14.7853
8273, 115364, 5915.986, 14.7852
8274, 116488, 5915.925, 14.7850
8275, 117463, 5915.864, 14.7849
8276, 118696, 5915.803, 14.7847
8277, 120611, 5915.741, 14.7846
8278, 123186, 5915.680, 14.7844
8279, 126006, 5915.619, 14.7843
8280, 128438, 5915.558, 14.7841
8281, 129714, 5915.497, 14.7840
8282, 129215, 5915.436, 14.7838
8283, 127176, 5915.375, 14.7837
8284, 124922, 5915.313, 14.7835
8285, 123814, 5915.252, 14.7834
8286, 123850, 5915.191, 14.7832
8287, 123980, 5915.130, 14.7831
8288, 123985, 5915.069, 14.7829
8289, 125070, 5915.008, 14.7827
8290, 127818, 5914.947, 14.7826
8291, 130350, 5914.886, 14.7824
8292, 129968, 5914.824, 14.7823
8293, 126399, 5914.763, 14.7821
8294, 122026, 5914.702, 14.7820
8295, 118827, 5914.641, 14.7818
8296, 116648, 5914.580, 14.7817
8297, 115049, 5914.519, 14.7815
8298, 115059, 5914.458, 14.7814
8299, 117657, 5914.396, 14.7812
8300, 121699, 5914.335, 14.7811
8301, 125117, 5914.274, 14.7809
8302, 127631, 5914.213, 14.7808
8303, 130487, 5914.152, 14.7806
8304, 133676, 5914.091, 14.7805
8305, 135343, 5914.030, 14.7803
8306, 134482, 5913.969, 14.7801
8307, 132638, 5913.907, 14.7800
8308, 132077, 5913.846, 14.7798
8309, 133273, 5913.785, 14.7797
8310, 134898, 5913.724, 14.7795
8311, 135409, 5913.663, 14.7794
8312, 133891, 5913.602, 14.7792
8313, 130285, 5913.541, 14.7791
8314, 125777, 5913.479, 14.7789
8315, 122480, 5913.418, 14.7788
8316, 121809, 5913.357, 14.7786
8317, 123409, 5913.296, 14.7785
8318, 126048, 5913.235, 14.7783
8319, 128946, 5913.174, 14.7782
8320, 131549, 5913.113, 14.7780
8321, 132865, 5913.052, 14.7779
8322, 132250, 5912.990, 14.7777
8323, 130610, 5912.929, 14.7776
8324, 129732, 5912.868, 14.7774
8325, 130386, 5912.807, 14.7772
8326, 131771, 5912.746, 14.7771
8327, 132697, 5912.685, 14.7769
8328, 132552, 5912.624, 14.7768
8329, 131256, 5912.562, 14.7766
8330, 129225, 5912.501, 14.7765
8331, 127435, 5912.440, 14.7763
8332, 126661, 5912.379, 14.7762
8333, 126495, 5912.318, 14.7760
8334, 125859, 5912.257, 14.7759
8335, 124657, 5912.196, 14.7757
8336, 124107, 5912.135, 14.7756
8337, 125192, 5912.073, 14.7754
8338, 127470, 5912.012, 14.7753
8339, 129742, 5911.951, 14.7751
8340, 131306, 5911.890, 14.7750
8341, 132237, 5911.829, 14.7748
8342, 133032, 5911.768, 14.7746
8343, 134331, 5911.707, 14.7745
8344, 136405, 5911.646, 14.7743
8345, 138519, 5911.584, 14.7742
8346, 139361, 5911.523, 14.7740
8347, 138538, 5911.462, 14.7739
8348, 137170, 5911.401, 14.7737
8349, 136541, 5911.340, 14.7736
8350, 136670, 5911.279, 14.7734
8351, 136818, 5911.218, 14.7733
8352, 136872, 5911.156, 14.7731
8353, 137393, 5911.095, 14.7730
8354, 138521, 5911.034, 14.7728
8355, 139668, 5910.973, 14.7727
8356, 140363, 5910.912, 14.7725
8357, 140691, 5910.851, 14.7724
8358, 140753, 5910.790, 14.7722
8359, 140335, 5910.729, 14.7721
8360, 139413, 5910.667, 14.7719
8361, 138508, 5910.606, 14.7717
8362, 138148, 5910.545, 14.7716
8363, 138289, 5910.484, 14.7714
8364, 138562, 5910.423, 14.7713
8365, 138826, 5910.362, 14.7711
8366, 139162, 5910.301, 14.7710
8367, 139461, 5910.239, 14.7708
8368, 139417, 5910.178, 14.7707
8369, 138821, 5910.117, 14.7705
8370, 137597, 5910.056, 14.7704
8371, 135714, 5909.995, 14.7702
8372, 133526, 5909.934, 14.7701
8373, 132154, 5909.873, 14.7699
8374, 132903, 5909.812, 14.7698
8375, 135925, 5909.750, 14.7696
8376, 139732, 5909.689, 14.7695
8377, 142348, 5909.628, 14.7693
8378, 142822, 5909.567, 14.7691
8379, 141524, 5909.506, 14.7690
8380, 139452, 5909.445, 14.7688
8381, 137663, 5909.384, 14.7687
8382, 136934, 5909.322, 14.7685
8383, 137230, 5909.261, 14.7684
8384, 137583, 5909.200, 14.7682
8385, 137169, 5909.139, 14.7681
8386, 136398, 5909.078, 14.7679
8387, 136302, 5909.017, 14.7678
8388, 136907, 5908.956, 14.7676
8389, 137148, 5908.895, 14.7675
8390, 136559, 5908.833, 14.7673
8391, 135973, 5908.772, 14.7672
8392, 136078, 5908.711, 14.7670
8393, 136267, 5908.650, 14.7669
8394, 135736, 5908.589, 14.7667
8395, 134877, 5908.528, 14.7666
8396, 134622, 5908.467, 14.7664
8397, 134975, 5908.405, 14.7662
8398, 135293, 5908.344, 14.7661
8399, 135520, 5908.283, 14.7659
8400, 135993, 5908.222, 14.7658
8401, 136323, 5908.161, 14.7656
8402, 135774, 5908.100, 14.7655
8403, 134728, 5908.039, 14.7653
8404, 134501, 5907.978, 14.7652
8405, 135438, 5907.916, 14.7650
8406, 136319, 5907.855, 14.7649
8407, 136012, 5907.794, 14.7647
8408, 134704, 5907.733, 14.7646
8409, 133089, 5907.672, 14.7644
8410, 131318, 5907.611, 14.7643
8411, 129358, 5907.550, 14.7641
8412, 127600, 5907.488, 14.7640
8413, 126490, 5907.427, 14.7638
8414, 126162, 5907.366, 14.7636
8415, 126824, 5907.305, 14.7635
8416, 128766, 5907.244, 14.7633
8417, 131464, 5907.183, 14.7632
8418, 133482, 5907.122, 14.7630
8419, 133876, 5907.061, 14.7629
8420, 133052, 5906.999, 14.7627
8421, 131696, 5906.938, 14.7626
8422, 129787, 5906.877, 14.7624
8423, 127485, 5906.816, 14.7623
8424, 125996, 5906.755, 14.7621
8425, 126236, 5906.694, 14.7620
8426, 127197, 5906.633, 14.7618
8427, 127107, 5906.571, 14.7617
8428, 126052, 5906.510, 14.7615
8429, 126016, 5906.449, 14.7614
8430, 128170, 5906.388, 14.7612
8431, 131344, 5906.327, 14.7611
8432, 133606, 5906.266, 14.7609
8433, 134378, 5906.205, 14.7607
8434, 134427, 5906.144, 14.7606
8435, 134544, 5906.082, 14.7604
8436, 134851, 5906.021, 14.7603
8437, 134996, 5905.960, 14.7601
8438, 134572, 5905.899, 14.7600
8439, 133617, 5905.838, 14.7598
8440, 132798, 5905.777, 14.7597
8441, 132689, 5905.716, 14.7595
8442, 132845, 5905.654, 14.7594
8443, 132249, 5905.593, 14.7592
8444, 130906, 5905.532, 14.7591
8445, 130191, 5905.471, 14.7589
8446, 131110, 5905.410, 14.7588
8447, 132939, 5905.349, 14.7586
8448, 134253, 5905.288, 14.7585
8449, 134789, 5905.227, 14.7583
8450, 135380, 5905.165, 14.7581
8451, 136311, 5905.104, 14.7580
8452, 136745, 5905.043, 14.7578
8453, 136035, 5904.982, 14.7577
8454, 134830, 5904.921, 14.7575
8455, 134389, 5904.860, 14.7574
8456, 135092, 5904.799, 14.7572
8457, 136057, 5904.737, 14.7571
8458, 136063, 5904.676, 14.7569
8459, 134613, 5904.615, 14.7568
8460, 132223, 5904.554, 14.7566
8461, 130013, 5904.493, 14.7565
8462, 129033, 5904.432, 14.7563
8463, 129675, 5904.371, 14.7562
8464, 131479, 5904.310, 14.7560
8465, 133522, 5904.248, 14.7559
8466, 135165, 5904.187, 14.7557
8467, 136456, 5904.126, 14.7556
8468, 137772, 5904.065, 14.7554
8469, 139130, 5904.004, 14.7552
8470, 140057, 5903.943, 14.7551
8471, 140229, 5903.882, 14.7549
8472, 140052, 5903.820, 14.7548
8473, 140389, 5903.759, 14.7546
8474, 141710, 5903.698, 14.7545
8475, 143652, 5903.637, 14.7543
8476, 145399, 5903.576, 14.7542
8477, 146370, 5903.515, 14.7540
8478, 146532, 5903.454, 14.7539
8479, 146207, 5903.393, 14.7537
8480, 145650, 5903.331, 14.7536
8481, 144869, 5903.270, 14.7534
8482, 143876, 5903.209, 14.7533
8483, 143008, 5903.148, 14.7531
8484, 142710, 5903.087, 14.7530
8485, 142883, 5903.026, 14.7528
8486, 142753, 5902.965, 14.7526
8487, 141733, 5902.903, 14.7525
8488, 140235, 5902.842, 14.7523
8489, 139241, 5902.781, 14.7522
8490, 139078, 5902.720, 14.7520
8491, 139032, 5902.659, 14.7519
8492, 138209, 5902.598, 14.7517
8493, 136409, 5902.537, 14.7516
8494, 134086, 5902.476, 14.7514
8495, 131912, 5902.414, 14.7513
8496, 130594, 5902.353, 14.7511
8497, 130636, 5902.292, 14.7510
8498, 131865, 5902.231, 14.7508
8499, 133409, 5902.170, 14.7507
8500, 134559, 5902.109, 14.7505
8501, 135447, 5902.048, 14.7504
8502, 136533, 5901.986, 14.7502
8503, 137623, 5901.925, 14.7501
8504, 137964, 5901.864, 14.7499
8505, 137287, 5901.803, 14.7497
8506, 136191, 5901.742, 14.7496
8507, 135325, 5901.681, 14.7494
8508, 134604, 5901.620, 14.7493
8509, 133549, 5901.559, 14.7491
8510, 132055, 5901.497, 14.7490
8511, 130492, 5901.436, 14.7488
8512, 129251, 5901.375, 14.7487
8513, 128548, 5901.314, 14.7485
8514, 128521, 5901.253, 14.7484
8515, 129119, 5901.192, 14.7482
8516, 129897, 5901.131, 14.7481
8517, 130268, 5901.069, 14.7479
8518, 130080, 5901.008, 14.7478
8519, 129744, 5900.947, 14.7476
8520, 129682, 5900.886, 14.7475
8521, 129804, 5900.825, 14.7473
8522, 129684, 5900.764, 14.7471
8523, 129133, 5900.703, 14.7470
8524, 128479, 5900.642, 14.7468
8525, 128224, 5900.580, 14.7467
8526, 128398, 5900.519, 14.7465
8527, 128347, 5900.458, 14.7464
8528, 127370, 5900.397, 14.7462
8529, 125688, 5900.336, 14.7461
8530, 124458, 5900.275, 14.7459
8531, 124532, 5900.214, 14.7458
8532, 125408, 5900.153, 14.7456
8533, 125878, 5900.091, 14.7455
8534, 125613, 5900.030, 14.7453
8535, 125529, 5899.969, 14.7452
8536, 126515, 5899.908, 14.7450
8537, 128377, 5899.847, 14.7449
8538, 130277, 5899.786, 14.7447
8539, 131603, 5899.725, 14.7446
8540, 131966, 5899.663, 14.7444
8541, 130952, 5899.602, 14.7442
8542, 128566, 5899.541, 14.7441
8543, 125749, 5899.480, 14.7439
8544, 123770, 5899.419, 14.7438
8545, 123111, 5899.358, 14.7436
8546, 123322, 5899.297, 14.7435
8547, 123843, 5899.236, 14.7433
8548, 124544, 5899.174, 14.7432
8549, 125624, 5899.113, 14.7430
8550, 127494, 5899.052, 14.7429
8551, 130525, 5898.991, 14.7427
8552, 134269, 5898.930, 14.7426
8553, 137096, 5898.869, 14.7424
8554, 137415, 5898.808, 14.7423
8555, 135421, 5898.746, 14.7421
8556, 132909, 5898.685, 14.7420
8557, 131273, 5898.624, 14.7418
8558, 130437, 5898.563, 14.7416
8559, 129933, 5898.502, 14.7415
8560, 130030, 5898.441, 14.7413
8561, 131148, 5898.380, 14.7412
8562, 132815, 5898.319, 14.7410
8563, 134011, 5898.257, 14.7409
8564, 134222, 5898.196, 14.7407
8565, 133532, 5898.135, 14.7406
8566, 132003, 5898.074, 14.7404
8567, 129623, 5898.013, 14.7403
8568, 126721, 5897.952, 14.7401
8569, 123917, 5897.891, 14.7400
8570, 121711, 5897.829, 14.7398
8571, 120482, 5897.768, 14.7397
8572, 120602, 5897.707, 14.7395
8573, 122059, 5897.646, 14.7394
8574, 124115, 5897.585, 14.7392
8575, 125827, 5897.524, 14.7391
8576, 126794, 5897.463, 14.7389
8577, 127041, 5897.402, 14.7387
8578, 126508, 5897.340, 14.7386
8579, 125262, 5897.279, 14.7384
8580, 124048, 5897.218, 14.7383
8581, 123879, 5897.157, 14.7381
8582, 124985, 5897.096, 14.7380
8583, 126584, 5897.035, 14.7378
8584, 127781, 5896.974, 14.7377
8585, 128254, 5896.912, 14.7375
8586, 128164, 5896.851, 14.7374
8587, 127927, 5896.790, 14.7372
8588, 128167, 5896.729, 14.7371
8589, 129371, 5896.668, 14.7369
8590, 131400, 5896.607, 14.7368
8591, 133643, 5896.546, 14.7366
8592, 135619, 5896.485, 14.7365
8593, 137035, 5896.423, 14.7363
8594, 137308, 5896.362, 14.7361
8595, 135737, 5896.301, 14.7360
8596, 132397, 5896.240, 14.7358
8597, 128383, 5896.179, 14.7357
8598, 124916, 5896.118, 14.7355
8599, 122539, 5896.057, 14.7354
8600, 121344, 5895.995, 14.7352
8601, 121421, 5895.934, 14.7351
8602, 122685, 5895.873, 14.7349
8603, 124622, 5895.812, 14.7348
8604, 126587, 5895.751, 14.7346
8605, 128238, 5895.690, 14.7345
8606, 129425, 5895.629, 14.7343
8607, 129943, 5895.568, 14.7342
8608, 129759, 5895.506, 14.7340
8609, 129337, 5895.445, 14.7339
8610, 129384, 5895.384, 14.7337
8611, 130188, 5895.323, 14.7336
8612, 131344, 5895.262, 14.7334
8613, 132142, 5895.201, 14.7332
8614, 132309, 5895.140, 14.7331
8615, 132415, 5895.078, 14.7329
8616, 133394, 5895.017, 14.7328
8617, 135438, 5894.956, 14.7326
8618, 137532, 5894.895, 14.7325
8619, 138528, 5894.834, 14.7323
8620, 138602, 5894.773, 14.7322
8621, 139089, 5894.712, 14.7320
8622, 140800, 5894.651, 14.7319
8623, 143059, 5894.589, 14.7317
8624, 144586, 5894.528, 14.7316
8625, 144750, 5894.467, 14.7314
8626, 143604, 5894.406, 14.7313
8627, 141319, 5894.345, 14.7311
8628, 138196, 5894.284, 14.7310
8629, 134981, 5894.223, 14.7308
8630, 132616, 5894.161, 14.7306
8631, 131699, 5894.100, 14.7305
8632, 132310, 5894.039, 14.7303
8633, 133983, 5893.978, 14.7302
8634, 135556, 5893.917, 14.7300
8635, 135593, 5893.856, 14.7299
8636, 133669, 5893.795, 14.7297
8637, 131002, 5893.734, 14.7296
8638, 129185, 5893.672, 14.7294
8639, 128386, 5893.611, 14.7293
8640, 127409, 5893.550, 14.7291
8641, 125452, 5893.489, 14.7290
8642, 123106, 5893.428, 14.7288
8643, 121503, 5893.367, 14.7287
8644, 121148, 5893.306, 14.7285
8645, 121845, 5893.244, 14.7284
8646, 123202, 5893.183, 14.7282
8647, 124732, 5893.122, 14.7281
8648, 125771, 5893.061, 14.7279
8649, 125822, 5893.000, 14.7277
8650, 125057, 5892.939, 14.7276
8651, 124365, 5892.878, 14.7274
8652, 124817, 5892.817, 14.7273
8653, 126958, 5892.755, 14.7271
8654, 130240, 5892.694, 14.7270
8655, 133149, 5892.633, 14.7268
8656, 134288, 5892.572, 14.7267
8657, 133670, 5892.511, 14.7265
8658, 132831, 5892.450, 14.7264
8659, 133397, 5892.389, 14.7262
8660, 135560, 5892.327, 14.7261
8661, 138003, 5892.266, 14.7259
8662, 139219, 5892.205, 14.7258
8663, 138853, 5892.144, 14.7256
8664, 137914, 5892.083, 14.7255
8665, 137813, 5892.022, 14.7253
8666, 139005, 5891.961, 14.7251
8667, 140426, 5891.900, 14.7250
8668, 140359, 5891.838, 14.7248
8669, 138048, 5891.777, 14.7247
8670, 134458, 5891.716, 14.7245
8671, 131334, 5891.655, 14.7244
8672, 129621, 5891.594, 14.7242
8673, 128948, 5891.533, 14.7241
8674, 128485, 5891.472, 14.7239
8675, 127923, 5891.410, 14.7238
8676, 127472, 5891.349, 14.7236
8677, 127257, 5891.288, 14.7235
8678, 127165, 5891.227, 14.7233
8679, 127294, 5891.166, 14.7232
8680, 128099, 5891.105, 14.7230
8681, 129740, 5891.044, 14.7229
8682, 131511, 5890.983, 14.7227
8683, 132381, 5890.921, 14.7226
8684, 132135, 5890.860, 14.7224
8685, 131615, 5890.799, 14.7222
8686, 131712, 5890.738, 14.7221
8687, 132524, 5890.677, 14.7219
8688, 133745, 5890.616, 14.7218
8689, 135305, 5890.555, 14.7216
8690, 137070, 5890.493, 14.7215
8691, 138166, 5890.432, 14.7213
8692, 137505, 5890.371, 14.7212
8693, 135229, 5890.310, 14.7210
8694, 133067, 5890.249, 14.7209
8695, 132755, 5890.188, 14.7207
8696, 134287, 5890.127, 14.7206
8697, 135993, 5890.066, 14.7204
8698, 136192, 5890.004, 14.7203
8699, 134453, 5889.943, 14.7201
8700, 131489, 5889.882, 14.7200
8701, 128394, 5889.821, 14.7198
8702, 126218, 5889.760, 14.7196
8703, 125797, 5889.699, 14.7195
8704, 127324, 5889.638, 14.7193
8705, 129854, 5889.576, 14.7192
8706, 131653, 5889.515, 14.7190
8707, 131570, 5889.454, 14.7189
8708, 130166, 5889.393, 14.7187
8709, 129093, 5889.332, 14.7186
8710, 129250, 5889.271, 14.7184
8711, 129869, 5889.210, 14.7183
8712, 129656, 5889.149, 14.7181
8713, 128430, 5889.087, 14.7180
8714, 127187, 5889.026, 14.7178
8715, 126839, 5888.965, 14.7177
8716, 127479, 5888.904, 14.7175
8717, 128700, 5888.843, 14.7174
8718, 129953, 5888.782, 14.7172
8719, 130444, 5888.721, 14.7171
8720, 129436, 5888.660, 14.7169
8721, 127117, 5888.598, 14.7167
8722, 124803, 5888.537, 14.7166
8723, 123837, 5888.476, 14.7164
8724, 124409, 5888.415, 14.7163
8725, 125670, 5888.354, 14.7161
8726, 126767, 5888.293, 14.7160
8727, 127535, 5888.232, 14.7158
8728, 128392, 5888.170, 14.7157
8729, 129747, 5888.109, 14.7155
8730, 131326, 5888.048, 14.7154
8731, 132060, 5887.987, 14.7152
8732, 131007, 5887.926, 14.7151
8733, 128564, 5887.865, 14.7149
8734, 126287, 5887.804, 14.7148
8735, 125302, 5887.743, 14.7146
8736, 125371, 5887.681, 14.7145
8737, 125769, 5887.620, 14.7143
8738, 126344, 5887.559, 14.7141
8739, 127083, 5887.498, 14.7140
8740, 127378, 5887.437, 14.7138
8741, 126783, 5887.376, 14.7137
8742, 126196, 5887.315, 14.7135
8743, 127109, 5887.253, 14.7134
8744, 129563, 5887.192, 14.7132
8745, 131844, 5887.131, 14.7131
8746, 132558, 5887.070, 14.7129
8747, 132187, 5887.009, 14.7128
8748, 132199, 5886.948, 14.7126
8749, 133349, 5886.887, 14.7125
8750, 135253, 5886.826, 14.7123
8751, 136976, 5886.764, 14.7122
8752, 137528, 5886.703, 14.7120
8753, 136382, 5886.642, 14.7119
8754, 134118, 5886.581, 14.7117
8755, 132111, 5886.520, 14.7115
8756, 130978, 5886.459, 14.7114
8757, 129797, 5886.398, 14.7112
8758, 127460, 5886.336, 14.7111
8759, 124347, 5886.275, 14.7109
8760, 121860, 5886.214, 14.7108
8761, 120616, 5886.153, 14.7106
8762, 120036, 5886.092, 14.7105
8763, 119582, 5886.031, 14.7103
8764, 119365, 5885.970, 14.7102
8765, 119399, 5885.909, 14.7100
8766, 119305, 5885.847, 14.7099
8767, 119252, 5885.786, 14.7097
8768, 120298, 5885.725, 14.7096
8769, 123000, 5885.664, 14.7094
8770, 126216, 5885.603, 14.7093
8771, 128116, 5885.542, 14.7091
8772, 128213, 5885.481, 14.7090
8773, 127695, 5885.419, 14.7088
8774, 127861, 5885.358, 14.7086
8775, 128958, 5885.297, 14.7085
8776, 130556, 5885.236, 14.7083
8777, 132270, 5885.175, 14.7082
8778, 133711, 5885.114, 14.7080
8779, 134312, 5885.053, 14.7079
8780, 133831, 5884.992, 14.7077
8781, 132848, 5884.930, 14.7076
8782, 132327, 5884.869, 14.7074
8783, 132746, 5884.808, 14.7073
8784, 133974, 5884.747, 14.7071
8785, 135780, 5884.686, 14.7070
8786, 137891, 5884.625, 14.7068
8787, 139528, 5884.564, 14.7067
8788, 139569, 5884.502, 14.7065
8789, 137579, 5884.441, 14.7064
8790, 134438, 5884.380, 14.7062
8791, 131576, 5884.319, 14.7060
8792, 129695, 5884.258, 14.7059
8793, 128414, 5884.197, 14.7057
8794, 126968, 5884.136, 14.7056
8795, 125062, 5884.075, 14.7054
8796, 123272, 5884.013, 14.7053
8797, 122791, 5883.952, 14.7051
8798, 124412, 5883.891, 14.7050
8799, 127424, 5883.830, 14.7048
8800, 129894, 5883.769, 14.7047
8801, 130577, 5883.708, 14.7045
8802, 130270, 5883.647, 14.7044
8803, 130602, 5883.585, 14.7042
8804, 131746, 5883.524, 14.7041
8805, 132254, 5883.463, 14.7039
8806, 131169, 5883.402, 14.7038
8807, 129275, 5883.341, 14.7036
8808, 127853, 5883.280, 14.7035
8809, 127186, 5883.219, 14.7033
8810, 126955, 5883.158, 14.7031
8811, 127350, 5883.096, 14.7030
8812, 128786, 5883.035, 14.7028
8813, 130846, 5882.974, 14.7027
8814, 132480, 5882.913, 14.7025
8815, 133248, 5882.852, 14.7024
8816, 133709, 5882.791, 14.7022
8817, 134604, 5882.730, 14.7021
8818, 136164, 5882.668, 14.7019
8819, 138171, 5882.607, 14.7018
8820, 140085, 5882.546, 14.7016
8821, 141131, 5882.485, 14.7015
8822, 140813, 5882.424, 14.7013
8823, 139439, 5882.363, 14.7012
8824, 137711, 5882.302, 14.7010
8825, 135809, 5882.241, 14.7009
8826, 133372, 5882.179, 14.7007
8827, 130347, 5882.118, 14.7005
8828, 127296, 5882.057, 14.7004
8829, 124753, 5881.996, 14.7002
8830, 122895, 5881.935, 14.7001
8831, 121970, 5881.874, 14.6999
8832, 122458, 5881.813, 14.6998
8833, 124409, 5881.751, 14.6996
8834, 126989, 5881.690, 14.6995
8835, 129114, 5881.629, 14.6993
8836, 130336, 5881.568, 14.6992
8837, 130942, 5881.507, 14.6990
8838, 131367, 5881.446, 14.6989
8839, 131706, 5881.385, 14.6987
8840, 131675, 5881.324, 14.6986
8841, 131007, 5881.262, 14.6984
8842, 130044, 5881.201, 14.6983
8843, 129784, 5881.140, 14.6981
8844, 130956, 5881.079, 14.6980
8845, 133042, 5881.018, 14.6978
8846, 134635, 5880.957, 14.6976
8847, 134804, 5880.896, 14.6975
8848, 133723, 5880.834, 14.6973
8849, 132052, 5880.773, 14.6972
8850, 130307, 5880.712, 14.6970
8851, 128972, 5880.651, 14.6969
8852, 128510, 5880.590, 14.6967
8853, 128894, 5880.529, 14.6966
8854, 129491, 5880.468, 14.6964
8855, 129690, 5880.407, 14.6963
8856, 129282, 5880.345, 14.6961
8857, 128157, 5880.284, 14.6960
8858, 126312, 5880.223, 14.6958
8859, 124380, 5880.162, 14.6957
8860, 123405, 5880.101, 14.6955
8861, 123560, 5880.040, 14.6954
8862, 123754, 5879.979, 14.6952
8863, 123086, 5879.917, 14.6950
8864, 122097, 5879.856, 14.6949
8865, 121864, 5879.795, 14.6947
8866, 122417, 5879.734, 14.6946
8867, 123006, 5879.673, 14.6944
8868, 123582, 5879.612, 14.6943
8869, 124961, 5879.551, 14.6941
8870, 127437, 5879.490, 14.6940
8871, 130105, 5879.428, 14.6938
8872, 131865, 5879.367, 14.6937
8873, 132596, 5879.306, 14.6935
8874, 133197, 5879.245, 14.6934
8875, 134842, 5879.184, 14.6932
8876, 138130, 5879.123, 14.6931
8877, 142401, 5879.062, 14.6929
8878, 145880, 5879.000, 14.6928
8879, 147051, 5878.939, 14.6926
8880, 146047, 5878.878, 14.6925
8881, 144247, 5878.817, 14.6923
8882, 142513, 5878.756, 14.6921
8883, 140380, 5878.695, 14.6920
8884, 137167, 5878.634, 14.6918
8885, 133257, 5878.573, 14.6917
8886, 129937, 5878.511, 14.6915
8887, 128251, 5878.450, 14.6914
8888, 128294, 5878.389, 14.6912
8889, 129399, 5878.328, 14.6911
8890, 130798, 5878.267, 14.6909
8891, 132171, 5878.206, 14.6908
8892, 133572, 5878.145, 14.6906
8893, 134796, 5878.084, 14.6905
8894, 135141, 5878.022, 14.6903
8895, 134181, 5877.961, 14.6902
8896, 132529, 5877.900, 14.6900
8897, 131226, 5877.839, 14.6899
8898, 130488, 5877.778, 14.6897
8899, 129662, 5877.717, 14.6895
8900, 128392, 5877.656, 14.6894
8901, 127076, 5877.594, 14.6892
8902, 126112, 5877.533, 14.6891
8903, 125491, 5877.472, 14.6889
8904, 125314, 5877.411, 14.6888
8905, 125789, 5877.350, 14.6886
8906, 126306, 5877.289, 14.6885
8907, 125468, 5877.228, 14.6883
8908, 122832, 5877.167, 14.6882
8909, 119948, 5877.105, 14.6880
8910, 118747, 5877.044, 14.6879
8911, 119344, 5876.983, 14.6877
8912, 120329, 5876.922, 14.6876
8913, 120851, 5876.861, 14.6874
8914, 121368, 5876.800, 14.6873
8915, 122369, 5876.739, 14.6871
8916, 123526, 5876.677, 14.6870
8917, 124398, 5876.616, 14.6868
8918, 125105, 5876.555, 14.6866
8919, 125765, 5876.494, 14.6865
8920, 125946, 5876.433, 14.6863
8921, 125302, 5876.372, 14.6862
8922, 124377, 5876.311, 14.6860
8923, 124145, 5876.250, 14.6859
8924, 124889, 5876.188, 14.6857
8925, 126063, 5876.127, 14.6856
8926, 127268, 5876.066, 14.6854
8927, 128829, 5876.005, 14.6853
8928, 131114, 5875.944, 14.6851
8929, 133576, 5875.883, 14.6850
8930, 134925, 5875.822, 14.6848
8931, 134466, 5875.760, 14.6847
8932, 132992, 5875.699, 14.6845
8933, 132038, 5875.638, 14.6844
8934, 132227, 5875.577, 14.6842
8935, 132720, 5875.516, 14.6840
8936, 132402, 5875.455, 14.6839
8937, 131146, 5875.394, 14.6837
8938, 129614, 5875.333, 14.6836
8939, 128316, 5875.271, 14.6834
8940, 127504, 5875.210, 14.6833
8941, 127670, 5875.149, 14.6831
8942, 129165, 5875.088, 14.6830
8943, 131249, 5875.027, 14.6828
8944, 132419, 5874.966, 14.6827
8945, 132137, 5874.905, 14.6825
8946, 131566, 5874.843, 14.6824
8947, 132070, 5874.782, 14.6822
8948, 133552, 5874.721, 14.6821
8949, 134928, 5874.660, 14.6819
8950, 135711, 5874.599, 14.6818
8951, 136248, 5874.538, 14.6816
8952, 136634, 5874.477, 14.6815
8953, 136385, 5874.416, 14.6813
8954, 135353, 5874.354, 14.6811
8955, 134191, 5874.293, 14.6810
8956, 133608, 5874.232, 14.6808
8957, 133614, 5874.171, 14.6807
8958, 133690, 5874.110, 14.6805
8959, 133203, 5874.049, 14.6804
8960, 131561, 5873.988, 14.6802
8961, 128674, 5873.926, 14.6801
8962, 125601, 5873.865, 14.6799
8963, 124095, 5873.804, 14.6798
8964, 124913, 5873.743, 14.6796
8965, 126867, 5873.682, 14.6795
8966, 128008, 5873.621, 14.6793
8967, 127448, 5873.560, 14.6792
8968, 125736, 5873.499, 14.6790
8969, 123980, 5873.437, 14.6789
8970, 123288, 5873.376, 14.6787
8971, 124620, 5873.315, 14.6785
8972, 128179, 5873.254, 14.6784
8973, 132812, 5873.193, 14.6782
8974, 136605, 5873.132, 14.6781
8975, 138339, 5873.071, 14.6779
8976, 138075, 5873.009, 14.6778
8977, 136522, 5872.948, 14.6776
8978, 134419, 5872.887, 14.6775
8979, 132500, 5872.826, 14.6773
8980, 131322, 5872.765, 14.6772
8981, 130825, 5872.704, 14.6770
8982, 130504, 5872.643, 14.6769
8983, 130135, 5872.582, 14.6767
8984, 129871, 5872.520, 14.6766
8985, 129582, 5872.459, 14.6764
8986, 128822, 5872.398, 14.6763
8987, 127776, 5872.337, 14.6761
8988, 127536, 5872.276, 14.6760
8989, 128824, 5872.215, 14.6758
8990, 130837, 5872.154, 14.6756
8991, 131902, 5872.092, 14.6755
8992, 131097, 5872.031, 14.6753
8993, 128840, 5871.970, 14.6752
8994, 126242, 5871.909, 14.6750
8995, 124464, 5871.848, 14.6749
8996, 124476, 5871.787, 14.6747
8997, 126679, 5871.726, 14.6746
8998, 130433, 5871.665, 14.6744
8999, 134258, 5871.603, 14.6743
9000, 136763, 5871.542, 14.6741
9001, 137457, 5871.481, 14.6740
9002, 136847, 5871.420, 14.6738
9003, 135859, 5871.359, 14.6737
9004, 135002, 5871.298, 14.6735
9005, 133992, 5871.237, 14.6734
9006, 132311, 5871.175, 14.6732
9007, 130188, 5871.114, 14.6730
9008, 128626, 5871.053, 14.6729
9009, 128313, 5870.992, 14.6727
9010, 128915, 5870.931, 14.6726
9011, 129759, 5870.870, 14.6724
9012, 130769, 5870.809, 14.6723
9013, 132257, 5870.748, 14.6721
9014, 134099, 5870.686, 14.6720
9015, 135679, 5870.625, 14.6718
9016, 136465, 5870.564, 14.6717
9017, 136130, 5870.503, 14.6715
9018, 134374, 5870.442, 14.6714
9019, 131303, 5870.381, 14.6712
9020, 127982, 5870.320, 14.6711
9021, 125881, 5870.258, 14.6709
9022, 125591, 5870.197, 14.6708
9023, 126485, 5870.136, 14.6706
9024, 127719, 5870.075, 14.6705
9025, 128990, 5870.014, 14.6703
9026, 130173, 5869.953, 14.6701
9027, 130912, 5869.892, 14.6700
9028, 131065, 5869.831, 14.6698
9029, 131208, 5869.769, 14.6697
9030, 132064, 5869.708, 14.6695
9031, 133505, 5869.647, 14.6694
9032, 134602, 5869.586, 14.6692
9033, 134780, 5869.525, 14.6691
9034, 134583, 5869.464, 14.6689
9035, 135006, 5869.403, 14.6688
9036, 136234, 5869.341, 14.6686
9037, 137412, 5869.280, 14.6685
9038, 137756, 5869.219, 14.6683
9039, 137532, 5869.158, 14.6682
9040, 137597, 5869.097, 14.6680
9041, 138248, 5869.036, 14.6679
9042, 139052, 5868.975, 14.6677
9043, 139723, 5868.914, 14.6675
9044, 140490, 5868.852, 14.6674
9045, 141412, 5868.791, 14.6672
9046, 141994, 5868.730, 14.6671
9047, 141839, 5868.669, 14.6669
9048, 141147, 5868.608, 14.6668
9049, 140185, 5868.547, 14.6666
9050, 138850, 5868.486, 14.6665
9051, 137322, 5868.424, 14.6663
9052, 136496, 5868.363, 14.6662
9053, 136904, 5868.302, 14.6660
9054, 137607, 5868.241, 14.6659
9055, 137086, 5868.180, 14.6657
9056, 135089, 5868.119, 14.6656
9057, 132748, 5868.058, 14.6654
9058, 131043, 5867.997, 14.6653
9059, 130061, 5867.935, 14.6651
9060, 129727, 5867.874, 14.6650
9061, 130148, 5867.813, 14.6648
9062, 131007, 5867.752, 14.6646
9063, 131545, 5867.691, 14.6645
9064, 131529, 5867.630, 14.6643
9065, 131435, 5867.569, 14.6642
9066, 131312, 5867.507, 14.6640
9067, 130351, 5867.446, 14.6639
9068, 128176, 5867.385, 14.6637
9069, 125838, 5867.324, 14.6636
9070, 124814, 5867.263, 14.6634
9071, 125390, 5867.202, 14.6633
9072, 126615, 5867.141, 14.6631
9073, 127469, 5867.080, 14.6630
9074, 127563, 5867.018, 14.6628
9075, 127040, 5866.957, 14.6627
9076, 126399, 5866.896, 14.6625
9077, 126224, 5866.835, 14.6624
9078, 126669, 5866.774, 14.6622
9079, 127345, 5866.713, 14.6620
9080, 127947, 5866.652, 14.6619
9081, 128629, 5866.591, 14.6617
9082, 129447, 5866.529, 14.6616
9083, 129983, 5866.468, 14.6614
9084, 130048, 5866.407, 14.6613
9085, 130312, 5866.346, 14.6611
9086, 131449, 5866.285, 14.6610
9087, 132900, 5866.224, 14.6608
9088, 133300, 5866.163, 14.6607
9089, 132284, 5866.101, 14.6605
9090, 131105, 5866.040, 14.6604
9091, 131203, 5865.979, 14.6602
9092, 132598, 5865.918, 14.6601
9093, 134010, 5865.857, 14.6599
9094, 134235, 5865.796, 14.6598
9095, 133097, 5865.735, 14.6596
9096, 131325, 5865.674, 14.6595
9097, 129904, 5865.612, 14.6593
9098, 129526, 5865.551, 14.6591
9099, 130194, 5865.490, 14.6590
9100, 131137, 5865.429, 14.6588
9101, 131375, 5865.368, 14.6587
9102, 130797, 5865.307, 14.6585
9103, 130534, 5865.246, 14.6584
9104, 131650, 5865.184, 14.6582
9105, 133348, 5865.123, 14.6581
9106, 133276, 5865.062, 14.6579
9107, 130208, 5865.001, 14.6578
9108, 125875, 5864.940, 14.6576
9109, 123288, 5864.879, 14.6575
9110, 123616, 5864.818, 14.6573
9111, 125597, 5864.757, 14.6572
9112, 127694, 5864.695, 14.6570
9113, 129472, 5864.634, 14.6569
9114, 130788, 5864.573, 14.6567
9115, 131186, 5864.512, 14.6565
9116, 130799, 5864.451, 14.6564
9117, 130667, 5864.390, 14.6562
9118, 131205, 5864.329, 14.6561
9119, 131296, 5864.267, 14.6559
9120, 129952, 5864.206, 14.6558
9121, 128069, 5864.145, 14.6556
9122, 127299, 5864.084, 14.6555
9123, 127743, 5864.023, 14.6553
9124, 128191, 5863.962, 14.6552
9125, 128359, 5863.901, 14.6550
9126, 129287, 5863.840, 14.6549
9127, 131263, 5863.778, 14.6547
9128, 132767, 5863.717, 14.6546
9129, 132229, 5863.656, 14.6544
9130, 130004, 5863.595, 14.6543
9131, 127842, 5863.534, 14.6541
9132, 126930, 5863.473, 14.6540
9133, 127091, 5863.412, 14.6538
9134, 127586, 5863.350, 14.6536
9135, 128026, 5863.289, 14.6535
9136, 128480, 5863.228, 14.6533
9137, 129144, 5863.167, 14.6532
9138, 130057, 5863.106, 14.6530
9139, 131090, 5863.045, 14.6529
9140, 132185, 5862.984, 14.6527
9141, 133472, 5862.923, 14.6526
9142, 135067, 5862.861, 14.6524
9143, 136801, 5862.800, 14.6523
9144, 138331, 5862.739, 14.6521
9145, 139417, 5862.678, 14.6520
9146, 139925, 5862.617, 14.6518
9147, 139733, 5862.556, 14.6517
9148, 138974, 5862.495, 14.6515
9149, 138229, 5862.433, 14.6514
9150, 138122, 5862.372, 14.6512
9151, 138671, 5862.311, 14.6510
9152, 139316, 5862.250, 14.6509
9153, 139487, 5862.189, 14.6507
9154, 138952, 5862.128, 14.6506
9155, 137744, 5862.067, 14.6504
9156, 136166, 5862.006, 14.6503
9157, 134764, 5861.944, 14.6501
9158, 133824, 5861.883, 14.6500
9159, 132832, 5861.822, 14.6498
9160, 130865, 5861.761, 14.6497
9161, 127684, 5861.700, 14.6495
9162, 124252, 5861.639, 14.6494
9163, 122096, 5861.578, 14.6492
9164, 122271, 5861.516, 14.6491
9165, 124765, 5861.455, 14.6489
9166, 128580, 5861.394, 14.6488
9167, 132406, 5861.333, 14.6486
9168, 135487, 5861.272, 14.6485
9169, 137883, 5861.211, 14.6483
9170, 139794, 5861.150, 14.6481
9171, 140904, 5861.089, 14.6480
9172, 140760, 5861.027, 14.6478
9173, 139547, 5860.966, 14.6477
9174, 137996, 5860.905, 14.6475
9175, 136644, 5860.844, 14.6474
9176, 135584, 5860.783, 14.6472
9177, 134809, 5860.722, 14.6471
9178, 134310, 5860.661, 14.6469
9179, 133969, 5860.599, 14.6468
9180, 133886, 5860.538, 14.6466
9181, 134589, 5860.477, 14.6465
9182, 136265, 5860.416, 14.6463
9183, 137846, 5860.355, 14.6462
9184, 137801, 5860.294, 14.6460
9185, 135981, 5860.233, 14.6459
9186, 133943, 5860.172, 14.6457
9187, 133127, 5860.110, 14.6455
9188, 133457, 5860.049, 14.6454
9189, 134075, 5859.988, 14.6452
9190, 134619, 5859.927, 14.6451
9191, 135149, 5859.866, 14.6449
9192, 135435, 5859.805, 14.6448
9193, 135134, 5859.744, 14.6446
9194, 134379, 5859.682, 14.6445
9195, 133520, 5859.621, 14.6443
9196, 132520, 5859.560, 14.6442
9197, 131238, 5859.499, 14.6440
9198, 130135, 5859.438, 14.6439
9199, 129999, 5859.377, 14.6437
9200, 130915, 5859.316, 14.6436
9201, 132100, 5859.255, 14.6434
9202, 132845, 5859.193, 14.6433
9203, 133162, 5859.132, 14.6431
9204, 133338, 5859.071, 14.6430
9205, 133306, 5859.010, 14.6428
9206, 132841, 5858.949, 14.6426
9207, 132162, 5858.888, 14.6425
9208, 131976, 5858.827, 14.6423
9209, 132766, 5858.765, 14.6422
9210, 134180, 5858.704, 14.6420
9211, 135320, 5858.643, 14.6419
9212, 135713, 5858.582, 14.6417
9213, 135810, 5858.521, 14.6416
9214, 136259, 5858.460, 14.6414
9215, 136805, 5858.399, 14.6413
9216, 136400, 5858.338, 14.6411
9217, 134549, 5858.276, 14.6410
9218, 132056, 5858.215, 14.6408
9219, 130103, 5858.154, 14.6407
9220, 128989, 5858.093, 14.6405
9221, 128312, 5858.032, 14.6404
9222, 128071, 5857.971, 14.6402
9223, 128806, 5857.910, 14.6400
9224, 130560, 5857.848, 14.6399
9225, 132360, 5857.787, 14.6397
9226, 133171, 5857.726, 14.6396
9227, 132998, 5857.665, 14.6394
9228, 132728, 5857.604, 14.6393
9229, 133115, 5857.543, 14.6391
9230, 134236, 5857.482, 14.6390
9231, 135720, 5857.421, 14.6388
9232, 137044, 5857.359, 14.6387
9233, 137640, 5857.298, 14.6385
9234, 137140, 5857.237, 14.6384
9235, 135733, 5857.176, 14.6382
9236, 134043, 5857.115, 14.6381
9237, 132542, 5857.054, 14.6379
9238, 131298, 5856.993, 14.6378
9239, 130354, 5856.931, 14.6376
9240, 129975, 5856.870, 14.6375
9241, 130167, 5856.809, 14.6373
9242, 130262, 5856.748, 14.6371
9243, 129486, 5856.687, 14.6370
9244, 127922, 5856.626, 14.6368
9245, 126426, 5856.565, 14.6367
9246, 125591, 5856.504, 14.6365
9247, 125231, 5856.442, 14.6364
9248, 124981, 5856.381, 14.6362
9249, 124810, 5856.320, 14.6361
9250, 124627, 5856.259, 14.6359
9251, 123971, 5856.198, 14.6358
9252, 122636, 5856.137, 14.6356
9253, 121309, 5856.076, 14.6355
9254, 121034, 5856.014, 14.6353
9255, 122175, 5855.953, 14.6352
9256, 124334, 5855.892, 14.6350
9257, 127005, 5855.831, 14.6349
9258, 129696, 5855.770, 14.6347
9259, 131627, 5855.709, 14.6345
9260, 132119, 5855.648, 14.6344
9261, 131425, 5855.587, 14.6342
9262, 130499, 5855.525, 14.6341
9263, 129768, 5855.464, 14.6339
9264, 128778, 5855.403, 14.6338
9265, 127337, 5855.342, 14.6336
9266, 126251, 5855.281, 14.6335
9267, 126408, 5855.220, 14.6333
9268, 127616, 5855.159, 14.6332
9269, 128978, 5855.098, 14.6330
9270, 130056, 5855.036, 14.6329
9271, 130942, 5854.975, 14.6327
9272, 131390, 5854.914, 14.6326
9273, 130733, 5854.853, 14.6324
9274, 128911, 5854.792, 14.6323
9275, 126963, 5854.731, 14.6321
9276, 126086, 5854.670, 14.6319
9277, 126531, 5854.608, 14.6318
9278, 127753, 5854.547, 14.6316
9279, 129328, 5854.486, 14.6315
9280, 131221, 5854.425, 14.6313
9281, 133236, 5854.364, 14.6312
9282, 134739, 5854.303, 14.6310
9283, 135233, 5854.242, 14.6309
9284, 134875, 5854.181, 14.6307
9285, 134117, 5854.119, 14.6306
9286, 133030, 5854.058, 14.6304
9287, 131401, 5853.997, 14.6303
9288, 129532, 5853.936, 14.6301
9289, 128470, 5853.875, 14.6300
9290, 129113, 5853.814, 14.6298
9291, 131159, 5853.753, 14.6297
9292, 133175, 5853.691, 14.6295
9293, 133711, 5853.630, 14.6294
9294, 132451, 5853.569, 14.6292
9295, 130470, 5853.508, 14.6290
9296, 129370, 5853.447, 14.6289
9297, 129934, 5853.386, 14.6287
9298, 131512, 5853.325, 14.6286
9299, 132922, 5853.264, 14.6284
9300, 133863, 5853.202, 14.6283
9301, 134994, 5853.141, 14.6281
9302, 136585, 5853.080, 14.6280
9303, 137803, 5853.019, 14.6278
9304, 137753, 5852.958, 14.6277
9305, 136654, 5852.897, 14.6275
9306, 135482, 5852.836, 14.6274
9307, 134899, 5852.774, 14.6272
9308, 135159, 5852.713, 14.6271
9309, 136492, 5852.652, 14.6269
9310, 138652, 5852.591, 14.6268
9311, 140366, 5852.530, 14.6266
9312, 140309, 5852.469, 14.6264
9313, 138646, 5852.408, 14.6263
9314, 136675, 5852.347, 14.6261
9315, 134942, 5852.285, 14.6260
9316, 132800, 5852.224, 14.6258
9317, 130066, 5852.163, 14.6257
9318, 127886, 5852.102, 14.6255
9319, 127243, 5852.041, 14.6254
9320, 127594, 5851.980, 14.6252
9321, 127914, 5851.919, 14.6251
9322, 128385, 5851.857, 14.6249
9323, 129956, 5851.796, 14.6248
9324, 132543, 5851.735, 14.6246
9325, 134736, 5851.674, 14.6245
9326, 135350, 5851.613, 14.6243
9327, 134510, 5851.552, 14.6242
9328, 133107, 5851.491, 14.6240
9329, 131832, 5851.430, 14.6239
9330, 130937, 5851.368, 14.6237
9331, 130399, 5851.307, 14.6235
9332, 130039, 5851.246, 14.6234
9333, 129732, 5851.185, 14.6232
9334, 129758, 5851.124, 14.6231
9335, 130671, 5851.063, 14.6229
9336, 132539, 5851.002, 14.6228
9337, 134368, 5850.940, 14.6226
9338, 134632, 5850.879, 14.6225
9339, 132682, 5850.818, 14.6223
9340, 129663, 5850.757, 14.6222
9341, 127677, 5850.696, 14.6220
9342, 127708, 5850.635, 14.6219
9343, 128536, 5850.574, 14.6217
9344, 128130, 5850.513, 14.6216
9345, 126009, 5850.451, 14.6214
9346, 123581, 5850.390, 14.6213
9347, 122186, 5850.329, 14.6211
9348, 121700, 5850.268, 14.6209
9349, 121478, 5850.207, 14.6208
9350, 121794, 5850.146, 14.6206
9351, 123397, 5850.085, 14.6205
9352, 126032, 5850.023, 14.6203
9353, 128432, 5849.962, 14.6202
9354, 129802, 5849.901, 14.6200
9355, 130514, 5849.840, 14.6199
9356, 131114, 5849.779, 14.6197
9357, 131349, 5849.718, 14.6196
9358, 130643, 5849.657, 14.6194
9359, 129176, 5849.596, 14.6193
9360, 127951, 5849.534, 14.6191
9361, 127759, 5849.473, 14.6190
9362, 128355, 5849.412, 14.6188
9363, 128803, 5849.351, 14.6187
9364, 128583, 5849.290, 14.6185
9365, 128226, 5849.229, 14.6184
9366, 128760, 5849.168, 14.6182
9367, 130612, 5849.106, 14.6180
9368, 133198, 5849.045, 14.6179
9369, 135482, 5848.984, 14.6177
9370, 136724, 5848.923, 14.6176
9371, 136778, 5848.862, 14.6174
9372, 136069, 5848.801, 14.6173
9373, 135271, 5848.740, 14.6171
9374, 134575, 5848.679, 14.6170
9375, 133297, 5848.617, 14.6168
9376, 130791, 5848.556, 14.6167
9377, 127806, 5848.495, 14.6165
9378, 126170, 5848.434, 14.6164
9379, 126734, 5848.373, 14.6162
9380, 128416, 5848.312, 14.6161
9381, 129785, 5848.251, 14.6159
9382, 130759, 5848.189, 14.6158
9383, 131901, 5848.128, 14.6156
9384, 132872, 5848.067, 14.6154
9385, 132912, 5848.006, 14.6153
9386, 132497, 5847.945, 14.6151
9387, 132970, 5847.884, 14.6150
9388, 134405, 5847.823, 14.6148
9389, 135165, 5847.762, 14.6147
9390, 134133, 5847.700, 14.6145
9391, 132243, 5847.639, 14.6144
9392, 131097, 5847.578, 14.6142
9393, 131060, 5847.517, 14.6141
9394, 131572, 5847.456, 14.6139
9395, 132484, 5847.395, 14.6138
9396, 133797, 5847.334, 14.6136
9397, 134523, 5847.272, 14.6135
9398, 133257, 5847.211, 14.6133
9399, 130169, 5847.150, 14.6132
9400, 127383, 5847.089, 14.6130
9401, 126668, 5847.028, 14.6129
9402, 127372, 5846.967, 14.6127
9403, 127287, 5846.906, 14.6125
9404, 125284, 5846.845, 14.6124
9405, 122477, 5846.783, 14.6122
9406, 120804, 5846.722, 14.6121
9407, 120984, 5846.661, 14.6119
9408, 122058, 5846.600, 14.6118
9409, 122547, 5846.539, 14.6116
9410, 121780, 5846.478, 14.6115
9411, 120253, 5846.417, 14.6113
9412, 119047, 5846.355, 14.6112
9413, 118975, 5846.294, 14.6110
9414, 120099, 5846.233, 14.6109
9415, 121873, 5846.172, 14.6107
9416, 123620, 5846.111, 14.6106
9417, 124816, 5846.050, 14.6104
9418, 125048, 5845.989, 14.6103
9419, 124081, 5845.928, 14.6101
9420, 122179, 5845.866, 14.6099
9421, 120150, 5845.805, 14.6098
9422, 118823, 5845.744, 14.6096
9423, 118611, 5845.683, 14.6095
9424, 119742, 5845.622, 14.6093
9425, 122515, 5845.561, 14.6092
9426, 126702, 5845.500, 14.6090
9427, 130963, 5845.438, 14.6089
9428, 133685, 5845.377, 14.6087
9429, 134589, 5845.316, 14.6086
9430, 134850, 5845.255, 14.6084
9431, 135346, 5845.194, 14.6083
9432, 135561, 5845.133, 14.6081
9433, 134677, 5845.072, 14.6080
9434, 133028, 5845.011, 14.6078
9435, 131726, 5844.949, 14.6077
9436, 131281, 5844.888, 14.6075
9437, 131399, 5844.827, 14.6074
9438, 131939, 5844.766, 14.6072
9439, 133247, 5844.705, 14.6070
9440, 135486, 5844.644, 14.6069
9441, 138223, 5844.583, 14.6067
9442, 140798, 5844.522, 14.6066
9443, 142762, 5844.460, 14.6064
9444, 143986, 5844.399, 14.6063
9445, 144720, 5844.338, 14.6061
9446, 145343, 5844.277, 14.6060
9447, 145609, 5844.216, 14.6058
9448, 144380, 5844.155, 14.6057
9449, 140846, 5844.094, 14.6055
9450, 135953, 5844.032, 14.6054
9451, 131985, 5843.971, 14.6052
9452, 130514, 5843.910, 14.6051
9453, 131167, 5843.849, 14.6049
9454, 132325, 5843.788, 14.6048
9455, 132476, 5843.727, 14.6046
9456, 130992, 5843.666, 14.6044
9457, 128394, 5843.605, 14.6043
9458, 126120, 5843.543, 14.6041
9459, 125448, 5843.482, 14.6040
9460, 126343, 5843.421, 14.6038
9461, 127788, 5843.360, 14.6037
9462, 129222, 5843.299, 14.6035
9463, 130944, 5843.238, 14.6034
9464, 132914, 5843.177, 14.6032
9465, 134048, 5843.115, 14.6031
9466, 133366, 5843.054, 14.6029
9467, 131299, 5842.993, 14.6028
9468, 129277, 5842.932, 14.6026
9469, 128377, 5842.871, 14.6025
9470, 128849, 5842.810, 14.6023
9471, 130508, 5842.749, 14.6022
9472, 132811, 5842.688, 14.6020
9473, 134684, 5842.626, 14.6019
9474, 135057, 5842.565, 14.6017
9475, 133844, 5842.504, 14.6015
9476, 132067, 5842.443, 14.6014
9477, 130830, 5842.382, 14.6012
9478, 130306, 5842.321, 14.6011
9479, 129858, 5842.260, 14.6009
9480, 129047, 5842.198, 14.6008
9481, 128360, 5842.137, 14.6006
9482, 128800, 5842.076, 14.6005
9483, 130639, 5842.015, 14.6003
9484, 132899, 5841.954, 14.6002
9485, 134380, 5841.893, 14.6000
9486, 134989, 5841.832, 14.5999
9487, 135487, 5841.771, 14.5997
9488, 136053, 5841.709, 14.5996
9489, 135922, 5841.648, 14.5994
9490, 134699, 5841.587, 14.5993
9491, 133198, 5841.526, 14.5991
9492, 132397, 5841.465, 14.5989
9493, 132161, 5841.404, 14.5988
9494, 131653, 5841.343, 14.5986
9495, 130592, 5841.281, 14.5985
9496, 129381, 5841.220, 14.5983
9497, 128277, 5841.159, 14.5982
9498, 127184, 5841.098, 14.5980
9499, 126233, 5841.037, 14.5979
9500, 125917, 5840.976, 14.5977
9501, 126529, 5840.915, 14.5976
9502, 127914, 5840.854, 14.5974
9503, 129741, 5840.792, 14.5973
9504, 131586, 5840.731, 14.5971
9505, 132816, 5840.670, 14.5970
9506, 132945, 5840.609, 14.5968
9507, 132227, 5840.548, 14.5967
9508, 131471, 5840.487, 14.5965
9509, 131168, 5840.426, 14.5964
9510, 131103, 5840.364, 14.5962
9511, 130806, 5840.303, 14.5960
9512, 130020, 5840.242, 14.5959
9513, 128754, 5840.181, 14.5957
9514, 127393, 5840.120, 14.5956
9515, 126852, 5840.059, 14.5954
9516, 128097, 5839.998, 14.5953
9517, 131163, 5839.937, 14.5951
9518, 134842, 5839.875, 14.5950
9519, 137522, 5839.814, 14.5948
9520, 138240, 5839.753, 14.5947
9521, 137072, 5839.692, 14.5945
9522, 134988, 5839.631, 14.5944
9523, 133369, 5839.570, 14.5942
9524, 133064, 5839.509, 14.5941
9525, 133545, 5839.447, 14.5939
9526, 133333, 5839.386, 14.5938
9527, 131632, 5839.325, 14.5936
9528, 129254, 5839.264, 14.5934
9529, 127632, 5839.203, 14.5933
9530, 127264, 5839.142, 14.5931
9531, 127576, 5839.081, 14.5930
9532, 128021, 5839.020, 14.5928
9533, 128642, 5838.958, 14.5927
9534, 129470, 5838.897, 14.5925
9535, 129948, 5838.836, 14.5924
9536, 129358, 5838.775, 14.5922
9537, 127699, 5838.714, 14.5921
9538, 125911, 5838.653, 14.5919
9539, 125147, 5838.592, 14.5918
9540, 125777, 5838.530, 14.5916
9541, 127135, 5838.469, 14.5915
9542, 128354, 5838.408, 14.5913
9543, 129430, 5838.347, 14.5912
9544, 131126, 5838.286, 14.5910
9545, 133590, 5838.225, 14.5909
9546, 135554, 5838.164, 14.5907
9547, 135518, 5838.103, 14.5905
9548, 133655, 5838.041, 14.5904
9549, 131850, 5837.980, 14.5902
9550, 131723, 5837.919, 14.5901
9551, 133193, 5837.858, 14.5899
9552, 135175, 5837.797, 14.5898
9553, 136912, 5837.736, 14.5896
9554, 138109, 5837.675, 14.5895
9555, 138367, 5837.613, 14.5893
9556, 137417, 5837.552, 14.5892
9557, 135717, 5837.491, 14.5890
9558, 134093, 5837.430, 14.5889
9559, 132879, 5837.369, 14.5887
9560, 132122, 5837.308, 14.5886
9561, 132489, 5837.247, 14.5884
9562, 134880, 5837.186, 14.5883
9563, 138798, 5837.124, 14.5881
9564, 142040, 5837.063, 14.5879
9565, 142747, 5837.002, 14.5878
9566, 141199, 5836.941, 14.5876
9567, 139012, 5836.880, 14.5875
9568, 137154, 5836.819, 14.5873
9569, 135619, 5836.758, 14.5872
9570, 134643, 5836.696, 14.5870
9571, 134993, 5836.635, 14.5869
9572, 136792, 5836.574, 14.5867
9573, 138876, 5836.513, 14.5866
9574, 139835, 5836.452, 14.5864
9575, 139308, 5836.391, 14.5863
9576, 137899, 5836.330, 14.5861
9577, 136166, 5836.269, 14.5860
9578, 134145, 5836.207, 14.5858
9579, 131831, 5836.146, 14.5857
9580, 129703, 5836.085, 14.5855
9581, 128534, 5836.024, 14.5854
9582, 128677, 5835.963, 14.5852
9583, 129762, 5835.902, 14.5850
9584, 131218, 5835.841, 14.5849
9585, 132963, 5835.779, 14.5847
9586, 135211, 5835.718, 14.5846
9587, 137694, 5835.657, 14.5844
9588, 139620, 5835.596, 14.5843
9589, 140599, 5835.535, 14.5841
9590, 141076, 5835.474, 14.5840
9591, 141579, 5835.413, 14.5838
9592, 142082, 5835.352, 14.5837
9593, 142464, 5835.290, 14.5835
9594, 142941, 5835.229, 14.5834
9595, 143445, 5835.168, 14.5832
9596, 143223, 5835.107, 14.5831
9597, 141861, 5835.046, 14.5829
9598, 140151, 5834.985, 14.5828
9599, 138988, 5834.924, 14.5826
9600, 137952, 5834.862, 14.5824
9601, 136136, 5834.801, 14.5823
9602, 133905, 5834.740, 14.5821
9603, 132321, 5834.679, 14.5820
9604, 131088, 5834.618, 14.5818
9605, 128819, 5834.557, 14.5817
9606, 125635, 5834.496, 14.5815
9607, 123659, 5834.435, 14.5814
9608, 124282, 5834.373, 14.5812
9609, 126568, 5834.312, 14.5811
9610, 129239, 5834.251, 14.5809
9611, 132514, 5834.190, 14.5808
9612, 136593, 5834.129, 14.5806
9613, 139799, 5834.068, 14.5805
9614, 140146, 5834.007, 14.5803
9615, 138047, 5833.945, 14.5802
9616, 135747, 5833.884, 14.5800
9617, 134569, 5833.823, 14.5799
9618, 134308, 5833.762, 14.5797
9619, 134825, 5833.701, 14.5795
9620, 136279, 5833.640, 14.5794
9621, 137839, 5833.579, 14.5792
9622, 138062, 5833.518, 14.5791
9623, 136964, 5833.456, 14.5789
9624, 136127, 5833.395, 14.5788
9625, 136208, 5833.334, 14.5786
9626, 135904, 5833.273, 14.5785
9627, 134173, 5833.212, 14.5783
9628, 132073, 5833.151, 14.5782
9629, 131232, 5833.090, 14.5780
9630, 131484, 5833.029, 14.5779
9631, 131364, 5832.967, 14.5777
9632, 130435, 5832.906, 14.5776
9633, 129789, 5832.845, 14.5774
9634, 130264, 5832.784, 14.5773
9635, 131232, 5832.723, 14.5771
9636, 131516, 5832.662, 14.5769
9637, 130906, 5832.601, 14.5768
9638, 130288, 5832.539, 14.5766
9639, 130449, 5832.478, 14.5765
9640, 131122, 5832.417, 14.5763
9641, 131394, 5832.356, 14.5762
9642, 130969, 5832.295, 14.5760
9643, 130587, 5832.234, 14.5759
9644, 130956, 5832.173, 14.5757
9645, 131598, 5832.112, 14.5756
9646, 131317, 5832.050, 14.5754
9647, 129670, 5831.989, 14.5753
9648, 127412, 5831.928, 14.5751
9649, 125561, 5831.867, 14.5750
9650, 124619, 5831.806, 14.5748
9651, 124712, 5831.745, 14.5747
9652, 125823, 5831.684, 14.5745
9653, 127656, 5831.622, 14.5744
9654, 129770, 5831.561, 14.5742
9655, 131999, 5831.500, 14.5740
9656, 134289, 5831.439, 14.5739
9657, 136171, 5831.378, 14.5737
9658, 137038, 5831.317, 14.5736
9659, 136996, 5831.256, 14.5734
9660, 136714, 5831.195, 14.5733
9661, 136256, 5831.133, 14.5731
9662, 134950, 5831.072, 14.5730
9663, 132736, 5831.011, 14.5728
9664, 130799, 5830.950, 14.5727
9665, 130257, 5830.889, 14.5725
9666, 130851, 5830.828, 14.5724
9667, 131551, 5830.767, 14.5722
9668, 131928, 5830.705, 14.5721
9669, 132351, 5830.644, 14.5719
9670, 133262, 5830.583, 14.5718
9671, 134794, 5830.522, 14.5716
9672, 136721, 5830.461, 14.5714
9673, 138255, 5830.400, 14.5713
9674, 138319, 5830.339, 14.5711
9675, 136607, 5830.278, 14.5710
9676, 134138, 5830.216, 14.5708
9677, 132352, 5830.155, 14.5707
9678, 131947, 5830.094, 14.5705
9679, 132757, 5830.033, 14.5704
9680, 134172, 5829.972, 14.5702
9681, 135290, 5829.911, 14.5701
9682, 135309, 5829.850, 14.5699
9683, 134327, 5829.788, 14.5698
9684, 133192, 5829.727, 14.5696
9685, 132146, 5829.666, 14.5695
9686, 130482, 5829.605, 14.5693
9687, 128171, 5829.544, 14.5692
9688, 126667, 5829.483, 14.5690
9689, 126963, 5829.422, 14.5689
9690, 127813, 5829.361, 14.5687
9691, 127509, 5829.299, 14.5685
9692, 126796, 5829.238, 14.5684
9693, 128081, 5829.177, 14.5682
9694, 131779, 5829.116, 14.5681
9695, 135441, 5829.055, 14.5679
9696, 136985, 5828.994, 14.5678
9697, 137065, 5828.933, 14.5676
9698, 137372, 5828.871, 14.5675
9699, 138154, 5828.810, 14.5673
9700, 138700, 5828.749, 14.5672
9701, 139181, 5828.688, 14.5670
9702, 140491, 5828.627, 14.5669
9703, 142596, 5828.566, 14.5667
9704, 144332, 5828.505, 14.5666
9705, 144848, 5828.444, 14.5664
9706, 144432, 5828.382, 14.5663
9707, 143845, 5828.321, 14.5661
9708, 143478, 5828.260, 14.5659
9709, 143259, 5828.199, 14.5658
9710, 142968, 5828.138, 14.5656
9711, 142484, 5828.077, 14.5655
9712, 141815, 5828.016, 14.5653
9713, 140827, 5827.954, 14.5652
9714, 139042, 5827.893, 14.5650
9715, 136129, 5827.832, 14.5649
9716, 132655, 5827.771, 14.5647
9717, 129799, 5827.710, 14.5646
9718, 128124, 5827.649, 14.5644
9719, 127179, 5827.588, 14.5643
9720, 126488, 5827.527, 14.5641
9721, 126147, 5827.465, 14.5640
9722, 126075, 5827.404, 14.5638
9723, 125677, 5827.343, 14.5637
9724, 125029, 5827.282, 14.5635
9725, 125507, 5827.221, 14.5634
9726, 128104, 5827.160, 14.5632
9727, 131657, 5827.099, 14.5630
9728, 134035, 5827.037, 14.5629
9729, 134795, 5826.976, 14.5627
9730, 135307, 5826.915, 14.5626
9731, 136300, 5826.854, 14.5624
9732, 136777, 5826.793, 14.5623
9733, 135757, 5826.732, 14.5621
9734, 133766, 5826.671, 14.5620
9735, 131883, 5826.610, 14.5618
9736, 130392, 5826.548, 14.5617
9737, 129258, 5826.487, 14.5615
9738, 129073, 5826.426, 14.5614
9739, 130421, 5826.365, 14.5612
9740, 132715, 5826.304, 14.5611
9741, 134672, 5826.243, 14.5609
9742, 135758, 5826.182, 14.5608
9743, 136331, 5826.120, 14.5606
9744, 136573, 5826.059, 14.5604
9745, 136203, 5825.998, 14.5603
9746, 135262, 5825.937, 14.5601
9747, 134427, 5825.876, 14.5600
9748, 134366, 5825.815, 14.5598
9749, 135306, 5825.754, 14.5597
9750, 137219, 5825.693, 14.5595
9751, 139744, 5825.631, 14.5594
9752, 141935, 5825.570, 14.5592
9753, 142971, 5825.509, 14.5591
9754, 143344, 5825.448, 14.5589
9755, 144510, 5825.387, 14.5588
9756, 146917, 5825.326, 14.5586
9757, 149157, 5825.265, 14.5585
9758, 149644, 5825.203, 14.5583
9759, 148454, 5825.142, 14.5582
9760, 146786, 5825.081, 14.5580
9761, 145288, 5825.020, 14.5579
9762, 143895, 5824.959, 14.5577
9763, 142756, 5824.898, 14.5575
9764, 142029, 5824.837, 14.5574
9765, 140936, 5824.776, 14.5572
9766, 138464, 5824.714, 14.5571
9767, 135308, 5824.653, 14.5569
9768, 133762, 5824.592, 14.5568
9769, 134909, 5824.531, 14.5566
9770, 136988, 5824.470, 14.5565
9771, 137559, 5824.409, 14.5563
9772, 136510, 5824.348, 14.5562
9773, 135729, 5824.286, 14.5560
9774, 136267, 5824.225, 14.5559
9775, 137167, 5824.164, 14.5557
9776, 137202, 5824.103, 14.5556
9777, 136508, 5824.042, 14.5554
9778, 136031, 5823.981, 14.5553
9779, 136165, 5823.920, 14.5551
9780, 136559, 5823.859, 14.5549
9781, 136812, 5823.797, 14.5548
9782, 136900, 5823.736, 14.5546
9783, 137148, 5823.675, 14.5545
9784, 137972, 5823.614, 14.5543
9785, 139390, 5823.553, 14.5542
9786, 140627, 5823.492, 14.5540
9787, 140652, 5823.431, 14.5539
9788, 139296, 5823.369, 14.5537
9789, 137409, 5823.308, 14.5536
9790, 135704, 5823.247, 14.5534
9791, 134009, 5823.186, 14.5533
9792, 132038, 5823.125, 14.5531
9793, 130346, 5823.064, 14.5530
9794, 129850, 5823.003, 14.5528
9795, 130672, 5822.942, 14.5527
9796, 132037, 5822.880, 14.5525
9797, 133189, 5822.819, 14.5523
9798, 133903, 5822.758, 14.5522
9799, 134237, 5822.697, 14.5520
9800, 134314, 5822.636, 14.5519
9801, 134290, 5822.575, 14.5517
9802, 134042, 5822.514, 14.5516
9803, 132933, 5822.453, 14.5514
9804, 130444, 5822.391, 14.5513
9805, 127113, 5822.330, 14.5511
9806, 124351, 5822.269, 14.5510
9807, 123197, 5822.208, 14.5508
9808, 123586, 5822.147, 14.5507
9809, 124775, 5822.086, 14.5505
9810, 125964, 5822.025, 14.5504
9811, 126481, 5821.963, 14.5502
9812, 126109, 5821.902, 14.5501
9813, 125585, 5821.841, 14.5499
9814, 126163, 5821.780, 14.5498
9815, 128215, 5821.719, 14.5496
9816, 130638, 5821.658, 14.5494
9817, 132022, 5821.597, 14.5493
9818, 131976, 5821.536, 14.5491
9819, 130857, 5821.474, 14.5490
9820, 128828, 5821.413, 14.5488
9821, 126026, 5821.352, 14.5487
9822, 123368, 5821.291, 14.5485
9823, 122199, 5821.230, 14.5484
9824, 122947, 5821.169, 14.5482
9825, 124735, 5821.108, 14.5481
9826, 126442, 5821.046, 14.5479
9827, 127582, 5820.985, 14.5478
9828, 128165, 5820.924, 14.5476
9829, 128434, 5820.863, 14.5475
9830, 128987, 5820.802, 14.5473
9831, 130410, 5820.741, 14.5472
9832, 132364, 5820.680, 14.5470
9833, 133701, 5820.619, 14.5468
9834, 133989, 5820.557, 14.5467
9835, 134269, 5820.496, 14.5465
9836, 135608, 5820.435, 14.5464
9837, 137418, 5820.374, 14.5462
9838, 138034, 5820.313, 14.5461
9839, 136673, 5820.252, 14.5459
9840, 133972, 5820.191, 14.5458
9841, 130854, 5820.129, 14.5456
9842, 127890, 5820.068, 14.5455
9843, 125793, 5820.007, 14.5453
9844, 125423, 5819.946, 14.5452
9845, 126788, 5819.885, 14.5450
9846, 128781, 5819.824, 14.5449
9847, 130345, 5819.763, 14.5447
9848, 131346, 5819.702, 14.5446
9849, 131961, 5819.640, 14.5444
9850, 131959, 5819.579, 14.5443
9851, 131159, 5819.518, 14.5441
9852, 129976, 5819.457, 14.5439
9853, 128835, 5819.396, 14.5438
9854, 127461, 5819.335, 14.5436
9855, 125507, 5819.274, 14.5435
9856, 123477, 5819.212, 14.5433
9857, 122236, 5819.151, 14.5432
9858, 121796, 5819.090, 14.5430
9859, 121433, 5819.029, 14.5429
9860, 120925, 5818.968, 14.5427
9861, 120889, 5818.907, 14.5426
9862, 121786, 5818.846, 14.5424
9863, 123295, 5818.785, 14.5423
9864, 124853, 5818.723, 14.5421
9865, 126173, 5818.662, 14.5420
9866, 127027, 5818.601, 14.5418
9867, 127073, 5818.540, 14.5417
9868, 126230, 5818.479, 14.5415
9869, 124896, 5818.418, 14.5413
9870, 123601, 5818.357, 14.5412
9871, 122729, 5818.295, 14.5410
9872, 122535, 5818.234, 14.5409
9873, 122916, 5818.173, 14.5407
9874, 123146, 5818.112, 14.5406
9875, 122543, 5818.051, 14.5404
9876, 121611, 5817.990, 14.5403
9877, 121842, 5817.929, 14.5401
9878, 123966, 5817.868, 14.5400
9879, 126998, 5817.806, 14.5398
9880, 129445, 5817.745, 14.5397
9881, 130825, 5817.684, 14.5395
9882, 131376, 5817.623, 14.5394
9883, 130906, 5817.562, 14.5392
9884, 128943, 5817.501, 14.5391
9885, 125895, 5817.440, 14.5389
9886, 123122, 5817.378, 14.5388
9887, 121631, 5817.317, 14.5386
9888, 121290, 5817.256, 14.5384
9889, 121487, 5817.195, 14.5383
9890, 122031, 5817.134, 14.5381
9891, 123042, 5817.073, 14.5380
9892, 124319, 5817.012, 14.5378
9893, 125247, 5816.951, 14.5377
9894, 125333, 5816.889, 14.5375
9895, 124637, 5816.828, 14.5374
9896, 123661, 5816.767, 14.5372
9897, 122820, 5816.706, 14.5371
9898, 122097, 5816.645, 14.5369
9899, 121320, 5816.584, 14.5368
9900, 120715, 5816.523, 14.5366
9901, 120885, 5816.461, 14.5365
9902, 122103, 5816.400, 14.5363
9903, 123915, 5816.339, 14.5362
9904, 125668, 5816.278, 14.5360
9905, 127091, 5816.217, 14.5358
9906, 128059, 5816.156, 14.5357
9907, 128191, 5816.095, 14.5355
9908, 127306, 5816.034, 14.5354
9909, 126113, 5815.972, 14.5352
9910, 125788, 5815.911, 14.5351
9911, 126757, 5815.850, 14.5349
9912, 128441, 5815.789, 14.5348
9913, 130288, 5815.728, 14.5346
9914, 132389, 5815.667, 14.5345
9915, 134759, 5815.606, 14.5343
9916, 136670, 5815.544, 14.5342
9917, 137399, 5815.483, 14.5340
9918, 137361, 5815.422, 14.5339
9919, 137768, 5815.361, 14.5337
9920, 139114, 5815.300, 14.5336
9921, 140592, 5815.239, 14.5334
9922, 141202, 5815.178, 14.5333
9923, 140878, 5815.117, 14.5331
9924, 140057, 5815.055, 14.5329
9925, 138606, 5814.994, 14.5328
9926, 135965, 5814.933, 14.5326
9927, 132463, 5814.872, 14.5325
9928, 129719, 5814.811, 14.5323
9929, 129222, 5814.750, 14.5322
9930, 130859, 5814.689, 14.5320
9931, 133306, 5814.627, 14.5319
9932, 135516, 5814.566, 14.5317
9933, 137204, 5814.505, 14.5316
9934, 138164, 5814.444, 14.5314
9935, 138057, 5814.383, 14.5313
9936, 137135, 5814.322, 14.5311
9937, 136406, 5814.261, 14.5310
9938, 136615, 5814.200, 14.5308
9939, 137547, 5814.138, 14.5307
9940, 138659, 5814.077, 14.5305
9941, 139779, 5814.016, 14.5303
9942, 140730, 5813.955, 14.5302
9943, 140890, 5813.894, 14.5300
9944, 139860, 5813.833, 14.5299
9945, 138206, 5813.772, 14.5297
9946, 136829, 5813.710, 14.5296
9947, 135842, 5813.649, 14.5294
9948, 134766, 5813.588, 14.5293
9949, 133544, 5813.527, 14.5291
9950, 132578, 5813.466, 14.5290
9951, 131909, 5813.405, 14.5288
9952, 131184, 5813.344, 14.5287
9953, 130384, 5813.283, 14.5285
9954, 129721, 5813.221, 14.5284
9955, 128783, 5813.160, 14.5282
9956, 126717, 5813.099, 14.5281
9957, 123547, 5813.038, 14.5279
9958, 120516, 5812.977, 14.5278
9959, 118790, 5812.916, 14.5276
9960, 118468, 5812.855, 14.5274
9961, 119123, 5812.793, 14.5273
9962, 120495, 5812.732, 14.5271
9963, 122229, 5812.671, 14.5270
9964, 123696, 5812.610, 14.5268
9965, 124709, 5812.549, 14.5267
9966, 125783, 5812.488, 14.5265
9967, 127070, 5812.427, 14.5264
9968, 127658, 5812.366, 14.5262
9969, 126763, 5812.304, 14.5261
9970, 125110, 5812.243, 14.5259
9971, 124231, 5812.182, 14.5258
9972, 124620, 5812.121, 14.5256
9973, 125461, 5812.060, 14.5255
9974, 126065, 5811.999, 14.5253
9975, 126672, 5811.938, 14.5252
9976, 127720, 5811.876, 14.5250
9977, 129127, 5811.815, 14.5248
9978, 130590, 5811.754, 14.5247
9979, 132041, 5811.693, 14.5245
9980, 133511, 5811.632, 14.5244
9981, 134870, 5811.571, 14.5242
9982, 135907, 5811.510, 14.5241
9983, 136353, 5811.449, 14.5239
9984, 135884, 5811.387, 14.5238
9985, 134569, 5811.326, 14.5236
9986, 133439, 5811.265, 14.5235
9987, 134003, 5811.204, 14.5233
9988, 136822, 5811.143, 14.5232
9989, 140788, 5811.082, 14.5230
9990, 143999, 5811.021, 14.5229
9991, 145066, 5810.960, 14.5227
9992, 143668, 5810.898, 14.5226
9993, 140505, 5810.837, 14.5224
9994, 137116, 5810.776, 14.5223
9995, 135176, 5810.715, 14.5221
9996, 135275, 5810.654, 14.5219
9997, 136535, 5810.593, 14.5218
9998, 137781, 5810.532, 14.5216
9999, 138763, 5810.470, 14.5215
10000, 139693, 5810.409, 14.5213
10001, 140036, 5810.348, 14.5212
10002, 138792, 5810.287, 14.5210
10003, 136149, 5810.226, 14.5209
10004, 133894, 5810.165, 14.5207
10005, 133590, 5810.104, 14.5206
10006, 134827, 5810.043, 14.5204
10007, 135829, 5809.981, 14.5203
10008, 135406, 5809.920, 14.5201
10009, 133734, 5809.859, 14.5200
10010, 131547, 5809.798, 14.5198
10011, 129437, 5809.737, 14.5197
10012, 128039, 5809.676, 14.5195
10013, 128086, 5809.615, 14.5193
10014, 129772, 5809.553, 14.5192
10015, 132370, 5809.492, 14.5190
10016, 134782, 5809.431, 14.5189
10017, 136274, 5809.370, 14.5187
10018, 136584, 5809.309, 14.5186
10019, 135757, 5809.248, 14.5184
10020, 134247, 5809.187, 14.5183
10021, 132844, 5809.126, 14.5181
10022, 132045, 5809.064, 14.5180
10023, 131645, 5809.003, 14.5178
10024, 131214, 5808.942, 14.5177
10025, 130781, 5808.881, 14.5175
10026, 130633, 5808.820, 14.5174
10027, 130741, 5808.759, 14.5172
10028, 130857, 5808.698, 14.5171
10029, 131081, 5808.636, 14.5169
10030, 131788, 5808.575, 14.5168
10031, 133012, 5808.514, 14.5166
10032, 134417, 5808.453, 14.5164
10033, 135859, 5808.392, 14.5163
10034, 137414, 5808.331, 14.5161
10035, 138734, 5808.270, 14.5160
10036, 138924, 5808.209, 14.5158
10037, 137364, 5808.147, 14.5157
10038, 134398, 5808.086, 14.5155
10039, 131132, 5808.025, 14.5154
10040, 128913, 5807.964, 14.5152
10041, 128916, 5807.903, 14.5151
10042, 131423, 5807.842, 14.5149
10043, 135131, 5807.781, 14.5148
10044, 137825, 5807.719, 14.5146
10045, 138291, 5807.658, 14.5145
10046, 137310, 5807.597, 14.5143
10047, 136401, 5807.536, 14.5142
10048, 136097, 5807.475, 14.5140
10049, 135941, 5807.414, 14.5138
10050, 135611, 5807.353, 14.5137
10051, 135172, 5807.292, 14.5135
10052, 134456, 5807.230, 14.5134
10053, 133090, 5807.169, 14.5132
10054, 131267, 5807.108, 14.5131
10055, 129777, 5807.047, 14.5129
10056, 129043, 5806.986, 14.5128
10057, 128685, 5806.925, 14.5126
10058, 128259, 5806.864, 14.5125
10059, 127887, 5806.802, 14.5123
10060, 127815, 5806.741, 14.5122
10061, 127783, 5806.680, 14.5120
10062, 127311, 5806.619, 14.5119
10063, 126408, 5806.558, 14.5117
10064, 125626, 5806.497, 14.5116
10065, 125461, 5806.436, 14.5114
10066, 125930, 5806.375, 14.5113
10067, 126616, 5806.313, 14.5111
10068, 126960, 5806.252, 14.5109
10069, 126581, 5806.191, 14.5108
10070, 125625, 5806.130, 14.5106
10071, 124775, 5806.069, 14.5105
10072, 124683, 5806.008, 14.5103
10073, 125318, 5805.947, 14.5102
10074, 125948, 5805.885, 14.5100
10075, 125850, 5805.824, 14.5099
10076, 125020, 5805.763, 14.5097
10077, 124154, 5805.702, 14.5096
10078, 123973, 5805.641, 14.5094
10079, 124572, 5805.580, 14.5093
10080, 125404, 5805.519, 14.5091
10081, 125862, 5805.458, 14.5090
10082, 125858, 5805.396, 14.5088
10083, 125806, 5805.335, 14.5087
10084, 126098, 5805.274, 14.5085
10085, 126703, 5805.213, 14.5083
10086, 127309, 5805.152, 14.5082
10087, 127745, 5805.091, 14.5080
10088, 128135, 5805.030, 14.5079
10089, 128605, 5804.968, 14.5077
10090, 129007, 5804.907, 14.5076
10091, 129103, 5804.846, 14.5074
10092, 128982, 5804.785, 14.5073
10093, 129102, 5804.724, 14.5071
10094, 129789, 5804.663, 14.5070
10095, 130776, 5804.602, 14.5068
10096, 131377, 5804.541, 14.5067
10097, 131142, 5804.479, 14.5065
10098, 130292, 5804.418, 14.5064
10099, 129558, 5804.357, 14.5062
10100, 129579, 5804.296, 14.5061
10101, 130325, 5804.235, 14.5059
10102, 130995, 5804.174, 14.5058
10103, 130759, 5804.113, 14.5056
10104, 129709, 5804.051, 14.5054
10105, 128848, 5803.990, 14.5053
10106, 128861, 5803.929, 14.5051
10107, 129211, 5803.868, 14.5050
10108, 128870, 5803.807, 14.5048
10109, 127726, 5803.746, 14.5047
10110, 126610, 5803.685, 14.5045
10111, 125986, 5803.624, 14.5044
10112, 125433, 5803.562, 14.5042
10113, 124700, 5803.501, 14.5041
10114, 124485, 5803.440, 14.5039
10115, 125537, 5803.379, 14.5038
10116, 127463, 5803.318, 14.5036
10117, 129164, 5803.257, 14.5035
10118, 130195, 5803.196, 14.5033
10119, 130941, 5803.134, 14.5032
10120, 131538, 5803.073, 14.5030
10121, 131371, 5803.012, 14.5028
10122, 129926, 5802.951, 14.5027
10123, 127597, 5802.890, 14.5025
10124, 125291, 5802.829, 14.5024
10125, 123599, 5802.768, 14.5022
10126, 122689, 5802.707, 14.5021
10127, 122711, 5802.645, 14.5019
10128, 123716, 5802.584, 14.5018
10129, 125194, 5802.523, 14.5016
10130, 126168, 5802.462, 14.5015
10131, 126062, 5802.401, 14.5013
10132, 125280, 5802.340, 14.5012
10133, 124715, 5802.279, 14.5010
10134, 124875, 5802.217, 14.5009
10135, 125785, 5802.156, 14.5007
10136, 127574, 5802.095, 14.5006
10137, 130494, 5802.034, 14.5004
10138, 134204, 5801.973, 14.5003
10139, 137564, 5801.912, 14.5001
10140, 139552, 5801.851, 14.4999
10141, 140005, 5801.790, 14.4998
10142, 139115, 5801.728, 14.4996
10143, 136762, 5801.667, 14.4995
10144, 133063, 5801.606, 14.4993
10145, 129085, 5801.545, 14.4992
10146, 125991, 5801.484, 14.4990
10147, 123634, 5801.423, 14.4989
10148, 121120, 5801.362, 14.4987
10149, 118735, 5801.300, 14.4986
10150, 117995, 5801.239, 14.4984
10151, 119325, 5801.178, 14.4983
10152, 121070, 5801.117, 14.4981
10153, 121690, 5801.056, 14.4980
10154, 121833, 5800.995, 14.4978
10155, 123005, 5800.934, 14.4977
10156, 125017, 5800.873, 14.4975
10157, 126232, 5800.811, 14.4973
10158, 126047, 5800.750, 14.4972
10159, 125586, 5800.689, 14.4970
10160, 125839, 5800.628, 14.4969
10161, 126463, 5800.567, 14.4967
10162, 126865, 5800.506, 14.4966
10163, 127406, 5800.445, 14.4964
10164, 128815, 5800.383, 14.4963
10165, 131045, 5800.322, 14.4961
10166, 133331, 5800.261, 14.4960
10167, 135017, 5800.200, 14.4958
10168, 135883, 5800.139, 14.4957
10169, 135945, 5800.078, 14.4955
10170, 135318, 5800.017, 14.4954
10171, 134147, 5799.956, 14.4952
10172, 132491, 5799.894, 14.4951
10173, 130408, 5799.833, 14.4949
10174, 128219, 5799.772, 14.4948
10175, 126426, 5799.711, 14.4946
10176, 125350, 5799.650, 14.4944
10177, 125086, 5799.589, 14.4943
10178, 125757, 5799.528, 14.4941
10179, 127370, 5799.467, 14.4940
10180, 129365, 5799.405, 14.4938
10181, 130770, 5799.344, 14.4937
10182, 131049, 5799.283, 14.4935
10183, 130556, 5799.222, 14.4934
10184, 130062, 5799.161, 14.4932
10185, 130048, 5799.100, 14.4931
10186, 130510, 5799.039, 14.4929
10187, 131150, 5798.977, 14.4928
10188, 131646, 5798.916, 14.4926
10189, 131936, 5798.855, 14.4925
10190, 132247, 5798.794, 14.4923
10191, 132621, 5798.733, 14.4922
10192, 132586, 5798.672, 14.4920
10193, 131670, 5798.611, 14.4918
10194, 130096, 5798.550, 14.4917
10195, 128512, 5798.488, 14.4915
10196, 127110, 5798.427, 14.4914
10197, 125604, 5798.366, 14.4912
10198, 124026, 5798.305, 14.4911
10199, 122883, 5798.244, 14.4909
10200, 122367, 5798.183, 14.4908
10201, 122039, 5798.122, 14.4906
10202, 121602, 5798.060, 14.4905
10203, 121462, 5797.999, 14.4903
10204, 122228, 5797.938, 14.4902
10205, 124062, 5797.877, 14.4900
10206, 126719, 5797.816, 14.4899
10207, 129700, 5797.755, 14.4897
10208, 132110, 5797.694, 14.4896
10209, 133011, 5797.633, 14.4894
10210, 132460, 5797.571, 14.4893
10211, 131773, 5797.510, 14.4891
10212, 132166, 5797.449, 14.4889
10213, 133324, 5797.388, 14.4888
10214, 133893, 5797.327, 14.4886
10215, 133253, 5797.266, 14.4885
10216, 132272, 5797.205, 14.4883
10217, 132255, 5797.143, 14.4882
10218, 133532, 5797.082, 14.4880
10219, 135241, 5797.021, 14.4879
10220, 136231, 5796.960, 14.4877
10221, 136051, 5796.899, 14.4876
10222, 135178, 5796.838, 14.4874
10223, 134528, 5796.777, 14.4873
10224, 134857, 5796.716, 14.4871
10225, 136505, 5796.654, 14.4870
10226, 139259, 5796.593, 14.4868
10227, 142210, 5796.532, 14.4867
10228, 144049, 5796.471, 14.4865
10229, 144062, 5796.410, 14.4863
10230, 142818, 5796.349, 14.4862
10231, 141469, 5796.288, 14.4860
10232, 140502, 5796.226, 14.4859
10233, 139734, 5796.165, 14.4857
10234, 139387, 5796.104, 14.4856
10235, 140274, 5796.043, 14.4854
10236, 142545, 5795.982, 14.4853
10237, 144966, 5795.921, 14.4851
10238, 146039, 5795.860, 14.4850
10239, 145481, 5795.799, 14.4848
10240, 144115, 5795.737, 14.4847
10241, 142677, 5795.676, 14.4845
10242, 141306, 5795.615, 14.4844
10243, 139977, 5795.554, 14.4842
10244, 138760, 5795.493, 14.4841
10245, 137538, 5795.432, 14.4839
10246, 135918, 5795.371, 14.4838
10247, 133629, 5795.309, 14.4836
10248, 130927, 5795.248, 14.4834
10249, 128535, 5795.187, 14.4833
10250, 127198, 5795.126, 14.4831
10251, 127171, 5795.065, 14.4830
10252, 128025, 5795.004, 14.4828
10253, 129039, 5794.943, 14.4827
10254, 129768, 5794.882, 14.4825
10255, 130142, 5794.820, 14.4824
10256, 130106, 5794.759, 14.4822
10257, 129507, 5794.698, 14.4821
10258, 128420, 5794.637, 14.4819
10259, 127304, 5794.576, 14.4818
10260, 126714, 5794.515, 14.4816
10261, 127032, 5794.454, 14.4815
10262, 128425, 5794.392, 14.4813
10263, 130694, 5794.331, 14.4812
10264, 133106, 5794.270, 14.4810
10265, 134807, 5794.209, 14.4808
10266, 135645, 5794.148, 14.4807
10267, 136324, 5794.087, 14.4805
10268, 137610, 5794.026, 14.4804
10269, 139486, 5793.965, 14.4802
10270, 141050, 5793.903, 14.4801
10271, 141012, 5793.842, 14.4799
10272, 138599, 5793.781, 14.4798
10273, 134612, 5793.720, 14.4796
10274, 131412, 5793.659, 14.4795
10275, 131004, 5793.598, 14.4793
10276, 132891, 5793.537, 14.4792
10277, 134558, 5793.475, 14.4790
10278, 134311, 5793.414, 14.4789
10279, 132752, 5793.353, 14.4787
10280, 131194, 5793.292, 14.4786
10281, 129740, 5793.231, 14.4784
10282, 127894, 5793.170, 14.4783
10283, 126200, 5793.109, 14.4781
10284, 126003, 5793.048, 14.4779
10285, 127709, 5792.986, 14.4778
10286, 130270, 5792.925, 14.4776
10287, 132430, 5792.864, 14.4775
10288, 133685, 5792.803, 14.4773
10289, 134028, 5792.742, 14.4772
10290, 133567, 5792.681, 14.4770
10291, 132669, 5792.620, 14.4769
10292, 131914, 5792.558, 14.4767
10293, 131586, 5792.497, 14.4766
10294, 131502, 5792.436, 14.4764
10295, 131518, 5792.375, 14.4763
10296, 131914, 5792.314, 14.4761
10297, 133089, 5792.253, 14.4760
10298, 135030, 5792.192, 14.4758
10299, 137189, 5792.131, 14.4757
10300, 138833, 5792.069, 14.4755
10301, 139526, 5792.008, 14.4753
10302, 139325, 5791.947, 14.4752
10303, 138502, 5791.886, 14.4750
10304, 137181, 5791.825, 14.4749
10305, 135419, 5791.764, 14.4747
10306, 133510, 5791.703, 14.4746
10307, 131811, 5791.641, 14.4744
10308, 130302, 5791.580, 14.4743
10309, 128763, 5791.519, 14.4741
10310, 127451, 5791.458, 14.4740
10311, 126964, 5791.397, 14.4738
10312, 127275, 5791.336, 14.4737
10313, 127559, 5791.275, 14.4735
10314, 127340, 5791.214, 14.4734
10315, 127224, 5791.152, 14.4732
10316, 128036, 5791.091, 14.4731
10317, 129778, 5791.030, 14.4729
10318, 131920, 5790.969, 14.4727
10319, 134166, 5790.908, 14.4726
10320, 136333, 5790.847, 14.4724
10321, 138005, 5790.786, 14.4723
10322, 138981, 5790.724, 14.4721
10323, 139632, 5790.663, 14.4720
10324, 140157, 5790.602, 14.4718
10325, 139935, 5790.541, 14.4717
10326, 138405, 5790.480, 14.4715
10327, 136194, 5790.419, 14.4714
10328, 134526, 5790.358, 14.4712
10329, 133767, 5790.297, 14.4711
10330, 133410, 5790.235, 14.4709
10331, 133252, 5790.174, 14.4708
10332, 133582, 5790.113, 14.4706
10333, 134223, 5790.052, 14.4705
10334, 134319, 5789.991, 14.4703
10335, 133318, 5789.930, 14.4702
10336, 131524, 5789.869, 14.4700
10337, 129659, 5789.807, 14.4698
10338, 128487, 5789.746, 14.4697
10339, 128767, 5789.685, 14.4695
10340, 130704, 5789.624, 14.4694
10341, 133228, 5789.563, 14.4692
10342, 134572, 5789.502, 14.4691
10343, 133894, 5789.441, 14.4689
10344, 131911, 5789.380, 14.4688
10345, 129907, 5789.318, 14.4686
10346, 128644, 5789.257, 14.4685
10347, 128281, 5789.196, 14.4683
10348, 128616, 5789.135, 14.4682
10349, 129157, 5789.074, 14.4680
10350, 129468, 5789.013, 14.4679
10351, 129644, 5788.952, 14.4677
10352, 130057, 5788.891, 14.4676
10353, 130604, 5788.829, 14.4674
10354, 130757, 5788.768, 14.4672
10355, 130355, 5788.707, 14.4671
10356, 129766, 5788.646, 14.4669
10357, 129257, 5788.585, 14.4668
10358, 128904, 5788.524, 14.4666
10359, 129131, 5788.463, 14.4665
10360, 130446, 5788.401, 14.4663
10361, 132323, 5788.340, 14.4662
10362, 133202, 5788.279, 14.4660
10363, 132171, 5788.218, 14.4659
10364, 130091, 5788.157, 14.4657
10365, 128509, 5788.096, 14.4656
10366, 127888, 5788.035, 14.4654
10367, 127452, 5787.974, 14.4653
10368, 126445, 5787.912, 14.4651
10369, 124943, 5787.851, 14.4650
10370, 123564, 5787.790, 14.4648
10371, 122849, 5787.729, 14.4647
10372, 122963, 5787.668, 14.4645
10373, 123728, 5787.607, 14.4643
10374, 124882, 5787.546, 14.4642
10375, 126285, 5787.484, 14.4640
10376, 127840, 5787.423, 14.4639
10377, 129302, 5787.362, 14.4637
10378, 130410, 5787.301, 14.4636
10379, 131125, 5787.240, 14.4634
10380, 131489, 5787.179, 14.4633
10381, 131324, 5787.118, 14.4631
10382, 130417, 5787.057, 14.4630
10383, 128985, 5786.995, 14.4628
10384, 127658, 5786.934, 14.4627
10385, 127068, 5786.873, 14.4625
10386, 127688, 5786.812, 14.4624
10387, 129777, 5786.751, 14.4622
10388, 132953, 5786.690, 14.4621
10389, 135961, 5786.629, 14.4619
10390, 137510, 5786.567, 14.4617
10391, 137410, 5786.506, 14.4616
10392, 136458, 5786.445, 14.4614
10393, 135389, 5786.384, 14.4613
10394, 134444, 5786.323, 14.4611
10395, 133778, 5786.262, 14.4610
10396, 133507, 5786.201, 14.4608
10397, 133356, 5786.140, 14.4607
10398, 132988, 5786.078, 14.4605
10399, 132689, 5786.017, 14.4604
10400, 133008, 5785.956, 14.4602
10401, 133729, 5785.895, 14.4601
10402, 134049, 5785.834, 14.4599
10403, 133787, 5785.773, 14.4598
10404, 133568, 5785.712, 14.4596
10405, 133783, 5785.650, 14.4595
10406, 134345, 5785.589, 14.4593
10407, 135480, 5785.528, 14.4592
10408, 137467, 5785.467, 14.4590
10409, 139286, 5785.406, 14.4588
10410, 138975, 5785.345, 14.4587
10411, 136174, 5785.284, 14.4585
10412, 133173, 5785.223, 14.4584
10413, 132442, 5785.161, 14.4582
10414, 133960, 5785.100, 14.4581
10415, 135887, 5785.039, 14.4579
10416, 136968, 5784.978, 14.4578
10417, 137111, 5784.917, 14.4576
10418, 136368, 5784.856, 14.4575
10419, 134816, 5784.795, 14.4573
10420, 133229, 5784.733, 14.4572
10421, 132558, 5784.672, 14.4570
10422, 132620, 5784.611, 14.4569
10423, 132242, 5784.550, 14.4567
10424, 130795, 5784.489, 14.4566
10425, 128861, 5784.428, 14.4564
10426, 127324, 5784.367, 14.4562
10427, 126532, 5784.306, 14.4561
10428, 126392, 5784.244, 14.4559
10429, 126616, 5784.183, 14.4558
10430, 126776, 5784.122, 14.4556
10431, 126625, 5784.061, 14.4555
10432, 126487, 5784.000, 14.4553
10433, 126957, 5783.939, 14.4552
10434, 128228, 5783.878, 14.4550
10435, 130037, 5783.816, 14.4549
10436, 132036, 5783.755, 14.4547
10437, 133813, 5783.694, 14.4546
10438, 134790, 5783.633, 14.4544
10439, 134695, 5783.572, 14.4543
10440, 133951, 5783.511, 14.4541
10441, 133116, 5783.450, 14.4540
10442, 132191, 5783.389, 14.4538
10443, 131093, 5783.327, 14.4537
10444, 130447, 5783.266, 14.4535
10445, 131053, 5783.205, 14.4533
10446, 132632, 5783.144, 14.4532
10447, 134043, 5783.083, 14.4530
10448, 134856, 5783.022, 14.4529
10449, 135775, 5782.961, 14.4527
10450, 137221, 5782.899, 14.4526
10451, 138327, 5782.838, 14.4524
10452, 137962, 5782.777, 14.4523
10453, 136244, 5782.716, 14.4521
10454, 134366, 5782.655, 14.4520
10455, 133230, 5782.594, 14.4518
10456, 132874, 5782.533, 14.4517
10457, 133175, 5782.472, 14.4515
10458, 134450, 5782.410, 14.4514
10459, 136961, 5782.349, 14.4512
10460, 140100, 5782.288, 14.4511
10461, 142572, 5782.227, 14.4509
10462, 143603, 5782.166, 14.4507
10463, 143711, 5782.105, 14.4506
10464, 143979, 5782.044, 14.4504
10465, 144748, 5781.982, 14.4503
10466, 145450, 5781.921, 14.4501
10467, 145586, 5781.860, 14.4500
10468, 145209, 5781.799, 14.4498
10469, 144359, 5781.738, 14.4497
10470, 142797, 5781.677, 14.4495
10471, 140680, 5781.616, 14.4494
10472, 138832, 5781.555, 14.4492
10473, 137772, 5781.493, 14.4491
10474, 137052, 5781.432, 14.4489
10475, 136175, 5781.371, 14.4488
10476, 135633, 5781.310, 14.4486
10477, 136179, 5781.249, 14.4485
10478, 137503, 5781.188, 14.4483
10479, 138531, 5781.127, 14.4482
10480, 138781, 5781.065, 14.4480
10481, 138506, 5781.004, 14.4478
10482, 137726, 5780.943, 14.4477
10483, 136254, 5780.882, 14.4475
10484, 134649, 5780.821, 14.4474
10485, 133924, 5780.760, 14.4472
10486, 133979, 5780.699, 14.4471
10487, 133458, 5780.638, 14.4469
10488, 131707, 5780.576, 14.4468
10489, 129862, 5780.515, 14.4466
10490, 129244, 5780.454, 14.4465
10491, 129499, 5780.393, 14.4463
10492, 129303, 5780.332, 14.4462
10493, 128370, 5780.271, 14.4460
10494, 127654, 5780.210, 14.4459
10495, 127709, 5780.148, 14.4457
10496, 127853, 5780.087, 14.4456
10497, 127180, 5780.026, 14.4454
10498, 125697, 5779.965, 14.4452
10499, 124180, 5779.904, 14.4451
10500, 123370, 5779.843, 14.4449
10501, 123594, 5779.782, 14.4448
10502, 124754, 5779.721, 14.4446
10503, 126329, 5779.659, 14.4445
10504, 127643, 5779.598, 14.4443
10505, 128514, 5779.537, 14.4442
10506, 129527, 5779.476, 14.4440
10507, 131336, 5779.415, 14.4439
10508, 133821, 5779.354, 14.4437
10509, 136270, 5779.293, 14.4436
10510, 138319, 5779.231, 14.4434
10511, 140201, 5779.170, 14.4433
10512, 141930, 5779.109, 14.4431
10513, 142787, 5779.048, 14.4430
10514, 142114, 5778.987, 14.4428
10515, 140272, 5778.926, 14.4427
10516, 138240, 5778.865, 14.4425
10517, 136393, 5778.804, 14.4423
10518, 134316, 5778.742, 14.4422
10519, 131885, 5778.681, 14.4420
10520, 129896, 5778.620, 14.4419
10521, 129355, 5778.559, 14.4417
10522, 130539, 5778.498, 14.4416
10523, 132959, 5778.437, 14.4414
10524, 135824, 5778.376, 14.4413
10525, 138340, 5778.314, 14.4411
10526, 139987, 5778.253, 14.4410
10527, 140801, 5778.192, 14.4408
10528, 141083, 5778.131, 14.4407
10529, 140775, 5778.070, 14.4405
10530, 139557, 5778.009, 14.4404
10531, 137671, 5777.948, 14.4402
10532, 135980, 5777.887, 14.4401
10533, 134938, 5777.825, 14.4399
10534, 134160, 5777.764, 14.4397
10535, 133328, 5777.703, 14.4396
10536, 132717, 5777.642, 14.4394
10537, 132298, 5777.581, 14.4393
10538, 131202, 5777.520, 14.4391
10539, 128945, 5777.459, 14.4390
10540, 126518, 5777.398, 14.4388
10541, 125295, 5777.336, 14.4387
10542, 125405, 5777.275, 14.4385
10543, 126142, 5777.214, 14.4384
10544, 127441, 5777.153, 14.4382
10545, 129673, 5777.092, 14.4381
10546, 132289, 5777.031, 14.4379
10547, 134034, 5776.970, 14.4378
10548, 134588, 5776.908, 14.4376
10549, 134792, 5776.847, 14.4375
10550, 135091, 5776.786, 14.4373
10551, 134879, 5776.725, 14.4372
10552, 133694, 5776.664, 14.4370
10553, 132021, 5776.603, 14.4368
10554, 130550, 5776.542, 14.4367
10555, 129547, 5776.481, 14.4365
10556, 129309, 5776.419, 14.4364
10557, 130301, 5776.358, 14.4362
10558, 132271, 5776.297, 14.4361
10559, 134067, 5776.236, 14.4359
10560, 134900, 5776.175, 14.4358
10561, 135226, 5776.114, 14.4356
10562, 135938, 5776.053, 14.4355
10563, 137226, 5775.991, 14.4353
10564, 138602, 5775.930, 14.4352
10565, 139426, 5775.869, 14.4350
10566, 139093, 5775.808, 14.4349
10567, 137376, 5775.747, 14.4347
10568, 134992, 5775.686, 14.4346
10569, 133206, 5775.625, 14.4344
10570, 132537, 5775.564, 14.4342
10571, 132446, 5775.502, 14.4341
10572, 132531, 5775.441, 14.4339
10573, 133082, 5775.380, 14.4338
10574, 134082, 5775.319, 14.4336
10575, 134676, 5775.258, 14.4335
10576, 134424, 5775.197, 14.4333
10577, 134187, 5775.136, 14.4332
10578, 134876, 5775.074, 14.4330
10579, 135967, 5775.013, 14.4329
10580, 136205, 5774.952, 14.4327
10581, 135217, 5774.891, 14.4326
10582, 133450, 5774.830, 14.4324
10583, 131090, 5774.769, 14.4323
10584, 128221, 5774.708, 14.4321
10585, 125772, 5774.647, 14.4320
10586, 125045, 5774.585, 14.4318
10587, 126161, 5774.524, 14.4317
10588, 127813, 5774.463, 14.4315
10589, 128748, 5774.402, 14.4313
10590, 128802, 5774.341, 14.4312
10591, 128477, 5774.280, 14.4310
10592, 128240, 5774.219, 14.4309
10593, 128349, 5774.157, 14.4307
10594, 128767, 5774.096, 14.4306
10595, 129091, 5774.035, 14.4304
10596, 129047, 5773.974, 14.4303
10597, 129024, 5773.913, 14.4301
10598, 129559, 5773.852, 14.4300
10599, 130311, 5773.791, 14.4298
10600, 130205, 5773.730, 14.4297
10601, 128767, 5773.668, 14.4295
10602, 126844, 5773.607, 14.4294
10603, 125852, 5773.546, 14.4292
10604, 126629, 5773.485, 14.4291
10605, 128927, 5773.424, 14.4289
10606, 131546, 5773.363, 14.4287
10607, 133008, 5773.302, 14.4286
10608, 132750, 5773.240, 14.4284
10609, 131836, 5773.179, 14.4283
10610, 132054, 5773.118, 14.4281
10611, 134157, 5773.057, 14.4280
10612, 137263, 5772.996, 14.4278
10613, 139893, 5772.935, 14.4277
10614, 141053, 5772.874, 14.4275
10615, 140446, 5772.813, 14.4274
10616, 138390, 5772.751, 14.4272
10617, 135879, 5772.690, 14.4271
10618, 134125, 5772.629, 14.4269
10619, 133568, 5772.568, 14.4268
10620, 133555, 5772.507, 14.4266
10621, 133202, 5772.446, 14.4265
10622, 132318, 5772.385, 14.4263
10623, 131303, 5772.323, 14.4262
10624, 130504, 5772.262, 14.4260
10625, 129934, 5772.201, 14.4258
10626, 129414, 5772.140, 14.4257
10627, 128811, 5772.079, 14.4255
10628, 128242, 5772.018, 14.4254
10629, 128090, 5771.957, 14.4252
10630, 128594, 5771.896, 14.4251
10631, 129435, 5771.834, 14.4249
10632, 129986, 5771.773, 14.4248
10633, 129965, 5771.712, 14.4246
10634, 129526, 5771.651, 14.4245
10635, 128763, 5771.590, 14.4243
10636, 127673, 5771.529, 14.4242
10637, 126678, 5771.468, 14.4240
10638, 126677, 5771.406, 14.4239
10639, 128151, 5771.345, 14.4237
10640, 130428, 5771.284, 14.4236
10641, 132098, 5771.223, 14.4234
10642, 132125, 5771.162, 14.4232
10643, 130594, 5771.101, 14.4231
10644, 128681, 5771.040, 14.4229
10645, 127849, 5770.979, 14.4228
10646, 128677, 5770.917, 14.4226
10647, 130339, 5770.856, 14.4225
10648, 131525, 5770.795, 14.4223
10649, 131926, 5770.734, 14.4222
10650, 132426, 5770.673, 14.4220
10651, 133829, 5770.612, 14.4219
10652, 135902, 5770.551, 14.4217
10653, 137858, 5770.489, 14.4216
10654, 139229, 5770.428, 14.4214
10655, 139959, 5770.367, 14.4213
10656, 140059, 5770.306, 14.4211
10657, 139650, 5770.245, 14.4210
10658, 139096, 5770.184, 14.4208
10659, 138746, 5770.123, 14.4207
10660, 138730, 5770.062, 14.4205
10661, 139132, 5770.000, 14.4203
10662, 139974, 5769.939, 14.4202
10663, 140746, 5769.878, 14.4200
10664, 140419, 5769.817, 14.4199
10665, 138462, 5769.756, 14.4197
10666, 135591, 5769.695, 14.4196
10667, 133080, 5769.634, 14.4194
10668, 131571, 5769.572, 14.4193
10669, 130957, 5769.511, 14.4191
10670, 131079, 5769.450, 14.4190
10671, 131767, 5769.389, 14.4188
10672, 132255, 5769.328, 14.4187
10673, 131408, 5769.267, 14.4185
10674, 128959, 5769.206, 14.4184
10675, 126099, 5769.145, 14.4182
10676, 124389, 5769.083, 14.4181
10677, 124151, 5769.022, 14.4179
10678, 124185, 5768.961, 14.4177
10679, 123114, 5768.900, 14.4176
10680, 120891, 5768.839, 14.4174
10681, 118880, 5768.778, 14.4173
10682, 118413, 5768.717, 14.4171
10683, 119330, 5768.655, 14.4170
10684, 120204, 5768.594, 14.4168
10685, 120008, 5768.533, 14.4167
10686, 119199, 5768.472, 14.4165
10687, 118937, 5768.411, 14.4164
10688, 119674, 5768.350, 14.4162
10689, 121026, 5768.289, 14.4161
10690, 122782, 5768.228, 14.4159
10691, 125271, 5768.166, 14.4158
10692, 128532, 5768.105, 14.4156
10693, 131712, 5768.044, 14.4155
10694, 133701, 5767.983, 14.4153
10695, 134177, 5767.922, 14.4152
10696, 133751, 5767.861, 14.4150
10697, 133252, 5767.800, 14.4148
10698, 133107, 5767.738, 14.4147
10699, 133276, 5767.677, 14.4145
10700, 133460, 5767.616, 14.4144
10701, 133303, 5767.555, 14.4142
10702, 132565, 5767.494, 14.4141
10703, 131328, 5767.433, 14.4139
10704, 130136, 5767.372, 14.4138
10705, 129852, 5767.311, 14.4136
10706, 131153, 5767.249, 14.4135
10707, 133901, 5767.188, 14.4133
10708, 137010, 5767.127, 14.4132
10709, 139084, 5767.066, 14.4130
10710, 139315, 5767.005, 14.4129
10711, 137915, 5766.944, 14.4127
10712, 135888, 5766.883, 14.4126
10713, 134429, 5766.822, 14.4124
10714, 134241, 5766.760, 14.4122
10715, 135165, 5766.699, 14.4121
10716, 136507, 5766.638, 14.4119
10717, 137848, 5766.577, 14.4118
10718, 139317, 5766.516, 14.4116
10719, 140889, 5766.455, 14.4115
10720, 141879, 5766.394, 14.4113
10721, 141625, 5766.332, 14.4112
10722, 140438, 5766.271, 14.4110
10723, 139204, 5766.210, 14.4109
10724, 138141, 5766.149, 14.4107
10725, 136675, 5766.088, 14.4106
10726, 134635, 5766.027, 14.4104
10727, 132699, 5765.966, 14.4103
10728, 131273, 5765.905, 14.4101
10729, 129751, 5765.843, 14.4100
10730, 127589, 5765.782, 14.4098
10731, 125505, 5765.721, 14.4097
10732, 124667, 5765.660, 14.4095
10733, 124942, 5765.599, 14.4093
10734, 124887, 5765.538, 14.4092
10735, 123573, 5765.477, 14.4090
10736, 121626, 5765.415, 14.4089
10737, 120250, 5765.354, 14.4087
10738, 119955, 5765.293, 14.4086
10739, 120595, 5765.232, 14.4084
10740, 121998, 5765.171, 14.4083
10741, 123954, 5765.110, 14.4081
10742, 125933, 5765.049, 14.4080
10743, 127471, 5764.988, 14.4078
10744, 128754, 5764.926, 14.4077
10745, 130344, 5764.865, 14.4075
10746, 132288, 5764.804, 14.4074
10747, 133844, 5764.743, 14.4072
10748, 134178, 5764.682, 14.4071
10749, 133095, 5764.621, 14.4069
10750, 131053, 5764.560, 14.4067
10751, 128709, 5764.498, 14.4066
10752, 126561, 5764.437, 14.4064
10753, 124823, 5764.376, 14.4063
10754, 123517, 5764.315, 14.4061
10755, 122629, 5764.254, 14.4060
10756, 122205, 5764.193, 14.4058
10757, 122310, 5764.132, 14.4057
10758, 122998, 5764.071, 14.4055
10759, 124414, 5764.009, 14.4054
10760, 126712, 5763.948, 14.4052
10761, 129628, 5763.887, 14.4051
10762, 132281, 5763.826, 14.4049
10763, 133751, 5763.765, 14.4048
10764, 133917, 5763.704, 14.4046
10765, 133409, 5763.643, 14.4045
10766, 132731, 5763.581, 14.4043
10767, 131872, 5763.520, 14.4042
10768, 130888, 5763.459, 14.4040
10769, 130288, 5763.398, 14.4038
10770, 130287, 5763.337, 14.4037
10771, 130125, 5763.276, 14.4035
10772, 128939, 5763.215, 14.4034
10773, 127357, 5763.154, 14.4032
10774, 127374, 5763.092, 14.4031
10775, 130186, 5763.031, 14.4029
10776, 134595, 5762.970, 14.4028
10777, 138061, 5762.909, 14.4026
10778, 139093, 5762.848, 14.4025
10779, 138199, 5762.787, 14.4023
10780, 136742, 5762.726, 14.4022
10781, 135476, 5762.664, 14.4020
10782, 134292, 5762.603, 14.4019
10783, 132959, 5762.542, 14.4017
10784, 131836, 5762.481, 14.4016
10785, 131829, 5762.420, 14.4014
10786, 133474, 5762.359, 14.4012
10787, 135933, 5762.298, 14.4011
10788, 137296, 5762.237, 14.4009
10789, 136452, 5762.175, 14.4008
10790, 134469, 5762.114, 14.4006
10791, 133457, 5762.053, 14.4005
10792, 134074, 5761.992, 14.4003
10793, 134988, 5761.931, 14.4002
10794, 135010, 5761.870, 14.4000
10795, 134774, 5761.809, 14.3999
10796, 135580, 5761.747, 14.3997
10797, 137312, 5761.686, 14.3996
10798, 138570, 5761.625, 14.3994
10799, 138610, 5761.564, 14.3993
10800, 138083, 5761.503, 14.3991
10801, 137710, 5761.442, 14.3990
10802, 137184, 5761.381, 14.3988
10803, 135859, 5761.320, 14.3987
10804, 133902, 5761.258, 14.3985
10805, 132139, 5761.197, 14.3983
10806, 131007, 5761.136, 14.3982
10807, 130165, 5761.075, 14.3980
10808, 129123, 5761.014, 14.3979
10809, 127983, 5760.953, 14.3977
10810, 127426, 5760.892, 14.3976
10811, 127981, 5760.830, 14.3974
10812, 129308, 5760.769, 14.3973
10813, 130324, 5760.708, 14.3971
10814, 130271, 5760.647, 14.3970
10815, 129556, 5760.586, 14.3968
10816, 129233, 5760.525, 14.3967
10817, 129741, 5760.464, 14.3965
10818, 130536, 5760.403, 14.3964
10819, 130962, 5760.341, 14.3962
10820, 130943, 5760.280, 14.3961
10821, 130711, 5760.219, 14.3959
10822, 130415, 5760.158, 14.3957
10823, 130294, 5760.097, 14.3956
10824, 130758, 5760.036, 14.3954
10825, 131871, 5759.975, 14.3953
10826, 133071, 5759.913, 14.3951
10827, 133800, 5759.852, 14.3950
10828, 134109, 5759.791, 14.3948
10829, 134303, 5759.730, 14.3947
10830, 134324, 5759.669, 14.3945
10831, 134042, 5759.608, 14.3944
10832, 133860, 5759.547, 14.3942
10833, 134356, 5759.486, 14.3941
10834, 135349, 5759.424, 14.3939
10835, 135862, 5759.363, 14.3938
10836, 135186, 5759.302, 14.3936
10837, 133589, 5759.241, 14.3935
10838, 131899, 5759.180, 14.3933
10839, 130689, 5759.119, 14.3931
10840, 129896, 5759.058, 14.3930
10841, 129012, 5758.996, 14.3928
10842, 127664, 5758.935, 14.3927
10843, 126186, 5758.874, 14.3925
10844, 125428, 5758.813, 14.3924
10845, 125701, 5758.752, 14.3922
10846, 126256, 5758.691, 14.3921
10847, 126395, 5758.630, 14.3919
10848, 126782, 5758.569, 14.3918
10849, 128653, 5758.507, 14.3916
10850, 131715, 5758.446, 14.3915
10851, 133928, 5758.385, 14.3913
10852, 133921, 5758.324, 14.3912
10853, 132739, 5758.263, 14.3910
10854, 132380, 5758.202, 14.3909
10855, 133325, 5758.141, 14.3907
10856, 134473, 5758.079, 14.3906
10857, 135168, 5758.018, 14.3904
10858, 136007, 5757.957, 14.3902
10859, 137472, 5757.896, 14.3901
10860, 138773, 5757.835, 14.3899
10861, 138627, 5757.774, 14.3898
10862, 136669, 5757.713, 14.3896
10863, 133659, 5757.652, 14.3895
10864, 130720, 5757.590, 14.3893
10865, 128766, 5757.529, 14.3892
10866, 128247, 5757.468, 14.3890
10867, 128926, 5757.407, 14.3889
10868, 130031, 5757.346, 14.3887
10869, 131103, 5757.285, 14.3886
10870, 132541, 5757.224, 14.3884
10871, 134928, 5757.162, 14.3883
10872, 137918, 5757.101, 14.3881
10873, 140329, 5757.040, 14.3880
10874, 141369, 5756.979, 14.3878
10875, 141274, 5756.918, 14.3876
10876, 140655, 5756.857, 14.3875
10877, 139843, 5756.796, 14.3873
10878, 139161, 5756.735, 14.3872
10879, 139242, 5756.673, 14.3870
10880, 140350, 5756.612, 14.3869
10881, 141681, 5756.551, 14.3867
10882, 142048, 5756.490, 14.3866
10883, 141301, 5756.429, 14.3864
10884, 140491, 5756.368, 14.3863
10885, 140471, 5756.307, 14.3861
10886, 140902, 5756.245, 14.3860
10887, 140846, 5756.184, 14.3858
10888, 139791, 5756.123, 14.3857
10889, 137750, 5756.062, 14.3855
10890, 134917, 5756.001, 14.3854
10891, 131869, 5755.940, 14.3852
10892, 129724, 5755.879, 14.3851
10893, 129289, 5755.818, 14.3849
10894, 130029, 5755.756, 14.3847
10895, 130519, 5755.695, 14.3846
10896, 130102, 5755.634, 14.3844
10897, 129548, 5755.573, 14.3843
10898, 129864, 5755.512, 14.3841
10899, 130989, 5755.451, 14.3840
10900, 132101, 5755.390, 14.3838
10901, 132818, 5755.329, 14.3837
10902, 133474, 5755.267, 14.3835
10903, 134247, 5755.206, 14.3834
10904, 134623, 5755.145, 14.3832
10905, 134100, 5755.084, 14.3831
10906, 133180, 5755.023, 14.3829
10907, 133134, 5754.962, 14.3828
10908, 134569, 5754.901, 14.3826
10909, 136498, 5754.839, 14.3825
10910, 137263, 5754.778, 14.3823
10911, 136387, 5754.717, 14.3821
10912, 135052, 5754.656, 14.3820
10913, 134567, 5754.595, 14.3818
10914, 134903, 5754.534, 14.3817
10915, 135210, 5754.473, 14.3815
10916, 135284, 5754.412, 14.3814
10917, 135623, 5754.350, 14.3812
10918, 136068, 5754.289, 14.3811
10919, 135471, 5754.228, 14.3809
10920, 133175, 5754.167, 14.3808
10921, 130111, 5754.106, 14.3806
10922, 127758, 5754.045, 14.3805
10923, 126442, 5753.984, 14.3803
10924, 125380, 5753.922, 14.3802
10925, 124109, 5753.861, 14.3800
10926, 123089, 5753.800, 14.3799
10927, 122829, 5753.739, 14.3797
10928, 123106, 5753.678, 14.3796
10929, 123310, 5753.617, 14.3794
10930, 123154, 5753.556, 14.3792
10931, 122836, 5753.495, 14.3791
10932, 122781, 5753.433, 14.3789
10933, 123360, 5753.372, 14.3788
10934, 124579, 5753.311, 14.3786
10935, 125885, 5753.250, 14.3785
10936, 126564, 5753.189, 14.3783
10937, 126542, 5753.128, 14.3782
10938, 126537, 5753.067, 14.3780
10939, 127256, 5753.005, 14.3779
10940, 128698, 5752.944, 14.3777
10941, 130477, 5752.883, 14.3776
10942, 132558, 5752.822, 14.3774
10943, 135107, 5752.761, 14.3773
10944, 137612, 5752.700, 14.3771
10945, 138700, 5752.639, 14.3770
10946, 137362, 5752.578, 14.3768
10947, 134337, 5752.516, 14.3766
10948, 131880, 5752.455, 14.3765
10949, 131911, 5752.394, 14.3763
10950, 134428, 5752.333, 14.3762
10951, 137798, 5752.272, 14.3760
10952, 140395, 5752.211, 14.3759
10953, 141705, 5752.150, 14.3757
10954, 141965, 5752.088, 14.3756
10955, 141326, 5752.027, 14.3754
10956, 139735, 5751.966, 14.3753
10957, 137409, 5751.905, 14.3751
10958, 134987, 5751.844, 14.3750
10959, 133176, 5751.783, 14.3748
10960, 132391, 5751.722, 14.3747
10961, 132594, 5751.661, 14.3745
10962, 133266, 5751.599, 14.3744
10963, 133639, 5751.538, 14.3742
10964, 133290, 5751.477, 14.3741
10965, 132454, 5751.416, 14.3739
10966, 131542, 5751.355, 14.3737
10967, 130489, 5751.294, 14.3736
10968, 129068, 5751.233, 14.3734
10969, 127741, 5751.171, 14.3733
10970, 127546, 5751.110, 14.3731
10971, 128864, 5751.049, 14.3730
10972, 130852, 5750.988, 14.3728
10973, 132401, 5750.927, 14.3727
10974, 133210, 5750.866, 14.3725
10975, 133515, 5750.805, 14.3724
10976, 133306, 5750.744, 14.3722
10977, 132539, 5750.682, 14.3721
10978, 131850, 5750.621, 14.3719
10979, 132210, 5750.560, 14.3718
10980, 133777, 5750.499, 14.3716
10981, 135671, 5750.438, 14.3715
10982, 137015, 5750.377, 14.3713
10983, 137644, 5750.316, 14.3711
10984, 137748, 5750.254, 14.3710
10985, 137477, 5750.193, 14.3708
10986, 137236, 5750.132, 14.3707
10987, 137743, 5750.071, 14.3705
10988, 139219, 5750.010, 14.3704
10989, 140855, 5749.949, 14.3702
10990, 141551, 5749.888, 14.3701
10991, 140966, 5749.827, 14.3699
10992, 139480, 5749.765, 14.3698
10993, 137489, 5749.704, 14.3696
10994, 135365, 5749.643, 14.3695
10995, 133854, 5749.582, 14.3693
10996, 133744, 5749.521, 14.3692
10997, 134966, 5749.460, 14.3690
10998, 136501, 5749.399, 14.3689
10999, 137426, 5749.337, 14.3687
11000, 137701, 5749.276, 14.3686
11001, 137848, 5749.215, 14.3684
11002, 138241, 5749.154, 14.3682
11003, 138887, 5749.093, 14.3681
11004, 139533, 5749.032, 14.3679
11005, 139758, 5748.971, 14.3678
11006, 139231, 5748.910, 14.3676
11007, 138137, 5748.848, 14.3675
11008, 137113, 5748.787, 14.3673
11009, 136580, 5748.726, 14.3672
11010, 136383, 5748.665, 14.3670
11011, 136347, 5748.604, 14.3669
11012, 136913, 5748.543, 14.3667
11013, 138790, 5748.482, 14.3666
11014, 141979, 5748.420, 14.3664
11015, 145437, 5748.359, 14.3663
11016, 147792, 5748.298, 14.3661
11017, 148251, 5748.237, 14.3660
11018, 146902, 5748.176, 14.3658
11019, 144424, 5748.115, 14.3656
11020, 141659, 5748.054, 14.3655
11021, 139269, 5747.993, 14.3653
11022, 137518, 5747.931, 14.3652
11023, 136274, 5747.870, 14.3650
11024, 135322, 5747.809, 14.3649
11025, 134732, 5747.748, 14.3647
11026, 134801, 5747.687, 14.3646
11027, 135432, 5747.626, 14.3644
11028, 135746, 5747.565, 14.3643
11029, 134834, 5747.503, 14.3641
11030, 133020, 5747.442, 14.3640
11031, 131802, 5747.381, 14.3638
11032, 132069, 5747.320, 14.3637
11033, 132833, 5747.259, 14.3635
11034, 132407, 5747.198, 14.3634
11035, 130557, 5747.137, 14.3632
11036, 128603, 5747.076, 14.3631
11037, 127534, 5747.014, 14.3629
11038, 127099, 5746.953, 14.3627
11039, 126955, 5746.892, 14.3626
11040, 127568, 5746.831, 14.3624
11041, 129276, 5746.770, 14.3623
11042, 131368, 5746.709, 14.3621
11043, 132931, 5746.648, 14.3620
11044, 133949, 5746.586, 14.3618
11045, 134676, 5746.525, 14.3617
11046, 134571, 5746.464, 14.3615
11047, 133016, 5746.403, 14.3614
11048, 130817, 5746.342, 14.3612
11049, 129766, 5746.281, 14.3611
11050, 130657, 5746.220, 14.3609
11051, 132679, 5746.159, 14.3608
11052, 134807, 5746.097, 14.3606
11053, 136674, 5746.036, 14.3605
11054, 137947, 5745.975, 14.3603
11055, 138019, 5745.914, 14.3601
11056, 136949, 5745.853, 14.3600
11057, 135780, 5745.792, 14.3598
11058, 135166, 5745.731, 14.3597
11059, 134375, 5745.669, 14.3595
11060, 132369, 5745.608, 14.3594
11061, 129363, 5745.547, 14.3592
11062, 126557, 5745.486, 14.3591
11063, 124747, 5745.425, 14.3589
11064, 123950, 5745.364, 14.3588
11065, 124071, 5745.303, 14.3586
11066, 125044, 5745.242, 14.3585
11067, 126332, 5745.180, 14.3583
11068, 127090, 5745.119, 14.3582
11069, 127024, 5745.058, 14.3580
11070, 126577, 5744.997, 14.3579
11071, 126203, 5744.936, 14.3577
11072, 125973, 5744.875, 14.3576
11073, 126012, 5744.814, 14.3574
11074, 126724, 5744.752, 14.3572
11075, 128181, 5744.691, 14.3571
11076, 129657, 5744.630, 14.3569
11077, 130231, 5744.569, 14.3568
11078, 129810, 5744.508, 14.3566
11079, 129225, 5744.447, 14.3565
11080, 129324, 5744.386, 14.3563
11081, 130166, 5744.325, 14.3562
11082, 131215, 5744.263, 14.3560
11083, 132090, 5744.202, 14.3559
11084, 132862, 5744.141, 14.3557
11085, 133671, 5744.080, 14.3556
11086, 134369, 5744.019, 14.3554
11087, 134786, 5743.958, 14.3553
11088, 135086, 5743.897, 14.3551
11089, 135508, 5743.836, 14.3550
11090, 135844, 5743.774, 14.3548
11091, 135614, 5743.713, 14.3546
11092, 134742, 5743.652, 14.3545
11093, 133572, 5743.591, 14.3543
11094, 132133, 5743.530, 14.3542
11095, 130009, 5743.469, 14.3540
11096, 127329, 5743.408, 14.3539
11097, 125349, 5743.346, 14.3537
11098, 125381, 5743.285, 14.3536
11099, 127333, 5743.224, 14.3534
11100, 129858, 5743.163, 14.3533
11101, 131850, 5743.102, 14.3531
11102, 133247, 5743.041, 14.3530
11103, 134409, 5742.980, 14.3528
11104, 135331, 5742.919, 14.3527
11105, 135728, 5742.857, 14.3525
11106, 135456, 5742.796, 14.3524
11107, 134573, 5742.735, 14.3522
11108, 133309, 5742.674, 14.3521
11109, 132206, 5742.613, 14.3519
11110, 131980, 5742.552, 14.3517
11111, 132883, 5742.491, 14.3516
11112, 134278, 5742.429, 14.3514
11113, 135170, 5742.368, 14.3513
11114, 135148, 5742.307, 14.3511
11115, 134717, 5742.246, 14.3510
11116, 134718, 5742.185, 14.3508
11117, 135576, 5742.124, 14.3507
11118, 137070, 5742.063, 14.3505
11119, 138678, 5742.002, 14.3504
11120, 140067, 5741.940, 14.3502
11121, 141279, 5741.879, 14.3501
11122, 142499, 5741.818, 14.3499
11123, 143674, 5741.757, 14.3498
11124, 144347, 5741.696, 14.3496
11125, 143883, 5741.635, 14.3495
11126, 141956, 5741.574, 14.3493
11127, 139046, 5741.512, 14.3491
11128, 136454, 5741.451, 14.3490
11129, 135488, 5741.390, 14.3488
11130, 136190, 5741.329, 14.3487
11131, 136962, 5741.268, 14.3485
11132, 135919, 5741.207, 14.3484
11133, 132783, 5741.146, 14.3482
11134, 129229, 5741.085, 14.3481
11135, 127212, 5741.023, 14.3479
11136, 127246, 5740.962, 14.3478
11137, 128486, 5740.901, 14.3476
11138, 130029, 5740.840, 14.3475
11139, 131614, 5740.779, 14.3473
11140, 133171, 5740.718, 14.3472
11141, 134346, 5740.657, 14.3470
11142, 134708, 5740.595, 14.3469
11143, 134148, 5740.534, 14.3467
11144, 132884, 5740.473, 14.3466
11145, 131304, 5740.412, 14.3464
11146, 129950, 5740.351, 14.3462
11147, 129347, 5740.290, 14.3461
11148, 129590, 5740.229, 14.3459
11149, 130355, 5740.168, 14.3458
11150, 131486, 5740.106, 14.3456
11151, 133252, 5740.045, 14.3455
11152, 135588, 5739.984, 14.3453
11153, 137389, 5739.923, 14.3452
11154, 137286, 5739.862, 14.3450
11155, 135228, 5739.801, 14.3449
11156, 132728, 5739.740, 14.3447
11157, 131278, 5739.678, 14.3446
11158, 130938, 5739.617, 14.3444
11159, 130745, 5739.556, 14.3443
11160, 130117, 5739.495, 14.3441
11161, 129372, 5739.434, 14.3440
11162, 129066, 5739.373, 14.3438
11163, 129252, 5739.312, 14.3436
11164, 129391, 5739.251, 14.3435
11165, 128870, 5739.189, 14.3433
11166, 127668, 5739.128, 14.3432
11167, 126603, 5739.067, 14.3430
11168, 126589, 5739.006, 14.3429
11169, 127455, 5738.945, 14.3427
11170, 127855, 5738.884, 14.3426
11171, 126707, 5738.823, 14.3424
11172, 124443, 5738.761, 14.3423
11173, 122531, 5738.700, 14.3421
11174, 122151, 5738.639, 14.3420
11175, 123749, 5738.578, 14.3418
11176, 127339, 5738.517, 14.3417
11177, 132317, 5738.456, 14.3415
11178, 137061, 5738.395, 14.3414
11179, 139738, 5738.334, 14.3412
11180, 139858, 5738.272, 14.3411
11181, 138567, 5738.211, 14.3409
11182, 137307, 5738.150, 14.3407
11183, 136703, 5738.089, 14.3406
11184, 136766, 5738.028, 14.3404
11185, 137294, 5737.967, 14.3403
11186, 137666, 5737.906, 14.3401
11187, 136997, 5737.844, 14.3400
11188, 135171, 5737.783, 14.3398
11189, 133323, 5737.722, 14.3397
11190, 132683, 5737.661, 14.3395
11191, 133187, 5737.600, 14.3394
11192, 133700, 5737.539, 14.3392
11193, 133385, 5737.478, 14.3391
11194, 132379, 5737.417, 14.3389
11195, 131331, 5737.355, 14.3388
11196, 130836, 5737.294, 14.3386
11197, 131278, 5737.233, 14.3385
11198, 132774, 5737.172, 14.3383
11199, 135062, 5737.111, 14.3381
11200, 137589, 5737.050, 14.3380
11201, 139704, 5736.989, 14.3378
11202, 140758, 5736.927, 14.3377
11203, 140319, 5736.866, 14.3375
11204, 138600, 5736.805, 14.3374
11205, 136548, 5736.744, 14.3372
11206, 135270, 5736.683, 14.3371
11207, 135355, 5736.622, 14.3369
11208, 136766, 5736.561, 14.3368
11209, 138970, 5736.500, 14.3366
11210, 140992, 5736.438, 14.3365
11211, 141769, 5736.377, 14.3363
11212, 141009, 5736.316, 14.3362
11213, 139560, 5736.255, 14.3360
11214, 138539, 5736.194, 14.3359
11215, 138176, 5736.133, 14.3357
11216, 137778, 5736.072, 14.3356
11217, 136713, 5736.010, 14.3354
11218, 135106, 5735.949, 14.3352
11219, 133708, 5735.888, 14.3351
11220, 133405, 5735.827, 14.3349
11221, 134643, 5735.766, 14.3348
11222, 136925, 5735.705, 14.3346
11223, 138917, 5735.644, 14.3345
11224, 139525, 5735.583, 14.3343
11225, 138836, 5735.521, 14.3342
11226, 137739, 5735.460, 14.3340
11227, 136770, 5735.399, 14.3339
11228, 135778, 5735.338, 14.3337
11229, 134583, 5735.277, 14.3336
11230, 133265, 5735.216, 14.3334
11231, 131679, 5735.155, 14.3333
11232, 129371, 5735.093, 14.3331
11233, 126449, 5735.032, 14.3330
11234, 124065, 5734.971, 14.3328
11235, 123464, 5734.910, 14.3326
11236, 124674, 5734.849, 14.3325
11237, 126638, 5734.788, 14.3323
11238, 128548, 5734.727, 14.3322
11239, 130496, 5734.666, 14.3320
11240, 132655, 5734.604, 14.3319
11241, 134470, 5734.543, 14.3317
11242, 135229, 5734.482, 14.3316
11243, 135191, 5734.421, 14.3314
11244, 135397, 5734.360, 14.3313
11245, 136225, 5734.299, 14.3311
11246, 136727, 5734.238, 14.3310
11247, 135797, 5734.176, 14.3308
11248, 133548, 5734.115, 14.3307
11249, 131074, 5734.054, 14.3305
11250, 129196, 5733.993, 14.3304
11251, 128008, 5733.932, 14.3302
11252, 127365, 5733.871, 14.3301
11253, 127094, 5733.810, 14.3299
11254, 126796, 5733.749, 14.3297
11255, 126238, 5733.687, 14.3296
11256, 125989, 5733.626, 14.3294
11257, 126948, 5733.565, 14.3293
11258, 129091, 5733.504, 14.3291
11259, 131342, 5733.443, 14.3290
11260, 132831, 5733.382, 14.3288
11261, 133514, 5733.321, 14.3287
11262, 133405, 5733.260, 14.3285
11263, 132202, 5733.198, 14.3284
11264, 130174, 5733.137, 14.3282
11265, 128512, 5733.076, 14.3281
11266, 128085, 5733.015, 14.3279
11267, 128564, 5732.954, 14.3278
11268, 129347, 5732.893, 14.3276
11269, 130501, 5732.832, 14.3275
11270, 131897, 5732.770, 14.3273
11271, 132386, 5732.709, 14.3271
11272, 131083, 5732.648, 14.3270
11273, 128981, 5732.587, 14.3268
11274, 127997, 5732.526, 14.3267
11275, 128646, 5732.465, 14.3265
11276, 129826, 5732.404, 14.3264
11277, 130639, 5732.343, 14.3262
11278, 131067, 5732.281, 14.3261
11279, 130898, 5732.220, 14.3259
11280, 129528, 5732.159, 14.3258
11281, 127281, 5732.098, 14.3256
11282, 125725, 5732.037, 14.3255
11283, 126013, 5731.976, 14.3253
11284, 127652, 5731.915, 14.3252
11285, 129348, 5731.853, 14.3250
11286, 130250, 5731.792, 14.3249
11287, 130021, 5731.731, 14.3247
11288, 128619, 5731.670, 14.3246
11289, 126635, 5731.609, 14.3244
11290, 125157, 5731.548, 14.3242
11291, 124730, 5731.487, 14.3241
11292, 124944, 5731.426, 14.3239
11293, 125431, 5731.364, 14.3238
11294, 126482, 5731.303, 14.3236
11295, 128197, 5731.242, 14.3235
11296, 129816, 5731.181, 14.3233
11297, 130706, 5731.120, 14.3232
11298, 131380, 5731.059, 14.3230
11299, 132666, 5730.998, 14.3229
11300, 134220, 5730.936, 14.3227
11301, 134745, 5730.875, 14.3226
11302, 133579, 5730.814, 14.3224
11303, 131359, 5730.753, 14.3223
11304, 129174, 5730.692, 14.3221
11305, 127748, 5730.631, 14.3220
11306, 127400, 5730.570, 14.3218
11307, 128099, 5730.509, 14.3216
11308, 129288, 5730.447, 14.3215
11309, 130048, 5730.386, 14.3213
11310, 129712, 5730.325, 14.3212
11311, 128255, 5730.264, 14.3210
11312, 126091, 5730.203, 14.3209
11313, 123671, 5730.142, 14.3207
11314, 121384, 5730.081, 14.3206
11315, 119747, 5730.019, 14.3204
11316, 119543, 5729.958, 14.3203
11317, 121412, 5729.897, 14.3201
11318, 124992, 5729.836, 14.3200
11319, 128651, 5729.775, 14.3198
11320, 130693, 5729.714, 14.3197
11321, 130990, 5729.653, 14.3195
11322, 130932, 5729.592, 14.3194
11323, 131652, 5729.530, 14.3192
11324, 132867, 5729.469, 14.3191
11325, 133749, 5729.408, 14.3189
11326, 134282, 5729.347, 14.3187
11327, 135162, 5729.286, 14.3186
11328, 136717, 5729.225, 14.3184
11329, 138493, 5729.164, 14.3183
11330, 139744, 5729.102, 14.3181
11331, 139977, 5729.041, 14.3180
11332, 139271, 5728.980, 14.3178
11333, 138380, 5728.919, 14.3177
11334, 138185, 5728.858, 14.3175
11335, 138666, 5728.797, 14.3174
11336, 138791, 5728.736, 14.3172
11337, 137880, 5728.675, 14.3171
11338, 136635, 5728.613, 14.3169
11339, 136123, 5728.552, 14.3168
11340, 136087, 5728.491, 14.3166
11341, 135172, 5728.430, 14.3165
11342, 132932, 5728.369, 14.3163
11343, 130797, 5728.308, 14.3161
11344, 130635, 5728.247, 14.3160
11345, 132763, 5728.185, 14.3158
11346, 135702, 5728.124, 14.3157
11347, 137634, 5728.063, 14.3155
11348, 137797, 5728.002, 14.3154
11349, 136638, 5727.941, 14.3152
11350, 134962, 5727.880, 14.3151
11351, 133159, 5727.819, 14.3149
11352, 131212, 5727.758, 14.3148
11353, 129169, 5727.696, 14.3146
11354, 127283, 5727.635, 14.3145
11355, 125806, 5727.574, 14.3143
11356, 125034, 5727.513, 14.3142
11357, 125568, 5727.452, 14.3140
11358, 127919, 5727.391, 14.3139
11359, 131549, 5727.330, 14.3137
11360, 134852, 5727.268, 14.3135
11361, 136536, 5727.207, 14.3134
11362, 136762, 5727.146, 14.3132
11363, 136509, 5727.085, 14.3131
11364, 136230, 5727.024, 14.3129
11365, 135648, 5726.963, 14.3128
11366, 134514, 5726.902, 14.3126
11367, 132889, 5726.841, 14.3125
11368, 130740, 5726.779, 14.3123
11369, 127934, 5726.718, 14.3122
11370, 124746, 5726.657, 14.3120
11371, 122060, 5726.596, 14.3119
11372, 120923, 5726.535, 14.3117
11373, 121890, 5726.474, 14.3116
11374, 124481, 5726.413, 14.3114
11375, 127131, 5726.351, 14.3113
11376, 128299, 5726.290, 14.3111
11377, 128105, 5726.229, 14.3110
11378, 128329, 5726.168, 14.3108
11379, 130174, 5726.107, 14.3106
11380, 132566, 5726.046, 14.3105
11381, 133544, 5725.985, 14.3103
11382, 132823, 5725.924, 14.3102
11383, 131849, 5725.862, 14.3100
11384, 131593, 5725.801, 14.3099
11385, 131639, 5725.740, 14.3097
11386, 131498, 5725.679, 14.3096
11387, 131416, 5725.618, 14.3094
11388, 131473, 5725.557, 14.3093
11389, 131125, 5725.496, 14.3091
11390, 130357, 5725.434, 14.3090
11391, 130258, 5725.373, 14.3088
11392, 131583, 5725.312, 14.3087
11393, 133551, 5725.251, 14.3085
11394, 134846, 5725.190, 14.3084
11395, 135094, 5725.129, 14.3082
11396, 134632, 5725.068, 14.3080
11397, 133569, 5725.007, 14.3079
11398, 132145, 5724.945, 14.3077
11399, 131327, 5724.884, 14.3076
11400, 131869, 5724.823, 14.3074
11401, 133085, 5724.762, 14.3073
11402, 133703, 5724.701, 14.3071
11403, 133704, 5724.640, 14.3070
11404, 134096, 5724.579, 14.3068
11405, 134980, 5724.517, 14.3067
11406, 135207, 5724.456, 14.3065
11407, 134249, 5724.395, 14.3064
11408, 133090, 5724.334, 14.3062
11409, 132639, 5724.273, 14.3061
11410, 132333, 5724.212, 14.3059
11411, 131212, 5724.151, 14.3058
11412, 129630, 5724.090, 14.3056
11413, 128880, 5724.028, 14.3055
11414, 129451, 5723.967, 14.3053
11415, 130610, 5723.906, 14.3051
11416, 131608, 5723.845, 14.3050
11417, 132485, 5723.784, 14.3048
11418, 133560, 5723.723, 14.3047
11419, 134762, 5723.662, 14.3045
11420, 135770, 5723.600, 14.3044
11421, 136466, 5723.539, 14.3042
11422, 136943, 5723.478, 14.3041
11423, 137181, 5723.417, 14.3039
11424, 136865, 5723.356, 14.3038
11425, 135605, 5723.295, 14.3036
11426, 133471, 5723.234, 14.3035
11427, 131330, 5723.173, 14.3033
11428, 130379, 5723.111, 14.3032
11429, 131050, 5723.050, 14.3030
11430, 132483, 5722.989, 14.3029
11431, 133271, 5722.928, 14.3027
11432, 132653, 5722.867, 14.3025
11433, 130903, 5722.806, 14.3024
11434, 128850, 5722.745, 14.3022
11435, 127390, 5722.683, 14.3021
11436, 127241, 5722.622, 14.3019
11437, 128560, 5722.561, 14.3018
11438, 130602, 5722.500, 14.3016
11439, 132025, 5722.439, 14.3015
11440, 131850, 5722.378, 14.3013
11441, 130180, 5722.317, 14.3012
11442, 128147, 5722.256, 14.3010
11443, 127205, 5722.194, 14.3009
11444, 128175, 5722.133, 14.3007
11445, 130565, 5722.072, 14.3006
11446, 132880, 5722.011, 14.3004
11447, 133933, 5721.950, 14.3003
11448, 133761, 5721.889, 14.3001
11449, 133062, 5721.828, 14.3000
11450, 132050, 5721.767, 14.2998
11451, 130577, 5721.705, 14.2996
11452, 129159, 5721.644, 14.2995
11453, 128907, 5721.583, 14.2993
11454, 130015, 5721.522, 14.2992
11455, 131172, 5721.461, 14.2990
11456, 131178, 5721.400, 14.2989
11457, 130644, 5721.339, 14.2987
11458, 131200, 5721.277, 14.2986
11459, 133171, 5721.216, 14.2984
11460, 134930, 5721.155, 14.2983
11461, 134780, 5721.094, 14.2981
11462, 132839, 5721.033, 14.2980
11463, 130622, 5720.972, 14.2978
11464, 129193, 5720.911, 14.2977
11465, 128298, 5720.850, 14.2975
11466, 127252, 5720.788, 14.2974
11467, 126128, 5720.727, 14.2972
11468, 125701, 5720.666, 14.2970
11469, 126422, 5720.605, 14.2969
11470, 127918, 5720.544, 14.2967
11471, 129578, 5720.483, 14.2966
11472, 131161, 5720.422, 14.2964
11473, 132493, 5720.360, 14.2963
11474, 133008, 5720.299, 14.2961
11475, 132320, 5720.238, 14.2960
11476, 131108, 5720.177, 14.2958
11477, 130657, 5720.116, 14.2957
11478, 131340, 5720.055, 14.2955
11479, 132301, 5719.994, 14.2954
11480, 132916, 5719.933, 14.2952
11481, 133740, 5719.871, 14.2951
11482, 135419, 5719.810, 14.2949
11483, 137402, 5719.749, 14.2948
11484, 138591, 5719.688, 14.2946
11485, 138828, 5719.627, 14.2945
11486, 138789, 5719.566, 14.2943
11487, 138691, 5719.505, 14.2941
11488, 138130, 5719.443, 14.2940
11489, 137232, 5719.382, 14.2938
11490, 136851, 5719.321, 14.2937
11491, 137262, 5719.260, 14.2935
11492, 137494, 5719.199, 14.2934
11493, 136508, 5719.138, 14.2932
11494, 134480, 5719.077, 14.2931
11495, 132373, 5719.016, 14.2929
11496, 130664, 5718.954, 14.2928
11497, 129129, 5718.893, 14.2926
11498, 127750, 5718.832, 14.2925
11499, 127199, 5718.771, 14.2923
11500, 128145, 5718.710, 14.2922
11501, 130242, 5718.649, 14.2920
11502, 132011, 5718.588, 14.2919
11503, 131955, 5718.526, 14.2917
11504, 129867, 5718.465, 14.2915
11505, 126975, 5718.404, 14.2914
11506, 124756, 5718.343, 14.2912
11507, 123853, 5718.282, 14.2911
11508, 124235, 5718.221, 14.2909
11509, 125797, 5718.160, 14.2908
11510, 128209, 5718.099, 14.2906
11511, 130551, 5718.037, 14.2905
11512, 131985, 5717.976, 14.2903
11513, 132738, 5717.915, 14.2902
11514, 133665, 5717.854, 14.2900
11515, 134818, 5717.793, 14.2899
11516, 135271, 5717.732, 14.2897
11517, 134487, 5717.671, 14.2896
11518, 132967, 5717.609, 14.2894
11519, 131239, 5717.548, 14.2893
11520, 129191, 5717.487, 14.2891
11521, 127003, 5717.426, 14.2890
11522, 125787, 5717.365, 14.2888
11523, 126393, 5717.304, 14.2886
11524, 128081, 5717.243, 14.2885
11525, 129327, 5717.182, 14.2883
11526, 129574, 5717.120, 14.2882
11527, 129323, 5717.059, 14.2880
11528, 128796, 5716.998, 14.2879
11529, 127563, 5716.937, 14.2877
11530, 125580, 5716.876, 14.2876
11531, 123637, 5716.815, 14.2874
11532, 122480, 5716.754, 14.2873
11533, 122144, 5716.692, 14.2871
11534, 122458, 5716.631, 14.2870
11535, 123588, 5716.570, 14.2868
11536, 125687, 5716.509, 14.2867
11537, 128400, 5716.448, 14.2865
11538, 131123, 5716.387, 14.2864
11539, 133444, 5716.326, 14.2862
11540, 135031, 5716.265, 14.2860
11541, 135514, 5716.203, 14.2859
11542, 134935, 5716.142, 14.2857
11543, 134117, 5716.081, 14.2856
11544, 134011, 5716.020, 14.2854
11545, 134720, 5715.959, 14.2853
11546, 135564, 5715.898, 14.2851
11547, 136075, 5715.837, 14.2850
11548, 136375, 5715.775, 14.2848
11549, 136431, 5715.714, 14.2847
11550, 135616, 5715.653, 14.2845
11551, 133544, 5715.592, 14.2844
11552, 130901, 5715.531, 14.2842
11553, 128785, 5715.470, 14.2841
11554, 127459, 5715.409, 14.2839
11555, 126558, 5715.348, 14.2838
11556, 126461, 5715.286, 14.2836
11557, 128306, 5715.225, 14.2835
11558, 132151, 5715.164, 14.2833
11559, 136099, 5715.103, 14.2831
11560, 138163, 5715.042, 14.2830
11561, 138430, 5714.981, 14.2828
11562, 138407, 5714.920, 14.2827
11563, 138624, 5714.858, 14.2825
11564, 138122, 5714.797, 14.2824
11565, 136277, 5714.736, 14.2822
11566, 133957, 5714.675, 14.2821
11567, 132481, 5714.614, 14.2819
11568, 132243, 5714.553, 14.2818
11569, 132762, 5714.492, 14.2816
11570, 133411, 5714.431, 14.2815
11571, 133687, 5714.369, 14.2813
11572, 133420, 5714.308, 14.2812
11573, 133167, 5714.247, 14.2810
11574, 133896, 5714.186, 14.2809
11575, 135920, 5714.125, 14.2807
11576, 138512, 5714.064, 14.2805
11577, 140759, 5714.003, 14.2804
11578, 142257, 5713.941, 14.2802
11579, 142787, 5713.880, 14.2801
11580, 142111, 5713.819, 14.2799
11581, 140536, 5713.758, 14.2798
11582, 139082, 5713.697, 14.2796
11583, 138571, 5713.636, 14.2795
11584, 139021, 5713.575, 14.2793
11585, 140223, 5713.514, 14.2792
11586, 142092, 5713.452, 14.2790
11587, 143959, 5713.391, 14.2789
11588, 144396, 5713.330, 14.2787
11589, 142724, 5713.269, 14.2786
11590, 140158, 5713.208, 14.2784
11591, 138574, 5713.147, 14.2783
11592, 138474, 5713.086, 14.2781
11593, 138861, 5713.024, 14.2780
11594, 138648, 5712.963, 14.2778
11595, 137360, 5712.902, 14.2776
11596, 134903, 5712.841, 14.2775
11597, 131741, 5712.780, 14.2773
11598, 129135, 5712.719, 14.2772
11599, 128250, 5712.658, 14.2770
11600, 128934, 5712.597, 14.2769
11601, 130056, 5712.535, 14.2767
11602, 130876, 5712.474, 14.2766
11603, 131397, 5712.413, 14.2764
11604, 131618, 5712.352, 14.2763
11605, 131431, 5712.291, 14.2761
11606, 131123, 5712.230, 14.2760
11607, 131067, 5712.169, 14.2758
11608, 130964, 5712.107, 14.2757
11609, 130347, 5712.046, 14.2755
11610, 129763, 5711.985, 14.2754
11611, 130295, 5711.924, 14.2752
11612, 131747, 5711.863, 14.2750
11613, 132494, 5711.802, 14.2749
11614, 131563, 5711.741, 14.2747
11615, 129821, 5711.680, 14.2746
11616, 128576, 5711.618, 14.2744
11617, 128019, 5711.557, 14.2743
11618, 127748, 5711.496, 14.2741
11619, 127927, 5711.435, 14.2740
11620, 128954, 5711.374, 14.2738
11621, 130613, 5711.313, 14.2737
11622, 132472, 5711.252, 14.2735
11623, 134639, 5711.190, 14.2734
11624, 137132, 5711.129, 14.2732
11625, 138814, 5711.068, 14.2731
11626, 138136, 5711.007, 14.2729
11627, 135133, 5710.946, 14.2728
11628, 131825, 5710.885, 14.2726
11629, 130180, 5710.824, 14.2725
11630, 130155, 5710.763, 14.2723
11631, 130126, 5710.701, 14.2721
11632, 128961, 5710.640, 14.2720
11633, 127311, 5710.579, 14.2718
11634, 126910, 5710.518, 14.2717
11635, 128793, 5710.457, 14.2715
11636, 132235, 5710.396, 14.2714
11637, 135446, 5710.335, 14.2712
11638, 137220, 5710.274, 14.2711
11639, 137787, 5710.212, 14.2709
11640, 137991, 5710.151, 14.2708
11641, 138013, 5710.090, 14.2706
11642, 137302, 5710.029, 14.2705
11643, 135663, 5709.968, 14.2703
11644, 133888, 5709.907, 14.2702
11645, 133078, 5709.846, 14.2700
11646, 133677, 5709.784, 14.2699
11647, 135381, 5709.723, 14.2697
11648, 137683, 5709.662, 14.2695
11649, 140071, 5709.601, 14.2694
11650, 141859, 5709.540, 14.2692
11651, 142414, 5709.479, 14.2691
11652, 141777, 5709.418, 14.2689
11653, 140711, 5709.357, 14.2688
11654, 139867, 5709.295, 14.2686
11655, 139232, 5709.234, 14.2685
11656, 138558, 5709.173, 14.2683
11657, 137881, 5709.112, 14.2682
11658, 137159, 5709.051, 14.2680
11659, 135890, 5708.990, 14.2679
11660, 133834, 5708.929, 14.2677
11661, 131889, 5708.867, 14.2676
11662, 131404, 5708.806, 14.2674
11663, 132592, 5708.745, 14.2673
11664, 134417, 5708.684, 14.2671
11665, 136052, 5708.623, 14.2670
11666, 137436, 5708.562, 14.2668
11667, 138157, 5708.501, 14.2666
11668, 136994, 5708.440, 14.2665
11669, 133480, 5708.378, 14.2663
11670, 129089, 5708.317, 14.2662
11671, 125882, 5708.256, 14.2660
11672, 124377, 5708.195, 14.2659
11673, 123600, 5708.134, 14.2657
11674, 122891, 5708.073, 14.2656
11675, 122663, 5708.012, 14.2654
11676, 123466, 5707.950, 14.2653
11677, 125102, 5707.889, 14.2651
11678, 126816, 5707.828, 14.2650
11679, 127934, 5707.767, 14.2648
11680, 128374, 5707.706, 14.2647
11681, 128808, 5707.645, 14.2645
11682, 130063, 5707.584, 14.2644
11683, 132022, 5707.523, 14.2642
11684, 133635, 5707.461, 14.2640
11685, 134366, 5707.400, 14.2639
11686, 134959, 5707.339, 14.2637
11687, 136070, 5707.278, 14.2636
11688, 137017, 5707.217, 14.2634
11689, 136949, 5707.156, 14.2633
11690, 136558, 5707.095, 14.2631
11691, 137192, 5707.033, 14.2630
11692, 138601, 5706.972, 14.2628
11693, 139203, 5706.911, 14.2627
11694, 138638, 5706.850, 14.2625
11695, 138494, 5706.789, 14.2624
11696, 139986, 5706.728, 14.2622
11697, 142240, 5706.667, 14.2621
11698, 143562, 5706.606, 14.2619
11699, 143364, 5706.544, 14.2618
11700, 142126, 5706.483, 14.2616
11701, 140297, 5706.422, 14.2615
11702, 138100, 5706.361, 14.2613
11703, 135957, 5706.300, 14.2611
11704, 134405, 5706.239, 14.2610
11705, 133759, 5706.178, 14.2608
11706, 134043, 5706.116, 14.2607
11707, 134837, 5706.055, 14.2605
11708, 135154, 5705.994, 14.2604
11709, 134134, 5705.933, 14.2602
11710, 132086, 5705.872, 14.2601
11711, 130195, 5705.811, 14.2599
11712, 129067, 5705.750, 14.2598
11713, 128267, 5705.689, 14.2596
11714, 127431, 5705.627, 14.2595
11715, 126840, 5705.566, 14.2593
11716, 126591, 5705.505, 14.2592
11717, 126213, 5705.444, 14.2590
11718, 125690, 5705.383, 14.2589
11719, 125967, 5705.322, 14.2587
11720, 127725, 5705.261, 14.2585
11721, 130303, 5705.199, 14.2584
11722, 132527, 5705.138, 14.2582
11723, 133921, 5705.077, 14.2581
11724, 134448, 5705.016, 14.2579
11725, 133705, 5704.955, 14.2578
11726, 131381, 5704.894, 14.2576
11727, 128201, 5704.833, 14.2575
11728, 125619, 5704.772, 14.2573
11729, 124542, 5704.710, 14.2572
11730, 124790, 5704.649, 14.2570
11731, 125586, 5704.588, 14.2569
11732, 126292, 5704.527, 14.2567
11733, 126864, 5704.466, 14.2566
11734, 127783, 5704.405, 14.2564
11735, 129253, 5704.344, 14.2563
11736, 130517, 5704.282, 14.2561
11737, 130640, 5704.221, 14.2560
11738, 129993, 5704.160, 14.2558
11739, 129975, 5704.099, 14.2556
11740, 130956, 5704.038, 14.2555
11741, 131626, 5703.977, 14.2553
11742, 130997, 5703.916, 14.2552
11743, 129975, 5703.855, 14.2550
11744, 130049, 5703.793, 14.2549
11745, 131365, 5703.732, 14.2547
11746, 133124, 5703.671, 14.2546
11747, 135023, 5703.610, 14.2544
11748, 136940, 5703.549, 14.2543
11749, 137826, 5703.488, 14.2541
11750, 136496, 5703.427, 14.2540
11751, 133508, 5703.365, 14.2538
11752, 130964, 5703.304, 14.2537
11753, 130179, 5703.243, 14.2535
11754, 130498, 5703.182, 14.2534
11755, 130595, 5703.121, 14.2532
11756, 130122, 5703.060, 14.2530
11757, 129763, 5702.999, 14.2529
11758, 130260, 5702.938, 14.2527
11759, 131646, 5702.876, 14.2526
11760, 133093, 5702.815, 14.2524
11761, 133478, 5702.754, 14.2523
11762, 132392, 5702.693, 14.2521
11763, 130559, 5702.632, 14.2520
11764, 129063, 5702.571, 14.2518
11765, 128454, 5702.510, 14.2517
11766, 128792, 5702.448, 14.2515
11767, 129925, 5702.387, 14.2514
11768, 131236, 5702.326, 14.2512
11769, 131766, 5702.265, 14.2511
11770, 131378, 5702.204, 14.2509
11771, 131280, 5702.143, 14.2508
11772, 132503, 5702.082, 14.2506
11773, 134273, 5702.021, 14.2505
11774, 134876, 5701.959, 14.2503
11775, 133818, 5701.898, 14.2501
11776, 132158, 5701.837, 14.2500
11777, 130938, 5701.776, 14.2498
11778, 130413, 5701.715, 14.2497
11779, 130752, 5701.654, 14.2495
11780, 132334, 5701.593, 14.2494
11781, 135094, 5701.531, 14.2492
11782, 138361, 5701.470, 14.2491
11783, 141510, 5701.409, 14.2489
11784, 144065, 5701.348, 14.2488
11785, 145231, 5701.287, 14.2486
11786, 144298, 5701.226, 14.2485
11787, 141743, 5701.165, 14.2483
11788, 139145, 5701.104, 14.2482
11789, 137775, 5701.042, 14.2480
11790, 137778, 5700.981, 14.2479
11791, 138663, 5700.920, 14.2477
11792, 139720, 5700.859, 14.2475
11793, 140000, 5700.798, 14.2474
11794, 138826, 5700.737, 14.2472
11795, 136701, 5700.676, 14.2471
11796, 134996, 5700.614, 14.2469
11797, 134554, 5700.553, 14.2468
11798, 135111, 5700.492, 14.2466
11799, 135981, 5700.431, 14.2465
11800, 136482, 5700.370, 14.2463
11801, 135775, 5700.309, 14.2462
11802, 133368, 5700.248, 14.2460
11803, 129988, 5700.187, 14.2459
11804, 127012, 5700.125, 14.2457
11805, 124882, 5700.064, 14.2456
11806, 123091, 5700.003, 14.2454
11807, 121746, 5699.942, 14.2453
11808, 121690, 5699.881, 14.2451
11809, 122672, 5699.820, 14.2450
11810, 122974, 5699.759, 14.2448
11811, 121855, 5699.698, 14.2446
11812, 121101, 5699.636, 14.2445
11813, 122836, 5699.575, 14.2443
11814, 126680, 5699.514, 14.2442
11815, 130327, 5699.453, 14.2440
11816, 132338, 5699.392, 14.2439
11817, 133052, 5699.331, 14.2437
11818, 133123, 5699.270, 14.2436
11819, 132565, 5699.208, 14.2434
11820, 131316, 5699.147, 14.2433
11821, 129689, 5699.086, 14.2431
11822, 128002, 5699.025, 14.2430
11823, 126441, 5698.964, 14.2428
11824, 125372, 5698.903, 14.2427
11825, 125201, 5698.842, 14.2425
11826, 125892, 5698.781, 14.2424
11827, 127092, 5698.719, 14.2422
11828, 128595, 5698.658, 14.2420
11829, 130154, 5698.597, 14.2419
11830, 131061, 5698.536, 14.2417
11831, 130663, 5698.475, 14.2416
11832, 129274, 5698.414, 14.2414
11833, 127884, 5698.353, 14.2413
11834, 126964, 5698.291, 14.2411
11835, 126257, 5698.230, 14.2410
11836, 125793, 5698.169, 14.2408
11837, 126257, 5698.108, 14.2407
11838, 128010, 5698.047, 14.2405
11839, 130407, 5697.986, 14.2404
11840, 132579, 5697.925, 14.2402
11841, 134391, 5697.864, 14.2401
11842, 136033, 5697.802, 14.2399
11843, 137002, 5697.741, 14.2398
11844, 136224, 5697.680, 14.2396
11845, 133417, 5697.619, 14.2395
11846, 129888, 5697.558, 14.2393
11847, 127571, 5697.497, 14.2391
11848, 127243, 5697.436, 14.2390
11849, 127957, 5697.374, 14.2388
11850, 128351, 5697.313, 14.2387
11851, 128233, 5697.252, 14.2385
11852, 128485, 5697.191, 14.2384
11853, 129504, 5697.130, 14.2382
11854, 130396, 5697.069, 14.2381
11855, 130160, 5697.008, 14.2379
11856, 129279, 5696.947, 14.2378
11857, 129424, 5696.885, 14.2376
11858, 131488, 5696.824, 14.2375
11859, 134373, 5696.763, 14.2373
11860, 135995, 5696.702, 14.2372
11861, 135248, 5696.641, 14.2370
11862, 132867, 5696.580, 14.2369
11863, 130584, 5696.519, 14.2367
11864, 129754, 5696.457, 14.2365
11865, 130704, 5696.396, 14.2364
11866, 132927, 5696.335, 14.2362
11867, 135509, 5696.274, 14.2361
11868, 137447, 5696.213, 14.2359
11869, 138099, 5696.152, 14.2358
11870, 137740, 5696.091, 14.2356
11871, 137440, 5696.030, 14.2355
11872, 137974, 5695.968, 14.2353
11873, 138916, 5695.907, 14.2352
11874, 139196, 5695.846, 14.2350
11875, 138471, 5695.785, 14.2349
11876, 137426, 5695.724, 14.2347
11877, 136691, 5695.663, 14.2346
11878, 136136, 5695.602, 14.2344
11879, 135482, 5695.540, 14.2343
11880, 134942, 5695.479, 14.2341
11881, 134717, 5695.418, 14.2339
11882, 134298, 5695.357, 14.2338
11883, 132979, 5695.296, 14.2336
11884, 130953, 5695.235, 14.2335
11885, 129337, 5695.174, 14.2333
11886, 129037, 5695.113, 14.2332
11887, 129912, 5695.051, 14.2330
11888, 131033, 5694.990, 14.2329
11889, 131469, 5694.929, 14.2327
11890, 130915, 5694.868, 14.2326
11891, 129798, 5694.807, 14.2324
11892, 128783, 5694.746, 14.2323
11893, 128043, 5694.685, 14.2321
11894, 127217, 5694.623, 14.2320
11895, 126184, 5694.562, 14.2318
11896, 125487, 5694.501, 14.2317
11897, 125625, 5694.440, 14.2315
11898, 126344, 5694.379, 14.2314
11899, 127110, 5694.318, 14.2312
11900, 127961, 5694.257, 14.2310
11901, 129233, 5694.196, 14.2309
11902, 130691, 5694.134, 14.2307
11903, 131743, 5694.073, 14.2306
11904, 132506, 5694.012, 14.2304
11905, 133829, 5693.951, 14.2303
11906, 135987, 5693.890, 14.2301
11907, 137980, 5693.829, 14.2300
11908, 138510, 5693.768, 14.2298
11909, 137274, 5693.706, 14.2297
11910, 135106, 5693.645, 14.2295
11911, 133311, 5693.584, 14.2294
11912, 133040, 5693.523, 14.2292
11913, 134633, 5693.462, 14.2291
11914, 137076, 5693.401, 14.2289
11915, 138549, 5693.340, 14.2288
11916, 138126, 5693.279, 14.2286
11917, 136707, 5693.217, 14.2284
11918, 135821, 5693.156, 14.2283
11919, 135775, 5693.095, 14.2281
11920, 135527, 5693.034, 14.2280
11921, 134245, 5692.973, 14.2278
11922, 132406, 5692.912, 14.2277
11923, 131208, 5692.851, 14.2275
11924, 131296, 5692.789, 14.2274
11925, 132224, 5692.728, 14.2272
11926, 132964, 5692.667, 14.2271
11927, 132849, 5692.606, 14.2269
11928, 132147, 5692.545, 14.2268
11929, 131738, 5692.484, 14.2266
11930, 132160, 5692.423, 14.2265
11931, 133123, 5692.362, 14.2263
11932, 134068, 5692.300, 14.2262
11933, 134864, 5692.239, 14.2260
11934, 135609, 5692.178, 14.2259
11935, 136018, 5692.117, 14.2257
11936, 135643, 5692.056, 14.2255
11937, 134644, 5691.995, 14.2254
11938, 133789, 5691.934, 14.2252
11939, 133557, 5691.872, 14.2251
11940, 133795, 5691.811, 14.2249
11941, 134410, 5691.750, 14.2248
11942, 135736, 5691.689, 14.2246
11943, 137787, 5691.628, 14.2245
11944, 139648, 5691.567, 14.2243
11945, 140242, 5691.506, 14.2242
11946, 139472, 5691.445, 14.2240
11947, 138042, 5691.383, 14.2239
11948, 136368, 5691.322, 14.2237
11949, 134312, 5691.261, 14.2236
11950, 131989, 5691.200, 14.2234
11951, 130053, 5691.139, 14.2233
11952, 128896, 5691.078, 14.2231
11953, 128112, 5691.017, 14.2229
11954, 127230, 5690.955, 14.2228
11955, 126633, 5690.894, 14.2226
11956, 127184, 5690.833, 14.2225
11957, 129035, 5690.772, 14.2223
11958, 131225, 5690.711, 14.2222
11959, 132566, 5690.650, 14.2220
11960, 132660, 5690.589, 14.2219
11961, 132047, 5690.528, 14.2217
11962, 131687, 5690.466, 14.2216
11963, 132397, 5690.405, 14.2214
11964, 134403, 5690.344, 14.2213
11965, 137058, 5690.283, 14.2211
11966, 139103, 5690.222, 14.2210
11967, 139639, 5690.161, 14.2208
11968, 138934, 5690.100, 14.2207
11969, 138024, 5690.038, 14.2205
11970, 137485, 5689.977, 14.2204
11971, 136929, 5689.916, 14.2202
11972, 135898, 5689.855, 14.2200
11973, 134810, 5689.794, 14.2199
11974, 134546, 5689.733, 14.2197
11975, 135298, 5689.672, 14.2196
11976, 136417, 5689.611, 14.2194
11977, 137357, 5689.549, 14.2193
11978, 138125, 5689.488, 14.2191
11979, 138675, 5689.427, 14.2190
11980, 138567, 5689.366, 14.2188
11981, 137688, 5689.305, 14.2187
11982, 136697, 5689.244, 14.2185
11983, 136198, 5689.183, 14.2184
11984, 135839, 5689.121, 14.2182
11985, 134827, 5689.060, 14.2181
11986, 133014, 5688.999, 14.2179
11987, 130884, 5688.938, 14.2178
11988, 128811, 5688.877, 14.2176
11989, 127113, 5688.816, 14.2174
11990, 126502, 5688.755, 14.2173
11991, 127517, 5688.694, 14.2171
11992, 129468, 5688.632, 14.2170
11993, 130957, 5688.571, 14.2168
11994, 131590, 5688.510, 14.2167
11995, 132238, 5688.449, 14.2165
11996, 133301, 5688.388, 14.2164
11997, 133824, 5688.327, 14.2162
11998, 132934, 5688.266, 14.2161
11999, 131228, 5688.205, 14.2159
12000, 129845, 5688.143, 14.2158
12001, 128875, 5688.082, 14.2156
12002, 127680, 5688.021, 14.2155
12003, 126323, 5687.960, 14.2153
12004, 125577, 5687.899, 14.2152
12005, 125624, 5687.838, 14.2150
12006, 125739, 5687.777, 14.2149
12007, 125431, 5687.715, 14.2147
12008, 125142, 5687.654, 14.2145
12009, 125538, 5687.593, 14.2144
12010, 126632, 5687.532, 14.2142
12011, 127859, 5687.471, 14.2141
12012, 128805, 5687.410, 14.2139
12013, 129692, 5687.349, 14.2138
12014, 131143, 5687.288, 14.2136
12015, 133294, 5687.226, 14.2135
12016, 135120, 5687.165, 14.2133
12017, 135194, 5687.104, 14.2132
12018, 133485, 5687.043, 14.2130
12019, 131798, 5686.982, 14.2129
12020, 131812, 5686.921, 14.2127
12021, 133176, 5686.860, 14.2126
12022, 134326, 5686.798, 14.2124
12023, 134647, 5686.737, 14.2123
12024, 134774, 5686.676, 14.2121
12025, 135046, 5686.615, 14.2119
12026, 134981, 5686.554, 14.2118
12027, 134435, 5686.493, 14.2116
12028, 134040, 5686.432, 14.2115
12029, 134046, 5686.371, 14.2113
12030, 133770, 5686.309, 14.2112
12031, 132784, 5686.248, 14.2110
12032, 131849, 5686.187, 14.2109
12033, 131958, 5686.126, 14.2107
12034, 133072, 5686.065, 14.2106
12035, 134421, 5686.004, 14.2104
12036, 135568, 5685.943, 14.2103
12037, 136544, 5685.881, 14.2101
12038, 137291, 5685.820, 14.2100
12039, 137556, 5685.759, 14.2098
12040, 137138, 5685.698, 14.2097
12041, 135947, 5685.637, 14.2095
12042, 134199, 5685.576, 14.2094
12043, 132812, 5685.515, 14.2092
12044, 132971, 5685.454, 14.2090
12045, 134733, 5685.392, 14.2089
12046, 136546, 5685.331, 14.2087
12047, 136760, 5685.270, 14.2086
12048, 135261, 5685.209, 14.2084
12049, 133087, 5685.148, 14.2083
12050, 131007, 5685.087, 14.2081
12051, 129234, 5685.026, 14.2080
12052, 128034, 5684.964, 14.2078
12053, 127540, 5684.903, 14.2077
12054, 127091, 5684.842, 14.2075
12055, 125876, 5684.781, 14.2074
12056, 124403, 5684.720, 14.2072
12057, 124367, 5684.659, 14.2071
12058, 126587, 5684.598, 14.2069
12059, 129761, 5684.537, 14.2068
12060, 131774, 5684.475, 14.2066
12061, 131786, 5684.414, 14.2064
12062, 130635, 5684.353, 14.2063
12063, 129659, 5684.292, 14.2061
12064, 129640, 5684.231, 14.2060
12065, 130610, 5684.170, 14.2058
12066, 132076, 5684.109, 14.2057
12067, 133399, 5684.047, 14.2055
12068, 134304, 5683.986, 14.2054
12069, 134998, 5683.925, 14.2052
12070, 135632, 5683.864, 14.2051
12071, 135864, 5683.803, 14.2049
12072, 135335, 5683.742, 14.2048
12073, 134457, 5683.681, 14.2046
12074, 134232, 5683.620, 14.2045
12075, 135115, 5683.558, 14.2043
12076, 136380, 5683.497, 14.2042
12077, 136783, 5683.436, 14.2040
12078, 135639, 5683.375, 14.2039
12079, 133162, 5683.314, 14.2037
12080, 130167, 5683.253, 14.2035
12081, 127808, 5683.192, 14.2034
12082, 127216, 5683.130, 14.2032
12083, 128641, 5683.069, 14.2031
12084, 130898, 5683.008, 14.2029
12085, 132249, 5682.947, 14.2028
12086, 132120, 5682.886, 14.2026
12087, 131503, 5682.825, 14.2025
12088, 131419, 5682.764, 14.2023
12089, 131565, 5682.703, 14.2022
12090, 131063, 5682.641, 14.2020
12091, 130086, 5682.580, 14.2019
12092, 129821, 5682.519, 14.2017
12093, 130789, 5682.458, 14.2016
12094, 131992, 5682.397, 14.2014
12095, 132120, 5682.336, 14.2013
12096, 131166, 5682.275, 14.2011
12097, 130410, 5682.213, 14.2009
12098, 130973, 5682.152, 14.2008
12099, 132618, 5682.091, 14.2006
12100, 134003, 5682.030, 14.2005
12101, 134108, 5681.969, 14.2003
12102, 133454, 5681.908, 14.2002
12103, 133646, 5681.847, 14.2000
12104, 135425, 5681.786, 14.1999
12105, 137533, 5681.724, 14.1997
12106, 138085, 5681.663, 14.1996
12107, 136858, 5681.602, 14.1994
12108, 135434, 5681.541, 14.1993
12109, 135066, 5681.480, 14.1991
12110, 135351, 5681.419, 14.1990
12111, 135352, 5681.358, 14.1988
12112, 135118, 5681.296, 14.1987
12113, 135410, 5681.235, 14.1985
12114, 136503, 5681.174, 14.1984
12115, 138020, 5681.113, 14.1982
12116, 139568, 5681.052, 14.1980
12117, 140911, 5680.991, 14.1979
12118, 141736, 5680.930, 14.1977
12119, 141887, 5680.869, 14.1976
12120, 141595, 5680.807, 14.1974
12121, 141058, 5680.746, 14.1973
12122, 140096, 5680.685, 14.1971
12123, 138683, 5680.624, 14.1970
12124, 137342, 5680.563, 14.1968
12125, 136287, 5680.502, 14.1967
12126, 134635, 5680.441, 14.1965
12127, 131478, 5680.379, 14.1964
12128, 127638, 5680.318, 14.1962
12129, 125294, 5680.257, 14.1961
12130, 125677, 5680.196, 14.1959
12131, 127938, 5680.135, 14.1958
12132, 130431, 5680.074, 14.1956
12133, 132217, 5680.013, 14.1954
12134, 133052, 5679.952, 14.1953
12135, 132919, 5679.890, 14.1951
12136, 132315, 5679.829, 14.1950
12137, 132304, 5679.768, 14.1948
12138, 133418, 5679.707, 14.1947
12139, 134890, 5679.646, 14.1945
12140, 135677, 5679.585, 14.1944
12141, 135901, 5679.524, 14.1942
12142, 136474, 5679.462, 14.1941
12143, 137528, 5679.401, 14.1939
12144, 138150, 5679.340, 14.1938
12145, 137825, 5679.279, 14.1936
12146, 137252, 5679.218, 14.1935
12147, 137279, 5679.157, 14.1933
12148, 137645, 5679.096, 14.1932
12149, 137413, 5679.035, 14.1930
12150, 136354, 5678.973, 14.1929
12151, 135226, 5678.912, 14.1927
12152, 134679, 5678.851, 14.1925
12153, 134527, 5678.790, 14.1924
12154, 134338, 5678.729, 14.1922
12155, 134297, 5678.668, 14.1921
12156, 134925, 5678.607, 14.1919
12157, 136078, 5678.545, 14.1918
12158, 136807, 5678.484, 14.1916
12159, 136479, 5678.423, 14.1915
12160, 135665, 5678.362, 14.1913
12161, 135458, 5678.301, 14.1912
12162, 136039, 5678.240, 14.1910
12163, 136420, 5678.179, 14.1909
12164, 135765, 5678.118, 14.1907
12165, 134481, 5678.056, 14.1906
12166, 133644, 5677.995, 14.1904
12167, 133657, 5677.934, 14.1903
12168, 134079, 5677.873, 14.1901
12169, 134631, 5677.812, 14.1899
12170, 135624, 5677.751, 14.1898
12171, 137063, 5677.690, 14.1896
12172, 138008, 5677.629, 14.1895
12173, 137548, 5677.567, 14.1893
12174, 136124, 5677.506, 14.1892
12175, 135087, 5677.445, 14.1890
12176, 134916, 5677.384, 14.1889
12177, 134632, 5677.323, 14.1887
12178, 133302, 5677.262, 14.1886
12179, 131420, 5677.201, 14.1884
12180, 130310, 5677.139, 14.1883
12181, 130631, 5677.078, 14.1881
12182, 132012, 5677.017, 14.1880
12183, 133779, 5676.956, 14.1878
12184, 135306, 5676.895, 14.1877
12185, 135910, 5676.834, 14.1875
12186, 135209, 5676.773, 14.1874
12187, 133717, 5676.712, 14.1872
12188, 132546, 5676.650, 14.1870
12189, 132374, 5676.589, 14.1869
12190, 133057, 5676.528, 14.1867
12191, 134126, 5676.467, 14.1866
12192, 135087, 5676.406, 14.1864
12193, 135303, 5676.345, 14.1863
12194, 134375, 5676.284, 14.1861
12195, 132876, 5676.222, 14.1860
12196, 132088, 5676.161, 14.1858
12197, 132637, 5676.100, 14.1857
12198, 133857, 5676.039, 14.1855
12199, 134740, 5675.978, 14.1854
12200, 134986, 5675.917, 14.1852
12201, 134860, 5675.856, 14.1851
12202, 134586, 5675.795, 14.1849
12203, 134338, 5675.733, 14.1848
12204, 134412, 5675.672, 14.1846
12205, 134972, 5675.611, 14.1844
12206, 135877, 5675.550, 14.1843
12207, 136936, 5675.489, 14.1841
12208, 137892, 5675.428, 14.1840
12209, 138030, 5675.367, 14.1838
12210, 136535, 5675.305, 14.1837
12211, 133664, 5675.244, 14.1835
12212, 130859, 5675.183, 14.1834
12213, 129204, 5675.122, 14.1832
12214, 128413, 5675.061, 14.1831
12215, 127855, 5675.000, 14.1829
12216, 127712, 5674.939, 14.1828
12217, 128251, 5674.878, 14.1826
12218, 128675, 5674.816, 14.1825
12219, 127871, 5674.755, 14.1823
12220, 125893, 5674.694, 14.1822
12221, 123585, 5674.633, 14.1820
12222, 121094, 5674.572, 14.1819
12223, 118054, 5674.511, 14.1817
12224, 115107, 5674.450, 14.1815
12225, 113864, 5674.388, 14.1814
12226, 115041, 5674.327, 14.1812
12227, 117717, 5674.266, 14.1811
12228, 120695, 5674.205, 14.1809
12229, 123596, 5674.144, 14.1808
12230, 126277, 5674.083, 14.1806
12231, 128241, 5674.022, 14.1805
12232, 129190, 5673.961, 14.1803
12233, 129385, 5673.899, 14.1802
12234, 128999, 5673.838, 14.1800
12235, 127896, 5673.777, 14.1799
12236, 126454, 5673.716, 14.1797
12237, 125748, 5673.655, 14.1796
12238, 126332, 5673.594, 14.1794
12239, 127576, 5673.533, 14.1793
12240, 128819, 5673.471, 14.1791
12241, 130446, 5673.410, 14.1789
12242, 133086, 5673.349, 14.1788
12243, 136352, 5673.288, 14.1786
12244, 139108, 5673.227, 14.1785
12245, 140524, 5673.166, 14.1783
12246, 140245, 5673.105, 14.1782
12247, 138146, 5673.044, 14.1780
12248, 134736, 5672.982, 14.1779
12249, 131381, 5672.921, 14.1777
12250, 129224, 5672.860, 14.1776
12251, 128153, 5672.799, 14.1774
12252, 127444, 5672.738, 14.1773
12253, 127012, 5672.677, 14.1771
12254, 127197, 5672.616, 14.1770
12255, 127819, 5672.554, 14.1768
12256, 128453, 5672.493, 14.1767
12257, 129265, 5672.432, 14.1765
12258, 130489, 5672.371, 14.1764
12259, 131237, 5672.310, 14.1762
12260, 130222, 5672.249, 14.1760
12261, 127783, 5672.188, 14.1759
12262, 125917, 5672.127, 14.1757
12263, 125824, 5672.065, 14.1756
12264, 126522, 5672.004, 14.1754
12265, 126575, 5671.943, 14.1753
12266, 126221, 5671.882, 14.1751
12267, 126844, 5671.821, 14.1750
12268, 128902, 5671.760, 14.1748
12269, 131323, 5671.699, 14.1747
12270, 132765, 5671.637, 14.1745
12271, 132729, 5671.576, 14.1744
12272, 131552, 5671.515, 14.1742
12273, 129972, 5671.454, 14.1741
12274, 128792, 5671.393, 14.1739
12275, 128537, 5671.332, 14.1738
12276, 129203, 5671.271, 14.1736
12277, 130447, 5671.210, 14.1734
12278, 131892, 5671.148, 14.1733
12279, 133183, 5671.087, 14.1731
12280, 134010, 5671.026, 14.1730
12281, 134339, 5670.965, 14.1728
12282, 134452, 5670.904, 14.1727
12283, 134509, 5670.843, 14.1725
12284, 134238, 5670.782, 14.1724
12285, 133302, 5670.720, 14.1722
12286, 131723, 5670.659, 14.1721
12287, 129745, 5670.598, 14.1719
12288, 127549, 5670.537, 14.1718
12289, 125400, 5670.476, 14.1716
12290, 123795, 5670.415, 14.1715
12291, 123022, 5670.354, 14.1713
12292, 122778, 5670.293, 14.1712
12293, 122631, 5670.231, 14.1710
12294, 122661, 5670.170, 14.1709
12295, 123150, 5670.109, 14.1707
12296, 123775, 5670.048, 14.1705
12297, 123789, 5669.987, 14.1704
12298, 123049, 5669.926, 14.1702
12299, 122346, 5669.865, 14.1701
12300, 122529, 5669.803, 14.1699
12301, 123725, 5669.742, 14.1698
12302, 125466, 5669.681, 14.1696
12303, 127053, 5669.620, 14.1695
12304, 127682, 5669.559, 14.1693
12305, 126941, 5669.498, 14.1692
12306, 125619, 5669.437, 14.1690
12307, 125477, 5669.376, 14.1689
12308, 127520, 5669.314, 14.1687
12309, 130785, 5669.253, 14.1686
12310, 133473, 5669.192, 14.1684
12311, 135041, 5669.131, 14.1683
12312, 136405, 5669.070, 14.1681
12313, 138115, 5669.009, 14.1679
12314, 139274, 5668.948, 14.1678
12315, 138745, 5668.886, 14.1676
12316, 136745, 5668.825, 14.1675
12317, 134500, 5668.764, 14.1673
12318, 132638, 5668.703, 14.1672
12319, 130753, 5668.642, 14.1670
12320, 128634, 5668.581, 14.1669
12321, 127108, 5668.520, 14.1667
12322, 127125, 5668.459, 14.1666
12323, 128426, 5668.397, 14.1664
12324, 129753, 5668.336, 14.1663
12325, 130304, 5668.275, 14.1661
12326, 130448, 5668.214, 14.1660
12327, 130913, 5668.153, 14.1658
12328, 131721, 5668.092, 14.1657
12329, 132168, 5668.031, 14.1655
12330, 131561, 5667.969, 14.1654
12331, 129772, 5667.908, 14.1652
12332, 127339, 5667.847, 14.1650
12333, 125252, 5667.786, 14.1649
12334, 124345, 5667.725, 14.1647
12335, 124558, 5667.664, 14.1646
12336, 124999, 5667.603, 14.1644
12337, 125009, 5667.542, 14.1643
12338, 124854, 5667.480, 14.1641
12339, 125002, 5667.419, 14.1640
12340, 125163, 5667.358, 14.1638
12341, 124796, 5667.297, 14.1637
12342, 124324, 5667.236, 14.1635
12343, 124919, 5667.175, 14.1634
12344, 126918, 5667.114, 14.1632
12345, 129301, 5667.052, 14.1631
12346, 131032, 5666.991, 14.1629
12347, 132129, 5666.930, 14.1628
12348, 133027, 5666.869, 14.1626
12349, 133702, 5666.808, 14.1624
12350, 134062, 5666.747, 14.1623
12351, 134503, 5666.686, 14.1621
12352, 135218, 5666.625, 14.1620
12353, 135473, 5666.563, 14.1618
12354, 134519, 5666.502, 14.1617
12355, 132958, 5666.441, 14.1615
12356, 132284, 5666.380, 14.1614
12357, 133060, 5666.319, 14.1612
12358, 134358, 5666.258, 14.1611
12359, 134990, 5666.197, 14.1609
12360, 134566, 5666.136, 14.1608
12361, 133290, 5666.074, 14.1606
12362, 131509, 5666.013, 14.1605
12363, 129715, 5665.952, 14.1603
12364, 128360, 5665.891, 14.1602
12365, 127417, 5665.830, 14.1600
12366, 126537, 5665.769, 14.1599
12367, 125711, 5665.708, 14.1597
12368, 125237, 5665.646, 14.1595
12369, 125024, 5665.585, 14.1594
12370, 124599, 5665.524, 14.1592
12371, 123918, 5665.463, 14.1591
12372, 123534, 5665.402, 14.1589
12373, 123795, 5665.341, 14.1588
12374, 124525, 5665.280, 14.1586
12375, 125612, 5665.219, 14.1585
12376, 127123, 5665.157, 14.1583
12377, 128613, 5665.096, 14.1582
12378, 129201, 5665.035, 14.1580
12379, 128838, 5664.974, 14.1579
12380, 128680, 5664.913, 14.1577
12381, 129656, 5664.852, 14.1576
12382, 131339, 5664.791, 14.1574
12383, 132853, 5664.729, 14.1573
12384, 134086, 5664.668, 14.1571
12385, 135314, 5664.607, 14.1569
12386, 136335, 5664.546, 14.1568
12387, 136947, 5664.485, 14.1566
12388, 137690, 5664.424, 14.1565
12389, 139016, 5664.363, 14.1563
12390, 140130, 5664.302, 14.1562
12391, 139866, 5664.240, 14.1560
12392, 138579, 5664.179, 14.1559
12393, 137934, 5664.118, 14.1557
12394, 138690, 5664.057, 14.1556
12395, 139807, 5663.996, 14.1554
12396, 140159, 5663.935, 14.1553
12397, 140143, 5663.874, 14.1551
12398, 140970, 5663.812, 14.1550
12399, 142925, 5663.751, 14.1548
12400, 144957, 5663.690, 14.1547
12401, 145711, 5663.629, 14.1545
12402, 144619, 5663.568, 14.1543
12403, 142271, 5663.507, 14.1542
12404, 140023, 5663.446, 14.1540
12405, 138974, 5663.385, 14.1539
12406, 139001, 5663.323, 14.1537
12407, 138925, 5663.262, 14.1536
12408, 137768, 5663.201, 14.1534
12409, 135716, 5663.140, 14.1533
12410, 133787, 5663.079, 14.1531
12411, 132843, 5663.018, 14.1530
12412, 133041, 5662.957, 14.1528
12413, 133971, 5662.895, 14.1527
12414, 135059, 5662.834, 14.1525
12415, 135839, 5662.773, 14.1524
12416, 135958, 5662.712, 14.1522
12417, 135139, 5662.651, 14.1521
12418, 133493, 5662.590, 14.1519
12419, 131897, 5662.529, 14.1518
12420, 131503, 5662.468, 14.1516
12421, 132371, 5662.406, 14.1514
12422, 133017, 5662.345, 14.1513
12423, 132016, 5662.284, 14.1511
12424, 129775, 5662.223, 14.1510
12425, 127958, 5662.162, 14.1508
12426, 127279, 5662.101, 14.1507
12427, 126863, 5662.040, 14.1505
12428, 125959, 5661.978, 14.1504
12429, 125246, 5661.917, 14.1502
12430, 125798, 5661.856, 14.1501
12431, 127475, 5661.795, 14.1499
12432, 129068, 5661.734, 14.1498
12433, 129778, 5661.673, 14.1496
12434, 129893, 5661.612, 14.1495
12435, 130147, 5661.551, 14.1493
12436, 130890, 5661.489, 14.1492
12437, 131861, 5661.428, 14.1490
12438, 132501, 5661.367, 14.1488
12439, 132469, 5661.306, 14.1487
12440, 131951, 5661.245, 14.1485
12441, 131312, 5661.184, 14.1484
12442, 130450, 5661.123, 14.1482
12443, 128929, 5661.061, 14.1481
12444, 126895, 5661.000, 14.1479
12445, 125342, 5660.939, 14.1478
12446, 125096, 5660.878, 14.1476
12447, 125931, 5660.817, 14.1475
12448, 127112, 5660.756, 14.1473
12449, 128461, 5660.695, 14.1472
12450, 130335, 5660.634, 14.1470
12451, 132707, 5660.572, 14.1469
12452, 134883, 5660.511, 14.1467
12453, 136169, 5660.450, 14.1466
12454, 136378, 5660.389, 14.1464
12455, 135752, 5660.328, 14.1463
12456, 134812, 5660.267, 14.1461
12457, 134333, 5660.206, 14.1459
12458, 134934, 5660.144, 14.1458
12459, 136433, 5660.083, 14.1456
12460, 137935, 5660.022, 14.1455
12461, 138860, 5659.961, 14.1453
12462, 139666, 5659.900, 14.1452
12463, 141256, 5659.839, 14.1450
12464, 143789, 5659.778, 14.1449
12465, 146356, 5659.717, 14.1447
12466, 147863, 5659.655, 14.1446
12467, 147931, 5659.594, 14.1444
12468, 146857, 5659.533, 14.1443
12469, 144990, 5659.472, 14.1441
12470, 142509, 5659.411, 14.1440
12471, 139794, 5659.350, 14.1438
12472, 137641, 5659.289, 14.1437
[truncated: 3,870,878 more chars]
