# Supplementary material for: Characterization data and kinetic studies of novel lipophilic analogues from 2,4-dichlorophenoxyacetic acid and Propanil herbicides
Source: Data Brief. 2020 Aug 21;32:106202. doi: 10.1016/j.dib.2020.106202 (PMC7482028; doi:10.1016/j.dib.2020.106202)
Supplement: Supplementary file 3 [file mmc3.zip › Kinetic raw data_txt/CDOCA_Alex_AO_DCl_2g_24h_ascii-spec.txt]

CDOCA_Alex_AO_DCl
1, 70920, 6422.578, 16.0513
2, 70262, 6422.517, 16.0511
3, 69664, 6422.456, 16.0510
4, 69390, 6422.395, 16.0508
5, 69553, 6422.334, 16.0507
6, 70056, 6422.273, 16.0505
7, 70857, 6422.212, 16.0503
8, 71859, 6422.150, 16.0502
9, 72572, 6422.089, 16.0500
10, 72438, 6422.028, 16.0499
11, 71552, 6421.967, 16.0497
12, 70555, 6421.906, 16.0496
13, 69807, 6421.845, 16.0494
14, 69243, 6421.784, 16.0493
15, 69001, 6421.723, 16.0491
16, 69429, 6421.661, 16.0490
17, 70297, 6421.600, 16.0488
18, 70762, 6421.539, 16.0487
19, 70490, 6421.478, 16.0485
20, 70147, 6421.417, 16.0484
21, 70406, 6421.356, 16.0482
22, 71014, 6421.295, 16.0481
23, 71259, 6421.233, 16.0479
24, 70858, 6421.172, 16.0477
25, 69989, 6421.111, 16.0476
26, 68942, 6421.050, 16.0474
27, 68121, 6420.989, 16.0473
28, 67967, 6420.928, 16.0471
29, 68487, 6420.867, 16.0470
30, 69232, 6420.806, 16.0468
31, 70069, 6420.744, 16.0467
32, 71474, 6420.683, 16.0465
33, 73680, 6420.622, 16.0464
34, 75921, 6420.561, 16.0462
35, 77009, 6420.500, 16.0461
36, 76463, 6420.439, 16.0459
37, 74771, 6420.378, 16.0458
38, 72827, 6420.316, 16.0456
39, 71326, 6420.255, 16.0455
40, 70448, 6420.194, 16.0453
41, 69888, 6420.133, 16.0452
42, 69407, 6420.072, 16.0450
43, 69286, 6420.011, 16.0448
44, 69823, 6419.950, 16.0447
45, 70491, 6419.889, 16.0445
46, 70340, 6419.827, 16.0444
47, 69309, 6419.766, 16.0442
48, 68329, 6419.705, 16.0441
49, 67909, 6419.644, 16.0439
50, 67545, 6419.583, 16.0438
51, 66918, 6419.522, 16.0436
52, 66664, 6419.461, 16.0435
53, 67309, 6419.399, 16.0433
54, 68291, 6419.338, 16.0432
55, 68847, 6419.277, 16.0430
56, 69173, 6419.216, 16.0429
57, 69787, 6419.155, 16.0427
58, 70316, 6419.094, 16.0426
59, 69945, 6419.033, 16.0424
60, 68697, 6418.972, 16.0422
61, 67374, 6418.910, 16.0421
62, 66481, 6418.849, 16.0419
63, 66058, 6418.788, 16.0418
64, 66286, 6418.727, 16.0416
65, 67286, 6418.666, 16.0415
66, 68413, 6418.605, 16.0413
67, 68705, 6418.544, 16.0412
68, 68105, 6418.482, 16.0410
69, 67461, 6418.421, 16.0409
70, 67290, 6418.360, 16.0407
71, 67355, 6418.299, 16.0406
72, 67589, 6418.238, 16.0404
73, 68501, 6418.177, 16.0403
74, 70239, 6418.116, 16.0401
75, 71924, 6418.055, 16.0400
76, 72515, 6417.993, 16.0398
77, 72043, 6417.932, 16.0397
78, 71542, 6417.871, 16.0395
79, 71892, 6417.810, 16.0393
80, 73019, 6417.749, 16.0392
81, 74136, 6417.688, 16.0390
82, 74514, 6417.627, 16.0389
83, 73981, 6417.565, 16.0387
84, 72814, 6417.504, 16.0386
85, 71334, 6417.443, 16.0384
86, 69800, 6417.382, 16.0383
87, 68645, 6417.321, 16.0381
88, 68431, 6417.260, 16.0380
89, 69296, 6417.199, 16.0378
90, 70670, 6417.138, 16.0377
91, 71783, 6417.076, 16.0375
92, 72299, 6417.015, 16.0374
93, 72308, 6416.954, 16.0372
94, 71974, 6416.893, 16.0371
95, 71529, 6416.832, 16.0369
96, 71336, 6416.771, 16.0367
97, 71547, 6416.710, 16.0366
98, 71784, 6416.648, 16.0364
99, 71507, 6416.587, 16.0363
100, 70589, 6416.526, 16.0361
101, 69294, 6416.465, 16.0360
102, 67865, 6416.404, 16.0358
103, 66549, 6416.343, 16.0357
104, 65849, 6416.282, 16.0355
105, 66263, 6416.221, 16.0354
106, 67696, 6416.159, 16.0352
107, 69466, 6416.098, 16.0351
108, 70940, 6416.037, 16.0349
109, 71909, 6415.976, 16.0348
110, 72390, 6415.915, 16.0346
111, 72378, 6415.854, 16.0345
112, 71903, 6415.793, 16.0343
113, 71091, 6415.732, 16.0342
114, 70106, 6415.670, 16.0340
115, 69079, 6415.609, 16.0338
116, 68138, 6415.548, 16.0337
117, 67371, 6415.487, 16.0335
118, 66794, 6415.426, 16.0334
119, 66430, 6415.365, 16.0332
120, 66345, 6415.304, 16.0331
121, 66516, 6415.242, 16.0329
122, 66768, 6415.181, 16.0328
123, 66902, 6415.120, 16.0326
124, 66830, 6415.059, 16.0325
125, 66574, 6414.998, 16.0323
126, 66338, 6414.937, 16.0322
127, 66579, 6414.876, 16.0320
128, 67643, 6414.815, 16.0319
129, 69203, 6414.753, 16.0317
130, 70432, 6414.692, 16.0316
131, 70943, 6414.631, 16.0314
132, 71277, 6414.570, 16.0312
133, 72132, 6414.509, 16.0311
134, 73384, 6414.448, 16.0309
135, 74222, 6414.387, 16.0308
136, 74129, 6414.325, 16.0306
137, 73380, 6414.264, 16.0305
138, 72627, 6414.203, 16.0303
139, 72219, 6414.142, 16.0302
140, 71957, 6414.081, 16.0300
141, 71379, 6414.020, 16.0299
142, 70306, 6413.959, 16.0297
143, 69129, 6413.898, 16.0296
144, 68384, 6413.836, 16.0294
145, 68127, 6413.775, 16.0293
146, 68037, 6413.714, 16.0291
147, 68129, 6413.653, 16.0290
148, 68889, 6413.592, 16.0288
149, 70471, 6413.531, 16.0287
150, 72190, 6413.470, 16.0285
151, 73191, 6413.408, 16.0283
152, 73363, 6413.347, 16.0282
153, 73264, 6413.286, 16.0280
154, 73353, 6413.225, 16.0279
155, 73642, 6413.164, 16.0277
156, 73944, 6413.103, 16.0276
157, 74121, 6413.042, 16.0274
158, 74126, 6412.981, 16.0273
159, 73963, 6412.919, 16.0271
160, 73597, 6412.858, 16.0270
161, 72975, 6412.797, 16.0268
162, 72325, 6412.736, 16.0267
163, 72296, 6412.675, 16.0265
164, 73304, 6412.614, 16.0264
165, 74705, 6412.553, 16.0262
166, 75271, 6412.491, 16.0261
167, 74688, 6412.430, 16.0259
168, 73965, 6412.369, 16.0257
169, 74025, 6412.308, 16.0256
170, 74494, 6412.247, 16.0254
171, 74420, 6412.186, 16.0253
172, 73621, 6412.125, 16.0251
173, 72665, 6412.064, 16.0250
174, 71906, 6412.002, 16.0248
175, 71240, 6411.941, 16.0247
176, 70611, 6411.880, 16.0245
177, 70109, 6411.819, 16.0244
178, 69724, 6411.758, 16.0242
179, 69541, 6411.697, 16.0241
180, 69989, 6411.636, 16.0239
181, 71293, 6411.574, 16.0238
182, 72738, 6411.513, 16.0236
183, 73114, 6411.452, 16.0235
184, 71992, 6411.391, 16.0233
185, 70125, 6411.330, 16.0232
186, 68534, 6411.269, 16.0230
187, 67595, 6411.208, 16.0228
188, 67092, 6411.147, 16.0227
189, 66790, 6411.085, 16.0225
190, 66762, 6411.024, 16.0224
191, 67233, 6410.963, 16.0222
192, 68146, 6410.902, 16.0221
193, 68929, 6410.841, 16.0219
194, 68992, 6410.780, 16.0218
195, 68581, 6410.719, 16.0216
196, 68708, 6410.657, 16.0215
197, 69870, 6410.596, 16.0213
198, 71229, 6410.535, 16.0212
199, 71554, 6410.474, 16.0210
200, 70745, 6410.413, 16.0209
201, 69833, 6410.352, 16.0207
202, 69653, 6410.291, 16.0206
203, 70100, 6410.230, 16.0204
204, 70714, 6410.168, 16.0202
205, 71436, 6410.107, 16.0201
206, 72574, 6410.046, 16.0199
207, 74350, 6409.985, 16.0198
208, 76633, 6409.924, 16.0196
209, 78906, 6409.863, 16.0195
210, 80492, 6409.802, 16.0193
211, 80986, 6409.740, 16.0192
212, 80504, 6409.679, 16.0190
213, 79475, 6409.618, 16.0189
214, 78327, 6409.557, 16.0187
215, 77462, 6409.496, 16.0186
216, 77218, 6409.435, 16.0184
217, 77570, 6409.374, 16.0183
218, 78105, 6409.313, 16.0181
219, 78508, 6409.251, 16.0180
220, 78824, 6409.190, 16.0178
221, 79033, 6409.129, 16.0177
222, 78771, 6409.068, 16.0175
223, 77914, 6409.007, 16.0173
224, 77036, 6408.946, 16.0172
225, 76760, 6408.885, 16.0170
226, 76841, 6408.823, 16.0169
227, 76524, 6408.762, 16.0167
228, 75646, 6408.701, 16.0166
229, 74810, 6408.640, 16.0164
230, 74490, 6408.579, 16.0163
231, 74534, 6408.518, 16.0161
232, 74673, 6408.457, 16.0160
233, 75073, 6408.396, 16.0158
234, 76138, 6408.334, 16.0157
235, 77991, 6408.273, 16.0155
236, 80185, 6408.212, 16.0154
237, 81845, 6408.151, 16.0152
238, 82208, 6408.090, 16.0151
239, 81273, 6408.029, 16.0149
240, 79776, 6407.968, 16.0147
241, 78344, 6407.906, 16.0146
242, 76921, 6407.845, 16.0144
243, 75282, 6407.784, 16.0143
244, 73739, 6407.723, 16.0141
245, 72847, 6407.662, 16.0140
246, 72625, 6407.601, 16.0138
247, 72600, 6407.540, 16.0137
248, 72533, 6407.479, 16.0135
249, 72578, 6407.417, 16.0134
250, 72749, 6407.356, 16.0132
251, 72767, 6407.295, 16.0131
252, 72527, 6407.234, 16.0129
253, 72333, 6407.173, 16.0128
254, 72571, 6407.112, 16.0126
255, 73359, 6407.051, 16.0125
256, 74466, 6406.989, 16.0123
257, 75375, 6406.928, 16.0122
258, 75566, 6406.867, 16.0120
259, 75051, 6406.806, 16.0118
260, 74501, 6406.745, 16.0117
261, 74486, 6406.684, 16.0115
262, 74738, 6406.623, 16.0114
263, 74500, 6406.562, 16.0112
264, 73480, 6406.500, 16.0111
265, 72102, 6406.439, 16.0109
266, 71025, 6406.378, 16.0108
267, 70826, 6406.317, 16.0106
268, 71932, 6406.256, 16.0105
269, 74268, 6406.195, 16.0103
270, 76930, 6406.134, 16.0102
271, 78718, 6406.072, 16.0100
272, 79110, 6406.011, 16.0099
273, 78458, 6405.950, 16.0097
274, 77344, 6405.889, 16.0096
275, 76161, 6405.828, 16.0094
276, 75232, 6405.767, 16.0092
277, 74834, 6405.706, 16.0091
278, 74951, 6405.645, 16.0089
279, 75287, 6405.583, 16.0088
280, 75550, 6405.522, 16.0086
281, 75542, 6405.461, 16.0085
282, 75170, 6405.400, 16.0083
283, 74682, 6405.339, 16.0082
284, 74680, 6405.278, 16.0080
285, 75490, 6405.217, 16.0079
286, 76665, 6405.155, 16.0077
287, 77533, 6405.094, 16.0076
288, 77992, 6405.033, 16.0074
289, 78320, 6404.972, 16.0073
290, 78455, 6404.911, 16.0071
291, 78124, 6404.850, 16.0070
292, 77572, 6404.789, 16.0068
293, 77455, 6404.728, 16.0067
294, 77972, 6404.666, 16.0065
295, 78726, 6404.605, 16.0063
296, 79461, 6404.544, 16.0062
297, 80323, 6404.483, 16.0060
298, 81250, 6404.422, 16.0059
299, 81765, 6404.361, 16.0057
300, 81582, 6404.300, 16.0056
301, 80912, 6404.239, 16.0054
302, 80000, 6404.177, 16.0053
303, 78867, 6404.116, 16.0051
304, 77727, 6404.055, 16.0050
305, 77131, 6403.994, 16.0048
306, 77357, 6403.933, 16.0047
307, 77968, 6403.872, 16.0045
308, 78254, 6403.811, 16.0044
309, 77932, 6403.749, 16.0042
310, 77271, 6403.688, 16.0041
311, 76804, 6403.627, 16.0039
312, 77003, 6403.566, 16.0037
313, 77941, 6403.505, 16.0036
314, 79163, 6403.444, 16.0034
315, 80125, 6403.383, 16.0033
316, 80770, 6403.322, 16.0031
317, 81409, 6403.260, 16.0030
318, 82098, 6403.199, 16.0028
319, 82513, 6403.138, 16.0027
320, 82448, 6403.077, 16.0025
321, 82053, 6403.016, 16.0024
322, 81527, 6402.955, 16.0022
323, 81027, 6402.894, 16.0021
324, 80859, 6402.832, 16.0019
325, 81293, 6402.771, 16.0018
326, 82023, 6402.710, 16.0016
327, 82296, 6402.649, 16.0015
328, 81736, 6402.588, 16.0013
329, 80727, 6402.527, 16.0012
330, 79818, 6402.466, 16.0010
331, 79176, 6402.405, 16.0008
332, 78752, 6402.343, 16.0007
333, 78548, 6402.282, 16.0005
334, 78437, 6402.221, 16.0004
335, 77997, 6402.160, 16.0002
336, 76803, 6402.099, 16.0001
337, 74815, 6402.038, 15.9999
338, 72425, 6401.977, 15.9998
339, 70332, 6401.915, 15.9996
340, 69297, 6401.854, 15.9995
341, 69662, 6401.793, 15.9993
342, 71007, 6401.732, 15.9992
343, 72518, 6401.671, 15.9990
344, 73701, 6401.610, 15.9989
345, 74489, 6401.549, 15.9987
346, 74858, 6401.488, 15.9986
347, 74836, 6401.426, 15.9984
348, 74825, 6401.365, 15.9982
349, 75300, 6401.304, 15.9981
350, 76052, 6401.243, 15.9979
351, 76315, 6401.182, 15.9978
352, 75812, 6401.121, 15.9976
353, 75162, 6401.060, 15.9975
354, 75008, 6400.998, 15.9973
355, 75242, 6400.937, 15.9972
356, 75418, 6400.876, 15.9970
357, 75425, 6400.815, 15.9969
358, 75400, 6400.754, 15.9967
359, 75371, 6400.693, 15.9966
360, 75431, 6400.632, 15.9964
361, 75909, 6400.571, 15.9963
362, 76950, 6400.509, 15.9961
363, 78080, 6400.448, 15.9960
364, 78674, 6400.387, 15.9958
365, 78735, 6400.326, 15.9957
366, 78858, 6400.265, 15.9955
367, 79391, 6400.204, 15.9953
368, 79932, 6400.143, 15.9952
369, 79750, 6400.081, 15.9950
370, 78578, 6400.020, 15.9949
371, 76946, 6399.959, 15.9947
372, 75745, 6399.898, 15.9946
373, 75440, 6399.837, 15.9944
374, 75753, 6399.776, 15.9943
375, 76158, 6399.715, 15.9941
376, 76510, 6399.654, 15.9940
377, 76997, 6399.592, 15.9938
378, 77599, 6399.531, 15.9937
379, 77984, 6399.470, 15.9935
380, 77892, 6399.409, 15.9934
381, 77339, 6399.348, 15.9932
382, 76438, 6399.287, 15.9931
383, 75373, 6399.226, 15.9929
384, 74578, 6399.164, 15.9927
385, 74561, 6399.103, 15.9926
386, 75431, 6399.042, 15.9924
387, 76843, 6398.981, 15.9923
388, 78435, 6398.920, 15.9921
389, 79991, 6398.859, 15.9920
390, 81181, 6398.798, 15.9918
391, 81647, 6398.737, 15.9917
392, 81469, 6398.675, 15.9915
393, 81146, 6398.614, 15.9914
394, 80911, 6398.553, 15.9912
395, 80490, 6398.492, 15.9911
396, 79796, 6398.431, 15.9909
397, 79400, 6398.370, 15.9908
398, 79888, 6398.309, 15.9906
399, 80969, 6398.247, 15.9905
400, 81676, 6398.186, 15.9903
401, 81438, 6398.125, 15.9902
402, 80623, 6398.064, 15.9900
403, 79950, 6398.003, 15.9898
404, 79600, 6397.942, 15.9897
405, 79112, 6397.881, 15.9895
406, 78150, 6397.820, 15.9894
407, 77159, 6397.758, 15.9892
408, 77033, 6397.697, 15.9891
409, 78116, 6397.636, 15.9889
410, 79867, 6397.575, 15.9888
411, 81590, 6397.514, 15.9886
412, 83119, 6397.453, 15.9885
413, 84454, 6397.392, 15.9883
414, 85113, 6397.330, 15.9882
415, 84474, 6397.269, 15.9880
416, 82675, 6397.208, 15.9879
417, 80600, 6397.147, 15.9877
418, 78932, 6397.086, 15.9876
419, 77683, 6397.025, 15.9874
420, 76660, 6396.964, 15.9872
421, 75876, 6396.903, 15.9871
422, 75386, 6396.841, 15.9869
423, 75160, 6396.780, 15.9868
424, 75274, 6396.719, 15.9866
425, 75860, 6396.658, 15.9865
426, 76776, 6396.597, 15.9863
427, 77684, 6396.536, 15.9862
428, 78485, 6396.475, 15.9860
429, 79311, 6396.413, 15.9859
430, 80052, 6396.352, 15.9857
431, 80349, 6396.291, 15.9856
432, 80108, 6396.230, 15.9854
433, 79601, 6396.169, 15.9853
434, 79022, 6396.108, 15.9851
435, 78457, 6396.047, 15.9850
436, 78316, 6395.986, 15.9848
437, 79148, 6395.924, 15.9847
438, 80774, 6395.863, 15.9845
439, 82177, 6395.802, 15.9843
440, 82579, 6395.741, 15.9842
441, 82202, 6395.680, 15.9840
442, 81749, 6395.619, 15.9839
443, 81610, 6395.558, 15.9837
444, 81806, 6395.496, 15.9836
445, 82171, 6395.435, 15.9834
446, 82259, 6395.374, 15.9833
447, 81610, 6395.313, 15.9831
448, 80467, 6395.252, 15.9830
449, 79733, 6395.191, 15.9828
450, 79820, 6395.130, 15.9827
451, 80067, 6395.069, 15.9825
452, 79762, 6395.007, 15.9824
453, 79186, 6394.946, 15.9822
454, 79024, 6394.885, 15.9821
455, 79220, 6394.824, 15.9819
456, 79208, 6394.763, 15.9817
457, 79053, 6394.702, 15.9816
458, 79504, 6394.641, 15.9814
459, 80868, 6394.579, 15.9813
460, 82536, 6394.518, 15.9811
461, 83768, 6394.457, 15.9810
462, 84433, 6394.396, 15.9808
463, 84776, 6394.335, 15.9807
464, 84920, 6394.274, 15.9805
465, 84858, 6394.213, 15.9804
466, 84654, 6394.152, 15.9802
467, 84467, 6394.090, 15.9801
468, 84458, 6394.029, 15.9799
469, 84738, 6393.968, 15.9798
470, 85228, 6393.907, 15.9796
471, 85550, 6393.846, 15.9795
472, 85255, 6393.785, 15.9793
473, 84259, 6393.724, 15.9792
474, 82977, 6393.662, 15.9790
475, 82020, 6393.601, 15.9788
476, 81847, 6393.540, 15.9787
477, 82618, 6393.479, 15.9785
478, 84130, 6393.418, 15.9784
479, 85866, 6393.357, 15.9782
480, 87268, 6393.296, 15.9781
481, 88096, 6393.235, 15.9779
482, 88430, 6393.173, 15.9778
483, 88365, 6393.112, 15.9776
484, 87861, 6393.051, 15.9775
485, 87007, 6392.990, 15.9773
486, 86238, 6392.929, 15.9772
487, 86004, 6392.868, 15.9770
488, 86206, 6392.807, 15.9769
489, 86163, 6392.746, 15.9767
490, 85349, 6392.684, 15.9766
491, 84032, 6392.623, 15.9764
492, 82968, 6392.562, 15.9762
493, 82494, 6392.501, 15.9761
494, 82255, 6392.440, 15.9759
495, 81872, 6392.379, 15.9758
496, 81529, 6392.318, 15.9756
497, 81660, 6392.256, 15.9755
498, 82324, 6392.195, 15.9753
499, 83184, 6392.134, 15.9752
500, 83930, 6392.073, 15.9750
501, 84406, 6392.012, 15.9749
502, 84479, 6391.951, 15.9747
503, 84073, 6391.890, 15.9746
504, 83282, 6391.829, 15.9744
505, 82248, 6391.767, 15.9743
506, 81059, 6391.706, 15.9741
507, 79944, 6391.645, 15.9740
508, 79282, 6391.584, 15.9738
509, 79112, 6391.523, 15.9736
510, 78906, 6391.462, 15.9735
511, 78230, 6391.401, 15.9733
512, 77376, 6391.339, 15.9732
513, 76907, 6391.278, 15.9730
514, 76877, 6391.217, 15.9729
515, 77047, 6391.156, 15.9727
516, 77584, 6391.095, 15.9726
517, 78754, 6391.034, 15.9724
518, 80039, 6390.973, 15.9723
519, 80427, 6390.912, 15.9721
520, 79760, 6390.850, 15.9720
521, 79051, 6390.789, 15.9718
522, 79239, 6390.728, 15.9717
523, 80264, 6390.667, 15.9715
524, 81559, 6390.606, 15.9714
525, 82785, 6390.545, 15.9712
526, 83725, 6390.484, 15.9711
527, 84100, 6390.422, 15.9709
528, 83923, 6390.361, 15.9707
529, 83603, 6390.300, 15.9706
530, 83334, 6390.239, 15.9704
531, 82812, 6390.178, 15.9703
532, 81891, 6390.117, 15.9701
533, 81041, 6390.056, 15.9700
534, 80762, 6389.995, 15.9698
535, 80966, 6389.933, 15.9697
536, 81311, 6389.872, 15.9695
537, 81743, 6389.811, 15.9694
538, 82240, 6389.750, 15.9692
539, 82388, 6389.689, 15.9691
540, 81737, 6389.628, 15.9689
541, 80413, 6389.567, 15.9688
542, 79011, 6389.505, 15.9686
543, 78030, 6389.444, 15.9685
544, 77675, 6389.383, 15.9683
545, 77905, 6389.322, 15.9681
546, 78283, 6389.261, 15.9680
547, 78077, 6389.200, 15.9678
548, 76967, 6389.139, 15.9677
549, 75592, 6389.078, 15.9675
550, 75014, 6389.016, 15.9674
551, 75670, 6388.955, 15.9672
552, 77060, 6388.894, 15.9671
553, 78395, 6388.833, 15.9669
554, 79277, 6388.772, 15.9668
555, 79833, 6388.711, 15.9666
556, 80375, 6388.650, 15.9665
557, 80963, 6388.588, 15.9663
558, 81253, 6388.527, 15.9662
559, 80878, 6388.466, 15.9660
560, 79968, 6388.405, 15.9659
561, 79085, 6388.344, 15.9657
562, 78649, 6388.283, 15.9656
563, 78662, 6388.222, 15.9654
564, 78950, 6388.161, 15.9652
565, 79338, 6388.099, 15.9651
566, 79537, 6388.038, 15.9649
567, 79302, 6387.977, 15.9648
568, 78788, 6387.916, 15.9646
569, 78414, 6387.855, 15.9645
570, 78348, 6387.794, 15.9643
571, 78511, 6387.733, 15.9642
572, 79096, 6387.671, 15.9640
573, 80435, 6387.610, 15.9639
574, 82171, 6387.549, 15.9637
575, 83221, 6387.488, 15.9636
576, 82950, 6387.427, 15.9634
577, 81933, 6387.366, 15.9633
578, 81174, 6387.305, 15.9631
579, 80963, 6387.244, 15.9630
580, 80889, 6387.182, 15.9628
581, 80589, 6387.121, 15.9626
582, 80045, 6387.060, 15.9625
583, 79443, 6386.999, 15.9623
584, 79086, 6386.938, 15.9622
585, 79269, 6386.877, 15.9620
586, 80008, 6386.816, 15.9619
587, 81074, 6386.754, 15.9617
588, 82318, 6386.693, 15.9616
589, 83588, 6386.632, 15.9614
590, 84367, 6386.571, 15.9613
591, 84157, 6386.510, 15.9611
592, 83431, 6386.449, 15.9610
593, 83433, 6386.388, 15.9608
594, 84628, 6386.327, 15.9607
595, 86084, 6386.265, 15.9605
596, 86805, 6386.204, 15.9604
597, 86971, 6386.143, 15.9602
598, 87215, 6386.082, 15.9601
599, 87439, 6386.021, 15.9599
600, 87238, 6385.960, 15.9597
601, 86933, 6385.899, 15.9596
602, 87205, 6385.837, 15.9594
603, 87943, 6385.776, 15.9593
604, 88370, 6385.715, 15.9591
605, 88202, 6385.654, 15.9590
606, 87869, 6385.593, 15.9588
607, 87671, 6385.532, 15.9587
608, 87498, 6385.471, 15.9585
609, 87326, 6385.410, 15.9584
610, 87312, 6385.348, 15.9582
611, 87341, 6385.287, 15.9581
612, 87100, 6385.226, 15.9579
613, 86648, 6385.165, 15.9578
614, 86370, 6385.104, 15.9576
615, 86326, 6385.043, 15.9575
616, 86188, 6384.982, 15.9573
617, 85822, 6384.920, 15.9571
618, 85440, 6384.859, 15.9570
619, 85194, 6384.798, 15.9568
620, 85062, 6384.737, 15.9567
621, 85076, 6384.676, 15.9565
622, 85189, 6384.615, 15.9564
623, 85028, 6384.554, 15.9562
624, 84332, 6384.493, 15.9561
625, 83549, 6384.431, 15.9559
626, 83378, 6384.370, 15.9558
627, 83770, 6384.309, 15.9556
628, 84033, 6384.248, 15.9555
629, 83876, 6384.187, 15.9553
630, 83614, 6384.126, 15.9552
631, 83306, 6384.065, 15.9550
632, 82507, 6384.003, 15.9549
633, 81195, 6383.942, 15.9547
634, 80177, 6383.881, 15.9546
635, 80184, 6383.820, 15.9544
636, 81048, 6383.759, 15.9542
637, 82180, 6383.698, 15.9541
638, 83350, 6383.637, 15.9539
639, 84536, 6383.576, 15.9538
640, 85467, 6383.514, 15.9536
641, 85871, 6383.453, 15.9535
642, 85930, 6383.392, 15.9533
643, 86052, 6383.331, 15.9532
644, 86302, 6383.270, 15.9530
645, 86435, 6383.209, 15.9529
646, 86312, 6383.148, 15.9527
647, 85955, 6383.086, 15.9526
648, 85311, 6383.025, 15.9524
649, 84376, 6382.964, 15.9523
650, 83491, 6382.903, 15.9521
651, 83204, 6382.842, 15.9520
652, 83729, 6382.781, 15.9518
653, 84759, 6382.720, 15.9516
654, 85812, 6382.659, 15.9515
655, 86612, 6382.597, 15.9513
656, 87114, 6382.536, 15.9512
657, 87388, 6382.475, 15.9510
658, 87553, 6382.414, 15.9509
659, 87646, 6382.353, 15.9507
660, 87466, 6382.292, 15.9506
661, 86722, 6382.231, 15.9504
662, 85452, 6382.170, 15.9503
663, 84196, 6382.108, 15.9501
664, 83476, 6382.047, 15.9500
665, 83213, 6381.986, 15.9498
666, 82942, 6381.925, 15.9497
667, 82635, 6381.864, 15.9495
668, 82902, 6381.803, 15.9494
669, 84144, 6381.742, 15.9492
670, 85815, 6381.680, 15.9491
671, 86970, 6381.619, 15.9489
672, 87363, 6381.558, 15.9487
673, 87499, 6381.497, 15.9486
674, 87702, 6381.436, 15.9484
675, 87734, 6381.375, 15.9483
676, 87471, 6381.314, 15.9481
677, 87364, 6381.253, 15.9480
678, 87875, 6381.191, 15.9478
679, 88832, 6381.130, 15.9477
680, 89694, 6381.069, 15.9475
681, 90170, 6381.008, 15.9474
682, 90288, 6380.947, 15.9472
683, 90185, 6380.886, 15.9471
684, 90153, 6380.825, 15.9469
685, 90609, 6380.763, 15.9468
686, 91551, 6380.702, 15.9466
687, 92213, 6380.641, 15.9465
688, 91616, 6380.580, 15.9463
689, 89530, 6380.519, 15.9461
690, 86711, 6380.458, 15.9460
691, 84361, 6380.397, 15.9458
692, 83388, 6380.336, 15.9457
693, 83852, 6380.274, 15.9455
694, 84836, 6380.213, 15.9454
695, 85113, 6380.152, 15.9452
696, 84269, 6380.091, 15.9451
697, 82989, 6380.030, 15.9449
698, 82056, 6379.969, 15.9448
699, 81460, 6379.908, 15.9446
700, 80773, 6379.846, 15.9445
701, 79992, 6379.785, 15.9443
702, 79508, 6379.724, 15.9442
703, 79546, 6379.663, 15.9440
704, 80125, 6379.602, 15.9439
705, 81283, 6379.541, 15.9437
706, 82782, 6379.480, 15.9436
707, 83795, 6379.419, 15.9434
708, 83561, 6379.357, 15.9432
709, 82333, 6379.296, 15.9431
710, 81147, 6379.235, 15.9429
711, 80717, 6379.174, 15.9428
712, 80978, 6379.113, 15.9426
713, 81596, 6379.052, 15.9425
714, 82302, 6378.991, 15.9423
715, 82722, 6378.929, 15.9422
716, 82510, 6378.868, 15.9420
717, 81825, 6378.807, 15.9419
718, 81212, 6378.746, 15.9417
719, 80912, 6378.685, 15.9416
720, 80733, 6378.624, 15.9414
721, 80630, 6378.563, 15.9413
722, 80888, 6378.502, 15.9411
723, 81584, 6378.440, 15.9410
724, 82464, 6378.379, 15.9408
725, 83551, 6378.318, 15.9406
726, 85313, 6378.257, 15.9405
727, 87841, 6378.196, 15.9403
728, 90266, 6378.135, 15.9402
729, 91509, 6378.074, 15.9400
730, 91371, 6378.012, 15.9399
731, 90459, 6377.951, 15.9397
732, 89258, 6377.890, 15.9396
733, 87775, 6377.829, 15.9394
734, 86116, 6377.768, 15.9393
735, 84939, 6377.707, 15.9391
736, 84961, 6377.646, 15.9390
737, 86106, 6377.585, 15.9388
738, 87397, 6377.523, 15.9387
739, 87844, 6377.462, 15.9385
740, 87414, 6377.401, 15.9384
741, 86968, 6377.340, 15.9382
742, 87208, 6377.279, 15.9381
743, 87862, 6377.218, 15.9379
744, 88071, 6377.157, 15.9377
745, 87383, 6377.095, 15.9376
746, 86110, 6377.034, 15.9374
747, 84787, 6376.973, 15.9373
748, 83647, 6376.912, 15.9371
749, 82720, 6376.851, 15.9370
750, 82207, 6376.790, 15.9368
751, 82432, 6376.729, 15.9367
752, 83433, 6376.668, 15.9365
753, 84710, 6376.606, 15.9364
754, 85532, 6376.545, 15.9362
755, 85602, 6376.484, 15.9361
756, 85401, 6376.423, 15.9359
757, 85699, 6376.362, 15.9358
758, 86653, 6376.301, 15.9356
759, 87597, 6376.240, 15.9355
760, 87840, 6376.178, 15.9353
761, 87438, 6376.117, 15.9351
762, 86951, 6376.056, 15.9350
763, 86649, 6375.995, 15.9348
764, 86314, 6375.934, 15.9347
765, 85756, 6375.873, 15.9345
766, 85179, 6375.812, 15.9344
767, 84946, 6375.751, 15.9342
768, 85191, 6375.689, 15.9341
769, 85750, 6375.628, 15.9339
770, 86274, 6375.567, 15.9338
771, 86361, 6375.506, 15.9336
772, 85741, 6375.445, 15.9335
773, 84512, 6375.384, 15.9333
774, 83194, 6375.323, 15.9332
775, 82465, 6375.261, 15.9330
776, 82760, 6375.200, 15.9329
777, 83963, 6375.139, 15.9327
778, 85475, 6375.078, 15.9326
779, 86614, 6375.017, 15.9324
780, 87018, 6374.956, 15.9322
781, 86659, 6374.895, 15.9321
782, 85656, 6374.834, 15.9319
783, 84299, 6374.772, 15.9318
784, 83171, 6374.711, 15.9316
785, 82860, 6374.650, 15.9315
786, 83402, 6374.589, 15.9313
787, 84283, 6374.528, 15.9312
788, 85008, 6374.467, 15.9310
789, 85450, 6374.406, 15.9309
790, 85594, 6374.344, 15.9307
791, 85379, 6374.283, 15.9306
792, 84952, 6374.222, 15.9304
793, 84675, 6374.161, 15.9303
794, 84656, 6374.100, 15.9301
795, 84624, 6374.039, 15.9300
796, 84494, 6373.978, 15.9298
797, 84644, 6373.917, 15.9296
798, 85290, 6373.855, 15.9295
799, 86003, 6373.794, 15.9293
800, 86294, 6373.733, 15.9292
801, 86342, 6373.672, 15.9290
802, 86637, 6373.611, 15.9289
803, 87155, 6373.550, 15.9287
804, 87466, 6373.489, 15.9286
805, 87503, 6373.427, 15.9284
806, 87624, 6373.366, 15.9283
807, 87881, 6373.305, 15.9281
808, 87822, 6373.244, 15.9280
809, 87208, 6373.183, 15.9278
810, 86541, 6373.122, 15.9277
811, 86558, 6373.061, 15.9275
812, 87296, 6373.000, 15.9274
813, 87933, 6372.938, 15.9272
814, 87620, 6372.877, 15.9271
815, 86492, 6372.816, 15.9269
816, 85630, 6372.755, 15.9267
817, 85870, 6372.694, 15.9266
818, 86830, 6372.633, 15.9264
819, 87507, 6372.572, 15.9263
820, 87634, 6372.510, 15.9261
821, 87813, 6372.449, 15.9260
822, 88288, 6372.388, 15.9258
823, 88446, 6372.327, 15.9257
824, 87919, 6372.266, 15.9255
825, 87392, 6372.205, 15.9254
826, 87663, 6372.144, 15.9252
827, 88523, 6372.083, 15.9251
828, 89281, 6372.021, 15.9249
829, 89892, 6371.960, 15.9248
830, 90665, 6371.899, 15.9246
831, 91251, 6371.838, 15.9245
832, 90938, 6371.777, 15.9243
833, 89920, 6371.716, 15.9241
834, 89298, 6371.655, 15.9240
835, 89623, 6371.593, 15.9238
836, 90200, 6371.532, 15.9237
837, 90088, 6371.471, 15.9235
838, 89212, 6371.410, 15.9234
839, 88223, 6371.349, 15.9232
840, 87707, 6371.288, 15.9231
841, 87816, 6371.227, 15.9229
842, 88319, 6371.166, 15.9228
843, 88777, 6371.104, 15.9226
844, 88895, 6371.043, 15.9225
845, 88819, 6370.982, 15.9223
846, 88939, 6370.921, 15.9222
847, 89414, 6370.860, 15.9220
848, 90120, 6370.799, 15.9219
849, 90920, 6370.738, 15.9217
850, 91692, 6370.677, 15.9216
851, 92180, 6370.615, 15.9214
852, 92167, 6370.554, 15.9212
853, 91741, 6370.493, 15.9211
854, 91087, 6370.432, 15.9209
855, 90203, 6370.371, 15.9208
856, 89110, 6370.310, 15.9206
857, 88152, 6370.249, 15.9205
858, 87620, 6370.187, 15.9203
859, 87289, 6370.126, 15.9202
860, 86773, 6370.065, 15.9200
861, 86179, 6370.004, 15.9199
862, 85879, 6369.943, 15.9197
863, 85790, 6369.882, 15.9196
864, 85452, 6369.821, 15.9194
865, 84812, 6369.760, 15.9193
866, 84375, 6369.698, 15.9191
867, 84547, 6369.637, 15.9190
868, 85270, 6369.576, 15.9188
869, 86272, 6369.515, 15.9186
870, 87196, 6369.454, 15.9185
871, 87577, 6369.393, 15.9183
872, 87275, 6369.332, 15.9182
873, 86911, 6369.270, 15.9180
874, 87309, 6369.209, 15.9179
875, 88481, 6369.148, 15.9177
876, 89652, 6369.087, 15.9176
877, 90279, 6369.026, 15.9174
878, 90429, 6368.965, 15.9173
879, 90252, 6368.904, 15.9171
880, 89814, 6368.843, 15.9170
881, 89576, 6368.781, 15.9168
882, 90235, 6368.720, 15.9167
883, 91736, 6368.659, 15.9165
884, 93022, 6368.598, 15.9164
885, 93179, 6368.537, 15.9162
886, 92406, 6368.476, 15.9161
887, 91531, 6368.415, 15.9159
888, 90969, 6368.353, 15.9157
889, 90490, 6368.292, 15.9156
890, 89730, 6368.231, 15.9154
891, 88581, 6368.170, 15.9153
892, 87253, 6368.109, 15.9151
893, 86157, 6368.048, 15.9150
894, 85632, 6367.987, 15.9148
895, 85695, 6367.926, 15.9147
896, 86168, 6367.864, 15.9145
897, 86945, 6367.803, 15.9144
898, 87870, 6367.742, 15.9142
899, 88517, 6367.681, 15.9141
900, 88517, 6367.620, 15.9139
901, 88121, 6367.559, 15.9138
902, 87977, 6367.498, 15.9136
903, 88346, 6367.436, 15.9135
904, 88870, 6367.375, 15.9133
905, 89109, 6367.314, 15.9131
906, 88906, 6367.253, 15.9130
907, 88286, 6367.192, 15.9128
908, 87462, 6367.131, 15.9127
909, 86895, 6367.070, 15.9125
910, 86898, 6367.009, 15.9124
911, 87191, 6366.947, 15.9122
912, 87345, 6366.886, 15.9121
913, 87600, 6366.825, 15.9119
914, 88555, 6366.764, 15.9118
915, 90041, 6366.703, 15.9116
916, 90973, 6366.642, 15.9115
917, 90571, 6366.581, 15.9113
918, 89210, 6366.519, 15.9112
919, 87852, 6366.458, 15.9110
920, 87166, 6366.397, 15.9109
921, 87338, 6366.336, 15.9107
922, 88223, 6366.275, 15.9106
923, 89413, 6366.214, 15.9104
924, 90540, 6366.153, 15.9102
925, 91686, 6366.092, 15.9101
926, 93089, 6366.030, 15.9099
927, 94444, 6365.969, 15.9098
928, 95029, 6365.908, 15.9096
929, 94687, 6365.847, 15.9095
930, 94138, 6365.786, 15.9093
931, 94150, 6365.725, 15.9092
932, 94882, 6365.664, 15.9090
933, 96116, 6365.602, 15.9089
934, 97539, 6365.541, 15.9087
935, 98647, 6365.480, 15.9086
936, 98971, 6365.419, 15.9084
937, 98656, 6365.358, 15.9083
938, 98271, 6365.297, 15.9081
939, 97919, 6365.236, 15.9080
940, 97134, 6365.175, 15.9078
941, 95810, 6365.113, 15.9076
942, 94504, 6365.052, 15.9075
943, 93607, 6364.991, 15.9073
944, 92961, 6364.930, 15.9072
945, 92632, 6364.869, 15.9070
946, 93139, 6364.808, 15.9069
947, 94397, 6364.747, 15.9067
948, 95259, 6364.685, 15.9066
949, 94894, 6364.624, 15.9064
950, 93995, 6364.563, 15.9063
951, 93822, 6364.502, 15.9061
952, 94529, 6364.441, 15.9060
953, 95225, 6364.380, 15.9058
954, 95346, 6364.319, 15.9057
955, 95098, 6364.258, 15.9055
956, 94780, 6364.196, 15.9054
957, 94448, 6364.135, 15.9052
958, 94215, 6364.074, 15.9051
959, 94164, 6364.013, 15.9049
960, 93953, 6363.952, 15.9047
961, 93084, 6363.891, 15.9046
962, 91616, 6363.830, 15.9044
963, 90137, 6363.768, 15.9043
964, 88971, 6363.707, 15.9041
965, 87901, 6363.646, 15.9040
966, 86715, 6363.585, 15.9038
967, 85658, 6363.524, 15.9037
968, 85184, 6363.463, 15.9035
969, 85499, 6363.402, 15.9034
970, 86408, 6363.341, 15.9032
971, 87444, 6363.279, 15.9031
972, 88161, 6363.218, 15.9029
973, 88469, 6363.157, 15.9028
974, 88694, 6363.096, 15.9026
975, 89171, 6363.035, 15.9025
976, 89854, 6362.974, 15.9023
977, 90478, 6362.913, 15.9021
978, 90952, 6362.851, 15.9020
979, 91434, 6362.790, 15.9018
980, 92080, 6362.729, 15.9017
981, 92861, 6362.668, 15.9015
982, 93567, 6362.607, 15.9014
983, 93956, 6362.546, 15.9012
984, 93983, 6362.485, 15.9011
985, 93929, 6362.424, 15.9009
986, 94081, 6362.362, 15.9008
987, 94292, 6362.301, 15.9006
988, 94110, 6362.240, 15.9005
989, 93405, 6362.179, 15.9003
990, 92568, 6362.118, 15.9002
991, 91986, 6362.057, 15.9000
992, 91646, 6361.996, 15.8999
993, 91394, 6361.934, 15.8997
994, 91216, 6361.873, 15.8996
995, 91122, 6361.812, 15.8994
996, 91059, 6361.751, 15.8992
997, 91148, 6361.690, 15.8991
998, 91643, 6361.629, 15.8989
999, 92423, 6361.568, 15.8988
1000, 92904, 6361.507, 15.8986
1001, 92762, 6361.445, 15.8985
1002, 92445, 6361.384, 15.8983
1003, 92576, 6361.323, 15.8982
1004, 93086, 6361.262, 15.8980
1005, 93281, 6361.201, 15.8979
1006, 92664, 6361.140, 15.8977
1007, 91430, 6361.079, 15.8976
1008, 90255, 6361.017, 15.8974
1009, 89825, 6360.956, 15.8973
1010, 90419, 6360.895, 15.8971
1011, 91711, 6360.834, 15.8970
1012, 92976, 6360.773, 15.8968
1013, 93635, 6360.712, 15.8966
1014, 93576, 6360.651, 15.8965
1015, 93026, 6360.590, 15.8963
1016, 92306, 6360.528, 15.8962
1017, 91702, 6360.467, 15.8960
1018, 91327, 6360.406, 15.8959
1019, 91063, 6360.345, 15.8957
1020, 90902, 6360.284, 15.8956
1021, 91216, 6360.223, 15.8954
1022, 92256, 6360.162, 15.8953
1023, 93415, 6360.100, 15.8951
1024, 93589, 6360.039, 15.8950
1025, 92532, 6359.978, 15.8948
1026, 91317, 6359.917, 15.8947
1027, 91114, 6359.856, 15.8945
1028, 91946, 6359.795, 15.8944
1029, 92981, 6359.734, 15.8942
1030, 93651, 6359.673, 15.8940
1031, 93998, 6359.611, 15.8939
1032, 94164, 6359.550, 15.8937
1033, 94029, 6359.489, 15.8936
1034, 93399, 6359.428, 15.8934
1035, 92333, 6359.367, 15.8933
1036, 91284, 6359.306, 15.8931
1037, 90866, 6359.245, 15.8930
1038, 91254, 6359.184, 15.8928
1039, 91820, 6359.122, 15.8927
1040, 91713, 6359.061, 15.8925
1041, 90880, 6359.000, 15.8924
1042, 90156, 6358.939, 15.8922
1043, 90240, 6358.878, 15.8921
1044, 91026, 6358.817, 15.8919
1045, 92058, 6358.756, 15.8918
1046, 93139, 6358.694, 15.8916
1047, 94207, 6358.633, 15.8915
1048, 95013, 6358.572, 15.8913
1049, 95297, 6358.511, 15.8911
1050, 95076, 6358.450, 15.8910
1051, 94560, 6358.389, 15.8908
1052, 93980, 6358.328, 15.8907
1053, 93539, 6358.267, 15.8905
1054, 93194, 6358.205, 15.8904
1055, 92478, 6358.144, 15.8902
1056, 91046, 6358.083, 15.8901
1057, 89439, 6358.022, 15.8899
1058, 88748, 6357.961, 15.8898
1059, 89345, 6357.900, 15.8896
1060, 90524, 6357.839, 15.8895
1061, 91523, 6357.777, 15.8893
1062, 92219, 6357.716, 15.8892
1063, 92614, 6357.655, 15.8890
1064, 92486, 6357.594, 15.8889
1065, 91986, 6357.533, 15.8887
1066, 91808, 6357.472, 15.8885
1067, 92201, 6357.411, 15.8884
1068, 92446, 6357.350, 15.8882
1069, 91890, 6357.288, 15.8881
1070, 90900, 6357.227, 15.8879
1071, 90171, 6357.166, 15.8878
1072, 89713, 6357.105, 15.8876
1073, 89251, 6357.044, 15.8875
1074, 89013, 6356.983, 15.8873
1075, 89267, 6356.922, 15.8872
1076, 89550, 6356.860, 15.8870
1077, 89269, 6356.799, 15.8869
1078, 88778, 6356.738, 15.8867
1079, 88947, 6356.677, 15.8866
1080, 89881, 6356.616, 15.8864
1081, 90965, 6356.555, 15.8863
1082, 92027, 6356.494, 15.8861
1083, 93488, 6356.433, 15.8860
1084, 95329, 6356.371, 15.8858
1085, 96800, 6356.310, 15.8856
1086, 97363, 6356.249, 15.8855
1087, 97260, 6356.188, 15.8853
1088, 96900, 6356.127, 15.8852
1089, 96239, 6356.066, 15.8850
1090, 95042, 6356.005, 15.8849
1091, 93366, 6355.943, 15.8847
1092, 91611, 6355.882, 15.8846
1093, 90370, 6355.821, 15.8844
1094, 90245, 6355.760, 15.8843
1095, 91401, 6355.699, 15.8841
1096, 93256, 6355.638, 15.8840
1097, 94946, 6355.577, 15.8838
1098, 96129, 6355.516, 15.8837
1099, 97109, 6355.454, 15.8835
1100, 98212, 6355.393, 15.8834
1101, 99333, 6355.332, 15.8832
1102, 100007, 6355.271, 15.8830
1103, 99657, 6355.210, 15.8829
1104, 97980, 6355.149, 15.8827
1105, 95479, 6355.088, 15.8826
1106, 93348, 6355.026, 15.8824
1107, 92371, 6354.965, 15.8823
1108, 92046, 6354.904, 15.8821
1109, 91346, 6354.843, 15.8820
1110, 90183, 6354.782, 15.8818
1111, 89483, 6354.721, 15.8817
1112, 89832, 6354.660, 15.8815
1113, 90761, 6354.599, 15.8814
1114, 91568, 6354.537, 15.8812
1115, 92197, 6354.476, 15.8811
1116, 92897, 6354.415, 15.8809
1117, 93470, 6354.354, 15.8808
1118, 93382, 6354.293, 15.8806
1119, 92541, 6354.232, 15.8805
1120, 91561, 6354.171, 15.8803
1121, 91187, 6354.109, 15.8801
1122, 91618, 6354.048, 15.8800
1123, 92514, 6353.987, 15.8798
1124, 93490, 6353.926, 15.8797
1125, 94367, 6353.865, 15.8795
1126, 94936, 6353.804, 15.8794
1127, 94870, 6353.743, 15.8792
1128, 94197, 6353.682, 15.8791
1129, 93624, 6353.620, 15.8789
1130, 93809, 6353.559, 15.8788
1131, 94403, 6353.498, 15.8786
1132, 94390, 6353.437, 15.8785
1133, 93462, 6353.376, 15.8783
1134, 92340, 6353.315, 15.8782
1135, 91572, 6353.254, 15.8780
1136, 90799, 6353.192, 15.8779
1137, 89672, 6353.131, 15.8777
1138, 88763, 6353.070, 15.8775
1139, 88865, 6353.009, 15.8774
1140, 89921, 6352.948, 15.8772
1141, 91265, 6352.887, 15.8771
1142, 92477, 6352.826, 15.8769
1143, 93317, 6352.765, 15.8768
1144, 93359, 6352.703, 15.8766
1145, 92560, 6352.642, 15.8765
1146, 91858, 6352.581, 15.8763
1147, 92330, 6352.520, 15.8762
1148, 93835, 6352.459, 15.8760
1149, 95286, 6352.398, 15.8759
1150, 96035, 6352.337, 15.8757
1151, 96187, 6352.275, 15.8756
1152, 95796, 6352.214, 15.8754
1153, 94756, 6352.153, 15.8753
1154, 93525, 6352.092, 15.8751
1155, 92918, 6352.031, 15.8750
1156, 92935, 6351.970, 15.8748
1157, 92698, 6351.909, 15.8746
1158, 91886, 6351.848, 15.8745
1159, 91397, 6351.786, 15.8743
1160, 92100, 6351.725, 15.8742
1161, 93613, 6351.664, 15.8740
1162, 94890, 6351.603, 15.8739
1163, 95507, 6351.542, 15.8737
1164, 95766, 6351.481, 15.8736
1165, 95904, 6351.420, 15.8734
1166, 95826, 6351.358, 15.8733
1167, 95554, 6351.297, 15.8731
1168, 95404, 6351.236, 15.8730
1169, 95597, 6351.175, 15.8728
1170, 95875, 6351.114, 15.8727
1171, 95669, 6351.053, 15.8725
1172, 94672, 6350.992, 15.8724
1173, 93296, 6350.931, 15.8722
1174, 92433, 6350.869, 15.8720
1175, 92589, 6350.808, 15.8719
1176, 93312, 6350.747, 15.8717
1177, 93711, 6350.686, 15.8716
1178, 93489, 6350.625, 15.8714
1179, 93245, 6350.564, 15.8713
1180, 93797, 6350.503, 15.8711
1181, 95398, 6350.441, 15.8710
1182, 97505, 6350.380, 15.8708
1183, 99084, 6350.319, 15.8707
1184, 99308, 6350.258, 15.8705
1185, 98314, 6350.197, 15.8704
1186, 97191, 6350.136, 15.8702
1187, 96852, 6350.075, 15.8701
1188, 97007, 6350.014, 15.8699
1189, 96587, 6349.952, 15.8698
1190, 95071, 6349.891, 15.8696
1191, 92972, 6349.830, 15.8695
1192, 91123, 6349.769, 15.8693
1193, 90021, 6349.708, 15.8691
1194, 89882, 6349.647, 15.8690
1195, 90698, 6349.586, 15.8688
1196, 91970, 6349.524, 15.8687
1197, 92826, 6349.463, 15.8685
1198, 92791, 6349.402, 15.8684
1199, 92276, 6349.341, 15.8682
1200, 92136, 6349.280, 15.8681
1201, 92872, 6349.219, 15.8679
1202, 94305, 6349.158, 15.8678
1203, 95768, 6349.097, 15.8676
1204, 96532, 6349.035, 15.8675
1205, 96252, 6348.974, 15.8673
1206, 95172, 6348.913, 15.8672
1207, 93834, 6348.852, 15.8670
1208, 92579, 6348.791, 15.8669
1209, 91495, 6348.730, 15.8667
1210, 90744, 6348.669, 15.8665
1211, 90648, 6348.608, 15.8664
1212, 91266, 6348.546, 15.8662
1213, 92100, 6348.485, 15.8661
1214, 92411, 6348.424, 15.8659
1215, 91897, 6348.363, 15.8658
1216, 91036, 6348.302, 15.8656
1217, 90634, 6348.241, 15.8655
1218, 90947, 6348.180, 15.8653
1219, 91361, 6348.118, 15.8652
1220, 91170, 6348.057, 15.8650
1221, 90540, 6347.996, 15.8649
1222, 90263, 6347.935, 15.8647
1223, 90616, 6347.874, 15.8646
1224, 91038, 6347.813, 15.8644
1225, 91095, 6347.752, 15.8643
1226, 91093, 6347.691, 15.8641
1227, 91375, 6347.629, 15.8640
1228, 91667, 6347.568, 15.8638
1229, 91635, 6347.507, 15.8636
1230, 91532, 6347.446, 15.8635
1231, 91677, 6347.385, 15.8633
1232, 91753, 6347.324, 15.8632
1233, 91373, 6347.263, 15.8630
1234, 90914, 6347.201, 15.8629
1235, 90964, 6347.140, 15.8627
1236, 91280, 6347.079, 15.8626
1237, 91180, 6347.018, 15.8624
1238, 90804, 6346.957, 15.8623
1239, 90988, 6346.896, 15.8621
1240, 91876, 6346.835, 15.8620
1241, 92584, 6346.774, 15.8618
1242, 92513, 6346.712, 15.8617
1243, 92244, 6346.651, 15.8615
1244, 92814, 6346.590, 15.8614
1245, 94618, 6346.529, 15.8612
1246, 97200, 6346.468, 15.8610
1247, 99642, 6346.407, 15.8609
1248, 101004, 6346.346, 15.8607
1249, 100911, 6346.284, 15.8606
1250, 99906, 6346.223, 15.8604
1251, 98906, 6346.162, 15.8603
1252, 98281, 6346.101, 15.8601
1253, 97829, 6346.040, 15.8600
1254, 97460, 6345.979, 15.8598
1255, 97246, 6345.918, 15.8597
1256, 96878, 6345.857, 15.8595
1257, 95859, 6345.795, 15.8594
1258, 94362, 6345.734, 15.8592
1259, 93195, 6345.673, 15.8591
1260, 92692, 6345.612, 15.8589
1261, 92344, 6345.551, 15.8588
1262, 91802, 6345.490, 15.8586
1263, 91576, 6345.429, 15.8585
1264, 92333, 6345.367, 15.8583
1265, 93989, 6345.306, 15.8581
1266, 95852, 6345.245, 15.8580
1267, 97235, 6345.184, 15.8578
1268, 97648, 6345.123, 15.8577
1269, 96937, 6345.062, 15.8575
1270, 95583, 6345.001, 15.8574
1271, 94493, 6344.940, 15.8572
1272, 94109, 6344.878, 15.8571
1273, 94081, 6344.817, 15.8569
1274, 94072, 6344.756, 15.8568
1275, 94361, 6344.695, 15.8566
1276, 95224, 6344.634, 15.8565
1277, 96152, 6344.573, 15.8563
1278, 96268, 6344.512, 15.8562
1279, 95423, 6344.450, 15.8560
1280, 94400, 6344.389, 15.8559
1281, 94043, 6344.328, 15.8557
1282, 94486, 6344.267, 15.8555
1283, 95242, 6344.206, 15.8554
1284, 95818, 6344.145, 15.8552
1285, 96192, 6344.084, 15.8551
1286, 96706, 6344.023, 15.8549
1287, 97593, 6343.961, 15.8548
1288, 98631, 6343.900, 15.8546
1289, 99376, 6343.839, 15.8545
1290, 99573, 6343.778, 15.8543
1291, 99207, 6343.717, 15.8542
1292, 98363, 6343.656, 15.8540
1293, 97300, 6343.595, 15.8539
1294, 96513, 6343.533, 15.8537
1295, 96325, 6343.472, 15.8536
1296, 96537, 6343.411, 15.8534
1297, 96786, 6343.350, 15.8533
1298, 97083, 6343.289, 15.8531
1299, 97602, 6343.228, 15.8530
1300, 98126, 6343.167, 15.8528
1301, 98324, 6343.106, 15.8526
1302, 98484, 6343.044, 15.8525
1303, 99353, 6342.983, 15.8523
1304, 101122, 6342.922, 15.8522
1305, 103112, 6342.861, 15.8520
1306, 104571, 6342.800, 15.8519
1307, 105284, 6342.739, 15.8517
1308, 105261, 6342.678, 15.8516
1309, 104383, 6342.616, 15.8514
1310, 102606, 6342.555, 15.8513
1311, 100199, 6342.494, 15.8511
1312, 97592, 6342.433, 15.8510
1313, 95215, 6342.372, 15.8508
1314, 93436, 6342.311, 15.8507
1315, 92326, 6342.250, 15.8505
1316, 91549, 6342.189, 15.8504
1317, 90907, 6342.127, 15.8502
1318, 90817, 6342.066, 15.8500
1319, 91681, 6342.005, 15.8499
1320, 92908, 6341.944, 15.8497
1321, 93276, 6341.883, 15.8496
1322, 92301, 6341.822, 15.8494
1323, 90567, 6341.761, 15.8493
1324, 88761, 6341.699, 15.8491
1325, 87201, 6341.638, 15.8490
1326, 86414, 6341.577, 15.8488
1327, 87095, 6341.516, 15.8487
1328, 89031, 6341.455, 15.8485
1329, 90873, 6341.394, 15.8484
1330, 91562, 6341.333, 15.8482
1331, 91414, 6341.272, 15.8481
1332, 91309, 6341.210, 15.8479
1333, 91441, 6341.149, 15.8478
1334, 91455, 6341.088, 15.8476
1335, 91320, 6341.027, 15.8475
1336, 91389, 6340.966, 15.8473
1337, 91876, 6340.905, 15.8471
1338, 92742, 6340.844, 15.8470
1339, 93866, 6340.782, 15.8468
1340, 94940, 6340.721, 15.8467
1341, 95474, 6340.660, 15.8465
1342, 95256, 6340.599, 15.8464
1343, 94592, 6340.538, 15.8462
1344, 93928, 6340.477, 15.8461
1345, 93624, 6340.416, 15.8459
1346, 94167, 6340.355, 15.8458
1347, 95950, 6340.293, 15.8456
1348, 98454, 6340.232, 15.8455
1349, 100284, 6340.171, 15.8453
1350, 100551, 6340.110, 15.8452
1351, 99733, 6340.049, 15.8450
1352, 98732, 6339.988, 15.8449
1353, 97602, 6339.927, 15.8447
1354, 95835, 6339.865, 15.8445
1355, 93426, 6339.804, 15.8444
1356, 90978, 6339.743, 15.8442
1357, 89027, 6339.682, 15.8441
1358, 87875, 6339.621, 15.8439
1359, 87754, 6339.560, 15.8438
1360, 88486, 6339.499, 15.8436
1361, 89176, 6339.438, 15.8435
1362, 88958, 6339.376, 15.8433
1363, 88022, 6339.315, 15.8432
1364, 87379, 6339.254, 15.8430
1365, 87625, 6339.193, 15.8429
1366, 88436, 6339.132, 15.8427
1367, 89219, 6339.071, 15.8426
1368, 89755, 6339.010, 15.8424
1369, 90151, 6338.948, 15.8423
1370, 90607, 6338.887, 15.8421
1371, 91323, 6338.826, 15.8420
1372, 92366, 6338.765, 15.8418
1373, 93568, 6338.704, 15.8416
1374, 94727, 6338.643, 15.8415
1375, 95812, 6338.582, 15.8413
1376, 96779, 6338.521, 15.8412
1377, 97350, 6338.459, 15.8410
1378, 97304, 6338.398, 15.8409
1379, 96876, 6338.337, 15.8407
1380, 96548, 6338.276, 15.8406
1381, 96504, 6338.215, 15.8404
1382, 96540, 6338.154, 15.8403
1383, 96434, 6338.093, 15.8401
1384, 96073, 6338.031, 15.8400
1385, 95270, 6337.970, 15.8398
1386, 93772, 6337.909, 15.8397
1387, 91609, 6337.848, 15.8395
1388, 89347, 6337.787, 15.8394
1389, 87862, 6337.726, 15.8392
1390, 87750, 6337.665, 15.8390
1391, 88855, 6337.604, 15.8389
1392, 90434, 6337.542, 15.8387
1393, 91895, 6337.481, 15.8386
1394, 93168, 6337.420, 15.8384
1395, 94190, 6337.359, 15.8383
1396, 94466, 6337.298, 15.8381
1397, 93772, 6337.237, 15.8380
1398, 93037, 6337.176, 15.8378
1399, 93577, 6337.115, 15.8377
1400, 95269, 6337.053, 15.8375
1401, 96393, 6336.992, 15.8374
1402, 95737, 6336.931, 15.8372
1403, 94136, 6336.870, 15.8371
1404, 93401, 6336.809, 15.8369
1405, 94374, 6336.748, 15.8368
1406, 96607, 6336.687, 15.8366
1407, 99278, 6336.625, 15.8365
1408, 101586, 6336.564, 15.8363
1409, 102694, 6336.503, 15.8361
1410, 102235, 6336.442, 15.8360
1411, 100832, 6336.381, 15.8358
1412, 99468, 6336.320, 15.8357
1413, 98428, 6336.259, 15.8355
1414, 97344, 6336.198, 15.8354
1415, 96090, 6336.136, 15.8352
1416, 94994, 6336.075, 15.8351
1417, 94289, 6336.014, 15.8349
1418, 93917, 6335.953, 15.8348
1419, 93810, 6335.892, 15.8346
1420, 93897, 6335.831, 15.8345
1421, 94014, 6335.770, 15.8343
1422, 94272, 6335.708, 15.8342
1423, 95242, 6335.647, 15.8340
1424, 97146, 6335.586, 15.8339
1425, 99157, 6335.525, 15.8337
1426, 100265, 6335.464, 15.8335
1427, 100664, 6335.403, 15.8334
1428, 101361, 6335.342, 15.8332
1429, 102446, 6335.281, 15.8331
1430, 102779, 6335.219, 15.8329
1431, 101742, 6335.158, 15.8328
1432, 100298, 6335.097, 15.8326
1433, 99659, 6335.036, 15.8325
1434, 99574, 6334.975, 15.8323
1435, 98714, 6334.914, 15.8322
1436, 96467, 6334.853, 15.8320
1437, 93638, 6334.791, 15.8319
1438, 91458, 6334.730, 15.8317
1439, 90527, 6334.669, 15.8316
1440, 90758, 6334.608, 15.8314
1441, 91857, 6334.547, 15.8313
1442, 93458, 6334.486, 15.8311
1443, 95037, 6334.425, 15.8310
1444, 96037, 6334.364, 15.8308
1445, 96214, 6334.302, 15.8306
1446, 95764, 6334.241, 15.8305
1447, 95019, 6334.180, 15.8303
1448, 94111, 6334.119, 15.8302
1449, 93094, 6334.058, 15.8300
1450, 92322, 6333.997, 15.8299
1451, 92363, 6333.936, 15.8297
1452, 93355, 6333.874, 15.8296
1453, 94709, 6333.813, 15.8294
1454, 95736, 6333.752, 15.8293
1455, 96410, 6333.691, 15.8291
1456, 97219, 6333.630, 15.8290
1457, 98315, 6333.569, 15.8288
1458, 99143, 6333.508, 15.8287
1459, 99027, 6333.447, 15.8285
1460, 97903, 6333.385, 15.8284
1461, 96385, 6333.324, 15.8282
1462, 95183, 6333.263, 15.8280
1463, 94518, 6333.202, 15.8279
1464, 94108, 6333.141, 15.8277
1465, 93732, 6333.080, 15.8276
1466, 93671, 6333.019, 15.8274
1467, 94372, 6332.957, 15.8273
1468, 95669, 6332.896, 15.8271
1469, 96737, 6332.835, 15.8270
1470, 97044, 6332.774, 15.8268
1471, 96973, 6332.713, 15.8267
1472, 97138, 6332.652, 15.8265
1473, 97358, 6332.591, 15.8264
1474, 96834, 6332.530, 15.8262
1475, 95310, 6332.468, 15.8261
1476, 93514, 6332.407, 15.8259
1477, 92282, 6332.346, 15.8258
1478, 91623, 6332.285, 15.8256
1479, 90922, 6332.224, 15.8255
1480, 89880, 6332.163, 15.8253
1481, 88952, 6332.102, 15.8251
1482, 88830, 6332.040, 15.8250
1483, 89616, 6331.979, 15.8248
1484, 90588, 6331.918, 15.8247
1485, 90836, 6331.857, 15.8245
1486, 90167, 6331.796, 15.8244
1487, 89292, 6331.735, 15.8242
1488, 89140, 6331.674, 15.8241
1489, 90051, 6331.613, 15.8239
1490, 91675, 6331.551, 15.8238
1491, 93404, 6331.490, 15.8236
1492, 94697, 6331.429, 15.8235
1493, 95170, 6331.368, 15.8233
1494, 94763, 6331.307, 15.8232
1495, 93954, 6331.246, 15.8230
1496, 93603, 6331.185, 15.8229
1497, 94351, 6331.123, 15.8227
1498, 96099, 6331.062, 15.8225
1499, 98103, 6331.001, 15.8224
1500, 99616, 6330.940, 15.8222
1501, 100392, 6330.879, 15.8221
1502, 100563, 6330.818, 15.8219
1503, 100205, 6330.757, 15.8218
1504, 99300, 6330.696, 15.8216
1505, 98133, 6330.634, 15.8215
1506, 97281, 6330.573, 15.8213
1507, 96902, 6330.512, 15.8212
1508, 96402, 6330.451, 15.8210
1509, 95291, 6330.390, 15.8209
1510, 94114, 6330.329, 15.8207
1511, 93879, 6330.268, 15.8206
1512, 94644, 6330.206, 15.8204
1513, 95397, 6330.145, 15.8203
1514, 95511, 6330.084, 15.8201
1515, 95542, 6330.023, 15.8200
1516, 96248, 6329.962, 15.8198
1517, 97477, 6329.901, 15.8196
1518, 98589, 6329.840, 15.8195
1519, 99469, 6329.779, 15.8193
1520, 100398, 6329.717, 15.8192
1521, 101226, 6329.656, 15.8190
1522, 101372, 6329.595, 15.8189
1523, 100673, 6329.534, 15.8187
1524, 99690, 6329.473, 15.8186
1525, 99089, 6329.412, 15.8184
1526, 99071, 6329.351, 15.8183
1527, 99404, 6329.289, 15.8181
1528, 99665, 6329.228, 15.8180
1529, 99426, 6329.167, 15.8178
1530, 98508, 6329.106, 15.8177
1531, 97197, 6329.045, 15.8175
1532, 96066, 6328.984, 15.8174
1533, 95570, 6328.923, 15.8172
1534, 95842, 6328.862, 15.8170
1535, 96738, 6328.800, 15.8169
1536, 97854, 6328.739, 15.8167
1537, 98601, 6328.678, 15.8166
1538, 98501, 6328.617, 15.8164
1539, 97523, 6328.556, 15.8163
1540, 96131, 6328.495, 15.8161
1541, 95061, 6328.434, 15.8160
1542, 94925, 6328.372, 15.8158
1543, 95763, 6328.311, 15.8157
1544, 96931, 6328.250, 15.8155
1545, 97649, 6328.189, 15.8154
1546, 97724, 6328.128, 15.8152
1547, 97496, 6328.067, 15.8151
1548, 97158, 6328.006, 15.8149
1549, 96597, 6327.945, 15.8148
1550, 95948, 6327.883, 15.8146
1551, 95763, 6327.822, 15.8144
1552, 96355, 6327.761, 15.8143
1553, 97423, 6327.700, 15.8141
1554, 98571, 6327.639, 15.8140
1555, 99712, 6327.578, 15.8138
1556, 100634, 6327.517, 15.8137
1557, 100793, 6327.455, 15.8135
1558, 100082, 6327.394, 15.8134
1559, 99325, 6327.333, 15.8132
1560, 99345, 6327.272, 15.8131
1561, 99825, 6327.211, 15.8129
1562, 99843, 6327.150, 15.8128
1563, 99284, 6327.089, 15.8126
1564, 98909, 6327.028, 15.8125
1565, 99014, 6326.966, 15.8123
1566, 98832, 6326.905, 15.8122
1567, 97568, 6326.844, 15.8120
1568, 95518, 6326.783, 15.8119
1569, 93740, 6326.722, 15.8117
1570, 92922, 6326.661, 15.8115
1571, 92902, 6326.600, 15.8114
1572, 93224, 6326.539, 15.8112
1573, 93817, 6326.477, 15.8111
1574, 94917, 6326.416, 15.8109
1575, 96363, 6326.355, 15.8108
1576, 97293, 6326.294, 15.8106
1577, 96926, 6326.233, 15.8105
1578, 95624, 6326.172, 15.8103
1579, 94726, 6326.111, 15.8102
1580, 95160, 6326.049, 15.8100
1581, 96567, 6325.988, 15.8099
1582, 97957, 6325.927, 15.8097
1583, 98739, 6325.866, 15.8096
1584, 98838, 6325.805, 15.8094
1585, 98333, 6325.744, 15.8093
1586, 97591, 6325.683, 15.8091
1587, 97409, 6325.622, 15.8089
1588, 98404, 6325.560, 15.8088
1589, 100312, 6325.499, 15.8086
1590, 102297, 6325.438, 15.8085
1591, 103769, 6325.377, 15.8083
1592, 104551, 6325.316, 15.8082
1593, 104587, 6325.255, 15.8080
1594, 104029, 6325.194, 15.8079
1595, 103420, 6325.132, 15.8077
1596, 103130, 6325.071, 15.8076
1597, 102738, 6325.010, 15.8074
1598, 101551, 6324.949, 15.8073
1599, 99721, 6324.888, 15.8071
1600, 98226, 6324.827, 15.8070
1601, 97712, 6324.766, 15.8068
1602, 97849, 6324.705, 15.8067
1603, 97921, 6324.643, 15.8065
1604, 97544, 6324.582, 15.8064
1605, 96707, 6324.521, 15.8062
1606, 95582, 6324.460, 15.8060
1607, 94523, 6324.399, 15.8059
1608, 93919, 6324.338, 15.8057
1609, 93856, 6324.277, 15.8056
1610, 94083, 6324.215, 15.8054
1611, 94330, 6324.154, 15.8053
1612, 94417, 6324.093, 15.8051
1613, 94142, 6324.032, 15.8050
1614, 93407, 6323.971, 15.8048
1615, 92512, 6323.910, 15.8047
1616, 91991, 6323.849, 15.8045
1617, 92101, 6323.788, 15.8044
1618, 92725, 6323.726, 15.8042
1619, 93703, 6323.665, 15.8041
1620, 94899, 6323.604, 15.8039
1621, 95977, 6323.543, 15.8038
1622, 96556, 6323.482, 15.8036
1623, 96694, 6323.421, 15.8034
1624, 96878, 6323.360, 15.8033
1625, 97334, 6323.298, 15.8031
1626, 97579, 6323.237, 15.8030
1627, 96902, 6323.176, 15.8028
1628, 95243, 6323.115, 15.8027
1629, 93521, 6323.054, 15.8025
1630, 93047, 6322.993, 15.8024
1631, 94431, 6322.932, 15.8022
1632, 96943, 6322.871, 15.8021
1633, 99088, 6322.809, 15.8019
1634, 99872, 6322.748, 15.8018
1635, 99412, 6322.687, 15.8016
1636, 98331, 6322.626, 15.8015
1637, 97077, 6322.565, 15.8013
1638, 95966, 6322.504, 15.8012
1639, 95366, 6322.443, 15.8010
1640, 95346, 6322.381, 15.8009
1641, 95467, 6322.320, 15.8007
1642, 95376, 6322.259, 15.8005
1643, 95321, 6322.198, 15.8004
1644, 95659, 6322.137, 15.8002
1645, 96202, 6322.076, 15.8001
1646, 96542, 6322.015, 15.7999
1647, 96666, 6321.954, 15.7998
1648, 96690, 6321.892, 15.7996
1649, 96368, 6321.831, 15.7995
1650, 95607, 6321.770, 15.7993
1651, 95175, 6321.709, 15.7992
1652, 95986, 6321.648, 15.7990
1653, 97764, 6321.587, 15.7989
1654, 99258, 6321.526, 15.7987
1655, 99785, 6321.464, 15.7986
1656, 99765, 6321.403, 15.7984
1657, 99718, 6321.342, 15.7983
1658, 99617, 6321.281, 15.7981
1659, 99449, 6321.220, 15.7979
1660, 99524, 6321.159, 15.7978
1661, 99862, 6321.098, 15.7976
1662, 99996, 6321.037, 15.7975
1663, 99819, 6320.975, 15.7973
1664, 99909, 6320.914, 15.7972
1665, 100576, 6320.853, 15.7970
1666, 101212, 6320.792, 15.7969
1667, 101166, 6320.731, 15.7967
1668, 100762, 6320.670, 15.7966
1669, 100806, 6320.609, 15.7964
1670, 101423, 6320.547, 15.7963
1671, 101978, 6320.486, 15.7961
1672, 101965, 6320.425, 15.7960
1673, 101448, 6320.364, 15.7958
1674, 100721, 6320.303, 15.7957
1675, 100009, 6320.242, 15.7955
1676, 99497, 6320.181, 15.7954
1677, 99252, 6320.120, 15.7952
1678, 99046, 6320.058, 15.7950
1679, 98509, 6319.997, 15.7949
1680, 97546, 6319.936, 15.7947
1681, 96513, 6319.875, 15.7946
1682, 95947, 6319.814, 15.7944
1683, 96178, 6319.753, 15.7943
1684, 97145, 6319.692, 15.7941
1685, 98468, 6319.630, 15.7940
1686, 99638, 6319.569, 15.7938
1687, 100130, 6319.508, 15.7937
1688, 99494, 6319.447, 15.7935
1689, 97709, 6319.386, 15.7934
1690, 95637, 6319.325, 15.7932
1691, 94701, 6319.264, 15.7931
1692, 95655, 6319.203, 15.7929
1693, 97787, 6319.141, 15.7928
1694, 99709, 6319.080, 15.7926
1695, 100749, 6319.019, 15.7924
1696, 101072, 6318.958, 15.7923
1697, 100770, 6318.897, 15.7921
1698, 99663, 6318.836, 15.7920
1699, 98064, 6318.775, 15.7918
1700, 96860, 6318.713, 15.7917
1701, 96464, 6318.652, 15.7915
1702, 96293, 6318.591, 15.7914
1703, 95669, 6318.530, 15.7912
1704, 94689, 6318.469, 15.7911
1705, 93777, 6318.408, 15.7909
1706, 92950, 6318.347, 15.7908
1707, 92108, 6318.286, 15.7906
1708, 91695, 6318.224, 15.7905
1709, 92363, 6318.163, 15.7903
1710, 94074, 6318.102, 15.7902
1711, 96055, 6318.041, 15.7900
1712, 97608, 6317.980, 15.7899
1713, 98563, 6317.919, 15.7897
1714, 99045, 6317.858, 15.7895
1715, 99228, 6317.796, 15.7894
1716, 99396, 6317.735, 15.7892
1717, 99808, 6317.674, 15.7891
1718, 100391, 6317.613, 15.7889
1719, 100773, 6317.552, 15.7888
1720, 100758, 6317.491, 15.7886
1721, 100585, 6317.430, 15.7885
1722, 100635, 6317.369, 15.7883
1723, 100967, 6317.307, 15.7882
1724, 101215, 6317.246, 15.7880
1725, 100872, 6317.185, 15.7879
1726, 99649, 6317.124, 15.7877
1727, 97668, 6317.063, 15.7876
1728, 95442, 6317.002, 15.7874
1729, 93716, 6316.941, 15.7873
1730, 93196, 6316.879, 15.7871
1731, 94197, 6316.818, 15.7869
1732, 96356, 6316.757, 15.7868
1733, 98748, 6316.696, 15.7866
1734, 100520, 6316.635, 15.7865
1735, 101529, 6316.574, 15.7863
1736, 102231, 6316.513, 15.7862
1737, 102923, 6316.452, 15.7860
1738, 103190, 6316.390, 15.7859
1739, 102231, 6316.329, 15.7857
1740, 99731, 6316.268, 15.7856
1741, 96376, 6316.207, 15.7854
1742, 93487, 6316.146, 15.7853
1743, 92097, 6316.085, 15.7851
1744, 92356, 6316.024, 15.7850
1745, 93753, 6315.962, 15.7848
1746, 95718, 6315.901, 15.7847
1747, 97825, 6315.840, 15.7845
1748, 99638, 6315.779, 15.7844
1749, 100777, 6315.718, 15.7842
1750, 101254, 6315.657, 15.7840
1751, 101385, 6315.596, 15.7839
1752, 101259, 6315.535, 15.7837
1753, 100628, 6315.473, 15.7836
1754, 99457, 6315.412, 15.7834
1755, 98195, 6315.351, 15.7833
1756, 97277, 6315.290, 15.7831
1757, 96755, 6315.229, 15.7830
1758, 96673, 6315.168, 15.7828
1759, 97361, 6315.107, 15.7827
1760, 98931, 6315.046, 15.7825
1761, 100823, 6314.984, 15.7824
1762, 102233, 6314.923, 15.7822
1763, 102679, 6314.862, 15.7821
1764, 101895, 6314.801, 15.7819
1765, 99830, 6314.740, 15.7818
1766, 97328, 6314.679, 15.7816
1767, 96110, 6314.618, 15.7814
1768, 97107, 6314.556, 15.7813
1769, 99150, 6314.495, 15.7811
1770, 100281, 6314.434, 15.7810
1771, 100117, 6314.373, 15.7808
1772, 99845, 6314.312, 15.7807
1773, 100077, 6314.251, 15.7805
1774, 100033, 6314.190, 15.7804
1775, 99121, 6314.129, 15.7802
1776, 98096, 6314.067, 15.7801
1777, 97973, 6314.006, 15.7799
1778, 98639, 6313.945, 15.7798
1779, 99271, 6313.884, 15.7796
1780, 99556, 6313.823, 15.7795
1781, 99829, 6313.762, 15.7793
1782, 100364, 6313.701, 15.7792
1783, 101047, 6313.639, 15.7790
1784, 101588, 6313.578, 15.7789
1785, 101739, 6313.517, 15.7787
1786, 101574, 6313.456, 15.7785
1787, 101669, 6313.395, 15.7784
1788, 102568, 6313.334, 15.7782
1789, 103907, 6313.273, 15.7781
1790, 104541, 6313.212, 15.7779
1791, 103810, 6313.150, 15.7778
1792, 102200, 6313.089, 15.7776
1793, 100560, 6313.028, 15.7775
1794, 99238, 6312.967, 15.7773
1795, 98270, 6312.906, 15.7772
1796, 97779, 6312.845, 15.7770
1797, 97692, 6312.784, 15.7769
1798, 97581, 6312.722, 15.7767
1799, 97257, 6312.661, 15.7766
1800, 97085, 6312.600, 15.7764
1801, 97272, 6312.539, 15.7763
1802, 97309, 6312.478, 15.7761
1803, 96717, 6312.417, 15.7759
1804, 95883, 6312.356, 15.7758
1805, 95555, 6312.295, 15.7756
1806, 95807, 6312.233, 15.7755
1807, 96144, 6312.172, 15.7753
1808, 96391, 6312.111, 15.7752
1809, 96798, 6312.050, 15.7750
1810, 97346, 6311.989, 15.7749
1811, 97586, 6311.928, 15.7747
1812, 97306, 6311.867, 15.7746
1813, 96827, 6311.805, 15.7744
1814, 96515, 6311.744, 15.7743
1815, 96344, 6311.683, 15.7741
1816, 96118, 6311.622, 15.7740
1817, 95917, 6311.561, 15.7738
1818, 96117, 6311.500, 15.7737
1819, 96953, 6311.439, 15.7735
1820, 98111, 6311.378, 15.7734
1821, 98880, 6311.316, 15.7732
1822, 98896, 6311.255, 15.7730
1823, 98669, 6311.194, 15.7729
1824, 99063, 6311.133, 15.7727
1825, 100278, 6311.072, 15.7726
1826, 101643, 6311.011, 15.7724
1827, 102406, 6310.950, 15.7723
1828, 102291, 6310.888, 15.7721
1829, 101311, 6310.827, 15.7720
1830, 99736, 6310.766, 15.7718
1831, 98409, 6310.705, 15.7717
1832, 98340, 6310.644, 15.7715
1833, 99455, 6310.583, 15.7714
1834, 100340, 6310.522, 15.7712
1835, 99823, 6310.461, 15.7711
1836, 98371, 6310.399, 15.7709
1837, 97313, 6310.338, 15.7708
1838, 97101, 6310.277, 15.7706
1839, 97079, 6310.216, 15.7704
1840, 96665, 6310.155, 15.7703
1841, 95892, 6310.094, 15.7701
1842, 94820, 6310.033, 15.7700
1843, 93253, 6309.971, 15.7698
1844, 91356, 6309.910, 15.7697
1845, 90002, 6309.849, 15.7695
1846, 90092, 6309.788, 15.7694
1847, 91697, 6309.727, 15.7692
1848, 93994, 6309.666, 15.7691
1849, 95874, 6309.605, 15.7689
1850, 96626, 6309.544, 15.7688
1851, 96284, 6309.482, 15.7686
1852, 95477, 6309.421, 15.7685
1853, 94926, 6309.360, 15.7683
1854, 95045, 6309.299, 15.7682
1855, 95940, 6309.238, 15.7680
1856, 97447, 6309.177, 15.7679
1857, 99053, 6309.116, 15.7677
1858, 100111, 6309.054, 15.7675
1859, 100467, 6308.993, 15.7674
1860, 100670, 6308.932, 15.7672
1861, 101287, 6308.871, 15.7671
1862, 102228, 6308.810, 15.7669
1863, 103024, 6308.749, 15.7668
1864, 103498, 6308.688, 15.7666
1865, 103770, 6308.627, 15.7665
1866, 103809, 6308.565, 15.7663
1867, 103413, 6308.504, 15.7662
1868, 102557, 6308.443, 15.7660
1869, 101401, 6308.382, 15.7659
1870, 100023, 6308.321, 15.7657
1871, 98564, 6308.260, 15.7656
1872, 97507, 6308.199, 15.7654
1873, 97395, 6308.137, 15.7653
1874, 98194, 6308.076, 15.7651
1875, 99200, 6308.015, 15.7649
1876, 99660, 6307.954, 15.7648
1877, 99306, 6307.893, 15.7646
1878, 98434, 6307.832, 15.7645
1879, 97731, 6307.771, 15.7643
1880, 97915, 6307.710, 15.7642
1881, 99157, 6307.648, 15.7640
1882, 100827, 6307.587, 15.7639
1883, 102030, 6307.526, 15.7637
1884, 102322, 6307.465, 15.7636
1885, 101717, 6307.404, 15.7634
1886, 100282, 6307.343, 15.7633
1887, 98241, 6307.282, 15.7631
1888, 96377, 6307.220, 15.7630
1889, 95718, 6307.159, 15.7628
1890, 96552, 6307.098, 15.7627
1891, 98041, 6307.037, 15.7625
1892, 98991, 6306.976, 15.7624
1893, 98867, 6306.915, 15.7622
1894, 98020, 6306.854, 15.7620
1895, 97203, 6306.793, 15.7619
1896, 96941, 6306.731, 15.7617
1897, 97181, 6306.670, 15.7616
1898, 97352, 6306.609, 15.7614
1899, 96863, 6306.548, 15.7613
1900, 95571, 6306.487, 15.7611
1901, 93786, 6306.426, 15.7610
1902, 91975, 6306.365, 15.7608
1903, 90611, 6306.303, 15.7607
1904, 90125, 6306.242, 15.7605
1905, 90650, 6306.181, 15.7604
1906, 91794, 6306.120, 15.7602
1907, 92930, 6306.059, 15.7601
1908, 93789, 6305.998, 15.7599
1909, 94581, 6305.937, 15.7598
1910, 95577, 6305.876, 15.7596
1911, 96772, 6305.814, 15.7594
1912, 97957, 6305.753, 15.7593
1913, 98876, 6305.692, 15.7591
1914, 99219, 6305.631, 15.7590
1915, 98698, 6305.570, 15.7588
1916, 97280, 6305.509, 15.7587
1917, 95320, 6305.448, 15.7585
1918, 93446, 6305.386, 15.7584
1919, 92328, 6305.325, 15.7582
1920, 92391, 6305.264, 15.7581
1921, 93544, 6305.203, 15.7579
1922, 95213, 6305.142, 15.7578
1923, 96805, 6305.081, 15.7576
1924, 98137, 6305.020, 15.7575
1925, 99278, 6304.959, 15.7573
1926, 100091, 6304.897, 15.7572
1927, 100230, 6304.836, 15.7570
1928, 99671, 6304.775, 15.7569
1929, 98990, 6304.714, 15.7567
1930, 98934, 6304.653, 15.7565
1931, 99742, 6304.592, 15.7564
1932, 100927, 6304.531, 15.7562
1933, 101726, 6304.469, 15.7561
1934, 101766, 6304.408, 15.7559
1935, 101365, 6304.347, 15.7558
1936, 101161, 6304.286, 15.7556
1937, 101393, 6304.225, 15.7555
1938, 101590, 6304.164, 15.7553
1939, 101047, 6304.103, 15.7552
1940, 99558, 6304.042, 15.7550
1941, 97627, 6303.980, 15.7549
1942, 96010, 6303.919, 15.7547
1943, 95159, 6303.858, 15.7546
1944, 95030, 6303.797, 15.7544
1945, 95299, 6303.736, 15.7543
1946, 95724, 6303.675, 15.7541
1947, 96353, 6303.614, 15.7539
1948, 97401, 6303.553, 15.7538
1949, 98905, 6303.491, 15.7536
1950, 100520, 6303.430, 15.7535
1951, 101682, 6303.369, 15.7533
1952, 102007, 6303.308, 15.7532
1953, 101615, 6303.247, 15.7530
1954, 101114, 6303.186, 15.7529
1955, 101084, 6303.125, 15.7527
1956, 101428, 6303.063, 15.7526
1957, 101368, 6303.002, 15.7524
1958, 100352, 6302.941, 15.7523
1959, 98869, 6302.880, 15.7521
1960, 98080, 6302.819, 15.7520
1961, 98658, 6302.758, 15.7518
1962, 100289, 6302.697, 15.7517
1963, 102215, 6302.636, 15.7515
1964, 103787, 6302.574, 15.7514
1965, 104525, 6302.513, 15.7512
1966, 104208, 6302.452, 15.7510
1967, 103219, 6302.391, 15.7509
1968, 102402, 6302.330, 15.7507
1969, 102221, 6302.269, 15.7506
1970, 102307, 6302.208, 15.7504
1971, 101989, 6302.146, 15.7503
1972, 100947, 6302.085, 15.7501
1973, 99241, 6302.024, 15.7500
1974, 97206, 6301.963, 15.7498
1975, 95595, 6301.902, 15.7497
1976, 95268, 6301.841, 15.7495
1977, 96207, 6301.780, 15.7494
1978, 97205, 6301.719, 15.7492
1979, 97119, 6301.657, 15.7491
1980, 96173, 6301.596, 15.7489
1981, 95536, 6301.535, 15.7488
1982, 95826, 6301.474, 15.7486
1983, 96569, 6301.413, 15.7484
1984, 96987, 6301.352, 15.7483
1985, 96758, 6301.291, 15.7481
1986, 96088, 6301.229, 15.7480
1987, 95505, 6301.168, 15.7478
1988, 95628, 6301.107, 15.7477
1989, 96660, 6301.046, 15.7475
1990, 98161, 6300.985, 15.7474
1991, 99603, 6300.924, 15.7472
1992, 101023, 6300.863, 15.7471
1993, 102698, 6300.802, 15.7469
1994, 104322, 6300.740, 15.7468
1995, 105169, 6300.679, 15.7466
1996, 105012, 6300.618, 15.7465
1997, 104368, 6300.557, 15.7463
1998, 103699, 6300.496, 15.7462
1999, 102956, 6300.435, 15.7460
2000, 101972, 6300.374, 15.7459
2001, 100855, 6300.312, 15.7457
2002, 99813, 6300.251, 15.7455
2003, 99023, 6300.190, 15.7454
2004, 98814, 6300.129, 15.7452
2005, 99458, 6300.068, 15.7451
2006, 100594, 6300.007, 15.7449
2007, 101300, 6299.946, 15.7448
2008, 101037, 6299.885, 15.7446
2009, 100175, 6299.823, 15.7445
2010, 99422, 6299.762, 15.7443
2011, 99151, 6299.701, 15.7442
2012, 99441, 6299.640, 15.7440
2013, 100229, 6299.579, 15.7439
2014, 101031, 6299.518, 15.7437
2015, 101025, 6299.457, 15.7436
2016, 99953, 6299.395, 15.7434
2017, 98586, 6299.334, 15.7433
2018, 97798, 6299.273, 15.7431
2019, 97487, 6299.212, 15.7429
2020, 97042, 6299.151, 15.7428
2021, 96613, 6299.090, 15.7426
2022, 97066, 6299.029, 15.7425
2023, 98623, 6298.968, 15.7423
2024, 100312, 6298.906, 15.7422
2025, 101080, 6298.845, 15.7420
2026, 100916, 6298.784, 15.7419
2027, 100560, 6298.723, 15.7417
2028, 100520, 6298.662, 15.7416
2029, 100748, 6298.601, 15.7414
2030, 100915, 6298.540, 15.7413
2031, 100631, 6298.478, 15.7411
2032, 99732, 6298.417, 15.7410
2033, 98731, 6298.356, 15.7408
2034, 98639, 6298.295, 15.7407
2035, 99853, 6298.234, 15.7405
2036, 101499, 6298.173, 15.7404
2037, 102491, 6298.112, 15.7402
2038, 103009, 6298.051, 15.7400
2039, 104131, 6297.989, 15.7399
2040, 106036, 6297.928, 15.7397
2041, 107496, 6297.867, 15.7396
2042, 107446, 6297.806, 15.7394
2043, 106251, 6297.745, 15.7393
2044, 104894, 6297.684, 15.7391
2045, 103622, 6297.623, 15.7390
2046, 102142, 6297.561, 15.7388
2047, 100609, 6297.500, 15.7387
2048, 99560, 6297.439, 15.7385
2049, 99077, 6297.378, 15.7384
2050, 98762, 6297.317, 15.7382
2051, 98468, 6297.256, 15.7381
2052, 98343, 6297.195, 15.7379
2053, 98255, 6297.134, 15.7378
2054, 97915, 6297.072, 15.7376
2055, 97542, 6297.011, 15.7374
2056, 97683, 6296.950, 15.7373
2057, 98302, 6296.889, 15.7371
2058, 98774, 6296.828, 15.7370
2059, 98913, 6296.767, 15.7368
2060, 99191, 6296.706, 15.7367
2061, 99724, 6296.644, 15.7365
2062, 99868, 6296.583, 15.7364
2063, 99237, 6296.522, 15.7362
2064, 98391, 6296.461, 15.7361
2065, 98028, 6296.400, 15.7359
2066, 98086, 6296.339, 15.7358
2067, 98127, 6296.278, 15.7356
2068, 98009, 6296.217, 15.7355
2069, 97655, 6296.155, 15.7353
2070, 96757, 6296.094, 15.7352
2071, 95421, 6296.033, 15.7350
2072, 94548, 6295.972, 15.7348
2073, 94807, 6295.911, 15.7347
2074, 95631, 6295.850, 15.7345
2075, 96020, 6295.789, 15.7344
2076, 95990, 6295.727, 15.7342
2077, 96345, 6295.666, 15.7341
2078, 97279, 6295.605, 15.7339
2079, 98206, 6295.544, 15.7338
2080, 98952, 6295.483, 15.7336
2081, 100072, 6295.422, 15.7335
2082, 101684, 6295.361, 15.7333
2083, 102877, 6295.300, 15.7332
2084, 102790, 6295.238, 15.7330
2085, 101719, 6295.177, 15.7329
2086, 100678, 6295.116, 15.7327
2087, 100219, 6295.055, 15.7326
2088, 100168, 6294.994, 15.7324
2089, 100292, 6294.933, 15.7323
2090, 100740, 6294.872, 15.7321
2091, 101792, 6294.810, 15.7319
2092, 103377, 6294.749, 15.7318
2093, 104970, 6294.688, 15.7316
2094, 105933, 6294.627, 15.7315
2095, 105972, 6294.566, 15.7313
2096, 105195, 6294.505, 15.7312
2097, 103787, 6294.444, 15.7310
2098, 101855, 6294.383, 15.7309
2099, 99734, 6294.321, 15.7307
2100, 98054, 6294.260, 15.7306
2101, 97174, 6294.199, 15.7304
2102, 96781, 6294.138, 15.7303
2103, 96446, 6294.077, 15.7301
2104, 96358, 6294.016, 15.7300
2105, 97005, 6293.955, 15.7298
2106, 98251, 6293.893, 15.7297
2107, 99376, 6293.832, 15.7295
2108, 100042, 6293.771, 15.7293
2109, 100618, 6293.710, 15.7292
2110, 101368, 6293.649, 15.7290
2111, 101848, 6293.588, 15.7289
2112, 101444, 6293.527, 15.7287
2113, 100165, 6293.466, 15.7286
2114, 98614, 6293.404, 15.7284
2115, 97415, 6293.343, 15.7283
2116, 96939, 6293.282, 15.7281
2117, 97282, 6293.221, 15.7280
2118, 98188, 6293.160, 15.7278
2119, 99053, 6293.099, 15.7277
2120, 99310, 6293.038, 15.7275
2121, 98857, 6292.977, 15.7274
2122, 98022, 6292.915, 15.7272
2123, 97198, 6292.854, 15.7271
2124, 96604, 6292.793, 15.7269
2125, 96299, 6292.732, 15.7268
2126, 96328, 6292.671, 15.7266
2127, 96792, 6292.610, 15.7264
2128, 97738, 6292.549, 15.7263
2129, 98902, 6292.487, 15.7261
2130, 99699, 6292.426, 15.7260
2131, 99692, 6292.365, 15.7258
2132, 99059, 6292.304, 15.7257
2133, 98372, 6292.243, 15.7255
2134, 97975, 6292.182, 15.7254
2135, 97852, 6292.121, 15.7252
2136, 98133, 6292.060, 15.7251
2137, 99259, 6291.998, 15.7249
2138, 101274, 6291.937, 15.7248
2139, 103172, 6291.876, 15.7246
2140, 103485, 6291.815, 15.7245
2141, 101759, 6291.754, 15.7243
2142, 99251, 6291.693, 15.7242
2143, 97877, 6291.632, 15.7240
2144, 98390, 6291.570, 15.7238
2145, 99769, 6291.509, 15.7237
2146, 100430, 6291.448, 15.7235
2147, 99866, 6291.387, 15.7234
2148, 98887, 6291.326, 15.7232
2149, 98476, 6291.265, 15.7231
2150, 98794, 6291.204, 15.7229
2151, 99316, 6291.143, 15.7228
2152, 99525, 6291.081, 15.7226
2153, 99337, 6291.020, 15.7225
2154, 99109, 6290.959, 15.7223
2155, 99408, 6290.898, 15.7222
2156, 100428, 6290.837, 15.7220
2157, 101504, 6290.776, 15.7219
2158, 101565, 6290.715, 15.7217
2159, 100371, 6290.653, 15.7216
2160, 98938, 6290.592, 15.7214
2161, 98386, 6290.531, 15.7213
2162, 98709, 6290.470, 15.7211
2163, 99101, 6290.409, 15.7209
2164, 99207, 6290.348, 15.7208
2165, 99405, 6290.287, 15.7206
2166, 99988, 6290.226, 15.7205
2167, 100683, 6290.164, 15.7203
2168, 101066, 6290.103, 15.7202
2169, 101034, 6290.042, 15.7200
2170, 100702, 6289.981, 15.7199
2171, 100171, 6289.920, 15.7197
2172, 99483, 6289.859, 15.7196
2173, 98619, 6289.798, 15.7194
2174, 97624, 6289.736, 15.7193
2175, 96943, 6289.675, 15.7191
2176, 97370, 6289.614, 15.7190
2177, 99158, 6289.553, 15.7188
2178, 101360, 6289.492, 15.7187
2179, 102620, 6289.431, 15.7185
2180, 102644, 6289.370, 15.7183
2181, 102344, 6289.309, 15.7182
2182, 102527, 6289.247, 15.7180
2183, 103087, 6289.186, 15.7179
2184, 103655, 6289.125, 15.7177
2185, 104278, 6289.064, 15.7176
2186, 105045, 6289.003, 15.7174
2187, 105637, 6288.942, 15.7173
2188, 105804, 6288.881, 15.7171
2189, 105857, 6288.819, 15.7170
2190, 106072, 6288.758, 15.7168
2191, 105928, 6288.697, 15.7167
2192, 104653, 6288.636, 15.7165
2193, 102490, 6288.575, 15.7164
2194, 100751, 6288.514, 15.7162
2195, 100444, 6288.453, 15.7161
2196, 101315, 6288.392, 15.7159
2197, 102419, 6288.330, 15.7158
2198, 103119, 6288.269, 15.7156
2199, 103232, 6288.208, 15.7154
2200, 102643, 6288.147, 15.7153
2201, 101350, 6288.086, 15.7151
2202, 99801, 6288.025, 15.7150
2203, 98655, 6287.964, 15.7148
2204, 98115, 6287.902, 15.7147
2205, 97827, 6287.841, 15.7145
2206, 97555, 6287.780, 15.7144
2207, 97514, 6287.719, 15.7142
2208, 97789, 6287.658, 15.7141
2209, 97849, 6287.597, 15.7139
2210, 97158, 6287.536, 15.7138
2211, 96070, 6287.475, 15.7136
2212, 95586, 6287.413, 15.7135
2213, 96155, 6287.352, 15.7133
2214, 97210, 6287.291, 15.7132
2215, 98004, 6287.230, 15.7130
2216, 98432, 6287.169, 15.7128
2217, 98775, 6287.108, 15.7127
2218, 99036, 6287.047, 15.7125
2219, 98942, 6286.985, 15.7124
2220, 98434, 6286.924, 15.7122
2221, 97850, 6286.863, 15.7121
2222, 97622, 6286.802, 15.7119
2223, 97958, 6286.741, 15.7118
2224, 98743, 6286.680, 15.7116
2225, 99651, 6286.619, 15.7115
2226, 100458, 6286.558, 15.7113
2227, 101239, 6286.496, 15.7112
2228, 102066, 6286.435, 15.7110
2229, 102616, 6286.374, 15.7109
2230, 102503, 6286.313, 15.7107
2231, 101998, 6286.252, 15.7106
2232, 101879, 6286.191, 15.7104
2233, 102351, 6286.130, 15.7103
2234, 102668, 6286.068, 15.7101
2235, 102174, 6286.007, 15.7099
2236, 101245, 6285.946, 15.7098
2237, 100746, 6285.885, 15.7096
2238, 100973, 6285.824, 15.7095
2239, 101616, 6285.763, 15.7093
2240, 102369, 6285.702, 15.7092
2241, 102982, 6285.641, 15.7090
2242, 103017, 6285.579, 15.7089
2243, 102280, 6285.518, 15.7087
2244, 101372, 6285.457, 15.7086
2245, 101189, 6285.396, 15.7084
2246, 101853, 6285.335, 15.7083
2247, 102679, 6285.274, 15.7081
2248, 103167, 6285.213, 15.7080
2249, 103457, 6285.151, 15.7078
2250, 103756, 6285.090, 15.7077
2251, 103835, 6285.029, 15.7075
2252, 103308, 6284.968, 15.7073
2253, 102111, 6284.907, 15.7072
2254, 100618, 6284.846, 15.7070
2255, 99518, 6284.785, 15.7069
2256, 99457, 6284.724, 15.7067
2257, 100452, 6284.662, 15.7066
2258, 101718, 6284.601, 15.7064
2259, 102464, 6284.540, 15.7063
2260, 102748, 6284.479, 15.7061
2261, 103170, 6284.418, 15.7060
2262, 103818, 6284.357, 15.7058
2263, 104065, 6284.296, 15.7057
2264, 103425, 6284.234, 15.7055
2265, 102149, 6284.173, 15.7054
2266, 100871, 6284.112, 15.7052
2267, 100077, 6284.051, 15.7051
2268, 99937, 6283.990, 15.7049
2269, 100262, 6283.929, 15.7048
2270, 100522, 6283.868, 15.7046
2271, 100290, 6283.807, 15.7044
2272, 99747, 6283.745, 15.7043
2273, 99410, 6283.684, 15.7041
2274, 99382, 6283.623, 15.7040
2275, 99296, 6283.562, 15.7038
2276, 99020, 6283.501, 15.7037
2277, 98917, 6283.440, 15.7035
2278, 99242, 6283.379, 15.7034
2279, 99709, 6283.317, 15.7032
2280, 99902, 6283.256, 15.7031
2281, 99787, 6283.195, 15.7029
2282, 99610, 6283.134, 15.7028
2283, 99499, 6283.073, 15.7026
2284, 99422, 6283.012, 15.7025
2285, 99377, 6282.951, 15.7023
2286, 99454, 6282.890, 15.7022
2287, 99675, 6282.828, 15.7020
2288, 99771, 6282.767, 15.7018
2289, 99199, 6282.706, 15.7017
2290, 97692, 6282.645, 15.7015
2291, 95912, 6282.584, 15.7014
2292, 95132, 6282.523, 15.7012
2293, 95881, 6282.462, 15.7011
2294, 97248, 6282.400, 15.7009
2295, 98000, 6282.339, 15.7008
2296, 98053, 6282.278, 15.7006
2297, 98213, 6282.217, 15.7005
2298, 98819, 6282.156, 15.7003
2299, 99451, 6282.095, 15.7002
2300, 99858, 6282.034, 15.7000
2301, 100217, 6281.973, 15.6999
2302, 100311, 6281.911, 15.6997
2303, 99386, 6281.850, 15.6996
2304, 97279, 6281.789, 15.6994
2305, 95061, 6281.728, 15.6993
2306, 94032, 6281.667, 15.6991
2307, 94433, 6281.606, 15.6989
2308, 95474, 6281.545, 15.6988
2309, 96269, 6281.484, 15.6986
2310, 96430, 6281.422, 15.6985
2311, 96106, 6281.361, 15.6983
2312, 95800, 6281.300, 15.6982
2313, 95977, 6281.239, 15.6980
2314, 96647, 6281.178, 15.6979
2315, 97396, 6281.117, 15.6977
2316, 97837, 6281.056, 15.6976
2317, 97774, 6280.994, 15.6974
2318, 97102, 6280.933, 15.6973
2319, 95991, 6280.872, 15.6971
2320, 95116, 6280.811, 15.6970
2321, 95123, 6280.750, 15.6968
2322, 95781, 6280.689, 15.6967
2323, 96271, 6280.628, 15.6965
2324, 96401, 6280.567, 15.6963
2325, 96904, 6280.505, 15.6962
2326, 98277, 6280.444, 15.6960
2327, 100018, 6280.383, 15.6959
2328, 101407, 6280.322, 15.6957
2329, 102493, 6280.261, 15.6956
2330, 103755, 6280.200, 15.6954
2331, 105193, 6280.139, 15.6953
2332, 106286, 6280.077, 15.6951
2333, 106677, 6280.016, 15.6950
2334, 106485, 6279.955, 15.6948
2335, 106134, 6279.894, 15.6947
2336, 106138, 6279.833, 15.6945
2337, 106855, 6279.772, 15.6944
2338, 108142, 6279.711, 15.6942
2339, 109390, 6279.650, 15.6941
2340, 110101, 6279.588, 15.6939
2341, 110250, 6279.527, 15.6938
2342, 109995, 6279.466, 15.6936
2343, 109332, 6279.405, 15.6934
2344, 108241, 6279.344, 15.6933
2345, 106882, 6279.283, 15.6931
2346, 105459, 6279.222, 15.6930
2347, 104085, 6279.160, 15.6928
2348, 102932, 6279.099, 15.6927
2349, 102214, 6279.038, 15.6925
2350, 101867, 6278.977, 15.6924
2351, 101550, 6278.916, 15.6922
2352, 101125, 6278.855, 15.6921
2353, 100803, 6278.794, 15.6919
2354, 100731, 6278.733, 15.6918
2355, 100747, 6278.671, 15.6916
2356, 100706, 6278.610, 15.6915
2357, 100635, 6278.549, 15.6913
2358, 100454, 6278.488, 15.6912
2359, 99993, 6278.427, 15.6910
2360, 99494, 6278.366, 15.6908
2361, 99595, 6278.305, 15.6907
2362, 100435, 6278.243, 15.6905
2363, 101179, 6278.182, 15.6904
2364, 100787, 6278.121, 15.6902
2365, 99025, 6278.060, 15.6901
2366, 96496, 6277.999, 15.6899
2367, 94098, 6277.938, 15.6898
2368, 92709, 6277.877, 15.6896
2369, 92954, 6277.816, 15.6895
2370, 94700, 6277.754, 15.6893
2371, 96991, 6277.693, 15.6892
2372, 98843, 6277.632, 15.6890
2373, 100044, 6277.571, 15.6889
2374, 100964, 6277.510, 15.6887
2375, 101865, 6277.449, 15.6886
2376, 102705, 6277.388, 15.6884
2377, 103385, 6277.326, 15.6883
2378, 103808, 6277.265, 15.6881
2379, 103785, 6277.204, 15.6879
2380, 103158, 6277.143, 15.6878
2381, 101964, 6277.082, 15.6876
2382, 100432, 6277.021, 15.6875
2383, 98940, 6276.960, 15.6873
2384, 97966, 6276.899, 15.6872
2385, 97775, 6276.837, 15.6870
2386, 98106, 6276.776, 15.6869
2387, 98523, 6276.715, 15.6867
2388, 99095, 6276.654, 15.6866
2389, 100277, 6276.593, 15.6864
2390, 101993, 6276.532, 15.6863
2391, 103392, 6276.471, 15.6861
2392, 103777, 6276.409, 15.6860
2393, 103312, 6276.348, 15.6858
2394, 102555, 6276.287, 15.6857
2395, 101812, 6276.226, 15.6855
2396, 101258, 6276.165, 15.6853
2397, 101123, 6276.104, 15.6852
2398, 101314, 6276.043, 15.6850
2399, 101287, 6275.982, 15.6849
2400, 100790, 6275.920, 15.6847
2401, 100351, 6275.859, 15.6846
2402, 100557, 6275.798, 15.6844
2403, 101192, 6275.737, 15.6843
2404, 101561, 6275.676, 15.6841
2405, 101343, 6275.615, 15.6840
2406, 100689, 6275.554, 15.6838
2407, 99726, 6275.492, 15.6837
2408, 98471, 6275.431, 15.6835
2409, 97031, 6275.370, 15.6834
2410, 95543, 6275.309, 15.6832
2411, 94130, 6275.248, 15.6831
2412, 93128, 6275.187, 15.6829
2413, 92948, 6275.126, 15.6828
2414, 93388, 6275.065, 15.6826
2415, 93562, 6275.003, 15.6824
2416, 92998, 6274.942, 15.6823
2417, 92358, 6274.881, 15.6821
2418, 92531, 6274.820, 15.6820
2419, 93427, 6274.759, 15.6818
2420, 94342, 6274.698, 15.6817
2421, 95093, 6274.637, 15.6815
2422, 96038, 6274.575, 15.6814
2423, 97182, 6274.514, 15.6812
2424, 98125, 6274.453, 15.6811
2425, 98798, 6274.392, 15.6809
2426, 99526, 6274.331, 15.6808
2427, 100353, 6274.270, 15.6806
2428, 100947, 6274.209, 15.6805
2429, 101223, 6274.148, 15.6803
2430, 101412, 6274.086, 15.6802
2431, 101487, 6274.025, 15.6800
2432, 101140, 6273.964, 15.6798
2433, 100454, 6273.903, 15.6797
2434, 99996, 6273.842, 15.6795
2435, 99999, 6273.781, 15.6794
2436, 99978, 6273.720, 15.6792
2437, 99452, 6273.658, 15.6791
2438, 98657, 6273.597, 15.6789
2439, 98252, 6273.536, 15.6788
2440, 98561, 6273.475, 15.6786
2441, 99345, 6273.414, 15.6785
2442, 100139, 6273.353, 15.6783
2443, 100634, 6273.292, 15.6782
2444, 100839, 6273.231, 15.6780
2445, 100941, 6273.169, 15.6779
2446, 100936, 6273.108, 15.6777
2447, 100494, 6273.047, 15.6776
2448, 99373, 6272.986, 15.6774
2449, 97889, 6272.925, 15.6773
2450, 96726, 6272.864, 15.6771
2451, 96318, 6272.803, 15.6769
2452, 96621, 6272.741, 15.6768
2453, 97365, 6272.680, 15.6766
2454, 98214, 6272.619, 15.6765
2455, 98741, 6272.558, 15.6763
2456, 98612, 6272.497, 15.6762
2457, 97901, 6272.436, 15.6760
2458, 97091, 6272.375, 15.6759
2459, 96695, 6272.314, 15.6757
2460, 96951, 6272.252, 15.6756
2461, 97735, 6272.191, 15.6754
2462, 98648, 6272.130, 15.6753
2463, 99314, 6272.069, 15.6751
2464, 99759, 6272.008, 15.6750
2465, 100327, 6271.947, 15.6748
2466, 101067, 6271.886, 15.6747
2467, 101456, 6271.824, 15.6745
2468, 100934, 6271.763, 15.6743
2469, 99528, 6271.702, 15.6742
2470, 97779, 6271.641, 15.6740
2471, 96346, 6271.580, 15.6739
2472, 95816, 6271.519, 15.6737
2473, 96401, 6271.458, 15.6736
2474, 97430, 6271.397, 15.6734
2475, 97681, 6271.335, 15.6733
2476, 96853, 6271.274, 15.6731
2477, 96291, 6271.213, 15.6730
2478, 97474, 6271.152, 15.6728
2479, 100020, 6271.091, 15.6727
2480, 102040, 6271.030, 15.6725
2481, 102450, 6270.969, 15.6724
2482, 102028, 6270.908, 15.6722
2483, 102033, 6270.846, 15.6721
2484, 102642, 6270.785, 15.6719
2485, 103149, 6270.724, 15.6718
2486, 103043, 6270.663, 15.6716
2487, 102314, 6270.602, 15.6714
2488, 101125, 6270.541, 15.6713
2489, 99730, 6270.480, 15.6711
2490, 98599, 6270.418, 15.6710
2491, 98219, 6270.357, 15.6708
2492, 98761, 6270.296, 15.6707
2493, 100042, 6270.235, 15.6705
2494, 101671, 6270.174, 15.6704
2495, 103116, 6270.113, 15.6702
2496, 103899, 6270.052, 15.6701
2497, 103879, 6269.991, 15.6699
2498, 103256, 6269.929, 15.6698
2499, 102258, 6269.868, 15.6696
2500, 101074, 6269.807, 15.6695
2501, 100152, 6269.746, 15.6693
2502, 100119, 6269.685, 15.6692
2503, 101080, 6269.624, 15.6690
2504, 102223, 6269.563, 15.6688
2505, 102506, 6269.501, 15.6687
2506, 101770, 6269.440, 15.6685
2507, 100915, 6269.379, 15.6684
2508, 100943, 6269.318, 15.6682
2509, 101987, 6269.257, 15.6681
2510, 103317, 6269.196, 15.6679
2511, 104145, 6269.135, 15.6678
2512, 104218, 6269.074, 15.6676
2513, 103672, 6269.012, 15.6675
2514, 102533, 6268.951, 15.6673
2515, 100672, 6268.890, 15.6672
2516, 98252, 6268.829, 15.6670
2517, 95985, 6268.768, 15.6669
2518, 94737, 6268.707, 15.6667
2519, 94871, 6268.646, 15.6666
2520, 95955, 6268.584, 15.6664
2521, 97059, 6268.523, 15.6663
2522, 97394, 6268.462, 15.6661
2523, 96903, 6268.401, 15.6659
2524, 96286, 6268.340, 15.6658
2525, 96275, 6268.279, 15.6656
2526, 96874, 6268.218, 15.6655
2527, 97523, 6268.157, 15.6653
2528, 97967, 6268.095, 15.6652
2529, 98547, 6268.034, 15.6650
2530, 99513, 6267.973, 15.6649
2531, 100574, 6267.912, 15.6647
2532, 101442, 6267.851, 15.6646
2533, 102375, 6267.790, 15.6644
2534, 103664, 6267.729, 15.6643
2535, 104837, 6267.667, 15.6641
2536, 104977, 6267.606, 15.6640
2537, 103846, 6267.545, 15.6638
2538, 102274, 6267.484, 15.6637
2539, 101371, 6267.423, 15.6635
2540, 101567, 6267.362, 15.6633
2541, 102456, 6267.301, 15.6632
2542, 103327, 6267.240, 15.6630
2543, 103809, 6267.178, 15.6629
2544, 104088, 6267.117, 15.6627
2545, 104436, 6267.056, 15.6626
2546, 104587, 6266.995, 15.6624
2547, 103913, 6266.934, 15.6623
2548, 102317, 6266.873, 15.6621
2549, 100505, 6266.812, 15.6620
2550, 99067, 6266.750, 15.6618
2551, 97774, 6266.689, 15.6617
2552, 96270, 6266.628, 15.6615
2553, 95044, 6266.567, 15.6614
2554, 94963, 6266.506, 15.6612
2555, 95944, 6266.445, 15.6611
2556, 96815, 6266.384, 15.6609
2557, 96615, 6266.323, 15.6608
2558, 95616, 6266.261, 15.6606
2559, 94922, 6266.200, 15.6604
2560, 95427, 6266.139, 15.6603
2561, 97174, 6266.078, 15.6601
2562, 99401, 6266.017, 15.6600
2563, 101126, 6265.956, 15.6598
2564, 101955, 6265.895, 15.6597
2565, 102328, 6265.833, 15.6595
2566, 102763, 6265.772, 15.6594
2567, 103008, 6265.711, 15.6592
2568, 102377, 6265.650, 15.6591
2569, 100812, 6265.589, 15.6589
2570, 99149, 6265.528, 15.6588
2571, 98259, 6265.467, 15.6586
2572, 98356, 6265.406, 15.6585
2573, 99179, 6265.344, 15.6583
2574, 100448, 6265.283, 15.6582
2575, 101948, 6265.222, 15.6580
2576, 103464, 6265.161, 15.6578
2577, 104843, 6265.100, 15.6577
2578, 105998, 6265.039, 15.6575
2579, 106827, 6264.978, 15.6574
2580, 107284, 6264.916, 15.6572
2581, 107515, 6264.855, 15.6571
2582, 107733, 6264.794, 15.6569
2583, 107949, 6264.733, 15.6568
2584, 107951, 6264.672, 15.6566
2585, 107498, 6264.611, 15.6565
2586, 106492, 6264.550, 15.6563
2587, 105148, 6264.489, 15.6562
2588, 104099, 6264.427, 15.6560
2589, 104002, 6264.366, 15.6559
2590, 104799, 6264.305, 15.6557
2591, 105660, 6264.244, 15.6556
2592, 105921, 6264.183, 15.6554
2593, 105701, 6264.122, 15.6552
2594, 105315, 6264.061, 15.6551
2595, 104666, 6263.999, 15.6549
2596, 103762, 6263.938, 15.6548
2597, 103271, 6263.877, 15.6546
2598, 103718, 6263.816, 15.6545
2599, 104488, 6263.755, 15.6543
2600, 104527, 6263.694, 15.6542
2601, 103827, 6263.633, 15.6540
2602, 103236, 6263.572, 15.6539
2603, 102927, 6263.510, 15.6537
2604, 102187, 6263.449, 15.6536
2605, 100878, 6263.388, 15.6534
2606, 99917, 6263.327, 15.6533
2607, 99840, 6263.266, 15.6531
2608, 99936, 6263.205, 15.6530
2609, 99529, 6263.144, 15.6528
2610, 99287, 6263.082, 15.6527
2611, 100336, 6263.021, 15.6525
2612, 102535, 6262.960, 15.6523
2613, 104504, 6262.899, 15.6522
2614, 105238, 6262.838, 15.6520
2615, 105012, 6262.777, 15.6519
2616, 104799, 6262.716, 15.6517
2617, 105243, 6262.655, 15.6516
2618, 106227, 6262.593, 15.6514
2619, 107036, 6262.532, 15.6513
2620, 106939, 6262.471, 15.6511
2621, 105854, 6262.410, 15.6510
2622, 104445, 6262.349, 15.6508
2623, 103412, 6262.288, 15.6507
2624, 102815, 6262.227, 15.6505
2625, 102183, 6262.165, 15.6504
2626, 101063, 6262.104, 15.6502
2627, 99347, 6262.043, 15.6501
2628, 97339, 6261.982, 15.6499
2629, 95708, 6261.921, 15.6497
2630, 95139, 6261.860, 15.6496
2631, 95772, 6261.799, 15.6494
2632, 97087, 6261.738, 15.6493
2633, 98418, 6261.676, 15.6491
2634, 99364, 6261.615, 15.6490
2635, 99696, 6261.554, 15.6488
2636, 99307, 6261.493, 15.6487
2637, 98531, 6261.432, 15.6485
2638, 98156, 6261.371, 15.6484
2639, 98742, 6261.310, 15.6482
2640, 100077, 6261.248, 15.6481
2641, 101505, 6261.187, 15.6479
2642, 102522, 6261.126, 15.6478
2643, 102854, 6261.065, 15.6476
2644, 102315, 6261.004, 15.6475
2645, 101070, 6260.943, 15.6473
2646, 99864, 6260.882, 15.6472
2647, 99564, 6260.821, 15.6470
2648, 100383, 6260.759, 15.6468
2649, 101694, 6260.698, 15.6467
2650, 102514, 6260.637, 15.6465
2651, 102142, 6260.576, 15.6464
2652, 100640, 6260.515, 15.6462
2653, 98945, 6260.454, 15.6461
2654, 98240, 6260.393, 15.6459
2655, 98865, 6260.331, 15.6458
2656, 99970, 6260.270, 15.6456
2657, 100498, 6260.209, 15.6455
2658, 100322, 6260.148, 15.6453
2659, 100133, 6260.087, 15.6452
2660, 100447, 6260.026, 15.6450
2661, 101118, 6259.965, 15.6449
2662, 101673, 6259.904, 15.6447
2663, 101674, 6259.842, 15.6446
2664, 100808, 6259.781, 15.6444
2665, 99126, 6259.720, 15.6442
2666, 97303, 6259.659, 15.6441
2667, 96257, 6259.598, 15.6439
2668, 96288, 6259.537, 15.6438
2669, 96832, 6259.476, 15.6436
2670, 97175, 6259.415, 15.6435
2671, 97159, 6259.353, 15.6433
2672, 97052, 6259.292, 15.6432
2673, 97052, 6259.231, 15.6430
2674, 97178, 6259.170, 15.6429
2675, 97417, 6259.109, 15.6427
2676, 97658, 6259.048, 15.6426
2677, 97643, 6258.987, 15.6424
2678, 97377, 6258.925, 15.6423
2679, 97550, 6258.864, 15.6421
2680, 99081, 6258.803, 15.6420
2681, 102003, 6258.742, 15.6418
2682, 105050, 6258.681, 15.6417
2683, 106594, 6258.620, 15.6415
2684, 105948, 6258.559, 15.6413
2685, 103776, 6258.498, 15.6412
2686, 101507, 6258.436, 15.6410
2687, 100484, 6258.375, 15.6409
2688, 101237, 6258.314, 15.6407
2689, 103088, 6258.253, 15.6406
2690, 104652, 6258.192, 15.6404
2691, 105098, 6258.131, 15.6403
2692, 104839, 6258.070, 15.6401
2693, 104670, 6258.008, 15.6400
2694, 104588, 6257.947, 15.6398
2695, 104123, 6257.886, 15.6397
2696, 103549, 6257.825, 15.6395
2697, 103722, 6257.764, 15.6394
2698, 104579, 6257.703, 15.6392
2699, 104887, 6257.642, 15.6391
2700, 103996, 6257.581, 15.6389
2701, 102890, 6257.519, 15.6387
2702, 102775, 6257.458, 15.6386
2703, 103421, 6257.397, 15.6384
2704, 103864, 6257.336, 15.6383
2705, 104045, 6257.275, 15.6381
2706, 104620, 6257.214, 15.6380
2707, 105498, 6257.153, 15.6378
2708, 105804, 6257.091, 15.6377
2709, 105190, 6257.030, 15.6375
2710, 104106, 6256.969, 15.6374
2711, 102733, 6256.908, 15.6372
2712, 100784, 6256.847, 15.6371
2713, 98524, 6256.786, 15.6369
2714, 96872, 6256.725, 15.6368
2715, 96114, 6256.664, 15.6366
2716, 95524, 6256.602, 15.6365
2717, 94720, 6256.541, 15.6363
2718, 94478, 6256.480, 15.6362
2719, 95579, 6256.419, 15.6360
2720, 97623, 6256.358, 15.6358
2721, 99655, 6256.297, 15.6357
2722, 101309, 6256.236, 15.6355
2723, 102637, 6256.174, 15.6354
2724, 103398, 6256.113, 15.6352
2725, 103338, 6256.052, 15.6351
2726, 102784, 6255.991, 15.6349
2727, 102210, 6255.930, 15.6348
2728, 101545, 6255.869, 15.6346
2729, 100670, 6255.808, 15.6345
2730, 100255, 6255.747, 15.6343
2731, 101187, 6255.685, 15.6342
2732, 103155, 6255.624, 15.6340
2733, 104676, 6255.563, 15.6339
2734, 104788, 6255.502, 15.6337
2735, 104157, 6255.441, 15.6336
2736, 104219, 6255.380, 15.6334
2737, 105642, 6255.319, 15.6332
2738, 107866, 6255.257, 15.6331
2739, 109833, 6255.196, 15.6329
2740, 110840, 6255.135, 15.6328
2741, 110757, 6255.074, 15.6326
2742, 109699, 6255.013, 15.6325
2743, 107743, 6254.952, 15.6323
2744, 105112, 6254.891, 15.6322
2745, 102474, 6254.830, 15.6320
2746, 100625, 6254.768, 15.6319
2747, 99727, 6254.707, 15.6317
2748, 99229, 6254.646, 15.6316
2749, 98831, 6254.585, 15.6314
2750, 99169, 6254.524, 15.6313
2751, 101032, 6254.463, 15.6311
2752, 104105, 6254.402, 15.6310
2753, 106948, 6254.340, 15.6308
2754, 108280, 6254.279, 15.6307
2755, 107921, 6254.218, 15.6305
2756, 106534, 6254.157, 15.6303
2757, 104867, 6254.096, 15.6302
2758, 103376, 6254.035, 15.6300
2759, 102232, 6253.974, 15.6299
2760, 101422, 6253.913, 15.6297
2761, 100840, 6253.851, 15.6296
2762, 100358, 6253.790, 15.6294
2763, 99835, 6253.729, 15.6293
2764, 99208, 6253.668, 15.6291
2765, 98665, 6253.607, 15.6290
2766, 98556, 6253.546, 15.6288
2767, 98951, 6253.485, 15.6287
2768, 99500, 6253.423, 15.6285
2769, 99913, 6253.362, 15.6284
2770, 100339, 6253.301, 15.6282
2771, 100919, 6253.240, 15.6281
2772, 101205, 6253.179, 15.6279
2773, 100573, 6253.118, 15.6277
2774, 99182, 6253.057, 15.6276
2775, 97930, 6252.996, 15.6274
2776, 97307, 6252.934, 15.6273
2777, 96850, 6252.873, 15.6271
2778, 96005, 6252.812, 15.6270
2779, 95079, 6252.751, 15.6268
2780, 94780, 6252.690, 15.6267
2781, 95141, 6252.629, 15.6265
2782, 95534, 6252.568, 15.6264
2783, 95673, 6252.506, 15.6262
2784, 95932, 6252.445, 15.6261
2785, 96515, 6252.384, 15.6259
2786, 96966, 6252.323, 15.6258
2787, 96918, 6252.262, 15.6256
2788, 96827, 6252.201, 15.6255
2789, 97372, 6252.140, 15.6253
2790, 98414, 6252.079, 15.6252
2791, 99236, 6252.017, 15.6250
2792, 99711, 6251.956, 15.6248
2793, 100430, 6251.895, 15.6247
2794, 101547, 6251.834, 15.6245
2795, 102296, 6251.773, 15.6244
2796, 102083, 6251.712, 15.6242
2797, 101393, 6251.651, 15.6241
2798, 100976, 6251.589, 15.6239
2799, 100675, 6251.528, 15.6238
2800, 99776, 6251.467, 15.6236
2801, 98253, 6251.406, 15.6235
2802, 96850, 6251.345, 15.6233
2803, 96008, 6251.284, 15.6232
2804, 95487, 6251.223, 15.6230
2805, 95093, 6251.162, 15.6229
2806, 95074, 6251.100, 15.6227
2807, 95586, 6251.039, 15.6226
2808, 96383, 6250.978, 15.6224
2809, 97314, 6250.917, 15.6222
2810, 98575, 6250.856, 15.6221
2811, 100162, 6250.795, 15.6219
2812, 101526, 6250.734, 15.6218
2813, 102107, 6250.672, 15.6216
2814, 101907, 6250.611, 15.6215
2815, 101286, 6250.550, 15.6213
2816, 100527, 6250.489, 15.6212
2817, 99856, 6250.428, 15.6210
2818, 99586, 6250.367, 15.6209
2819, 99885, 6250.306, 15.6207
2820, 100576, 6250.245, 15.6206
2821, 101357, 6250.183, 15.6204
2822, 102108, 6250.122, 15.6203
2823, 102846, 6250.061, 15.6201
2824, 103630, 6250.000, 15.6200
2825, 104517, 6249.939, 15.6198
2826, 105337, 6249.878, 15.6197
2827, 105520, 6249.817, 15.6195
2828, 104666, 6249.755, 15.6193
2829, 103368, 6249.694, 15.6192
2830, 102844, 6249.633, 15.6190
2831, 103488, 6249.572, 15.6189
2832, 104354, 6249.511, 15.6187
2833, 104454, 6249.450, 15.6186
2834, 103967, 6249.389, 15.6184
2835, 103627, 6249.328, 15.6183
2836, 103480, 6249.266, 15.6181
2837, 103064, 6249.205, 15.6180
2838, 102489, 6249.144, 15.6178
2839, 102464, 6249.083, 15.6177
2840, 103240, 6249.022, 15.6175
2841, 104223, 6248.961, 15.6174
2842, 104778, 6248.900, 15.6172
2843, 104915, 6248.838, 15.6171
2844, 105000, 6248.777, 15.6169
2845, 105224, 6248.716, 15.6167
2846, 105551, 6248.655, 15.6166
2847, 105857, 6248.594, 15.6164
2848, 106017, 6248.533, 15.6163
2849, 106048, 6248.472, 15.6161
2850, 106204, 6248.411, 15.6160
2851, 106674, 6248.349, 15.6158
2852, 107190, 6248.288, 15.6157
2853, 107252, 6248.227, 15.6155
2854, 106735, 6248.166, 15.6154
2855, 105933, 6248.105, 15.6152
2856, 104983, 6248.044, 15.6151
2857, 103648, 6247.983, 15.6149
2858, 101832, 6247.922, 15.6148
2859, 99957, 6247.860, 15.6146
2860, 98585, 6247.799, 15.6145
2861, 97849, 6247.738, 15.6143
2862, 97485, 6247.677, 15.6142
2863, 97294, 6247.616, 15.6140
2864, 97375, 6247.555, 15.6138
2865, 97942, 6247.494, 15.6137
2866, 99007, 6247.432, 15.6135
2867, 100169, 6247.371, 15.6134
2868, 100742, 6247.310, 15.6132
2869, 100270, 6247.249, 15.6131
2870, 99047, 6247.188, 15.6129
2871, 97990, 6247.127, 15.6128
2872, 97808, 6247.066, 15.6126
2873, 98378, 6247.005, 15.6125
2874, 99035, 6246.943, 15.6123
2875, 99376, 6246.882, 15.6122
2876, 99574, 6246.821, 15.6120
2877, 99958, 6246.760, 15.6119
2878, 100544, 6246.699, 15.6117
2879, 101127, 6246.638, 15.6116
2880, 101635, 6246.577, 15.6114
2881, 102153, 6246.515, 15.6112
2882, 102674, 6246.454, 15.6111
2883, 103071, 6246.393, 15.6109
2884, 103371, 6246.332, 15.6108
2885, 103801, 6246.271, 15.6106
2886, 104396, 6246.210, 15.6105
2887, 104780, 6246.149, 15.6103
2888, 104542, 6246.088, 15.6102
2889, 103788, 6246.026, 15.6100
2890, 103115, 6245.965, 15.6099
2891, 103080, 6245.904, 15.6097
2892, 103809, 6245.843, 15.6096
2893, 104968, 6245.782, 15.6094
2894, 105882, 6245.721, 15.6093
2895, 105802, 6245.660, 15.6091
2896, 104441, 6245.598, 15.6090
2897, 102301, 6245.537, 15.6088
2898, 100258, 6245.476, 15.6087
2899, 98798, 6245.415, 15.6085
2900, 97868, 6245.354, 15.6083
2901, 97363, 6245.293, 15.6082
2902, 97374, 6245.232, 15.6080
2903, 97834, 6245.171, 15.6079
2904, 98286, 6245.109, 15.6077
2905, 98213, 6245.048, 15.6076
2906, 97436, 6244.987, 15.6074
2907, 96110, 6244.926, 15.6073
2908, 94611, 6244.865, 15.6071
2909, 93507, 6244.804, 15.6070
2910, 93364, 6244.743, 15.6068
2911, 94325, 6244.681, 15.6067
2912, 96005, 6244.620, 15.6065
2913, 97869, 6244.559, 15.6064
2914, 99492, 6244.498, 15.6062
2915, 100447, 6244.437, 15.6061
2916, 100374, 6244.376, 15.6059
2917, 99490, 6244.315, 15.6057
2918, 98733, 6244.254, 15.6056
2919, 99009, 6244.192, 15.6054
2920, 100317, 6244.131, 15.6053
2921, 101861, 6244.070, 15.6051
2922, 102939, 6244.009, 15.6050
2923, 103473, 6243.948, 15.6048
2924, 103716, 6243.887, 15.6047
2925, 103691, 6243.826, 15.6045
2926, 103077, 6243.764, 15.6044
2927, 101651, 6243.703, 15.6042
2928, 99806, 6243.642, 15.6041
2929, 98486, 6243.581, 15.6039
2930, 98435, 6243.520, 15.6038
2931, 99479, 6243.459, 15.6036
2932, 100733, 6243.398, 15.6035
2933, 101519, 6243.337, 15.6033
2934, 101845, 6243.275, 15.6032
2935, 102043, 6243.214, 15.6030
2936, 102309, 6243.153, 15.6028
2937, 102793, 6243.092, 15.6027
2938, 103823, 6243.031, 15.6025
2939, 105625, 6242.970, 15.6024
2940, 107866, 6242.909, 15.6022
2941, 109691, 6242.847, 15.6021
2942, 110352, 6242.786, 15.6019
2943, 109791, 6242.725, 15.6018
2944, 108570, 6242.664, 15.6016
2945, 107151, 6242.603, 15.6015
2946, 105276, 6242.542, 15.6013
2947, 102379, 6242.481, 15.6012
2948, 98784, 6242.420, 15.6010
2949, 96013, 6242.358, 15.6009
2950, 95326, 6242.297, 15.6007
2951, 96147, 6242.236, 15.6006
2952, 96679, 6242.175, 15.6004
2953, 96058, 6242.114, 15.6002
2954, 95138, 6242.053, 15.6001
2955, 95011, 6241.992, 15.5999
2956, 95643, 6241.930, 15.5998
2957, 96449, 6241.869, 15.5996
2958, 97416, 6241.808, 15.5995
2959, 98858, 6241.747, 15.5993
2960, 100484, 6241.686, 15.5992
2961, 101501, 6241.625, 15.5990
2962, 101482, 6241.564, 15.5989
2963, 100564, 6241.503, 15.5987
2964, 98980, 6241.441, 15.5986
2965, 97059, 6241.380, 15.5984
2966, 95553, 6241.319, 15.5983
2967, 95322, 6241.258, 15.5981
2968, 96541, 6241.197, 15.5980
2969, 98656, 6241.136, 15.5978
2970, 101125, 6241.075, 15.5977
2971, 103715, 6241.013, 15.5975
2972, 106053, 6240.952, 15.5973
2973, 107421, 6240.891, 15.5972
2974, 107326, 6240.830, 15.5970
2975, 106001, 6240.769, 15.5969
2976, 104127, 6240.708, 15.5967
2977, 102266, 6240.647, 15.5966
2978, 100677, 6240.586, 15.5964
2979, 99523, 6240.524, 15.5963
2980, 98971, 6240.463, 15.5961
2981, 99135, 6240.402, 15.5960
2982, 99962, 6240.341, 15.5958
2983, 101213, 6240.280, 15.5957
2984, 102608, 6240.219, 15.5955
2985, 104026, 6240.158, 15.5954
2986, 105483, 6240.096, 15.5952
2987, 106892, 6240.035, 15.5951
2988, 107986, 6239.974, 15.5949
2989, 108651, 6239.913, 15.5947
2990, 109176, 6239.852, 15.5946
2991, 109915, 6239.791, 15.5944
2992, 110712, 6239.730, 15.5943
2993, 110881, 6239.669, 15.5941
2994, 109808, 6239.607, 15.5940
2995, 107575, 6239.546, 15.5938
2996, 104974, 6239.485, 15.5937
2997, 102889, 6239.424, 15.5935
2998, 101585, 6239.363, 15.5934
2999, 100596, 6239.302, 15.5932
3000, 99366, 6239.241, 15.5931
3001, 97907, 6239.179, 15.5929
3002, 96653, 6239.118, 15.5928
3003, 95883, 6239.057, 15.5926
3004, 95700, 6238.996, 15.5925
3005, 96492, 6238.935, 15.5923
3006, 98701, 6238.874, 15.5922
3007, 101837, 6238.813, 15.5920
3008, 104297, 6238.752, 15.5918
3009, 104769, 6238.690, 15.5917
3010, 103597, 6238.629, 15.5915
3011, 102347, 6238.568, 15.5914
3012, 102223, 6238.507, 15.5912
3013, 103288, 6238.446, 15.5911
3014, 104904, 6238.385, 15.5909
3015, 106252, 6238.324, 15.5908
3016, 106453, 6238.262, 15.5906
3017, 104888, 6238.201, 15.5905
3018, 101786, 6238.140, 15.5903
3019, 98221, 6238.079, 15.5902
3020, 95298, 6238.018, 15.5900
3021, 93423, 6237.957, 15.5899
3022, 92443, 6237.896, 15.5897
3023, 92210, 6237.835, 15.5896
3024, 92772, 6237.773, 15.5894
3025, 94059, 6237.712, 15.5892
3026, 95596, 6237.651, 15.5891
3027, 96704, 6237.590, 15.5889
3028, 97036, 6237.529, 15.5888
3029, 96862, 6237.468, 15.5886
3030, 96728, 6237.407, 15.5885
3031, 96924, 6237.346, 15.5883
3032, 97447, 6237.284, 15.5882
3033, 98340, 6237.223, 15.5880
3034, 99712, 6237.162, 15.5879
3035, 101386, 6237.101, 15.5877
3036, 102879, 6237.040, 15.5876
3037, 103864, 6236.979, 15.5874
3038, 104343, 6236.918, 15.5873
3039, 104348, 6236.856, 15.5871
3040, 103901, 6236.795, 15.5870
3041, 103447, 6236.734, 15.5868
3042, 103784, 6236.673, 15.5867
3043, 105154, 6236.612, 15.5865
3044, 106724, 6236.551, 15.5863
3045, 107357, 6236.490, 15.5862
3046, 106637, 6236.429, 15.5860
3047, 104860, 6236.367, 15.5859
3048, 102479, 6236.306, 15.5857
3049, 100091, 6236.245, 15.5856
3050, 98558, 6236.184, 15.5854
3051, 98357, 6236.123, 15.5853
3052, 98902, 6236.062, 15.5851
3053, 99155, 6236.001, 15.5850
3054, 98948, 6235.939, 15.5848
3055, 99101, 6235.878, 15.5847
3056, 100173, 6235.817, 15.5845
3057, 101642, 6235.756, 15.5844
3058, 102529, 6235.695, 15.5842
3059, 102364, 6235.634, 15.5841
3060, 101323, 6235.573, 15.5839
3061, 99849, 6235.512, 15.5837
3062, 98473, 6235.450, 15.5836
3063, 97721, 6235.389, 15.5834
3064, 97814, 6235.328, 15.5833
3065, 98480, 6235.267, 15.5831
3066, 99269, 6235.206, 15.5830
3067, 100002, 6235.145, 15.5828
3068, 100774, 6235.084, 15.5827
3069, 101580, 6235.022, 15.5825
3070, 102135, 6234.961, 15.5824
3071, 102166, 6234.900, 15.5822
3072, 101844, 6234.839, 15.5821
3073, 101736, 6234.778, 15.5819
3074, 102216, 6234.717, 15.5818
3075, 103015, 6234.656, 15.5816
3076, 103576, 6234.595, 15.5815
3077, 103774, 6234.533, 15.5813
3078, 103945, 6234.472, 15.5812
3079, 104198, 6234.411, 15.5810
3080, 104162, 6234.350, 15.5808
3081, 103601, 6234.289, 15.5807
3082, 102878, 6234.228, 15.5805
3083, 102457, 6234.167, 15.5804
3084, 102330, 6234.105, 15.5802
3085, 102375, 6234.044, 15.5801
3086, 102956, 6233.983, 15.5799
3087, 104527, 6233.922, 15.5798
3088, 106724, 6233.861, 15.5796
3089, 108398, 6233.800, 15.5795
3090, 108691, 6233.739, 15.5793
3091, 107729, 6233.678, 15.5792
3092, 106251, 6233.616, 15.5790
3093, 104982, 6233.555, 15.5789
3094, 104387, 6233.494, 15.5787
3095, 104508, 6233.433, 15.5786
3096, 104767, 6233.372, 15.5784
3097, 104286, 6233.311, 15.5782
3098, 102761, 6233.250, 15.5781
3099, 100921, 6233.188, 15.5779
3100, 99850, 6233.127, 15.5778
3101, 99911, 6233.066, 15.5776
3102, 100530, 6233.005, 15.5775
3103, 100973, 6232.944, 15.5773
3104, 101117, 6232.883, 15.5772
3105, 101376, 6232.822, 15.5770
3106, 102045, 6232.761, 15.5769
3107, 102912, 6232.699, 15.5767
3108, 103510, 6232.638, 15.5766
3109, 103586, 6232.577, 15.5764
3110, 103233, 6232.516, 15.5763
3111, 102751, 6232.455, 15.5761
3112, 102503, 6232.394, 15.5760
3113, 102712, 6232.333, 15.5758
3114, 103178, 6232.271, 15.5756
3115, 103382, 6232.210, 15.5755
3116, 103165, 6232.149, 15.5753
3117, 103066, 6232.088, 15.5752
3118, 103574, 6232.027, 15.5750
3119, 104208, 6231.966, 15.5749
3120, 103933, 6231.905, 15.5747
3121, 102514, 6231.844, 15.5746
3122, 100848, 6231.782, 15.5744
3123, 99861, 6231.721, 15.5743
3124, 99655, 6231.660, 15.5741
3125, 99879, 6231.599, 15.5740
3126, 100256, 6231.538, 15.5738
3127, 100487, 6231.477, 15.5737
3128, 100297, 6231.416, 15.5735
3129, 100008, 6231.354, 15.5734
3130, 100435, 6231.293, 15.5732
3131, 101704, 6231.232, 15.5731
3132, 102788, 6231.171, 15.5729
3133, 102828, 6231.110, 15.5727
3134, 102372, 6231.049, 15.5726
3135, 102551, 6230.988, 15.5724
3136, 103429, 6230.927, 15.5723
3137, 104005, 6230.865, 15.5721
3138, 103718, 6230.804, 15.5720
3139, 103135, 6230.743, 15.5718
3140, 103113, 6230.682, 15.5717
3141, 103875, 6230.621, 15.5715
3142, 104979, 6230.560, 15.5714
3143, 105745, 6230.499, 15.5712
3144, 105669, 6230.437, 15.5711
3145, 104856, 6230.376, 15.5709
3146, 104125, 6230.315, 15.5708
3147, 104426, 6230.254, 15.5706
3148, 106117, 6230.193, 15.5705
3149, 108775, 6230.132, 15.5703
3150, 111379, 6230.071, 15.5701
3151, 112613, 6230.010, 15.5700
3152, 111660, 6229.948, 15.5698
3153, 109205, 6229.887, 15.5697
3154, 107075, 6229.826, 15.5695
3155, 106291, 6229.765, 15.5694
3156, 105995, 6229.704, 15.5692
3157, 104933, 6229.643, 15.5691
3158, 103397, 6229.582, 15.5689
3159, 102731, 6229.520, 15.5688
3160, 103360, 6229.459, 15.5686
3161, 104437, 6229.398, 15.5685
3162, 105248, 6229.337, 15.5683
3163, 105812, 6229.276, 15.5682
3164, 106098, 6229.215, 15.5680
3165, 105816, 6229.154, 15.5679
3166, 105179, 6229.093, 15.5677
3167, 104856, 6229.031, 15.5676
3168, 104853, 6228.970, 15.5674
3169, 104423, 6228.909, 15.5672
3170, 103484, 6228.848, 15.5671
3171, 103111, 6228.787, 15.5669
3172, 104010, 6228.726, 15.5668
3173, 105343, 6228.665, 15.5666
3174, 105824, 6228.603, 15.5665
3175, 105408, 6228.542, 15.5663
3176, 105108, 6228.481, 15.5662
3177, 105473, 6228.420, 15.5660
3178, 105993, 6228.359, 15.5659
3179, 105882, 6228.298, 15.5657
3180, 104936, 6228.237, 15.5656
3181, 103628, 6228.176, 15.5654
3182, 102696, 6228.114, 15.5653
3183, 102554, 6228.053, 15.5651
3184, 102883, 6227.992, 15.5650
3185, 102926, 6227.931, 15.5648
3186, 102344, 6227.870, 15.5646
3187, 101617, 6227.809, 15.5645
3188, 101460, 6227.748, 15.5643
3189, 102081, 6227.686, 15.5642
3190, 103157, 6227.625, 15.5640
3191, 104244, 6227.564, 15.5639
3192, 105013, 6227.503, 15.5637
3193, 105299, 6227.442, 15.5636
3194, 105196, 6227.381, 15.5634
3195, 105005, 6227.320, 15.5633
3196, 104925, 6227.259, 15.5631
3197, 104928, 6227.197, 15.5630
3198, 104927, 6227.136, 15.5628
3199, 104859, 6227.075, 15.5627
3200, 104570, 6227.014, 15.5625
3201, 103928, 6226.953, 15.5624
3202, 103117, 6226.892, 15.5622
3203, 102492, 6226.831, 15.5621
3204, 102013, 6226.769, 15.5619
3205, 101150, 6226.708, 15.5617
3206, 99620, 6226.647, 15.5616
3207, 98017, 6226.586, 15.5614
3208, 97399, 6226.525, 15.5613
3209, 98288, 6226.464, 15.5611
3210, 100184, 6226.403, 15.5610
3211, 102084, 6226.342, 15.5608
3212, 103346, 6226.280, 15.5607
3213, 104039, 6226.219, 15.5605
3214, 104490, 6226.158, 15.5604
3215, 104745, 6226.097, 15.5602
3216, 104710, 6226.036, 15.5601
3217, 104661, 6225.975, 15.5599
3218, 105059, 6225.914, 15.5598
3219, 105738, 6225.853, 15.5596
3220, 105896, 6225.791, 15.5595
3221, 105246, 6225.730, 15.5593
3222, 104542, 6225.669, 15.5591
3223, 104432, 6225.608, 15.5590
3224, 104389, 6225.547, 15.5588
3225, 103608, 6225.486, 15.5587
3226, 102553, 6225.425, 15.5585
3227, 102547, 6225.363, 15.5584
3228, 103954, 6225.302, 15.5582
3229, 105694, 6225.241, 15.5581
3230, 106635, 6225.180, 15.5579
3231, 106537, 6225.119, 15.5578
3232, 105569, 6225.058, 15.5576
3233, 103903, 6224.997, 15.5575
3234, 102106, 6224.936, 15.5573
3235, 101133, 6224.874, 15.5572
3236, 101412, 6224.813, 15.5570
3237, 102511, 6224.752, 15.5569
3238, 103986, 6224.691, 15.5567
3239, 105899, 6224.630, 15.5566
3240, 108151, 6224.569, 15.5564
3241, 110017, 6224.508, 15.5562
3242, 110841, 6224.446, 15.5561
3243, 110683, 6224.385, 15.5559
3244, 109843, 6224.324, 15.5558
3245, 108329, 6224.263, 15.5556
3246, 106294, 6224.202, 15.5555
3247, 104499, 6224.141, 15.5553
3248, 103703, 6224.080, 15.5552
3249, 103834, 6224.019, 15.5550
3250, 104232, 6223.957, 15.5549
3251, 104514, 6223.896, 15.5547
3252, 104798, 6223.835, 15.5546
3253, 105310, 6223.774, 15.5544
3254, 106129, 6223.713, 15.5543
3255, 107191, 6223.652, 15.5541
3256, 108264, 6223.591, 15.5540
3257, 109046, 6223.529, 15.5538
3258, 109399, 6223.468, 15.5536
3259, 109281, 6223.407, 15.5535
3260, 108478, 6223.346, 15.5533
3261, 106826, 6223.285, 15.5532
3262, 104781, 6223.224, 15.5530
3263, 103234, 6223.163, 15.5529
3264, 102549, 6223.102, 15.5527
3265, 102277, 6223.040, 15.5526
3266, 102068, 6222.979, 15.5524
3267, 102272, 6222.918, 15.5523
3268, 103217, 6222.857, 15.5521
3269, 104367, 6222.796, 15.5520
3270, 104769, 6222.735, 15.5518
3271, 104103, 6222.674, 15.5517
3272, 102846, 6222.612, 15.5515
3273, 101587, 6222.551, 15.5514
3274, 100556, 6222.490, 15.5512
3275, 99756, 6222.429, 15.5511
3276, 99268, 6222.368, 15.5509
3277, 99384, 6222.307, 15.5507
3278, 100378, 6222.246, 15.5506
3279, 101958, 6222.185, 15.5504
3280, 103076, 6222.123, 15.5503
3281, 102766, 6222.062, 15.5501
3282, 101215, 6222.001, 15.5500
3283, 99597, 6221.940, 15.5498
3284, 98886, 6221.879, 15.5497
3285, 99323, 6221.818, 15.5495
3286, 100841, 6221.757, 15.5494
3287, 103124, 6221.695, 15.5492
3288, 105164, 6221.634, 15.5491
3289, 105806, 6221.573, 15.5489
3290, 105184, 6221.512, 15.5488
3291, 104688, 6221.451, 15.5486
3292, 105036, 6221.390, 15.5485
3293, 105305, 6221.329, 15.5483
3294, 104555, 6221.268, 15.5481
3295, 103496, 6221.206, 15.5480
3296, 103532, 6221.145, 15.5478
3297, 104771, 6221.084, 15.5477
3298, 106079, 6221.023, 15.5475
3299, 106676, 6220.962, 15.5474
3300, 106623, 6220.901, 15.5472
3301, 105990, 6220.840, 15.5471
3302, 104642, 6220.778, 15.5469
3303, 102914, 6220.717, 15.5468
3304, 101619, 6220.656, 15.5466
3305, 101170, 6220.595, 15.5465
3306, 101283, 6220.534, 15.5463
3307, 101568, 6220.473, 15.5462
3308, 101873, 6220.412, 15.5460
3309, 102034, 6220.351, 15.5459
3310, 101861, 6220.289, 15.5457
3311, 101465, 6220.228, 15.5456
3312, 101217, 6220.167, 15.5454
3313, 101361, 6220.106, 15.5452
3314, 102039, 6220.045, 15.5451
3315, 103424, 6219.984, 15.5449
3316, 105338, 6219.923, 15.5448
3317, 106911, 6219.861, 15.5446
3318, 107268, 6219.800, 15.5445
3319, 106500, 6219.739, 15.5443
3320, 105454, 6219.678, 15.5442
3321, 104678, 6219.617, 15.5440
3322, 104168, 6219.556, 15.5439
3323, 103967, 6219.495, 15.5437
3324, 104211, 6219.434, 15.5436
3325, 104515, 6219.372, 15.5434
3326, 104101, 6219.311, 15.5433
3327, 102864, 6219.250, 15.5431
3328, 101727, 6219.189, 15.5430
3329, 101561, 6219.128, 15.5428
3330, 102097, 6219.067, 15.5426
3331, 102258, 6219.006, 15.5425
3332, 101344, 6218.944, 15.5423
3333, 99698, 6218.883, 15.5422
3334, 98288, 6218.822, 15.5420
3335, 97722, 6218.761, 15.5419
3336, 97654, 6218.700, 15.5417
3337, 97294, 6218.639, 15.5416
3338, 96523, 6218.578, 15.5414
3339, 96101, 6218.517, 15.5413
3340, 96470, 6218.455, 15.5411
3341, 96903, 6218.394, 15.5410
3342, 96443, 6218.333, 15.5408
3343, 95326, 6218.272, 15.5407
3344, 94605, 6218.211, 15.5405
3345, 94651, 6218.150, 15.5404
3346, 94961, 6218.089, 15.5402
3347, 95400, 6218.027, 15.5401
3348, 96468, 6217.966, 15.5399
3349, 98060, 6217.905, 15.5397
3350, 99053, 6217.844, 15.5396
3351, 98738, 6217.783, 15.5394
3352, 97820, 6217.722, 15.5393
3353, 97266, 6217.661, 15.5391
3354, 96911, 6217.600, 15.5390
3355, 96055, 6217.538, 15.5388
3356, 94938, 6217.477, 15.5387
3357, 94569, 6217.416, 15.5385
3358, 95300, 6217.355, 15.5384
3359, 96510, 6217.294, 15.5382
3360, 97684, 6217.233, 15.5381
3361, 98967, 6217.172, 15.5379
3362, 100413, 6217.110, 15.5378
3363, 101494, 6217.049, 15.5376
3364, 101754, 6216.988, 15.5375
3365, 101529, 6216.927, 15.5373
3366, 101551, 6216.866, 15.5371
3367, 102073, 6216.805, 15.5370
3368, 102648, 6216.744, 15.5368
3369, 102632, 6216.683, 15.5367
3370, 101711, 6216.621, 15.5365
3371, 100174, 6216.560, 15.5364
3372, 98910, 6216.499, 15.5362
3373, 98870, 6216.438, 15.5361
3374, 100204, 6216.377, 15.5359
3375, 101969, 6216.316, 15.5358
3376, 102935, 6216.255, 15.5356
3377, 102669, 6216.193, 15.5355
3378, 101692, 6216.132, 15.5353
3379, 100738, 6216.071, 15.5352
3380, 100134, 6216.010, 15.5350
3381, 99800, 6215.949, 15.5349
3382, 99492, 6215.888, 15.5347
3383, 99019, 6215.827, 15.5346
3384, 98562, 6215.766, 15.5344
3385, 98820, 6215.704, 15.5342
3386, 100481, 6215.643, 15.5341
3387, 103301, 6215.582, 15.5339
3388, 106024, 6215.521, 15.5338
3389, 107479, 6215.460, 15.5336
3390, 107591, 6215.399, 15.5335
3391, 107120, 6215.338, 15.5333
3392, 106686, 6215.276, 15.5332
3393, 106399, 6215.215, 15.5330
3394, 106175, 6215.154, 15.5329
3395, 105883, 6215.093, 15.5327
3396, 105176, 6215.032, 15.5326
3397, 103699, 6214.971, 15.5324
3398, 101662, 6214.910, 15.5323
3399, 99877, 6214.849, 15.5321
3400, 99029, 6214.787, 15.5320
3401, 99074, 6214.726, 15.5318
3402, 99476, 6214.665, 15.5316
3403, 99771, 6214.604, 15.5315
3404, 99767, 6214.543, 15.5313
3405, 99499, 6214.482, 15.5312
3406, 99255, 6214.421, 15.5310
3407, 99501, 6214.360, 15.5309
3408, 100422, 6214.298, 15.5307
3409, 101581, 6214.237, 15.5306
3410, 102267, 6214.176, 15.5304
3411, 102313, 6214.115, 15.5303
3412, 102352, 6214.054, 15.5301
3413, 103084, 6213.993, 15.5300
3414, 104378, 6213.932, 15.5298
3415, 105288, 6213.870, 15.5297
3416, 105083, 6213.809, 15.5295
3417, 104042, 6213.748, 15.5294
3418, 103006, 6213.687, 15.5292
3419, 102298, 6213.626, 15.5291
3420, 101465, 6213.565, 15.5289
3421, 100102, 6213.504, 15.5287
3422, 98490, 6213.443, 15.5286
3423, 97252, 6213.381, 15.5284
3424, 96754, 6213.320, 15.5283
3425, 97034, 6213.259, 15.5281
3426, 97870, 6213.198, 15.5280
3427, 98608, 6213.137, 15.5278
3428, 98462, 6213.076, 15.5277
3429, 97522, 6213.015, 15.5275
3430, 97046, 6212.953, 15.5274
3431, 98088, 6212.892, 15.5272
3432, 100163, 6212.831, 15.5271
3433, 101967, 6212.770, 15.5269
3434, 103166, 6212.709, 15.5268
3435, 104486, 6212.648, 15.5266
3436, 106061, 6212.587, 15.5265
3437, 106753, 6212.526, 15.5263
3438, 105607, 6212.464, 15.5261
3439, 103270, 6212.403, 15.5260
3440, 101427, 6212.342, 15.5258
3441, 101102, 6212.281, 15.5257
3442, 101797, 6212.220, 15.5255
3443, 102049, 6212.159, 15.5254
3444, 100804, 6212.098, 15.5252
3445, 98592, 6212.036, 15.5251
3446, 97310, 6211.975, 15.5249
3447, 98304, 6211.914, 15.5248
3448, 100696, 6211.853, 15.5246
3449, 102317, 6211.792, 15.5245
3450, 102263, 6211.731, 15.5243
3451, 101657, 6211.670, 15.5242
3452, 101703, 6211.609, 15.5240
3453, 102060, 6211.547, 15.5239
3454, 101765, 6211.486, 15.5237
3455, 100798, 6211.425, 15.5236
3456, 99890, 6211.364, 15.5234
3457, 99351, 6211.303, 15.5232
3458, 99021, 6211.242, 15.5231
3459, 99040, 6211.181, 15.5229
3460, 99780, 6211.119, 15.5228
3461, 101113, 6211.058, 15.5226
3462, 102407, 6210.997, 15.5225
3463, 103203, 6210.936, 15.5223
3464, 103435, 6210.875, 15.5222
3465, 103109, 6210.814, 15.5220
3466, 102251, 6210.753, 15.5219
3467, 101145, 6210.692, 15.5217
3468, 100237, 6210.630, 15.5216
3469, 99815, 6210.569, 15.5214
3470, 99933, 6210.508, 15.5213
3471, 100413, 6210.447, 15.5211
3472, 100722, 6210.386, 15.5210
3473, 100235, 6210.325, 15.5208
3474, 98953, 6210.264, 15.5206
3475, 97666, 6210.202, 15.5205
3476, 97118, 6210.141, 15.5203
3477, 97346, 6210.080, 15.5202
3478, 98075, 6210.019, 15.5200
3479, 99203, 6209.958, 15.5199
3480, 100446, 6209.897, 15.5197
3481, 101059, 6209.836, 15.5196
3482, 100575, 6209.775, 15.5194
3483, 99466, 6209.713, 15.5193
3484, 98471, 6209.652, 15.5191
3485, 97688, 6209.591, 15.5190
3486, 96956, 6209.530, 15.5188
3487, 96692, 6209.469, 15.5187
3488, 97455, 6209.408, 15.5185
3489, 98881, 6209.347, 15.5184
3490, 99905, 6209.285, 15.5182
3491, 99984, 6209.224, 15.5181
3492, 99361, 6209.163, 15.5179
3493, 98264, 6209.102, 15.5177
3494, 96755, 6209.041, 15.5176
3495, 95425, 6208.980, 15.5174
3496, 95244, 6208.919, 15.5173
3497, 96297, 6208.858, 15.5171
3498, 97331, 6208.796, 15.5170
3499, 97019, 6208.735, 15.5168
3500, 95310, 6208.674, 15.5167
3501, 93278, 6208.613, 15.5165
3502, 92062, 6208.552, 15.5164
3503, 92221, 6208.491, 15.5162
3504, 93659, 6208.430, 15.5161
3505, 95749, 6208.368, 15.5159
3506, 97684, 6208.307, 15.5158
3507, 98975, 6208.246, 15.5156
3508, 99604, 6208.185, 15.5155
3509, 99693, 6208.124, 15.5153
3510, 99364, 6208.063, 15.5151
3511, 99042, 6208.002, 15.5150
3512, 99513, 6207.941, 15.5148
3513, 101276, 6207.879, 15.5147
3514, 103851, 6207.818, 15.5145
3515, 106027, 6207.757, 15.5144
3516, 106928, 6207.696, 15.5142
3517, 106789, 6207.635, 15.5141
3518, 106524, 6207.574, 15.5139
3519, 106566, 6207.513, 15.5138
3520, 106427, 6207.451, 15.5136
3521, 105614, 6207.390, 15.5135
3522, 104669, 6207.329, 15.5133
3523, 104626, 6207.268, 15.5132
3524, 105439, 6207.207, 15.5130
3525, 105671, 6207.146, 15.5129
3526, 104150, 6207.085, 15.5127
3527, 101444, 6207.024, 15.5126
3528, 99205, 6206.962, 15.5124
3529, 98446, 6206.901, 15.5122
3530, 98945, 6206.840, 15.5121
3531, 99967, 6206.779, 15.5119
3532, 100928, 6206.718, 15.5118
3533, 101526, 6206.657, 15.5116
3534, 101833, 6206.596, 15.5115
3535, 102318, 6206.534, 15.5113
3536, 103379, 6206.473, 15.5112
3537, 104885, 6206.412, 15.5110
3538, 106406, 6206.351, 15.5109
3539, 107627, 6206.290, 15.5107
3540, 108184, 6206.229, 15.5106
3541, 107472, 6206.168, 15.5104
3542, 105244, 6206.107, 15.5103
3543, 102296, 6206.045, 15.5101
3544, 99978, 6205.984, 15.5100
3545, 99032, 6205.923, 15.5098
3546, 99256, 6205.862, 15.5096
3547, 100123, 6205.801, 15.5095
3548, 101155, 6205.740, 15.5093
3549, 101846, 6205.679, 15.5092
3550, 101868, 6205.617, 15.5090
3551, 101491, 6205.556, 15.5089
3552, 101342, 6205.495, 15.5087
3553, 101649, 6205.434, 15.5086
3554, 102030, 6205.373, 15.5084
3555, 102002, 6205.312, 15.5083
3556, 101424, 6205.251, 15.5081
3557, 100532, 6205.190, 15.5080
3558, 99860, 6205.128, 15.5078
3559, 99963, 6205.067, 15.5077
3560, 100825, 6205.006, 15.5075
3561, 101707, 6204.945, 15.5074
3562, 101979, 6204.884, 15.5072
3563, 101854, 6204.823, 15.5071
3564, 101869, 6204.762, 15.5069
3565, 101964, 6204.700, 15.5067
3566, 101704, 6204.639, 15.5066
3567, 101081, 6204.578, 15.5064
3568, 100323, 6204.517, 15.5063
3569, 99073, 6204.456, 15.5061
3570, 96740, 6204.395, 15.5060
3571, 93772, 6204.334, 15.5058
3572, 91733, 6204.273, 15.5057
3573, 91727, 6204.211, 15.5055
3574, 93352, 6204.150, 15.5054
3575, 95400, 6204.089, 15.5052
3576, 97048, 6204.028, 15.5051
3577, 98153, 6203.967, 15.5049
3578, 99044, 6203.906, 15.5048
3579, 100370, 6203.845, 15.5046
3580, 102577, 6203.784, 15.5045
3581, 105138, 6203.722, 15.5043
3582, 106697, 6203.661, 15.5041
3583, 106422, 6203.600, 15.5040
3584, 104949, 6203.539, 15.5038
3585, 103746, 6203.478, 15.5037
3586, 103826, 6203.417, 15.5035
3587, 105236, 6203.356, 15.5034
3588, 107344, 6203.294, 15.5032
3589, 109240, 6203.233, 15.5031
3590, 110135, 6203.172, 15.5029
3591, 109839, 6203.111, 15.5028
3592, 108847, 6203.050, 15.5026
3593, 107781, 6202.989, 15.5025
3594, 106869, 6202.928, 15.5023
3595, 106058, 6202.867, 15.5022
3596, 105351, 6202.805, 15.5020
3597, 104802, 6202.744, 15.5019
3598, 104286, 6202.683, 15.5017
3599, 103582, 6202.622, 15.5016
3600, 102733, 6202.561, 15.5014
3601, 102192, 6202.500, 15.5012
3602, 102441, 6202.439, 15.5011
3603, 103425, 6202.377, 15.5009
3604, 104466, 6202.316, 15.5008
3605, 104997, 6202.255, 15.5006
3606, 105249, 6202.194, 15.5005
3607, 105814, 6202.133, 15.5003
3608, 106468, 6202.072, 15.5002
3609, 106073, 6202.011, 15.5000
3610, 104003, 6201.950, 15.4999
3611, 101174, 6201.888, 15.4997
3612, 99148, 6201.827, 15.4996
3613, 98626, 6201.766, 15.4994
3614, 99387, 6201.705, 15.4993
3615, 101196, 6201.644, 15.4991
3616, 103897, 6201.583, 15.4990
3617, 106827, 6201.522, 15.4988
3618, 109116, 6201.460, 15.4986
3619, 110604, 6201.399, 15.4985
3620, 111766, 6201.338, 15.4983
3621, 112712, 6201.277, 15.4982
3622, 113044, 6201.216, 15.4980
3623, 112766, 6201.155, 15.4979
3624, 112484, 6201.094, 15.4977
3625, 112456, 6201.033, 15.4976
3626, 112218, 6200.971, 15.4974
3627, 111477, 6200.910, 15.4973
3628, 110695, 6200.849, 15.4971
3629, 110345, 6200.788, 15.4970
3630, 110124, 6200.727, 15.4968
3631, 109396, 6200.666, 15.4967
3632, 108127, 6200.605, 15.4965
3633, 106962, 6200.543, 15.4964
3634, 106529, 6200.482, 15.4962
3635, 106815, 6200.421, 15.4960
3636, 107112, 6200.360, 15.4959
3637, 106572, 6200.299, 15.4957
3638, 105086, 6200.238, 15.4956
3639, 103497, 6200.177, 15.4954
3640, 102578, 6200.116, 15.4953
3641, 101992, 6200.054, 15.4951
3642, 100856, 6199.993, 15.4950
3643, 99168, 6199.932, 15.4948
3644, 97914, 6199.871, 15.4947
3645, 97733, 6199.810, 15.4945
3646, 98282, 6199.749, 15.4944
3647, 99091, 6199.688, 15.4942
3648, 100163, 6199.626, 15.4941
3649, 101444, 6199.565, 15.4939
3650, 102512, 6199.504, 15.4938
3651, 103297, 6199.443, 15.4936
3652, 104406, 6199.382, 15.4935
3653, 106180, 6199.321, 15.4933
3654, 107954, 6199.260, 15.4931
3655, 108779, 6199.199, 15.4930
3656, 108494, 6199.137, 15.4928
3657, 107620, 6199.076, 15.4927
3658, 106694, 6199.015, 15.4925
3659, 106126, 6198.954, 15.4924
3660, 106211, 6198.893, 15.4922
3661, 106703, 6198.832, 15.4921
3662, 106766, 6198.771, 15.4919
3663, 105947, 6198.709, 15.4918
3664, 104870, 6198.648, 15.4916
3665, 104409, 6198.587, 15.4915
3666, 104504, 6198.526, 15.4913
3667, 104416, 6198.465, 15.4912
3668, 103972, 6198.404, 15.4910
3669, 103856, 6198.343, 15.4909
3670, 104649, 6198.282, 15.4907
3671, 106117, 6198.220, 15.4905
3672, 107568, 6198.159, 15.4904
3673, 108492, 6198.098, 15.4902
3674, 108692, 6198.037, 15.4901
3675, 108113, 6197.976, 15.4899
3676, 106806, 6197.915, 15.4898
3677, 105063, 6197.854, 15.4896
3678, 103401, 6197.792, 15.4895
3679, 102285, 6197.731, 15.4893
3680, 101739, 6197.670, 15.4892
3681, 101396, 6197.609, 15.4890
3682, 101080, 6197.548, 15.4889
3683, 101150, 6197.487, 15.4887
3684, 101912, 6197.426, 15.4886
3685, 102862, 6197.365, 15.4884
3686, 103083, 6197.303, 15.4883
3687, 102431, 6197.242, 15.4881
3688, 101794, 6197.181, 15.4880
3689, 101979, 6197.120, 15.4878
3690, 102827, 6197.059, 15.4876
3691, 103661, 6196.998, 15.4875
3692, 104095, 6196.937, 15.4873
3693, 104106, 6196.875, 15.4872
3694, 103754, 6196.814, 15.4870
3695, 103276, 6196.753, 15.4869
3696, 103120, 6196.692, 15.4867
3697, 103476, 6196.631, 15.4866
3698, 103968, 6196.570, 15.4864
3699, 104108, 6196.509, 15.4863
3700, 103846, 6196.448, 15.4861
3701, 103476, 6196.386, 15.4860
3702, 103214, 6196.325, 15.4858
3703, 103119, 6196.264, 15.4857
3704, 103153, 6196.203, 15.4855
3705, 103127, 6196.142, 15.4854
3706, 102851, 6196.081, 15.4852
3707, 102582, 6196.020, 15.4850
3708, 103006, 6195.958, 15.4849
3709, 104538, 6195.897, 15.4847
3710, 106809, 6195.836, 15.4846
3711, 108991, 6195.775, 15.4844
3712, 110358, 6195.714, 15.4843
3713, 110451, 6195.653, 15.4841
3714, 109177, 6195.592, 15.4840
3715, 107107, 6195.531, 15.4838
3716, 105343, 6195.469, 15.4837
3717, 104704, 6195.408, 15.4835
3718, 105104, 6195.347, 15.4834
3719, 105827, 6195.286, 15.4832
3720, 106204, 6195.225, 15.4831
3721, 105983, 6195.164, 15.4829
3722, 105448, 6195.103, 15.4828
3723, 105299, 6195.041, 15.4826
3724, 105967, 6194.980, 15.4825
3725, 106946, 6194.919, 15.4823
3726, 107262, 6194.858, 15.4821
3727, 106748, 6194.797, 15.4820
3728, 106263, 6194.736, 15.4818
3729, 106366, 6194.675, 15.4817
3730, 106433, 6194.614, 15.4815
3731, 105510, 6194.552, 15.4814
3732, 103431, 6194.491, 15.4812
3733, 100656, 6194.430, 15.4811
3734, 97636, 6194.369, 15.4809
3735, 95020, 6194.308, 15.4808
3736, 93861, 6194.247, 15.4806
3737, 94678, 6194.186, 15.4805
3738, 96521, 6194.124, 15.4803
3739, 97796, 6194.063, 15.4802
3740, 97998, 6194.002, 15.4800
3741, 97976, 6193.941, 15.4799
3742, 98544, 6193.880, 15.4797
3743, 99526, 6193.819, 15.4795
3744, 100274, 6193.758, 15.4794
3745, 100505, 6193.697, 15.4792
3746, 100401, 6193.635, 15.4791
3747, 100288, 6193.574, 15.4789
3748, 100428, 6193.513, 15.4788
3749, 100927, 6193.452, 15.4786
3750, 101690, 6193.391, 15.4785
3751, 102585, 6193.330, 15.4783
3752, 103629, 6193.269, 15.4782
3753, 104886, 6193.207, 15.4780
3754, 106264, 6193.146, 15.4779
3755, 107516, 6193.085, 15.4777
3756, 108301, 6193.024, 15.4776
3757, 108211, 6192.963, 15.4774
3758, 107126, 6192.902, 15.4773
3759, 105683, 6192.841, 15.4771
3760, 104927, 6192.780, 15.4770
3761, 105084, 6192.718, 15.4768
3762, 105079, 6192.657, 15.4766
3763, 103828, 6192.596, 15.4765
3764, 101750, 6192.535, 15.4763
3765, 100381, 6192.474, 15.4762
3766, 100640, 6192.413, 15.4760
3767, 102029, 6192.352, 15.4759
3768, 103490, 6192.291, 15.4757
3769, 104393, 6192.229, 15.4756
3770, 104595, 6192.168, 15.4754
3771, 104187, 6192.107, 15.4753
3772, 103501, 6192.046, 15.4751
3773, 103100, 6191.985, 15.4750
3774, 103414, 6191.924, 15.4748
3775, 104382, 6191.863, 15.4747
3776, 105478, 6191.801, 15.4745
3777, 106001, 6191.740, 15.4744
3778, 105499, 6191.679, 15.4742
3779, 104147, 6191.618, 15.4740
3780, 102683, 6191.557, 15.4739
3781, 101719, 6191.496, 15.4737
3782, 101191, 6191.435, 15.4736
3783, 100654, 6191.374, 15.4734
3784, 99996, 6191.312, 15.4733
3785, 99537, 6191.251, 15.4731
3786, 99568, 6191.190, 15.4730
3787, 100126, 6191.129, 15.4728
3788, 101138, 6191.068, 15.4727
3789, 102397, 6191.007, 15.4725
3790, 103413, 6190.946, 15.4724
3791, 103736, 6190.884, 15.4722
3792, 103558, 6190.823, 15.4721
3793, 103584, 6190.762, 15.4719
3794, 104118, 6190.701, 15.4718
3795, 104574, 6190.640, 15.4716
3796, 104193, 6190.579, 15.4715
3797, 103046, 6190.518, 15.4713
3798, 102036, 6190.457, 15.4711
3799, 101943, 6190.395, 15.4710
3800, 102720, 6190.334, 15.4708
3801, 103745, 6190.273, 15.4707
3802, 104517, 6190.212, 15.4705
3803, 104904, 6190.151, 15.4704
3804, 104880, 6190.090, 15.4702
3805, 104336, 6190.029, 15.4701
3806, 103290, 6189.967, 15.4699
3807, 102102, 6189.906, 15.4698
3808, 101216, 6189.845, 15.4696
3809, 100759, 6189.784, 15.4695
3810, 100514, 6189.723, 15.4693
3811, 100267, 6189.662, 15.4692
3812, 100022, 6189.601, 15.4690
3813, 99910, 6189.540, 15.4689
3814, 100031, 6189.478, 15.4687
3815, 100275, 6189.417, 15.4685
3816, 100272, 6189.356, 15.4684
3817, 99736, 6189.295, 15.4682
3818, 99032, 6189.234, 15.4681
3819, 99004, 6189.173, 15.4679
3820, 99860, 6189.112, 15.4678
3821, 100564, 6189.050, 15.4676
3822, 99945, 6188.989, 15.4675
3823, 98243, 6188.928, 15.4673
3824, 96877, 6188.867, 15.4672
3825, 96748, 6188.806, 15.4670
3826, 97502, 6188.745, 15.4669
3827, 98511, 6188.684, 15.4667
3828, 99694, 6188.623, 15.4666
3829, 101004, 6188.561, 15.4664
3830, 101874, 6188.500, 15.4663
3831, 101757, 6188.439, 15.4661
3832, 100779, 6188.378, 15.4660
3833, 99440, 6188.317, 15.4658
3834, 98053, 6188.256, 15.4656
3835, 96905, 6188.195, 15.4655
3836, 96514, 6188.133, 15.4653
3837, 97182, 6188.072, 15.4652
3838, 98517, 6188.011, 15.4650
3839, 99797, 6187.950, 15.4649
3840, 100643, 6187.889, 15.4647
3841, 101091, 6187.828, 15.4646
3842, 101271, 6187.767, 15.4644
3843, 101243, 6187.706, 15.4643
3844, 100880, 6187.644, 15.4641
3845, 99799, 6187.583, 15.4640
3846, 97870, 6187.522, 15.4638
3847, 95899, 6187.461, 15.4637
3848, 95159, 6187.400, 15.4635
3849, 95933, 6187.339, 15.4634
3850, 97174, 6187.278, 15.4632
3851, 97968, 6187.216, 15.4630
3852, 98563, 6187.155, 15.4629
3853, 99416, 6187.094, 15.4627
3854, 100044, 6187.033, 15.4626
3855, 99760, 6186.972, 15.4624
3856, 98950, 6186.911, 15.4623
3857, 98615, 6186.850, 15.4621
3858, 98946, 6186.789, 15.4620
3859, 99334, 6186.727, 15.4618
3860, 99599, 6186.666, 15.4617
3861, 100213, 6186.605, 15.4615
3862, 101264, 6186.544, 15.4614
3863, 102090, 6186.483, 15.4612
3864, 102074, 6186.422, 15.4611
3865, 101216, 6186.361, 15.4609
3866, 99860, 6186.299, 15.4608
3867, 98497, 6186.238, 15.4606
3868, 97787, 6186.177, 15.4605
3869, 98072, 6186.116, 15.4603
3870, 98791, 6186.055, 15.4601
3871, 99027, 6185.994, 15.4600
3872, 98740, 6185.933, 15.4598
3873, 98771, 6185.872, 15.4597
3874, 99498, 6185.810, 15.4595
3875, 100153, 6185.749, 15.4594
3876, 99764, 6185.688, 15.4592
3877, 98201, 6185.627, 15.4591
3878, 96056, 6185.566, 15.4589
3879, 93993, 6185.505, 15.4588
3880, 92578, 6185.444, 15.4586
3881, 92253, 6185.382, 15.4585
3882, 93038, 6185.321, 15.4583
3883, 94417, 6185.260, 15.4582
3884, 95801, 6185.199, 15.4580
3885, 96954, 6185.138, 15.4579
3886, 97923, 6185.077, 15.4577
3887, 98841, 6185.016, 15.4575
3888, 99963, 6184.955, 15.4574
3889, 101547, 6184.893, 15.4572
3890, 103439, 6184.832, 15.4571
3891, 104920, 6184.771, 15.4569
3892, 105213, 6184.710, 15.4568
3893, 104168, 6184.649, 15.4566
3894, 102431, 6184.588, 15.4565
3895, 101054, 6184.527, 15.4563
3896, 100789, 6184.465, 15.4562
3897, 101509, 6184.404, 15.4560
3898, 102303, 6184.343, 15.4559
3899, 102295, 6184.282, 15.4557
3900, 101387, 6184.221, 15.4556
3901, 100114, 6184.160, 15.4554
3902, 98999, 6184.099, 15.4553
3903, 98330, 6184.038, 15.4551
3904, 98357, 6183.976, 15.4550
3905, 99170, 6183.915, 15.4548
3906, 100346, 6183.854, 15.4546
3907, 101150, 6183.793, 15.4545
3908, 101292, 6183.732, 15.4543
3909, 101194, 6183.671, 15.4542
3910, 101387, 6183.610, 15.4540
3911, 101841, 6183.548, 15.4539
3912, 102048, 6183.487, 15.4537
3913, 101626, 6183.426, 15.4536
3914, 100697, 6183.365, 15.4534
3915, 99799, 6183.304, 15.4533
3916, 99474, 6183.243, 15.4531
3917, 99885, 6183.182, 15.4530
3918, 100779, 6183.121, 15.4528
3919, 101780, 6183.059, 15.4527
3920, 102616, 6182.998, 15.4525
3921, 103116, 6182.937, 15.4524
3922, 103255, 6182.876, 15.4522
3923, 103263, 6182.815, 15.4520
3924, 103407, 6182.754, 15.4519
3925, 103533, 6182.693, 15.4517
3926, 103152, 6182.631, 15.4516
3927, 102152, 6182.570, 15.4514
3928, 101085, 6182.509, 15.4513
3929, 100523, 6182.448, 15.4511
3930, 100484, 6182.387, 15.4510
3931, 100744, 6182.326, 15.4508
3932, 101257, 6182.265, 15.4507
3933, 101877, 6182.204, 15.4505
3934, 102093, 6182.142, 15.4504
3935, 101625, 6182.081, 15.4502
3936, 100967, 6182.020, 15.4501
3937, 100822, 6181.959, 15.4499
3938, 101213, 6181.898, 15.4498
3939, 101675, 6181.837, 15.4496
3940, 101968, 6181.776, 15.4495
3941, 102014, 6181.715, 15.4493
3942, 101461, 6181.653, 15.4491
3943, 100086, 6181.592, 15.4490
3944, 98475, 6181.531, 15.4488
3945, 97535, 6181.470, 15.4487
3946, 97408, 6181.409, 15.4485
3947, 97594, 6181.348, 15.4484
3948, 98038, 6181.287, 15.4482
3949, 99135, 6181.225, 15.4481
3950, 100620, 6181.164, 15.4479
3951, 101459, 6181.103, 15.4478
3952, 101255, 6181.042, 15.4476
3953, 100928, 6180.981, 15.4475
3954, 101437, 6180.920, 15.4473
3955, 102482, 6180.859, 15.4472
3956, 103019, 6180.798, 15.4470
3957, 102607, 6180.736, 15.4469
3958, 101616, 6180.675, 15.4467
3959, 100518, 6180.614, 15.4465
3960, 99573, 6180.553, 15.4464
3961, 99108, 6180.492, 15.4462
3962, 99425, 6180.431, 15.4461
3963, 100275, 6180.370, 15.4459
3964, 100793, 6180.308, 15.4458
3965, 100257, 6180.247, 15.4456
3966, 98916, 6180.186, 15.4455
3967, 97898, 6180.125, 15.4453
3968, 98166, 6180.064, 15.4452
3969, 99556, 6180.003, 15.4450
3970, 101013, 6179.942, 15.4449
3971, 101792, 6179.881, 15.4447
3972, 102136, 6179.819, 15.4446
3973, 102596, 6179.758, 15.4444
3974, 103128, 6179.697, 15.4443
3975, 103267, 6179.636, 15.4441
3976, 102888, 6179.575, 15.4440
3977, 102240, 6179.514, 15.4438
3978, 101469, 6179.453, 15.4436
3979, 100685, 6179.391, 15.4435
3980, 100313, 6179.330, 15.4433
3981, 100702, 6179.269, 15.4432
3982, 101416, 6179.208, 15.4430
3983, 101656, 6179.147, 15.4429
3984, 101395, 6179.086, 15.4427
3985, 101315, 6179.025, 15.4426
3986, 101482, 6178.964, 15.4424
3987, 101003, 6178.902, 15.4423
3988, 99429, 6178.841, 15.4421
3989, 97765, 6178.780, 15.4420
3990, 97435, 6178.719, 15.4418
3991, 98639, 6178.658, 15.4417
3992, 100287, 6178.597, 15.4415
3993, 101254, 6178.536, 15.4414
3994, 101288, 6178.474, 15.4412
3995, 100903, 6178.413, 15.4410
3996, 100811, 6178.352, 15.4409
3997, 101302, 6178.291, 15.4407
3998, 101900, 6178.230, 15.4406
3999, 101828, 6178.169, 15.4404
4000, 101029, 6178.108, 15.4403
4001, 100418, 6178.047, 15.4401
4002, 100840, 6177.985, 15.4400
4003, 102031, 6177.924, 15.4398
4004, 102888, 6177.863, 15.4397
4005, 102546, 6177.802, 15.4395
4006, 100957, 6177.741, 15.4394
4007, 98792, 6177.680, 15.4392
4008, 97112, 6177.619, 15.4391
4009, 96787, 6177.557, 15.4389
4010, 97745, 6177.496, 15.4388
4011, 98917, 6177.435, 15.4386
4012, 99293, 6177.374, 15.4385
4013, 98866, 6177.313, 15.4383
4014, 98226, 6177.252, 15.4381
4015, 97617, 6177.191, 15.4380
4016, 96977, 6177.130, 15.4378
4017, 96678, 6177.068, 15.4377
4018, 97378, 6177.007, 15.4375
4019, 98976, 6176.946, 15.4374
4020, 100392, 6176.885, 15.4372
4021, 100729, 6176.824, 15.4371
4022, 100211, 6176.763, 15.4369
4023, 99630, 6176.702, 15.4368
4024, 99357, 6176.640, 15.4366
4025, 99404, 6176.579, 15.4365
4026, 100044, 6176.518, 15.4363
4027, 101533, 6176.457, 15.4362
4028, 103271, 6176.396, 15.4360
4029, 104018, 6176.335, 15.4359
4030, 103298, 6176.274, 15.4357
4031, 102009, 6176.213, 15.4355
4032, 101277, 6176.151, 15.4354
4033, 101192, 6176.090, 15.4352
4034, 101190, 6176.029, 15.4351
4035, 101169, 6175.968, 15.4349
4036, 101461, 6175.907, 15.4348
4037, 101924, 6175.846, 15.4346
4038, 101970, 6175.785, 15.4345
4039, 101516, 6175.723, 15.4343
4040, 101088, 6175.662, 15.4342
4041, 100803, 6175.601, 15.4340
4042, 100118, 6175.540, 15.4339
4043, 98894, 6175.479, 15.4337
4044, 97869, 6175.418, 15.4336
4045, 97554, 6175.357, 15.4334
4046, 97442, 6175.296, 15.4333
4047, 96967, 6175.234, 15.4331
4048, 96559, 6175.173, 15.4330
4049, 96914, 6175.112, 15.4328
4050, 97740, 6175.051, 15.4326
4051, 98126, 6174.990, 15.4325
4052, 97867, 6174.929, 15.4323
4053, 97556, 6174.868, 15.4322
4054, 97597, 6174.806, 15.4320
4055, 97988, 6174.745, 15.4319
4056, 98891, 6174.684, 15.4317
4057, 100461, 6174.623, 15.4316
4058, 102173, 6174.562, 15.4314
4059, 103223, 6174.501, 15.4313
4060, 103653, 6174.440, 15.4311
4061, 104253, 6174.379, 15.4310
4062, 105239, 6174.317, 15.4308
4063, 105892, 6174.256, 15.4307
4064, 105607, 6174.195, 15.4305
4065, 104494, 6174.134, 15.4304
4066, 102771, 6174.073, 15.4302
4067, 100480, 6174.012, 15.4300
4068, 98128, 6173.951, 15.4299
4069, 96689, 6173.889, 15.4297
4070, 96492, 6173.828, 15.4296
4071, 96749, 6173.767, 15.4294
4072, 96713, 6173.706, 15.4293
4073, 96647, 6173.645, 15.4291
4074, 97164, 6173.584, 15.4290
4075, 98166, 6173.523, 15.4288
4076, 99017, 6173.462, 15.4287
4077, 99345, 6173.400, 15.4285
4078, 99179, 6173.339, 15.4284
4079, 98734, 6173.278, 15.4282
4080, 98558, 6173.217, 15.4281
4081, 99450, 6173.156, 15.4279
4082, 101616, 6173.095, 15.4278
4083, 104115, 6173.034, 15.4276
4084, 105611, 6172.972, 15.4275
4085, 105527, 6172.911, 15.4273
4086, 104140, 6172.850, 15.4271
4087, 101936, 6172.789, 15.4270
4088, 99429, 6172.728, 15.4268
4089, 97430, 6172.667, 15.4267
4090, 96819, 6172.606, 15.4265
4091, 97836, 6172.545, 15.4264
4092, 99771, 6172.483, 15.4262
4093, 101487, 6172.422, 15.4261
4094, 102240, 6172.361, 15.4259
4095, 102077, 6172.300, 15.4258
4096, 101537, 6172.239, 15.4256
4097, 100986, 6172.178, 15.4255
4098, 100420, 6172.117, 15.4253
4099, 99970, 6172.055, 15.4252
4100, 100142, 6171.994, 15.4250
4101, 101015, 6171.933, 15.4249
4102, 101665, 6171.872, 15.4247
4103, 101248, 6171.811, 15.4245
4104, 100525, 6171.750, 15.4244
4105, 101240, 6171.689, 15.4242
4106, 103749, 6171.628, 15.4241
4107, 106369, 6171.566, 15.4239
4108, 107531, 6171.505, 15.4238
4109, 107585, 6171.444, 15.4236
4110, 107707, 6171.383, 15.4235
4111, 107912, 6171.322, 15.4233
4112, 107175, 6171.261, 15.4232
4113, 105060, 6171.200, 15.4230
4114, 102252, 6171.138, 15.4229
4115, 99736, 6171.077, 15.4227
4116, 98209, 6171.016, 15.4226
4117, 98039, 6170.955, 15.4224
4118, 98996, 6170.894, 15.4223
4119, 100131, 6170.833, 15.4221
4120, 100633, 6170.772, 15.4220
4121, 100659, 6170.711, 15.4218
4122, 100793, 6170.649, 15.4216
4123, 101008, 6170.588, 15.4215
4124, 100917, 6170.527, 15.4213
4125, 100792, 6170.466, 15.4212
4126, 101374, 6170.405, 15.4210
4127, 102602, 6170.344, 15.4209
4128, 103401, 6170.283, 15.4207
4129, 102946, 6170.222, 15.4206
4130, 101474, 6170.160, 15.4204
4131, 99722, 6170.099, 15.4203
4132, 98229, 6170.038, 15.4201
4133, 97400, 6169.977, 15.4200
4134, 97568, 6169.916, 15.4198
4135, 98507, 6169.855, 15.4197
4136, 99284, 6169.794, 15.4195
4137, 99012, 6169.732, 15.4194
4138, 97628, 6169.671, 15.4192
4139, 95843, 6169.610, 15.4190
4140, 94561, 6169.549, 15.4189
4141, 94368, 6169.488, 15.4187
4142, 95183, 6169.427, 15.4186
4143, 96268, 6169.366, 15.4184
4144, 96873, 6169.305, 15.4183
4145, 96940, 6169.243, 15.4181
4146, 96911, 6169.182, 15.4180
4147, 96926, 6169.121, 15.4178
4148, 96738, 6169.060, 15.4177
4149, 96472, 6168.999, 15.4175
4150, 96787, 6168.938, 15.4174
4151, 97950, 6168.877, 15.4172
4152, 99193, 6168.815, 15.4171
4153, 99415, 6168.754, 15.4169
4154, 98262, 6168.693, 15.4168
4155, 96276, 6168.632, 15.4166
4156, 94305, 6168.571, 15.4164
4157, 93089, 6168.510, 15.4163
4158, 93085, 6168.449, 15.4161
4159, 94245, 6168.388, 15.4160
4160, 96027, 6168.326, 15.4158
4161, 97871, 6168.265, 15.4157
4162, 99554, 6168.204, 15.4155
4163, 100952, 6168.143, 15.4154
4164, 101782, 6168.082, 15.4152
4165, 101928, 6168.021, 15.4151
4166, 101735, 6167.960, 15.4149
4167, 101571, 6167.898, 15.4148
4168, 101288, 6167.837, 15.4146
4169, 100577, 6167.776, 15.4145
4170, 99685, 6167.715, 15.4143
4171, 99212, 6167.654, 15.4142
4172, 99147, 6167.593, 15.4140
4173, 98708, 6167.532, 15.4139
4174, 97402, 6167.471, 15.4137
4175, 95816, 6167.409, 15.4135
4176, 94960, 6167.348, 15.4134
4177, 95038, 6167.287, 15.4132
4178, 95238, 6167.226, 15.4131
4179, 94684, 6167.165, 15.4129
4180, 93310, 6167.104, 15.4128
4181, 91789, 6167.043, 15.4126
4182, 90879, 6166.981, 15.4125
4183, 90976, 6166.920, 15.4123
4184, 92142, 6166.859, 15.4122
4185, 94319, 6166.798, 15.4120
4186, 97257, 6166.737, 15.4119
4187, 100300, 6166.676, 15.4117
4188, 102512, 6166.615, 15.4116
4189, 103319, 6166.554, 15.4114
4190, 102941, 6166.492, 15.4113
4191, 101993, 6166.431, 15.4111
4192, 100764, 6166.370, 15.4109
4193, 99201, 6166.309, 15.4108
4194, 97494, 6166.248, 15.4106
4195, 96144, 6166.187, 15.4105
4196, 95349, 6166.126, 15.4103
4197, 94846, 6166.064, 15.4102
4198, 94598, 6166.003, 15.4100
4199, 95084, 6165.942, 15.4099
4200, 96496, 6165.881, 15.4097
4201, 98161, 6165.820, 15.4096
4202, 99355, 6165.759, 15.4094
4203, 100242, 6165.698, 15.4093
4204, 101287, 6165.637, 15.4091
4205, 102149, 6165.575, 15.4090
4206, 102087, 6165.514, 15.4088
4207, 101359, 6165.453, 15.4087
4208, 101142, 6165.392, 15.4085
4209, 101895, 6165.331, 15.4084
4210, 102744, 6165.270, 15.4082
4211, 102887, 6165.209, 15.4080
4212, 102748, 6165.147, 15.4079
4213, 103238, 6165.086, 15.4077
4214, 104580, 6165.025, 15.4076
4215, 106418, 6164.964, 15.4074
4216, 108386, 6164.903, 15.4073
4217, 109939, 6164.842, 15.4071
4218, 110272, 6164.781, 15.4070
4219, 109179, 6164.720, 15.4068
4220, 107528, 6164.658, 15.4067
4221, 106257, 6164.597, 15.4065
4222, 105290, 6164.536, 15.4064
4223, 104109, 6164.475, 15.4062
4224, 102877, 6164.414, 15.4061
4225, 102136, 6164.353, 15.4059
4226, 101812, 6164.292, 15.4058
4227, 101439, 6164.230, 15.4056
4228, 101089, 6164.169, 15.4054
4229, 101171, 6164.108, 15.4053
4230, 101557, 6164.047, 15.4051
4231, 101932, 6163.986, 15.4050
4232, 102830, 6163.925, 15.4048
4233, 105095, 6163.864, 15.4047
4234, 108178, 6163.803, 15.4045
4235, 110158, 6163.741, 15.4044
4236, 109883, 6163.680, 15.4042
4237, 108175, 6163.619, 15.4041
4238, 106482, 6163.558, 15.4039
4239, 105212, 6163.497, 15.4038
4240, 103960, 6163.436, 15.4036
4241, 102618, 6163.375, 15.4035
4242, 101594, 6163.313, 15.4033
4243, 101296, 6163.252, 15.4032
4244, 101896, 6163.191, 15.4030
4245, 103242, 6163.130, 15.4029
4246, 104700, 6163.069, 15.4027
4247, 105513, 6163.008, 15.4025
4248, 105593, 6162.947, 15.4024
4249, 105511, 6162.886, 15.4022
4250, 105506, 6162.824, 15.4021
4251, 105119, 6162.763, 15.4019
4252, 104123, 6162.702, 15.4018
4253, 103115, 6162.641, 15.4016
4254, 102637, 6162.580, 15.4015
4255, 102379, 6162.519, 15.4013
4256, 101909, 6162.458, 15.4012
4257, 101662, 6162.396, 15.4010
4258, 102361, 6162.335, 15.4009
4259, 103711, 6162.274, 15.4007
4260, 104465, 6162.213, 15.4006
4261, 103802, 6162.152, 15.4004
4262, 102079, 6162.091, 15.4003
4263, 100255, 6162.030, 15.4001
4264, 99074, 6161.969, 15.3999
4265, 98830, 6161.907, 15.3998
4266, 99388, 6161.846, 15.3996
4267, 100287, 6161.785, 15.3995
4268, 101037, 6161.724, 15.3993
4269, 101411, 6161.663, 15.3992
4270, 101347, 6161.602, 15.3990
4271, 100819, 6161.541, 15.3989
4272, 100090, 6161.479, 15.3987
4273, 99869, 6161.418, 15.3986
4274, 100729, 6161.357, 15.3984
4275, 102367, 6161.296, 15.3983
4276, 103832, 6161.235, 15.3981
4277, 104553, 6161.174, 15.3980
4278, 104802, 6161.113, 15.3978
4279, 105128, 6161.052, 15.3977
4280, 105721, 6160.990, 15.3975
4281, 106534, 6160.929, 15.3974
4282, 107710, 6160.868, 15.3972
4283, 109412, 6160.807, 15.3970
4284, 111244, 6160.746, 15.3969
4285, 112229, 6160.685, 15.3967
4286, 111653, 6160.624, 15.3966
4287, 109852, 6160.562, 15.3964
4288, 107896, 6160.501, 15.3963
4289, 106466, 6160.440, 15.3961
4290, 105328, 6160.379, 15.3960
4291, 103912, 6160.318, 15.3958
4292, 102083, 6160.257, 15.3957
4293, 100159, 6160.196, 15.3955
4294, 98493, 6160.135, 15.3954
4295, 97323, 6160.073, 15.3952
4296, 96822, 6160.012, 15.3951
4297, 96994, 6159.951, 15.3949
4298, 97682, 6159.890, 15.3948
4299, 98839, 6159.829, 15.3946
4300, 100450, 6159.768, 15.3944
4301, 101961, 6159.707, 15.3943
4302, 102357, 6159.645, 15.3941
4303, 101358, 6159.584, 15.3940
4304, 100143, 6159.523, 15.3938
4305, 100176, 6159.462, 15.3937
4306, 101574, 6159.401, 15.3935
4307, 103285, 6159.340, 15.3934
4308, 104551, 6159.279, 15.3932
4309, 105439, 6159.218, 15.3931
4310, 106216, 6159.156, 15.3929
4311, 107140, 6159.095, 15.3928
4312, 108632, 6159.034, 15.3926
4313, 110584, 6158.973, 15.3925
4314, 111660, 6158.912, 15.3923
4315, 110579, 6158.851, 15.3922
4316, 108201, 6158.790, 15.3920
4317, 106993, 6158.729, 15.3919
4318, 107957, 6158.667, 15.3917
4319, 109391, 6158.606, 15.3915
4320, 109270, 6158.545, 15.3914
4321, 107656, 6158.484, 15.3912
4322, 105912, 6158.423, 15.3911
4323, 104701, 6158.362, 15.3909
4324, 103903, 6158.301, 15.3908
4325, 103689, 6158.239, 15.3906
4326, 104399, 6158.178, 15.3905
4327, 105689, 6158.117, 15.3903
4328, 106836, 6158.056, 15.3902
4329, 107628, 6157.995, 15.3900
4330, 108245, 6157.934, 15.3899
4331, 108603, 6157.873, 15.3897
4332, 108560, 6157.812, 15.3896
4333, 108408, 6157.750, 15.3894
4334, 108358, 6157.689, 15.3893
4335, 107890, 6157.628, 15.3891
4336, 106421, 6157.567, 15.3889
4337, 104341, 6157.506, 15.3888
4338, 102604, 6157.445, 15.3886
4339, 101517, 6157.384, 15.3885
4340, 100724, 6157.322, 15.3883
4341, 100175, 6157.261, 15.3882
4342, 100312, 6157.200, 15.3880
4343, 101316, 6157.139, 15.3879
4344, 102857, 6157.078, 15.3877
4345, 104507, 6157.017, 15.3876
4346, 105848, 6156.956, 15.3874
4347, 106386, 6156.895, 15.3873
4348, 106042, 6156.833, 15.3871
4349, 105556, 6156.772, 15.3870
4350, 105697, 6156.711, 15.3868
4351, 106187, 6156.650, 15.3867
4352, 106104, 6156.589, 15.3865
4353, 105271, 6156.528, 15.3864
4354, 104454, 6156.467, 15.3862
4355, 104212, 6156.405, 15.3860
4356, 104332, 6156.344, 15.3859
4357, 104529, 6156.283, 15.3857
4358, 104938, 6156.222, 15.3856
4359, 105547, 6156.161, 15.3854
4360, 105678, 6156.100, 15.3853
4361, 104495, 6156.039, 15.3851
4362, 101918, 6155.978, 15.3850
4363, 98905, 6155.916, 15.3848
4364, 96852, 6155.855, 15.3847
4365, 96545, 6155.794, 15.3845
4366, 97456, 6155.733, 15.3844
4367, 98198, 6155.672, 15.3842
4368, 97911, 6155.611, 15.3841
4369, 96981, 6155.550, 15.3839
4370, 96229, 6155.488, 15.3838
4371, 95813, 6155.427, 15.3836
4372, 95337, 6155.366, 15.3834
4373, 94619, 6155.305, 15.3833
4374, 93867, 6155.244, 15.3831
4375, 93494, 6155.183, 15.3830
4376, 94204, 6155.122, 15.3828
4377, 96715, 6155.061, 15.3827
4378, 100581, 6154.999, 15.3825
4379, 103795, 6154.938, 15.3824
4380, 104554, 6154.877, 15.3822
4381, 103239, 6154.816, 15.3821
4382, 101782, 6154.755, 15.3819
4383, 101267, 6154.694, 15.3818
4384, 101243, 6154.633, 15.3816
4385, 101224, 6154.571, 15.3815
4386, 101494, 6154.510, 15.3813
4387, 102062, 6154.449, 15.3812
4388, 102055, 6154.388, 15.3810
4389, 100910, 6154.327, 15.3809
4390, 99340, 6154.266, 15.3807
4391, 98354, 6154.205, 15.3805
4392, 97928, 6154.144, 15.3804
4393, 97454, 6154.082, 15.3802
4394, 97059, 6154.021, 15.3801
4395, 97552, 6153.960, 15.3799
4396, 99085, 6153.899, 15.3798
4397, 100629, 6153.838, 15.3796
4398, 101043, 6153.777, 15.3795
4399, 100322, 6153.716, 15.3793
4400, 99489, 6153.654, 15.3792
4401, 99409, 6153.593, 15.3790
4402, 99916, 6153.532, 15.3789
4403, 100167, 6153.471, 15.3787
4404, 99681, 6153.410, 15.3786
4405, 98811, 6153.349, 15.3784
4406, 98239, 6153.288, 15.3783
4407, 98299, 6153.227, 15.3781
4408, 98895, 6153.165, 15.3779
4409, 99720, 6153.104, 15.3778
4410, 100318, 6153.043, 15.3776
4411, 100300, 6152.982, 15.3775
4412, 99900, 6152.921, 15.3773
4413, 100048, 6152.860, 15.3772
4414, 101410, 6152.799, 15.3770
4415, 103470, 6152.737, 15.3769
4416, 105019, 6152.676, 15.3767
4417, 105444, 6152.615, 15.3766
4418, 105180, 6152.554, 15.3764
4419, 104997, 6152.493, 15.3763
4420, 105246, 6152.432, 15.3761
4421, 105740, 6152.371, 15.3760
4422, 105975, 6152.310, 15.3758
4423, 105593, 6152.248, 15.3757
4424, 104978, 6152.187, 15.3755
4425, 105187, 6152.126, 15.3754
4426, 106798, 6152.065, 15.3752
4427, 108942, 6152.004, 15.3750
4428, 109967, 6151.943, 15.3749
4429, 109036, 6151.882, 15.3747
4430, 106717, 6151.820, 15.3746
4431, 104196, 6151.759, 15.3744
4432, 102400, 6151.698, 15.3743
4433, 101715, 6151.637, 15.3741
4434, 101935, 6151.576, 15.3740
4435, 102512, 6151.515, 15.3738
4436, 103281, 6151.454, 15.3737
4437, 104773, 6151.393, 15.3735
4438, 107273, 6151.331, 15.3734
4439, 109825, 6151.270, 15.3732
4440, 110973, 6151.209, 15.3731
4441, 110446, 6151.148, 15.3729
4442, 109298, 6151.087, 15.3728
4443, 108384, 6151.026, 15.3726
4444, 107559, 6150.965, 15.3724
4445, 106610, 6150.903, 15.3723
4446, 106039, 6150.842, 15.3721
4447, 106350, 6150.781, 15.3720
4448, 107187, 6150.720, 15.3718
4449, 107754, 6150.659, 15.3717
4450, 107739, 6150.598, 15.3715
4451, 107330, 6150.537, 15.3714
4452, 106640, 6150.476, 15.3712
4453, 105610, 6150.414, 15.3711
4454, 104376, 6150.353, 15.3709
4455, 103358, 6150.292, 15.3708
4456, 102931, 6150.231, 15.3706
4457, 103120, 6150.170, 15.3705
4458, 103576, 6150.109, 15.3703
4459, 103838, 6150.048, 15.3702
4460, 103726, 6149.986, 15.3700
4461, 103445, 6149.925, 15.3699
4462, 103232, 6149.864, 15.3697
4463, 103047, 6149.803, 15.3695
4464, 102794, 6149.742, 15.3694
4465, 102607, 6149.681, 15.3692
4466, 102619, 6149.620, 15.3691
4467, 102702, 6149.559, 15.3689
4468, 102768, 6149.497, 15.3688
4469, 103090, 6149.436, 15.3686
4470, 103843, 6149.375, 15.3685
4471, 104567, 6149.314, 15.3683
4472, 104637, 6149.253, 15.3682
4473, 104072, 6149.192, 15.3680
4474, 103327, 6149.131, 15.3679
4475, 102489, 6149.069, 15.3677
4476, 101343, 6149.008, 15.3676
4477, 100112, 6148.947, 15.3674
4478, 99383, 6148.886, 15.3673
4479, 99350, 6148.825, 15.3671
4480, 99766, 6148.764, 15.3669
4481, 100533, 6148.703, 15.3668
4482, 101559, 6148.642, 15.3666
4483, 102151, 6148.580, 15.3665
4484, 101539, 6148.519, 15.3663
4485, 100115, 6148.458, 15.3662
4486, 99168, 6148.397, 15.3660
4487, 99102, 6148.336, 15.3659
4488, 98892, 6148.275, 15.3657
4489, 97678, 6148.214, 15.3656
4490, 96022, 6148.153, 15.3654
4491, 95063, 6148.091, 15.3653
4492, 95208, 6148.030, 15.3651
4493, 96228, 6147.969, 15.3650
4494, 97897, 6147.908, 15.3648
4495, 99832, 6147.847, 15.3647
4496, 101232, 6147.786, 15.3645
4497, 101518, 6147.725, 15.3644
4498, 100935, 6147.663, 15.3642
4499, 100057, 6147.602, 15.3640
4500, 99054, 6147.541, 15.3639
4501, 97827, 6147.480, 15.3637
4502, 96452, 6147.419, 15.3636
4503, 95045, 6147.358, 15.3634
4504, 93639, 6147.297, 15.3633
4505, 92586, 6147.236, 15.3631
4506, 92504, 6147.174, 15.3630
4507, 93301, 6147.113, 15.3628
4508, 93810, 6147.052, 15.3627
4509, 93098, 6146.991, 15.3625
4510, 91702, 6146.930, 15.3624
4511, 90870, 6146.869, 15.3622
4512, 90935, 6146.808, 15.3621
4513, 91237, 6146.746, 15.3619
4514, 91439, 6146.685, 15.3618
4515, 92055, 6146.624, 15.3616
4516, 93609, 6146.563, 15.3614
4517, 95917, 6146.502, 15.3613
4518, 98366, 6146.441, 15.3611
4519, 100433, 6146.380, 15.3610
4520, 101838, 6146.319, 15.3608
4521, 102577, 6146.257, 15.3607
4522, 102898, 6146.196, 15.3605
4523, 102964, 6146.135, 15.3604
4524, 102537, 6146.074, 15.3602
4525, 101302, 6146.013, 15.3601
4526, 99519, 6145.952, 15.3599
4527, 98028, 6145.891, 15.3598
4528, 97548, 6145.829, 15.3596
4529, 98064, 6145.768, 15.3595
4530, 98852, 6145.707, 15.3593
4531, 98991, 6145.646, 15.3592
4532, 98060, 6145.585, 15.3590
4533, 96588, 6145.524, 15.3589
4534, 95671, 6145.463, 15.3587
4535, 95876, 6145.402, 15.3585
4536, 96655, 6145.340, 15.3584
4537, 97083, 6145.279, 15.3582
4538, 96997, 6145.218, 15.3581
4539, 96968, 6145.157, 15.3579
4540, 97311, 6145.096, 15.3578
4541, 97665, 6145.035, 15.3576
4542, 97723, 6144.974, 15.3575
4543, 97969, 6144.912, 15.3573
4544, 99225, 6144.851, 15.3572
4545, 101548, 6144.790, 15.3570
4546, 103898, 6144.729, 15.3569
4547, 105119, 6144.668, 15.3567
4548, 105092, 6144.607, 15.3566
4549, 104694, 6144.546, 15.3564
4550, 104656, 6144.485, 15.3563
4551, 104808, 6144.423, 15.3561
4552, 104626, 6144.362, 15.3559
4553, 104102, 6144.301, 15.3558
4554, 103628, 6144.240, 15.3556
4555, 103263, 6144.179, 15.3555
4556, 102743, 6144.118, 15.3553
4557, 102148, 6144.057, 15.3552
4558, 101931, 6143.995, 15.3550
4559, 102147, 6143.934, 15.3549
4560, 102272, 6143.873, 15.3547
4561, 102049, 6143.812, 15.3546
4562, 101970, 6143.751, 15.3544
4563, 102511, 6143.690, 15.3543
4564, 103341, 6143.629, 15.3541
4565, 103730, 6143.568, 15.3540
4566, 103396, 6143.506, 15.3538
4567, 102511, 6143.445, 15.3537
4568, 101180, 6143.384, 15.3535
4569, 99470, 6143.323, 15.3534
4570, 97825, 6143.262, 15.3532
4571, 96876, 6143.201, 15.3530
4572, 96726, 6143.140, 15.3529
4573, 96795, 6143.078, 15.3527
4574, 96513, 6143.017, 15.3526
4575, 96021, 6142.956, 15.3524
4576, 96026, 6142.895, 15.3523
4577, 97031, 6142.834, 15.3521
4578, 98778, 6142.773, 15.3520
4579, 100435, 6142.712, 15.3518
4580, 101365, 6142.651, 15.3517
4581, 101630, 6142.589, 15.3515
4582, 101722, 6142.528, 15.3514
4583, 101958, 6142.467, 15.3512
4584, 102315, 6142.406, 15.3511
4585, 102665, 6142.345, 15.3509
4586, 102854, 6142.284, 15.3508
4587, 102629, 6142.223, 15.3506
4588, 101880, 6142.161, 15.3504
4589, 101007, 6142.100, 15.3503
4590, 100683, 6142.039, 15.3501
4591, 101155, 6141.978, 15.3500
4592, 101971, 6141.917, 15.3498
4593, 102438, 6141.856, 15.3497
4594, 102152, 6141.795, 15.3495
4595, 101264, 6141.734, 15.3494
4596, 100567, 6141.672, 15.3492
4597, 101124, 6141.611, 15.3491
4598, 103223, 6141.550, 15.3489
4599, 105730, 6141.489, 15.3488
4600, 107033, 6141.428, 15.3486
4601, 106630, 6141.367, 15.3485
4602, 105259, 6141.306, 15.3483
4603, 103615, 6141.244, 15.3482
4604, 101784, 6141.183, 15.3480
4605, 99987, 6141.122, 15.3479
4606, 98906, 6141.061, 15.3477
4607, 98803, 6141.000, 15.3475
4608, 99081, 6140.939, 15.3474
4609, 99227, 6140.878, 15.3472
4610, 99505, 6140.817, 15.3471
4611, 100217, 6140.755, 15.3469
4612, 100929, 6140.694, 15.3468
4613, 101071, 6140.633, 15.3466
4614, 100787, 6140.572, 15.3465
4615, 100627, 6140.511, 15.3463
4616, 100857, 6140.450, 15.3462
4617, 101623, 6140.389, 15.3460
4618, 103239, 6140.327, 15.3459
4619, 105586, 6140.266, 15.3457
4620, 107683, 6140.205, 15.3456
4621, 108572, 6140.144, 15.3454
4622, 108397, 6140.083, 15.3453
4623, 107961, 6140.022, 15.3451
4624, 107599, 6139.961, 15.3449
4625, 107140, 6139.900, 15.3448
4626, 106623, 6139.838, 15.3446
4627, 106269, 6139.777, 15.3445
4628, 105920, 6139.716, 15.3443
4629, 105263, 6139.655, 15.3442
4630, 104430, 6139.594, 15.3440
4631, 103699, 6139.533, 15.3439
4632, 102828, 6139.472, 15.3437
4633, 101579, 6139.410, 15.3436
4634, 100753, 6139.349, 15.3434
4635, 101707, 6139.288, 15.3433
4636, 104555, 6139.227, 15.3431
4637, 107604, 6139.166, 15.3430
4638, 108967, 6139.105, 15.3428
4639, 108237, 6139.044, 15.3427
4640, 106414, 6138.983, 15.3425
4641, 104722, 6138.921, 15.3424
4642, 103789, 6138.860, 15.3422
4643, 103554, 6138.799, 15.3420
4644, 103597, 6138.738, 15.3419
4645, 103623, 6138.677, 15.3417
4646, 103661, 6138.616, 15.3416
4647, 103647, 6138.555, 15.3414
4648, 103113, 6138.493, 15.3413
4649, 101786, 6138.432, 15.3411
4650, 100313, 6138.371, 15.3410
4651, 99754, 6138.310, 15.3408
4652, 100292, 6138.249, 15.3407
4653, 101037, 6138.188, 15.3405
4654, 101194, 6138.127, 15.3404
4655, 100822, 6138.066, 15.3402
4656, 100285, 6138.004, 15.3401
4657, 99641, 6137.943, 15.3399
4658, 98879, 6137.882, 15.3398
4659, 98247, 6137.821, 15.3396
4660, 97932, 6137.760, 15.3394
4661, 97868, 6137.699, 15.3393
4662, 98157, 6137.638, 15.3391
4663, 99153, 6137.576, 15.3390
4664, 100667, 6137.515, 15.3388
4665, 101603, 6137.454, 15.3387
4666, 101152, 6137.393, 15.3385
4667, 100097, 6137.332, 15.3384
4668, 100131, 6137.271, 15.3382
4669, 101817, 6137.210, 15.3381
4670, 103884, 6137.149, 15.3379
4671, 104812, 6137.087, 15.3378
4672, 104560, 6137.026, 15.3376
4673, 104282, 6136.965, 15.3375
4674, 104747, 6136.904, 15.3373
4675, 105621, 6136.843, 15.3372
4676, 106167, 6136.782, 15.3370
4677, 106046, 6136.721, 15.3368
4678, 105297, 6136.660, 15.3367
4679, 104089, 6136.598, 15.3365
4680, 102881, 6136.537, 15.3364
4681, 102415, 6136.476, 15.3362
4682, 103018, 6136.415, 15.3361
4683, 104020, 6136.354, 15.3359
4684, 104411, 6136.293, 15.3358
4685, 104072, 6136.232, 15.3356
4686, 103863, 6136.170, 15.3355
4687, 104378, 6136.109, 15.3353
4688, 105150, 6136.048, 15.3352
4689, 105349, 6135.987, 15.3350
4690, 104827, 6135.926, 15.3349
4691, 104066, 6135.865, 15.3347
4692, 103439, 6135.804, 15.3346
4693, 102991, 6135.743, 15.3344
4694, 102804, 6135.681, 15.3343
4695, 103085, 6135.620, 15.3341
4696, 103772, 6135.559, 15.3339
4697, 104320, 6135.498, 15.3338
4698, 104066, 6135.437, 15.3336
4699, 102867, 6135.376, 15.3335
4700, 101415, 6135.315, 15.3333
4701, 100771, 6135.253, 15.3332
4702, 101311, 6135.192, 15.3330
4703, 102209, 6135.131, 15.3329
4704, 102305, 6135.070, 15.3327
4705, 101485, 6135.009, 15.3326
4706, 100663, 6134.948, 15.3324
4707, 100391, 6134.887, 15.3323
4708, 100181, 6134.826, 15.3321
4709, 99587, 6134.764, 15.3320
4710, 99173, 6134.703, 15.3318
4711, 99697, 6134.642, 15.3317
4712, 100830, 6134.581, 15.3315
4713, 101516, 6134.520, 15.3313
4714, 101335, 6134.459, 15.3312
4715, 100786, 6134.398, 15.3310
4716, 100370, 6134.336, 15.3309
4717, 100204, 6134.275, 15.3307
4718, 100485, 6134.214, 15.3306
4719, 101499, 6134.153, 15.3304
4720, 102954, 6134.092, 15.3303
4721, 103928, 6134.031, 15.3301
4722, 103771, 6133.970, 15.3300
4723, 102677, 6133.909, 15.3298
4724, 101276, 6133.847, 15.3297
4725, 100164, 6133.786, 15.3295
4726, 99843, 6133.725, 15.3294
4727, 100489, 6133.664, 15.3292
4728, 101573, 6133.603, 15.3291
4729, 102258, 6133.542, 15.3289
4730, 102445, 6133.481, 15.3288
4731, 102904, 6133.419, 15.3286
4732, 104086, 6133.358, 15.3284
4733, 105342, 6133.297, 15.3283
4734, 105729, 6133.236, 15.3281
4735, 105204, 6133.175, 15.3280
4736, 104510, 6133.114, 15.3278
4737, 104179, 6133.053, 15.3277
4738, 104054, 6132.992, 15.3275
4739, 103651, 6132.930, 15.3274
4740, 102598, 6132.869, 15.3272
4741, 100826, 6132.808, 15.3271
4742, 98692, 6132.747, 15.3269
4743, 96858, 6132.686, 15.3268
4744, 95825, 6132.625, 15.3266
4745, 95612, 6132.564, 15.3265
4746, 96015, 6132.502, 15.3263
4747, 96928, 6132.441, 15.3262
4748, 98140, 6132.380, 15.3260
4749, 99036, 6132.319, 15.3258
4750, 98984, 6132.258, 15.3257
4751, 98047, 6132.197, 15.3255
4752, 97006, 6132.136, 15.3254
4753, 96587, 6132.075, 15.3252
4754, 96917, 6132.013, 15.3251
4755, 97685, 6131.952, 15.3249
4756, 98534, 6131.891, 15.3248
4757, 99138, 6131.830, 15.3246
4758, 99192, 6131.769, 15.3245
4759, 98636, 6131.708, 15.3243
4760, 97831, 6131.647, 15.3242
4761, 97312, 6131.585, 15.3240
4762, 97372, 6131.524, 15.3239
4763, 97964, 6131.463, 15.3237
4764, 98908, 6131.402, 15.3236
4765, 99965, 6131.341, 15.3234
4766, 100732, 6131.280, 15.3233
4767, 100808, 6131.219, 15.3231
4768, 100248, 6131.158, 15.3229
4769, 99655, 6131.096, 15.3228
4770, 99483, 6131.035, 15.3226
4771, 99380, 6130.974, 15.3225
4772, 98574, 6130.913, 15.3223
4773, 96934, 6130.852, 15.3222
4774, 95326, 6130.791, 15.3220
4775, 94790, 6130.730, 15.3219
4776, 95628, 6130.668, 15.3217
4777, 97401, 6130.607, 15.3216
4778, 99427, 6130.546, 15.3214
4779, 101051, 6130.485, 15.3213
4780, 101765, 6130.424, 15.3211
4781, 101551, 6130.363, 15.3210
4782, 100985, 6130.302, 15.3208
4783, 100685, 6130.241, 15.3207
4784, 100673, 6130.179, 15.3205
4785, 100585, 6130.118, 15.3203
4786, 100353, 6130.057, 15.3202
4787, 100280, 6129.996, 15.3200
4788, 100442, 6129.935, 15.3199
4789, 100462, 6129.874, 15.3197
4790, 99993, 6129.813, 15.3196
4791, 99126, 6129.751, 15.3194
4792, 98195, 6129.690, 15.3193
4793, 97414, 6129.629, 15.3191
4794, 96779, 6129.568, 15.3190
4795, 96093, 6129.507, 15.3188
4796, 95034, 6129.446, 15.3187
4797, 93473, 6129.385, 15.3185
4798, 91814, 6129.324, 15.3184
4799, 90744, 6129.262, 15.3182
4800, 90422, 6129.201, 15.3181
4801, 90198, 6129.140, 15.3179
4802, 89325, 6129.079, 15.3178
4803, 87731, 6129.018, 15.3176
4804, 85919, 6128.957, 15.3174
4805, 84353, 6128.896, 15.3173
4806, 83266, 6128.834, 15.3171
4807, 82793, 6128.773, 15.3170
4808, 82833, 6128.712, 15.3168
4809, 82842, 6128.651, 15.3167
4810, 82236, 6128.590, 15.3165
4811, 81157, 6128.529, 15.3164
4812, 80550, 6128.468, 15.3162
4813, 81210, 6128.407, 15.3161
4814, 82812, 6128.345, 15.3159
4815, 83894, 6128.284, 15.3158
4816, 82743, 6128.223, 15.3156
4817, 78569, 6128.162, 15.3155
4818, 72415, 6128.101, 15.3153
4819, 67081, 6128.040, 15.3152
4820, 65580, 6127.979, 15.3150
4821, 68947, 6127.917, 15.3148
4822, 75499, 6127.856, 15.3147
4823, 82527, 6127.795, 15.3145
4824, 88735, 6127.734, 15.3144
4825, 94843, 6127.673, 15.3142
4826, 102140, 6127.612, 15.3141
4827, 111004, 6127.551, 15.3139
4828, 120760, 6127.490, 15.3138
4829, 130222, 6127.428, 15.3136
4830, 138022, 6127.367, 15.3135
4831, 142957, 6127.306, 15.3133
4832, 144644, 6127.245, 15.3132
4833, 143715, 6127.184, 15.3130
4834, 141081, 6127.123, 15.3129
4835, 137154, 6127.062, 15.3127
4836, 132058, 6127.000, 15.3126
4837, 126240, 6126.939, 15.3124
4838, 120471, 6126.878, 15.3123
4839, 115442, 6126.817, 15.3121
4840, 111768, 6126.756, 15.3119
4841, 110030, 6126.695, 15.3118
4842, 110148, 6126.634, 15.3116
4843, 110856, 6126.573, 15.3115
4844, 110617, 6126.511, 15.3113
4845, 109214, 6126.450, 15.3112
4846, 107856, 6126.389, 15.3110
4847, 107545, 6126.328, 15.3109
4848, 107966, 6126.267, 15.3107
4849, 108237, 6126.206, 15.3106
4850, 108052, 6126.145, 15.3104
4851, 107576, 6126.084, 15.3103
4852, 106693, 6126.022, 15.3101
4853, 105103, 6125.961, 15.3100
4854, 103019, 6125.900, 15.3098
4855, 101229, 6125.839, 15.3097
4856, 100378, 6125.778, 15.3095
4857, 100524, 6125.717, 15.3093
4858, 101381, 6125.656, 15.3092
4859, 102667, 6125.594, 15.3090
4860, 104079, 6125.533, 15.3089
4861, 105179, 6125.472, 15.3087
4862, 105532, 6125.411, 15.3086
4863, 105024, 6125.350, 15.3084
4864, 104023, 6125.289, 15.3083
4865, 103127, 6125.228, 15.3081
4866, 102705, 6125.167, 15.3080
4867, 102781, 6125.105, 15.3078
4868, 103388, 6125.044, 15.3077
4869, 104720, 6124.983, 15.3075
4870, 106662, 6124.922, 15.3074
4871, 108446, 6124.861, 15.3072
4872, 109312, 6124.800, 15.3071
4873, 109440, 6124.739, 15.3069
4874, 109682, 6124.677, 15.3068
4875, 110345, 6124.616, 15.3066
4876, 110824, 6124.555, 15.3064
4877, 110514, 6124.494, 15.3063
4878, 109484, 6124.433, 15.3061
4879, 108073, 6124.372, 15.3060
4880, 106510, 6124.311, 15.3058
4881, 105295, 6124.250, 15.3057
4882, 105271, 6124.188, 15.3055
4883, 106683, 6124.127, 15.3054
4884, 108548, 6124.066, 15.3052
4885, 109529, 6124.005, 15.3051
4886, 109247, 6123.944, 15.3049
4887, 108303, 6123.883, 15.3048
4888, 107349, 6123.822, 15.3046
4889, 106644, 6123.760, 15.3045
4890, 106243, 6123.699, 15.3043
4891, 105994, 6123.638, 15.3042
4892, 105431, 6123.577, 15.3040
4893, 104247, 6123.516, 15.3038
4894, 102900, 6123.455, 15.3037
4895, 102343, 6123.394, 15.3035
4896, 103047, 6123.333, 15.3034
4897, 104556, 6123.271, 15.3032
4898, 105974, 6123.210, 15.3031
4899, 106694, 6123.149, 15.3029
4900, 106759, 6123.088, 15.3028
4901, 106742, 6123.027, 15.3026
4902, 107168, 6122.966, 15.3025
4903, 107865, 6122.905, 15.3023
4904, 108096, 6122.843, 15.3022
4905, 107508, 6122.782, 15.3020
4906, 106672, 6122.721, 15.3019
4907, 106322, 6122.660, 15.3017
4908, 106378, 6122.599, 15.3016
4909, 106144, 6122.538, 15.3014
4910, 105260, 6122.477, 15.3013
4911, 104005, 6122.416, 15.3011
4912, 102773, 6122.354, 15.3009
4913, 101771, 6122.293, 15.3008
4914, 101197, 6122.232, 15.3006
4915, 101278, 6122.171, 15.3005
4916, 102002, 6122.110, 15.3003
4917, 103043, 6122.049, 15.3002
4918, 103916, 6121.988, 15.3000
4919, 104081, 6121.926, 15.2999
4920, 103194, 6121.865, 15.2997
4921, 101577, 6121.804, 15.2996
4922, 100219, 6121.743, 15.2994
4923, 99851, 6121.682, 15.2993
4924, 100182, 6121.621, 15.2991
4925, 100530, 6121.560, 15.2990
4926, 101009, 6121.499, 15.2988
4927, 102504, 6121.437, 15.2987
4928, 105400, 6121.376, 15.2985
4929, 108909, 6121.315, 15.2983
4930, 111812, 6121.254, 15.2982
4931, 113493, 6121.193, 15.2980
4932, 114093, 6121.132, 15.2979
4933, 114040, 6121.071, 15.2977
4934, 113654, 6121.009, 15.2976
4935, 113024, 6120.948, 15.2974
4936, 112091, 6120.887, 15.2973
4937, 110883, 6120.826, 15.2971
4938, 109623, 6120.765, 15.2970
4939, 108468, 6120.704, 15.2968
4940, 107296, 6120.643, 15.2967
4941, 106009, 6120.582, 15.2965
4942, 104910, 6120.520, 15.2964
4943, 104436, 6120.459, 15.2962
4944, 104576, 6120.398, 15.2961
4945, 104869, 6120.337, 15.2959
4946, 105033, 6120.276, 15.2958
4947, 105282, 6120.215, 15.2956
4948, 105970, 6120.154, 15.2954
4949, 107070, 6120.092, 15.2953
4950, 108024, 6120.031, 15.2951
4951, 108011, 6119.970, 15.2950
4952, 106624, 6119.909, 15.2948
4953, 104499, 6119.848, 15.2947
4954, 103076, 6119.787, 15.2945
4955, 103279, 6119.726, 15.2944
4956, 104491, 6119.665, 15.2942
4957, 105159, 6119.603, 15.2941
4958, 104389, 6119.542, 15.2939
4959, 102692, 6119.481, 15.2938
4960, 101261, 6119.420, 15.2936
4961, 100941, 6119.359, 15.2935
4962, 101843, 6119.298, 15.2933
4963, 103523, 6119.237, 15.2932
4964, 105332, 6119.175, 15.2930
4965, 106783, 6119.114, 15.2928
4966, 107778, 6119.053, 15.2927
4967, 108454, 6118.992, 15.2925
4968, 108926, 6118.931, 15.2924
4969, 109241, 6118.870, 15.2922
4970, 109378, 6118.809, 15.2921
4971, 109149, 6118.748, 15.2919
4972, 108300, 6118.686, 15.2918
4973, 106941, 6118.625, 15.2916
4974, 105626, 6118.564, 15.2915
4975, 104765, 6118.503, 15.2913
4976, 104243, 6118.442, 15.2912
4977, 103856, 6118.381, 15.2910
4978, 103773, 6118.320, 15.2909
4979, 104138, 6118.258, 15.2907
4980, 104631, 6118.197, 15.2906
4981, 104943, 6118.136, 15.2904
4982, 105343, 6118.075, 15.2903
4983, 106100, 6118.014, 15.2901
4984, 106623, 6117.953, 15.2899
4985, 105991, 6117.892, 15.2898
4986, 104315, 6117.831, 15.2896
4987, 102760, 6117.769, 15.2895
4988, 102107, 6117.708, 15.2893
4989, 101989, 6117.647, 15.2892
4990, 101723, 6117.586, 15.2890
4991, 101174, 6117.525, 15.2889
4992, 100526, 6117.464, 15.2887
4993, 99801, 6117.403, 15.2886
4994, 99068, 6117.341, 15.2884
4995, 98696, 6117.280, 15.2883
4996, 98950, 6117.219, 15.2881
4997, 99535, 6117.158, 15.2880
4998, 99829, 6117.097, 15.2878
4999, 99384, 6117.036, 15.2877
5000, 98109, 6116.975, 15.2875
5001, 96296, 6116.914, 15.2873
5002, 94692, 6116.852, 15.2872
5003, 94166, 6116.791, 15.2870
5004, 94909, 6116.730, 15.2869
5005, 96111, 6116.669, 15.2867
5006, 96735, 6116.608, 15.2866
5007, 96558, 6116.547, 15.2864
5008, 96266, 6116.486, 15.2863
5009, 96605, 6116.424, 15.2861
5010, 97634, 6116.363, 15.2860
5011, 98819, 6116.302, 15.2858
5012, 99685, 6116.241, 15.2857
5013, 100267, 6116.180, 15.2855
5014, 100899, 6116.119, 15.2854
5015, 101659, 6116.058, 15.2852
5016, 102250, 6115.997, 15.2851
5017, 102439, 6115.935, 15.2849
5018, 102376, 6115.874, 15.2848
5019, 102314, 6115.813, 15.2846
5020, 102177, 6115.752, 15.2844
5021, 101592, 6115.691, 15.2843
5022, 100201, 6115.630, 15.2841
5023, 97927, 6115.569, 15.2840
5024, 95231, 6115.507, 15.2838
5025, 93200, 6115.446, 15.2837
5026, 92905, 6115.385, 15.2835
5027, 94285, 6115.324, 15.2834
5028, 96071, 6115.263, 15.2832
5029, 97187, 6115.202, 15.2831
5030, 97833, 6115.141, 15.2829
5031, 98762, 6115.080, 15.2828
5032, 99945, 6115.018, 15.2826
5033, 100774, 6114.957, 15.2825
5034, 101268, 6114.896, 15.2823
5035, 102193, 6114.835, 15.2822
5036, 103876, 6114.774, 15.2820
5037, 105609, 6114.713, 15.2818
5038, 106430, 6114.652, 15.2817
5039, 106048, 6114.591, 15.2815
5040, 104899, 6114.529, 15.2814
5041, 103702, 6114.468, 15.2812
5042, 103005, 6114.407, 15.2811
5043, 102775, 6114.346, 15.2809
5044, 102450, 6114.285, 15.2808
5045, 101680, 6114.224, 15.2806
5046, 100845, 6114.163, 15.2805
5047, 100493, 6114.101, 15.2803
5048, 100646, 6114.040, 15.2802
5049, 101168, 6113.979, 15.2800
5050, 102354, 6113.918, 15.2799
5051, 104261, 6113.857, 15.2797
5052, 105820, 6113.796, 15.2796
5053, 105761, 6113.735, 15.2794
5054, 104409, 6113.674, 15.2793
5055, 103433, 6113.612, 15.2791
5056, 103658, 6113.551, 15.2789
5057, 104246, 6113.490, 15.2788
5058, 104341, 6113.429, 15.2786
5059, 104275, 6113.368, 15.2785
5060, 104495, 6113.307, 15.2783
5061, 104443, 6113.246, 15.2782
5062, 103556, 6113.184, 15.2780
5063, 102594, 6113.123, 15.2779
5064, 102856, 6113.062, 15.2777
5065, 104389, 6113.001, 15.2776
5066, 105953, 6112.940, 15.2774
5067, 106644, 6112.879, 15.2773
5068, 106683, 6112.818, 15.2771
5069, 106560, 6112.757, 15.2770
5070, 106209, 6112.695, 15.2768
5071, 105347, 6112.634, 15.2767
5072, 104181, 6112.573, 15.2765
5073, 103406, 6112.512, 15.2763
5074, 103543, 6112.451, 15.2762
5075, 104401, 6112.390, 15.2760
5076, 105217, 6112.329, 15.2759
5077, 105359, 6112.267, 15.2757
5078, 104921, 6112.206, 15.2756
5079, 104493, 6112.145, 15.2754
5080, 104476, 6112.084, 15.2753
5081, 104767, 6112.023, 15.2751
5082, 104974, 6111.962, 15.2750
5083, 104633, 6111.901, 15.2748
5084, 103387, 6111.840, 15.2747
5085, 101471, 6111.778, 15.2745
5086, 99950, 6111.717, 15.2744
5087, 99831, 6111.656, 15.2742
5088, 100774, 6111.595, 15.2741
5089, 101352, 6111.534, 15.2739
5090, 100830, 6111.473, 15.2738
5091, 100044, 6111.412, 15.2736
5092, 100113, 6111.350, 15.2734
5093, 100893, 6111.289, 15.2733
5094, 101362, 6111.228, 15.2731
5095, 101113, 6111.167, 15.2730
5096, 100715, 6111.106, 15.2728
5097, 100726, 6111.045, 15.2727
5098, 101020, 6110.984, 15.2725
5099, 101261, 6110.923, 15.2724
5100, 101536, 6110.861, 15.2722
5101, 102141, 6110.800, 15.2721
5102, 102882, 6110.739, 15.2719
5103, 102913, 6110.678, 15.2718
5104, 101533, 6110.617, 15.2716
5105, 99078, 6110.556, 15.2715
5106, 96804, 6110.495, 15.2713
5107, 95777, 6110.433, 15.2712
5108, 96105, 6110.372, 15.2710
5109, 97300, 6110.311, 15.2708
5110, 98890, 6110.250, 15.2707
5111, 100309, 6110.189, 15.2705
5112, 100793, 6110.128, 15.2704
5113, 100174, 6110.067, 15.2702
5114, 99495, 6110.006, 15.2701
5115, 100002, 6109.944, 15.2699
5116, 101573, 6109.883, 15.2698
5117, 102964, 6109.822, 15.2696
5118, 103477, 6109.761, 15.2695
5119, 103488, 6109.700, 15.2693
5120, 103336, 6109.639, 15.2692
5121, 102837, 6109.578, 15.2690
5122, 102213, 6109.516, 15.2689
5123, 102369, 6109.455, 15.2687
5124, 103619, 6109.394, 15.2686
5125, 105006, 6109.333, 15.2684
5126, 105537, 6109.272, 15.2683
5127, 105300, 6109.211, 15.2681
5128, 104744, 6109.150, 15.2679
5129, 103689, 6109.089, 15.2678
5130, 101927, 6109.027, 15.2676
5131, 100171, 6108.966, 15.2675
5132, 99413, 6108.905, 15.2673
5133, 99667, 6108.844, 15.2672
5134, 100140, 6108.783, 15.2670
5135, 100322, 6108.722, 15.2669
5136, 100156, 6108.661, 15.2667
5137, 99544, 6108.599, 15.2666
5138, 98582, 6108.538, 15.2664
5139, 98058, 6108.477, 15.2663
5140, 98764, 6108.416, 15.2661
5141, 100335, 6108.355, 15.2660
5142, 101597, 6108.294, 15.2658
5143, 102073, 6108.233, 15.2657
5144, 102364, 6108.172, 15.2655
5145, 102963, 6108.110, 15.2653
5146, 103470, 6108.049, 15.2652
5147, 103296, 6107.988, 15.2650
5148, 102608, 6107.927, 15.2649
5149, 102225, 6107.866, 15.2647
5150, 102891, 6107.805, 15.2646
5151, 104798, 6107.744, 15.2644
5152, 107474, 6107.682, 15.2643
5153, 109977, 6107.621, 15.2641
5154, 111492, 6107.560, 15.2640
5155, 111887, 6107.499, 15.2638
5156, 111572, 6107.438, 15.2637
5157, 110801, 6107.377, 15.2635
5158, 109468, 6107.316, 15.2634
5159, 107641, 6107.255, 15.2632
5160, 105941, 6107.193, 15.2631
5161, 105101, 6107.132, 15.2629
5162, 105198, 6107.071, 15.2628
5163, 105508, 6107.010, 15.2626
5164, 105159, 6106.949, 15.2624
5165, 103941, 6106.888, 15.2623
5166, 102452, 6106.827, 15.2621
5167, 101487, 6106.765, 15.2620
5168, 101400, 6106.704, 15.2618
5169, 102128, 6106.643, 15.2617
5170, 103539, 6106.582, 15.2615
5171, 105316, 6106.521, 15.2614
5172, 106646, 6106.460, 15.2612
5173, 106628, 6106.399, 15.2611
5174, 105194, 6106.338, 15.2609
5175, 103171, 6106.276, 15.2608
5176, 101266, 6106.215, 15.2606
5177, 99471, 6106.154, 15.2605
5178, 97656, 6106.093, 15.2603
5179, 96124, 6106.032, 15.2602
5180, 95125, 6105.971, 15.2600
5181, 94274, 6105.910, 15.2598
5182, 93083, 6105.848, 15.2597
5183, 91773, 6105.787, 15.2595
5184, 91031, 6105.726, 15.2594
5185, 91104, 6105.665, 15.2592
5186, 91658, 6105.604, 15.2591
5187, 92380, 6105.543, 15.2589
5188, 93329, 6105.482, 15.2588
5189, 94763, 6105.421, 15.2586
5190, 96902, 6105.359, 15.2585
5191, 99662, 6105.298, 15.2583
5192, 102326, 6105.237, 15.2582
5193, 103822, 6105.176, 15.2580
5194, 103820, 6105.115, 15.2579
5195, 103322, 6105.054, 15.2577
5196, 103576, 6104.993, 15.2576
5197, 104534, 6104.931, 15.2574
5198, 104952, 6104.870, 15.2572
5199, 104041, 6104.809, 15.2571
5200, 102458, 6104.748, 15.2569
5201, 101513, 6104.687, 15.2568
5202, 101841, 6104.626, 15.2566
5203, 103094, 6104.565, 15.2565
5204, 104594, 6104.504, 15.2563
5205, 105948, 6104.442, 15.2562
5206, 107019, 6104.381, 15.2560
5207, 107532, 6104.320, 15.2559
5208, 107010, 6104.259, 15.2557
5209, 105328, 6104.198, 15.2556
5210, 103245, 6104.137, 15.2554
5211, 102001, 6104.076, 15.2553
5212, 102179, 6104.014, 15.2551
5213, 103171, 6103.953, 15.2550
5214, 103887, 6103.892, 15.2548
5215, 103723, 6103.831, 15.2547
5216, 102723, 6103.770, 15.2545
5217, 101247, 6103.709, 15.2543
5218, 99805, 6103.648, 15.2542
5219, 98958, 6103.587, 15.2540
5220, 98968, 6103.525, 15.2539
5221, 99647, 6103.464, 15.2537
5222, 100699, 6103.403, 15.2536
5223, 101978, 6103.342, 15.2534
5224, 103230, 6103.281, 15.2533
5225, 104011, 6103.220, 15.2531
5226, 104167, 6103.159, 15.2530
5227, 104085, 6103.098, 15.2528
5228, 104107, 6103.036, 15.2527
5229, 104014, 6102.975, 15.2525
5230, 103463, 6102.914, 15.2524
5231, 102671, 6102.853, 15.2522
5232, 102179, 6102.792, 15.2521
5233, 102124, 6102.731, 15.2519
5234, 102130, 6102.670, 15.2517
5235, 101755, 6102.608, 15.2516
5236, 100727, 6102.547, 15.2514
5237, 99001, 6102.486, 15.2513
5238, 96980, 6102.425, 15.2511
5239, 95533, 6102.364, 15.2510
5240, 95349, 6102.303, 15.2508
5241, 96346, 6102.242, 15.2507
5242, 97915, 6102.181, 15.2505
5243, 99530, 6102.119, 15.2504
5244, 100863, 6102.058, 15.2502
5245, 101699, 6101.997, 15.2501
5246, 102155, 6101.936, 15.2499
5247, 102720, 6101.875, 15.2498
5248, 103624, 6101.814, 15.2496
5249, 104354, 6101.753, 15.2495
5250, 104210, 6101.691, 15.2493
5251, 103096, 6101.630, 15.2492
5252, 101456, 6101.569, 15.2490
5253, 99730, 6101.508, 15.2488
5254, 98313, 6101.447, 15.2487
5255, 97626, 6101.386, 15.2485
5256, 97652, 6101.325, 15.2484
5257, 97717, 6101.264, 15.2482
5258, 97379, 6101.202, 15.2481
5259, 97273, 6101.141, 15.2479
5260, 98296, 6101.080, 15.2478
5261, 100132, 6101.019, 15.2476
5262, 101357, 6100.958, 15.2475
5263, 101101, 6100.897, 15.2473
5264, 99954, 6100.836, 15.2472
5265, 99145, 6100.774, 15.2470
5266, 99407, 6100.713, 15.2469
5267, 100695, 6100.652, 15.2467
5268, 102397, 6100.591, 15.2466
5269, 103664, 6100.530, 15.2464
5270, 104001, 6100.469, 15.2462
5271, 103734, 6100.408, 15.2461
5272, 103538, 6100.347, 15.2459
5273, 103569, 6100.285, 15.2458
5274, 103541, 6100.224, 15.2456
5275, 103580, 6100.163, 15.2455
5276, 104250, 6100.102, 15.2453
5277, 105490, 6100.041, 15.2452
5278, 106207, 6099.980, 15.2450
5279, 105385, 6099.919, 15.2449
5280, 103266, 6099.857, 15.2447
5281, 101025, 6099.796, 15.2446
5282, 99528, 6099.735, 15.2444
5283, 98726, 6099.674, 15.2443
5284, 98091, 6099.613, 15.2441
5285, 97346, 6099.552, 15.2440
5286, 96748, 6099.491, 15.2438
5287, 96803, 6099.430, 15.2437
5288, 97692, 6099.368, 15.2435
5289, 99026, 6099.307, 15.2433
5290, 100155, 6099.246, 15.2432
5291, 100651, 6099.185, 15.2430
5292, 100435, 6099.124, 15.2429
5293, 99694, 6099.063, 15.2427
5294, 98884, 6099.002, 15.2426
5295, 98586, 6098.940, 15.2424
5296, 98998, 6098.879, 15.2423
5297, 99600, 6098.818, 15.2421
5298, 99607, 6098.757, 15.2420
5299, 98707, 6098.696, 15.2418
5300, 97272, 6098.635, 15.2417
5301, 96055, 6098.574, 15.2415
5302, 95823, 6098.513, 15.2414
5303, 96860, 6098.451, 15.2412
5304, 98446, 6098.390, 15.2411
5305, 99232, 6098.329, 15.2409
5306, 98649, 6098.268, 15.2407
5307, 97680, 6098.207, 15.2406
5308, 97703, 6098.146, 15.2404
5309, 98840, 6098.085, 15.2403
5310, 100019, 6098.023, 15.2401
5311, 100417, 6097.962, 15.2400
5312, 100056, 6097.901, 15.2398
5313, 99120, 6097.840, 15.2397
5314, 97585, 6097.779, 15.2395
5315, 95726, 6097.718, 15.2394
5316, 94299, 6097.657, 15.2392
5317, 93943, 6097.596, 15.2391
5318, 94816, 6097.534, 15.2389
5319, 96782, 6097.473, 15.2388
5320, 99334, 6097.412, 15.2386
5321, 101343, 6097.351, 15.2385
5322, 101738, 6097.290, 15.2383
5323, 100746, 6097.229, 15.2382
5324, 99775, 6097.168, 15.2380
5325, 99683, 6097.106, 15.2378
5326, 99761, 6097.045, 15.2377
5327, 98854, 6096.984, 15.2375
5328, 96909, 6096.923, 15.2374
5329, 94970, 6096.862, 15.2372
5330, 94004, 6096.801, 15.2371
5331, 94249, 6096.740, 15.2369
5332, 95308, 6096.679, 15.2368
5333, 96447, 6096.617, 15.2366
5334, 97074, 6096.556, 15.2365
5335, 97389, 6096.495, 15.2363
5336, 98275, 6096.434, 15.2362
5337, 100152, 6096.373, 15.2360
5338, 102188, 6096.312, 15.2359
5339, 103154, 6096.251, 15.2357
5340, 102878, 6096.189, 15.2356
5341, 102327, 6096.128, 15.2354
5342, 102333, 6096.067, 15.2352
5343, 102782, 6096.006, 15.2351
5344, 103117, 6095.945, 15.2349
5345, 103164, 6095.884, 15.2348
5346, 103192, 6095.823, 15.2346
5347, 103433, 6095.762, 15.2345
5348, 103822, 6095.700, 15.2343
5349, 104124, 6095.639, 15.2342
5350, 104201, 6095.578, 15.2340
5351, 104145, 6095.517, 15.2339
5352, 104217, 6095.456, 15.2337
5353, 104586, 6095.395, 15.2336
5354, 105138, 6095.334, 15.2334
5355, 105598, 6095.272, 15.2333
5356, 105881, 6095.211, 15.2331
5357, 106213, 6095.150, 15.2330
5358, 106840, 6095.089, 15.2328
5359, 107668, 6095.028, 15.2327
5360, 108332, 6094.967, 15.2325
5361, 108611, 6094.906, 15.2323
5362, 108607, 6094.845, 15.2322
5363, 108461, 6094.783, 15.2320
5364, 108045, 6094.722, 15.2319
5365, 107107, 6094.661, 15.2317
5366, 105592, 6094.600, 15.2316
5367, 103644, 6094.539, 15.2314
5368, 101462, 6094.478, 15.2313
5369, 99417, 6094.417, 15.2311
5370, 98122, 6094.355, 15.2310
5371, 97944, 6094.294, 15.2308
5372, 98449, 6094.233, 15.2307
5373, 98800, 6094.172, 15.2305
5374, 98750, 6094.111, 15.2304
5375, 98756, 6094.050, 15.2302
5376, 99026, 6093.989, 15.2301
5377, 99096, 6093.928, 15.2299
5378, 98642, 6093.866, 15.2297
5379, 98074, 6093.805, 15.2296
5380, 97866, 6093.744, 15.2294
5381, 97817, 6093.683, 15.2293
5382, 97543, 6093.622, 15.2291
5383, 97185, 6093.561, 15.2290
5384, 96981, 6093.500, 15.2288
5385, 96589, 6093.438, 15.2287
5386, 95723, 6093.377, 15.2285
5387, 95156, 6093.316, 15.2284
5388, 96098, 6093.255, 15.2282
5389, 98480, 6093.194, 15.2281
5390, 100715, 6093.133, 15.2279
5391, 101450, 6093.072, 15.2278
5392, 100935, 6093.011, 15.2276
5393, 100377, 6092.949, 15.2275
5394, 100490, 6092.888, 15.2273
5395, 101047, 6092.827, 15.2272
5396, 101447, 6092.766, 15.2270
5397, 101418, 6092.705, 15.2268
5398, 101318, 6092.644, 15.2267
5399, 101858, 6092.583, 15.2265
5400, 103306, 6092.522, 15.2264
5401, 104968, 6092.460, 15.2262
5402, 105828, 6092.399, 15.2261
5403, 105661, 6092.338, 15.2259
5404, 105107, 6092.277, 15.2258
5405, 104585, 6092.216, 15.2256
5406, 103759, 6092.155, 15.2255
5407, 102320, 6092.094, 15.2253
5408, 100740, 6092.032, 15.2252
5409, 99855, 6091.971, 15.2250
5410, 99977, 6091.910, 15.2249
5411, 100793, 6091.849, 15.2247
5412, 101880, 6091.788, 15.2246
5413, 102893, 6091.727, 15.2244
5414, 103356, 6091.666, 15.2242
5415, 102772, 6091.605, 15.2241
5416, 101117, 6091.543, 15.2239
5417, 99050, 6091.482, 15.2238
5418, 97362, 6091.421, 15.2236
5419, 96308, 6091.360, 15.2235
5420, 95645, 6091.299, 15.2233
5421, 95322, 6091.238, 15.2232
5422, 95775, 6091.177, 15.2230
5423, 97219, 6091.115, 15.2229
5424, 98910, 6091.054, 15.2227
5425, 99694, 6090.993, 15.2226
5426, 99350, 6090.932, 15.2224
5427, 98865, 6090.871, 15.2223
5428, 99175, 6090.810, 15.2221
5429, 100150, 6090.749, 15.2220
5430, 101119, 6090.688, 15.2218
5431, 101821, 6090.626, 15.2217
5432, 102379, 6090.565, 15.2215
5433, 102807, 6090.504, 15.2213
5434, 103118, 6090.443, 15.2212
5435, 103549, 6090.382, 15.2210
5436, 104135, 6090.321, 15.2209
5437, 104351, 6090.260, 15.2207
5438, 103798, 6090.198, 15.2206
5439, 102905, 6090.137, 15.2204
5440, 102345, 6090.076, 15.2203
5441, 102052, 6090.015, 15.2201
5442, 101475, 6089.954, 15.2200
5443, 100592, 6089.893, 15.2198
5444, 99883, 6089.832, 15.2197
5445, 99561, 6089.771, 15.2195
5446, 99573, 6089.709, 15.2194
5447, 100180, 6089.648, 15.2192
5448, 101572, 6089.587, 15.2191
5449, 102952, 6089.526, 15.2189
5450, 102973, 6089.465, 15.2187
5451, 101322, 6089.404, 15.2186
5452, 99112, 6089.343, 15.2184
5453, 97514, 6089.281, 15.2183
5454, 96729, 6089.220, 15.2181
5455, 96463, 6089.159, 15.2180
5456, 96604, 6089.098, 15.2178
5457, 97095, 6089.037, 15.2177
5458, 97711, 6088.976, 15.2175
5459, 98301, 6088.915, 15.2174
5460, 98809, 6088.854, 15.2172
5461, 98991, 6088.792, 15.2171
5462, 98663, 6088.731, 15.2169
5463, 98255, 6088.670, 15.2168
5464, 98466, 6088.609, 15.2166
5465, 99317, 6088.548, 15.2165
5466, 100292, 6088.487, 15.2163
5467, 101390, 6088.426, 15.2162
5468, 103131, 6088.364, 15.2160
5469, 105318, 6088.303, 15.2158
5470, 106878, 6088.242, 15.2157
5471, 107331, 6088.181, 15.2155
5472, 107436, 6088.120, 15.2154
5473, 107842, 6088.059, 15.2152
5474, 108102, 6087.998, 15.2151
5475, 107723, 6087.937, 15.2149
5476, 107301, 6087.875, 15.2148
5477, 107639, 6087.814, 15.2146
5478, 108363, 6087.753, 15.2145
5479, 108413, 6087.692, 15.2143
5480, 107550, 6087.631, 15.2142
5481, 106459, 6087.570, 15.2140
5482, 105581, 6087.509, 15.2139
5483, 104772, 6087.447, 15.2137
5484, 104056, 6087.386, 15.2136
5485, 103902, 6087.325, 15.2134
5486, 104550, 6087.264, 15.2132
5487, 105584, 6087.203, 15.2131
5488, 106342, 6087.142, 15.2129
5489, 106493, 6087.081, 15.2128
5490, 106146, 6087.020, 15.2126
5491, 105617, 6086.958, 15.2125
5492, 105028, 6086.897, 15.2123
5493, 104149, 6086.836, 15.2122
5494, 102802, 6086.775, 15.2120
5495, 101456, 6086.714, 15.2119
5496, 100934, 6086.653, 15.2117
5497, 101351, 6086.592, 15.2116
5498, 101808, 6086.530, 15.2114
5499, 101474, 6086.469, 15.2113
5500, 100505, 6086.408, 15.2111
5501, 99553, 6086.347, 15.2110
5502, 98841, 6086.286, 15.2108
5503, 98258, 6086.225, 15.2107
5504, 97948, 6086.164, 15.2105
5505, 98247, 6086.103, 15.2103
5506, 99281, 6086.041, 15.2102
5507, 101025, 6085.980, 15.2100
5508, 103445, 6085.919, 15.2099
5509, 106079, 6085.858, 15.2097
5510, 107922, 6085.797, 15.2096
5511, 108372, 6085.736, 15.2094
5512, 108052, 6085.675, 15.2093
5513, 108001, 6085.613, 15.2091
5514, 108217, 6085.552, 15.2090
5515, 107709, 6085.491, 15.2088
5516, 105978, 6085.430, 15.2087
5517, 103738, 6085.369, 15.2085
5518, 102032, 6085.308, 15.2084
5519, 101178, 6085.247, 15.2082
5520, 100814, 6085.186, 15.2081
5521, 100539, 6085.124, 15.2079
5522, 100285, 6085.063, 15.2077
5523, 100253, 6085.002, 15.2076
5524, 100674, 6084.941, 15.2074
5525, 101528, 6084.880, 15.2073
5526, 102512, 6084.819, 15.2071
5527, 103320, 6084.758, 15.2070
5528, 103839, 6084.696, 15.2068
5529, 103973, 6084.635, 15.2067
5530, 103639, 6084.574, 15.2065
5531, 103182, 6084.513, 15.2064
5532, 103435, 6084.452, 15.2062
5533, 104782, 6084.391, 15.2061
5534, 106344, 6084.330, 15.2059
5535, 106675, 6084.269, 15.2058
5536, 105319, 6084.207, 15.2056
5537, 103174, 6084.146, 15.2055
5538, 101315, 6084.085, 15.2053
5539, 99996, 6084.024, 15.2052
5540, 98976, 6083.963, 15.2050
5541, 98264, 6083.902, 15.2048
5542, 98110, 6083.841, 15.2047
5543, 98526, 6083.779, 15.2045
5544, 99203, 6083.718, 15.2044
5545, 99834, 6083.657, 15.2042
5546, 100219, 6083.596, 15.2041
5547, 100167, 6083.535, 15.2039
5548, 99579, 6083.474, 15.2038
5549, 98776, 6083.413, 15.2036
5550, 98491, 6083.352, 15.2035
5551, 99290, 6083.290, 15.2033
5552, 100904, 6083.229, 15.2032
5553, 102346, 6083.168, 15.2030
5554, 102832, 6083.107, 15.2029
5555, 102530, 6083.046, 15.2027
5556, 102157, 6082.985, 15.2026
5557, 101919, 6082.924, 15.2024
5558, 101214, 6082.862, 15.2022
5559, 99595, 6082.801, 15.2021
5560, 97687, 6082.740, 15.2019
5561, 96734, 6082.679, 15.2018
5562, 97267, 6082.618, 15.2016
5563, 98600, 6082.557, 15.2015
5564, 99686, 6082.496, 15.2013
5565, 100162, 6082.435, 15.2012
5566, 100332, 6082.373, 15.2010
5567, 100415, 6082.312, 15.2009
5568, 100214, 6082.251, 15.2007
5569, 99567, 6082.190, 15.2006
5570, 98755, 6082.129, 15.2004
5571, 98207, 6082.068, 15.2003
5572, 98010, 6082.007, 15.2001
5573, 98038, 6081.945, 15.2000
5574, 98424, 6081.884, 15.1998
5575, 99460, 6081.823, 15.1997
5576, 100990, 6081.762, 15.1995
5577, 102360, 6081.701, 15.1993
5578, 103176, 6081.640, 15.1992
5579, 103711, 6081.579, 15.1990
5580, 104316, 6081.518, 15.1989
5581, 104823, 6081.456, 15.1987
5582, 104924, 6081.395, 15.1986
5583, 104737, 6081.334, 15.1984
5584, 104609, 6081.273, 15.1983
5585, 104653, 6081.212, 15.1981
5586, 104928, 6081.151, 15.1980
5587, 105644, 6081.090, 15.1978
5588, 106584, 6081.029, 15.1977
5589, 106698, 6080.967, 15.1975
5590, 105094, 6080.906, 15.1974
5591, 102305, 6080.845, 15.1972
5592, 99786, 6080.784, 15.1971
5593, 98256, 6080.723, 15.1969
5594, 97358, 6080.662, 15.1967
5595, 96896, 6080.601, 15.1966
5596, 97318, 6080.539, 15.1964
5597, 98698, 6080.478, 15.1963
5598, 100220, 6080.417, 15.1961
5599, 101245, 6080.356, 15.1960
5600, 102223, 6080.295, 15.1958
5601, 103951, 6080.234, 15.1957
5602, 106363, 6080.173, 15.1955
5603, 108570, 6080.112, 15.1954
5604, 109735, 6080.050, 15.1952
5605, 109569, 6079.989, 15.1951
5606, 108352, 6079.928, 15.1949
5607, 106879, 6079.867, 15.1948
5608, 106041, 6079.806, 15.1946
5609, 106112, 6079.745, 15.1945
5610, 106647, 6079.684, 15.1943
5611, 107218, 6079.622, 15.1942
5612, 107790, 6079.561, 15.1940
5613, 108339, 6079.500, 15.1938
5614, 108631, 6079.439, 15.1937
5615, 108680, 6079.378, 15.1935
5616, 108815, 6079.317, 15.1934
5617, 109055, 6079.256, 15.1932
5618, 108988, 6079.195, 15.1931
5619, 108555, 6079.133, 15.1929
5620, 108298, 6079.072, 15.1928
5621, 108435, 6079.011, 15.1926
5622, 108382, 6078.950, 15.1925
5623, 107748, 6078.889, 15.1923
5624, 107118, 6078.828, 15.1922
5625, 107254, 6078.767, 15.1920
5626, 108046, 6078.705, 15.1919
5627, 108922, 6078.644, 15.1917
5628, 109725, 6078.583, 15.1916
5629, 110466, 6078.522, 15.1914
5630, 110700, 6078.461, 15.1912
5631, 110032, 6078.400, 15.1911
5632, 108938, 6078.339, 15.1909
5633, 108244, 6078.278, 15.1908
5634, 108003, 6078.216, 15.1906
5635, 107691, 6078.155, 15.1905
5636, 107293, 6078.094, 15.1903
5637, 107297, 6078.033, 15.1902
5638, 107657, 6077.972, 15.1900
5639, 107645, 6077.911, 15.1899
5640, 106929, 6077.850, 15.1897
5641, 106064, 6077.788, 15.1896
5642, 105628, 6077.727, 15.1894
5643, 105429, 6077.666, 15.1893
5644, 104887, 6077.605, 15.1891
5645, 103797, 6077.544, 15.1890
5646, 102434, 6077.483, 15.1888
5647, 101155, 6077.422, 15.1887
5648, 100129, 6077.361, 15.1885
5649, 99316, 6077.299, 15.1883
5650, 98601, 6077.238, 15.1882
5651, 98024, 6077.177, 15.1880
5652, 97802, 6077.116, 15.1879
5653, 98028, 6077.055, 15.1877
5654, 98415, 6076.994, 15.1876
5655, 98492, 6076.933, 15.1874
5656, 98030, 6076.871, 15.1873
5657, 97255, 6076.810, 15.1871
5658, 96758, 6076.749, 15.1870
5659, 97184, 6076.688, 15.1868
5660, 98625, 6076.627, 15.1867
5661, 100228, 6076.566, 15.1865
5662, 100825, 6076.505, 15.1864
5663, 100194, 6076.444, 15.1862
5664, 99313, 6076.382, 15.1861
5665, 99147, 6076.321, 15.1859
5666, 99641, 6076.260, 15.1857
5667, 100228, 6076.199, 15.1856
5668, 100817, 6076.138, 15.1854
5669, 101765, 6076.077, 15.1853
5670, 103188, 6076.016, 15.1851
5671, 104751, 6075.954, 15.1850
5672, 105879, 6075.893, 15.1848
5673, 105843, 6075.832, 15.1847
5674, 104135, 6075.771, 15.1845
5675, 101289, 6075.710, 15.1844
5676, 98869, 6075.649, 15.1842
5677, 97985, 6075.588, 15.1841
5678, 98094, 6075.527, 15.1839
5679, 97970, 6075.465, 15.1838
5680, 97532, 6075.404, 15.1836
5681, 97830, 6075.343, 15.1835
5682, 99341, 6075.282, 15.1833
5683, 101136, 6075.221, 15.1832
5684, 101964, 6075.160, 15.1830
5685, 101514, 6075.099, 15.1828
5686, 100356, 6075.037, 15.1827
5687, 99163, 6074.976, 15.1825
5688, 98327, 6074.915, 15.1824
5689, 98060, 6074.854, 15.1822
5690, 98485, 6074.793, 15.1821
5691, 99540, 6074.732, 15.1819
5692, 100807, 6074.671, 15.1818
5693, 101595, 6074.610, 15.1816
5694, 101522, 6074.548, 15.1815
5695, 101051, 6074.487, 15.1813
5696, 101108, 6074.426, 15.1812
5697, 102078, 6074.365, 15.1810
5698, 103644, 6074.304, 15.1809
5699, 105638, 6074.243, 15.1807
5700, 108192, 6074.182, 15.1806
5701, 110691, 6074.120, 15.1804
5702, 111595, 6074.059, 15.1802
5703, 110193, 6073.998, 15.1801
5704, 107881, 6073.937, 15.1799
5705, 106637, 6073.876, 15.1798
5706, 106625, 6073.815, 15.1796
5707, 106377, 6073.754, 15.1795
5708, 105049, 6073.693, 15.1793
5709, 103316, 6073.631, 15.1792
5710, 102070, 6073.570, 15.1790
5711, 101375, 6073.509, 15.1789
5712, 100925, 6073.448, 15.1787
5713, 100615, 6073.387, 15.1786
5714, 100385, 6073.326, 15.1784
5715, 100224, 6073.265, 15.1783
5716, 100546, 6073.203, 15.1781
5717, 101786, 6073.142, 15.1780
5718, 103446, 6073.081, 15.1778
5719, 104314, 6073.020, 15.1776
5720, 103915, 6072.959, 15.1775
5721, 103038, 6072.898, 15.1773
5722, 102518, 6072.837, 15.1772
5723, 102242, 6072.776, 15.1770
5724, 101746, 6072.714, 15.1769
5725, 101127, 6072.653, 15.1767
5726, 100823, 6072.592, 15.1766
5727, 100876, 6072.531, 15.1764
5728, 100924, 6072.470, 15.1763
5729, 100667, 6072.409, 15.1761
5730, 100088, 6072.348, 15.1760
5731, 99509, 6072.286, 15.1758
5732, 99536, 6072.225, 15.1757
5733, 100565, 6072.164, 15.1755
5734, 102195, 6072.103, 15.1754
5735, 103504, 6072.042, 15.1752
5736, 104024, 6071.981, 15.1751
5737, 103950, 6071.920, 15.1749
5738, 103398, 6071.859, 15.1747
5739, 102148, 6071.797, 15.1746
5740, 100428, 6071.736, 15.1744
5741, 99211, 6071.675, 15.1743
5742, 99139, 6071.614, 15.1741
5743, 99647, 6071.553, 15.1740
5744, 99723, 6071.492, 15.1738
5745, 99201, 6071.431, 15.1737
5746, 98709, 6071.369, 15.1735
5747, 98609, 6071.308, 15.1734
5748, 98634, 6071.247, 15.1732
5749, 98593, 6071.186, 15.1731
5750, 98789, 6071.125, 15.1729
5751, 99532, 6071.064, 15.1728
5752, 100598, 6071.003, 15.1726
5753, 101484, 6070.942, 15.1725
5754, 102121, 6070.880, 15.1723
5755, 103017, 6070.819, 15.1721
5756, 104586, 6070.758, 15.1720
5757, 106482, 6070.697, 15.1718
5758, 107858, 6070.636, 15.1717
5759, 108317, 6070.575, 15.1715
5760, 108241, 6070.514, 15.1714
5761, 108070, 6070.453, 15.1712
5762, 107667, 6070.391, 15.1711
5763, 106800, 6070.330, 15.1709
5764, 105853, 6070.269, 15.1708
5765, 105429, 6070.208, 15.1706
5766, 105407, 6070.147, 15.1705
5767, 105055, 6070.086, 15.1703
5768, 104157, 6070.025, 15.1702
5769, 103380, 6069.963, 15.1700
5770, 103348, 6069.902, 15.1699
5771, 103826, 6069.841, 15.1697
5772, 104011, 6069.780, 15.1696
5773, 103227, 6069.719, 15.1694
5774, 101259, 6069.658, 15.1692
5775, 98508, 6069.597, 15.1691
5776, 96044, 6069.536, 15.1689
5777, 94981, 6069.474, 15.1688
5778, 95472, 6069.413, 15.1686
5779, 96616, 6069.352, 15.1685
5780, 97585, 6069.291, 15.1683
5781, 98432, 6069.230, 15.1682
5782, 99568, 6069.169, 15.1680
5783, 100942, 6069.108, 15.1679
5784, 102134, 6069.046, 15.1677
5785, 102904, 6068.985, 15.1676
5786, 103214, 6068.924, 15.1674
5787, 102967, 6068.863, 15.1673
5788, 102229, 6068.802, 15.1671
5789, 101579, 6068.741, 15.1670
5790, 101719, 6068.680, 15.1668
5791, 102671, 6068.619, 15.1666
5792, 103717, 6068.557, 15.1665
5793, 104236, 6068.496, 15.1663
5794, 104299, 6068.435, 15.1662
5795, 104231, 6068.374, 15.1660
5796, 103912, 6068.313, 15.1659
5797, 102905, 6068.252, 15.1657
5798, 101350, 6068.191, 15.1656
5799, 100239, 6068.129, 15.1654
5800, 100380, 6068.068, 15.1653
5801, 101218, 6068.007, 15.1651
5802, 101288, 6067.946, 15.1650
5803, 99965, 6067.885, 15.1648
5804, 98242, 6067.824, 15.1647
5805, 97421, 6067.763, 15.1645
5806, 97611, 6067.702, 15.1644
5807, 98047, 6067.640, 15.1642
5808, 98423, 6067.579, 15.1641
5809, 99038, 6067.518, 15.1639
5810, 99796, 6067.457, 15.1637
5811, 100021, 6067.396, 15.1636
5812, 99528, 6067.335, 15.1634
5813, 99095, 6067.274, 15.1633
5814, 99504, 6067.212, 15.1631
5815, 100619, 6067.151, 15.1630
5816, 101781, 6067.090, 15.1628
5817, 102669, 6067.029, 15.1627
5818, 103331, 6066.968, 15.1625
5819, 103752, 6066.907, 15.1624
5820, 103807, 6066.846, 15.1622
5821, 103547, 6066.785, 15.1621
5822, 103174, 6066.723, 15.1619
5823, 102829, 6066.662, 15.1618
5824, 102592, 6066.601, 15.1616
5825, 102521, 6066.540, 15.1615
5826, 102518, 6066.479, 15.1613
5827, 102368, 6066.418, 15.1611
5828, 102120, 6066.357, 15.1610
5829, 102221, 6066.295, 15.1608
5830, 102957, 6066.234, 15.1607
5831, 103902, 6066.173, 15.1605
5832, 104290, 6066.112, 15.1604
5833, 104033, 6066.051, 15.1602
5834, 104059, 6065.990, 15.1601
5835, 105366, 6065.929, 15.1599
5836, 107806, 6065.868, 15.1598
5837, 110094, 6065.806, 15.1596
5838, 111175, 6065.745, 15.1595
5839, 111291, 6065.684, 15.1593
5840, 111395, 6065.623, 15.1592
5841, 111731, 6065.562, 15.1590
5842, 111595, 6065.501, 15.1589
5843, 110544, 6065.440, 15.1587
5844, 109170, 6065.378, 15.1586
5845, 108277, 6065.317, 15.1584
5846, 107840, 6065.256, 15.1582
5847, 107327, 6065.195, 15.1581
5848, 106708, 6065.134, 15.1579
5849, 106524, 6065.073, 15.1578
5850, 107161, 6065.012, 15.1576
5851, 108495, 6064.951, 15.1575
5852, 110069, 6064.889, 15.1573
5853, 111177, 6064.828, 15.1572
5854, 111068, 6064.767, 15.1570
5855, 109660, 6064.706, 15.1569
5856, 107807, 6064.645, 15.1567
5857, 106303, 6064.584, 15.1566
5858, 104924, 6064.523, 15.1564
5859, 103072, 6064.461, 15.1563
5860, 100985, 6064.400, 15.1561
5861, 99420, 6064.339, 15.1560
5862, 98416, 6064.278, 15.1558
5863, 97427, 6064.217, 15.1556
5864, 96611, 6064.156, 15.1555
5865, 96786, 6064.095, 15.1553
5866, 97921, 6064.034, 15.1552
5867, 98780, 6063.972, 15.1550
5868, 98580, 6063.911, 15.1549
5869, 98027, 6063.850, 15.1547
5870, 98170, 6063.789, 15.1546
5871, 99062, 6063.728, 15.1544
5872, 100168, 6063.667, 15.1543
5873, 101348, 6063.606, 15.1541
5874, 102671, 6063.544, 15.1540
5875, 103828, 6063.483, 15.1538
5876, 104485, 6063.422, 15.1537
5877, 104906, 6063.361, 15.1535
5878, 105616, 6063.300, 15.1534
5879, 106703, 6063.239, 15.1532
5880, 107895, 6063.178, 15.1531
5881, 108950, 6063.117, 15.1529
5882, 109483, 6063.055, 15.1527
5883, 108850, 6062.994, 15.1526
5884, 106872, 6062.933, 15.1524
5885, 104448, 6062.872, 15.1523
5886, 102828, 6062.811, 15.1521
5887, 102348, 6062.750, 15.1520
5888, 102291, 6062.689, 15.1518
5889, 101835, 6062.627, 15.1517
5890, 100774, 6062.566, 15.1515
5891, 99507, 6062.505, 15.1514
5892, 98751, 6062.444, 15.1512
5893, 99158, 6062.383, 15.1511
5894, 100783, 6062.322, 15.1509
5895, 102964, 6062.261, 15.1508
5896, 104906, 6062.200, 15.1506
5897, 106296, 6062.138, 15.1505
5898, 107200, 6062.077, 15.1503
5899, 107682, 6062.016, 15.1501
5900, 107793, 6061.955, 15.1500
5901, 107647, 6061.894, 15.1498
5902, 107256, 6061.833, 15.1497
5903, 106566, 6061.772, 15.1495
5904, 105886, 6061.710, 15.1494
5905, 105851, 6061.649, 15.1492
5906, 106619, 6061.588, 15.1491
5907, 107568, 6061.527, 15.1489
5908, 108241, 6061.466, 15.1488
5909, 109073, 6061.405, 15.1486
5910, 110484, 6061.344, 15.1485
5911, 111623, 6061.283, 15.1483
5912, 110984, 6061.221, 15.1482
5913, 108378, 6061.160, 15.1480
5914, 105519, 6061.099, 15.1479
5915, 104354, 6061.038, 15.1477
5916, 105242, 6060.977, 15.1476
5917, 106995, 6060.916, 15.1474
5918, 108316, 6060.855, 15.1472
5919, 108865, 6060.793, 15.1471
5920, 109135, 6060.732, 15.1469
5921, 109606, 6060.671, 15.1468
5922, 110155, 6060.610, 15.1466
5923, 110294, 6060.549, 15.1465
5924, 109930, 6060.488, 15.1463
5925, 109615, 6060.427, 15.1462
5926, 109833, 6060.366, 15.1460
5927, 110233, 6060.304, 15.1459
5928, 109986, 6060.243, 15.1457
5929, 108856, 6060.182, 15.1456
5930, 107523, 6060.121, 15.1454
5931, 106751, 6060.060, 15.1453
5932, 106550, 6059.999, 15.1451
5933, 106306, 6059.938, 15.1450
5934, 105506, 6059.876, 15.1448
5935, 104117, 6059.815, 15.1446
5936, 102480, 6059.754, 15.1445
5937, 101112, 6059.693, 15.1443
5938, 100604, 6059.632, 15.1442
5939, 101321, 6059.571, 15.1440
5940, 103015, 6059.510, 15.1439
5941, 104854, 6059.449, 15.1437
5942, 106059, 6059.387, 15.1436
5943, 106521, 6059.326, 15.1434
5944, 106594, 6059.265, 15.1433
5945, 106398, 6059.204, 15.1431
5946, 105648, 6059.143, 15.1430
5947, 104277, 6059.082, 15.1428
5948, 102774, 6059.021, 15.1427
5949, 101606, 6058.960, 15.1425
5950, 100610, 6058.898, 15.1424
5951, 99373, 6058.837, 15.1422
5952, 98012, 6058.776, 15.1421
5953, 97092, 6058.715, 15.1419
5954, 96868, 6058.654, 15.1417
5955, 97060, 6058.593, 15.1416
5956, 97391, 6058.532, 15.1414
5957, 97881, 6058.470, 15.1413
5958, 98565, 6058.409, 15.1411
5959, 99303, 6058.348, 15.1410
5960, 99995, 6058.287, 15.1408
5961, 100676, 6058.226, 15.1407
5962, 101394, 6058.165, 15.1405
5963, 102229, 6058.104, 15.1404
5964, 103353, 6058.043, 15.1402
5965, 104735, 6057.981, 15.1401
5966, 105879, 6057.920, 15.1399
5967, 106292, 6057.859, 15.1398
5968, 106150, 6057.798, 15.1396
5969, 106035, 6057.737, 15.1395
5970, 106129, 6057.676, 15.1393
5971, 106134, 6057.615, 15.1391
5972, 105880, 6057.553, 15.1390
5973, 105390, 6057.492, 15.1388
5974, 104405, 6057.431, 15.1387
5975, 102628, 6057.370, 15.1385
5976, 100489, 6057.309, 15.1384
5977, 98936, 6057.248, 15.1382
5978, 98290, 6057.187, 15.1381
5979, 98030, 6057.126, 15.1379
5980, 97847, 6057.064, 15.1378
5981, 98062, 6057.003, 15.1376
5982, 98704, 6056.942, 15.1375
5983, 99052, 6056.881, 15.1373
5984, 98596, 6056.820, 15.1372
5985, 97750, 6056.759, 15.1370
5986, 97079, 6056.698, 15.1369
5987, 96530, 6056.636, 15.1367
5988, 96000, 6056.575, 15.1366
5989, 95958, 6056.514, 15.1364
5990, 96786, 6056.453, 15.1362
5991, 98033, 6056.392, 15.1361
5992, 99051, 6056.331, 15.1359
5993, 99909, 6056.270, 15.1358
5994, 100986, 6056.209, 15.1356
5995, 102068, 6056.147, 15.1355
5996, 102556, 6056.086, 15.1353
5997, 102286, 6056.025, 15.1352
5998, 101497, 6055.964, 15.1350
5999, 100356, 6055.903, 15.1349
6000, 99119, 6055.842, 15.1347
6001, 98346, 6055.781, 15.1346
6002, 98216, 6055.719, 15.1344
6003, 97957, 6055.658, 15.1343
6004, 96780, 6055.597, 15.1341
6005, 95167, 6055.536, 15.1340
6006, 94419, 6055.475, 15.1338
6007, 95061, 6055.414, 15.1336
6008, 96427, 6055.353, 15.1335
6009, 97732, 6055.292, 15.1333
6010, 98774, 6055.230, 15.1332
6011, 99606, 6055.169, 15.1330
6012, 100266, 6055.108, 15.1329
6013, 100987, 6055.047, 15.1327
6014, 102082, 6054.986, 15.1326
6015, 103462, 6054.925, 15.1324
6016, 104683, 6054.864, 15.1323
6017, 105485, 6054.802, 15.1321
6018, 105882, 6054.741, 15.1320
6019, 105794, 6054.680, 15.1318
6020, 105131, 6054.619, 15.1317
6021, 104230, 6054.558, 15.1315
6022, 103714, 6054.497, 15.1314
6023, 103856, 6054.436, 15.1312
6024, 104423, 6054.375, 15.1311
6025, 105095, 6054.313, 15.1309
6026, 105642, 6054.252, 15.1307
6027, 105815, 6054.191, 15.1306
6028, 105547, 6054.130, 15.1304
6029, 105163, 6054.069, 15.1303
6030, 105024, 6054.008, 15.1301
6031, 105111, 6053.947, 15.1300
6032, 105301, 6053.885, 15.1298
6033, 105681, 6053.824, 15.1297
6034, 106070, 6053.763, 15.1295
6035, 105690, 6053.702, 15.1294
6036, 104158, 6053.641, 15.1292
6037, 102473, 6053.580, 15.1291
6038, 102024, 6053.519, 15.1289
6039, 102712, 6053.458, 15.1288
6040, 103096, 6053.396, 15.1286
6041, 102442, 6053.335, 15.1285
6042, 101503, 6053.274, 15.1283
6043, 101097, 6053.213, 15.1281
6044, 101116, 6053.152, 15.1280
6045, 101370, 6053.091, 15.1278
6046, 102260, 6053.030, 15.1277
6047, 103727, 6052.968, 15.1275
6048, 104525, 6052.907, 15.1274
6049, 103653, 6052.846, 15.1272
6050, 102009, 6052.785, 15.1271
6051, 101529, 6052.724, 15.1269
6052, 102848, 6052.663, 15.1268
6053, 104761, 6052.602, 15.1266
6054, 105955, 6052.541, 15.1265
6055, 106352, 6052.479, 15.1263
6056, 106464, 6052.418, 15.1262
6057, 106204, 6052.357, 15.1260
6058, 104987, 6052.296, 15.1259
6059, 102783, 6052.235, 15.1257
6060, 100540, 6052.174, 15.1256
6061, 99403, 6052.113, 15.1254
6062, 99639, 6052.051, 15.1252
6063, 100483, 6051.990, 15.1251
6064, 101035, 6051.929, 15.1249
6065, 101153, 6051.868, 15.1248
6066, 101341, 6051.807, 15.1246
6067, 101914, 6051.746, 15.1245
6068, 102648, 6051.685, 15.1243
6069, 103247, 6051.624, 15.1242
6070, 103795, 6051.562, 15.1240
6071, 104499, 6051.501, 15.1239
6072, 105222, 6051.440, 15.1237
6073, 105556, 6051.379, 15.1236
6074, 105286, 6051.318, 15.1234
6075, 104637, 6051.257, 15.1233
6076, 104101, 6051.196, 15.1231
6077, 104057, 6051.134, 15.1230
6078, 104454, 6051.073, 15.1228
6079, 104844, 6051.012, 15.1226
6080, 104920, 6050.951, 15.1225
6081, 104994, 6050.890, 15.1223
6082, 105688, 6050.829, 15.1222
6083, 107027, 6050.768, 15.1220
6084, 108143, 6050.707, 15.1219
6085, 108100, 6050.645, 15.1217
6086, 106832, 6050.584, 15.1216
6087, 105094, 6050.523, 15.1214
6088, 103662, 6050.462, 15.1213
6089, 102821, 6050.401, 15.1211
6090, 102431, 6050.340, 15.1210
6091, 102149, 6050.279, 15.1208
6092, 101594, 6050.217, 15.1207
6093, 100586, 6050.156, 15.1205
6094, 99375, 6050.095, 15.1204
6095, 98512, 6050.034, 15.1202
6096, 98430, 6049.973, 15.1201
6097, 99157, 6049.912, 15.1199
6098, 100440, 6049.851, 15.1197
6099, 102031, 6049.790, 15.1196
6100, 103789, 6049.728, 15.1194
6101, 105596, 6049.667, 15.1193
6102, 107258, 6049.606, 15.1191
6103, 108536, 6049.545, 15.1190
6104, 109259, 6049.484, 15.1188
6105, 109429, 6049.423, 15.1187
6106, 109229, 6049.362, 15.1185
6107, 108895, 6049.300, 15.1184
6108, 108471, 6049.239, 15.1182
6109, 107688, 6049.178, 15.1181
6110, 106277, 6049.117, 15.1179
6111, 104484, 6049.056, 15.1178
6112, 103067, 6048.995, 15.1176
6113, 102521, 6048.934, 15.1175
6114, 102449, 6048.873, 15.1173
6115, 102061, 6048.811, 15.1171
6116, 101218, 6048.750, 15.1170
6117, 100526, 6048.689, 15.1168
6118, 100356, 6048.628, 15.1167
6119, 100321, 6048.567, 15.1165
6120, 100003, 6048.506, 15.1164
6121, 99679, 6048.445, 15.1162
6122, 99844, 6048.383, 15.1161
6123, 100392, 6048.322, 15.1159
6124, 100782, 6048.261, 15.1158
6125, 100903, 6048.200, 15.1156
6126, 101273, 6048.139, 15.1155
6127, 102380, 6048.078, 15.1153
6128, 104170, 6048.017, 15.1152
6129, 106088, 6047.956, 15.1150
6130, 107344, 6047.894, 15.1149
6131, 107307, 6047.833, 15.1147
6132, 106068, 6047.772, 15.1146
6133, 104507, 6047.711, 15.1144
6134, 103393, 6047.650, 15.1142
6135, 102506, 6047.589, 15.1141
6136, 101088, 6047.528, 15.1139
6137, 99107, 6047.467, 15.1138
6138, 97573, 6047.405, 15.1136
6139, 97509, 6047.344, 15.1135
6140, 98958, 6047.283, 15.1133
6141, 101037, 6047.222, 15.1132
6142, 102573, 6047.161, 15.1130
6143, 102771, 6047.100, 15.1129
6144, 101767, 6047.039, 15.1127
6145, 100668, 6046.977, 15.1126
6146, 100623, 6046.916, 15.1124
6147, 101721, 6046.855, 15.1123
6148, 103120, 6046.794, 15.1121
6149, 104160, 6046.733, 15.1120
6150, 104846, 6046.672, 15.1118
6151, 105281, 6046.611, 15.1116
6152, 105364, 6046.550, 15.1115
6153, 105295, 6046.488, 15.1113
6154, 105661, 6046.427, 15.1112
6155, 106576, 6046.366, 15.1110
6156, 107305, 6046.305, 15.1109
6157, 107234, 6046.244, 15.1107
6158, 106708, 6046.183, 15.1106
6159, 106343, 6046.122, 15.1104
6160, 105942, 6046.060, 15.1103
6161, 104829, 6045.999, 15.1101
6162, 103093, 6045.938, 15.1100
6163, 101653, 6045.877, 15.1098
6164, 101085, 6045.816, 15.1097
6165, 100976, 6045.755, 15.1095
6166, 100730, 6045.694, 15.1094
6167, 100478, 6045.633, 15.1092
6168, 100830, 6045.571, 15.1091
6169, 102000, 6045.510, 15.1089
6170, 103498, 6045.449, 15.1087
6171, 104610, 6045.388, 15.1086
6172, 104923, 6045.327, 15.1084
6173, 104382, 6045.266, 15.1083
6174, 103129, 6045.205, 15.1081
6175, 101500, 6045.143, 15.1080
6176, 100165, 6045.082, 15.1078
6177, 99964, 6045.021, 15.1077
6178, 101253, 6044.960, 15.1075
6179, 103397, 6044.899, 15.1074
6180, 105194, 6044.838, 15.1072
6181, 105945, 6044.777, 15.1071
6182, 105930, 6044.716, 15.1069
6183, 105781, 6044.654, 15.1068
6184, 105719, 6044.593, 15.1066
6185, 105641, 6044.532, 15.1065
6186, 105667, 6044.471, 15.1063
6187, 106163, 6044.410, 15.1061
6188, 107199, 6044.349, 15.1060
6189, 108236, 6044.288, 15.1058
6190, 108437, 6044.226, 15.1057
6191, 107272, 6044.165, 15.1055
6192, 104969, 6044.104, 15.1054
6193, 102461, 6044.043, 15.1052
6194, 100697, 6043.982, 15.1051
6195, 99846, 6043.921, 15.1049
6196, 99369, 6043.860, 15.1048
6197, 98999, 6043.799, 15.1046
6198, 99264, 6043.737, 15.1045
6199, 100678, 6043.676, 15.1043
6200, 102768, 6043.615, 15.1042
6201, 104446, 6043.554, 15.1040
6202, 105218, 6043.493, 15.1039
6203, 105390, 6043.432, 15.1037
6204, 105181, 6043.371, 15.1036
6205, 104388, 6043.309, 15.1034
6206, 103117, 6043.248, 15.1032
6207, 102141, 6043.187, 15.1031
6208, 102098, 6043.126, 15.1029
6209, 102784, 6043.065, 15.1028
6210, 103667, 6043.004, 15.1026
6211, 104623, 6042.943, 15.1025
6212, 105737, 6042.882, 15.1023
6213, 106772, 6042.820, 15.1022
6214, 107408, 6042.759, 15.1020
6215, 107715, 6042.698, 15.1019
6216, 107801, 6042.637, 15.1017
6217, 107295, 6042.576, 15.1016
6218, 105866, 6042.515, 15.1014
6219, 104125, 6042.454, 15.1013
6220, 103240, 6042.392, 15.1011
6221, 103650, 6042.331, 15.1010
6222, 104852, 6042.270, 15.1008
6223, 106445, 6042.209, 15.1006
6224, 108419, 6042.148, 15.1005
6225, 110151, 6042.087, 15.1003
6226, 110205, 6042.026, 15.1002
6227, 108007, 6041.965, 15.1000
6228, 105074, 6041.903, 15.0999
6229, 103635, 6041.842, 15.0997
6230, 104223, 6041.781, 15.0996
6231, 105350, 6041.720, 15.0994
6232, 105430, 6041.659, 15.0993
6233, 104235, 6041.598, 15.0991
6234, 102506, 6041.537, 15.0990
6235, 100898, 6041.475, 15.0988
6236, 99541, 6041.414, 15.0987
6237, 98182, 6041.353, 15.0985
6238, 96553, 6041.292, 15.0984
6239, 94975, 6041.231, 15.0982
6240, 94572, 6041.170, 15.0981
6241, 96343, 6041.109, 15.0979
6242, 99840, 6041.048, 15.0977
6243, 103297, 6040.986, 15.0976
6244, 105326, 6040.925, 15.0974
6245, 106087, 6040.864, 15.0973
6246, 106523, 6040.803, 15.0971
6247, 106970, 6040.742, 15.0970
6248, 106986, 6040.681, 15.0968
6249, 106293, 6040.620, 15.0967
6250, 105332, 6040.558, 15.0965
6251, 104854, 6040.497, 15.0964
6252, 105222, 6040.436, 15.0962
6253, 106106, 6040.375, 15.0961
6254, 106639, 6040.314, 15.0959
6255, 105988, 6040.253, 15.0958
6256, 104058, 6040.192, 15.0956
6257, 101747, 6040.131, 15.0955
6258, 100319, 6040.069, 15.0953
6259, 100424, 6040.008, 15.0951
6260, 101676, 6039.947, 15.0950
6261, 103126, 6039.886, 15.0948
6262, 104073, 6039.825, 15.0947
6263, 104441, 6039.764, 15.0945
6264, 104507, 6039.703, 15.0944
6265, 104492, 6039.641, 15.0942
6266, 104565, 6039.580, 15.0941
6267, 105103, 6039.519, 15.0939
6268, 106520, 6039.458, 15.0938
6269, 108683, 6039.397, 15.0936
6270, 110846, 6039.336, 15.0935
6271, 112445, 6039.275, 15.0933
6272, 113587, 6039.214, 15.0932
6273, 114450, 6039.152, 15.0930
6274, 114569, 6039.091, 15.0929
6275, 113372, 6039.030, 15.0927
6276, 111223, 6038.969, 15.0925
6277, 109234, 6038.908, 15.0924
6278, 107996, 6038.847, 15.0922
6279, 107168, 6038.786, 15.0921
6280, 106328, 6038.724, 15.0919
6281, 105553, 6038.663, 15.0918
6282, 104963, 6038.602, 15.0916
6283, 104400, 6038.541, 15.0915
6284, 103908, 6038.480, 15.0913
6285, 103916, 6038.419, 15.0912
6286, 104573, 6038.358, 15.0910
6287, 105438, 6038.297, 15.0909
6288, 106215, 6038.235, 15.0907
6289, 107252, 6038.174, 15.0906
6290, 108738, 6038.113, 15.0904
6291, 109928, 6038.052, 15.0903
6292, 109819, 6037.991, 15.0901
6293, 108334, 6037.930, 15.0900
6294, 106313, 6037.869, 15.0898
6295, 104589, 6037.807, 15.0896
6296, 103569, 6037.746, 15.0895
6297, 103459, 6037.685, 15.0893
6298, 104199, 6037.624, 15.0892
6299, 105263, 6037.563, 15.0890
6300, 106082, 6037.502, 15.0889
6301, 106675, 6037.441, 15.0887
6302, 107378, 6037.380, 15.0886
6303, 108054, 6037.318, 15.0884
6304, 108137, 6037.257, 15.0883
6305, 107490, 6037.196, 15.0881
6306, 106639, 6037.135, 15.0880
6307, 105901, 6037.074, 15.0878
6308, 104798, 6037.013, 15.0877
6309, 102778, 6036.952, 15.0875
6310, 100316, 6036.891, 15.0874
6311, 98783, 6036.829, 15.0872
6312, 99070, 6036.768, 15.0870
6313, 100526, 6036.707, 15.0869
6314, 101596, 6036.646, 15.0867
6315, 101472, 6036.585, 15.0866
6316, 100817, 6036.524, 15.0864
6317, 100678, 6036.463, 15.0863
6318, 101096, 6036.401, 15.0861
6319, 101319, 6036.340, 15.0860
6320, 101133, 6036.279, 15.0858
6321, 101164, 6036.218, 15.0857
6322, 101723, 6036.157, 15.0855
6323, 102165, 6036.096, 15.0854
6324, 101840, 6036.035, 15.0852
6325, 101091, 6035.974, 15.0851
6326, 100697, 6035.912, 15.0849
6327, 100753, 6035.851, 15.0848
6328, 100687, 6035.790, 15.0846
6329, 100168, 6035.729, 15.0845
6330, 99443, 6035.668, 15.0843
6331, 98941, 6035.607, 15.0841
6332, 98917, 6035.546, 15.0840
6333, 99346, 6035.484, 15.0838
6334, 99820, 6035.423, 15.0837
6335, 99849, 6035.362, 15.0835
6336, 99607, 6035.301, 15.0834
6337, 99982, 6035.240, 15.0832
6338, 101376, 6035.179, 15.0831
6339, 102872, 6035.118, 15.0829
6340, 103237, 6035.057, 15.0828
6341, 102489, 6034.995, 15.0826
6342, 101707, 6034.934, 15.0825
6343, 101488, 6034.873, 15.0823
6344, 101427, 6034.812, 15.0822
6345, 101138, 6034.751, 15.0820
6346, 100978, 6034.690, 15.0819
6347, 101456, 6034.629, 15.0817
6348, 102493, 6034.567, 15.0815
6349, 103520, 6034.506, 15.0814
6350, 103927, 6034.445, 15.0812
6351, 103316, 6034.384, 15.0811
6352, 101756, 6034.323, 15.0809
6353, 99970, 6034.262, 15.0808
6354, 98851, 6034.201, 15.0806
6355, 98659, 6034.140, 15.0805
6356, 99019, 6034.078, 15.0803
6357, 99712, 6034.017, 15.0802
6358, 100897, 6033.956, 15.0800
6359, 102403, 6033.895, 15.0799
6360, 103391, 6033.834, 15.0797
6361, 103253, 6033.773, 15.0796
6362, 102471, 6033.712, 15.0794
6363, 102079, 6033.650, 15.0793
6364, 102385, 6033.589, 15.0791
6365, 102724, 6033.528, 15.0790
6366, 102524, 6033.467, 15.0788
6367, 102183, 6033.406, 15.0786
6368, 102586, 6033.345, 15.0785
6369, 103897, 6033.284, 15.0783
6370, 105236, 6033.223, 15.0782
6371, 105642, 6033.161, 15.0780
6372, 105094, 6033.100, 15.0779
6373, 104277, 6033.039, 15.0777
6374, 103628, 6032.978, 15.0776
6375, 103018, 6032.917, 15.0774
6376, 102314, 6032.856, 15.0773
6377, 101652, 6032.795, 15.0771
6378, 101091, 6032.733, 15.0770
6379, 100533, 6032.672, 15.0768
6380, 100181, 6032.611, 15.0767
6381, 100462, 6032.550, 15.0765
6382, 101229, 6032.489, 15.0764
6383, 101655, 6032.428, 15.0762
6384, 101480, 6032.367, 15.0760
6385, 101734, 6032.306, 15.0759
6386, 103498, 6032.244, 15.0757
6387, 106303, 6032.183, 15.0756
6388, 108553, 6032.122, 15.0754
6389, 109349, 6032.061, 15.0753
6390, 109152, 6032.000, 15.0751
6391, 108724, 6031.939, 15.0750
6392, 108211, 6031.878, 15.0748
6393, 107450, 6031.816, 15.0747
6394, 106581, 6031.755, 15.0745
6395, 106013, 6031.694, 15.0744
6396, 106009, 6031.633, 15.0742
6397, 106400, 6031.572, 15.0741
6398, 106633, 6031.511, 15.0739
6399, 106243, 6031.450, 15.0738
6400, 105435, 6031.389, 15.0736
6401, 104882, 6031.327, 15.0735
6402, 104724, 6031.266, 15.0733
6403, 104220, 6031.205, 15.0731
6404, 102878, 6031.144, 15.0730
6405, 101426, 6031.083, 15.0728
6406, 100959, 6031.022, 15.0727
6407, 101494, 6030.961, 15.0725
6408, 102150, 6030.899, 15.0724
6409, 102514, 6030.838, 15.0722
6410, 102925, 6030.777, 15.0721
6411, 103492, 6030.716, 15.0719
6412, 103810, 6030.655, 15.0718
6413, 103750, 6030.594, 15.0716
6414, 103726, 6030.533, 15.0715
6415, 103965, 6030.472, 15.0713
6416, 104227, 6030.410, 15.0712
6417, 104485, 6030.349, 15.0710
6418, 105197, 6030.288, 15.0709
6419, 106595, 6030.227, 15.0707
6420, 108230, 6030.166, 15.0705
6421, 109440, 6030.105, 15.0704
6422, 109846, 6030.044, 15.0702
6423, 109303, 6029.982, 15.0701
6424, 107967, 6029.921, 15.0699
6425, 106529, 6029.860, 15.0698
6426, 105737, 6029.799, 15.0696
6427, 105496, 6029.738, 15.0695
6428, 104984, 6029.677, 15.0693
6429, 103825, 6029.616, 15.0692
6430, 102558, 6029.555, 15.0690
6431, 101736, 6029.493, 15.0689
6432, 101274, 6029.432, 15.0687
6433, 100993, 6029.371, 15.0686
6434, 101181, 6029.310, 15.0684
6435, 102100, 6029.249, 15.0683
6436, 103386, 6029.188, 15.0681
6437, 104382, 6029.127, 15.0680
6438, 104724, 6029.065, 15.0678
6439, 104296, 6029.004, 15.0676
6440, 103059, 6028.943, 15.0675
6441, 101324, 6028.882, 15.0673
6442, 99897, 6028.821, 15.0672
6443, 99509, 6028.760, 15.0670
6444, 100189, 6028.699, 15.0669
6445, 101378, 6028.638, 15.0667
6446, 102509, 6028.576, 15.0666
6447, 103353, 6028.515, 15.0664
6448, 104024, 6028.454, 15.0663
6449, 104754, 6028.393, 15.0661
6450, 105560, 6028.332, 15.0660
6451, 106145, 6028.271, 15.0658
6452, 106343, 6028.210, 15.0657
6453, 106431, 6028.148, 15.0655
6454, 106612, 6028.087, 15.0654
6455, 106442, 6028.026, 15.0652
6456, 105417, 6027.965, 15.0650
6457, 104032, 6027.904, 15.0649
6458, 103455, 6027.843, 15.0647
6459, 104064, 6027.782, 15.0646
6460, 105037, 6027.721, 15.0644
6461, 105507, 6027.659, 15.0643
6462, 105344, 6027.598, 15.0641
6463, 104602, 6027.537, 15.0640
6464, 103105, 6027.476, 15.0638
6465, 101099, 6027.415, 15.0637
6466, 99562, 6027.354, 15.0635
6467, 99180, 6027.293, 15.0634
6468, 99455, 6027.231, 15.0632
6469, 99378, 6027.170, 15.0631
6470, 98642, 6027.109, 15.0629
6471, 97775, 6027.048, 15.0628
6472, 97423, 6026.987, 15.0626
6473, 97882, 6026.926, 15.0625
6474, 98962, 6026.865, 15.0623
6475, 99976, 6026.804, 15.0621
6476, 100237, 6026.742, 15.0620
6477, 99931, 6026.681, 15.0618
6478, 100078, 6026.620, 15.0617
6479, 101267, 6026.559, 15.0615
6480, 102900, 6026.498, 15.0614
6481, 104032, 6026.437, 15.0612
6482, 104468, 6026.376, 15.0611
6483, 104550, 6026.314, 15.0609
6484, 104389, 6026.253, 15.0608
6485, 103992, 6026.192, 15.0606
6486, 103775, 6026.131, 15.0605
6487, 104236, 6026.070, 15.0603
6488, 105224, 6026.009, 15.0602
6489, 106017, 6025.948, 15.0600
6490, 106091, 6025.887, 15.0599
6491, 105439, 6025.825, 15.0597
6492, 104308, 6025.764, 15.0595
6493, 103047, 6025.703, 15.0594
6494, 102064, 6025.642, 15.0592
6495, 101543, 6025.581, 15.0591
6496, 101282, 6025.520, 15.0589
6497, 101086, 6025.459, 15.0588
6498, 101130, 6025.398, 15.0586
6499, 101605, 6025.336, 15.0585
6500, 102192, 6025.275, 15.0583
6501, 102228, 6025.214, 15.0582
6502, 101382, 6025.153, 15.0580
6503, 99994, 6025.092, 15.0579
6504, 98953, 6025.031, 15.0577
6505, 99350, 6024.970, 15.0576
6506, 101798, 6024.908, 15.0574
6507, 105590, 6024.847, 15.0573
6508, 108744, 6024.786, 15.0571
6509, 109401, 6024.725, 15.0570
6510, 107327, 6024.664, 15.0568
6511, 103926, 6024.603, 15.0566
6512, 100905, 6024.542, 15.0565
6513, 99068, 6024.481, 15.0563
6514, 98157, 6024.419, 15.0562
6515, 97503, 6024.358, 15.0560
6516, 96771, 6024.297, 15.0559
6517, 96184, 6024.236, 15.0557
6518, 96020, 6024.175, 15.0556
6519, 96099, 6024.114, 15.0554
6520, 96060, 6024.053, 15.0553
6521, 96040, 6023.991, 15.0551
6522, 96567, 6023.930, 15.0550
6523, 97702, 6023.869, 15.0548
6524, 98890, 6023.808, 15.0547
6525, 99859, 6023.747, 15.0545
6526, 101074, 6023.686, 15.0544
6527, 102952, 6023.625, 15.0542
6528, 105068, 6023.564, 15.0540
6529, 106577, 6023.502, 15.0539
6530, 107038, 6023.441, 15.0537
6531, 106482, 6023.380, 15.0536
6532, 105144, 6023.319, 15.0534
6533, 103642, 6023.258, 15.0533
6534, 102990, 6023.197, 15.0531
6535, 103774, 6023.136, 15.0530
6536, 105394, 6023.074, 15.0528
6537, 106576, 6023.013, 15.0527
6538, 106603, 6022.952, 15.0525
6539, 105712, 6022.891, 15.0524
6540, 104506, 6022.830, 15.0522
6541, 103354, 6022.769, 15.0521
6542, 102267, 6022.708, 15.0519
6543, 101052, 6022.647, 15.0518
6544, 99662, 6022.585, 15.0516
6545, 98497, 6022.524, 15.0515
6546, 98072, 6022.463, 15.0513
6547, 98178, 6022.402, 15.0511
6548, 97856, 6022.341, 15.0510
6549, 96683, 6022.280, 15.0508
6550, 95672, 6022.219, 15.0507
6551, 96221, 6022.157, 15.0505
6552, 98272, 6022.096, 15.0504
6553, 100180, 6022.035, 15.0502
6554, 100528, 6021.974, 15.0501
6555, 99578, 6021.913, 15.0499
6556, 98702, 6021.852, 15.0498
6557, 98753, 6021.791, 15.0496
6558, 99359, 6021.730, 15.0495
6559, 99676, 6021.668, 15.0493
6560, 99491, 6021.607, 15.0492
6561, 99382, 6021.546, 15.0490
6562, 99914, 6021.485, 15.0489
6563, 101017, 6021.424, 15.0487
6564, 102228, 6021.363, 15.0485
6565, 103191, 6021.302, 15.0484
6566, 103697, 6021.240, 15.0482
6567, 103611, 6021.179, 15.0481
6568, 103222, 6021.118, 15.0479
6569, 103341, 6021.057, 15.0478
6570, 104405, 6020.996, 15.0476
6571, 105684, 6020.935, 15.0475
6572, 106059, 6020.874, 15.0473
6573, 105471, 6020.813, 15.0472
6574, 104762, 6020.751, 15.0470
6575, 104157, 6020.690, 15.0469
6576, 102925, 6020.629, 15.0467
6577, 100785, 6020.568, 15.0466
6578, 98639, 6020.507, 15.0464
6579, 97415, 6020.446, 15.0463
6580, 97021, 6020.385, 15.0461
6581, 97007, 6020.323, 15.0460
6582, 97499, 6020.262, 15.0458
6583, 98812, 6020.201, 15.0456
6584, 100725, 6020.140, 15.0455
6585, 102730, 6020.079, 15.0453
6586, 104498, 6020.018, 15.0452
6587, 105673, 6019.957, 15.0450
6588, 105867, 6019.896, 15.0449
6589, 105406, 6019.834, 15.0447
6590, 105380, 6019.773, 15.0446
6591, 106253, 6019.712, 15.0444
6592, 106990, 6019.651, 15.0443
6593, 106328, 6019.590, 15.0441
6594, 104382, 6019.529, 15.0440
6595, 102281, 6019.468, 15.0438
6596, 100724, 6019.406, 15.0437
6597, 99719, 6019.345, 15.0435
6598, 99347, 6019.284, 15.0434
6599, 99924, 6019.223, 15.0432
6600, 101551, 6019.162, 15.0430
6601, 104062, 6019.101, 15.0429
6602, 107109, 6019.040, 15.0427
6603, 109857, 6018.979, 15.0426
6604, 111182, 6018.917, 15.0424
6605, 110761, 6018.856, 15.0423
6606, 109389, 6018.795, 15.0421
6607, 107642, 6018.734, 15.0420
6608, 105099, 6018.673, 15.0418
6609, 101790, 6018.612, 15.0417
6610, 99393, 6018.551, 15.0415
6611, 99454, 6018.489, 15.0414
6612, 101001, 6018.428, 15.0412
6613, 101568, 6018.367, 15.0411
6614, 100431, 6018.306, 15.0409
6615, 99182, 6018.245, 15.0408
6616, 98970, 6018.184, 15.0406
6617, 98921, 6018.123, 15.0405
6618, 97941, 6018.062, 15.0403
6619, 96686, 6018.000, 15.0401
6620, 96712, 6017.939, 15.0400
6621, 98411, 6017.878, 15.0398
6622, 100672, 6017.817, 15.0397
6623, 102154, 6017.756, 15.0395
6624, 102283, 6017.695, 15.0394
6625, 101325, 6017.634, 15.0392
6626, 100016, 6017.572, 15.0391
6627, 98990, 6017.511, 15.0389
6628, 98305, 6017.450, 15.0388
6629, 97616, 6017.389, 15.0386
6630, 96852, 6017.328, 15.0385
6631, 96405, 6017.267, 15.0383
6632, 96678, 6017.206, 15.0382
6633, 97706, 6017.145, 15.0380
6634, 99198, 6017.083, 15.0379
6635, 100671, 6017.022, 15.0377
6636, 101718, 6016.961, 15.0375
6637, 102486, 6016.900, 15.0374
6638, 103554, 6016.839, 15.0372
6639, 104856, 6016.778, 15.0371
6640, 105142, 6016.717, 15.0369
6641, 103365, 6016.655, 15.0368
6642, 100338, 6016.594, 15.0366
6643, 98109, 6016.533, 15.0365
6644, 97691, 6016.472, 15.0363
6645, 98306, 6016.411, 15.0362
6646, 98843, 6016.350, 15.0360
6647, 99102, 6016.289, 15.0359
6648, 99404, 6016.228, 15.0357
6649, 99980, 6016.166, 15.0356
6650, 101112, 6016.105, 15.0354
6651, 103081, 6016.044, 15.0353
6652, 105531, 6015.983, 15.0351
6653, 107491, 6015.922, 15.0350
6654, 108364, 6015.861, 15.0348
6655, 108422, 6015.800, 15.0346
6656, 108186, 6015.738, 15.0345
6657, 107973, 6015.677, 15.0343
6658, 108201, 6015.616, 15.0342
6659, 109284, 6015.555, 15.0340
6660, 110850, 6015.494, 15.0339
6661, 111784, 6015.433, 15.0337
6662, 111442, 6015.372, 15.0336
6663, 110213, 6015.311, 15.0334
6664, 108602, 6015.249, 15.0333
6665, 106552, 6015.188, 15.0331
6666, 104164, 6015.127, 15.0330
6667, 102250, 6015.066, 15.0328
6668, 101451, 6015.005, 15.0327
6669, 101311, 6014.944, 15.0325
6670, 100906, 6014.883, 15.0324
6671, 100007, 6014.821, 15.0322
6672, 99056, 6014.760, 15.0320
6673, 98383, 6014.699, 15.0319
6674, 98121, 6014.638, 15.0317
6675, 98558, 6014.577, 15.0316
6676, 99881, 6014.516, 15.0314
6677, 101650, 6014.455, 15.0313
6678, 103030, 6014.394, 15.0311
6679, 103553, 6014.332, 15.0310
6680, 103398, 6014.271, 15.0308
6681, 103088, 6014.210, 15.0307
6682, 103192, 6014.149, 15.0305
6683, 104046, 6014.088, 15.0304
6684, 105443, 6014.027, 15.0302
6685, 106785, 6013.966, 15.0301
6686, 107762, 6013.905, 15.0299
6687, 108589, 6013.843, 15.0298
6688, 109391, 6013.782, 15.0296
6689, 109769, 6013.721, 15.0295
6690, 109404, 6013.660, 15.0293
6691, 108663, 6013.599, 15.0291
6692, 108157, 6013.538, 15.0290
6693, 107937, 6013.477, 15.0288
6694, 107667, 6013.415, 15.0287
6695, 107326, 6013.354, 15.0285
6696, 107151, 6013.293, 15.0284
6697, 106954, 6013.232, 15.0282
6698, 106079, 6013.171, 15.0281
6699, 104224, 6013.110, 15.0279
6700, 102026, 6013.049, 15.0278
6701, 100635, 6012.988, 15.0276
6702, 100719, 6012.926, 15.0275
6703, 101849, 6012.865, 15.0273
6704, 102832, 6012.804, 15.0272
6705, 102829, 6012.743, 15.0270
6706, 102171, 6012.682, 15.0269
6707, 101808, 6012.621, 15.0267
6708, 102014, 6012.560, 15.0265
6709, 102106, 6012.498, 15.0264
6710, 101625, 6012.437, 15.0262
6711, 101178, 6012.376, 15.0261
6712, 101617, 6012.315, 15.0259
6713, 102871, 6012.254, 15.0258
6714, 104193, 6012.193, 15.0256
6715, 105243, 6012.132, 15.0255
6716, 106196, 6012.071, 15.0253
6717, 106901, 6012.009, 15.0252
6718, 106759, 6011.948, 15.0250
6719, 105643, 6011.887, 15.0249
6720, 104344, 6011.826, 15.0247
6721, 103774, 6011.765, 15.0246
6722, 104119, 6011.704, 15.0244
6723, 104952, 6011.643, 15.0243
6724, 105740, 6011.581, 15.0241
6725, 105886, 6011.520, 15.0240
6726, 104718, 6011.459, 15.0238
6727, 102056, 6011.398, 15.0236
6728, 98792, 6011.337, 15.0235
6729, 96371, 6011.276, 15.0233
6730, 95522, 6011.215, 15.0232
6731, 95728, 6011.154, 15.0230
6732, 96092, 6011.092, 15.0229
6733, 96401, 6011.031, 15.0227
6734, 97057, 6010.970, 15.0226
6735, 98230, 6010.909, 15.0224
6736, 99527, 6010.848, 15.0223
6737, 100469, 6010.787, 15.0221
6738, 100876, 6010.726, 15.0220
6739, 100728, 6010.664, 15.0218
6740, 100075, 6010.603, 15.0217
6741, 99335, 6010.542, 15.0215
6742, 99280, 6010.481, 15.0214
6743, 100303, 6010.420, 15.0212
6744, 101886, 6010.359, 15.0210
6745, 103100, 6010.298, 15.0209
6746, 103490, 6010.237, 15.0207
6747, 103229, 6010.175, 15.0206
6748, 102689, 6010.114, 15.0204
6749, 102213, 6010.053, 15.0203
6750, 102053, 6009.992, 15.0201
6751, 102048, 6009.931, 15.0200
6752, 101621, 6009.870, 15.0198
6753, 100628, 6009.809, 15.0197
6754, 100002, 6009.747, 15.0195
6755, 100823, 6009.686, 15.0194
6756, 102750, 6009.625, 15.0192
6757, 104151, 6009.564, 15.0191
6758, 104016, 6009.503, 15.0189
6759, 103090, 6009.442, 15.0188
6760, 102806, 6009.381, 15.0186
6761, 103725, 6009.320, 15.0185
6762, 105368, 6009.258, 15.0183
6763, 107019, 6009.197, 15.0181
6764, 108066, 6009.136, 15.0180
6765, 107953, 6009.075, 15.0178
6766, 106488, 6009.014, 15.0177
6767, 104249, 6008.953, 15.0175
6768, 102281, 6008.892, 15.0174
6769, 101362, 6008.830, 15.0172
6770, 101665, 6008.769, 15.0171
6771, 102866, 6008.708, 15.0169
6772, 104314, 6008.647, 15.0168
6773, 105233, 6008.586, 15.0166
6774, 105199, 6008.525, 15.0165
6775, 104479, 6008.464, 15.0163
6776, 103746, 6008.403, 15.0162
6777, 103445, 6008.341, 15.0160
6778, 103510, 6008.280, 15.0159
6779, 103604, 6008.219, 15.0157
6780, 103498, 6008.158, 15.0155
6781, 103258, 6008.097, 15.0154
6782, 103128, 6008.036, 15.0152
6783, 103157, 6007.975, 15.0151
6784, 103010, 6007.913, 15.0149
6785, 102363, 6007.852, 15.0148
6786, 101494, 6007.791, 15.0146
6787, 101152, 6007.730, 15.0145
6788, 101708, 6007.669, 15.0143
6789, 102750, 6007.608, 15.0142
6790, 103685, 6007.547, 15.0140
6791, 104409, 6007.486, 15.0139
6792, 105097, 6007.424, 15.0137
6793, 105616, 6007.363, 15.0136
6794, 105505, 6007.302, 15.0134
6795, 104486, 6007.241, 15.0133
6796, 102736, 6007.180, 15.0131
6797, 100700, 6007.119, 15.0129
6798, 98846, 6007.058, 15.0128
6799, 97541, 6006.996, 15.0126
6800, 96921, 6006.935, 15.0125
6801, 96852, 6006.874, 15.0123
6802, 97087, 6006.813, 15.0122
6803, 97430, 6006.752, 15.0120
6804, 97749, 6006.691, 15.0119
6805, 97962, 6006.630, 15.0117
6806, 98063, 6006.569, 15.0116
6807, 97955, 6006.507, 15.0114
6808, 97265, 6006.446, 15.0113
6809, 95640, 6006.385, 15.0111
6810, 93429, 6006.324, 15.0110
6811, 91754, 6006.263, 15.0108
6812, 91560, 6006.202, 15.0107
6813, 92667, 6006.141, 15.0105
6814, 94044, 6006.079, 15.0104
6815, 94916, 6006.018, 15.0102
6816, 95307, 6005.957, 15.0100
6817, 95572, 6005.896, 15.0099
6818, 95764, 6005.835, 15.0097
6819, 95619, 6005.774, 15.0096
6820, 95015, 6005.713, 15.0094
6821, 94287, 6005.652, 15.0093
6822, 94129, 6005.590, 15.0091
6823, 95176, 6005.529, 15.0090
6824, 97527, 6005.468, 15.0088
6825, 100568, 6005.407, 15.0087
6826, 103284, 6005.346, 15.0085
6827, 104863, 6005.285, 15.0084
6828, 105139, 6005.224, 15.0082
6829, 104578, 6005.162, 15.0081
6830, 103894, 6005.101, 15.0079
6831, 103605, 6005.040, 15.0078
6832, 103807, 6004.979, 15.0076
6833, 104262, 6004.918, 15.0074
6834, 104686, 6004.857, 15.0073
6835, 104958, 6004.796, 15.0071
6836, 105105, 6004.735, 15.0070
6837, 105130, 6004.673, 15.0068
6838, 104931, 6004.612, 15.0067
6839, 104425, 6004.551, 15.0065
6840, 103695, 6004.490, 15.0064
6841, 102921, 6004.429, 15.0062
6842, 102142, 6004.368, 15.0061
6843, 101199, 6004.307, 15.0059
6844, 100015, 6004.245, 15.0058
6845, 98782, 6004.184, 15.0056
6846, 97763, 6004.123, 15.0055
6847, 97132, 6004.062, 15.0053
6848, 97163, 6004.001, 15.0052
6849, 98283, 6003.940, 15.0050
6850, 100417, 6003.879, 15.0049
6851, 102479, 6003.818, 15.0047
6852, 103196, 6003.756, 15.0045
6853, 102580, 6003.695, 15.0044
6854, 101962, 6003.634, 15.0042
6855, 102356, 6003.573, 15.0041
6856, 103392, 6003.512, 15.0039
6857, 104149, 6003.451, 15.0038
6858, 104353, 6003.390, 15.0036
6859, 104231, 6003.329, 15.0035
6860, 103802, 6003.267, 15.0033
6861, 103050, 6003.206, 15.0032
6862, 102379, 6003.145, 15.0030
6863, 102134, 6003.084, 15.0029
6864, 101983, 6003.023, 15.0027
6865, 101521, 6002.962, 15.0026
6866, 101171, 6002.901, 15.0024
6867, 101628, 6002.839, 15.0023
6868, 102595, 6002.778, 15.0021
6869, 103032, 6002.717, 15.0019
6870, 102667, 6002.656, 15.0018
6871, 102296, 6002.595, 15.0016
6872, 102459, 6002.534, 15.0015
6873, 102792, 6002.473, 15.0013
6874, 103022, 6002.412, 15.0012
6875, 103664, 6002.350, 15.0010
6876, 105077, 6002.289, 15.0009
6877, 106547, 6002.228, 15.0007
6878, 107039, 6002.167, 15.0006
6879, 106510, 6002.106, 15.0004
6880, 105832, 6002.045, 15.0003
6881, 105600, 6001.984, 15.0001
6882, 105588, 6001.922, 15.0000
6883, 105321, 6001.861, 14.9998
6884, 104781, 6001.800, 14.9997
6885, 104375, 6001.739, 14.9995
6886, 104386, 6001.678, 14.9994
6887, 104558, 6001.617, 14.9992
6888, 104341, 6001.556, 14.9990
6889, 103559, 6001.495, 14.9989
6890, 102588, 6001.433, 14.9987
6891, 101648, 6001.372, 14.9986
6892, 100320, 6001.311, 14.9984
6893, 98272, 6001.250, 14.9983
6894, 96130, 6001.189, 14.9981
6895, 94870, 6001.128, 14.9980
6896, 94432, 6001.067, 14.9978
6897, 93823, 6001.005, 14.9977
6898, 92717, 6000.944, 14.9975
6899, 92001, 6000.883, 14.9974
6900, 92404, 6000.822, 14.9972
6901, 93456, 6000.761, 14.9971
6902, 94370, 6000.700, 14.9969
6903, 95214, 6000.639, 14.9968
6904, 96397, 6000.578, 14.9966
6905, 97538, 6000.516, 14.9964
6906, 97777, 6000.455, 14.9963
6907, 97065, 6000.394, 14.9961
6908, 96418, 6000.333, 14.9960
6909, 96786, 6000.272, 14.9958
6910, 98151, 6000.211, 14.9957
6911, 99813, 6000.150, 14.9955
6912, 101185, 6000.088, 14.9954
6913, 102159, 6000.027, 14.9952
6914, 102836, 5999.966, 14.9951
6915, 103071, 5999.905, 14.9949
6916, 102460, 5999.844, 14.9948
6917, 101008, 5999.783, 14.9946
6918, 99589, 5999.722, 14.9945
6919, 99197, 5999.661, 14.9943
6920, 99703, 5999.599, 14.9942
6921, 99947, 5999.538, 14.9940
6922, 99285, 5999.477, 14.9939
6923, 98434, 5999.416, 14.9937
6924, 98436, 5999.355, 14.9935
6925, 99432, 5999.294, 14.9934
6926, 100984, 5999.233, 14.9932
6927, 103028, 5999.171, 14.9931
6928, 105636, 5999.110, 14.9929
6929, 108141, 5999.049, 14.9928
6930, 109402, 5998.988, 14.9926
6931, 109064, 5998.927, 14.9925
6932, 107951, 5998.866, 14.9923
6933, 107118, 5998.805, 14.9922
6934, 107063, 5998.744, 14.9920
6935, 107933, 5998.682, 14.9919
6936, 109830, 5998.621, 14.9917
6937, 112440, 5998.560, 14.9916
6938, 114678, 5998.499, 14.9914
6939, 115280, 5998.438, 14.9913
6940, 113884, 5998.377, 14.9911
6941, 111357, 5998.316, 14.9909
6942, 108994, 5998.254, 14.9908
6943, 107472, 5998.193, 14.9906
6944, 106595, 5998.132, 14.9905
6945, 105875, 5998.071, 14.9903
6946, 105111, 5998.010, 14.9902
6947, 104388, 5997.949, 14.9900
6948, 103838, 5997.888, 14.9899
6949, 103640, 5997.827, 14.9897
6950, 103963, 5997.765, 14.9896
6951, 104619, 5997.704, 14.9894
6952, 105000, 5997.643, 14.9893
6953, 104765, 5997.582, 14.9891
6954, 104429, 5997.521, 14.9890
6955, 104702, 5997.460, 14.9888
6956, 105370, 5997.399, 14.9887
6957, 105500, 5997.337, 14.9885
6958, 104814, 5997.276, 14.9884
6959, 104171, 5997.215, 14.9882
6960, 104408, 5997.154, 14.9880
6961, 105329, 5997.093, 14.9879
6962, 106232, 5997.032, 14.9877
6963, 106899, 5996.971, 14.9876
6964, 107580, 5996.910, 14.9874
6965, 108376, 5996.848, 14.9873
6966, 109110, 5996.787, 14.9871
6967, 109604, 5996.726, 14.9870
6968, 109727, 5996.665, 14.9868
6969, 109368, 5996.604, 14.9867
6970, 108623, 5996.543, 14.9865
6971, 107753, 5996.482, 14.9864
6972, 106814, 5996.420, 14.9862
6973, 105706, 5996.359, 14.9861
6974, 104746, 5996.298, 14.9859
6975, 104603, 5996.237, 14.9858
6976, 105259, 5996.176, 14.9856
6977, 105633, 5996.115, 14.9854
6978, 104855, 5996.054, 14.9853
6979, 103513, 5995.993, 14.9851
6980, 102947, 5995.931, 14.9850
6981, 103616, 5995.870, 14.9848
6982, 104846, 5995.809, 14.9847
6983, 106004, 5995.748, 14.9845
6984, 107034, 5995.687, 14.9844
6985, 107788, 5995.626, 14.9842
6986, 107600, 5995.565, 14.9841
6987, 106007, 5995.503, 14.9839
6988, 103516, 5995.442, 14.9838
6989, 101333, 5995.381, 14.9836
6990, 100357, 5995.320, 14.9835
6991, 100525, 5995.259, 14.9833
6992, 100948, 5995.198, 14.9832
6993, 100632, 5995.137, 14.9830
6994, 99263, 5995.076, 14.9829
6995, 97421, 5995.014, 14.9827
6996, 95970, 5994.953, 14.9825
6997, 95263, 5994.892, 14.9824
6998, 94944, 5994.831, 14.9822
6999, 94512, 5994.770, 14.9821
7000, 94020, 5994.709, 14.9819
7001, 94208, 5994.648, 14.9818
7002, 95806, 5994.586, 14.9816
7003, 98483, 5994.525, 14.9815
7004, 100646, 5994.464, 14.9813
7005, 100751, 5994.403, 14.9812
7006, 98843, 5994.342, 14.9810
7007, 96364, 5994.281, 14.9809
7008, 94399, 5994.220, 14.9807
7009, 92772, 5994.159, 14.9806
7010, 91145, 5994.097, 14.9804
7011, 90236, 5994.036, 14.9803
7012, 91122, 5993.975, 14.9801
7013, 93658, 5993.914, 14.9799
7014, 96375, 5993.853, 14.9798
7015, 97999, 5993.792, 14.9796
7016, 98519, 5993.731, 14.9795
7017, 98701, 5993.669, 14.9793
7018, 99029, 5993.608, 14.9792
7019, 99369, 5993.547, 14.9790
7020, 99375, 5993.486, 14.9789
7021, 99002, 5993.425, 14.9787
7022, 98654, 5993.364, 14.9786
7023, 98806, 5993.303, 14.9784
7024, 99432, 5993.242, 14.9783
7025, 99966, 5993.180, 14.9781
7026, 99978, 5993.119, 14.9780
7027, 99743, 5993.058, 14.9778
7028, 99892, 5992.997, 14.9777
7029, 100545, 5992.936, 14.9775
7030, 101056, 5992.875, 14.9774
7031, 100708, 5992.814, 14.9772
7032, 99610, 5992.752, 14.9770
7033, 98783, 5992.691, 14.9769
7034, 99184, 5992.630, 14.9767
7035, 100636, 5992.569, 14.9766
7036, 101955, 5992.508, 14.9764
7037, 102363, 5992.447, 14.9763
7038, 102413, 5992.386, 14.9761
7039, 103071, 5992.325, 14.9760
7040, 104206, 5992.263, 14.9758
7041, 104817, 5992.202, 14.9757
7042, 104664, 5992.141, 14.9755
7043, 104663, 5992.080, 14.9754
7044, 105308, 5992.019, 14.9752
7045, 105637, 5991.958, 14.9751
7046, 104454, 5991.897, 14.9749
7047, 102012, 5991.836, 14.9748
7048, 99766, 5991.774, 14.9746
7049, 98811, 5991.713, 14.9744
7050, 99149, 5991.652, 14.9743
7051, 100150, 5991.591, 14.9741
7052, 101107, 5991.530, 14.9740
7053, 101509, 5991.469, 14.9738
7054, 101353, 5991.408, 14.9737
7055, 101166, 5991.346, 14.9735
7056, 101431, 5991.285, 14.9734
7057, 102109, 5991.224, 14.9732
7058, 102879, 5991.163, 14.9731
7059, 103453, 5991.102, 14.9729
7060, 103506, 5991.041, 14.9728
7061, 102868, 5990.980, 14.9726
7062, 102165, 5990.919, 14.9725
7063, 102599, 5990.857, 14.9723
7064, 104486, 5990.796, 14.9722
7065, 106547, 5990.735, 14.9720
7066, 107319, 5990.674, 14.9719
7067, 106763, 5990.613, 14.9717
7068, 105791, 5990.552, 14.9715
7069, 104796, 5990.491, 14.9714
7070, 103602, 5990.429, 14.9712
7071, 102413, 5990.368, 14.9711
7072, 101673, 5990.307, 14.9709
7073, 101145, 5990.246, 14.9708
7074, 100241, 5990.185, 14.9706
7075, 99291, 5990.124, 14.9705
7076, 99359, 5990.063, 14.9703
7077, 100567, 5990.002, 14.9702
7078, 101622, 5989.940, 14.9700
7079, 101448, 5989.879, 14.9699
7080, 100497, 5989.818, 14.9697
7081, 99966, 5989.757, 14.9696
7082, 100300, 5989.696, 14.9694
7083, 101012, 5989.635, 14.9693
7084, 101541, 5989.574, 14.9691
7085, 101856, 5989.512, 14.9689
7086, 102370, 5989.451, 14.9688
7087, 103504, 5989.390, 14.9686
7088, 105147, 5989.329, 14.9685
7089, 106501, 5989.268, 14.9683
7090, 106765, 5989.207, 14.9682
7091, 105953, 5989.146, 14.9680
7092, 104683, 5989.085, 14.9679
7093, 103288, 5989.023, 14.9677
7094, 101668, 5988.962, 14.9676
7095, 100025, 5988.901, 14.9674
7096, 99034, 5988.840, 14.9673
7097, 99037, 5988.779, 14.9671
7098, 99549, 5988.718, 14.9670
7099, 99853, 5988.657, 14.9668
7100, 99698, 5988.595, 14.9667
7101, 99255, 5988.534, 14.9665
7102, 98813, 5988.473, 14.9664
7103, 98671, 5988.412, 14.9662
7104, 98892, 5988.351, 14.9660
7105, 98991, 5988.290, 14.9659
7106, 98361, 5988.229, 14.9657
7107, 97132, 5988.168, 14.9656
7108, 96082, 5988.106, 14.9654
7109, 95460, 5988.045, 14.9653
7110, 94624, 5987.984, 14.9651
7111, 93292, 5987.923, 14.9650
7112, 92463, 5987.862, 14.9648
7113, 93310, 5987.801, 14.9647
7114, 95455, 5987.740, 14.9645
7115, 97172, 5987.678, 14.9644
7116, 97338, 5987.617, 14.9642
7117, 96468, 5987.556, 14.9641
7118, 95731, 5987.495, 14.9639
7119, 95545, 5987.434, 14.9638
7120, 95570, 5987.373, 14.9636
7121, 95636, 5987.312, 14.9634
7122, 96085, 5987.251, 14.9633
7123, 97129, 5987.189, 14.9631
7124, 98323, 5987.128, 14.9630
7125, 98966, 5987.067, 14.9628
7126, 98869, 5987.006, 14.9627
7127, 98463, 5986.945, 14.9625
7128, 98196, 5986.884, 14.9624
7129, 98192, 5986.823, 14.9622
7130, 98525, 5986.761, 14.9621
7131, 99374, 5986.700, 14.9619
7132, 100596, 5986.639, 14.9618
7133, 101447, 5986.578, 14.9616
7134, 101234, 5986.517, 14.9615
7135, 100118, 5986.456, 14.9613
7136, 98864, 5986.395, 14.9612
7137, 97857, 5986.334, 14.9610
7138, 96889, 5986.272, 14.9609
7139, 95953, 5986.211, 14.9607
7140, 95663, 5986.150, 14.9605
7141, 96552, 5986.089, 14.9604
7142, 98246, 5986.028, 14.9602
7143, 99743, 5985.967, 14.9601
7144, 100445, 5985.906, 14.9599
7145, 100676, 5985.844, 14.9598
7146, 101219, 5985.783, 14.9596
7147, 102445, 5985.722, 14.9595
7148, 103851, 5985.661, 14.9593
7149, 104429, 5985.600, 14.9592
7150, 103602, 5985.539, 14.9590
7151, 101916, 5985.478, 14.9589
7152, 100684, 5985.417, 14.9587
7153, 100823, 5985.355, 14.9586
7154, 102058, 5985.294, 14.9584
7155, 103334, 5985.233, 14.9583
7156, 103914, 5985.172, 14.9581
7157, 103962, 5985.111, 14.9579
7158, 104101, 5985.050, 14.9578
7159, 104648, 5984.989, 14.9576
7160, 105428, 5984.927, 14.9575
7161, 106188, 5984.866, 14.9573
7162, 106898, 5984.805, 14.9572
7163, 107541, 5984.744, 14.9570
7164, 107875, 5984.683, 14.9569
7165, 107658, 5984.622, 14.9567
7166, 106979, 5984.561, 14.9566
7167, 106064, 5984.500, 14.9564
7168, 104841, 5984.438, 14.9563
7169, 103075, 5984.377, 14.9561
7170, 100997, 5984.316, 14.9560
7171, 99439, 5984.255, 14.9558
7172, 99081, 5984.194, 14.9557
7173, 99719, 5984.133, 14.9555
7174, 100426, 5984.072, 14.9554
7175, 100435, 5984.010, 14.9552
7176, 99849, 5983.949, 14.9550
7177, 99572, 5983.888, 14.9549
7178, 100391, 5983.827, 14.9547
7179, 102005, 5983.766, 14.9546
7180, 103236, 5983.705, 14.9544
7181, 103540, 5983.644, 14.9543
7182, 103958, 5983.583, 14.9541
7183, 105888, 5983.521, 14.9540
7184, 109110, 5983.460, 14.9538
7185, 111854, 5983.399, 14.9537
7186, 112858, 5983.338, 14.9535
7187, 112482, 5983.277, 14.9534
7188, 111644, 5983.216, 14.9532
7189, 110644, 5983.155, 14.9531
7190, 109503, 5983.093, 14.9529
7191, 108474, 5983.032, 14.9528
7192, 107460, 5982.971, 14.9526
7193, 105697, 5982.910, 14.9524
7194, 102950, 5982.849, 14.9523
7195, 100504, 5982.788, 14.9521
7196, 99991, 5982.727, 14.9520
7197, 101482, 5982.666, 14.9518
7198, 103514, 5982.604, 14.9517
7199, 104801, 5982.543, 14.9515
7200, 105142, 5982.482, 14.9514
7201, 104853, 5982.421, 14.9512
7202, 104229, 5982.360, 14.9511
7203, 103657, 5982.299, 14.9509
7204, 103561, 5982.238, 14.9508
7205, 103964, 5982.176, 14.9506
7206, 104406, 5982.115, 14.9505
7207, 104322, 5982.054, 14.9503
7208, 103369, 5981.993, 14.9502
7209, 101630, 5981.932, 14.9500
7210, 99773, 5981.871, 14.9499
7211, 98678, 5981.810, 14.9497
7212, 98583, 5981.749, 14.9495
7213, 99000, 5981.687, 14.9494
7214, 99709, 5981.626, 14.9492
7215, 101136, 5981.565, 14.9491
7216, 103238, 5981.504, 14.9489
7217, 104841, 5981.443, 14.9488
7218, 104957, 5981.382, 14.9486
7219, 104152, 5981.321, 14.9485
7220, 103644, 5981.260, 14.9483
7221, 103594, 5981.198, 14.9482
7222, 103380, 5981.137, 14.9480
7223, 103129, 5981.076, 14.9479
7224, 103606, 5981.015, 14.9477
7225, 104753, 5980.954, 14.9476
7226, 105594, 5980.893, 14.9474
7227, 105674, 5980.832, 14.9473
7228, 105475, 5980.770, 14.9471
7229, 105363, 5980.709, 14.9469
7230, 105235, 5980.648, 14.9468
7231, 105291, 5980.587, 14.9466
7232, 105975, 5980.526, 14.9465
7233, 106966, 5980.465, 14.9463
7234, 107418, 5980.404, 14.9462
7235, 107442, 5980.343, 14.9460
7236, 108162, 5980.281, 14.9459
7237, 109856, 5980.220, 14.9457
7238, 111194, 5980.159, 14.9456
7239, 110960, 5980.098, 14.9454
7240, 109525, 5980.037, 14.9453
7241, 107986, 5979.976, 14.9451
7242, 106752, 5979.915, 14.9450
7243, 105675, 5979.853, 14.9448
7244, 104803, 5979.792, 14.9447
7245, 104211, 5979.731, 14.9445
7246, 103709, 5979.670, 14.9444
7247, 103326, 5979.609, 14.9442
7248, 103516, 5979.548, 14.9440
7249, 104268, 5979.487, 14.9439
7250, 104657, 5979.426, 14.9437
7251, 103968, 5979.364, 14.9436
7252, 102726, 5979.303, 14.9434
7253, 101912, 5979.242, 14.9433
7254, 101567, 5979.181, 14.9431
7255, 100907, 5979.120, 14.9430
7256, 99542, 5979.059, 14.9428
7257, 97972, 5978.998, 14.9427
7258, 97053, 5978.936, 14.9425
7259, 97363, 5978.875, 14.9424
7260, 98835, 5978.814, 14.9422
7261, 100631, 5978.753, 14.9421
7262, 101676, 5978.692, 14.9419
7263, 101669, 5978.631, 14.9418
7264, 101241, 5978.570, 14.9416
7265, 100915, 5978.509, 14.9414
7266, 100456, 5978.447, 14.9413
7267, 99569, 5978.386, 14.9411
7268, 98667, 5978.325, 14.9410
7269, 98382, 5978.264, 14.9408
7270, 98747, 5978.203, 14.9407
7271, 99383, 5978.142, 14.9405
7272, 100107, 5978.081, 14.9404
7273, 100871, 5978.019, 14.9402
7274, 101462, 5977.958, 14.9401
7275, 101775, 5977.897, 14.9399
7276, 102083, 5977.836, 14.9398
7277, 102562, 5977.775, 14.9396
7278, 102918, 5977.714, 14.9395
7279, 102874, 5977.653, 14.9393
7280, 102631, 5977.592, 14.9392
7281, 102369, 5977.530, 14.9390
7282, 101801, 5977.469, 14.9389
7283, 100827, 5977.408, 14.9387
7284, 100270, 5977.347, 14.9385
7285, 101202, 5977.286, 14.9384
7286, 103674, 5977.225, 14.9382
7287, 106596, 5977.164, 14.9381
7288, 108780, 5977.102, 14.9379
7289, 109693, 5977.041, 14.9378
7290, 109500, 5976.980, 14.9376
7291, 108890, 5976.919, 14.9375
7292, 108619, 5976.858, 14.9373
7293, 108737, 5976.797, 14.9372
7294, 108512, 5976.736, 14.9370
7295, 107621, 5976.675, 14.9369
7296, 107005, 5976.613, 14.9367
7297, 107772, 5976.552, 14.9366
7298, 109443, 5976.491, 14.9364
7299, 110203, 5976.430, 14.9363
7300, 109044, 5976.369, 14.9361
7301, 106933, 5976.308, 14.9359
7302, 105584, 5976.247, 14.9358
7303, 105604, 5976.185, 14.9356
7304, 106198, 5976.124, 14.9355
7305, 106325, 5976.063, 14.9353
7306, 105655, 5976.002, 14.9352
7307, 104529, 5975.941, 14.9350
7308, 103418, 5975.880, 14.9349
7309, 102607, 5975.819, 14.9347
7310, 102262, 5975.758, 14.9346
7311, 102498, 5975.696, 14.9344
7312, 103259, 5975.635, 14.9343
7313, 104300, 5975.574, 14.9341
7314, 105448, 5975.513, 14.9340
7315, 106670, 5975.452, 14.9338
7316, 107648, 5975.391, 14.9337
7317, 107647, 5975.330, 14.9335
7318, 106359, 5975.268, 14.9333
7319, 104634, 5975.207, 14.9332
7320, 103602, 5975.146, 14.9330
7321, 103155, 5975.085, 14.9329
7322, 102262, 5975.024, 14.9327
7323, 100907, 5974.963, 14.9326
7324, 100535, 5974.902, 14.9324
7325, 102007, 5974.841, 14.9323
7326, 104183, 5974.779, 14.9321
7327, 105435, 5974.718, 14.9320
7328, 105751, 5974.657, 14.9318
7329, 106221, 5974.596, 14.9317
7330, 107100, 5974.535, 14.9315
7331, 107681, 5974.474, 14.9314
7332, 107846, 5974.413, 14.9312
7333, 108327, 5974.351, 14.9311
7334, 109282, 5974.290, 14.9309
7335, 109779, 5974.229, 14.9308
7336, 109137, 5974.168, 14.9306
7337, 107919, 5974.107, 14.9304
7338, 107090, 5974.046, 14.9303
7339, 106845, 5973.985, 14.9301
7340, 106721, 5973.924, 14.9300
7341, 106300, 5973.862, 14.9298
7342, 105389, 5973.801, 14.9297
7343, 103949, 5973.740, 14.9295
7344, 102407, 5973.679, 14.9294
7345, 101691, 5973.618, 14.9292
7346, 102418, 5973.557, 14.9291
7347, 104136, 5973.496, 14.9289
7348, 105758, 5973.434, 14.9288
7349, 106673, 5973.373, 14.9286
7350, 107138, 5973.312, 14.9285
7351, 107627, 5973.251, 14.9283
7352, 108199, 5973.190, 14.9282
7353, 108609, 5973.129, 14.9280
7354, 108798, 5973.068, 14.9278
7355, 109021, 5973.007, 14.9277
7356, 109490, 5972.945, 14.9275
7357, 110030, 5972.884, 14.9274
7358, 110194, 5972.823, 14.9272
7359, 109643, 5972.762, 14.9271
7360, 108451, 5972.701, 14.9269
7361, 107125, 5972.640, 14.9268
7362, 106335, 5972.579, 14.9266
7363, 106379, 5972.517, 14.9265
7364, 106738, 5972.456, 14.9263
7365, 106402, 5972.395, 14.9262
7366, 104962, 5972.334, 14.9260
7367, 103201, 5972.273, 14.9259
7368, 102211, 5972.212, 14.9257
7369, 102131, 5972.151, 14.9256
7370, 102345, 5972.090, 14.9254
7371, 102766, 5972.028, 14.9253
7372, 103987, 5971.967, 14.9251
7373, 105894, 5971.906, 14.9249
7374, 107040, 5971.845, 14.9248
7375, 106135, 5971.784, 14.9246
7376, 103656, 5971.723, 14.9245
7377, 101302, 5971.662, 14.9243
7378, 100152, 5971.600, 14.9242
7379, 99989, 5971.539, 14.9240
7380, 100113, 5971.478, 14.9239
7381, 100112, 5971.417, 14.9237
7382, 99881, 5971.356, 14.9236
7383, 99525, 5971.295, 14.9234
7384, 99285, 5971.234, 14.9233
7385, 99200, 5971.173, 14.9231
7386, 98968, 5971.111, 14.9230
7387, 98547, 5971.050, 14.9228
7388, 98583, 5970.989, 14.9227
7389, 99645, 5970.928, 14.9225
7390, 101202, 5970.867, 14.9223
7391, 102099, 5970.806, 14.9222
7392, 101993, 5970.745, 14.9220
7393, 101563, 5970.683, 14.9219
7394, 101192, 5970.622, 14.9217
7395, 100349, 5970.561, 14.9216
7396, 98678, 5970.500, 14.9214
7397, 97019, 5970.439, 14.9213
7398, 96673, 5970.378, 14.9211
7399, 97958, 5970.317, 14.9210
7400, 99993, 5970.256, 14.9208
7401, 101723, 5970.194, 14.9207
7402, 102696, 5970.133, 14.9205
7403, 102950, 5970.072, 14.9204
7404, 102696, 5970.011, 14.9202
7405, 102287, 5969.950, 14.9201
7406, 102174, 5969.889, 14.9199
7407, 102615, 5969.828, 14.9198
7408, 103420, 5969.767, 14.9196
7409, 104119, 5969.705, 14.9194
7410, 104406, 5969.644, 14.9193
7411, 104328, 5969.583, 14.9191
7412, 104027, 5969.522, 14.9190
7413, 103508, 5969.461, 14.9188
7414, 102870, 5969.400, 14.9187
7415, 102689, 5969.339, 14.9185
7416, 103711, 5969.277, 14.9184
7417, 105880, 5969.216, 14.9182
7418, 107988, 5969.155, 14.9181
7419, 108668, 5969.094, 14.9179
7420, 107759, 5969.033, 14.9178
7421, 106387, 5968.972, 14.9176
7422, 105722, 5968.911, 14.9175
7423, 105926, 5968.850, 14.9173
7424, 106300, 5968.788, 14.9172
7425, 106222, 5968.727, 14.9170
7426, 105729, 5968.666, 14.9168
7427, 105330, 5968.605, 14.9167
7428, 105364, 5968.544, 14.9165
7429, 105630, 5968.483, 14.9164
7430, 105691, 5968.422, 14.9162
7431, 105514, 5968.360, 14.9161
7432, 105559, 5968.299, 14.9159
7433, 106149, 5968.238, 14.9158
7434, 106986, 5968.177, 14.9156
7435, 107541, 5968.116, 14.9155
7436, 107700, 5968.055, 14.9153
7437, 107688, 5967.994, 14.9152
7438, 107457, 5967.933, 14.9150
7439, 106555, 5967.871, 14.9149
7440, 104723, 5967.810, 14.9147
7441, 102347, 5967.749, 14.9146
7442, 100230, 5967.688, 14.9144
7443, 99004, 5967.627, 14.9143
7444, 98765, 5967.566, 14.9141
7445, 99026, 5967.505, 14.9139
7446, 99055, 5967.443, 14.9138
7447, 98532, 5967.382, 14.9136
7448, 97988, 5967.321, 14.9135
7449, 98420, 5967.260, 14.9133
7450, 100293, 5967.199, 14.9132
7451, 103030, 5967.138, 14.9130
7452, 105571, 5967.077, 14.9129
7453, 107236, 5967.016, 14.9127
7454, 107943, 5966.954, 14.9126
7455, 107845, 5966.893, 14.9124
7456, 107174, 5966.832, 14.9123
7457, 106457, 5966.771, 14.9121
7458, 106437, 5966.710, 14.9120
7459, 107434, 5966.649, 14.9118
7460, 108930, 5966.588, 14.9117
7461, 110112, 5966.526, 14.9115
7462, 110748, 5966.465, 14.9113
7463, 111130, 5966.404, 14.9112
7464, 111186, 5966.343, 14.9110
7465, 110276, 5966.282, 14.9109
7466, 108218, 5966.221, 14.9107
7467, 106046, 5966.160, 14.9106
7468, 105053, 5966.099, 14.9104
7469, 105295, 5966.037, 14.9103
7470, 105652, 5965.976, 14.9101
7471, 105366, 5965.915, 14.9100
7472, 104777, 5965.854, 14.9098
7473, 104366, 5965.793, 14.9097
7474, 103830, 5965.732, 14.9095
7475, 102620, 5965.671, 14.9094
7476, 100935, 5965.609, 14.9092
7477, 99572, 5965.548, 14.9091
7478, 98965, 5965.487, 14.9089
7479, 98928, 5965.426, 14.9088
7480, 99219, 5965.365, 14.9086
7481, 99788, 5965.304, 14.9084
7482, 100453, 5965.243, 14.9083
7483, 100848, 5965.182, 14.9081
7484, 100961, 5965.120, 14.9080
7485, 101348, 5965.059, 14.9078
7486, 102419, 5964.998, 14.9077
7487, 103721, 5964.937, 14.9075
7488, 104329, 5964.876, 14.9074
7489, 103987, 5964.815, 14.9072
7490, 103448, 5964.754, 14.9071
7491, 103507, 5964.692, 14.9069
7492, 104047, 5964.631, 14.9068
7493, 104414, 5964.570, 14.9066
7494, 104467, 5964.509, 14.9065
7495, 104645, 5964.448, 14.9063
7496, 105079, 5964.387, 14.9062
7497, 105322, 5964.326, 14.9060
7498, 105147, 5964.265, 14.9058
7499, 104903, 5964.203, 14.9057
7500, 104707, 5964.142, 14.9055
7501, 104052, 5964.081, 14.9054
7502, 102829, 5964.020, 14.9052
7503, 102001, 5963.959, 14.9051
7504, 102359, 5963.898, 14.9049
7505, 103137, 5963.837, 14.9048
7506, 103058, 5963.775, 14.9046
7507, 102380, 5963.714, 14.9045
7508, 102566, 5963.653, 14.9043
7509, 103877, 5963.592, 14.9042
7510, 104761, 5963.531, 14.9040
7511, 104084, 5963.470, 14.9039
7512, 102714, 5963.409, 14.9037
7513, 102114, 5963.348, 14.9036
7514, 102408, 5963.286, 14.9034
7515, 102729, 5963.225, 14.9033
7516, 102708, 5963.164, 14.9031
7517, 102619, 5963.103, 14.9029
7518, 102519, 5963.042, 14.9028
7519, 102164, 5962.981, 14.9026
7520, 101586, 5962.920, 14.9025
7521, 101040, 5962.858, 14.9023
7522, 100609, 5962.797, 14.9022
7523, 100417, 5962.736, 14.9020
7524, 100943, 5962.675, 14.9019
7525, 102487, 5962.614, 14.9017
7526, 104543, 5962.553, 14.9016
7527, 106242, 5962.492, 14.9014
7528, 107239, 5962.431, 14.9013
7529, 107716, 5962.369, 14.9011
7530, 107821, 5962.308, 14.9010
7531, 107635, 5962.247, 14.9008
7532, 107440, 5962.186, 14.9007
7533, 107462, 5962.125, 14.9005
7534, 107567, 5962.064, 14.9003
7535, 107636, 5962.003, 14.9002
7536, 107904, 5961.941, 14.9000
7537, 108433, 5961.880, 14.8999
7538, 108650, 5961.819, 14.8997
7539, 108061, 5961.758, 14.8996
7540, 107082, 5961.697, 14.8994
7541, 106474, 5961.636, 14.8993
7542, 106269, 5961.575, 14.8991
7543, 106009, 5961.514, 14.8990
7544, 105739, 5961.452, 14.8988
7545, 105852, 5961.391, 14.8987
7546, 106102, 5961.330, 14.8985
7547, 105828, 5961.269, 14.8984
7548, 105245, 5961.208, 14.8982
7549, 105524, 5961.147, 14.8981
7550, 107194, 5961.086, 14.8979
7551, 109319, 5961.024, 14.8978
7552, 110702, 5960.963, 14.8976
7553, 111247, 5960.902, 14.8974
7554, 111540, 5960.841, 14.8973
7555, 111630, 5960.780, 14.8971
7556, 111000, 5960.719, 14.8970
7557, 109578, 5960.658, 14.8968
7558, 108101, 5960.597, 14.8967
7559, 107277, 5960.535, 14.8965
7560, 106946, 5960.474, 14.8964
7561, 106334, 5960.413, 14.8962
7562, 105073, 5960.352, 14.8961
7563, 103690, 5960.291, 14.8959
7564, 102967, 5960.230, 14.8958
7565, 102976, 5960.169, 14.8956
7566, 103037, 5960.107, 14.8955
7567, 102626, 5960.046, 14.8953
7568, 101961, 5959.985, 14.8952
7569, 101609, 5959.924, 14.8950
7570, 101867, 5959.863, 14.8948
7571, 102713, 5959.802, 14.8947
7572, 103966, 5959.741, 14.8945
7573, 105172, 5959.680, 14.8944
7574, 105673, 5959.618, 14.8942
7575, 105258, 5959.557, 14.8941
7576, 104525, 5959.496, 14.8939
7577, 104186, 5959.435, 14.8938
7578, 104208, 5959.374, 14.8936
7579, 104012, 5959.313, 14.8935
7580, 103304, 5959.252, 14.8933
7581, 102259, 5959.190, 14.8932
7582, 101061, 5959.129, 14.8930
7583, 99807, 5959.068, 14.8929
7584, 98879, 5959.007, 14.8927
7585, 98861, 5958.946, 14.8926
7586, 99914, 5958.885, 14.8924
7587, 101450, 5958.824, 14.8923
7588, 102587, 5958.763, 14.8921
7589, 102843, 5958.701, 14.8919
7590, 102478, 5958.640, 14.8918
7591, 102277, 5958.579, 14.8916
7592, 102868, 5958.518, 14.8915
7593, 104151, 5958.457, 14.8913
7594, 105500, 5958.396, 14.8912
7595, 106511, 5958.335, 14.8910
7596, 107212, 5958.274, 14.8909
7597, 107508, 5958.212, 14.8907
7598, 107038, 5958.151, 14.8906
7599, 105874, 5958.090, 14.8904
7600, 104819, 5958.029, 14.8903
7601, 104549, 5957.968, 14.8901
7602, 104905, 5957.907, 14.8900
7603, 105509, 5957.846, 14.8898
7604, 106490, 5957.784, 14.8897
7605, 107950, 5957.723, 14.8895
7606, 109178, 5957.662, 14.8893
7607, 109300, 5957.601, 14.8892
7608, 108515, 5957.540, 14.8890
7609, 107857, 5957.479, 14.8889
7610, 107740, 5957.418, 14.8887
7611, 107520, 5957.357, 14.8886
7612, 106578, 5957.295, 14.8884
7613, 105145, 5957.234, 14.8883
7614, 103894, 5957.173, 14.8881
7615, 103232, 5957.112, 14.8880
7616, 103190, 5957.051, 14.8878
7617, 103584, 5956.990, 14.8877
7618, 104084, 5956.929, 14.8875
7619, 104369, 5956.867, 14.8874
7620, 104316, 5956.806, 14.8872
7621, 103942, 5956.745, 14.8871
7622, 103277, 5956.684, 14.8869
7623, 102477, 5956.623, 14.8868
7624, 101846, 5956.562, 14.8866
7625, 101500, 5956.501, 14.8864
7626, 101272, 5956.440, 14.8863
7627, 101130, 5956.378, 14.8861
7628, 101277, 5956.317, 14.8860
7629, 101560, 5956.256, 14.8858
7630, 101434, 5956.195, 14.8857
7631, 101075, 5956.134, 14.8855
7632, 101878, 5956.073, 14.8854
7633, 104866, 5956.012, 14.8852
7634, 108953, 5955.950, 14.8851
7635, 111735, 5955.889, 14.8849
7636, 111944, 5955.828, 14.8848
7637, 110322, 5955.767, 14.8846
7638, 108288, 5955.706, 14.8845
7639, 106701, 5955.645, 14.8843
7640, 105914, 5955.584, 14.8842
7641, 106017, 5955.523, 14.8840
7642, 106689, 5955.461, 14.8838
7643, 107423, 5955.400, 14.8837
7644, 108087, 5955.339, 14.8835
7645, 108742, 5955.278, 14.8834
7646, 108962, 5955.217, 14.8832
7647, 108114, 5955.156, 14.8831
7648, 106379, 5955.095, 14.8829
7649, 104782, 5955.033, 14.8828
7650, 104029, 5954.972, 14.8826
7651, 103945, 5954.911, 14.8825
7652, 104125, 5954.850, 14.8823
7653, 104413, 5954.789, 14.8822
7654, 104589, 5954.728, 14.8820
7655, 104314, 5954.667, 14.8819
7656, 103704, 5954.606, 14.8817
7657, 103351, 5954.544, 14.8816
7658, 103531, 5954.483, 14.8814
7659, 103867, 5954.422, 14.8813
7660, 103956, 5954.361, 14.8811
7661, 103795, 5954.300, 14.8809
7662, 103458, 5954.239, 14.8808
7663, 102933, 5954.178, 14.8806
7664, 102441, 5954.116, 14.8805
7665, 102352, 5954.055, 14.8803
7666, 102592, 5953.994, 14.8802
7667, 102634, 5953.933, 14.8800
7668, 102207, 5953.872, 14.8799
7669, 101582, 5953.811, 14.8797
7670, 101120, 5953.750, 14.8796
7671, 101020, 5953.689, 14.8794
7672, 101413, 5953.627, 14.8793
7673, 102122, 5953.566, 14.8791
7674, 102399, 5953.505, 14.8790
7675, 101696, 5953.444, 14.8788
7676, 100649, 5953.383, 14.8787
7677, 100438, 5953.322, 14.8785
7678, 101198, 5953.261, 14.8783
7679, 102020, 5953.199, 14.8782
7680, 102642, 5953.138, 14.8780
7681, 103929, 5953.077, 14.8779
7682, 106255, 5953.016, 14.8777
7683, 108529, 5952.955, 14.8776
7684, 109518, 5952.894, 14.8774
7685, 109305, 5952.833, 14.8773
7686, 108714, 5952.772, 14.8771
7687, 108066, 5952.710, 14.8770
7688, 107280, 5952.649, 14.8768
7689, 106520, 5952.588, 14.8767
7690, 105908, 5952.527, 14.8765
7691, 105035, 5952.466, 14.8764
7692, 103620, 5952.405, 14.8762
7693, 102290, 5952.344, 14.8761
7694, 101949, 5952.282, 14.8759
7695, 102551, 5952.221, 14.8758
7696, 103255, 5952.160, 14.8756
7697, 103715, 5952.099, 14.8754
7698, 104502, 5952.038, 14.8753
7699, 106140, 5951.977, 14.8751
7700, 108193, 5951.916, 14.8750
7701, 109574, 5951.855, 14.8748
7702, 109615, 5951.793, 14.8747
7703, 108713, 5951.732, 14.8745
7704, 107893, 5951.671, 14.8744
7705, 107689, 5951.610, 14.8742
7706, 107667, 5951.549, 14.8741
7707, 107229, 5951.488, 14.8739
7708, 106579, 5951.427, 14.8738
7709, 106351, 5951.365, 14.8736
7710, 106530, 5951.304, 14.8735
7711, 106479, 5951.243, 14.8733
7712, 106030, 5951.182, 14.8732
7713, 105741, 5951.121, 14.8730
7714, 105919, 5951.060, 14.8728
7715, 106215, 5950.999, 14.8727
7716, 106444, 5950.938, 14.8725
7717, 106982, 5950.876, 14.8724
7718, 107958, 5950.815, 14.8722
7719, 108806, 5950.754, 14.8721
7720, 109060, 5950.693, 14.8719
7721, 108911, 5950.632, 14.8718
7722, 108510, 5950.571, 14.8716
7723, 107494, 5950.510, 14.8715
7724, 105804, 5950.448, 14.8713
7725, 104254, 5950.387, 14.8712
7726, 103539, 5950.326, 14.8710
7727, 103263, 5950.265, 14.8709
7728, 102652, 5950.204, 14.8707
7729, 101742, 5950.143, 14.8706
7730, 101140, 5950.082, 14.8704
7731, 101055, 5950.021, 14.8703
7732, 101401, 5949.959, 14.8701
7733, 102466, 5949.898, 14.8699
7734, 104594, 5949.837, 14.8698
7735, 107294, 5949.776, 14.8696
7736, 109374, 5949.715, 14.8695
7737, 110002, 5949.654, 14.8693
7738, 109270, 5949.593, 14.8692
7739, 107858, 5949.531, 14.8690
7740, 106596, 5949.470, 14.8689
7741, 106021, 5949.409, 14.8687
7742, 105844, 5949.348, 14.8686
7743, 105044, 5949.287, 14.8684
7744, 103009, 5949.226, 14.8683
7745, 100430, 5949.165, 14.8681
7746, 98645, 5949.104, 14.8680
7747, 98350, 5949.042, 14.8678
7748, 99302, 5948.981, 14.8677
7749, 100940, 5948.920, 14.8675
7750, 102736, 5948.859, 14.8673
7751, 104250, 5948.798, 14.8672
7752, 105450, 5948.737, 14.8670
7753, 106797, 5948.676, 14.8669
7754, 108452, 5948.614, 14.8667
7755, 109628, 5948.553, 14.8666
7756, 109270, 5948.492, 14.8664
7757, 107282, 5948.431, 14.8663
7758, 104604, 5948.370, 14.8661
7759, 102252, 5948.309, 14.8660
7760, 100722, 5948.248, 14.8658
7761, 100067, 5948.187, 14.8657
7762, 99958, 5948.125, 14.8655
7763, 99834, 5948.064, 14.8654
7764, 99484, 5948.003, 14.8652
7765, 99378, 5947.942, 14.8651
7766, 99998, 5947.881, 14.8649
7767, 101066, 5947.820, 14.8648
7768, 101990, 5947.759, 14.8646
7769, 102771, 5947.698, 14.8644
7770, 103819, 5947.636, 14.8643
7771, 105078, 5947.575, 14.8641
7772, 106064, 5947.514, 14.8640
7773, 106660, 5947.453, 14.8638
7774, 107059, 5947.392, 14.8637
7775, 106906, 5947.331, 14.8635
7776, 105435, 5947.270, 14.8634
7777, 102745, 5947.208, 14.8632
7778, 100233, 5947.147, 14.8631
7779, 99235, 5947.086, 14.8629
7780, 99671, 5947.025, 14.8628
7781, 100459, 5946.964, 14.8626
7782, 100900, 5946.903, 14.8625
7783, 101185, 5946.842, 14.8623
7784, 101625, 5946.781, 14.8622
7785, 101871, 5946.719, 14.8620
7786, 101083, 5946.658, 14.8618
7787, 98795, 5946.597, 14.8617
7788, 95489, 5946.536, 14.8615
7789, 92276, 5946.475, 14.8614
7790, 90092, 5946.414, 14.8612
7791, 89300, 5946.353, 14.8611
7792, 89879, 5946.291, 14.8609
7793, 91526, 5946.230, 14.8608
7794, 93471, 5946.169, 14.8606
7795, 94732, 5946.108, 14.8605
7796, 94969, 5946.047, 14.8603
7797, 94841, 5945.986, 14.8602
7798, 95152, 5945.925, 14.8600
7799, 95931, 5945.864, 14.8599
7800, 96717, 5945.802, 14.8597
7801, 97417, 5945.741, 14.8596
7802, 98265, 5945.680, 14.8594
7803, 99109, 5945.619, 14.8593
7804, 99457, 5945.558, 14.8591
7805, 99339, 5945.497, 14.8589
7806, 99591, 5945.436, 14.8588
7807, 100901, 5945.374, 14.8586
7808, 102859, 5945.313, 14.8585
7809, 104198, 5945.252, 14.8583
7810, 103958, 5945.191, 14.8582
7811, 102375, 5945.130, 14.8580
7812, 100651, 5945.069, 14.8579
7813, 99851, 5945.008, 14.8577
7814, 100006, 5944.947, 14.8576
7815, 100355, 5944.885, 14.8574
7816, 100377, 5944.824, 14.8573
7817, 100280, 5944.763, 14.8571
7818, 100439, 5944.702, 14.8570
7819, 100858, 5944.641, 14.8568
7820, 101417, 5944.580, 14.8567
7821, 102258, 5944.519, 14.8565
7822, 103529, 5944.457, 14.8563
7823, 104995, 5944.396, 14.8562
7824, 106244, 5944.335, 14.8560
7825, 107002, 5944.274, 14.8559
7826, 106985, 5944.213, 14.8557
7827, 105874, 5944.152, 14.8556
7828, 103923, 5944.091, 14.8554
7829, 102268, 5944.030, 14.8553
7830, 102008, 5943.968, 14.8551
7831, 103123, 5943.907, 14.8550
7832, 104788, 5943.846, 14.8548
7833, 106471, 5943.785, 14.8547
7834, 108094, 5943.724, 14.8545
7835, 109284, 5943.663, 14.8544
7836, 109305, 5943.602, 14.8542
7837, 107961, 5943.540, 14.8541
7838, 105947, 5943.479, 14.8539
7839, 104031, 5943.418, 14.8537
7840, 102255, 5943.357, 14.8536
7841, 100166, 5943.296, 14.8534
7842, 97538, 5943.235, 14.8533
7843, 94645, 5943.174, 14.8531
7844, 92028, 5943.113, 14.8530
7845, 90160, 5943.051, 14.8528
7846, 89255, 5942.990, 14.8527
7847, 89276, 5942.929, 14.8525
7848, 90144, 5942.868, 14.8524
7849, 91806, 5942.807, 14.8522
7850, 93991, 5942.746, 14.8521
7851, 96113, 5942.685, 14.8519
7852, 97674, 5942.623, 14.8518
7853, 98697, 5942.562, 14.8516
7854, 99511, 5942.501, 14.8515
7855, 100303, 5942.440, 14.8513
7856, 101087, 5942.379, 14.8512
7857, 101955, 5942.318, 14.8510
7858, 103038, 5942.257, 14.8508
7859, 104313, 5942.196, 14.8507
7860, 105704, 5942.134, 14.8505
7861, 107250, 5942.073, 14.8504
7862, 108905, 5942.012, 14.8502
7863, 110326, 5941.951, 14.8501
7864, 111136, 5941.890, 14.8499
7865, 111287, 5941.829, 14.8498
7866, 110911, 5941.768, 14.8496
7867, 110034, 5941.706, 14.8495
7868, 108712, 5941.645, 14.8493
7869, 107210, 5941.584, 14.8492
7870, 105681, 5941.523, 14.8490
7871, 103953, 5941.462, 14.8489
7872, 102060, 5941.401, 14.8487
7873, 100682, 5941.340, 14.8486
7874, 100432, 5941.279, 14.8484
7875, 100863, 5941.217, 14.8482
7876, 100915, 5941.156, 14.8481
7877, 100390, 5941.095, 14.8479
7878, 100331, 5941.034, 14.8478
7879, 101737, 5940.973, 14.8476
7880, 104352, 5940.912, 14.8475
7881, 106941, 5940.851, 14.8473
7882, 108391, 5940.789, 14.8472
7883, 108344, 5940.728, 14.8470
7884, 107185, 5940.667, 14.8469
7885, 105746, 5940.606, 14.8467
7886, 104844, 5940.545, 14.8466
7887, 104818, 5940.484, 14.8464
7888, 105390, 5940.423, 14.8463
7889, 105909, 5940.362, 14.8461
7890, 105712, 5940.300, 14.8460
7891, 104517, 5940.239, 14.8458
7892, 102769, 5940.178, 14.8457
7893, 101467, 5940.117, 14.8455
7894, 101301, 5940.056, 14.8453
7895, 101968, 5939.995, 14.8452
7896, 102614, 5939.934, 14.8450
7897, 102859, 5939.872, 14.8449
7898, 103104, 5939.811, 14.8447
7899, 103855, 5939.750, 14.8446
7900, 105172, 5939.689, 14.8444
7901, 106796, 5939.628, 14.8443
7902, 108429, 5939.567, 14.8441
7903, 109712, 5939.506, 14.8440
7904, 110179, 5939.445, 14.8438
7905, 109476, 5939.383, 14.8437
7906, 107671, 5939.322, 14.8435
7907, 105386, 5939.261, 14.8434
7908, 103629, 5939.200, 14.8432
7909, 103258, 5939.139, 14.8431
7910, 104342, 5939.078, 14.8429
7911, 106066, 5939.017, 14.8427
7912, 107419, 5938.955, 14.8426
7913, 107922, 5938.894, 14.8424
7914, 107667, 5938.833, 14.8423
7915, 107018, 5938.772, 14.8421
7916, 106416, 5938.711, 14.8420
7917, 106166, 5938.650, 14.8418
7918, 106083, 5938.589, 14.8417
7919, 105599, 5938.528, 14.8415
7920, 104508, 5938.466, 14.8414
7921, 103309, 5938.405, 14.8412
7922, 102518, 5938.344, 14.8411
7923, 102022, 5938.283, 14.8409
7924, 101538, 5938.222, 14.8408
7925, 101320, 5938.161, 14.8406
7926, 101795, 5938.100, 14.8405
7927, 102777, 5938.038, 14.8403
7928, 103636, 5937.977, 14.8402
7929, 104087, 5937.916, 14.8400
7930, 104227, 5937.855, 14.8398
7931, 104030, 5937.794, 14.8397
7932, 103534, 5937.733, 14.8395
7933, 103330, 5937.672, 14.8394
7934, 104024, 5937.611, 14.8392
7935, 105102, 5937.549, 14.8391
7936, 105146, 5937.488, 14.8389
7937, 103449, 5937.427, 14.8388
7938, 100860, 5937.366, 14.8386
7939, 98858, 5937.305, 14.8385
7940, 98297, 5937.244, 14.8383
7941, 99206, 5937.183, 14.8382
7942, 101138, 5937.121, 14.8380
7943, 103379, 5937.060, 14.8379
7944, 105228, 5936.999, 14.8377
7945, 106435, 5936.938, 14.8376
7946, 107197, 5936.877, 14.8374
7947, 107631, 5936.816, 14.8372
7948, 107606, 5936.755, 14.8371
7949, 107142, 5936.694, 14.8369
7950, 106480, 5936.632, 14.8368
7951, 105668, 5936.571, 14.8366
7952, 104507, 5936.510, 14.8365
7953, 103118, 5936.449, 14.8363
7954, 102094, 5936.388, 14.8362
7955, 101922, 5936.327, 14.8360
7956, 102638, 5936.266, 14.8359
7957, 104178, 5936.205, 14.8357
7958, 106529, 5936.143, 14.8356
7959, 109264, 5936.082, 14.8354
7960, 111383, 5936.021, 14.8353
7961, 112011, 5935.960, 14.8351
7962, 111082, 5935.899, 14.8350
7963, 109188, 5935.838, 14.8348
7964, 107112, 5935.777, 14.8347
7965, 105640, 5935.715, 14.8345
7966, 105320, 5935.654, 14.8343
7967, 105987, 5935.593, 14.8342
7968, 106760, 5935.532, 14.8340
7969, 106821, 5935.471, 14.8339
7970, 106103, 5935.410, 14.8337
7971, 105130, 5935.349, 14.8336
7972, 104487, 5935.288, 14.8334
7973, 104562, 5935.226, 14.8333
7974, 105406, 5935.165, 14.8331
7975, 106535, 5935.104, 14.8330
7976, 107180, 5935.043, 14.8328
7977, 107034, 5934.982, 14.8327
7978, 106513, 5934.921, 14.8325
7979, 106064, 5934.860, 14.8324
7980, 105474, 5934.798, 14.8322
7981, 104211, 5934.737, 14.8321
7982, 102285, 5934.676, 14.8319
7983, 100424, 5934.615, 14.8317
7984, 99414, 5934.554, 14.8316
7985, 99410, 5934.493, 14.8314
7986, 99875, 5934.432, 14.8313
7987, 100154, 5934.371, 14.8311
7988, 100162, 5934.309, 14.8310
7989, 100439, 5934.248, 14.8308
7990, 101381, 5934.187, 14.8307
7991, 102533, 5934.126, 14.8305
7992, 103026, 5934.065, 14.8304
7993, 102637, 5934.004, 14.8302
7994, 101948, 5933.943, 14.8301
7995, 101448, 5933.881, 14.8299
7996, 101046, 5933.820, 14.8298
7997, 100615, 5933.759, 14.8296
7998, 100404, 5933.698, 14.8295
7999, 100492, 5933.637, 14.8293
8000, 100398, 5933.576, 14.8292
8001, 99753, 5933.515, 14.8290
8002, 98992, 5933.454, 14.8288
8003, 98794, 5933.392, 14.8287
8004, 99096, 5933.331, 14.8285
8005, 99263, 5933.270, 14.8284
8006, 99110, 5933.209, 14.8282
8007, 99121, 5933.148, 14.8281
8008, 99590, 5933.087, 14.8279
8009, 100183, 5933.026, 14.8278
8010, 100572, 5932.964, 14.8276
8011, 101045, 5932.903, 14.8275
8012, 102065, 5932.842, 14.8273
8013, 103521, 5932.781, 14.8272
8014, 104883, 5932.720, 14.8270
8015, 106011, 5932.659, 14.8269
8016, 107319, 5932.598, 14.8267
8017, 108983, 5932.537, 14.8266
8018, 110388, 5932.475, 14.8264
8019, 110756, 5932.414, 14.8262
8020, 110087, 5932.353, 14.8261
8021, 109031, 5932.292, 14.8259
8022, 107886, 5932.231, 14.8258
8023, 106338, 5932.170, 14.8256
8024, 104411, 5932.109, 14.8255
8025, 102998, 5932.047, 14.8253
8026, 102932, 5931.986, 14.8252
8027, 103834, 5931.925, 14.8250
8028, 104505, 5931.864, 14.8249
8029, 104305, 5931.803, 14.8247
8030, 103580, 5931.742, 14.8246
8031, 102858, 5931.681, 14.8244
8032, 102292, 5931.620, 14.8243
8033, 101953, 5931.558, 14.8241
8034, 102004, 5931.497, 14.8240
8035, 102336, 5931.436, 14.8238
8036, 102537, 5931.375, 14.8237
8037, 102519, 5931.314, 14.8235
8038, 102738, 5931.253, 14.8233
8039, 103488, 5931.192, 14.8232
8040, 104398, 5931.130, 14.8230
8041, 104946, 5931.069, 14.8229
8042, 105203, 5931.008, 14.8227
8043, 105639, 5930.947, 14.8226
8044, 106378, 5930.886, 14.8224
8045, 106966, 5930.825, 14.8223
8046, 106842, 5930.764, 14.8221
8047, 105900, 5930.703, 14.8220
8048, 104662, 5930.641, 14.8218
8049, 103955, 5930.580, 14.8217
8050, 104177, 5930.519, 14.8215
8051, 104811, 5930.458, 14.8214
8052, 104957, 5930.397, 14.8212
8053, 104426, 5930.336, 14.8211
8054, 103956, 5930.275, 14.8209
8055, 104138, 5930.213, 14.8207
8056, 104530, 5930.152, 14.8206
8057, 104248, 5930.091, 14.8204
8058, 103207, 5930.030, 14.8203
8059, 102303, 5929.969, 14.8201
8060, 102331, 5929.908, 14.8200
8061, 103048, 5929.847, 14.8198
8062, 103452, 5929.786, 14.8197
8063, 102911, 5929.724, 14.8195
8064, 101898, 5929.663, 14.8194
8065, 101545, 5929.602, 14.8192
8066, 102447, 5929.541, 14.8191
8067, 104041, 5929.480, 14.8189
8068, 105249, 5929.419, 14.8188
8069, 105511, 5929.358, 14.8186
8070, 104898, 5929.296, 14.8185
8071, 103541, 5929.235, 14.8183
8072, 101644, 5929.174, 14.8182
8073, 100037, 5929.113, 14.8180
8074, 99985, 5929.052, 14.8178
8075, 101947, 5928.991, 14.8177
8076, 104997, 5928.930, 14.8175
8077, 107761, 5928.869, 14.8174
8078, 109583, 5928.807, 14.8172
8079, 110468, 5928.746, 14.8171
8080, 110450, 5928.685, 14.8169
8081, 109652, 5928.624, 14.8168
8082, 108629, 5928.563, 14.8166
8083, 107953, 5928.502, 14.8165
8084, 107534, 5928.441, 14.8163
8085, 106896, 5928.379, 14.8162
8086, 106088, 5928.318, 14.8160
8087, 105762, 5928.257, 14.8159
8088, 106262, 5928.196, 14.8157
8089, 107195, 5928.135, 14.8156
8090, 108038, 5928.074, 14.8154
8091, 108688, 5928.013, 14.8152
8092, 109122, 5927.952, 14.8151
8093, 108995, 5927.890, 14.8149
8094, 107995, 5927.829, 14.8148
8095, 106434, 5927.768, 14.8146
8096, 105048, 5927.707, 14.8145
8097, 104217, 5927.646, 14.8143
8098, 103759, 5927.585, 14.8142
8099, 103513, 5927.524, 14.8140
8100, 103703, 5927.462, 14.8139
8101, 104486, 5927.401, 14.8137
8102, 105382, 5927.340, 14.8136
8103, 105628, 5927.279, 14.8134
8104, 105151, 5927.218, 14.8133
8105, 104827, 5927.157, 14.8131
8106, 105543, 5927.096, 14.8130
8107, 107191, 5927.035, 14.8128
8108, 108807, 5926.973, 14.8127
8109, 109526, 5926.912, 14.8125
8110, 109209, 5926.851, 14.8123
8111, 108258, 5926.790, 14.8122
8112, 107156, 5926.729, 14.8120
8113, 106201, 5926.668, 14.8119
8114, 105416, 5926.607, 14.8117
8115, 104662, 5926.545, 14.8116
8116, 103940, 5926.484, 14.8114
8117, 103515, 5926.423, 14.8113
8118, 103505, 5926.362, 14.8111
8119, 103497, 5926.301, 14.8110
8120, 102881, 5926.240, 14.8108
8121, 101611, 5926.179, 14.8107
8122, 100312, 5926.118, 14.8105
8123, 99605, 5926.056, 14.8104
8124, 99624, 5925.995, 14.8102
8125, 100182, 5925.934, 14.8101
8126, 101006, 5925.873, 14.8099
8127, 101652, 5925.812, 14.8097
8128, 101582, 5925.751, 14.8096
8129, 100666, 5925.690, 14.8094
8130, 99449, 5925.629, 14.8093
8131, 98712, 5925.567, 14.8091
8132, 98853, 5925.506, 14.8090
8133, 99782, 5925.445, 14.8088
8134, 101146, 5925.384, 14.8087
8135, 102489, 5925.323, 14.8085
8136, 103372, 5925.262, 14.8084
8137, 103598, 5925.201, 14.8082
8138, 103301, 5925.139, 14.8081
8139, 102783, 5925.078, 14.8079
8140, 102346, 5925.017, 14.8078
8141, 102263, 5924.956, 14.8076
8142, 102622, 5924.895, 14.8075
8143, 103113, 5924.834, 14.8073
8144, 103220, 5924.773, 14.8072
8145, 102789, 5924.712, 14.8070
8146, 102220, 5924.650, 14.8068
8147, 101987, 5924.589, 14.8067
8148, 102143, 5924.528, 14.8065
8149, 102433, 5924.467, 14.8064
8150, 102672, 5924.406, 14.8062
8151, 102904, 5924.345, 14.8061
8152, 103331, 5924.284, 14.8059
8153, 104185, 5924.222, 14.8058
8154, 105455, 5924.161, 14.8056
8155, 106638, 5924.100, 14.8055
8156, 106952, 5924.039, 14.8053
8157, 105894, 5923.978, 14.8052
8158, 103482, 5923.917, 14.8050
8159, 100136, 5923.856, 14.8049
8160, 96729, 5923.795, 14.8047
8161, 94629, 5923.733, 14.8046
8162, 94896, 5923.672, 14.8044
8163, 97062, 5923.611, 14.8042
8164, 99280, 5923.550, 14.8041
8165, 100186, 5923.489, 14.8039
8166, 100177, 5923.428, 14.8038
8167, 100385, 5923.367, 14.8036
8168, 100946, 5923.305, 14.8035
8169, 101108, 5923.244, 14.8033
8170, 100710, 5923.183, 14.8032
8171, 100541, 5923.122, 14.8030
8172, 101062, 5923.061, 14.8029
8173, 101657, 5923.000, 14.8027
8174, 101565, 5922.939, 14.8026
8175, 100976, 5922.878, 14.8024
8176, 100716, 5922.816, 14.8023
8177, 101201, 5922.755, 14.8021
8178, 102107, 5922.694, 14.8020
8179, 102804, 5922.633, 14.8018
8180, 102786, 5922.572, 14.8017
8181, 101909, 5922.511, 14.8015
8182, 100653, 5922.450, 14.8013
8183, 99912, 5922.388, 14.8012
8184, 100077, 5922.327, 14.8010
8185, 100445, 5922.266, 14.8009
8186, 99998, 5922.205, 14.8007
8187, 98742, 5922.144, 14.8006
8188, 97729, 5922.083, 14.8004
8189, 97647, 5922.022, 14.8003
8190, 97982, 5921.961, 14.8001
8191, 97893, 5921.899, 14.8000
8192, 97439, 5921.838, 14.7998
8193, 97378, 5921.777, 14.7997
8194, 97996, 5921.716, 14.7995
8195, 98756, 5921.655, 14.7994
8196, 99117, 5921.594, 14.7992
8197, 99214, 5921.533, 14.7991
8198, 99629, 5921.471, 14.7989
8199, 100816, 5921.410, 14.7987
8200, 102827, 5921.349, 14.7986
8201, 105196, 5921.288, 14.7984
8202, 107001, 5921.227, 14.7983
8203, 107485, 5921.166, 14.7981
8204, 106865, 5921.105, 14.7980
8205, 106244, 5921.044, 14.7978
8206, 106499, 5920.982, 14.7977
8207, 107486, 5920.921, 14.7975
8208, 108442, 5920.860, 14.7974
8209, 108801, 5920.799, 14.7972
8210, 108439, 5920.738, 14.7971
8211, 107515, 5920.677, 14.7969
8212, 106361, 5920.616, 14.7968
8213, 105172, 5920.554, 14.7966
8214, 103648, 5920.493, 14.7965
8215, 101401, 5920.432, 14.7963
8216, 98991, 5920.371, 14.7962
8217, 97898, 5920.310, 14.7960
8218, 98877, 5920.249, 14.7958
8219, 100856, 5920.188, 14.7957
8220, 102178, 5920.127, 14.7955
8221, 102489, 5920.065, 14.7954
8222, 102604, 5920.004, 14.7952
8223, 102878, 5919.943, 14.7951
8224, 102815, 5919.882, 14.7949
8225, 102257, 5919.821, 14.7948
8226, 101910, 5919.760, 14.7946
8227, 102336, 5919.699, 14.7945
8228, 103253, 5919.637, 14.7943
8229, 104156, 5919.576, 14.7942
8230, 105009, 5919.515, 14.7940
8231, 105945, 5919.454, 14.7939
8232, 106788, 5919.393, 14.7937
8233, 107239, 5919.332, 14.7936
8234, 107181, 5919.271, 14.7934
8235, 106679, 5919.210, 14.7932
8236, 106013, 5919.148, 14.7931
8237, 105708, 5919.087, 14.7929
8238, 106009, 5919.026, 14.7928
8239, 106336, 5918.965, 14.7926
8240, 105944, 5918.904, 14.7925
8241, 105178, 5918.843, 14.7923
8242, 105248, 5918.782, 14.7922
8243, 106494, 5918.720, 14.7920
8244, 107736, 5918.659, 14.7919
8245, 107747, 5918.598, 14.7917
8246, 106613, 5918.537, 14.7916
8247, 105154, 5918.476, 14.7914
8248, 103774, 5918.415, 14.7913
8249, 102575, 5918.354, 14.7911
8250, 101891, 5918.293, 14.7910
8251, 101845, 5918.231, 14.7908
8252, 101789, 5918.170, 14.7907
8253, 101072, 5918.109, 14.7905
8254, 100090, 5918.048, 14.7903
8255, 99767, 5917.987, 14.7902
8256, 100164, 5917.926, 14.7900
8257, 100424, 5917.865, 14.7899
8258, 100113, 5917.803, 14.7897
8259, 99828, 5917.742, 14.7896
8260, 100222, 5917.681, 14.7894
8261, 100955, 5917.620, 14.7893
8262, 101006, 5917.559, 14.7891
8263, 99880, 5917.498, 14.7890
8264, 98227, 5917.437, 14.7888
8265, 97174, 5917.376, 14.7887
8266, 97032, 5917.314, 14.7885
8267, 96903, 5917.253, 14.7884
8268, 95845, 5917.192, 14.7882
8269, 94259, 5917.131, 14.7881
8270, 93474, 5917.070, 14.7879
8271, 93998, 5917.009, 14.7877
8272, 95018, 5916.948, 14.7876
8273, 95875, 5916.886, 14.7874
8274, 97069, 5916.825, 14.7873
8275, 99050, 5916.764, 14.7871
8276, 100908, 5916.703, 14.7870
8277, 101353, 5916.642, 14.7868
8278, 100583, 5916.581, 14.7867
8279, 100046, 5916.520, 14.7865
8280, 100501, 5916.459, 14.7864
8281, 101364, 5916.397, 14.7862
8282, 101960, 5916.336, 14.7861
8283, 102368, 5916.275, 14.7859
8284, 102797, 5916.214, 14.7858
8285, 103080, 5916.153, 14.7856
8286, 103170, 5916.092, 14.7855
8287, 103384, 5916.031, 14.7853
8288, 103715, 5915.969, 14.7852
8289, 103576, 5915.908, 14.7850
8290, 102740, 5915.847, 14.7848
8291, 102010, 5915.786, 14.7847
8292, 102342, 5915.725, 14.7845
8293, 103581, 5915.664, 14.7844
8294, 104546, 5915.603, 14.7842
8295, 104219, 5915.542, 14.7841
8296, 102529, 5915.480, 14.7839
8297, 100206, 5915.419, 14.7838
8298, 98270, 5915.358, 14.7836
8299, 97550, 5915.297, 14.7835
8300, 98243, 5915.236, 14.7833
8301, 99753, 5915.175, 14.7832
8302, 101123, 5915.114, 14.7830
8303, 101698, 5915.052, 14.7829
8304, 101423, 5914.991, 14.7827
8305, 100664, 5914.930, 14.7826
8306, 99944, 5914.869, 14.7824
8307, 99751, 5914.808, 14.7822
8308, 100348, 5914.747, 14.7821
8309, 101581, 5914.686, 14.7819
8310, 102903, 5914.625, 14.7818
8311, 103694, 5914.563, 14.7816
8312, 103720, 5914.502, 14.7815
8313, 103347, 5914.441, 14.7813
8314, 103262, 5914.380, 14.7812
8315, 103892, 5914.319, 14.7810
8316, 105080, 5914.258, 14.7809
8317, 106263, 5914.197, 14.7807
8318, 106834, 5914.136, 14.7806
8319, 106390, 5914.074, 14.7804
8320, 104904, 5914.013, 14.7803
8321, 102841, 5913.952, 14.7801
8322, 100904, 5913.891, 14.7800
8323, 99467, 5913.830, 14.7798
8324, 98441, 5913.769, 14.7797
8325, 97815, 5913.708, 14.7795
8326, 98048, 5913.646, 14.7793
8327, 99558, 5913.585, 14.7792
8328, 101932, 5913.524, 14.7790
8329, 104039, 5913.463, 14.7789
8330, 104968, 5913.402, 14.7787
8331, 104635, 5913.341, 14.7786
8332, 103570, 5913.280, 14.7784
8333, 102385, 5913.219, 14.7783
8334, 101537, 5913.157, 14.7781
8335, 101284, 5913.096, 14.7780
8336, 101673, 5913.035, 14.7778
8337, 102546, 5912.974, 14.7777
8338, 103587, 5912.913, 14.7775
8339, 104369, 5912.852, 14.7774
8340, 104540, 5912.791, 14.7772
8341, 104108, 5912.729, 14.7771
8342, 103460, 5912.668, 14.7769
8343, 102995, 5912.607, 14.7767
8344, 102849, 5912.546, 14.7766
8345, 102988, 5912.485, 14.7764
8346, 103321, 5912.424, 14.7763
8347, 103608, 5912.363, 14.7761
8348, 103574, 5912.302, 14.7760
8349, 103325, 5912.240, 14.7758
8350, 103327, 5912.179, 14.7757
8351, 103730, 5912.118, 14.7755
8352, 104121, 5912.057, 14.7754
8353, 104279, 5911.996, 14.7752
8354, 104608, 5911.935, 14.7751
8355, 105185, 5911.874, 14.7749
8356, 104888, 5911.812, 14.7748
8357, 102533, 5911.751, 14.7746
8358, 98928, 5911.690, 14.7745
8359, 96699, 5911.629, 14.7743
8360, 97670, 5911.568, 14.7741
8361, 101046, 5911.507, 14.7740
8362, 104551, 5911.446, 14.7738
8363, 106698, 5911.385, 14.7737
8364, 107479, 5911.323, 14.7735
8365, 107528, 5911.262, 14.7734
8366, 107436, 5911.201, 14.7732
8367, 107670, 5911.140, 14.7731
8368, 108350, 5911.079, 14.7729
8369, 109024, 5911.018, 14.7728
8370, 109116, 5910.957, 14.7726
8371, 108684, 5910.895, 14.7725
8372, 108363, 5910.834, 14.7723
8373, 108470, 5910.773, 14.7722
8374, 108492, 5910.712, 14.7720
8375, 107616, 5910.651, 14.7719
8376, 105609, 5910.590, 14.7717
8377, 103128, 5910.529, 14.7716
8378, 101273, 5910.468, 14.7714
8379, 100801, 5910.406, 14.7712
8380, 101563, 5910.345, 14.7711
8381, 102648, 5910.284, 14.7709
8382, 103161, 5910.223, 14.7708
8383, 102879, 5910.162, 14.7706
8384, 102114, 5910.101, 14.7705
8385, 101195, 5910.040, 14.7703
8386, 100366, 5909.978, 14.7702
8387, 100048, 5909.917, 14.7700
8388, 100694, 5909.856, 14.7699
8389, 102211, 5909.795, 14.7697
8390, 103818, 5909.734, 14.7696
8391, 104655, 5909.673, 14.7694
8392, 104398, 5909.612, 14.7693
8393, 103274, 5909.551, 14.7691
8394, 101916, 5909.489, 14.7690
8395, 101313, 5909.428, 14.7688
8396, 102289, 5909.367, 14.7686
8397, 104398, 5909.306, 14.7685
8398, 105750, 5909.245, 14.7683
8399, 104728, 5909.184, 14.7682
8400, 101844, 5909.123, 14.7680
8401, 99139, 5909.061, 14.7679
8402, 97710, 5909.000, 14.7677
8403, 96668, 5908.939, 14.7676
8404, 94855, 5908.878, 14.7674
8405, 92659, 5908.817, 14.7673
8406, 91404, 5908.756, 14.7671
8407, 91602, 5908.695, 14.7670
8408, 92673, 5908.634, 14.7668
8409, 94035, 5908.572, 14.7667
8410, 95508, 5908.511, 14.7665
8411, 96806, 5908.450, 14.7664
8412, 97586, 5908.389, 14.7662
8413, 98157, 5908.328, 14.7661
8414, 99346, 5908.267, 14.7659
8415, 101417, 5908.206, 14.7657
8416, 103733, 5908.144, 14.7656
8417, 105679, 5908.083, 14.7654
8418, 107260, 5908.022, 14.7653
8419, 108581, 5907.961, 14.7651
8420, 109441, 5907.900, 14.7650
8421, 109827, 5907.839, 14.7648
8422, 110184, 5907.778, 14.7647
8423, 110729, 5907.717, 14.7645
8424, 110989, 5907.655, 14.7644
8425, 110507, 5907.594, 14.7642
8426, 109603, 5907.533, 14.7641
8427, 108990, 5907.472, 14.7639
8428, 108942, 5907.411, 14.7638
8429, 109284, 5907.350, 14.7636
8430, 109837, 5907.289, 14.7635
8431, 110447, 5907.227, 14.7633
8432, 110840, 5907.166, 14.7631
8433, 110883, 5907.105, 14.7630
8434, 110805, 5907.044, 14.7628
8435, 110846, 5906.983, 14.7627
8436, 110928, 5906.922, 14.7625
8437, 110896, 5906.861, 14.7624
8438, 110699, 5906.800, 14.7622
8439, 110123, 5906.738, 14.7621
8440, 108870, 5906.677, 14.7619
8441, 107256, 5906.616, 14.7618
8442, 106171, 5906.555, 14.7616
8443, 105831, 5906.494, 14.7615
8444, 105242, 5906.433, 14.7613
8445, 103662, 5906.372, 14.7612
8446, 101926, 5906.310, 14.7610
8447, 101378, 5906.249, 14.7609
8448, 102015, 5906.188, 14.7607
8449, 102840, 5906.127, 14.7606
8450, 103735, 5906.066, 14.7604
8451, 105481, 5906.005, 14.7602
8452, 107846, 5905.944, 14.7601
8453, 109150, 5905.883, 14.7599
8454, 108431, 5905.821, 14.7598
8455, 106943, 5905.760, 14.7596
8456, 106662, 5905.699, 14.7595
8457, 107951, 5905.638, 14.7593
8458, 109527, 5905.577, 14.7592
8459, 110221, 5905.516, 14.7590
8460, 109923, 5905.455, 14.7589
8461, 109037, 5905.393, 14.7587
8462, 107819, 5905.332, 14.7586
8463, 106368, 5905.271, 14.7584
8464, 104772, 5905.210, 14.7583
8465, 103091, 5905.149, 14.7581
8466, 101423, 5905.088, 14.7580
8467, 100057, 5905.027, 14.7578
8468, 99447, 5904.966, 14.7576
8469, 99943, 5904.904, 14.7575
8470, 101542, 5904.843, 14.7573
8471, 103785, 5904.782, 14.7572
8472, 105983, 5904.721, 14.7570
8473, 107708, 5904.660, 14.7569
8474, 109035, 5904.599, 14.7567
8475, 110041, 5904.538, 14.7566
8476, 110273, 5904.476, 14.7564
8477, 109222, 5904.415, 14.7563
8478, 107349, 5904.354, 14.7561
8479, 106016, 5904.293, 14.7560
8480, 106101, 5904.232, 14.7558
8481, 107152, 5904.171, 14.7557
8482, 108218, 5904.110, 14.7555
8483, 109046, 5904.049, 14.7554
8484, 109983, 5903.987, 14.7552
8485, 111091, 5903.926, 14.7551
8486, 112010, 5903.865, 14.7549
8487, 112546, 5903.804, 14.7547
8488, 112795, 5903.743, 14.7546
8489, 112688, 5903.682, 14.7544
8490, 111988, 5903.621, 14.7543
8491, 110842, 5903.559, 14.7541
8492, 109810, 5903.498, 14.7540
8493, 109113, 5903.437, 14.7538
8494, 108274, 5903.376, 14.7537
8495, 106854, 5903.315, 14.7535
8496, 105191, 5903.254, 14.7534
8497, 103907, 5903.193, 14.7532
8498, 102900, 5903.132, 14.7531
8499, 101476, 5903.070, 14.7529
8500, 99591, 5903.009, 14.7528
8501, 98394, 5902.948, 14.7526
8502, 98953, 5902.887, 14.7525
8503, 100752, 5902.826, 14.7523
8504, 102043, 5902.765, 14.7521
8505, 101743, 5902.704, 14.7520
8506, 100464, 5902.643, 14.7518
8507, 99481, 5902.581, 14.7517
8508, 99186, 5902.520, 14.7515
8509, 99035, 5902.459, 14.7514
8510, 98732, 5902.398, 14.7512
8511, 98827, 5902.337, 14.7511
8512, 99959, 5902.276, 14.7509
8513, 101876, 5902.215, 14.7508
8514, 103494, 5902.153, 14.7506
8515, 103894, 5902.092, 14.7505
8516, 103090, 5902.031, 14.7503
8517, 101755, 5901.970, 14.7502
8518, 100349, 5901.909, 14.7500
8519, 98796, 5901.848, 14.7499
8520, 97072, 5901.787, 14.7497
8521, 95734, 5901.726, 14.7496
8522, 95368, 5901.664, 14.7494
8523, 95649, 5901.603, 14.7492
8524, 95562, 5901.542, 14.7491
8525, 94686, 5901.481, 14.7489
8526, 93697, 5901.420, 14.7488
8527, 93337, 5901.359, 14.7486
8528, 93474, 5901.298, 14.7485
8529, 93600, 5901.236, 14.7483
8530, 93744, 5901.175, 14.7482
8531, 94294, 5901.114, 14.7480
8532, 95263, 5901.053, 14.7479
8533, 96401, 5900.992, 14.7477
8534, 97758, 5900.931, 14.7476
8535, 99421, 5900.870, 14.7474
8536, 100839, 5900.809, 14.7473
8537, 101203, 5900.747, 14.7471
8538, 100568, 5900.686, 14.7470
8539, 99941, 5900.625, 14.7468
8540, 100082, 5900.564, 14.7466
8541, 100766, 5900.503, 14.7465
8542, 101360, 5900.442, 14.7463
8543, 101605, 5900.381, 14.7462
8544, 101627, 5900.319, 14.7460
8545, 101707, 5900.258, 14.7459
8546, 102281, 5900.197, 14.7457
8547, 103706, 5900.136, 14.7456
8548, 105720, 5900.075, 14.7454
8549, 107452, 5900.014, 14.7453
8550, 108154, 5899.953, 14.7451
8551, 107736, 5899.892, 14.7450
8552, 106543, 5899.830, 14.7448
8553, 105070, 5899.769, 14.7447
8554, 103934, 5899.708, 14.7445
8555, 103594, 5899.647, 14.7444
8556, 103848, 5899.586, 14.7442
8557, 104083, 5899.525, 14.7441
8558, 104205, 5899.464, 14.7439
8559, 104760, 5899.402, 14.7437
8560, 105841, 5899.341, 14.7436
8561, 106505, 5899.280, 14.7434
8562, 105800, 5899.219, 14.7433
8563, 103947, 5899.158, 14.7431
8564, 101941, 5899.097, 14.7430
8565, 100381, 5899.036, 14.7428
8566, 99335, 5898.975, 14.7427
8567, 99002, 5898.913, 14.7425
8568, 99691, 5898.852, 14.7424
8569, 101128, 5898.791, 14.7422
8570, 102435, 5898.730, 14.7421
8571, 102952, 5898.669, 14.7419
8572, 102683, 5898.608, 14.7418
8573, 101951, 5898.547, 14.7416
8574, 101147, 5898.485, 14.7415
8575, 100847, 5898.424, 14.7413
8576, 101503, 5898.363, 14.7411
8577, 102785, 5898.302, 14.7410
8578, 103722, 5898.241, 14.7408
8579, 103833, 5898.180, 14.7407
8580, 103669, 5898.119, 14.7405
8581, 103814, 5898.058, 14.7404
8582, 103818, 5897.996, 14.7402
8583, 102727, 5897.935, 14.7401
8584, 100509, 5897.874, 14.7399
8585, 98263, 5897.813, 14.7398
8586, 96967, 5897.752, 14.7396
8587, 96637, 5897.691, 14.7395
8588, 96953, 5897.630, 14.7393
8589, 98022, 5897.568, 14.7392
8590, 99949, 5897.507, 14.7390
8591, 102020, 5897.446, 14.7389
8592, 103110, 5897.385, 14.7387
8593, 102958, 5897.324, 14.7386
8594, 102467, 5897.263, 14.7384
8595, 102499, 5897.202, 14.7382
8596, 102892, 5897.141, 14.7381
8597, 102991, 5897.079, 14.7379
8598, 102694, 5897.018, 14.7378
8599, 102458, 5896.957, 14.7376
8600, 102568, 5896.896, 14.7375
8601, 102998, 5896.835, 14.7373
8602, 103885, 5896.774, 14.7372
8603, 105463, 5896.713, 14.7370
8604, 107321, 5896.651, 14.7369
8605, 108286, 5896.590, 14.7367
8606, 107480, 5896.529, 14.7366
8607, 105223, 5896.468, 14.7364
8608, 102581, 5896.407, 14.7363
8609, 100238, 5896.346, 14.7361
8610, 98248, 5896.285, 14.7360
8611, 96704, 5896.224, 14.7358
8612, 96057, 5896.162, 14.7356
8613, 96535, 5896.101, 14.7355
8614, 97647, 5896.040, 14.7353
8615, 98660, 5895.979, 14.7352
8616, 99437, 5895.918, 14.7350
8617, 100436, 5895.857, 14.7349
8618, 101951, 5895.796, 14.7347
8619, 103733, 5895.734, 14.7346
8620, 105432, 5895.673, 14.7344
8621, 106950, 5895.612, 14.7343
8622, 108121, 5895.551, 14.7341
8623, 108490, 5895.490, 14.7340
8624, 107939, 5895.429, 14.7338
8625, 107282, 5895.368, 14.7337
8626, 107573, 5895.307, 14.7335
8627, 108793, 5895.245, 14.7334
8628, 109823, 5895.184, 14.7332
8629, 109838, 5895.123, 14.7331
8630, 109174, 5895.062, 14.7329
8631, 108580, 5895.001, 14.7327
8632, 108268, 5894.940, 14.7326
8633, 108143, 5894.879, 14.7324
8634, 108376, 5894.817, 14.7323
8635, 109049, 5894.756, 14.7321
8636, 109580, 5894.695, 14.7320
8637, 109234, 5894.634, 14.7318
8638, 108209, 5894.573, 14.7317
8639, 107522, 5894.512, 14.7315
8640, 107746, 5894.451, 14.7314
8641, 108420, 5894.390, 14.7312
8642, 108863, 5894.328, 14.7311
8643, 109094, 5894.267, 14.7309
8644, 109625, 5894.206, 14.7308
8645, 110584, 5894.145, 14.7306
8646, 111355, 5894.084, 14.7305
8647, 111044, 5894.023, 14.7303
8648, 109233, 5893.962, 14.7301
8649, 106298, 5893.900, 14.7300
8650, 103035, 5893.839, 14.7298
8651, 99986, 5893.778, 14.7297
8652, 97356, 5893.717, 14.7295
8653, 95521, 5893.656, 14.7294
8654, 95140, 5893.595, 14.7292
8655, 96394, 5893.534, 14.7291
8656, 98406, 5893.473, 14.7289
8657, 99965, 5893.411, 14.7288
8658, 100715, 5893.350, 14.7286
8659, 101217, 5893.289, 14.7285
8660, 101945, 5893.228, 14.7283
8661, 102748, 5893.167, 14.7282
8662, 103319, 5893.106, 14.7280
8663, 103655, 5893.045, 14.7279
8664, 103914, 5892.983, 14.7277
8665, 104140, 5892.922, 14.7276
8666, 104289, 5892.861, 14.7274
8667, 104301, 5892.800, 14.7272
8668, 104096, 5892.739, 14.7271
8669, 103710, 5892.678, 14.7269
8670, 103414, 5892.617, 14.7268
8671, 103501, 5892.556, 14.7266
8672, 104012, 5892.494, 14.7265
8673, 104855, 5892.433, 14.7263
8674, 105964, 5892.372, 14.7262
8675, 106988, 5892.311, 14.7260
8676, 107130, 5892.250, 14.7259
8677, 105882, 5892.189, 14.7257
8678, 103861, 5892.128, 14.7256
8679, 102302, 5892.067, 14.7254
8680, 101733, 5892.005, 14.7253
8681, 101712, 5891.944, 14.7251
8682, 101828, 5891.883, 14.7250
8683, 102244, 5891.822, 14.7248
8684, 103056, 5891.761, 14.7246
8685, 103796, 5891.700, 14.7245
8686, 103956, 5891.639, 14.7243
8687, 103534, 5891.577, 14.7242
8688, 102757, 5891.516, 14.7240
8689, 101747, 5891.455, 14.7239
8690, 100778, 5891.394, 14.7237
8691, 100374, 5891.333, 14.7236
8692, 100715, 5891.272, 14.7234
8693, 101261, 5891.211, 14.7233
8694, 101300, 5891.150, 14.7231
8695, 100624, 5891.088, 14.7230
8696, 99444, 5891.027, 14.7228
8697, 98100, 5890.966, 14.7227
8698, 97237, 5890.905, 14.7225
8699, 97714, 5890.844, 14.7224
8700, 99672, 5890.783, 14.7222
8701, 101862, 5890.722, 14.7221
8702, 102589, 5890.660, 14.7219
8703, 101441, 5890.599, 14.7217
8704, 99699, 5890.538, 14.7216
8705, 98989, 5890.477, 14.7214
8706, 99811, 5890.416, 14.7213
8707, 101365, 5890.355, 14.7211
8708, 102457, 5890.294, 14.7210
8709, 102427, 5890.233, 14.7208
8710, 101508, 5890.171, 14.7207
8711, 100515, 5890.110, 14.7205
8712, 100173, 5890.049, 14.7204
8713, 100591, 5889.988, 14.7202
8714, 101341, 5889.927, 14.7201
8715, 102022, 5889.866, 14.7199
8716, 102603, 5889.805, 14.7198
8717, 103163, 5889.743, 14.7196
8718, 103401, 5889.682, 14.7195
8719, 102774, 5889.621, 14.7193
8720, 101323, 5889.560, 14.7191
8721, 100090, 5889.499, 14.7190
8722, 100171, 5889.438, 14.7188
8723, 101355, 5889.377, 14.7187
8724, 102360, 5889.316, 14.7185
8725, 102611, 5889.254, 14.7184
8726, 103065, 5889.193, 14.7182
8727, 104664, 5889.132, 14.7181
8728, 106641, 5889.071, 14.7179
8729, 107297, 5889.010, 14.7178
8730, 106185, 5888.949, 14.7176
8731, 104464, 5888.888, 14.7175
8732, 103151, 5888.826, 14.7173
8733, 102180, 5888.765, 14.7172
8734, 101453, 5888.704, 14.7170
8735, 101703, 5888.643, 14.7169
8736, 103556, 5888.582, 14.7167
8737, 106332, 5888.521, 14.7166
8738, 108499, 5888.460, 14.7164
8739, 109040, 5888.399, 14.7162
8740, 108022, 5888.337, 14.7161
8741, 106237, 5888.276, 14.7159
8742, 104652, 5888.215, 14.7158
8743, 103819, 5888.154, 14.7156
8744, 103412, 5888.093, 14.7155
8745, 102675, 5888.032, 14.7153
8746, 101544, 5887.971, 14.7152
8747, 100844, 5887.909, 14.7150
8748, 101116, 5887.848, 14.7149
8749, 101886, 5887.787, 14.7147
8750, 102568, 5887.726, 14.7146
8751, 103379, 5887.665, 14.7144
8752, 104633, 5887.604, 14.7143
8753, 105704, 5887.543, 14.7141
8754, 105689, 5887.482, 14.7140
8755, 104849, 5887.420, 14.7138
8756, 104441, 5887.359, 14.7136
8757, 105138, 5887.298, 14.7135
8758, 106359, 5887.237, 14.7133
8759, 107275, 5887.176, 14.7132
8760, 107730, 5887.115, 14.7130
8761, 107942, 5887.054, 14.7129
8762, 107901, 5886.992, 14.7127
8763, 107380, 5886.931, 14.7126
8764, 106258, 5886.870, 14.7124
8765, 104690, 5886.809, 14.7123
8766, 103201, 5886.748, 14.7121
8767, 102592, 5886.687, 14.7120
8768, 103295, 5886.626, 14.7118
8769, 104705, 5886.565, 14.7117
8770, 105604, 5886.503, 14.7115
8771, 105408, 5886.442, 14.7114
8772, 104676, 5886.381, 14.7112
8773, 104264, 5886.320, 14.7111
8774, 104361, 5886.259, 14.7109
8775, 104618, 5886.198, 14.7107
8776, 104889, 5886.137, 14.7106
8777, 105391, 5886.075, 14.7104
8778, 106169, 5886.014, 14.7103
8779, 106754, 5885.953, 14.7101
8780, 106528, 5885.892, 14.7100
8781, 105416, 5885.831, 14.7098
8782, 104103, 5885.770, 14.7097
8783, 103496, 5885.709, 14.7095
8784, 103926, 5885.648, 14.7094
8785, 104916, 5885.586, 14.7092
8786, 105702, 5885.525, 14.7091
8787, 105891, 5885.464, 14.7089
8788, 105615, 5885.403, 14.7088
8789, 105222, 5885.342, 14.7086
8790, 105008, 5885.281, 14.7085
8791, 105087, 5885.220, 14.7083
8792, 105327, 5885.158, 14.7081
8793, 105433, 5885.097, 14.7080
8794, 105207, 5885.036, 14.7078
8795, 104729, 5884.975, 14.7077
8796, 104220, 5884.914, 14.7075
8797, 103793, 5884.853, 14.7074
8798, 103409, 5884.792, 14.7072
8799, 103036, 5884.731, 14.7071
8800, 102778, 5884.669, 14.7069
8801, 102864, 5884.608, 14.7068
8802, 103445, 5884.547, 14.7066
8803, 104315, 5884.486, 14.7065
8804, 104980, 5884.425, 14.7063
8805, 105230, 5884.364, 14.7062
8806, 105560, 5884.303, 14.7060
8807, 106657, 5884.241, 14.7059
8808, 108436, 5884.180, 14.7057
8809, 109985, 5884.119, 14.7056
8810, 110499, 5884.058, 14.7054
8811, 109911, 5883.997, 14.7052
8812, 108541, 5883.936, 14.7051
8813, 106707, 5883.875, 14.7049
8814, 104961, 5883.814, 14.7048
8815, 104141, 5883.752, 14.7046
8816, 104599, 5883.691, 14.7045
8817, 105651, 5883.630, 14.7043
8818, 106271, 5883.569, 14.7042
8819, 106201, 5883.508, 14.7040
8820, 105969, 5883.447, 14.7039
8821, 106038, 5883.386, 14.7037
8822, 106422, 5883.324, 14.7036
8823, 106983, 5883.263, 14.7034
8824, 107594, 5883.202, 14.7033
8825, 108008, 5883.141, 14.7031
8826, 107981, 5883.080, 14.7030
8827, 107597, 5883.019, 14.7028
8828, 107171, 5882.958, 14.7026
8829, 106875, 5882.897, 14.7025
8830, 106784, 5882.835, 14.7023
8831, 107173, 5882.774, 14.7022
8832, 108309, 5882.713, 14.7020
8833, 109904, 5882.652, 14.7019
8834, 111146, 5882.591, 14.7017
8835, 111387, 5882.530, 14.7016
8836, 110540, 5882.469, 14.7014
8837, 108832, 5882.407, 14.7013
8838, 106585, 5882.346, 14.7011
8839, 104399, 5882.285, 14.7010
8840, 103140, 5882.224, 14.7008
8841, 103353, 5882.163, 14.7007
8842, 104720, 5882.102, 14.7005
8843, 106220, 5882.041, 14.7004
8844, 106838, 5881.980, 14.7002
8845, 106201, 5881.918, 14.7001
8846, 104731, 5881.857, 14.6999
8847, 103225, 5881.796, 14.6997
8848, 102148, 5881.735, 14.6996
8849, 101228, 5881.674, 14.6994
8850, 99857, 5881.613, 14.6993
8851, 97939, 5881.552, 14.6991
8852, 96271, 5881.490, 14.6990
8853, 95988, 5881.429, 14.6988
8854, 97562, 5881.368, 14.6987
8855, 100281, 5881.307, 14.6985
8856, 102692, 5881.246, 14.6984
8857, 103733, 5881.185, 14.6982
8858, 103574, 5881.124, 14.6981
8859, 103281, 5881.063, 14.6979
8860, 103587, 5881.001, 14.6978
8861, 104130, 5880.940, 14.6976
8862, 103982, 5880.879, 14.6975
8863, 102737, 5880.818, 14.6973
8864, 100884, 5880.757, 14.6971
8865, 99259, 5880.696, 14.6970
8866, 98387, 5880.635, 14.6968
8867, 98251, 5880.574, 14.6967
8868, 98502, 5880.512, 14.6965
8869, 98856, 5880.451, 14.6964
8870, 99407, 5880.390, 14.6962
8871, 100511, 5880.329, 14.6961
8872, 102254, 5880.268, 14.6959
8873, 104229, 5880.207, 14.6958
8874, 105938, 5880.146, 14.6956
8875, 107171, 5880.084, 14.6955
8876, 107813, 5880.023, 14.6953
8877, 107620, 5879.962, 14.6952
8878, 106613, 5879.901, 14.6950
8879, 105465, 5879.840, 14.6949
8880, 104938, 5879.779, 14.6947
8881, 104918, 5879.718, 14.6945
8882, 104567, 5879.657, 14.6944
8883, 103565, 5879.595, 14.6942
8884, 102664, 5879.534, 14.6941
8885, 102679, 5879.473, 14.6939
8886, 103297, 5879.412, 14.6938
8887, 103390, 5879.351, 14.6936
8888, 102342, 5879.290, 14.6935
8889, 100662, 5879.229, 14.6933
8890, 99290, 5879.167, 14.6932
8891, 98697, 5879.106, 14.6930
8892, 98795, 5879.045, 14.6929
8893, 99353, 5878.984, 14.6927
8894, 100121, 5878.923, 14.6926
8895, 100744, 5878.862, 14.6924
8896, 100952, 5878.801, 14.6923
8897, 100907, 5878.740, 14.6921
8898, 101024, 5878.678, 14.6920
8899, 101352, 5878.617, 14.6918
8900, 101449, 5878.556, 14.6916
8901, 101108, 5878.495, 14.6915
8902, 100826, 5878.434, 14.6913
8903, 101181, 5878.373, 14.6912
8904, 101996, 5878.312, 14.6910
8905, 102677, 5878.250, 14.6909
8906, 103228, 5878.189, 14.6907
8907, 104288, 5878.128, 14.6906
8908, 106074, 5878.067, 14.6904
8909, 107949, 5878.006, 14.6903
8910, 109341, 5877.945, 14.6901
8911, 110482, 5877.884, 14.6900
8912, 111733, 5877.823, 14.6898
8913, 112644, 5877.761, 14.6897
8914, 112340, 5877.700, 14.6895
8915, 110745, 5877.639, 14.6894
8916, 108826, 5877.578, 14.6892
8917, 107567, 5877.517, 14.6890
8918, 107018, 5877.456, 14.6889
8919, 106486, 5877.395, 14.6887
8920, 105451, 5877.333, 14.6886
8921, 104212, 5877.272, 14.6884
8922, 103673, 5877.211, 14.6883
8923, 104421, 5877.150, 14.6881
8924, 105966, 5877.089, 14.6880
8925, 107112, 5877.028, 14.6878
8926, 107249, 5876.967, 14.6877
8927, 107007, 5876.906, 14.6875
8928, 107371, 5876.844, 14.6874
8929, 108360, 5876.783, 14.6872
8930, 109035, 5876.722, 14.6871
8931, 108752, 5876.661, 14.6869
8932, 107984, 5876.600, 14.6868
8933, 107719, 5876.539, 14.6866
8934, 108242, 5876.478, 14.6865
8935, 108717, 5876.416, 14.6863
8936, 108052, 5876.355, 14.6861
8937, 106130, 5876.294, 14.6860
8938, 104089, 5876.233, 14.6858
8939, 103194, 5876.172, 14.6857
8940, 103497, 5876.111, 14.6855
8941, 103862, 5876.050, 14.6854
8942, 103281, 5875.989, 14.6852
8943, 101800, 5875.927, 14.6851
8944, 100071, 5875.866, 14.6849
8945, 98504, 5875.805, 14.6848
8946, 97181, 5875.744, 14.6846
8947, 96192, 5875.683, 14.6845
8948, 95580, 5875.622, 14.6843
8949, 95173, 5875.561, 14.6842
8950, 94825, 5875.499, 14.6840
8951, 94643, 5875.438, 14.6839
8952, 94668, 5875.377, 14.6837
8953, 94682, 5875.316, 14.6835
8954, 94768, 5875.255, 14.6834
8955, 95674, 5875.194, 14.6832
8956, 97880, 5875.133, 14.6831
8957, 100489, 5875.072, 14.6829
8958, 101856, 5875.010, 14.6828
8959, 101416, 5874.949, 14.6826
8960, 100186, 5874.888, 14.6825
8961, 99267, 5874.827, 14.6823
8962, 98678, 5874.766, 14.6822
8963, 98091, 5874.705, 14.6820
8964, 97963, 5874.644, 14.6819
8965, 99102, 5874.582, 14.6817
8966, 101394, 5874.521, 14.6816
8967, 103796, 5874.460, 14.6814
8968, 105584, 5874.399, 14.6813
8969, 106884, 5874.338, 14.6811
8970, 107785, 5874.277, 14.6810
8971, 107702, 5874.216, 14.6808
8972, 106206, 5874.155, 14.6806
8973, 104096, 5874.093, 14.6805
8974, 102855, 5874.032, 14.6803
8975, 102980, 5873.971, 14.6802
8976, 103413, 5873.910, 14.6800
8977, 102873, 5873.849, 14.6799
8978, 101311, 5873.788, 14.6797
8979, 99743, 5873.727, 14.6796
8980, 99026, 5873.665, 14.6794
8981, 99301, 5873.604, 14.6793
8982, 100396, 5873.543, 14.6791
8983, 102165, 5873.482, 14.6790
8984, 104252, 5873.421, 14.6788
8985, 105955, 5873.360, 14.6787
8986, 106599, 5873.299, 14.6785
8987, 105998, 5873.238, 14.6784
8988, 104573, 5873.176, 14.6782
8989, 103126, 5873.115, 14.6780
8990, 102300, 5873.054, 14.6779
8991, 102036, 5872.993, 14.6777
8992, 101740, 5872.932, 14.6776
8993, 101298, 5872.871, 14.6774
8994, 101551, 5872.810, 14.6773
8995, 103120, 5872.748, 14.6771
8996, 104999, 5872.687, 14.6770
8997, 105277, 5872.626, 14.6768
8998, 103435, 5872.565, 14.6767
8999, 101055, 5872.504, 14.6765
9000, 99828, 5872.443, 14.6764
9001, 99678, 5872.382, 14.6762
9002, 99480, 5872.321, 14.6761
9003, 98977, 5872.259, 14.6759
9004, 99091, 5872.198, 14.6758
9005, 100551, 5872.137, 14.6756
9006, 102944, 5872.076, 14.6755
9007, 105135, 5872.015, 14.6753
9008, 106183, 5871.954, 14.6751
9009, 105883, 5871.893, 14.6750
9010, 104828, 5871.831, 14.6748
9011, 103940, 5871.770, 14.6747
9012, 103673, 5871.709, 14.6745
9013, 103697, 5871.648, 14.6744
9014, 103440, 5871.587, 14.6742
9015, 102763, 5871.526, 14.6741
9016, 101967, 5871.465, 14.6739
9017, 101431, 5871.404, 14.6738
9018, 101398, 5871.342, 14.6736
9019, 101782, 5871.281, 14.6735
9020, 102078, 5871.220, 14.6733
9021, 101909, 5871.159, 14.6732
9022, 101811, 5871.098, 14.6730
9023, 102753, 5871.037, 14.6729
9024, 104556, 5870.976, 14.6727
9025, 105552, 5870.914, 14.6725
9026, 104546, 5870.853, 14.6724
9027, 102449, 5870.792, 14.6722
9028, 101207, 5870.731, 14.6721
9029, 101554, 5870.670, 14.6719
9030, 102735, 5870.609, 14.6718
9031, 103908, 5870.548, 14.6716
9032, 104787, 5870.487, 14.6715
9033, 105161, 5870.425, 14.6713
9034, 104995, 5870.364, 14.6712
9035, 104989, 5870.303, 14.6710
9036, 105909, 5870.242, 14.6709
9037, 107169, 5870.181, 14.6707
9038, 107212, 5870.120, 14.6706
9039, 105719, 5870.059, 14.6704
9040, 104371, 5869.997, 14.6703
9041, 104792, 5869.936, 14.6701
9042, 106564, 5869.875, 14.6700
9043, 108026, 5869.814, 14.6698
9044, 108382, 5869.753, 14.6696
9045, 108102, 5869.692, 14.6695
9046, 107674, 5869.631, 14.6693
9047, 107039, 5869.570, 14.6692
9048, 106322, 5869.508, 14.6690
9049, 106206, 5869.447, 14.6689
9050, 107061, 5869.386, 14.6687
9051, 108191, 5869.325, 14.6686
9052, 108483, 5869.264, 14.6684
9053, 107757, 5869.203, 14.6683
9054, 106977, 5869.142, 14.6681
9055, 106975, 5869.081, 14.6680
9056, 107309, 5869.019, 14.6678
9057, 106759, 5868.958, 14.6677
9058, 104849, 5868.897, 14.6675
9059, 102448, 5868.836, 14.6674
9060, 100802, 5868.775, 14.6672
9061, 100363, 5868.714, 14.6670
9062, 100697, 5868.653, 14.6669
9063, 101131, 5868.591, 14.6667
9064, 101214, 5868.530, 14.6666
9065, 100870, 5868.469, 14.6664
9066, 100508, 5868.408, 14.6663
9067, 100708, 5868.347, 14.6661
9068, 101560, 5868.286, 14.6660
9069, 102527, 5868.225, 14.6658
9070, 103236, 5868.164, 14.6657
9071, 103960, 5868.102, 14.6655
9072, 104900, 5868.041, 14.6654
9073, 105456, 5867.980, 14.6652
9074, 104844, 5867.919, 14.6651
9075, 103161, 5867.858, 14.6649
9076, 101203, 5867.797, 14.6648
9077, 99407, 5867.736, 14.6646
9078, 97721, 5867.674, 14.6645
9079, 96420, 5867.613, 14.6643
9080, 96255, 5867.552, 14.6641
9081, 97578, 5867.491, 14.6640
9082, 99796, 5867.430, 14.6638
9083, 101881, 5867.369, 14.6637
9084, 103118, 5867.308, 14.6635
9085, 103425, 5867.247, 14.6634
9086, 103360, 5867.185, 14.6632
9087, 103739, 5867.124, 14.6631
9088, 104791, 5867.063, 14.6629
9089, 105752, 5867.002, 14.6628
9090, 105777, 5866.941, 14.6626
9091, 105152, 5866.880, 14.6625
9092, 105002, 5866.819, 14.6623
9093, 105897, 5866.757, 14.6622
9094, 107394, 5866.696, 14.6620
9095, 108933, 5866.635, 14.6619
9096, 110383, 5866.574, 14.6617
9097, 111552, 5866.513, 14.6615
9098, 111909, 5866.452, 14.6614
9099, 111217, 5866.391, 14.6612
9100, 109905, 5866.330, 14.6611
9101, 108463, 5866.268, 14.6609
9102, 106887, 5866.207, 14.6608
9103, 104995, 5866.146, 14.6606
9104, 102939, 5866.085, 14.6605
9105, 101111, 5866.024, 14.6603
9106, 99847, 5865.963, 14.6602
9107, 99362, 5865.902, 14.6600
9108, 99666, 5865.840, 14.6599
9109, 100383, 5865.779, 14.6597
9110, 101042, 5865.718, 14.6596
9111, 101676, 5865.657, 14.6594
9112, 102742, 5865.596, 14.6593
9113, 104318, 5865.535, 14.6591
9114, 105804, 5865.474, 14.6590
9115, 106628, 5865.413, 14.6588
9116, 106844, 5865.351, 14.6586
9117, 106807, 5865.290, 14.6585
9118, 106589, 5865.229, 14.6583
9119, 106023, 5865.168, 14.6582
9120, 105132, 5865.107, 14.6580
9121, 104345, 5865.046, 14.6579
9122, 104349, 5864.985, 14.6577
9123, 105616, 5864.923, 14.6576
9124, 107747, 5864.862, 14.6574
9125, 109468, 5864.801, 14.6573
9126, 109750, 5864.740, 14.6571
9127, 108891, 5864.679, 14.6570
9128, 108026, 5864.618, 14.6568
9129, 107661, 5864.557, 14.6567
9130, 107277, 5864.496, 14.6565
9131, 106332, 5864.434, 14.6564
9132, 104880, 5864.373, 14.6562
9133, 103116, 5864.312, 14.6560
9134, 101148, 5864.251, 14.6559
9135, 99464, 5864.190, 14.6557
9136, 98781, 5864.129, 14.6556
9137, 99011, 5864.068, 14.6554
9138, 99123, 5864.006, 14.6553
9139, 98618, 5863.945, 14.6551
9140, 98424, 5863.884, 14.6550
9141, 99627, 5863.823, 14.6548
9142, 101850, 5863.762, 14.6547
9143, 103687, 5863.701, 14.6545
9144, 104402, 5863.640, 14.6544
9145, 104400, 5863.579, 14.6542
9146, 104260, 5863.517, 14.6541
9147, 104125, 5863.456, 14.6539
9148, 104078, 5863.395, 14.6538
9149, 104371, 5863.334, 14.6536
9150, 104966, 5863.273, 14.6535
9151, 105330, 5863.212, 14.6533
9152, 104946, 5863.151, 14.6531
9153, 103855, 5863.089, 14.6530
9154, 102516, 5863.028, 14.6528
9155, 101290, 5862.967, 14.6527
9156, 100151, 5862.906, 14.6525
9157, 98862, 5862.845, 14.6524
9158, 97399, 5862.784, 14.6522
9159, 96132, 5862.723, 14.6521
9160, 95475, 5862.662, 14.6519
9161, 95354, 5862.600, 14.6518
9162, 95249, 5862.539, 14.6516
9163, 94870, 5862.478, 14.6515
9164, 94531, 5862.417, 14.6513
9165, 94700, 5862.356, 14.6512
9166, 95385, 5862.295, 14.6510
9167, 96173, 5862.234, 14.6509
9168, 96752, 5862.172, 14.6507
9169, 97217, 5862.111, 14.6505
9170, 97922, 5862.050, 14.6504
9171, 99146, 5861.989, 14.6502
9172, 100837, 5861.928, 14.6501
9173, 102607, 5861.867, 14.6499
9174, 104030, 5861.806, 14.6498
9175, 104908, 5861.745, 14.6496
9176, 105205, 5861.683, 14.6495
9177, 104926, 5861.622, 14.6493
9178, 104359, 5861.561, 14.6492
9179, 104228, 5861.500, 14.6490
9180, 105083, 5861.439, 14.6489
9181, 106496, 5861.378, 14.6487
9182, 107294, 5861.317, 14.6486
9183, 106758, 5861.255, 14.6484
9184, 105246, 5861.194, 14.6483
9185, 103486, 5861.133, 14.6481
9186, 101732, 5861.072, 14.6480
9187, 99898, 5861.011, 14.6478
9188, 98191, 5860.950, 14.6476
9189, 97156, 5860.889, 14.6475
9190, 97091, 5860.828, 14.6473
9191, 97649, 5860.766, 14.6472
9192, 98083, 5860.705, 14.6470
9193, 97925, 5860.644, 14.6469
9194, 97456, 5860.583, 14.6467
9195, 97417, 5860.522, 14.6466
9196, 98168, 5860.461, 14.6464
9197, 99319, 5860.400, 14.6463
9198, 100375, 5860.338, 14.6461
9199, 101344, 5860.277, 14.6460
9200, 102323, 5860.216, 14.6458
9201, 102908, 5860.155, 14.6457
9202, 102720, 5860.094, 14.6455
9203, 102332, 5860.033, 14.6454
9204, 102788, 5859.972, 14.6452
9205, 104156, 5859.911, 14.6450
9206, 105394, 5859.849, 14.6449
9207, 105808, 5859.788, 14.6447
9208, 105805, 5859.727, 14.6446
9209, 105857, 5859.666, 14.6444
9210, 105587, 5859.605, 14.6443
9211, 104458, 5859.544, 14.6441
9212, 102734, 5859.483, 14.6440
9213, 101113, 5859.421, 14.6438
9214, 99866, 5859.360, 14.6437
9215, 98965, 5859.299, 14.6435
9216, 98653, 5859.238, 14.6434
9217, 99214, 5859.177, 14.6432
9218, 100365, 5859.116, 14.6431
9219, 101407, 5859.055, 14.6429
9220, 101929, 5858.994, 14.6428
9221, 101999, 5858.932, 14.6426
9222, 101855, 5858.871, 14.6425
9223, 101761, 5858.810, 14.6423
9224, 101947, 5858.749, 14.6421
9225, 102305, 5858.688, 14.6420
9226, 102291, 5858.627, 14.6418
9227, 101494, 5858.566, 14.6417
9228, 100231, 5858.505, 14.6415
9229, 99304, 5858.443, 14.6414
9230, 99270, 5858.382, 14.6412
9231, 100072, 5858.321, 14.6411
9232, 101242, 5858.260, 14.6409
9233, 102296, 5858.199, 14.6408
9234, 103166, 5858.138, 14.6406
9235, 104303, 5858.077, 14.6405
9236, 106083, 5858.015, 14.6403
9237, 108067, 5857.954, 14.6402
9238, 109286, 5857.893, 14.6400
9239, 109376, 5857.832, 14.6399
9240, 108876, 5857.771, 14.6397
9241, 108188, 5857.710, 14.6395
9242, 106944, 5857.649, 14.6394
9243, 104909, 5857.588, 14.6392
9244, 102919, 5857.526, 14.6391
9245, 102148, 5857.465, 14.6389
9246, 102651, 5857.404, 14.6388
9247, 103264, 5857.343, 14.6386
9248, 102884, 5857.282, 14.6385
9249, 101446, 5857.221, 14.6383
9250, 99772, 5857.160, 14.6382
9251, 98884, 5857.098, 14.6380
9252, 99349, 5857.037, 14.6379
9253, 100881, 5856.976, 14.6377
9254, 102625, 5856.915, 14.6376
9255, 104048, 5856.854, 14.6374
9256, 105364, 5856.793, 14.6373
9257, 106836, 5856.732, 14.6371
9258, 107996, 5856.671, 14.6370
9259, 108044, 5856.609, 14.6368
9260, 106873, 5856.548, 14.6366
9261, 105322, 5856.487, 14.6365
9262, 104407, 5856.426, 14.6363
9263, 104519, 5856.365, 14.6362
9264, 105223, 5856.304, 14.6360
9265, 105715, 5856.243, 14.6359
9266, 105650, 5856.181, 14.6357
9267, 105622, 5856.120, 14.6356
9268, 106444, 5856.059, 14.6354
9269, 107834, 5855.998, 14.6353
9270, 108420, 5855.937, 14.6351
9271, 107390, 5855.876, 14.6350
9272, 105574, 5855.815, 14.6348
9273, 104343, 5855.754, 14.6347
9274, 103985, 5855.692, 14.6345
9275, 103837, 5855.631, 14.6344
9276, 103580, 5855.570, 14.6342
9277, 103520, 5855.509, 14.6340
9278, 103802, 5855.448, 14.6339
9279, 104204, 5855.387, 14.6337
9280, 104628, 5855.326, 14.6336
9281, 105063, 5855.264, 14.6334
9282, 105096, 5855.203, 14.6333
9283, 104270, 5855.142, 14.6331
9284, 103011, 5855.081, 14.6330
9285, 102419, 5855.020, 14.6328
9286, 102906, 5854.959, 14.6327
9287, 103691, 5854.898, 14.6325
9288, 103945, 5854.837, 14.6324
9289, 103772, 5854.775, 14.6322
9290, 103676, 5854.714, 14.6321
9291, 103667, 5854.653, 14.6319
9292, 103462, 5854.592, 14.6318
9293, 103201, 5854.531, 14.6316
9294, 103298, 5854.470, 14.6315
9295, 103729, 5854.409, 14.6313
9296, 103953, 5854.347, 14.6311
9297, 103584, 5854.286, 14.6310
9298, 102738, 5854.225, 14.6308
9299, 101691, 5854.164, 14.6307
9300, 100606, 5854.103, 14.6305
9301, 99738, 5854.042, 14.6304
9302, 99533, 5853.981, 14.6302
9303, 100177, 5853.920, 14.6301
9304, 101198, 5853.858, 14.6299
9305, 101879, 5853.797, 14.6298
9306, 102099, 5853.736, 14.6296
9307, 102458, 5853.675, 14.6295
9308, 103455, 5853.614, 14.6293
9309, 104848, 5853.553, 14.6292
9310, 105974, 5853.492, 14.6290
9311, 106427, 5853.430, 14.6289
9312, 106199, 5853.369, 14.6287
9313, 105460, 5853.308, 14.6285
9314, 104590, 5853.247, 14.6284
9315, 104127, 5853.186, 14.6282
9316, 104222, 5853.125, 14.6281
9317, 104300, 5853.064, 14.6279
9318, 103791, 5853.003, 14.6278
9319, 103047, 5852.941, 14.6276
9320, 102892, 5852.880, 14.6275
9321, 103330, 5852.819, 14.6273
9322, 103430, 5852.758, 14.6272
9323, 102631, 5852.697, 14.6270
9324, 101398, 5852.636, 14.6269
9325, 100385, 5852.575, 14.6267
9326, 99662, 5852.513, 14.6266
9327, 99191, 5852.452, 14.6264
9328, 99288, 5852.391, 14.6263
9329, 100042, 5852.330, 14.6261
9330, 100845, 5852.269, 14.6260
9331, 101189, 5852.208, 14.6258
9332, 101449, 5852.147, 14.6256
9333, 102234, 5852.086, 14.6255
9334, 103321, 5852.024, 14.6253
9335, 103994, 5851.963, 14.6252
9336, 104169, 5851.902, 14.6250
9337, 104375, 5851.841, 14.6249
9338, 104677, 5851.780, 14.6247
9339, 104421, 5851.719, 14.6246
9340, 103232, 5851.658, 14.6244
9341, 101696, 5851.596, 14.6243
9342, 100758, 5851.535, 14.6241
9343, 100808, 5851.474, 14.6240
9344, 101570, 5851.413, 14.6238
9345, 102638, 5851.352, 14.6237
9346, 103819, 5851.291, 14.6235
9347, 105019, 5851.230, 14.6234
9348, 105995, 5851.169, 14.6232
9349, 106409, 5851.107, 14.6230
9350, 106207, 5851.046, 14.6229
9351, 105778, 5850.985, 14.6227
9352, 105470, 5850.924, 14.6226
9353, 105064, 5850.863, 14.6224
9354, 104130, 5850.802, 14.6223
9355, 102875, 5850.741, 14.6221
9356, 102102, 5850.679, 14.6220
9357, 102132, 5850.618, 14.6218
9358, 102347, 5850.557, 14.6217
9359, 102103, 5850.496, 14.6215
9360, 101656, 5850.435, 14.6214
9361, 101706, 5850.374, 14.6212
9362, 102385, 5850.313, 14.6211
9363, 103180, 5850.252, 14.6209
9364, 103677, 5850.190, 14.6208
9365, 103982, 5850.129, 14.6206
9366, 104539, 5850.068, 14.6205
9367, 105765, 5850.007, 14.6203
9368, 107645, 5849.946, 14.6201
9369, 109508, 5849.885, 14.6200
9370, 110469, 5849.824, 14.6198
9371, 110358, 5849.762, 14.6197
9372, 109886, 5849.701, 14.6195
9373, 109678, 5849.640, 14.6194
9374, 109546, 5849.579, 14.6192
9375, 109004, 5849.518, 14.6191
9376, 108072, 5849.457, 14.6189
9377, 107187, 5849.396, 14.6188
9378, 106672, 5849.335, 14.6186
9379, 106606, 5849.273, 14.6185
9380, 106935, 5849.212, 14.6183
9381, 107407, 5849.151, 14.6182
9382, 107760, 5849.090, 14.6180
9383, 108158, 5849.029, 14.6179
9384, 108936, 5848.968, 14.6177
9385, 109713, 5848.907, 14.6175
9386, 109483, 5848.845, 14.6174
9387, 107992, 5848.784, 14.6172
9388, 106236, 5848.723, 14.6171
9389, 105056, 5848.662, 14.6169
9390, 103997, 5848.601, 14.6168
9391, 102369, 5848.540, 14.6166
9392, 100687, 5848.479, 14.6165
9393, 100069, 5848.418, 14.6163
9394, 100687, 5848.356, 14.6162
9395, 101817, 5848.295, 14.6160
9396, 103056, 5848.234, 14.6159
9397, 104429, 5848.173, 14.6157
9398, 105552, 5848.112, 14.6156
9399, 105808, 5848.051, 14.6154
9400, 105344, 5847.990, 14.6153
9401, 104971, 5847.928, 14.6151
9402, 104995, 5847.867, 14.6149
9403, 104963, 5847.806, 14.6148
9404, 104551, 5847.745, 14.6146
9405, 103910, 5847.684, 14.6145
9406, 103140, 5847.623, 14.6143
9407, 102252, 5847.562, 14.6142
9408, 101684, 5847.501, 14.6140
9409, 102049, 5847.439, 14.6139
9410, 103298, 5847.378, 14.6137
9411, 104769, 5847.317, 14.6136
9412, 106079, 5847.256, 14.6134
9413, 107181, 5847.195, 14.6133
9414, 107662, 5847.134, 14.6131
9415, 106955, 5847.073, 14.6130
9416, 105401, 5847.012, 14.6128
9417, 104189, 5846.950, 14.6127
9418, 103984, 5846.889, 14.6125
9419, 104420, 5846.828, 14.6124
9420, 105171, 5846.767, 14.6122
9421, 106519, 5846.706, 14.6120
9422, 108380, 5846.645, 14.6119
9423, 109629, 5846.584, 14.6117
9424, 109222, 5846.522, 14.6116
9425, 107529, 5846.461, 14.6114
9426, 105959, 5846.400, 14.6113
9427, 105535, 5846.339, 14.6111
9428, 106292, 5846.278, 14.6110
9429, 107726, 5846.217, 14.6108
9430, 109208, 5846.156, 14.6107
9431, 110043, 5846.095, 14.6105
9432, 109687, 5846.033, 14.6104
9433, 108189, 5845.972, 14.6102
9434, 106297, 5845.911, 14.6101
9435, 104964, 5845.850, 14.6099
9436, 104569, 5845.789, 14.6098
9437, 104596, 5845.728, 14.6096
9438, 104214, 5845.667, 14.6094
9439, 103215, 5845.605, 14.6093
9440, 102091, 5845.544, 14.6091
9441, 101162, 5845.483, 14.6090
9442, 100166, 5845.422, 14.6088
9443, 98971, 5845.361, 14.6087
9444, 98070, 5845.300, 14.6085
9445, 97838, 5845.239, 14.6084
9446, 97884, 5845.178, 14.6082
9447, 97845, 5845.116, 14.6081
9448, 98327, 5845.055, 14.6079
9449, 100086, 5844.994, 14.6078
9450, 102622, 5844.933, 14.6076
9451, 104612, 5844.872, 14.6075
9452, 105572, 5844.811, 14.6073
9453, 106026, 5844.750, 14.6072
9454, 106129, 5844.688, 14.6070
9455, 105344, 5844.627, 14.6069
9456, 103686, 5844.566, 14.6067
9457, 102125, 5844.505, 14.6065
9458, 101291, 5844.444, 14.6064
9459, 100663, 5844.383, 14.6062
9460, 99566, 5844.322, 14.6061
9461, 98224, 5844.261, 14.6059
9462, 97355, 5844.199, 14.6058
9463, 97330, 5844.138, 14.6056
9464, 98093, 5844.077, 14.6055
9465, 99332, 5844.016, 14.6053
9466, 100449, 5843.955, 14.6052
9467, 100973, 5843.894, 14.6050
9468, 101273, 5843.833, 14.6049
9469, 102129, 5843.771, 14.6047
9470, 103370, 5843.710, 14.6046
9471, 103839, 5843.649, 14.6044
9472, 103153, 5843.588, 14.6043
9473, 102558, 5843.527, 14.6041
9474, 103298, 5843.466, 14.6039
9475, 104887, 5843.405, 14.6038
9476, 105844, 5843.344, 14.6036
9477, 105612, 5843.282, 14.6035
9478, 104876, 5843.221, 14.6033
9479, 104327, 5843.160, 14.6032
9480, 104018, 5843.099, 14.6030
9481, 103879, 5843.038, 14.6029
9482, 104060, 5842.977, 14.6027
9483, 104568, 5842.916, 14.6026
9484, 105038, 5842.854, 14.6024
9485, 105092, 5842.793, 14.6023
9486, 104776, 5842.732, 14.6021
9487, 104528, 5842.671, 14.6020
9488, 104719, 5842.610, 14.6018
9489, 105206, 5842.549, 14.6017
9490, 105404, 5842.488, 14.6015
9491, 105020, 5842.427, 14.6014
9492, 104490, 5842.365, 14.6012
9493, 104327, 5842.304, 14.6010
9494, 104228, 5842.243, 14.6009
9495, 103467, 5842.182, 14.6007
9496, 102043, 5842.121, 14.6006
9497, 100657, 5842.060, 14.6004
9498, 99511, 5841.999, 14.6003
9499, 98047, 5841.937, 14.6001
9500, 96199, 5841.876, 14.6000
9501, 94972, 5841.815, 14.5998
9502, 95164, 5841.754, 14.5997
9503, 96302, 5841.693, 14.5995
9504, 97443, 5841.632, 14.5994
9505, 98422, 5841.571, 14.5992
9506, 99554, 5841.510, 14.5991
9507, 100704, 5841.448, 14.5989
9508, 101492, 5841.387, 14.5988
9509, 102041, 5841.326, 14.5986
9510, 102724, 5841.265, 14.5984
9511, 103363, 5841.204, 14.5983
9512, 103480, 5841.143, 14.5981
9513, 103190, 5841.082, 14.5980
9514, 103103, 5841.020, 14.5978
9515, 103338, 5840.959, 14.5977
9516, 103230, 5840.898, 14.5975
9517, 102105, 5840.837, 14.5974
9518, 99954, 5840.776, 14.5972
9519, 97423, 5840.715, 14.5971
9520, 95509, 5840.654, 14.5969
9521, 95095, 5840.593, 14.5968
9522, 96204, 5840.531, 14.5966
9523, 97685, 5840.470, 14.5965
9524, 98138, 5840.409, 14.5963
9525, 97241, 5840.348, 14.5962
9526, 95887, 5840.287, 14.5960
9527, 95062, 5840.226, 14.5959
9528, 94998, 5840.165, 14.5957
9529, 95379, 5840.103, 14.5955
9530, 95910, 5840.042, 14.5954
9531, 96447, 5839.981, 14.5952
9532, 96927, 5839.920, 14.5951
9533, 97396, 5839.859, 14.5949
9534, 98075, 5839.798, 14.5948
9535, 99251, 5839.737, 14.5946
9536, 101084, 5839.676, 14.5945
9537, 103431, 5839.614, 14.5943
9538, 105773, 5839.553, 14.5942
9539, 107451, 5839.492, 14.5940
9540, 108165, 5839.431, 14.5939
9541, 108237, 5839.370, 14.5937
9542, 108290, 5839.309, 14.5936
9543, 108681, 5839.248, 14.5934
9544, 109264, 5839.186, 14.5933
9545, 109547, 5839.125, 14.5931
9546, 109065, 5839.064, 14.5929
9547, 107760, 5839.003, 14.5928
9548, 106110, 5838.942, 14.5926
9549, 104776, 5838.881, 14.5925
9550, 104065, 5838.820, 14.5923
9551, 103830, 5838.759, 14.5922
9552, 103822, 5838.697, 14.5920
9553, 103849, 5838.636, 14.5919
9554, 103666, 5838.575, 14.5917
9555, 103036, 5838.514, 14.5916
9556, 102002, 5838.453, 14.5914
9557, 100833, 5838.392, 14.5913
9558, 99692, 5838.331, 14.5911
9559, 98678, 5838.269, 14.5910
9560, 98116, 5838.208, 14.5908
9561, 98357, 5838.147, 14.5907
9562, 99209, 5838.086, 14.5905
9563, 100079, 5838.025, 14.5904
9564, 100795, 5837.964, 14.5902
9565, 101687, 5837.903, 14.5900
9566, 102695, 5837.842, 14.5899
9567, 103047, 5837.780, 14.5897
9568, 102257, 5837.719, 14.5896
9569, 100939, 5837.658, 14.5894
9570, 100117, 5837.597, 14.5893
9571, 100122, 5837.536, 14.5891
9572, 100682, 5837.475, 14.5890
9573, 101673, 5837.414, 14.5888
9574, 103118, 5837.352, 14.5887
9575, 104633, 5837.291, 14.5885
9576, 105458, 5837.230, 14.5884
9577, 105113, 5837.169, 14.5882
9578, 103714, 5837.108, 14.5881
9579, 101782, 5837.047, 14.5879
9580, 100034, 5836.986, 14.5878
9581, 99114, 5836.925, 14.5876
9582, 99051, 5836.863, 14.5874
9583, 99118, 5836.802, 14.5873
9584, 98689, 5836.741, 14.5871
9585, 98175, 5836.680, 14.5870
9586, 98664, 5836.619, 14.5868
9587, 100571, 5836.558, 14.5867
9588, 103051, 5836.497, 14.5865
9589, 104805, 5836.436, 14.5864
9590, 105208, 5836.374, 14.5862
9591, 104524, 5836.313, 14.5861
9592, 103379, 5836.252, 14.5859
9593, 102234, 5836.191, 14.5858
9594, 101234, 5836.130, 14.5856
9595, 100364, 5836.069, 14.5855
9596, 99646, 5836.008, 14.5853
9597, 99208, 5835.946, 14.5852
9598, 99207, 5835.885, 14.5850
9599, 99719, 5835.824, 14.5849
9600, 100649, 5835.763, 14.5847
9601, 101673, 5835.702, 14.5845
9602, 102418, 5835.641, 14.5844
9603, 102889, 5835.580, 14.5842
9604, 103592, 5835.519, 14.5841
9605, 104937, 5835.457, 14.5839
9606, 106583, 5835.396, 14.5838
9607, 107711, 5835.335, 14.5836
9608, 107893, 5835.274, 14.5835
9609, 107279, 5835.213, 14.5833
9610, 106013, 5835.152, 14.5832
9611, 104041, 5835.091, 14.5830
9612, 101691, 5835.029, 14.5829
9613, 99866, 5834.968, 14.5827
9614, 99257, 5834.907, 14.5826
9615, 99693, 5834.846, 14.5824
9616, 100578, 5834.785, 14.5823
9617, 101640, 5834.724, 14.5821
9618, 102892, 5834.663, 14.5819
9619, 104121, 5834.602, 14.5818
9620, 104821, 5834.540, 14.5816
9621, 104574, 5834.479, 14.5815
9622, 103373, 5834.418, 14.5813
9623, 101696, 5834.357, 14.5812
9624, 100355, 5834.296, 14.5810
9625, 99937, 5834.235, 14.5809
9626, 100282, 5834.174, 14.5807
9627, 100763, 5834.112, 14.5806
9628, 101090, 5834.051, 14.5804
9629, 101431, 5833.990, 14.5803
9630, 101729, 5833.929, 14.5801
9631, 101580, 5833.868, 14.5800
9632, 101060, 5833.807, 14.5798
9633, 101048, 5833.746, 14.5797
9634, 102198, 5833.685, 14.5795
9635, 104029, 5833.623, 14.5794
9636, 105463, 5833.562, 14.5792
9637, 105902, 5833.501, 14.5790
9638, 105384, 5833.440, 14.5789
9639, 104173, 5833.379, 14.5787
9640, 102754, 5833.318, 14.5786
9641, 101833, 5833.257, 14.5784
9642, 101665, 5833.195, 14.5783
9643, 101651, 5833.134, 14.5781
9644, 101173, 5833.073, 14.5780
9645, 100625, 5833.012, 14.5778
9646, 100938, 5832.951, 14.5777
9647, 102220, 5832.890, 14.5775
9648, 103541, 5832.829, 14.5774
9649, 104056, 5832.768, 14.5772
9650, 103773, 5832.706, 14.5771
9651, 103108, 5832.645, 14.5769
9652, 102247, 5832.584, 14.5768
9653, 101160, 5832.523, 14.5766
9654, 99894, 5832.462, 14.5764
9655, 98675, 5832.401, 14.5763
9656, 97883, 5832.340, 14.5761
9657, 97900, 5832.278, 14.5760
9658, 98726, 5832.217, 14.5758
9659, 99779, 5832.156, 14.5757
9660, 100366, 5832.095, 14.5755
9661, 100335, 5832.034, 14.5754
9662, 100021, 5831.973, 14.5752
9663, 99630, 5831.912, 14.5751
9664, 99027, 5831.851, 14.5749
9665, 98147, 5831.789, 14.5748
9666, 97336, 5831.728, 14.5746
9667, 97169, 5831.667, 14.5745
9668, 98053, 5831.606, 14.5743
9669, 99909, 5831.545, 14.5742
9670, 102002, 5831.484, 14.5740
9671, 103241, 5831.423, 14.5739
9672, 103042, 5831.361, 14.5737
9673, 102006, 5831.300, 14.5735
9674, 101463, 5831.239, 14.5734
9675, 102204, 5831.178, 14.5732
9676, 103792, 5831.117, 14.5731
9677, 105101, 5831.056, 14.5729
9678, 105340, 5830.995, 14.5728
9679, 104408, 5830.934, 14.5726
9680, 102573, 5830.872, 14.5725
9681, 100209, 5830.811, 14.5723
9682, 97988, 5830.750, 14.5722
9683, 96905, 5830.689, 14.5720
9684, 97612, 5830.628, 14.5719
9685, 99597, 5830.567, 14.5717
9686, 101453, 5830.506, 14.5716
9687, 102252, 5830.444, 14.5714
9688, 102387, 5830.383, 14.5713
9689, 102776, 5830.322, 14.5711
9690, 103587, 5830.261, 14.5709
9691, 104208, 5830.200, 14.5708
9692, 104186, 5830.139, 14.5706
9693, 103557, 5830.078, 14.5705
9694, 102427, 5830.017, 14.5703
9695, 100994, 5829.955, 14.5702
9696, 100035, 5829.894, 14.5700
9697, 100571, 5829.833, 14.5699
9698, 102720, 5829.772, 14.5697
9699, 105390, 5829.711, 14.5696
9700, 107361, 5829.650, 14.5694
9701, 108160, 5829.589, 14.5693
9702, 107803, 5829.527, 14.5691
9703, 106430, 5829.466, 14.5690
9704, 104596, 5829.405, 14.5688
9705, 103308, 5829.344, 14.5687
9706, 103226, 5829.283, 14.5685
9707, 104143, 5829.222, 14.5684
9708, 105481, 5829.161, 14.5682
9709, 106785, 5829.100, 14.5680
9710, 107542, 5829.038, 14.5679
9711, 107203, 5828.977, 14.5677
9712, 105834, 5828.916, 14.5676
9713, 104215, 5828.855, 14.5674
9714, 102886, 5828.794, 14.5673
9715, 101648, 5828.733, 14.5671
9716, 100337, 5828.672, 14.5670
9717, 99348, 5828.610, 14.5668
9718, 98885, 5828.549, 14.5667
9719, 98465, 5828.488, 14.5665
9720, 97887, 5828.427, 14.5664
9721, 97962, 5828.366, 14.5662
9722, 99382, 5828.305, 14.5661
9723, 101436, 5828.244, 14.5659
9724, 102840, 5828.183, 14.5658
9725, 103451, 5828.121, 14.5656
9726, 104128, 5828.060, 14.5654
9727, 105160, 5827.999, 14.5653
9728, 105959, 5827.938, 14.5651
9729, 106318, 5827.877, 14.5650
9730, 106882, 5827.816, 14.5648
9731, 108066, 5827.755, 14.5647
9732, 109291, 5827.693, 14.5645
9733, 109709, 5827.632, 14.5644
9734, 109231, 5827.571, 14.5642
9735, 108472, 5827.510, 14.5641
9736, 107963, 5827.449, 14.5639
9737, 107590, 5827.388, 14.5638
9738, 106717, 5827.327, 14.5636
9739, 104854, 5827.266, 14.5635
9740, 102320, 5827.204, 14.5633
9741, 100105, 5827.143, 14.5632
9742, 98952, 5827.082, 14.5630
9743, 98833, 5827.021, 14.5629
9744, 99400, 5826.960, 14.5627
9745, 100404, 5826.899, 14.5625
9746, 101409, 5826.838, 14.5624
9747, 101747, 5826.776, 14.5622
9748, 101377, 5826.715, 14.5621
9749, 101284, 5826.654, 14.5619
9750, 102329, 5826.593, 14.5618
9751, 104110, 5826.532, 14.5616
9752, 105609, 5826.471, 14.5615
9753, 106623, 5826.410, 14.5613
9754, 107739, 5826.349, 14.5612
9755, 109141, 5826.287, 14.5610
9756, 110233, 5826.226, 14.5609
9757, 110418, 5826.165, 14.5607
9758, 109646, 5826.104, 14.5606
9759, 108297, 5826.043, 14.5604
9760, 107015, 5825.982, 14.5603
9761, 106419, 5825.921, 14.5601
9762, 106465, 5825.859, 14.5599
9763, 106398, 5825.798, 14.5598
9764, 105852, 5825.737, 14.5596
9765, 105567, 5825.676, 14.5595
9766, 106286, 5825.615, 14.5593
9767, 107435, 5825.554, 14.5592
9768, 107752, 5825.493, 14.5590
9769, 106879, 5825.432, 14.5589
9770, 105421, 5825.370, 14.5587
9771, 103808, 5825.309, 14.5586
9772, 102165, 5825.248, 14.5584
9773, 101019, 5825.187, 14.5583
9774, 100899, 5825.126, 14.5581
9775, 101315, 5825.065, 14.5580
9776, 101328, 5825.004, 14.5578
9777, 101166, 5824.943, 14.5577
9778, 102046, 5824.881, 14.5575
9779, 104195, 5824.820, 14.5574
9780, 106268, 5824.759, 14.5572
9781, 107088, 5824.698, 14.5570
9782, 106854, 5824.637, 14.5569
9783, 106175, 5824.576, 14.5567
9784, 105035, 5824.515, 14.5566
9785, 103367, 5824.453, 14.5564
9786, 101772, 5824.392, 14.5563
9787, 100916, 5824.331, 14.5561
9788, 100809, 5824.270, 14.5560
9789, 101215, 5824.209, 14.5558
9790, 102140, 5824.148, 14.5557
9791, 103463, 5824.087, 14.5555
9792, 104680, 5824.026, 14.5554
9793, 105524, 5823.964, 14.5552
9794, 106240, 5823.903, 14.5551
9795, 106830, 5823.842, 14.5549
9796, 106701, 5823.781, 14.5548
9797, 105662, 5823.720, 14.5546
9798, 104580, 5823.659, 14.5544
9799, 104322, 5823.598, 14.5543
9800, 104486, 5823.536, 14.5541
9801, 103956, 5823.475, 14.5540
9802, 102479, 5823.414, 14.5538
9803, 100952, 5823.353, 14.5537
9804, 100203, 5823.292, 14.5535
9805, 100127, 5823.231, 14.5534
9806, 100119, 5823.170, 14.5532
9807, 99961, 5823.109, 14.5531
9808, 100018, 5823.047, 14.5529
9809, 100641, 5822.986, 14.5528
9810, 101495, 5822.925, 14.5526
9811, 101749, 5822.864, 14.5525
9812, 101056, 5822.803, 14.5523
9813, 100119, 5822.742, 14.5522
9814, 99930, 5822.681, 14.5520
9815, 100653, 5822.619, 14.5519
9816, 101684, 5822.558, 14.5517
9817, 102585, 5822.497, 14.5515
9818, 103360, 5822.436, 14.5514
9819, 103979, 5822.375, 14.5512
9820, 104363, 5822.314, 14.5511
9821, 104817, 5822.253, 14.5509
9822, 105688, 5822.192, 14.5508
9823, 106521, 5822.130, 14.5506
9824, 106404, 5822.069, 14.5505
9825, 105325, 5822.008, 14.5503
9826, 104351, 5821.947, 14.5502
9827, 104182, 5821.886, 14.5500
9828, 104341, 5821.825, 14.5499
9829, 104204, 5821.764, 14.5497
9830, 104037, 5821.702, 14.5496
9831, 104400, 5821.641, 14.5494
9832, 105129, 5821.580, 14.5493
9833, 105509, 5821.519, 14.5491
9834, 105115, 5821.458, 14.5489
9835, 104073, 5821.397, 14.5488
9836, 102911, 5821.336, 14.5486
9837, 102405, 5821.275, 14.5485
9838, 103100, 5821.213, 14.5483
9839, 104627, 5821.152, 14.5482
9840, 105925, 5821.091, 14.5480
9841, 106361, 5821.030, 14.5479
9842, 106118, 5820.969, 14.5477
9843, 105351, 5820.908, 14.5476
9844, 103775, 5820.847, 14.5474
9845, 101509, 5820.785, 14.5473
9846, 99522, 5820.724, 14.5471
9847, 98621, 5820.663, 14.5470
9848, 98560, 5820.602, 14.5468
9849, 98696, 5820.541, 14.5467
9850, 98930, 5820.480, 14.5465
9851, 99417, 5820.419, 14.5464
9852, 99914, 5820.358, 14.5462
9853, 100142, 5820.296, 14.5460
9854, 100339, 5820.235, 14.5459
9855, 100831, 5820.174, 14.5457
9856, 101425, 5820.113, 14.5456
9857, 101860, 5820.052, 14.5454
9858, 102470, 5819.991, 14.5453
9859, 103754, 5819.930, 14.5451
9860, 105586, 5819.868, 14.5450
9861, 107365, 5819.807, 14.5448
9862, 108679, 5819.746, 14.5447
9863, 109327, 5819.685, 14.5445
9864, 109072, 5819.624, 14.5444
9865, 107905, 5819.563, 14.5442
9866, 106237, 5819.502, 14.5441
9867, 104442, 5819.441, 14.5439
9868, 102678, 5819.379, 14.5438
9869, 101507, 5819.318, 14.5436
9870, 101868, 5819.257, 14.5434
9871, 103712, 5819.196, 14.5433
9872, 105359, 5819.135, 14.5431
9873, 105214, 5819.074, 14.5430
9874, 103698, 5819.013, 14.5428
9875, 102505, 5818.951, 14.5427
9876, 102373, 5818.890, 14.5425
9877, 102680, 5818.829, 14.5424
9878, 102950, 5818.768, 14.5422
9879, 103489, 5818.707, 14.5421
9880, 104394, 5818.646, 14.5419
9881, 105041, 5818.585, 14.5418
9882, 104925, 5818.524, 14.5416
9883, 104238, 5818.462, 14.5415
9884, 103356, 5818.401, 14.5413
9885, 102381, 5818.340, 14.5412
9886, 101395, 5818.279, 14.5410
9887, 100590, 5818.218, 14.5409
9888, 99948, 5818.157, 14.5407
9889, 99304, 5818.096, 14.5405
9890, 98881, 5818.034, 14.5404
9891, 99196, 5817.973, 14.5402
9892, 100333, 5817.912, 14.5401
9893, 101765, 5817.851, 14.5399
9894, 103005, 5817.790, 14.5398
9895, 103994, 5817.729, 14.5396
9896, 104799, 5817.668, 14.5395
9897, 105471, 5817.607, 14.5393
9898, 106198, 5817.545, 14.5392
9899, 107061, 5817.484, 14.5390
9900, 107566, 5817.423, 14.5389
9901, 106980, 5817.362, 14.5387
9902, 105281, 5817.301, 14.5386
9903, 103197, 5817.240, 14.5384
9904, 101317, 5817.179, 14.5383
9905, 99754, 5817.117, 14.5381
9906, 98798, 5817.056, 14.5379
9907, 99065, 5816.995, 14.5378
9908, 100574, 5816.934, 14.5376
9909, 102256, 5816.873, 14.5375
9910, 102900, 5816.812, 14.5373
9911, 102325, 5816.751, 14.5372
9912, 101269, 5816.690, 14.5370
9913, 100424, 5816.628, 14.5369
9914, 99838, 5816.567, 14.5367
9915, 99054, 5816.506, 14.5366
9916, 97645, 5816.445, 14.5364
9917, 95852, 5816.384, 14.5363
9918, 94685, 5816.323, 14.5361
9919, 95075, 5816.262, 14.5360
9920, 96836, 5816.200, 14.5358
9921, 98906, 5816.139, 14.5357
9922, 100571, 5816.078, 14.5355
9923, 101875, 5816.017, 14.5353
9924, 102781, 5815.956, 14.5352
9925, 102846, 5815.895, 14.5350
9926, 102163, 5815.834, 14.5349
9927, 101821, 5815.773, 14.5347
9928, 102626, 5815.711, 14.5346
9929, 103757, 5815.650, 14.5344
9930, 103500, 5815.589, 14.5343
9931, 101153, 5815.528, 14.5341
9932, 97577, 5815.467, 14.5340
9933, 94079, 5815.406, 14.5338
9934, 91515, 5815.345, 14.5337
9935, 90419, 5815.283, 14.5335
9936, 91067, 5815.222, 14.5334
9937, 92951, 5815.161, 14.5332
9938, 94751, 5815.100, 14.5331
9939, 95402, 5815.039, 14.5329
9940, 95098, 5814.978, 14.5328
9941, 94893, 5814.917, 14.5326
9942, 95415, 5814.856, 14.5324
9943, 96324, 5814.794, 14.5323
9944, 96922, 5814.733, 14.5321
9945, 96971, 5814.672, 14.5320
9946, 96778, 5814.611, 14.5318
9947, 96780, 5814.550, 14.5317
9948, 97266, 5814.489, 14.5315
9949, 98430, 5814.428, 14.5314
9950, 100316, 5814.366, 14.5312
9951, 102611, 5814.305, 14.5311
9952, 104676, 5814.244, 14.5309
9953, 105958, 5814.183, 14.5308
9954, 106376, 5814.122, 14.5306
9955, 106237, 5814.061, 14.5305
9956, 105895, 5814.000, 14.5303
9957, 105593, 5813.939, 14.5302
9958, 105480, 5813.877, 14.5300
9959, 105583, 5813.816, 14.5298
9960, 105784, 5813.755, 14.5297
9961, 106017, 5813.694, 14.5295
9962, 106413, 5813.633, 14.5294
9963, 107096, 5813.572, 14.5292
9964, 107901, 5813.511, 14.5291
9965, 108478, 5813.450, 14.5289
9966, 108569, 5813.388, 14.5288
9967, 108021, 5813.327, 14.5286
9968, 106694, 5813.266, 14.5285
9969, 104749, 5813.205, 14.5283
9970, 102945, 5813.144, 14.5282
9971, 102176, 5813.083, 14.5280
9972, 102531, 5813.022, 14.5279
9973, 103210, 5812.960, 14.5277
9974, 103526, 5812.899, 14.5276
9975, 103587, 5812.838, 14.5274
9976, 103756, 5812.777, 14.5273
9977, 103862, 5812.716, 14.5271
9978, 103461, 5812.655, 14.5269
9979, 102677, 5812.594, 14.5268
9980, 102149, 5812.533, 14.5266
9981, 102147, 5812.471, 14.5265
9982, 102242, 5812.410, 14.5263
9983, 102080, 5812.349, 14.5262
9984, 102042, 5812.288, 14.5260
9985, 102752, 5812.227, 14.5259
9986, 104145, 5812.166, 14.5257
9987, 105489, 5812.105, 14.5256
9988, 106327, 5812.043, 14.5254
9989, 106969, 5811.982, 14.5253
9990, 107888, 5811.921, 14.5251
9991, 108930, 5811.860, 14.5250
9992, 109473, 5811.799, 14.5248
9993, 109239, 5811.738, 14.5247
9994, 108570, 5811.677, 14.5245
9995, 107829, 5811.616, 14.5243
9996, 106852, 5811.554, 14.5242
9997, 105271, 5811.493, 14.5240
9998, 103220, 5811.432, 14.5239
9999, 101478, 5811.371, 14.5237
10000, 100847, 5811.310, 14.5236
10001, 101458, 5811.249, 14.5234
10002, 102653, 5811.188, 14.5233
10003, 103532, 5811.126, 14.5231
10004, 103734, 5811.065, 14.5230
10005, 103725, 5811.004, 14.5228
10006, 104209, 5810.943, 14.5227
10007, 105188, 5810.882, 14.5225
10008, 105898, 5810.821, 14.5224
10009, 105810, 5810.760, 14.5222
10010, 105333, 5810.699, 14.5221
10011, 105208, 5810.637, 14.5219
10012, 105470, 5810.576, 14.5218
10013, 105549, 5810.515, 14.5216
10014, 105257, 5810.454, 14.5214
10015, 105088, 5810.393, 14.5213
10016, 105425, 5810.332, 14.5211
10017, 106030, 5810.271, 14.5210
10018, 106570, 5810.209, 14.5208
10019, 107111, 5810.148, 14.5207
10020, 107744, 5810.087, 14.5205
10021, 108118, 5810.026, 14.5204
10022, 107836, 5809.965, 14.5202
10023, 107002, 5809.904, 14.5201
10024, 105890, 5809.843, 14.5199
10025, 104342, 5809.782, 14.5198
10026, 102129, 5809.720, 14.5196
10027, 99840, 5809.659, 14.5195
10028, 98692, 5809.598, 14.5193
10029, 99157, 5809.537, 14.5192
10030, 100273, 5809.476, 14.5190
10031, 100693, 5809.415, 14.5188
10032, 100174, 5809.354, 14.5187
10033, 99719, 5809.292, 14.5185
10034, 100420, 5809.231, 14.5184
10035, 102409, 5809.170, 14.5182
10036, 104824, 5809.109, 14.5181
10037, 106559, 5809.048, 14.5179
10038, 107113, 5808.987, 14.5178
10039, 106885, 5808.926, 14.5176
10040, 106642, 5808.865, 14.5175
10041, 106697, 5808.803, 14.5173
10042, 106776, 5808.742, 14.5172
10043, 106693, 5808.681, 14.5170
10044, 106774, 5808.620, 14.5169
10045, 107312, 5808.559, 14.5167
10046, 107897, 5808.498, 14.5166
10047, 107734, 5808.437, 14.5164
10048, 106516, 5808.375, 14.5163
10049, 104642, 5808.314, 14.5161
10050, 102678, 5808.253, 14.5159
10051, 101055, 5808.192, 14.5158
10052, 100263, 5808.131, 14.5156
10053, 100805, 5808.070, 14.5155
10054, 102678, 5808.009, 14.5153
10055, 105260, 5807.948, 14.5152
10056, 107842, 5807.886, 14.5150
10057, 109919, 5807.825, 14.5149
10058, 110884, 5807.764, 14.5147
10059, 110023, 5807.703, 14.5146
10060, 107306, 5807.642, 14.5144
10061, 103884, 5807.581, 14.5143
10062, 101245, 5807.520, 14.5141
10063, 99933, 5807.458, 14.5140
10064, 99447, 5807.397, 14.5138
10065, 99184, 5807.336, 14.5137
10066, 98963, 5807.275, 14.5135
10067, 98673, 5807.214, 14.5133
10068, 97992, 5807.153, 14.5132
10069, 96782, 5807.092, 14.5130
10070, 95464, 5807.031, 14.5129
10071, 94731, 5806.969, 14.5127
10072, 94964, 5806.908, 14.5126
10073, 95991, 5806.847, 14.5124
10074, 97257, 5806.786, 14.5123
10075, 98197, 5806.725, 14.5121
10076, 98651, 5806.664, 14.5120
10077, 99047, 5806.603, 14.5118
10078, 100009, 5806.541, 14.5117
10079, 101654, 5806.480, 14.5115
10080, 103404, 5806.419, 14.5114
10081, 104560, 5806.358, 14.5112
10082, 104943, 5806.297, 14.5111
10083, 104869, 5806.236, 14.5109
10084, 104620, 5806.175, 14.5108
10085, 104164, 5806.114, 14.5106
10086, 103455, 5806.052, 14.5104
10087, 102868, 5805.991, 14.5103
10088, 103099, 5805.930, 14.5101
10089, 104477, 5805.869, 14.5100
10090, 106484, 5805.808, 14.5098
10091, 108221, 5805.747, 14.5097
10092, 109345, 5805.686, 14.5095
10093, 110221, 5805.624, 14.5094
10094, 111039, 5805.563, 14.5092
10095, 111214, 5805.502, 14.5091
10096, 110053, 5805.441, 14.5089
10097, 107768, 5805.380, 14.5088
10098, 105366, 5805.319, 14.5086
10099, 103689, 5805.258, 14.5085
10100, 103020, 5805.197, 14.5083
10101, 103373, 5805.135, 14.5082
10102, 104457, 5805.074, 14.5080
10103, 105318, 5805.013, 14.5078
10104, 104838, 5804.952, 14.5077
10105, 102981, 5804.891, 14.5075
10106, 101017, 5804.830, 14.5074
10107, 100038, 5804.769, 14.5072
10108, 99730, 5804.707, 14.5071
10109, 99114, 5804.646, 14.5069
10110, 98132, 5804.585, 14.5068
10111, 97799, 5804.524, 14.5066
10112, 98850, 5804.463, 14.5065
10113, 100884, 5804.402, 14.5063
10114, 102927, 5804.341, 14.5062
10115, 104293, 5804.280, 14.5060
10116, 104723, 5804.218, 14.5059
10117, 104247, 5804.157, 14.5057
10118, 103359, 5804.096, 14.5056
10119, 103065, 5804.035, 14.5054
10120, 104162, 5803.974, 14.5053
10121, 106355, 5803.913, 14.5051
10122, 108404, 5803.852, 14.5049
10123, 109312, 5803.790, 14.5048
10124, 109191, 5803.729, 14.5046
10125, 108811, 5803.668, 14.5045
10126, 108522, 5803.607, 14.5043
10127, 107962, 5803.546, 14.5042
10128, 106759, 5803.485, 14.5040
10129, 105129, 5803.424, 14.5039
10130, 103635, 5803.363, 14.5037
10131, 102652, 5803.301, 14.5036
10132, 102300, 5803.240, 14.5034
10133, 102651, 5803.179, 14.5033
10134, 103667, 5803.118, 14.5031
10135, 105066, 5803.057, 14.5030
10136, 106565, 5802.996, 14.5028
10137, 108190, 5802.935, 14.5027
10138, 110041, 5802.874, 14.5025
10139, 111853, 5802.812, 14.5023
10140, 113104, 5802.751, 14.5022
10141, 113496, 5802.690, 14.5020
10142, 113005, 5802.629, 14.5019
10143, 111548, 5802.568, 14.5017
10144, 109171, 5802.507, 14.5016
10145, 106601, 5802.446, 14.5014
10146, 104954, 5802.384, 14.5013
10147, 104513, 5802.323, 14.5011
10148, 104241, 5802.262, 14.5010
10149, 103056, 5802.201, 14.5008
10150, 101333, 5802.140, 14.5007
10151, 100616, 5802.079, 14.5005
10152, 101842, 5802.018, 14.5004
10153, 104289, 5801.957, 14.5002
10154, 106392, 5801.895, 14.5001
10155, 107236, 5801.834, 14.4999
10156, 107047, 5801.773, 14.4998
10157, 106476, 5801.712, 14.4996
10158, 105755, 5801.651, 14.4994
10159, 104679, 5801.590, 14.4993
10160, 103194, 5801.529, 14.4991
10161, 101764, 5801.467, 14.4990
10162, 101090, 5801.406, 14.4988
10163, 101569, 5801.345, 14.4987
10164, 103072, 5801.284, 14.4985
10165, 105086, 5801.223, 14.4984
10166, 106962, 5801.162, 14.4982
10167, 108169, 5801.101, 14.4981
10168, 108510, 5801.040, 14.4979
10169, 108077, 5800.978, 14.4978
10170, 106972, 5800.917, 14.4976
10171, 105265, 5800.856, 14.4975
10172, 103345, 5800.795, 14.4973
10173, 101936, 5800.734, 14.4972
10174, 101378, 5800.673, 14.4970
10175, 101161, 5800.612, 14.4968
10176, 100638, 5800.550, 14.4967
10177, 100014, 5800.489, 14.4965
10178, 99999, 5800.428, 14.4964
10179, 100583, 5800.367, 14.4962
10180, 100878, 5800.306, 14.4961
10181, 100366, 5800.245, 14.4959
10182, 99659, 5800.184, 14.4958
10183, 99660, 5800.123, 14.4956
10184, 100481, 5800.061, 14.4955
10185, 101555, 5800.000, 14.4953
10186, 102365, 5799.939, 14.4952
10187, 102684, 5799.878, 14.4950
10188, 102431, 5799.817, 14.4949
10189, 101786, 5799.756, 14.4947
10190, 101231, 5799.695, 14.4946
10191, 101095, 5799.633, 14.4944
10192, 101196, 5799.572, 14.4943
10193, 101171, 5799.511, 14.4941
10194, 100900, 5799.450, 14.4939
10195, 100357, 5799.389, 14.4938
10196, 99404, 5799.328, 14.4936
10197, 98114, 5799.267, 14.4935
10198, 97003, 5799.206, 14.4933
10199, 96531, 5799.144, 14.4932
10200, 96557, 5799.083, 14.4930
10201, 96686, 5799.022, 14.4929
10202, 96860, 5798.961, 14.4927
10203, 97186, 5798.900, 14.4926
10204, 97404, 5798.839, 14.4924
10205, 97097, 5798.778, 14.4923
10206, 96357, 5798.716, 14.4921
10207, 95709, 5798.655, 14.4920
10208, 95375, 5798.594, 14.4918
10209, 95109, 5798.533, 14.4917
10210, 94798, 5798.472, 14.4915
10211, 94801, 5798.411, 14.4913
10212, 95536, 5798.350, 14.4912
10213, 97072, 5798.289, 14.4910
10214, 99141, 5798.227, 14.4909
10215, 101245, 5798.166, 14.4907
10216, 102709, 5798.105, 14.4906
10217, 103087, 5798.044, 14.4904
10218, 102708, 5797.983, 14.4903
10219, 102531, 5797.922, 14.4901
10220, 103202, 5797.861, 14.4900
10221, 104467, 5797.799, 14.4898
10222, 105593, 5797.738, 14.4897
10223, 106148, 5797.677, 14.4895
10224, 106161, 5797.616, 14.4894
10225, 105770, 5797.555, 14.4892
10226, 105047, 5797.494, 14.4891
10227, 104170, 5797.433, 14.4889
10228, 103566, 5797.372, 14.4888
10229, 103647, 5797.310, 14.4886
10230, 104380, 5797.249, 14.4884
10231, 105170, 5797.188, 14.4883
10232, 105384, 5797.127, 14.4881
10233, 105105, 5797.066, 14.4880
10234, 105196, 5797.005, 14.4878
10235, 106367, 5796.944, 14.4877
10236, 108239, 5796.882, 14.4875
10237, 109545, 5796.821, 14.4874
10238, 109327, 5796.760, 14.4872
10239, 107766, 5796.699, 14.4871
10240, 105817, 5796.638, 14.4869
10241, 104267, 5796.577, 14.4868
10242, 103223, 5796.516, 14.4866
10243, 102372, 5796.455, 14.4865
10244, 101513, 5796.393, 14.4863
10245, 100808, 5796.332, 14.4862
10246, 100565, 5796.271, 14.4860
10247, 100810, 5796.210, 14.4858
10248, 101139, 5796.149, 14.4857
10249, 101074, 5796.088, 14.4855
10250, 100566, 5796.027, 14.4854
10251, 100068, 5795.965, 14.4852
10252, 100065, 5795.904, 14.4851
10253, 100576, 5795.843, 14.4849
10254, 101137, 5795.782, 14.4848
10255, 101258, 5795.721, 14.4846
10256, 100866, 5795.660, 14.4845
10257, 100279, 5795.599, 14.4843
10258, 99863, 5795.538, 14.4842
10259, 99829, 5795.476, 14.4840
10260, 100290, 5795.415, 14.4839
10261, 101214, 5795.354, 14.4837
10262, 102141, 5795.293, 14.4836
10263, 102257, 5795.232, 14.4834
10264, 101148, 5795.171, 14.4833
10265, 99459, 5795.110, 14.4831
10266, 98416, 5795.048, 14.4829
10267, 98688, 5794.987, 14.4828
10268, 99925, 5794.926, 14.4826
10269, 101414, 5794.865, 14.4825
10270, 102749, 5794.804, 14.4823
10271, 103798, 5794.743, 14.4822
10272, 104425, 5794.682, 14.4820
10273, 104582, 5794.621, 14.4819
10274, 104457, 5794.559, 14.4817
10275, 104306, 5794.498, 14.4816
10276, 104229, 5794.437, 14.4814
10277, 104188, 5794.376, 14.4813
10278, 104112, 5794.315, 14.4811
10279, 103936, 5794.254, 14.4810
10280, 103729, 5794.193, 14.4808
10281, 103759, 5794.131, 14.4807
10282, 104124, 5794.070, 14.4805
10283, 104363, 5794.009, 14.4803
10284, 103874, 5793.948, 14.4802
10285, 102785, 5793.887, 14.4800
10286, 101891, 5793.826, 14.4799
10287, 101528, 5793.765, 14.4797
10288, 101108, 5793.704, 14.4796
10289, 100084, 5793.642, 14.4794
10290, 98840, 5793.581, 14.4793
10291, 98109, 5793.520, 14.4791
10292, 97959, 5793.459, 14.4790
10293, 97978, 5793.398, 14.4788
10294, 98170, 5793.337, 14.4787
10295, 99000, 5793.276, 14.4785
10296, 100590, 5793.214, 14.4784
10297, 102399, 5793.153, 14.4782
10298, 103749, 5793.092, 14.4781
10299, 104352, 5793.031, 14.4779
10300, 104389, 5792.970, 14.4778
10301, 104341, 5792.909, 14.4776
10302, 104627, 5792.848, 14.4774
10303, 105152, 5792.787, 14.4773
10304, 105398, 5792.725, 14.4771
10305, 105162, 5792.664, 14.4770
10306, 104871, 5792.603, 14.4768
10307, 104835, 5792.542, 14.4767
10308, 104699, 5792.481, 14.4765
10309, 104207, 5792.420, 14.4764
10310, 103986, 5792.359, 14.4762
10311, 104736, 5792.297, 14.4761
10312, 105917, 5792.236, 14.4759
10313, 106295, 5792.175, 14.4758
10314, 105727, 5792.114, 14.4756
10315, 105395, 5792.053, 14.4755
10316, 106015, 5791.992, 14.4753
10317, 106814, 5791.931, 14.4752
10318, 106723, 5791.870, 14.4750
10319, 105699, 5791.808, 14.4748
10320, 104296, 5791.747, 14.4747
10321, 102783, 5791.686, 14.4745
10322, 101452, 5791.625, 14.4744
10323, 101148, 5791.564, 14.4742
10324, 102407, 5791.503, 14.4741
10325, 104286, 5791.442, 14.4739
10326, 105037, 5791.381, 14.4738
10327, 104084, 5791.319, 14.4736
10328, 102552, 5791.258, 14.4735
10329, 101693, 5791.197, 14.4733
10330, 101527, 5791.136, 14.4732
10331, 101384, 5791.075, 14.4730
10332, 101196, 5791.014, 14.4729
10333, 101582, 5790.953, 14.4727
10334, 102882, 5790.891, 14.4726
10335, 104608, 5790.830, 14.4724
10336, 105853, 5790.769, 14.4723
10337, 105942, 5790.708, 14.4721
10338, 104734, 5790.647, 14.4719
10339, 102697, 5790.586, 14.4718
10340, 100755, 5790.525, 14.4716
10341, 99728, 5790.464, 14.4715
10342, 99687, 5790.402, 14.4713
10343, 99995, 5790.341, 14.4712
10344, 100075, 5790.280, 14.4710
10345, 99887, 5790.219, 14.4709
10346, 99583, 5790.158, 14.4707
10347, 99037, 5790.097, 14.4706
10348, 98110, 5790.036, 14.4704
10349, 97157, 5789.974, 14.4703
10350, 96800, 5789.913, 14.4701
10351, 97226, 5789.852, 14.4700
10352, 98089, 5789.791, 14.4698
10353, 99081, 5789.730, 14.4697
10354, 100164, 5789.669, 14.4695
10355, 101183, 5789.608, 14.4693
10356, 101741, 5789.547, 14.4692
10357, 101671, 5789.485, 14.4690
10358, 101258, 5789.424, 14.4689
10359, 100766, 5789.363, 14.4687
10360, 100148, 5789.302, 14.4686
10361, 99442, 5789.241, 14.4684
10362, 99013, 5789.180, 14.4683
10363, 98953, 5789.119, 14.4681
10364, 98681, 5789.057, 14.4680
10365, 97689, 5788.996, 14.4678
10366, 96460, 5788.935, 14.4677
10367, 96021, 5788.874, 14.4675
10368, 96661, 5788.813, 14.4674
10369, 97670, 5788.752, 14.4672
10370, 98345, 5788.691, 14.4671
10371, 98658, 5788.630, 14.4669
10372, 98851, 5788.568, 14.4668
10373, 98950, 5788.507, 14.4666
10374, 98979, 5788.446, 14.4664
10375, 99140, 5788.385, 14.4663
10376, 99380, 5788.324, 14.4661
10377, 99153, 5788.263, 14.4660
10378, 98166, 5788.202, 14.4658
10379, 97191, 5788.140, 14.4657
10380, 97508, 5788.079, 14.4655
10381, 99353, 5788.018, 14.4654
10382, 101418, 5787.957, 14.4652
10383, 102258, 5787.896, 14.4651
10384, 101906, 5787.835, 14.4649
10385, 101612, 5787.774, 14.4648
10386, 102027, 5787.713, 14.4646
10387, 102334, 5787.651, 14.4645
10388, 101460, 5787.590, 14.4643
10389, 99657, 5787.529, 14.4642
10390, 98311, 5787.468, 14.4640
10391, 98438, 5787.407, 14.4638
10392, 99917, 5787.346, 14.4637
10393, 102046, 5787.285, 14.4635
10394, 104132, 5787.223, 14.4634
10395, 105466, 5787.162, 14.4632
10396, 105534, 5787.101, 14.4631
10397, 104649, 5787.040, 14.4629
10398, 103895, 5786.979, 14.4628
10399, 103975, 5786.918, 14.4626
10400, 104443, 5786.857, 14.4625
10401, 104409, 5786.796, 14.4623
10402, 103610, 5786.734, 14.4622
10403, 102465, 5786.673, 14.4620
10404, 101426, 5786.612, 14.4619
10405, 100720, 5786.551, 14.4617
10406, 100469, 5786.490, 14.4616
10407, 100636, 5786.429, 14.4614
10408, 101077, 5786.368, 14.4613
10409, 101919, 5786.306, 14.4611
10410, 103534, 5786.245, 14.4609
10411, 105772, 5786.184, 14.4608
10412, 107615, 5786.123, 14.4606
10413, 108155, 5786.062, 14.4605
10414, 107688, 5786.001, 14.4603
10415, 107342, 5785.940, 14.4602
10416, 107882, 5785.879, 14.4600
10417, 109329, 5785.817, 14.4599
10418, 111354, 5785.756, 14.4597
10419, 113345, 5785.695, 14.4596
10420, 114326, 5785.634, 14.4594
10421, 113630, 5785.573, 14.4593
10422, 111685, 5785.512, 14.4591
10423, 109545, 5785.451, 14.4590
10424, 107695, 5785.389, 14.4588
10425, 105977, 5785.328, 14.4587
10426, 104584, 5785.267, 14.4585
10427, 104209, 5785.206, 14.4583
10428, 104942, 5785.145, 14.4582
10429, 105767, 5785.084, 14.4580
10430, 105700, 5785.023, 14.4579
10431, 104980, 5784.962, 14.4577
10432, 104758, 5784.900, 14.4576
10433, 105864, 5784.839, 14.4574
10434, 108201, 5784.778, 14.4573
10435, 111048, 5784.717, 14.4571
10436, 113620, 5784.656, 14.4570
10437, 115422, 5784.595, 14.4568
10438, 116290, 5784.534, 14.4567
10439, 116133, 5784.472, 14.4565
10440, 114805, 5784.411, 14.4564
10441, 112431, 5784.350, 14.4562
10442, 109745, 5784.289, 14.4561
10443, 107645, 5784.228, 14.4559
10444, 106348, 5784.167, 14.4557
10445, 105294, 5784.106, 14.4556
10446, 103933, 5784.045, 14.4554
10447, 102281, 5783.983, 14.4553
10448, 100649, 5783.922, 14.4551
10449, 99216, 5783.861, 14.4550
10450, 98059, 5783.800, 14.4548
10451, 97341, 5783.739, 14.4547
10452, 97283, 5783.678, 14.4545
10453, 98032, 5783.617, 14.4544
10454, 99568, 5783.555, 14.4542
10455, 101592, 5783.494, 14.4541
10456, 103583, 5783.433, 14.4539
10457, 105164, 5783.372, 14.4538
10458, 106288, 5783.311, 14.4536
10459, 106842, 5783.250, 14.4535
10460, 106333, 5783.189, 14.4533
10461, 104498, 5783.128, 14.4532
10462, 102127, 5783.066, 14.4530
10463, 100667, 5783.005, 14.4528
10464, 100820, 5782.944, 14.4527
10465, 101944, 5782.883, 14.4525
10466, 102976, 5782.822, 14.4524
10467, 103569, 5782.761, 14.4522
10468, 104113, 5782.700, 14.4521
10469, 105008, 5782.638, 14.4519
10470, 106235, 5782.577, 14.4518
10471, 107511, 5782.516, 14.4516
10472, 108617, 5782.455, 14.4515
10473, 109508, 5782.394, 14.4513
10474, 110115, 5782.333, 14.4512
10475, 110125, 5782.272, 14.4510
10476, 109228, 5782.211, 14.4509
10477, 107662, 5782.149, 14.4507
10478, 106089, 5782.088, 14.4506
10479, 104746, 5782.027, 14.4504
10480, 103190, 5781.966, 14.4502
10481, 101318, 5781.905, 14.4501
10482, 100090, 5781.844, 14.4499
10483, 100514, 5781.783, 14.4498
10484, 102219, 5781.721, 14.4496
10485, 103854, 5781.660, 14.4495
10486, 104697, 5781.599, 14.4493
10487, 105074, 5781.538, 14.4492
10488, 105341, 5781.477, 14.4490
10489, 105459, 5781.416, 14.4489
10490, 105571, 5781.355, 14.4487
10491, 105972, 5781.294, 14.4486
10492, 106261, 5781.232, 14.4484
10493, 105530, 5781.171, 14.4483
10494, 103756, 5781.110, 14.4481
10495, 102067, 5781.049, 14.4480
10496, 101168, 5780.988, 14.4478
10497, 100427, 5780.927, 14.4477
10498, 99164, 5780.866, 14.4475
10499, 98033, 5780.805, 14.4473
10500, 98254, 5780.743, 14.4472
10501, 99969, 5780.682, 14.4470
10502, 102132, 5780.621, 14.4469
10503, 103650, 5780.560, 14.4467
10504, 103962, 5780.499, 14.4466
10505, 102944, 5780.438, 14.4464
10506, 101035, 5780.377, 14.4463
10507, 99319, 5780.315, 14.4461
10508, 98692, 5780.254, 14.4460
10509, 98969, 5780.193, 14.4458
10510, 99274, 5780.132, 14.4457
10511, 99224, 5780.071, 14.4455
10512, 99240, 5780.010, 14.4454
10513, 99792, 5779.949, 14.4452
10514, 100829, 5779.888, 14.4451
10515, 101939, 5779.826, 14.4449
10516, 102639, 5779.765, 14.4447
10517, 102539, 5779.704, 14.4446
10518, 101623, 5779.643, 14.4444
10519, 100367, 5779.582, 14.4443
10520, 99311, 5779.521, 14.4441
10521, 98503, 5779.460, 14.4440
10522, 97607, 5779.398, 14.4438
10523, 96458, 5779.337, 14.4437
10524, 95267, 5779.276, 14.4435
10525, 94425, 5779.215, 14.4434
10526, 94405, 5779.154, 14.4432
10527, 95689, 5779.093, 14.4431
10528, 98389, 5779.032, 14.4429
10529, 101872, 5778.971, 14.4428
10530, 104996, 5778.909, 14.4426
10531, 106801, 5778.848, 14.4425
10532, 107011, 5778.787, 14.4423
10533, 106114, 5778.726, 14.4422
10534, 105081, 5778.665, 14.4420
10535, 104671, 5778.604, 14.4418
10536, 104713, 5778.543, 14.4417
10537, 104277, 5778.481, 14.4415
10538, 102844, 5778.420, 14.4414
10539, 101061, 5778.359, 14.4412
10540, 99996, 5778.298, 14.4411
10541, 99915, 5778.237, 14.4409
10542, 100217, 5778.176, 14.4408
10543, 100385, 5778.115, 14.4406
10544, 100396, 5778.054, 14.4405
10545, 100234, 5777.992, 14.4403
10546, 99641, 5777.931, 14.4402
10547, 98616, 5777.870, 14.4400
10548, 97778, 5777.809, 14.4399
10549, 97818, 5777.748, 14.4397
10550, 98741, 5777.687, 14.4396
10551, 99913, 5777.626, 14.4394
10552, 100801, 5777.564, 14.4392
10553, 101396, 5777.503, 14.4391
10554, 101834, 5777.442, 14.4389
10555, 101890, 5777.381, 14.4388
10556, 101212, 5777.320, 14.4386
10557, 100038, 5777.259, 14.4385
10558, 99216, 5777.198, 14.4383
10559, 99206, 5777.137, 14.4382
10560, 99370, 5777.075, 14.4380
10561, 98755, 5777.014, 14.4379
10562, 97435, 5776.953, 14.4377
10563, 96482, 5776.892, 14.4376
10564, 96576, 5776.831, 14.4374
10565, 97313, 5776.770, 14.4373
10566, 98154, 5776.709, 14.4371
10567, 99412, 5776.647, 14.4370
10568, 101731, 5776.586, 14.4368
10569, 104918, 5776.525, 14.4367
10570, 107941, 5776.464, 14.4365
10571, 109992, 5776.403, 14.4363
10572, 111126, 5776.342, 14.4362
10573, 111845, 5776.281, 14.4360
10574, 112481, 5776.220, 14.4359
10575, 113050, 5776.158, 14.4357
10576, 113439, 5776.097, 14.4356
10577, 113535, 5776.036, 14.4354
10578, 113239, 5775.975, 14.4353
10579, 112412, 5775.914, 14.4351
10580, 110936, 5775.853, 14.4350
10581, 108988, 5775.792, 14.4348
10582, 107203, 5775.730, 14.4347
10583, 106255, 5775.669, 14.4345
10584, 106144, 5775.608, 14.4344
10585, 106125, 5775.547, 14.4342
10586, 105473, 5775.486, 14.4341
10587, 104115, 5775.425, 14.4339
10588, 102491, 5775.364, 14.4337
10589, 101137, 5775.303, 14.4336
10590, 100525, 5775.241, 14.4334
10591, 100896, 5775.180, 14.4333
10592, 101934, 5775.119, 14.4331
10593, 102923, 5775.058, 14.4330
10594, 103491, 5774.997, 14.4328
10595, 103950, 5774.936, 14.4327
10596, 104641, 5774.875, 14.4325
10597, 105297, 5774.813, 14.4324
10598, 105457, 5774.752, 14.4322
10599, 105222, 5774.691, 14.4321
10600, 105119, 5774.630, 14.4319
10601, 105355, 5774.569, 14.4318
10602, 105648, 5774.508, 14.4316
10603, 105731, 5774.447, 14.4315
10604, 105585, 5774.386, 14.4313
10605, 105203, 5774.324, 14.4312
10606, 104520, 5774.263, 14.4310
10607, 103645, 5774.202, 14.4308
10608, 102914, 5774.141, 14.4307
10609, 102609, 5774.080, 14.4305
10610, 102759, 5774.019, 14.4304
10611, 103137, 5773.958, 14.4302
10612, 103314, 5773.896, 14.4301
10613, 102902, 5773.835, 14.4299
10614, 102082, 5773.774, 14.4298
10615, 101765, 5773.713, 14.4296
10616, 102800, 5773.652, 14.4295
10617, 104927, 5773.591, 14.4293
10618, 106856, 5773.530, 14.4292
10619, 107529, 5773.469, 14.4290
10620, 107076, 5773.407, 14.4289
10621, 106386, 5773.346, 14.4287
10622, 106032, 5773.285, 14.4286
10623, 105908, 5773.224, 14.4284
10624, 105749, 5773.163, 14.4282
10625, 105507, 5773.102, 14.4281
10626, 105051, 5773.041, 14.4279
10627, 103957, 5772.979, 14.4278
10628, 102125, 5772.918, 14.4276
10629, 100443, 5772.857, 14.4275
10630, 100145, 5772.796, 14.4273
10631, 101325, 5772.735, 14.4272
10632, 102691, 5772.674, 14.4270
10633, 103210, 5772.613, 14.4269
10634, 103382, 5772.552, 14.4267
10635, 104257, 5772.490, 14.4266
10636, 105685, 5772.429, 14.4264
10637, 106490, 5772.368, 14.4263
10638, 106141, 5772.307, 14.4261
10639, 105233, 5772.246, 14.4260
10640, 104238, 5772.185, 14.4258
10641, 102892, 5772.124, 14.4257
10642, 101168, 5772.062, 14.4255
10643, 99876, 5772.001, 14.4253
10644, 99692, 5771.940, 14.4252
10645, 100313, 5771.879, 14.4250
10646, 101128, 5771.818, 14.4249
10647, 102065, 5771.757, 14.4247
10648, 103100, 5771.696, 14.4246
10649, 103611, 5771.635, 14.4244
10650, 102996, 5771.573, 14.4243
10651, 101545, 5771.512, 14.4241
10652, 99970, 5771.451, 14.4240
10653, 98512, 5771.390, 14.4238
10654, 97216, 5771.329, 14.4237
10655, 96616, 5771.268, 14.4235
10656, 97141, 5771.207, 14.4234
10657, 98115, 5771.145, 14.4232
10658, 98368, 5771.084, 14.4231
10659, 97873, 5771.023, 14.4229
10660, 97823, 5770.962, 14.4227
10661, 98908, 5770.901, 14.4226
10662, 100365, 5770.840, 14.4224
10663, 101064, 5770.779, 14.4223
10664, 100848, 5770.718, 14.4221
10665, 100365, 5770.656, 14.4220
10666, 100115, 5770.595, 14.4218
10667, 100123, 5770.534, 14.4217
10668, 100277, 5770.473, 14.4215
10669, 100496, 5770.412, 14.4214
10670, 100693, 5770.351, 14.4212
10671, 100820, 5770.290, 14.4211
10672, 100938, 5770.228, 14.4209
10673, 101153, 5770.167, 14.4208
10674, 101496, 5770.106, 14.4206
10675, 101888, 5770.045, 14.4205
10676, 102118, 5769.984, 14.4203
10677, 101946, 5769.923, 14.4202
10678, 101354, 5769.862, 14.4200
10679, 100625, 5769.801, 14.4198
10680, 100025, 5769.739, 14.4197
10681, 99542, 5769.678, 14.4195
10682, 99141, 5769.617, 14.4194
10683, 99115, 5769.556, 14.4192
10684, 99846, 5769.495, 14.4191
10685, 101246, 5769.434, 14.4189
10686, 102708, 5769.373, 14.4188
10687, 103604, 5769.312, 14.4186
10688, 103706, 5769.250, 14.4185
10689, 103200, 5769.189, 14.4183
10690, 102533, 5769.128, 14.4182
10691, 102116, 5769.067, 14.4180
10692, 101968, 5769.006, 14.4179
10693, 101706, 5768.945, 14.4177
10694, 101021, 5768.884, 14.4176
10695, 100028, 5768.822, 14.4174
10696, 99032, 5768.761, 14.4172
10697, 98233, 5768.700, 14.4171
10698, 97883, 5768.639, 14.4169
10699, 98365, 5768.578, 14.4168
10700, 99669, 5768.517, 14.4166
10701, 101045, 5768.456, 14.4165
10702, 101623, 5768.395, 14.4163
10703, 101321, 5768.333, 14.4162
10704, 100795, 5768.272, 14.4160
10705, 100665, 5768.211, 14.4159
10706, 101152, 5768.150, 14.4157
10707, 102258, 5768.089, 14.4156
10708, 103832, 5768.028, 14.4154
10709, 105499, 5767.967, 14.4153
10710, 106871, 5767.905, 14.4151
10711, 107747, 5767.844, 14.4150
10712, 107900, 5767.783, 14.4148
10713, 107056, 5767.722, 14.4147
10714, 105503, 5767.661, 14.4145
10715, 104288, 5767.600, 14.4143
10716, 104094, 5767.539, 14.4142
10717, 104210, 5767.478, 14.4140
10718, 103455, 5767.416, 14.4139
10719, 101955, 5767.355, 14.4137
10720, 101093, 5767.294, 14.4136
10721, 101645, 5767.233, 14.4134
10722, 102949, 5767.172, 14.4133
10723, 104186, 5767.111, 14.4131
10724, 105503, 5767.050, 14.4130
10725, 107276, 5766.988, 14.4128
10726, 109013, 5766.927, 14.4127
10727, 109754, 5766.866, 14.4125
10728, 109254, 5766.805, 14.4124
10729, 108168, 5766.744, 14.4122
10730, 107320, 5766.683, 14.4121
10731, 107205, 5766.622, 14.4119
10732, 107904, 5766.561, 14.4117
10733, 108970, 5766.499, 14.4116
10734, 109554, 5766.438, 14.4114
10735, 109149, 5766.377, 14.4113
10736, 108150, 5766.316, 14.4111
10737, 107304, 5766.255, 14.4110
10738, 106781, 5766.194, 14.4108
10739, 106202, 5766.133, 14.4107
10740, 105503, 5766.071, 14.4105
10741, 105233, 5766.010, 14.4104
10742, 105810, 5765.949, 14.4102
10743, 106865, 5765.888, 14.4101
10744, 107574, 5765.827, 14.4099
10745, 107478, 5765.766, 14.4098
10746, 106723, 5765.705, 14.4096
10747, 105617, 5765.644, 14.4095
10748, 104251, 5765.582, 14.4093
10749, 102618, 5765.521, 14.4092
10750, 100901, 5765.460, 14.4090
10751, 99425, 5765.399, 14.4088
10752, 98418, 5765.338, 14.4087
10753, 97947, 5765.277, 14.4085
10754, 98032, 5765.216, 14.4084
10755, 98547, 5765.154, 14.4082
10756, 99045, 5765.093, 14.4081
10757, 99065, 5765.032, 14.4079
10758, 98818, 5764.971, 14.4078
10759, 99188, 5764.910, 14.4076
10760, 100659, 5764.849, 14.4075
10761, 102490, 5764.788, 14.4073
10762, 103433, 5764.727, 14.4072
10763, 103185, 5764.665, 14.4070
10764, 102623, 5764.604, 14.4069
10765, 102588, 5764.543, 14.4067
10766, 102971, 5764.482, 14.4066
10767, 103306, 5764.421, 14.4064
10768, 103780, 5764.360, 14.4062
10769, 105102, 5764.299, 14.4061
10770, 107402, 5764.237, 14.4059
10771, 109785, 5764.176, 14.4058
10772, 111250, 5764.115, 14.4056
10773, 111784, 5764.054, 14.4055
10774, 112156, 5763.993, 14.4053
10775, 112629, 5763.932, 14.4052
10776, 112405, 5763.871, 14.4050
10777, 110766, 5763.810, 14.4049
10778, 108381, 5763.748, 14.4047
10779, 106824, 5763.687, 14.4046
10780, 106762, 5763.626, 14.4044
10781, 107340, 5763.565, 14.4043
10782, 107536, 5763.504, 14.4041
10783, 107374, 5763.443, 14.4040
10784, 107383, 5763.382, 14.4038
10785, 107619, 5763.320, 14.4037
10786, 107957, 5763.259, 14.4035
10787, 108778, 5763.198, 14.4033
10788, 110391, 5763.137, 14.4032
10789, 111997, 5763.076, 14.4030
10790, 112312, 5763.015, 14.4029
10791, 111251, 5762.954, 14.4027
10792, 110114, 5762.893, 14.4026
10793, 109832, 5762.831, 14.4024
10794, 109865, 5762.770, 14.4023
10795, 109212, 5762.709, 14.4021
10796, 107813, 5762.648, 14.4020
10797, 106408, 5762.587, 14.4018
10798, 105470, 5762.526, 14.4017
10799, 104830, 5762.465, 14.4015
10800, 104158, 5762.403, 14.4014
10801, 103360, 5762.342, 14.4012
10802, 102577, 5762.281, 14.4011
10803, 101979, 5762.220, 14.4009
10804, 101521, 5762.159, 14.4007
10805, 100931, 5762.098, 14.4006
10806, 100179, 5762.037, 14.4004
10807, 99885, 5761.976, 14.4003
10808, 100764, 5761.914, 14.4001
10809, 102528, 5761.853, 14.4000
10810, 103906, 5761.792, 14.3998
10811, 103989, 5761.731, 14.3997
10812, 103109, 5761.670, 14.3995
10813, 102104, 5761.609, 14.3994
10814, 101247, 5761.548, 14.3992
10815, 100346, 5761.486, 14.3991
10816, 99444, 5761.425, 14.3989
10817, 98876, 5761.364, 14.3988
10818, 98822, 5761.303, 14.3986
10819, 99328, 5761.242, 14.3985
10820, 100496, 5761.181, 14.3983
10821, 102191, 5761.120, 14.3982
10822, 103762, 5761.059, 14.3980
10823, 104658, 5760.997, 14.3978
10824, 105206, 5760.936, 14.3977
10825, 106152, 5760.875, 14.3975
10826, 107434, 5760.814, 14.3974
10827, 108055, 5760.753, 14.3972
10828, 107384, 5760.692, 14.3971
10829, 106040, 5760.631, 14.3969
10830, 105129, 5760.569, 14.3968
10831, 105036, 5760.508, 14.3966
10832, 105333, 5760.447, 14.3965
10833, 105571, 5760.386, 14.3963
10834, 105629, 5760.325, 14.3962
10835, 105448, 5760.264, 14.3960
10836, 104883, 5760.203, 14.3959
10837, 103911, 5760.142, 14.3957
10838, 102647, 5760.080, 14.3956
10839, 101153, 5760.019, 14.3954
10840, 99582, 5759.958, 14.3952
10841, 98491, 5759.897, 14.3951
10842, 98523, 5759.836, 14.3949
10843, 99571, 5759.775, 14.3948
10844, 100709, 5759.714, 14.3946
10845, 101313, 5759.652, 14.3945
10846, 101830, 5759.591, 14.3943
10847, 102900, 5759.530, 14.3942
10848, 104087, 5759.469, 14.3940
10849, 104337, 5759.408, 14.3939
10850, 103658, 5759.347, 14.3937
10851, 103381, 5759.286, 14.3936
10852, 104317, 5759.225, 14.3934
10853, 105466, 5759.163, 14.3933
10854, 105262, 5759.102, 14.3931
10855, 103637, 5759.041, 14.3930
10856, 102080, 5758.980, 14.3928
10857, 101852, 5758.919, 14.3927
10858, 102898, 5758.858, 14.3925
10859, 104476, 5758.797, 14.3923
10860, 106075, 5758.735, 14.3922
10861, 107485, 5758.674, 14.3920
10862, 108525, 5758.613, 14.3919
10863, 109124, 5758.552, 14.3917
10864, 109387, 5758.491, 14.3916
10865, 109384, 5758.430, 14.3914
10866, 109056, 5758.369, 14.3913
10867, 108440, 5758.308, 14.3911
10868, 107737, 5758.246, 14.3910
10869, 107036, 5758.185, 14.3908
10870, 106230, 5758.124, 14.3907
10871, 105332, 5758.063, 14.3905
10872, 104614, 5758.002, 14.3904
10873, 104319, 5757.941, 14.3902
10874, 104482, 5757.880, 14.3901
10875, 105135, 5757.819, 14.3899
10876, 106365, 5757.757, 14.3897
10877, 107915, 5757.696, 14.3896
10878, 108994, 5757.635, 14.3894
10879, 108842, 5757.574, 14.3893
10880, 107456, 5757.513, 14.3891
10881, 105539, 5757.452, 14.3890
10882, 103734, 5757.391, 14.3888
10883, 102095, 5757.329, 14.3887
10884, 100349, 5757.268, 14.3885
10885, 98505, 5757.207, 14.3884
10886, 97039, 5757.146, 14.3882
10887, 96456, 5757.085, 14.3881
10888, 96745, 5757.024, 14.3879
10889, 97368, 5756.963, 14.3878
10890, 97806, 5756.902, 14.3876
10891, 97990, 5756.840, 14.3875
10892, 98176, 5756.779, 14.3873
10893, 98568, 5756.718, 14.3872
10894, 99213, 5756.657, 14.3870
10895, 100060, 5756.596, 14.3868
10896, 100909, 5756.535, 14.3867
10897, 101403, 5756.474, 14.3865
10898, 101370, 5756.412, 14.3864
10899, 101107, 5756.351, 14.3862
10900, 101070, 5756.290, 14.3861
10901, 101302, 5756.229, 14.3859
10902, 101390, 5756.168, 14.3858
10903, 101013, 5756.107, 14.3856
10904, 100252, 5756.046, 14.3855
10905, 99335, 5755.985, 14.3853
10906, 98378, 5755.923, 14.3852
10907, 97528, 5755.862, 14.3850
10908, 97122, 5755.801, 14.3849
10909, 97439, 5755.740, 14.3847
10910, 98335, 5755.679, 14.3846
10911, 99243, 5755.618, 14.3844
10912, 99623, 5755.557, 14.3842
10913, 99418, 5755.495, 14.3841
10914, 99109, 5755.434, 14.3839
10915, 99276, 5755.373, 14.3838
10916, 100045, 5755.312, 14.3836
10917, 100994, 5755.251, 14.3835
10918, 101631, 5755.190, 14.3833
10919, 101929, 5755.129, 14.3832
10920, 102338, 5755.068, 14.3830
10921, 103392, 5755.006, 14.3829
10922, 105263, 5754.945, 14.3827
10923, 107546, 5754.884, 14.3826
10924, 109406, 5754.823, 14.3824
10925, 110214, 5754.762, 14.3823
10926, 110242, 5754.701, 14.3821
10927, 110466, 5754.640, 14.3820
10928, 111407, 5754.578, 14.3818
10929, 112340, 5754.517, 14.3817
10930, 111991, 5754.456, 14.3815
10931, 110001, 5754.395, 14.3813
10932, 107386, 5754.334, 14.3812
10933, 105522, 5754.273, 14.3810
10934, 104899, 5754.212, 14.3809
10935, 104909, 5754.151, 14.3807
10936, 104657, 5754.089, 14.3806
10937, 103826, 5754.028, 14.3804
10938, 102793, 5753.967, 14.3803
10939, 102048, 5753.906, 14.3801
10940, 101714, 5753.845, 14.3800
10941, 101660, 5753.784, 14.3798
10942, 101788, 5753.723, 14.3797
10943, 101823, 5753.661, 14.3795
10944, 101153, 5753.600, 14.3794
10945, 99507, 5753.539, 14.3792
10946, 97797, 5753.478, 14.3791
10947, 97470, 5753.417, 14.3789
10948, 98731, 5753.356, 14.3787
10949, 100121, 5753.295, 14.3786
10950, 100268, 5753.234, 14.3784
10951, 99381, 5753.172, 14.3783
10952, 98507, 5753.111, 14.3781
10953, 98085, 5753.050, 14.3780
10954, 98073, 5752.989, 14.3778
10955, 98858, 5752.928, 14.3777
10956, 100894, 5752.867, 14.3775
10957, 103617, 5752.806, 14.3774
10958, 105725, 5752.744, 14.3772
10959, 106567, 5752.683, 14.3771
10960, 106563, 5752.622, 14.3769
10961, 106305, 5752.561, 14.3768
10962, 106068, 5752.500, 14.3766
10963, 106099, 5752.439, 14.3765
10964, 106491, 5752.378, 14.3763
10965, 106697, 5752.317, 14.3761
10966, 106025, 5752.255, 14.3760
10967, 104744, 5752.194, 14.3758
10968, 103936, 5752.133, 14.3757
10969, 104090, 5752.072, 14.3755
10970, 104663, 5752.011, 14.3754
10971, 105196, 5751.950, 14.3752
10972, 105917, 5751.889, 14.3751
10973, 106943, 5751.827, 14.3749
10974, 107708, 5751.766, 14.3748
10975, 107709, 5751.705, 14.3746
10976, 107090, 5751.644, 14.3745
10977, 106104, 5751.583, 14.3743
10978, 104671, 5751.522, 14.3742
10979, 103054, 5751.461, 14.3740
10980, 102243, 5751.400, 14.3739
10981, 102973, 5751.338, 14.3737
10982, 104815, 5751.277, 14.3736
10983, 106781, 5751.216, 14.3734
10984, 108427, 5751.155, 14.3732
10985, 109752, 5751.094, 14.3731
10986, 110454, 5751.033, 14.3729
10987, 110091, 5750.972, 14.3728
10988, 108880, 5750.910, 14.3726
10989, 107705, 5750.849, 14.3725
10990, 107218, 5750.788, 14.3723
10991, 107219, 5750.727, 14.3722
10992, 106918, 5750.666, 14.3720
10993, 105707, 5750.605, 14.3719
10994, 103867, 5750.544, 14.3717
10995, 102545, 5750.483, 14.3716
10996, 102683, 5750.421, 14.3714
10997, 103835, 5750.360, 14.3713
10998, 104497, 5750.299, 14.3711
10999, 103871, 5750.238, 14.3710
11000, 102767, 5750.177, 14.3708
11001, 102488, 5750.116, 14.3706
11002, 103331, 5750.055, 14.3705
11003, 104622, 5749.993, 14.3703
11004, 105671, 5749.932, 14.3702
11005, 106096, 5749.871, 14.3700
11006, 105648, 5749.810, 14.3699
11007, 104464, 5749.749, 14.3697
11008, 103293, 5749.688, 14.3696
11009, 102793, 5749.627, 14.3694
11010, 102720, 5749.566, 14.3693
11011, 102410, 5749.504, 14.3691
11012, 101916, 5749.443, 14.3690
11013, 101948, 5749.382, 14.3688
11014, 102646, 5749.321, 14.3687
11015, 103112, 5749.260, 14.3685
11016, 102545, 5749.199, 14.3684
11017, 101345, 5749.138, 14.3682
11018, 100711, 5749.076, 14.3681
11019, 101279, 5749.015, 14.3679
11020, 102512, 5748.954, 14.3677
11021, 103386, 5748.893, 14.3676
11022, 103474, 5748.832, 14.3674
11023, 103206, 5748.771, 14.3673
11024, 103164, 5748.710, 14.3671
11025, 103316, 5748.649, 14.3670
11026, 103119, 5748.587, 14.3668
11027, 102224, 5748.526, 14.3667
11028, 100845, 5748.465, 14.3665
11029, 99500, 5748.404, 14.3664
11030, 98691, 5748.343, 14.3662
11031, 98753, 5748.282, 14.3661
11032, 99605, 5748.221, 14.3659
11033, 100608, 5748.159, 14.3658
11034, 101132, 5748.098, 14.3656
11035, 101393, 5748.037, 14.3655
11036, 102255, 5747.976, 14.3653
11037, 103986, 5747.915, 14.3651
11038, 105667, 5747.854, 14.3650
11039, 106190, 5747.793, 14.3648
11040, 105457, 5747.732, 14.3647
11041, 104290, 5747.670, 14.3645
11042, 103502, 5747.609, 14.3644
11043, 103412, 5747.548, 14.3642
11044, 103916, 5747.487, 14.3641
11045, 104622, 5747.426, 14.3639
11046, 105138, 5747.365, 14.3638
11047, 105540, 5747.304, 14.3636
11048, 106270, 5747.243, 14.3635
11049, 107279, 5747.181, 14.3633
11050, 107799, 5747.120, 14.3632
11051, 107485, 5747.059, 14.3630
11052, 107297, 5746.998, 14.3629
11053, 108424, 5746.937, 14.3627
11054, 110524, 5746.876, 14.3626
11055, 111891, 5746.815, 14.3624
11056, 111479, 5746.753, 14.3622
11057, 109967, 5746.692, 14.3621
11058, 108593, 5746.631, 14.3619
11059, 107643, 5746.570, 14.3618
11060, 106627, 5746.509, 14.3616
11061, 105507, 5746.448, 14.3615
11062, 104980, 5746.387, 14.3613
11063, 105529, 5746.326, 14.3612
11064, 106653, 5746.264, 14.3610
11065, 107320, 5746.203, 14.3609
11066, 107033, 5746.142, 14.3607
11067, 106166, 5746.081, 14.3606
11068, 105304, 5746.020, 14.3604
11069, 104555, 5745.959, 14.3603
11070, 103663, 5745.898, 14.3601
11071, 102591, 5745.836, 14.3600
11072, 101665, 5745.775, 14.3598
11073, 101197, 5745.714, 14.3596
11074, 101261, 5745.653, 14.3595
11075, 101876, 5745.592, 14.3593
11076, 103029, 5745.531, 14.3592
11077, 104436, 5745.470, 14.3590
11078, 105540, 5745.409, 14.3589
11079, 105882, 5745.347, 14.3587
11080, 105285, 5745.286, 14.3586
11081, 103758, 5745.225, 14.3584
11082, 101641, 5745.164, 14.3583
11083, 99920, 5745.103, 14.3581
11084, 99798, 5745.042, 14.3580
11085, 101554, 5744.981, 14.3578
11086, 104096, 5744.919, 14.3577
11087, 105960, 5744.858, 14.3575
11088, 106552, 5744.797, 14.3574
11089, 106240, 5744.736, 14.3572
11090, 105652, 5744.675, 14.3571
11091, 105210, 5744.614, 14.3569
11092, 105043, 5744.553, 14.3567
11093, 104934, 5744.492, 14.3566
11094, 104535, 5744.430, 14.3564
11095, 103940, 5744.369, 14.3563
11096, 103777, 5744.308, 14.3561
11097, 104373, 5744.247, 14.3560
11098, 105080, 5744.186, 14.3558
11099, 104926, 5744.125, 14.3557
11100, 103820, 5744.064, 14.3555
11101, 102698, 5744.002, 14.3554
11102, 102425, 5743.941, 14.3552
11103, 102919, 5743.880, 14.3551
11104, 103366, 5743.819, 14.3549
11105, 103114, 5743.758, 14.3548
11106, 102313, 5743.697, 14.3546
11107, 101843, 5743.636, 14.3545
11108, 102530, 5743.575, 14.3543
11109, 104344, 5743.513, 14.3541
11110, 106399, 5743.452, 14.3540
11111, 107768, 5743.391, 14.3538
11112, 108074, 5743.330, 14.3537
11113, 107338, 5743.269, 14.3535
11114, 105765, 5743.208, 14.3534
11115, 103964, 5743.147, 14.3532
11116, 102911, 5743.085, 14.3531
11117, 103172, 5743.024, 14.3529
11118, 104272, 5742.963, 14.3528
11119, 105153, 5742.902, 14.3526
11120, 105146, 5742.841, 14.3525
11121, 104246, 5742.780, 14.3523
11122, 102756, 5742.719, 14.3522
11123, 101042, 5742.658, 14.3520
11124, 99506, 5742.596, 14.3519
11125, 98384, 5742.535, 14.3517
11126, 97608, 5742.474, 14.3516
11127, 97081, 5742.413, 14.3514
11128, 96933, 5742.352, 14.3512
11129, 97286, 5742.291, 14.3511
11130, 97976, 5742.230, 14.3509
11131, 98783, 5742.168, 14.3508
11132, 99735, 5742.107, 14.3506
11133, 100839, 5742.046, 14.3505
11134, 101683, 5741.985, 14.3503
11135, 101745, 5741.924, 14.3502
11136, 101114, 5741.863, 14.3500
11137, 100595, 5741.802, 14.3499
11138, 101058, 5741.741, 14.3497
11139, 102707, 5741.679, 14.3496
11140, 104834, 5741.618, 14.3494
11141, 106250, 5741.557, 14.3493
11142, 106242, 5741.496, 14.3491
11143, 105289, 5741.435, 14.3490
11144, 104552, 5741.374, 14.3488
11145, 104550, 5741.313, 14.3486
11146, 104758, 5741.251, 14.3485
11147, 104649, 5741.190, 14.3483
11148, 104495, 5741.129, 14.3482
11149, 104660, 5741.068, 14.3480
11150, 104692, 5741.007, 14.3479
11151, 103902, 5740.946, 14.3477
11152, 102537, 5740.885, 14.3476
11153, 101646, 5740.824, 14.3474
11154, 101916, 5740.762, 14.3473
11155, 103276, 5740.701, 14.3471
11156, 105519, 5740.640, 14.3470
11157, 108493, 5740.579, 14.3468
11158, 111592, 5740.518, 14.3467
11159, 113768, 5740.457, 14.3465
11160, 114399, 5740.396, 14.3464
11161, 113794, 5740.334, 14.3462
11162, 112594, 5740.273, 14.3461
11163, 111039, 5740.212, 14.3459
11164, 108983, 5740.151, 14.3457
11165, 106422, 5740.090, 14.3456
11166, 103834, 5740.029, 14.3454
11167, 102058, 5739.968, 14.3453
11168, 101796, 5739.907, 14.3451
11169, 103072, 5739.845, 14.3450
11170, 105213, 5739.784, 14.3448
11171, 107480, 5739.723, 14.3447
11172, 109526, 5739.662, 14.3445
11173, 111103, 5739.601, 14.3444
11174, 111698, 5739.540, 14.3442
11175, 110954, 5739.479, 14.3441
11176, 109245, 5739.417, 14.3439
11177, 107336, 5739.356, 14.3438
11178, 105537, 5739.295, 14.3436
11179, 103633, 5739.234, 14.3435
11180, 101616, 5739.173, 14.3433
11181, 99987, 5739.112, 14.3431
11182, 99224, 5739.051, 14.3430
11183, 99301, 5738.990, 14.3428
11184, 99806, 5738.928, 14.3427
11185, 100305, 5738.867, 14.3425
11186, 100577, 5738.806, 14.3424
11187, 100709, 5738.745, 14.3422
11188, 100929, 5738.684, 14.3421
11189, 101180, 5738.623, 14.3419
11190, 101056, 5738.562, 14.3418
11191, 100434, 5738.500, 14.3416
11192, 99907, 5738.439, 14.3415
11193, 100134, 5738.378, 14.3413
11194, 100916, 5738.317, 14.3412
11195, 101374, 5738.256, 14.3410
11196, 101011, 5738.195, 14.3409
11197, 100160, 5738.134, 14.3407
11198, 99435, 5738.073, 14.3406
11199, 99193, 5738.011, 14.3404
11200, 99554, 5737.950, 14.3402
11201, 100519, 5737.889, 14.3401
11202, 101872, 5737.828, 14.3399
11203, 103223, 5737.767, 14.3398
11204, 104247, 5737.706, 14.3396
11205, 104787, 5737.645, 14.3395
11206, 104868, 5737.583, 14.3393
11207, 104782, 5737.522, 14.3392
11208, 104896, 5737.461, 14.3390
11209, 105110, 5737.400, 14.3389
11210, 104782, 5737.339, 14.3387
11211, 103599, 5737.278, 14.3386
11212, 102245, 5737.217, 14.3384
11213, 101723, 5737.156, 14.3383
11214, 102230, 5737.094, 14.3381
11215, 103259, 5737.033, 14.3380
11216, 104440, 5736.972, 14.3378
11217, 105557, 5736.911, 14.3376
11218, 105921, 5736.850, 14.3375
11219, 104743, 5736.789, 14.3373
11220, 102325, 5736.728, 14.3372
11221, 100106, 5736.666, 14.3370
11222, 99190, 5736.605, 14.3369
11223, 99433, 5736.544, 14.3367
11224, 100182, 5736.483, 14.3366
11225, 101243, 5736.422, 14.3364
11226, 102693, 5736.361, 14.3363
11227, 104332, 5736.300, 14.3361
11228, 105845, 5736.239, 14.3360
11229, 107194, 5736.177, 14.3358
11230, 108356, 5736.116, 14.3357
11231, 108940, 5736.055, 14.3355
11232, 108520, 5735.994, 14.3354
11233, 107238, 5735.933, 14.3352
11234, 105703, 5735.872, 14.3351
11235, 104342, 5735.811, 14.3349
11236, 103142, 5735.750, 14.3347
11237, 102043, 5735.688, 14.3346
11238, 101363, 5735.627, 14.3344
11239, 101681, 5735.566, 14.3343
11240, 103275, 5735.505, 14.3341
11241, 105708, 5735.444, 14.3340
11242, 108079, 5735.383, 14.3338
11243, 109702, 5735.322, 14.3337
11244, 110452, 5735.260, 14.3335
11245, 110461, 5735.199, 14.3334
11246, 109831, 5735.138, 14.3332
11247, 108770, 5735.077, 14.3331
11248, 107614, 5735.016, 14.3329
11249, 106410, 5734.955, 14.3328
11250, 104834, 5734.894, 14.3326
11251, 102931, 5734.833, 14.3325
11252, 101571, 5734.771, 14.3323
11253, 101620, 5734.710, 14.3321
11254, 102938, 5734.649, 14.3320
11255, 104748, 5734.588, 14.3318
11256, 106637, 5734.527, 14.3317
11257, 108477, 5734.466, 14.3315
11258, 109642, 5734.405, 14.3314
11259, 109352, 5734.343, 14.3312
11260, 107804, 5734.282, 14.3311
11261, 106062, 5734.221, 14.3309
11262, 104657, 5734.160, 14.3308
11263, 103178, 5734.099, 14.3306
11264, 101497, 5734.038, 14.3305
11265, 100416, 5733.977, 14.3303
11266, 100617, 5733.916, 14.3302
11267, 101670, 5733.854, 14.3300
11268, 102684, 5733.793, 14.3299
11269, 103391, 5733.732, 14.3297
11270, 104148, 5733.671, 14.3296
11271, 105360, 5733.610, 14.3294
11272, 107293, 5733.549, 14.3292
11273, 109818, 5733.488, 14.3291
11274, 111883, 5733.426, 14.3289
11275, 111930, 5733.365, 14.3288
11276, 109588, 5733.304, 14.3286
11277, 106495, 5733.243, 14.3285
11278, 104717, 5733.182, 14.3283
11279, 104685, 5733.121, 14.3282
11280, 105368, 5733.060, 14.3280
11281, 106035, 5732.999, 14.3279
11282, 106910, 5732.937, 14.3277
11283, 108212, 5732.876, 14.3276
11284, 109518, 5732.815, 14.3274
11285, 110331, 5732.754, 14.3273
11286, 110564, 5732.693, 14.3271
11287, 110179, 5732.632, 14.3270
11288, 108956, 5732.571, 14.3268
11289, 107026, 5732.509, 14.3266
11290, 105267, 5732.448, 14.3265
11291, 104646, 5732.387, 14.3263
11292, 105210, 5732.326, 14.3262
11293, 106058, 5732.265, 14.3260
11294, 106302, 5732.204, 14.3259
11295, 105850, 5732.143, 14.3257
11296, 105161, 5732.082, 14.3256
11297, 104478, 5732.020, 14.3254
11298, 103624, 5731.959, 14.3253
11299, 102631, 5731.898, 14.3251
11300, 102158, 5731.837, 14.3250
11301, 102859, 5731.776, 14.3248
11302, 104424, 5731.715, 14.3247
11303, 105744, 5731.654, 14.3245
11304, 106124, 5731.592, 14.3244
11305, 105927, 5731.531, 14.3242
11306, 105834, 5731.470, 14.3241
11307, 105910, 5731.409, 14.3239
11308, 105749, 5731.348, 14.3237
11309, 105209, 5731.287, 14.3236
11310, 104517, 5731.226, 14.3234
11311, 103828, 5731.165, 14.3233
11312, 103162, 5731.103, 14.3231
11313, 102766, 5731.042, 14.3230
11314, 103041, 5730.981, 14.3228
11315, 103985, 5730.920, 14.3227
11316, 105020, 5730.859, 14.3225
11317, 105611, 5730.798, 14.3224
11318, 105901, 5730.737, 14.3222
11319, 106482, 5730.675, 14.3221
11320, 107539, 5730.614, 14.3219
11321, 108445, 5730.553, 14.3218
11322, 108368, 5730.492, 14.3216
11323, 107292, 5730.431, 14.3215
11324, 106252, 5730.370, 14.3213
11325, 106420, 5730.309, 14.3211
11326, 108005, 5730.248, 14.3210
11327, 110190, 5730.186, 14.3208
11328, 112062, 5730.125, 14.3207
11329, 113351, 5730.064, 14.3205
11330, 114266, 5730.003, 14.3204
11331, 114882, 5729.942, 14.3202
11332, 114895, 5729.881, 14.3201
11333, 113937, 5729.820, 14.3199
11334, 112084, 5729.758, 14.3198
11335, 110032, 5729.697, 14.3196
11336, 108614, 5729.636, 14.3195
11337, 108007, 5729.575, 14.3193
11338, 107577, 5729.514, 14.3192
11339, 106771, 5729.453, 14.3190
11340, 105927, 5729.392, 14.3189
11341, 105787, 5729.331, 14.3187
11342, 106291, 5729.269, 14.3186
11343, 106426, 5729.208, 14.3184
11344, 105433, 5729.147, 14.3182
11345, 103661, 5729.086, 14.3181
11346, 102032, 5729.025, 14.3179
11347, 101101, 5728.964, 14.3178
11348, 100986, 5728.903, 14.3176
11349, 101728, 5728.841, 14.3175
11350, 103168, 5728.780, 14.3173
11351, 104675, 5728.719, 14.3172
11352, 105564, 5728.658, 14.3170
11353, 105831, 5728.597, 14.3169
11354, 106067, 5728.536, 14.3167
11355, 106588, 5728.475, 14.3166
11356, 106969, 5728.414, 14.3164
11357, 106592, 5728.352, 14.3163
11358, 105444, 5728.291, 14.3161
11359, 104160, 5728.230, 14.3160
11360, 103341, 5728.169, 14.3158
11361, 102940, 5728.108, 14.3156
11362, 102414, 5728.047, 14.3155
11363, 101398, 5727.986, 14.3153
11364, 100151, 5727.924, 14.3152
11365, 99296, 5727.863, 14.3150
11366, 99239, 5727.802, 14.3149
11367, 99926, 5727.741, 14.3147
11368, 101006, 5727.680, 14.3146
11369, 102051, 5727.619, 14.3144
11370, 102766, 5727.558, 14.3143
11371, 103221, 5727.497, 14.3141
11372, 103864, 5727.435, 14.3140
11373, 105011, 5727.374, 14.3138
11374, 106314, 5727.313, 14.3137
11375, 107014, 5727.252, 14.3135
11376, 106799, 5727.191, 14.3134
11377, 106168, 5727.130, 14.3132
11378, 105930, 5727.069, 14.3131
11379, 106557, 5727.007, 14.3129
11380, 108018, 5726.946, 14.3127
11381, 109842, 5726.885, 14.3126
11382, 111224, 5726.824, 14.3124
11383, 111407, 5726.763, 14.3123
11384, 110260, 5726.702, 14.3121
11385, 108323, 5726.641, 14.3120
11386, 106206, 5726.580, 14.3118
11387, 104134, 5726.518, 14.3117
11388, 102238, 5726.457, 14.3115
11389, 100998, 5726.396, 14.3114
11390, 101138, 5726.335, 14.3112
11391, 103036, 5726.274, 14.3111
11392, 106257, 5726.213, 14.3109
11393, 109558, 5726.152, 14.3108
11394, 111510, 5726.090, 14.3106
11395, 111477, 5726.029, 14.3105
11396, 110017, 5725.968, 14.3103
11397, 108088, 5725.907, 14.3101
11398, 105996, 5725.846, 14.3100
11399, 103539, 5725.785, 14.3098
11400, 101118, 5725.724, 14.3097
11401, 99885, 5725.663, 14.3095
11402, 100456, 5725.601, 14.3094
11403, 102069, 5725.540, 14.3092
11404, 103471, 5725.479, 14.3091
11405, 104141, 5725.418, 14.3089
11406, 104122, 5725.357, 14.3088
11407, 103245, 5725.296, 14.3086
11408, 101440, 5725.235, 14.3085
11409, 99645, 5725.173, 14.3083
11410, 99431, 5725.112, 14.3082
11411, 101365, 5725.051, 14.3080
11412, 104281, 5724.990, 14.3079
11413, 106463, 5724.929, 14.3077
11414, 107194, 5724.868, 14.3076
11415, 106906, 5724.807, 14.3074
11416, 106255, 5724.746, 14.3072
11417, 105460, 5724.684, 14.3071
11418, 104486, 5724.623, 14.3069
11419, 103489, 5724.562, 14.3068
11420, 102962, 5724.501, 14.3066
11421, 103354, 5724.440, 14.3065
11422, 104461, 5724.379, 14.3063
11423, 105197, 5724.318, 14.3062
11424, 104326, 5724.257, 14.3060
11425, 101619, 5724.195, 14.3059
11426, 98228, 5724.134, 14.3057
11427, 95737, 5724.073, 14.3056
11428, 94902, 5724.012, 14.3054
11429, 95364, 5723.951, 14.3053
11430, 96300, 5723.890, 14.3051
11431, 97138, 5723.829, 14.3050
11432, 97789, 5723.767, 14.3048
11433, 98592, 5723.706, 14.3046
11434, 100066, 5723.645, 14.3045
11435, 102394, 5723.584, 14.3043
11436, 105014, 5723.523, 14.3042
11437, 106991, 5723.462, 14.3040
11438, 107891, 5723.401, 14.3039
11439, 108012, 5723.340, 14.3037
11440, 107610, 5723.278, 14.3036
11441, 106408, 5723.217, 14.3034
11442, 104336, 5723.156, 14.3033
11443, 102383, 5723.095, 14.3031
11444, 101915, 5723.034, 14.3030
11445, 103023, 5722.973, 14.3028
11446, 104241, 5722.912, 14.3027
11447, 104179, 5722.850, 14.3025
11448, 102990, 5722.789, 14.3024
11449, 101880, 5722.728, 14.3022
11450, 101629, 5722.667, 14.3021
11451, 102077, 5722.606, 14.3019
11452, 102714, 5722.545, 14.3017
11453, 103197, 5722.484, 14.3016
11454, 103310, 5722.423, 14.3014
11455, 102950, 5722.361, 14.3013
11456, 102336, 5722.300, 14.3011
11457, 101994, 5722.239, 14.3010
11458, 102342, 5722.178, 14.3008
11459, 103313, 5722.117, 14.3007
11460, 104388, 5722.056, 14.3005
11461, 105069, 5721.995, 14.3004
11462, 105361, 5721.933, 14.3002
11463, 105667, 5721.872, 14.3001
11464, 106031, 5721.811, 14.2999
11465, 105756, 5721.750, 14.2998
11466, 104326, 5721.689, 14.2996
11467, 102557, 5721.628, 14.2995
11468, 102098, 5721.567, 14.2993
11469, 103607, 5721.506, 14.2991
11470, 106145, 5721.444, 14.2990
11471, 108542, 5721.383, 14.2988
11472, 110513, 5721.322, 14.2987
11473, 111978, 5721.261, 14.2985
11474, 112297, 5721.200, 14.2984
11475, 111071, 5721.139, 14.2982
11476, 109060, 5721.078, 14.2981
11477, 107354, 5721.016, 14.2979
11478, 106144, 5720.955, 14.2978
11479, 105142, 5720.894, 14.2976
11480, 104573, 5720.833, 14.2975
11481, 104631, 5720.772, 14.2973
11482, 104500, 5720.711, 14.2972
11483, 103255, 5720.650, 14.2970
11484, 101536, 5720.589, 14.2969
11485, 100914, 5720.527, 14.2967
11486, 101637, 5720.466, 14.2965
11487, 102332, 5720.405, 14.2964
11488, 102107, 5720.344, 14.2962
11489, 101508, 5720.283, 14.2961
11490, 101129, 5720.222, 14.2959
11491, 100701, 5720.161, 14.2958
11492, 100177, 5720.099, 14.2956
11493, 100363, 5720.038, 14.2955
11494, 101589, 5719.977, 14.2953
11495, 102798, 5719.916, 14.2952
11496, 102931, 5719.855, 14.2950
11497, 102433, 5719.794, 14.2949
11498, 102391, 5719.733, 14.2947
11499, 102833, 5719.672, 14.2946
11500, 102877, 5719.610, 14.2944
11501, 102223, 5719.549, 14.2943
11502, 101529, 5719.488, 14.2941
11503, 101396, 5719.427, 14.2940
11504, 101639, 5719.366, 14.2938
11505, 101608, 5719.305, 14.2936
11506, 100865, 5719.244, 14.2935
11507, 99634, 5719.182, 14.2933
11508, 98744, 5719.121, 14.2932
11509, 98843, 5719.060, 14.2930
11510, 99603, 5718.999, 14.2929
11511, 100134, 5718.938, 14.2927
11512, 100197, 5718.877, 14.2926
11513, 100315, 5718.816, 14.2924
11514, 100589, 5718.755, 14.2923
11515, 100343, 5718.693, 14.2921
11516, 99332, 5718.632, 14.2920
11517, 98402, 5718.571, 14.2918
11518, 98424, 5718.510, 14.2917
11519, 99363, 5718.449, 14.2915
11520, 100965, 5718.388, 14.2914
11521, 103427, 5718.327, 14.2912
11522, 106585, 5718.265, 14.2910
11523, 109257, 5718.204, 14.2909
11524, 110381, 5718.143, 14.2907
11525, 110257, 5718.082, 14.2906
11526, 109854, 5718.021, 14.2904
11527, 109521, 5717.960, 14.2903
11528, 109243, 5717.899, 14.2901
11529, 109434, 5717.838, 14.2900
11530, 110311, 5717.776, 14.2898
11531, 110989, 5717.715, 14.2897
11532, 110388, 5717.654, 14.2895
11533, 108795, 5717.593, 14.2894
11534, 107389, 5717.532, 14.2892
11535, 106555, 5717.471, 14.2891
11536, 105827, 5717.410, 14.2889
11537, 105240, 5717.348, 14.2888
11538, 105316, 5717.287, 14.2886
11539, 105706, 5717.226, 14.2885
11540, 105261, 5717.165, 14.2883
11541, 103837, 5717.104, 14.2881
11542, 102829, 5717.043, 14.2880
11543, 103352, 5716.982, 14.2878
11544, 104820, 5716.921, 14.2877
11545, 105879, 5716.859, 14.2875
11546, 105944, 5716.798, 14.2874
11547, 105260, 5716.737, 14.2872
11548, 104159, 5716.676, 14.2871
11549, 102998, 5716.615, 14.2869
11550, 102329, 5716.554, 14.2868
11551, 102452, 5716.493, 14.2866
11552, 102921, 5716.431, 14.2865
11553, 102927, 5716.370, 14.2863
11554, 102119, 5716.309, 14.2862
11555, 100868, 5716.248, 14.2860
11556, 99922, 5716.187, 14.2859
11557, 99863, 5716.126, 14.2857
11558, 100601, 5716.065, 14.2855
11559, 101289, 5716.004, 14.2854
11560, 101078, 5715.942, 14.2852
11561, 100098, 5715.881, 14.2851
11562, 99352, 5715.820, 14.2849
11563, 99533, 5715.759, 14.2848
11564, 100274, 5715.698, 14.2846
11565, 100754, 5715.637, 14.2845
11566, 100682, 5715.576, 14.2843
11567, 100438, 5715.514, 14.2842
11568, 100479, 5715.453, 14.2840
11569, 100868, 5715.392, 14.2839
11570, 101337, 5715.331, 14.2837
11571, 101692, 5715.270, 14.2836
11572, 102136, 5715.209, 14.2834
11573, 103090, 5715.148, 14.2833
11574, 104589, 5715.087, 14.2831
11575, 106059, 5715.025, 14.2830
11576, 106882, 5714.964, 14.2828
11577, 106976, 5714.903, 14.2826
11578, 106570, 5714.842, 14.2825
11579, 105711, 5714.781, 14.2823
11580, 104399, 5714.720, 14.2822
11581, 102965, 5714.659, 14.2820
11582, 101829, 5714.597, 14.2819
11583, 101028, 5714.536, 14.2817
11584, 100448, 5714.475, 14.2816
11585, 100338, 5714.414, 14.2814
11586, 101029, 5714.353, 14.2813
11587, 102258, 5714.292, 14.2811
11588, 103386, 5714.231, 14.2810
11589, 104208, 5714.170, 14.2808
11590, 104951, 5714.108, 14.2807
11591, 105481, 5714.047, 14.2805
11592, 105252, 5713.986, 14.2804
11593, 104222, 5713.925, 14.2802
11594, 103218, 5713.864, 14.2800
11595, 103125, 5713.803, 14.2799
11596, 104086, 5713.742, 14.2797
11597, 105568, 5713.681, 14.2796
11598, 106779, 5713.619, 14.2794
11599, 107049, 5713.558, 14.2793
11600, 106391, 5713.497, 14.2791
11601, 105810, 5713.436, 14.2790
11602, 106376, 5713.375, 14.2788
11603, 107844, 5713.314, 14.2787
11604, 108822, 5713.253, 14.2785
11605, 108530, 5713.191, 14.2784
11606, 107652, 5713.130, 14.2782
11607, 107124, 5713.069, 14.2781
11608, 106858, 5713.008, 14.2779
11609, 106250, 5712.947, 14.2778
11610, 105299, 5712.886, 14.2776
11611, 104488, 5712.825, 14.2775
11612, 103947, 5712.764, 14.2773
11613, 103489, 5712.702, 14.2771
11614, 103230, 5712.641, 14.2770
11615, 103447, 5712.580, 14.2768
11616, 103984, 5712.519, 14.2767
11617, 104482, 5712.458, 14.2765
11618, 105117, 5712.397, 14.2764
11619, 106350, 5712.336, 14.2762
11620, 107828, 5712.274, 14.2761
11621, 108305, 5712.213, 14.2759
11622, 107098, 5712.152, 14.2758
11623, 105051, 5712.091, 14.2756
11624, 103518, 5712.030, 14.2755
11625, 102769, 5711.969, 14.2753
11626, 102085, 5711.908, 14.2752
11627, 101249, 5711.847, 14.2750
11628, 101093, 5711.785, 14.2749
11629, 102266, 5711.724, 14.2747
11630, 104052, 5711.663, 14.2745
11631, 105054, 5711.602, 14.2744
11632, 104792, 5711.541, 14.2742
11633, 104003, 5711.480, 14.2741
11634, 103492, 5711.419, 14.2739
11635, 103309, 5711.357, 14.2738
11636, 103222, 5711.296, 14.2736
11637, 103347, 5711.235, 14.2735
11638, 103884, 5711.174, 14.2733
11639, 104635, 5711.113, 14.2732
11640, 105172, 5711.052, 14.2730
11641, 105263, 5710.991, 14.2729
11642, 104879, 5710.930, 14.2727
11643, 104104, 5710.868, 14.2726
11644, 103330, 5710.807, 14.2724
11645, 103179, 5710.746, 14.2723
11646, 103872, 5710.685, 14.2721
11647, 104912, 5710.624, 14.2720
11648, 105710, 5710.563, 14.2718
11649, 106111, 5710.502, 14.2716
11650, 106002, 5710.440, 14.2715
11651, 104963, 5710.379, 14.2713
11652, 102978, 5710.318, 14.2712
11653, 100986, 5710.257, 14.2710
11654, 99928, 5710.196, 14.2709
11655, 99611, 5710.135, 14.2707
11656, 99362, 5710.074, 14.2706
11657, 99443, 5710.013, 14.2704
11658, 100688, 5709.951, 14.2703
11659, 102795, 5709.890, 14.2701
11660, 104256, 5709.829, 14.2700
11661, 104308, 5709.768, 14.2698
11662, 103834, 5709.707, 14.2697
11663, 103892, 5709.646, 14.2695
11664, 104380, 5709.585, 14.2694
11665, 104837, 5709.523, 14.2692
11666, 105554, 5709.462, 14.2690
11667, 106861, 5709.401, 14.2689
11668, 107935, 5709.340, 14.2687
11669, 107450, 5709.279, 14.2686
11670, 105314, 5709.218, 14.2684
11671, 102870, 5709.157, 14.2683
11672, 101309, 5709.096, 14.2681
11673, 100582, 5709.034, 14.2680
11674, 99993, 5708.973, 14.2678
11675, 99296, 5708.912, 14.2677
11676, 98874, 5708.851, 14.2675
11677, 99100, 5708.790, 14.2674
11678, 99777, 5708.729, 14.2672
11679, 100161, 5708.668, 14.2671
11680, 99567, 5708.606, 14.2669
11681, 98036, 5708.545, 14.2668
11682, 96344, 5708.484, 14.2666
11683, 95377, 5708.423, 14.2665
11684, 95576, 5708.362, 14.2663
11685, 96924, 5708.301, 14.2661
11686, 99021, 5708.240, 14.2660
11687, 101021, 5708.179, 14.2658
11688, 101943, 5708.117, 14.2657
11689, 101476, 5708.056, 14.2655
11690, 100342, 5707.995, 14.2654
11691, 99538, 5707.934, 14.2652
11692, 99358, 5707.873, 14.2651
11693, 99442, 5707.812, 14.2649
11694, 99610, 5707.751, 14.2648
11695, 100176, 5707.689, 14.2646
11696, 101407, 5707.628, 14.2645
11697, 102974, 5707.567, 14.2643
11698, 104144, 5707.506, 14.2642
11699, 104413, 5707.445, 14.2640
11700, 103889, 5707.384, 14.2639
11701, 103118, 5707.323, 14.2637
11702, 102545, 5707.262, 14.2635
11703, 102168, 5707.200, 14.2634
11704, 101756, 5707.139, 14.2632
11705, 101325, 5707.078, 14.2631
11706, 101175, 5707.017, 14.2629
11707, 101419, 5706.956, 14.2628
11708, 101814, 5706.895, 14.2626
11709, 102259, 5706.834, 14.2625
11710, 103140, 5706.772, 14.2623
11711, 104802, 5706.711, 14.2622
11712, 106750, 5706.650, 14.2620
11713, 107790, 5706.589, 14.2619
11714, 107199, 5706.528, 14.2617
11715, 105576, 5706.467, 14.2616
11716, 104307, 5706.406, 14.2614
11717, 104143, 5706.345, 14.2613
11718, 104492, 5706.283, 14.2611
11719, 104239, 5706.222, 14.2610
11720, 103179, 5706.161, 14.2608
11721, 102381, 5706.100, 14.2606
11722, 103006, 5706.039, 14.2605
11723, 105029, 5705.978, 14.2603
11724, 107330, 5705.917, 14.2602
11725, 108857, 5705.855, 14.2600
11726, 109392, 5705.794, 14.2599
11727, 109289, 5705.733, 14.2597
11728, 108872, 5705.672, 14.2596
11729, 108199, 5705.611, 14.2594
11730, 107154, 5705.550, 14.2593
11731, 105703, 5705.489, 14.2591
11732, 104131, 5705.428, 14.2590
11733, 102992, 5705.366, 14.2588
11734, 102564, 5705.305, 14.2587
11735, 102451, 5705.244, 14.2585
11736, 101971, 5705.183, 14.2584
11737, 100905, 5705.122, 14.2582
11738, 99602, 5705.061, 14.2580
11739, 98459, 5705.000, 14.2579
11740, 97670, 5704.938, 14.2577
11741, 97354, 5704.877, 14.2576
11742, 97474, 5704.816, 14.2574
11743, 97623, 5704.755, 14.2573
11744, 97386, 5704.694, 14.2571
11745, 96994, 5704.633, 14.2570
11746, 97160, 5704.572, 14.2568
11747, 98146, 5704.511, 14.2567
11748, 99477, 5704.449, 14.2565
11749, 100701, 5704.388, 14.2564
11750, 101888, 5704.327, 14.2562
11751, 103152, 5704.266, 14.2561
11752, 104281, 5704.205, 14.2559
11753, 105210, 5704.144, 14.2558
11754, 106306, 5704.083, 14.2556
11755, 107733, 5704.021, 14.2555
11756, 108926, 5703.960, 14.2553
11757, 109246, 5703.899, 14.2551
11758, 108830, 5703.838, 14.2550
11759, 108259, 5703.777, 14.2548
11760, 107673, 5703.716, 14.2547
11761, 106830, 5703.655, 14.2545
11762, 105856, 5703.594, 14.2544
11763, 105269, 5703.532, 14.2542
11764, 105204, 5703.471, 14.2541
11765, 105222, 5703.410, 14.2539
11766, 105005, 5703.349, 14.2538
11767, 104795, 5703.288, 14.2536
11768, 104891, 5703.227, 14.2535
11769, 105123, 5703.166, 14.2533
11770, 105125, 5703.104, 14.2532
11771, 104937, 5703.043, 14.2530
11772, 104991, 5702.982, 14.2529
11773, 105506, 5702.921, 14.2527
11774, 106115, 5702.860, 14.2525
11775, 106199, 5702.799, 14.2524
11776, 105543, 5702.738, 14.2522
11777, 104589, 5702.677, 14.2521
11778, 103995, 5702.615, 14.2519
11779, 104008, 5702.554, 14.2518
11780, 104362, 5702.493, 14.2516
11781, 104719, 5702.432, 14.2515
11782, 105011, 5702.371, 14.2513
11783, 105310, 5702.310, 14.2512
11784, 105542, 5702.249, 14.2510
11785, 105480, 5702.188, 14.2509
11786, 104978, 5702.126, 14.2507
11787, 104167, 5702.065, 14.2506
11788, 103497, 5702.004, 14.2504
11789, 103503, 5701.943, 14.2503
11790, 104327, 5701.882, 14.2501
11791, 105487, 5701.821, 14.2500
11792, 106327, 5701.760, 14.2498
11793, 106686, 5701.698, 14.2496
11794, 106846, 5701.637, 14.2495
11795, 106821, 5701.576, 14.2493
11796, 106215, 5701.515, 14.2492
11797, 105002, 5701.454, 14.2490
11798, 104070, 5701.393, 14.2489
11799, 104502, 5701.332, 14.2487
11800, 106430, 5701.271, 14.2486
11801, 108895, 5701.209, 14.2484
11802, 110786, 5701.148, 14.2483
11803, 111637, 5701.087, 14.2481
11804, 111561, 5701.026, 14.2480
11805, 110719, 5700.965, 14.2478
11806, 109064, 5700.904, 14.2477
11807, 106619, 5700.843, 14.2475
11808, 103917, 5700.781, 14.2474
11809, 101959, 5700.720, 14.2472
11810, 101462, 5700.659, 14.2470
11811, 102148, 5700.598, 14.2469
11812, 102995, 5700.537, 14.2467
11813, 103235, 5700.476, 14.2466
11814, 102890, 5700.415, 14.2464
11815, 102440, 5700.354, 14.2463
11816, 102348, 5700.292, 14.2461
11817, 102937, 5700.231, 14.2460
11818, 104203, 5700.170, 14.2458
11819, 105490, 5700.109, 14.2457
11820, 105775, 5700.048, 14.2455
11821, 104633, 5699.987, 14.2454
11822, 102680, 5699.926, 14.2452
11823, 100930, 5699.864, 14.2451
11824, 100041, 5699.803, 14.2449
11825, 100295, 5699.742, 14.2448
11826, 101666, 5699.681, 14.2446
11827, 103444, 5699.620, 14.2445
11828, 104399, 5699.559, 14.2443
11829, 104017, 5699.498, 14.2441
11830, 103251, 5699.437, 14.2440
11831, 103387, 5699.375, 14.2438
11832, 104441, 5699.314, 14.2437
11833, 105420, 5699.253, 14.2435
11834, 105863, 5699.192, 14.2434
11835, 106240, 5699.131, 14.2432
11836, 106847, 5699.070, 14.2431
11837, 107310, 5699.009, 14.2429
11838, 107442, 5698.947, 14.2428
11839, 107753, 5698.886, 14.2426
11840, 108647, 5698.825, 14.2425
11841, 109730, 5698.764, 14.2423
11842, 110350, 5698.703, 14.2422
11843, 110394, 5698.642, 14.2420
11844, 110204, 5698.581, 14.2419
11845, 110123, 5698.520, 14.2417
11846, 110445, 5698.458, 14.2415
11847, 111312, 5698.397, 14.2414
11848, 112217, 5698.336, 14.2412
11849, 112138, 5698.275, 14.2411
11850, 110732, 5698.214, 14.2409
11851, 109047, 5698.153, 14.2408
11852, 108461, 5698.092, 14.2406
11853, 109126, 5698.030, 14.2405
11854, 110027, 5697.969, 14.2403
11855, 110265, 5697.908, 14.2402
11856, 109619, 5697.847, 14.2400
11857, 108057, 5697.786, 14.2399
11858, 105643, 5697.725, 14.2397
11859, 103076, 5697.664, 14.2396
11860, 101493, 5697.603, 14.2394
11861, 101296, 5697.541, 14.2393
11862, 101700, 5697.480, 14.2391
11863, 101797, 5697.419, 14.2390
11864, 101609, 5697.358, 14.2388
11865, 101702, 5697.297, 14.2386
11866, 102248, 5697.236, 14.2385
11867, 103026, 5697.175, 14.2383
11868, 104041, 5697.113, 14.2382
11869, 105499, 5697.052, 14.2380
11870, 107224, 5696.991, 14.2379
11871, 108638, 5696.930, 14.2377
11872, 109400, 5696.869, 14.2376
11873, 109668, 5696.808, 14.2374
11874, 109697, 5696.747, 14.2373
11875, 109506, 5696.686, 14.2371
11876, 108991, 5696.624, 14.2370
11877, 108106, 5696.563, 14.2368
11878, 106909, 5696.502, 14.2367
11879, 105684, 5696.441, 14.2365
11880, 104967, 5696.380, 14.2364
11881, 105105, 5696.319, 14.2362
11882, 105739, 5696.258, 14.2360
11883, 106117, 5696.196, 14.2359
11884, 105996, 5696.135, 14.2357
11885, 105791, 5696.074, 14.2356
11886, 105722, 5696.013, 14.2354
11887, 105328, 5695.952, 14.2353
11888, 104204, 5695.891, 14.2351
11889, 102759, 5695.830, 14.2350
11890, 101718, 5695.769, 14.2348
11891, 101108, 5695.707, 14.2347
11892, 100361, 5695.646, 14.2345
11893, 99434, 5695.585, 14.2344
11894, 99221, 5695.524, 14.2342
11895, 100553, 5695.463, 14.2341
11896, 103074, 5695.402, 14.2339
11897, 105418, 5695.341, 14.2338
11898, 106436, 5695.279, 14.2336
11899, 106078, 5695.218, 14.2335
11900, 105141, 5695.157, 14.2333
11901, 104370, 5695.096, 14.2331
11902, 103916, 5695.035, 14.2330
11903, 103516, 5694.974, 14.2328
11904, 102944, 5694.913, 14.2327
11905, 102171, 5694.852, 14.2325
11906, 101373, 5694.790, 14.2324
11907, 100949, 5694.729, 14.2322
11908, 101340, 5694.668, 14.2321
11909, 102458, 5694.607, 14.2319
11910, 103410, 5694.546, 14.2318
11911, 103286, 5694.485, 14.2316
11912, 102256, 5694.424, 14.2315
11913, 101426, 5694.362, 14.2313
11914, 101510, 5694.301, 14.2312
11915, 102156, 5694.240, 14.2310
11916, 102738, 5694.179, 14.2309
11917, 103186, 5694.118, 14.2307
11918, 103608, 5694.057, 14.2305
11919, 103681, 5693.996, 14.2304
11920, 103150, 5693.935, 14.2302
11921, 102614, 5693.873, 14.2301
11922, 103044, 5693.812, 14.2299
11923, 104557, 5693.751, 14.2298
11924, 106182, 5693.690, 14.2296
11925, 106856, 5693.629, 14.2295
11926, 106219, 5693.568, 14.2293
11927, 104575, 5693.507, 14.2292
11928, 102667, 5693.445, 14.2290
11929, 101497, 5693.384, 14.2289
11930, 101723, 5693.323, 14.2287
11931, 102976, 5693.262, 14.2286
11932, 104151, 5693.201, 14.2284
11933, 104505, 5693.140, 14.2283
11934, 104155, 5693.079, 14.2281
11935, 103543, 5693.018, 14.2280
11936, 102898, 5692.956, 14.2278
11937, 102382, 5692.895, 14.2276
11938, 102284, 5692.834, 14.2275
11939, 102832, 5692.773, 14.2273
11940, 104054, 5692.712, 14.2272
11941, 105899, 5692.651, 14.2270
11942, 108113, 5692.590, 14.2269
11943, 109990, 5692.528, 14.2267
11944, 110817, 5692.467, 14.2266
11945, 110797, 5692.406, 14.2264
11946, 111017, 5692.345, 14.2263
11947, 112159, 5692.284, 14.2261
11948, 113644, 5692.223, 14.2260
11949, 114394, 5692.162, 14.2258
11950, 114087, 5692.101, 14.2257
11951, 113213, 5692.039, 14.2255
11952, 112181, 5691.978, 14.2254
11953, 110948, 5691.917, 14.2252
11954, 109473, 5691.856, 14.2250
11955, 108066, 5691.795, 14.2249
11956, 107117, 5691.734, 14.2247
11957, 106705, 5691.673, 14.2246
11958, 106563, 5691.612, 14.2244
11959, 106315, 5691.550, 14.2243
11960, 105783, 5691.489, 14.2241
11961, 105160, 5691.428, 14.2240
11962, 104887, 5691.367, 14.2238
11963, 105249, 5691.306, 14.2237
11964, 106063, 5691.245, 14.2235
11965, 106824, 5691.184, 14.2234
11966, 107128, 5691.122, 14.2232
11967, 106933, 5691.061, 14.2231
11968, 106472, 5691.000, 14.2229
11969, 105976, 5690.939, 14.2228
11970, 105535, 5690.878, 14.2226
11971, 105230, 5690.817, 14.2225
11972, 105320, 5690.756, 14.2223
11973, 106050, 5690.695, 14.2221
11974, 107188, 5690.633, 14.2220
11975, 107897, 5690.572, 14.2218
11976, 107304, 5690.511, 14.2217
11977, 105209, 5690.450, 14.2215
11978, 102263, 5690.389, 14.2214
11979, 99640, 5690.328, 14.2212
11980, 98484, 5690.267, 14.2211
11981, 99182, 5690.205, 14.2209
11982, 100856, 5690.144, 14.2208
11983, 101993, 5690.083, 14.2206
11984, 102030, 5690.022, 14.2205
11985, 102001, 5689.961, 14.2203
11986, 103131, 5689.900, 14.2202
11987, 105179, 5689.839, 14.2200
11988, 106838, 5689.778, 14.2199
11989, 107469, 5689.716, 14.2197
11990, 107526, 5689.655, 14.2195
11991, 107338, 5689.594, 14.2194
11992, 106580, 5689.533, 14.2192
11993, 105227, 5689.472, 14.2191
11994, 104046, 5689.411, 14.2189
11995, 103604, 5689.350, 14.2188
11996, 103494, 5689.288, 14.2186
11997, 103136, 5689.227, 14.2185
11998, 102713, 5689.166, 14.2183
11999, 102623, 5689.105, 14.2182
12000, 102536, 5689.044, 14.2180
12001, 101906, 5688.983, 14.2179
12002, 101138, 5688.922, 14.2177
12003, 101417, 5688.861, 14.2176
12004, 103290, 5688.799, 14.2174
12005, 106046, 5688.738, 14.2173
12006, 108570, 5688.677, 14.2171
12007, 110265, 5688.616, 14.2169
12008, 110961, 5688.555, 14.2168
12009, 110480, 5688.494, 14.2166
12010, 108769, 5688.433, 14.2165
12011, 106349, 5688.371, 14.2163
12012, 104219, 5688.310, 14.2162
12013, 103137, 5688.249, 14.2160
12014, 103030, 5688.188, 14.2159
12015, 103161, 5688.127, 14.2157
12016, 102893, 5688.066, 14.2156
12017, 102250, 5688.005, 14.2154
12018, 101722, 5687.944, 14.2153
12019, 101682, 5687.882, 14.2151
12020, 102040, 5687.821, 14.2150
12021, 102380, 5687.760, 14.2148
12022, 102352, 5687.699, 14.2147
12023, 102103, 5687.638, 14.2145
12024, 102391, 5687.577, 14.2144
12025, 103934, 5687.516, 14.2142
12026, 106353, 5687.454, 14.2140
12027, 108117, 5687.393, 14.2139
12028, 107996, 5687.332, 14.2137
12029, 106365, 5687.271, 14.2136
12030, 104635, 5687.210, 14.2134
12031, 103671, 5687.149, 14.2133
12032, 103302, 5687.088, 14.2131
12033, 103095, 5687.027, 14.2130
12034, 102766, 5686.965, 14.2128
12035, 101965, 5686.904, 14.2127
12036, 100640, 5686.843, 14.2125
12037, 99744, 5686.782, 14.2124
12038, 100598, 5686.721, 14.2122
12039, 103141, 5686.660, 14.2121
12040, 105655, 5686.599, 14.2119
12041, 106753, 5686.537, 14.2118
12042, 106900, 5686.476, 14.2116
12043, 107450, 5686.415, 14.2114
12044, 108836, 5686.354, 14.2113
12045, 110402, 5686.293, 14.2111
12046, 111466, 5686.232, 14.2110
12047, 111825, 5686.171, 14.2108
12048, 111550, 5686.110, 14.2107
12049, 110997, 5686.048, 14.2105
12050, 110784, 5685.987, 14.2104
12051, 111184, 5685.926, 14.2102
12052, 111727, 5685.865, 14.2101
12053, 111835, 5685.804, 14.2099
12054, 111617, 5685.743, 14.2098
12055, 111580, 5685.682, 14.2096
12056, 111790, 5685.620, 14.2095
12057, 111763, 5685.559, 14.2093
12058, 111016, 5685.498, 14.2092
12059, 109421, 5685.437, 14.2090
12060, 107281, 5685.376, 14.2089
12061, 105401, 5685.315, 14.2087
12062, 104735, 5685.254, 14.2085
12063, 105527, 5685.193, 14.2084
12064, 107063, 5685.131, 14.2082
12065, 108495, 5685.070, 14.2081
12066, 109512, 5685.009, 14.2079
12067, 109933, 5684.948, 14.2078
12068, 109332, 5684.887, 14.2076
12069, 107677, 5684.826, 14.2075
12070, 105794, 5684.765, 14.2073
12071, 104556, 5684.703, 14.2072
12072, 104018, 5684.642, 14.2070
12073, 103964, 5684.581, 14.2069
12074, 104716, 5684.520, 14.2067
12075, 106564, 5684.459, 14.2066
12076, 108768, 5684.398, 14.2064
12077, 110083, 5684.337, 14.2063
12078, 110096, 5684.276, 14.2061
12079, 109264, 5684.214, 14.2059
12080, 107983, 5684.153, 14.2058
12081, 106534, 5684.092, 14.2056
12082, 105728, 5684.031, 14.2055
12083, 106440, 5683.970, 14.2053
12084, 108367, 5683.909, 14.2052
12085, 110177, 5683.848, 14.2050
12086, 111061, 5683.786, 14.2049
12087, 111370, 5683.725, 14.2047
12088, 111572, 5683.664, 14.2046
12089, 111479, 5683.603, 14.2044
12090, 110812, 5683.542, 14.2043
12091, 109824, 5683.481, 14.2041
12092, 108996, 5683.420, 14.2040
12093, 108654, 5683.359, 14.2038
12094, 109028, 5683.297, 14.2037
12095, 110089, 5683.236, 14.2035
12096, 111162, 5683.175, 14.2034
12097, 111369, 5683.114, 14.2032
12098, 110645, 5683.053, 14.2030
12099, 109691, 5682.992, 14.2029
12100, 108743, 5682.931, 14.2027
12101, 107172, 5682.869, 14.2026
12102, 104694, 5682.808, 14.2024
12103, 102203, 5682.747, 14.2023
12104, 100860, 5682.686, 14.2021
12105, 100804, 5682.625, 14.2020
12106, 101239, 5682.564, 14.2018
12107, 101330, 5682.503, 14.2017
12108, 100633, 5682.442, 14.2015
12109, 99151, 5682.380, 14.2014
12110, 97468, 5682.319, 14.2012
12111, 96499, 5682.258, 14.2011
12112, 96655, 5682.197, 14.2009
12113, 97517, 5682.136, 14.2008
12114, 98586, 5682.075, 14.2006
12115, 99849, 5682.014, 14.2004
12116, 101279, 5681.952, 14.2003
12117, 102339, 5681.891, 14.2001
12118, 102647, 5681.830, 14.2000
12119, 102683, 5681.769, 14.1998
12120, 103150, 5681.708, 14.1997
12121, 103911, 5681.647, 14.1995
12122, 104275, 5681.586, 14.1994
12123, 104132, 5681.525, 14.1992
12124, 104031, 5681.463, 14.1991
12125, 104181, 5681.402, 14.1989
12126, 104091, 5681.341, 14.1988
12127, 103415, 5681.280, 14.1986
12128, 102463, 5681.219, 14.1985
12129, 101643, 5681.158, 14.1983
12130, 100901, 5681.097, 14.1982
12131, 100063, 5681.035, 14.1980
12132, 99324, 5680.974, 14.1979
12133, 99001, 5680.913, 14.1977
12134, 99049, 5680.852, 14.1975
12135, 99177, 5680.791, 14.1974
12136, 99301, 5680.730, 14.1972
12137, 99541, 5680.669, 14.1971
12138, 99944, 5680.608, 14.1969
12139, 100536, 5680.546, 14.1968
12140, 101506, 5680.485, 14.1966
12141, 102933, 5680.424, 14.1965
12142, 104281, 5680.363, 14.1963
12143, 104657, 5680.302, 14.1962
12144, 103750, 5680.241, 14.1960
12145, 102253, 5680.180, 14.1959
12146, 101196, 5680.119, 14.1957
12147, 101112, 5680.057, 14.1956
12148, 101908, 5679.996, 14.1954
12149, 103111, 5679.935, 14.1953
12150, 103925, 5679.874, 14.1951
12151, 103599, 5679.813, 14.1949
12152, 102349, 5679.752, 14.1948
12153, 101624, 5679.691, 14.1946
12154, 102688, 5679.629, 14.1945
12155, 104969, 5679.568, 14.1943
12156, 106575, 5679.507, 14.1942
12157, 106499, 5679.446, 14.1940
12158, 105504, 5679.385, 14.1939
12159, 104684, 5679.324, 14.1937
12160, 104105, 5679.263, 14.1936
12161, 103485, 5679.202, 14.1934
12162, 103264, 5679.140, 14.1933
12163, 104034, 5679.079, 14.1931
12164, 105370, 5679.018, 14.1930
12165, 106267, 5678.957, 14.1928
12166, 106570, 5678.896, 14.1927
12167, 106989, 5678.835, 14.1925
12168, 107691, 5678.774, 14.1924
12169, 107891, 5678.712, 14.1922
12170, 107199, 5678.651, 14.1920
12171, 106581, 5678.590, 14.1919
12172, 107350, 5678.529, 14.1917
12173, 109525, 5678.468, 14.1916
12174, 111725, 5678.407, 14.1914
12175, 112634, 5678.346, 14.1913
12176, 112355, 5678.285, 14.1911
12177, 112250, 5678.223, 14.1910
12178, 113484, 5678.162, 14.1908
12179, 115736, 5678.101, 14.1907
12180, 117485, 5678.040, 14.1905
12181, 117655, 5677.979, 14.1904
12182, 116717, 5677.918, 14.1902
12183, 115881, 5677.857, 14.1901
12184, 115562, 5677.795, 14.1899
12185, 115172, 5677.734, 14.1898
12186, 114269, 5677.673, 14.1896
12187, 113194, 5677.612, 14.1894
12188, 112418, 5677.551, 14.1893
12189, 111806, 5677.490, 14.1891
12190, 110835, 5677.429, 14.1890
12191, 109248, 5677.368, 14.1888
12192, 107274, 5677.306, 14.1887
12193, 105389, 5677.245, 14.1885
12194, 104006, 5677.184, 14.1884
12195, 103201, 5677.123, 14.1882
12196, 102694, 5677.062, 14.1881
12197, 102197, 5677.001, 14.1879
12198, 101756, 5676.940, 14.1878
12199, 101604, 5676.878, 14.1876
12200, 101844, 5676.817, 14.1875
12201, 102455, 5676.756, 14.1873
12202, 103363, 5676.695, 14.1872
12203, 104123, 5676.634, 14.1870
12204, 103845, 5676.573, 14.1869
12205, 101999, 5676.512, 14.1867
12206, 99250, 5676.451, 14.1865
12207, 96982, 5676.389, 14.1864
12208, 96140, 5676.328, 14.1862
12209, 96913, 5676.267, 14.1861
12210, 99205, 5676.206, 14.1859
12211, 102515, 5676.145, 14.1858
12212, 105480, 5676.084, 14.1856
12213, 106654, 5676.023, 14.1855
12214, 106122, 5675.961, 14.1853
12215, 105492, 5675.900, 14.1852
12216, 105906, 5675.839, 14.1850
12217, 106794, 5675.778, 14.1849
12218, 107010, 5675.717, 14.1847
12219, 106377, 5675.656, 14.1846
12220, 105445, 5675.595, 14.1844
12221, 104420, 5675.534, 14.1843
12222, 103216, 5675.472, 14.1841
12223, 102098, 5675.411, 14.1839
12224, 101446, 5675.350, 14.1838
12225, 101052, 5675.289, 14.1836
12226, 100429, 5675.228, 14.1835
12227, 99700, 5675.167, 14.1833
12228, 99565, 5675.106, 14.1832
12229, 100416, 5675.044, 14.1830
12230, 102024, 5674.983, 14.1829
12231, 103984, 5674.922, 14.1827
12232, 105889, 5674.861, 14.1826
12233, 107150, 5674.800, 14.1824
12234, 107267, 5674.739, 14.1823
12235, 106371, 5674.678, 14.1821
12236, 105058, 5674.617, 14.1820
12237, 103686, 5674.555, 14.1818
12238, 102327, 5674.494, 14.1817
12239, 101328, 5674.433, 14.1815
12240, 101183, 5674.372, 14.1814
12241, 101684, 5674.311, 14.1812
12242, 101904, 5674.250, 14.1810
12243, 101408, 5674.189, 14.1809
12244, 100890, 5674.127, 14.1807
12245, 101171, 5674.066, 14.1806
12246, 102026, 5674.005, 14.1804
12247, 102579, 5673.944, 14.1803
12248, 102478, 5673.883, 14.1801
12249, 101993, 5673.822, 14.1800
12250, 101218, 5673.761, 14.1798
12251, 100065, 5673.700, 14.1797
12252, 99074, 5673.638, 14.1795
12253, 99259, 5673.577, 14.1794
12254, 100683, 5673.516, 14.1792
12255, 101951, 5673.455, 14.1791
12256, 101896, 5673.394, 14.1789
12257, 101247, 5673.333, 14.1788
12258, 101707, 5673.272, 14.1786
12259, 103578, 5673.210, 14.1784
12260, 105356, 5673.149, 14.1783
12261, 105787, 5673.088, 14.1781
12262, 105245, 5673.027, 14.1780
12263, 104585, 5672.966, 14.1778
12264, 103628, 5672.905, 14.1777
12265, 101789, 5672.844, 14.1775
12266, 99583, 5672.783, 14.1774
12267, 98349, 5672.721, 14.1772
12268, 98591, 5672.660, 14.1771
12269, 99576, 5672.599, 14.1769
12270, 100651, 5672.538, 14.1768
12271, 101965, 5672.477, 14.1766
12272, 103604, 5672.416, 14.1765
12273, 104968, 5672.355, 14.1763
12274, 105604, 5672.293, 14.1762
12275, 105969, 5672.232, 14.1760
12276, 106703, 5672.171, 14.1759
12277, 107604, 5672.110, 14.1757
12278, 108038, 5672.049, 14.1755
12279, 108069, 5671.988, 14.1754
12280, 108395, 5671.927, 14.1752
12281, 109175, 5671.866, 14.1751
12282, 109641, 5671.804, 14.1749
12283, 109038, 5671.743, 14.1748
12284, 107506, 5671.682, 14.1746
12285, 105830, 5671.621, 14.1745
12286, 104716, 5671.560, 14.1743
12287, 104517, 5671.499, 14.1742
12288, 105277, 5671.438, 14.1740
12289, 106612, 5671.376, 14.1739
12290, 107646, 5671.315, 14.1737
12291, 107490, 5671.254, 14.1736
12292, 106020, 5671.193, 14.1734
12293, 104133, 5671.132, 14.1733
12294, 103054, 5671.071, 14.1731
12295, 103290, 5671.010, 14.1729
12296, 104280, 5670.949, 14.1728
12297, 105065, 5670.887, 14.1726
12298, 105243, 5670.826, 14.1725
12299, 105141, 5670.765, 14.1723
12300, 105156, 5670.704, 14.1722
12301, 105194, 5670.643, 14.1720
12302, 104927, 5670.582, 14.1719
12303, 104429, 5670.521, 14.1717
12304, 104184, 5670.459, 14.1716
12305, 104466, 5670.398, 14.1714
12306, 104939, 5670.337, 14.1713
12307, 105078, 5670.276, 14.1711
12308, 104804, 5670.215, 14.1710
12309, 104508, 5670.154, 14.1708
12310, 104519, 5670.093, 14.1707
12311, 104832, 5670.032, 14.1705
12312, 105330, 5669.970, 14.1704
12313, 105960, 5669.909, 14.1702
12314, 106509, 5669.848, 14.1700
12315, 106510, 5669.787, 14.1699
12316, 105691, 5669.726, 14.1697
12317, 104361, 5669.665, 14.1696
12318, 103065, 5669.604, 14.1694
12319, 102001, 5669.542, 14.1693
12320, 101154, 5669.481, 14.1691
12321, 100810, 5669.420, 14.1690
12322, 101337, 5669.359, 14.1688
12323, 102371, 5669.298, 14.1687
12324, 102868, 5669.237, 14.1685
12325, 102298, 5669.176, 14.1684
12326, 101365, 5669.115, 14.1682
12327, 101214, 5669.053, 14.1681
12328, 102275, 5668.992, 14.1679
12329, 104183, 5668.931, 14.1678
12330, 106311, 5668.870, 14.1676
12331, 107922, 5668.809, 14.1674
12332, 108243, 5668.748, 14.1673
12333, 107166, 5668.687, 14.1671
12334, 105748, 5668.626, 14.1670
12335, 105321, 5668.564, 14.1668
12336, 106013, 5668.503, 14.1667
12337, 106650, 5668.442, 14.1665
12338, 106239, 5668.381, 14.1664
12339, 105131, 5668.320, 14.1662
12340, 104516, 5668.259, 14.1661
12341, 105058, 5668.198, 14.1659
12342, 106232, 5668.136, 14.1658
12343, 106947, 5668.075, 14.1656
12344, 106783, 5668.014, 14.1655
12345, 106567, 5667.953, 14.1653
12346, 107479, 5667.892, 14.1652
12347, 109578, 5667.831, 14.1650
12348, 111591, 5667.770, 14.1649
12349, 112328, 5667.709, 14.1647
12350, 111860, 5667.647, 14.1645
12351, 111009, 5667.586, 14.1644
12352, 110279, 5667.525, 14.1642
12353, 109870, 5667.464, 14.1641
12354, 110127, 5667.403, 14.1639
12355, 111094, 5667.342, 14.1638
12356, 111936, 5667.281, 14.1636
12357, 111730, 5667.219, 14.1635
12358, 110735, 5667.158, 14.1633
12359, 110053, 5667.097, 14.1632
12360, 110110, 5667.036, 14.1630
12361, 110356, 5666.975, 14.1629
12362, 110436, 5666.914, 14.1627
12363, 110654, 5666.853, 14.1626
12364, 111123, 5666.792, 14.1624
12365, 111395, 5666.730, 14.1623
12366, 111288, 5666.669, 14.1621
12367, 111218, 5666.608, 14.1619
12368, 111360, 5666.547, 14.1618
12369, 111313, 5666.486, 14.1616
12370, 110984, 5666.425, 14.1615
12371, 110984, 5666.364, 14.1613
12372, 111589, 5666.302, 14.1612
12373, 112044, 5666.241, 14.1610
12374, 111545, 5666.180, 14.1609
12375, 110342, 5666.119, 14.1607
12376, 109280, 5666.058, 14.1606
12377, 108784, 5665.997, 14.1604
12378, 108866, 5665.936, 14.1603
12379, 109583, 5665.875, 14.1601
12380, 110800, 5665.813, 14.1600
12381, 111877, 5665.752, 14.1598
12382, 112271, 5665.691, 14.1597
12383, 112178, 5665.630, 14.1595
12384, 112083, 5665.569, 14.1594
12385, 112028, 5665.508, 14.1592
12386, 111898, 5665.447, 14.1590
12387, 111914, 5665.385, 14.1589
12388, 112192, 5665.324, 14.1587
12389, 112144, 5665.263, 14.1586
12390, 111101, 5665.202, 14.1584
12391, 109331, 5665.141, 14.1583
12392, 107707, 5665.080, 14.1581
12393, 106554, 5665.019, 14.1580
12394, 105571, 5664.958, 14.1578
12395, 104801, 5664.896, 14.1577
12396, 104832, 5664.835, 14.1575
12397, 105880, 5664.774, 14.1574
12398, 107333, 5664.713, 14.1572
12399, 108402, 5664.652, 14.1571
12400, 108753, 5664.591, 14.1569
12401, 108389, 5664.530, 14.1568
12402, 107472, 5664.468, 14.1566
12403, 106485, 5664.407, 14.1564
12404, 106118, 5664.346, 14.1563
12405, 106633, 5664.285, 14.1561
12406, 107527, 5664.224, 14.1560
12407, 107995, 5664.163, 14.1558
12408, 107585, 5664.102, 14.1557
12409, 106381, 5664.041, 14.1555
12410, 104816, 5663.979, 14.1554
12411, 103452, 5663.918, 14.1552
12412, 102754, 5663.857, 14.1551
12413, 102901, 5663.796, 14.1549
12414, 103792, 5663.735, 14.1548
12415, 105138, 5663.674, 14.1546
12416, 106492, 5663.613, 14.1545
12417, 107368, 5663.551, 14.1543
12418, 107578, 5663.490, 14.1542
12419, 107367, 5663.429, 14.1540
12420, 107050, 5663.368, 14.1539
12421, 106639, 5663.307, 14.1537
12422, 106016, 5663.246, 14.1535
12423, 105244, 5663.185, 14.1534
12424, 104430, 5663.124, 14.1532
12425, 103503, 5663.062, 14.1531
12426, 102514, 5663.001, 14.1529
12427, 101997, 5662.940, 14.1528
12428, 102532, 5662.879, 14.1526
12429, 103919, 5662.818, 14.1525
12430, 105160, 5662.757, 14.1523
12431, 105399, 5662.696, 14.1522
12432, 104651, 5662.634, 14.1520
12433, 103602, 5662.573, 14.1519
12434, 102939, 5662.512, 14.1517
12435, 102833, 5662.451, 14.1516
12436, 102876, 5662.390, 14.1514
12437, 102517, 5662.329, 14.1513
12438, 101757, 5662.268, 14.1511
12439, 101297, 5662.207, 14.1509
12440, 101737, 5662.145, 14.1508
12441, 102846, 5662.084, 14.1506
12442, 104006, 5662.023, 14.1505
12443, 105149, 5661.962, 14.1503
12444, 106663, 5661.901, 14.1502
12445, 108426, 5661.840, 14.1500
12446, 109657, 5661.779, 14.1499
12447, 110028, 5661.717, 14.1497
12448, 110261, 5661.656, 14.1496
12449, 111151, 5661.595, 14.1494
12450, 112344, 5661.534, 14.1493
12451, 112670, 5661.473, 14.1491
12452, 111538, 5661.412, 14.1490
12453, 109566, 5661.351, 14.1488
12454, 107880, 5661.290, 14.1487
12455, 107134, 5661.228, 14.1485
12456, 107206, 5661.167, 14.1484
12457, 107444, 5661.106, 14.1482
12458, 107115, 5661.045, 14.1480
12459, 105925, 5660.984, 14.1479
12460, 104307, 5660.923, 14.1477
12461, 103097, 5660.862, 14.1476
12462, 102840, 5660.800, 14.1474
12463, 103426, 5660.739, 14.1473
12464, 104370, 5660.678, 14.1471
12465, 105267, 5660.617, 14.1470
12466, 105994, 5660.556, 14.1468
12467, 106721, 5660.495, 14.1467
12468, 107756, 5660.434, 14.1465
12469, 109122, 5660.373, 14.1464
12470, 110205, 5660.311, 14.1462
12471, 110201, 5660.250, 14.1461
12472, 109138, 5660.189, 14.1459
12473, 107999, 5660.128, 14.1458
12474, 107475, 5660.067, 14.1456
12475, 106989, 5660.006, 14.1454
12476, 105666, 5659.945, 14.1453
12477, 103934, 5659.883, 14.1451
12478, 103163, 5659.822, 14.1450
12479, 103614, 5659.761, 14.1448
12480, 103796, 5659.700, 14.1447
12481, 102379, 5659.639, 14.1445
12482, 99900, 5659.578, 14.1444
12483, 97893, 5659.517, 14.1442
12484, 97057, 5659.456, 14.1441
12485, 97108, 5659.394, 14.1439
12486, 97826, 5659.333, 14.1438
12487, 99161, 5659.272, 14.1436
12488, 100632, 5659.211, 14.1435
12489, 101740, 5659.150, 14.1433
12490, 102884, 5659.089, 14.1432
12491, 104816, 5659.028, 14.1430
12492, 107150, 5658.966, 14.1429
12493, 108533, 5658.905, 14.1427
12494, 108478, 5658.844, 14.1425
12495, 108003, 5658.783, 14.1424
12496, 108066, 5658.722, 14.1422
12497, 108342, 5658.661, 14.1421
12498, 108047, 5658.600, 14.1419
12499, 107134, 5658.539, 14.1418
12500, 106083, 5658.477, 14.1416
12501, 105163, 5658.416, 14.1415
12502, 104406, 5658.355, 14.1413
12503, 103718, 5658.294, 14.1412
12504, 102648, 5658.233, 14.1410
12505, 100737, 5658.172, 14.1409
12506, 98543, 5658.111, 14.1407
12507, 97430, 5658.050, 14.1406
12508, 97793, 5657.988, 14.1404
12509, 98377, 5657.927, 14.1403
12510, 98096, 5657.866, 14.1401
12511, 97578, 5657.805, 14.1399
12512, 97895, 5657.744, 14.1398
12513, 98611, 5657.683, 14.1396
12514, 98435, 5657.622, 14.1395
12515, 97345, 5657.560, 14.1393
12516, 96633, 5657.499, 14.1392
12517, 96983, 5657.438, 14.1390
12518, 97802, 5657.377, 14.1389
12519, 98497, 5657.316, 14.1387
12520, 99198, 5657.255, 14.1386
12521, 99966, 5657.194, 14.1384
12522, 100368, 5657.133, 14.1383
12523, 100258, 5657.071, 14.1381
12524, 100124, 5657.010, 14.1380
12525, 100332, 5656.949, 14.1378
12526, 100704, 5656.888, 14.1377
12527, 101093, 5656.827, 14.1375
12528, 101647, 5656.766, 14.1373
12529, 102312, 5656.705, 14.1372
12530, 102831, 5656.643, 14.1370
12531, 103517, 5656.582, 14.1369
12532, 105114, 5656.521, 14.1367
12533, 107448, 5656.460, 14.1366
12534, 109105, 5656.399, 14.1364
12535, 109072, 5656.338, 14.1363
12536, 108016, 5656.277, 14.1361
12537, 107239, 5656.216, 14.1360
12538, 106969, 5656.154, 14.1358
12539, 106545, 5656.093, 14.1357
12540, 105857, 5656.032, 14.1355
12541, 105590, 5655.971, 14.1354
12542, 106104, 5655.910, 14.1352
12543, 106925, 5655.849, 14.1351
12544, 107516, 5655.788, 14.1349
12545, 107926, 5655.726, 14.1348
12546, 108434, 5655.665, 14.1346
12547, 108988, 5655.604, 14.1344
12548, 109268, 5655.543, 14.1343
12549, 109081, 5655.482, 14.1341
12550, 108543, 5655.421, 14.1340
12551, 107997, 5655.360, 14.1338
12552, 107783, 5655.299, 14.1337
12553, 107857, 5655.237, 14.1335
12554, 107621, 5655.176, 14.1334
12555, 106394, 5655.115, 14.1332
12556, 104185, 5655.054, 14.1331
12557, 101766, 5654.993, 14.1329
12558, 99891, 5654.932, 14.1328
12559, 98667, 5654.871, 14.1326
12560, 97827, 5654.809, 14.1325
12561, 97353, 5654.748, 14.1323
12562, 97425, 5654.687, 14.1322
12563, 97830, 5654.626, 14.1320
12564, 97931, 5654.565, 14.1318
12565, 97480, 5654.504, 14.1317
12566, 97124, 5654.443, 14.1315
12567, 97705, 5654.382, 14.1314
12568, 99172, 5654.320, 14.1312
12569, 100611, 5654.259, 14.1311
12570, 101335, 5654.198, 14.1309
12571, 101439, 5654.137, 14.1308
12572, 101163, 5654.076, 14.1306
12573, 100275, 5654.015, 14.1305
12574, 98591, 5653.954, 14.1303
12575, 96793, 5653.892, 14.1302
12576, 96070, 5653.831, 14.1300
12577, 96908, 5653.770, 14.1299
12578, 98692, 5653.709, 14.1297
12579, 100571, 5653.648, 14.1296
12580, 102275, 5653.587, 14.1294
12581, 103923, 5653.526, 14.1293
12582, 105462, 5653.465, 14.1291
12583, 106686, 5653.403, 14.1289
12584, 107597, 5653.342, 14.1288
12585, 108337, 5653.281, 14.1286
12586, 108789, 5653.220, 14.1285
12587, 108611, 5653.159, 14.1283
[truncated: 3,865,188 more chars]
