# Supplementary material for: Characterization data and kinetic studies of novel lipophilic analogues from 2,4-dichlorophenoxyacetic acid and Propanil herbicides
Source: Data Brief. 2020 Aug 21;32:106202. doi: 10.1016/j.dib.2020.106202 (PMC7482028; doi:10.1016/j.dib.2020.106202)
Supplement: Supplementary file 3 [file mmc3.zip › Kinetic raw data_txt/CDOCA_Alex_AO_DCl_3zg_72h_ascii-spec.txt]

CDOCA_Alex_AO_DCl
1, 174544, 6420.558, 16.0462
2, 178251, 6420.496, 16.0461
3, 182487, 6420.435, 16.0459
4, 184870, 6420.374, 16.0458
5, 184634, 6420.313, 16.0456
6, 182865, 6420.252, 16.0454
7, 180847, 6420.191, 16.0453
8, 178958, 6420.130, 16.0451
9, 177233, 6420.068, 16.0450
10, 176152, 6420.007, 16.0448
11, 176260, 6419.946, 16.0447
12, 177221, 6419.885, 16.0445
13, 177852, 6419.824, 16.0444
14, 177344, 6419.763, 16.0442
15, 176174, 6419.702, 16.0441
16, 175453, 6419.641, 16.0439
17, 175504, 6419.579, 16.0438
18, 175621, 6419.518, 16.0436
19, 175373, 6419.457, 16.0435
20, 175490, 6419.396, 16.0433
21, 176842, 6419.335, 16.0432
22, 178909, 6419.274, 16.0430
23, 180101, 6419.213, 16.0429
24, 179561, 6419.151, 16.0427
25, 177965, 6419.090, 16.0425
26, 176474, 6419.029, 16.0424
27, 175588, 6418.968, 16.0422
28, 175222, 6418.907, 16.0421
29, 175283, 6418.846, 16.0419
30, 175757, 6418.785, 16.0418
31, 176603, 6418.724, 16.0416
32, 177801, 6418.662, 16.0415
33, 179207, 6418.601, 16.0413
34, 180280, 6418.540, 16.0412
35, 180476, 6418.479, 16.0410
36, 180038, 6418.418, 16.0409
37, 179821, 6418.357, 16.0407
38, 180100, 6418.296, 16.0406
39, 180148, 6418.234, 16.0404
40, 179379, 6418.173, 16.0403
41, 178270, 6418.112, 16.0401
42, 177686, 6418.051, 16.0399
43, 177782, 6417.990, 16.0398
44, 178079, 6417.929, 16.0396
45, 178188, 6417.868, 16.0395
46, 177884, 6417.807, 16.0393
47, 176864, 6417.745, 16.0392
48, 175132, 6417.684, 16.0390
49, 173449, 6417.623, 16.0389
50, 172783, 6417.562, 16.0387
51, 173333, 6417.501, 16.0386
52, 174490, 6417.440, 16.0384
53, 175630, 6417.379, 16.0383
54, 176501, 6417.317, 16.0381
55, 177053, 6417.256, 16.0380
56, 177428, 6417.195, 16.0378
57, 178044, 6417.134, 16.0377
58, 179124, 6417.073, 16.0375
59, 180121, 6417.012, 16.0374
60, 180061, 6416.951, 16.0372
61, 178624, 6416.890, 16.0370
62, 176583, 6416.828, 16.0369
63, 175129, 6416.767, 16.0367
64, 174985, 6416.706, 16.0366
65, 176092, 6416.645, 16.0364
66, 177748, 6416.584, 16.0363
67, 178959, 6416.523, 16.0361
68, 179025, 6416.462, 16.0360
69, 178016, 6416.400, 16.0358
70, 176652, 6416.339, 16.0357
71, 175667, 6416.278, 16.0355
72, 175354, 6416.217, 16.0354
73, 175628, 6416.156, 16.0352
74, 176289, 6416.095, 16.0351
75, 177157, 6416.034, 16.0349
76, 178060, 6415.973, 16.0348
77, 178738, 6415.911, 16.0346
78, 178848, 6415.850, 16.0344
79, 178227, 6415.789, 16.0343
80, 177192, 6415.728, 16.0341
81, 176345, 6415.667, 16.0340
82, 175993, 6415.606, 16.0338
83, 175977, 6415.545, 16.0337
84, 176109, 6415.483, 16.0335
85, 176454, 6415.422, 16.0334
86, 176988, 6415.361, 16.0332
87, 177351, 6415.300, 16.0331
88, 177257, 6415.239, 16.0329
89, 176899, 6415.178, 16.0328
90, 176599, 6415.117, 16.0326
91, 176376, 6415.056, 16.0325
92, 176184, 6414.994, 16.0323
93, 176308, 6414.933, 16.0322
94, 177017, 6414.872, 16.0320
95, 178016, 6414.811, 16.0319
96, 178736, 6414.750, 16.0317
97, 179056, 6414.689, 16.0315
98, 179235, 6414.628, 16.0314
99, 179205, 6414.566, 16.0312
100, 178548, 6414.505, 16.0311
101, 177227, 6414.444, 16.0309
102, 175767, 6414.383, 16.0308
103, 174540, 6414.322, 16.0306
104, 173398, 6414.261, 16.0305
105, 172317, 6414.200, 16.0303
106, 171834, 6414.139, 16.0302
107, 172324, 6414.077, 16.0300
108, 173169, 6414.016, 16.0299
109, 173306, 6413.955, 16.0297
110, 172565, 6413.894, 16.0296
111, 171891, 6413.833, 16.0294
112, 172013, 6413.772, 16.0293
113, 172434, 6413.711, 16.0291
114, 172188, 6413.649, 16.0289
115, 171284, 6413.588, 16.0288
116, 170738, 6413.527, 16.0286
117, 171126, 6413.466, 16.0285
118, 171853, 6413.405, 16.0283
119, 172220, 6413.344, 16.0282
120, 172638, 6413.283, 16.0280
121, 173939, 6413.222, 16.0279
122, 175756, 6413.160, 16.0277
123, 176521, 6413.099, 16.0276
124, 175357, 6413.038, 16.0274
125, 173272, 6412.977, 16.0273
126, 172051, 6412.916, 16.0271
127, 172398, 6412.855, 16.0270
128, 173606, 6412.794, 16.0268
129, 174623, 6412.732, 16.0267
130, 174954, 6412.671, 16.0265
131, 174744, 6412.610, 16.0264
132, 174537, 6412.549, 16.0262
133, 174889, 6412.488, 16.0260
134, 175888, 6412.427, 16.0259
135, 177098, 6412.366, 16.0257
136, 178228, 6412.305, 16.0256
137, 179655, 6412.243, 16.0254
138, 181915, 6412.182, 16.0253
139, 184755, 6412.121, 16.0251
140, 187035, 6412.060, 16.0250
141, 187545, 6411.999, 16.0248
142, 185788, 6411.938, 16.0247
143, 182267, 6411.877, 16.0245
144, 178394, 6411.815, 16.0244
145, 175907, 6411.754, 16.0242
146, 175773, 6411.693, 16.0241
147, 177446, 6411.632, 16.0239
148, 179418, 6411.571, 16.0238
149, 180538, 6411.510, 16.0236
150, 180685, 6411.449, 16.0234
151, 180373, 6411.388, 16.0233
152, 180099, 6411.326, 16.0231
153, 180077, 6411.265, 16.0230
154, 180278, 6411.204, 16.0228
155, 180626, 6411.143, 16.0227
156, 181207, 6411.082, 16.0225
157, 182105, 6411.021, 16.0224
158, 182859, 6410.960, 16.0222
159, 182440, 6410.899, 16.0221
160, 180301, 6410.837, 16.0219
161, 177340, 6410.776, 16.0218
162, 175292, 6410.715, 16.0216
163, 175041, 6410.654, 16.0215
164, 175922, 6410.593, 16.0213
165, 176653, 6410.532, 16.0212
166, 176495, 6410.471, 16.0210
167, 175425, 6410.409, 16.0209
168, 173762, 6410.348, 16.0207
169, 172123, 6410.287, 16.0205
170, 171446, 6410.226, 16.0204
171, 172530, 6410.165, 16.0202
172, 175314, 6410.104, 16.0201
173, 178703, 6410.043, 16.0199
174, 181264, 6409.982, 16.0198
175, 182303, 6409.920, 16.0196
176, 182337, 6409.859, 16.0195
177, 182444, 6409.798, 16.0193
178, 183127, 6409.737, 16.0192
179, 183979, 6409.676, 16.0190
180, 184514, 6409.615, 16.0189
181, 184878, 6409.554, 16.0187
182, 185415, 6409.492, 16.0186
183, 185897, 6409.431, 16.0184
184, 185810, 6409.370, 16.0183
185, 185265, 6409.309, 16.0181
186, 184896, 6409.248, 16.0179
187, 184801, 6409.187, 16.0178
188, 184276, 6409.126, 16.0176
189, 182943, 6409.065, 16.0175
190, 181563, 6409.003, 16.0173
191, 181210, 6408.942, 16.0172
192, 181883, 6408.881, 16.0170
193, 182439, 6408.820, 16.0169
194, 181802, 6408.759, 16.0167
195, 179911, 6408.698, 16.0166
196, 177603, 6408.637, 16.0164
197, 175891, 6408.575, 16.0163
198, 175242, 6408.514, 16.0161
199, 175183, 6408.453, 16.0160
200, 174672, 6408.392, 16.0158
201, 173254, 6408.331, 16.0157
202, 171870, 6408.270, 16.0155
203, 172098, 6408.209, 16.0154
204, 174412, 6408.148, 16.0152
205, 177542, 6408.086, 16.0150
206, 179799, 6408.025, 16.0149
207, 180636, 6407.964, 16.0147
208, 180569, 6407.903, 16.0146
209, 179997, 6407.842, 16.0144
210, 178850, 6407.781, 16.0143
211, 177266, 6407.720, 16.0141
212, 175815, 6407.658, 16.0140
213, 174829, 6407.597, 16.0138
214, 174243, 6407.536, 16.0137
215, 174349, 6407.475, 16.0135
216, 175865, 6407.414, 16.0134
217, 178607, 6407.353, 16.0132
218, 180918, 6407.292, 16.0131
219, 181433, 6407.231, 16.0129
220, 180987, 6407.169, 16.0128
221, 181609, 6407.108, 16.0126
222, 183787, 6407.047, 16.0124
223, 185888, 6406.986, 16.0123
224, 186391, 6406.925, 16.0121
225, 185504, 6406.864, 16.0120
226, 184238, 6406.803, 16.0118
227, 183093, 6406.741, 16.0117
228, 182271, 6406.680, 16.0115
229, 182148, 6406.619, 16.0114
230, 182650, 6406.558, 16.0112
231, 182868, 6406.497, 16.0111
232, 182116, 6406.436, 16.0109
233, 180834, 6406.375, 16.0108
234, 179830, 6406.314, 16.0106
235, 179293, 6406.252, 16.0105
236, 179279, 6406.191, 16.0103
237, 180322, 6406.130, 16.0102
238, 182521, 6406.069, 16.0100
239, 184673, 6406.008, 16.0099
240, 185529, 6405.947, 16.0097
241, 185542, 6405.886, 16.0095
242, 186137, 6405.824, 16.0094
243, 187489, 6405.763, 16.0092
244, 188336, 6405.702, 16.0091
245, 187932, 6405.641, 16.0089
246, 186872, 6405.580, 16.0088
247, 185830, 6405.519, 16.0086
248, 184770, 6405.458, 16.0085
249, 183875, 6405.397, 16.0083
250, 184026, 6405.335, 16.0082
251, 185633, 6405.274, 16.0080
252, 187742, 6405.213, 16.0079
253, 189019, 6405.152, 16.0077
254, 189040, 6405.091, 16.0076
255, 188169, 6405.030, 16.0074
256, 186718, 6404.969, 16.0073
257, 184890, 6404.907, 16.0071
258, 183070, 6404.846, 16.0069
259, 181602, 6404.785, 16.0068
260, 180444, 6404.724, 16.0066
261, 179481, 6404.663, 16.0065
262, 178913, 6404.602, 16.0063
263, 179003, 6404.541, 16.0062
264, 179605, 6404.480, 16.0060
265, 180170, 6404.418, 16.0059
266, 180101, 6404.357, 16.0057
267, 179092, 6404.296, 16.0056
268, 177531, 6404.235, 16.0054
269, 176601, 6404.174, 16.0053
270, 177467, 6404.113, 16.0051
271, 180087, 6404.052, 16.0050
272, 183156, 6403.990, 16.0048
273, 185387, 6403.929, 16.0047
274, 186448, 6403.868, 16.0045
275, 186561, 6403.807, 16.0044
276, 185843, 6403.746, 16.0042
277, 184413, 6403.685, 16.0040
278, 182670, 6403.624, 16.0039
279, 180917, 6403.563, 16.0037
280, 178900, 6403.501, 16.0036
281, 176181, 6403.440, 16.0034
282, 172954, 6403.379, 16.0033
283, 170223, 6403.318, 16.0031
284, 169096, 6403.257, 16.0030
285, 169832, 6403.196, 16.0028
286, 171568, 6403.135, 16.0027
287, 173110, 6403.073, 16.0025
288, 174161, 6403.012, 16.0024
289, 175447, 6402.951, 16.0022
290, 177399, 6402.890, 16.0021
291, 179213, 6402.829, 16.0019
292, 179872, 6402.768, 16.0018
293, 179635, 6402.707, 16.0016
294, 179620, 6402.646, 16.0014
295, 180245, 6402.584, 16.0013
296, 181260, 6402.523, 16.0011
297, 183137, 6402.462, 16.0010
298, 186838, 6402.401, 16.0008
299, 191727, 6402.340, 16.0007
300, 195227, 6402.279, 16.0005
301, 195623, 6402.218, 16.0004
302, 194193, 6402.156, 16.0002
303, 193447, 6402.095, 16.0001
304, 193994, 6402.034, 15.9999
305, 194360, 6401.973, 15.9998
306, 193397, 6401.912, 15.9996
307, 191639, 6401.851, 15.9995
308, 190292, 6401.790, 15.9993
309, 189887, 6401.729, 15.9992
310, 190069, 6401.667, 15.9990
311, 190052, 6401.606, 15.9989
312, 189180, 6401.545, 15.9987
313, 187525, 6401.484, 15.9985
314, 185894, 6401.423, 15.9984
315, 184966, 6401.362, 15.9982
316, 184618, 6401.301, 15.9981
317, 184493, 6401.239, 15.9979
318, 184843, 6401.178, 15.9978
319, 186203, 6401.117, 15.9976
320, 188519, 6401.056, 15.9975
321, 191206, 6400.995, 15.9973
322, 193856, 6400.934, 15.9972
323, 196237, 6400.873, 15.9970
324, 197792, 6400.812, 15.9969
325, 197819, 6400.750, 15.9967
326, 196204, 6400.689, 15.9966
327, 193481, 6400.628, 15.9964
328, 190304, 6400.567, 15.9963
329, 187312, 6400.506, 15.9961
330, 185154, 6400.445, 15.9959
331, 183919, 6400.384, 15.9958
332, 182747, 6400.322, 15.9956
333, 180865, 6400.261, 15.9955
334, 178931, 6400.200, 15.9953
335, 178477, 6400.139, 15.9952
336, 179889, 6400.078, 15.9950
337, 181892, 6400.017, 15.9949
338, 183288, 6399.956, 15.9947
339, 184283, 6399.895, 15.9946
340, 185513, 6399.833, 15.9944
341, 186539, 6399.772, 15.9943
342, 186237, 6399.711, 15.9941
343, 184405, 6399.650, 15.9940
344, 182183, 6399.589, 15.9938
345, 180760, 6399.528, 15.9937
346, 180184, 6399.467, 15.9935
347, 179621, 6399.406, 15.9934
348, 178506, 6399.344, 15.9932
349, 177213, 6399.283, 15.9930
350, 176678, 6399.222, 15.9929
351, 177471, 6399.161, 15.9927
352, 179276, 6399.100, 15.9926
353, 181294, 6399.039, 15.9924
354, 183052, 6398.978, 15.9923
355, 184646, 6398.916, 15.9921
356, 186185, 6398.855, 15.9920
357, 187225, 6398.794, 15.9918
358, 187096, 6398.733, 15.9917
359, 185813, 6398.672, 15.9915
360, 184413, 6398.611, 15.9914
361, 184131, 6398.550, 15.9912
362, 185266, 6398.489, 15.9911
363, 187101, 6398.427, 15.9909
364, 188862, 6398.366, 15.9908
365, 190344, 6398.305, 15.9906
366, 191460, 6398.244, 15.9904
367, 191744, 6398.183, 15.9903
368, 190849, 6398.122, 15.9901
369, 189243, 6398.061, 15.9900
370, 187731, 6397.999, 15.9898
371, 186426, 6397.938, 15.9897
372, 184851, 6397.877, 15.9895
373, 183024, 6397.816, 15.9894
374, 181667, 6397.755, 15.9892
375, 181242, 6397.694, 15.9891
376, 181478, 6397.633, 15.9889
377, 181998, 6397.572, 15.9888
378, 182669, 6397.510, 15.9886
379, 183173, 6397.449, 15.9885
380, 183144, 6397.388, 15.9883
381, 183072, 6397.327, 15.9882
382, 184027, 6397.266, 15.9880
383, 185956, 6397.205, 15.9878
384, 187314, 6397.144, 15.9877
385, 187191, 6397.082, 15.9875
386, 186750, 6397.021, 15.9874
387, 187408, 6396.960, 15.9872
388, 188427, 6396.899, 15.9871
389, 187833, 6396.838, 15.9869
390, 185307, 6396.777, 15.9868
391, 182691, 6396.716, 15.9866
392, 181677, 6396.655, 15.9865
393, 182386, 6396.593, 15.9863
394, 184233, 6396.532, 15.9862
395, 186768, 6396.471, 15.9860
396, 189184, 6396.410, 15.9859
397, 190191, 6396.349, 15.9857
398, 189143, 6396.288, 15.9856
399, 186734, 6396.227, 15.9854
400, 184201, 6396.165, 15.9853
401, 182391, 6396.104, 15.9851
402, 181761, 6396.043, 15.9849
403, 182458, 6395.982, 15.9848
404, 184031, 6395.921, 15.9846
405, 185674, 6395.860, 15.9845
406, 187106, 6395.799, 15.9843
407, 188708, 6395.738, 15.9842
408, 190653, 6395.676, 15.9840
409, 192576, 6395.615, 15.9839
410, 194200, 6395.554, 15.9837
411, 195509, 6395.493, 15.9836
412, 196103, 6395.432, 15.9834
413, 195303, 6395.371, 15.9833
414, 193354, 6395.310, 15.9831
415, 191664, 6395.248, 15.9830
416, 191301, 6395.187, 15.9828
417, 191898, 6395.126, 15.9827
418, 192574, 6395.065, 15.9825
419, 193147, 6395.004, 15.9823
420, 193780, 6394.943, 15.9822
421, 194074, 6394.882, 15.9820
422, 193375, 6394.821, 15.9819
423, 191648, 6394.759, 15.9817
424, 189451, 6394.698, 15.9816
425, 187336, 6394.637, 15.9814
426, 185747, 6394.576, 15.9813
427, 184991, 6394.515, 15.9811
428, 184789, 6394.454, 15.9810
429, 184351, 6394.393, 15.9808
430, 183508, 6394.331, 15.9807
431, 183164, 6394.270, 15.9805
432, 183942, 6394.209, 15.9804
433, 185095, 6394.148, 15.9802
434, 185723, 6394.087, 15.9801
435, 186438, 6394.026, 15.9799
436, 188455, 6393.965, 15.9798
437, 191319, 6393.904, 15.9796
438, 193062, 6393.842, 15.9794
439, 192825, 6393.781, 15.9793
440, 191921, 6393.720, 15.9791
441, 191773, 6393.659, 15.9790
442, 192033, 6393.598, 15.9788
443, 191625, 6393.537, 15.9787
444, 190645, 6393.476, 15.9785
445, 190078, 6393.414, 15.9784
446, 190123, 6393.353, 15.9782
447, 189979, 6393.292, 15.9781
448, 189235, 6393.231, 15.9779
449, 188462, 6393.170, 15.9778
450, 188246, 6393.109, 15.9776
451, 188467, 6393.048, 15.9775
452, 188912, 6392.987, 15.9773
453, 189961, 6392.925, 15.9772
454, 191981, 6392.864, 15.9770
455, 194319, 6392.803, 15.9768
456, 195621, 6392.742, 15.9767
457, 195321, 6392.681, 15.9765
458, 194368, 6392.620, 15.9764
459, 194144, 6392.559, 15.9762
460, 194924, 6392.497, 15.9761
461, 195774, 6392.436, 15.9759
462, 195850, 6392.375, 15.9758
463, 195209, 6392.314, 15.9756
464, 194161, 6392.253, 15.9755
465, 192386, 6392.192, 15.9753
466, 189394, 6392.131, 15.9752
467, 185700, 6392.070, 15.9750
468, 182778, 6392.008, 15.9749
469, 181496, 6391.947, 15.9747
470, 181107, 6391.886, 15.9746
471, 180304, 6391.825, 15.9744
472, 179006, 6391.764, 15.9743
473, 178432, 6391.703, 15.9741
474, 179408, 6391.642, 15.9739
475, 181336, 6391.580, 15.9738
476, 183136, 6391.519, 15.9736
477, 184527, 6391.458, 15.9735
478, 185714, 6391.397, 15.9733
479, 186199, 6391.336, 15.9732
480, 184978, 6391.275, 15.9730
481, 182126, 6391.214, 15.9729
482, 179377, 6391.153, 15.9727
483, 178571, 6391.091, 15.9726
484, 179969, 6391.030, 15.9724
485, 182535, 6390.969, 15.9723
486, 185393, 6390.908, 15.9721
487, 188348, 6390.847, 15.9720
488, 191262, 6390.786, 15.9718
489, 193794, 6390.725, 15.9717
490, 195842, 6390.663, 15.9715
491, 197576, 6390.602, 15.9713
492, 198887, 6390.541, 15.9712
493, 199359, 6390.480, 15.9710
494, 198950, 6390.419, 15.9709
495, 198171, 6390.358, 15.9707
496, 197351, 6390.297, 15.9706
497, 196307, 6390.236, 15.9704
498, 195056, 6390.174, 15.9703
499, 194266, 6390.113, 15.9701
500, 194416, 6390.052, 15.9700
501, 194929, 6389.991, 15.9698
502, 194812, 6389.930, 15.9697
503, 193948, 6389.869, 15.9695
504, 193136, 6389.808, 15.9694
505, 192904, 6389.746, 15.9692
506, 192991, 6389.685, 15.9691
507, 193021, 6389.624, 15.9689
508, 193025, 6389.563, 15.9688
509, 192900, 6389.502, 15.9686
510, 191972, 6389.441, 15.9684
511, 189796, 6389.380, 15.9683
512, 187247, 6389.319, 15.9681
513, 186127, 6389.257, 15.9680
514, 187366, 6389.196, 15.9678
515, 189941, 6389.135, 15.9677
516, 191902, 6389.074, 15.9675
517, 192263, 6389.013, 15.9674
518, 191541, 6388.952, 15.9672
519, 190576, 6388.891, 15.9671
520, 189464, 6388.829, 15.9669
521, 187879, 6388.768, 15.9668
522, 185910, 6388.707, 15.9666
523, 184009, 6388.646, 15.9665
524, 182364, 6388.585, 15.9663
525, 180952, 6388.524, 15.9662
526, 180147, 6388.463, 15.9660
527, 180577, 6388.402, 15.9658
528, 182204, 6388.340, 15.9657
529, 184124, 6388.279, 15.9655
530, 185589, 6388.218, 15.9654
531, 186687, 6388.157, 15.9652
532, 187724, 6388.096, 15.9651
533, 188520, 6388.035, 15.9649
534, 188867, 6387.974, 15.9648
535, 189183, 6387.913, 15.9646
536, 189959, 6387.851, 15.9645
537, 190817, 6387.790, 15.9643
538, 190937, 6387.729, 15.9642
539, 190313, 6387.668, 15.9640
540, 189774, 6387.607, 15.9639
541, 189682, 6387.546, 15.9637
542, 189525, 6387.485, 15.9636
543, 189153, 6387.423, 15.9634
544, 189588, 6387.362, 15.9633
545, 191838, 6387.301, 15.9631
546, 195357, 6387.240, 15.9629
547, 198400, 6387.179, 15.9628
548, 199760, 6387.118, 15.9626
549, 199647, 6387.057, 15.9625
550, 199031, 6386.996, 15.9623
551, 198726, 6386.934, 15.9622
552, 199001, 6386.873, 15.9620
553, 199407, 6386.812, 15.9619
554, 198951, 6386.751, 15.9617
555, 197087, 6386.690, 15.9616
556, 194647, 6386.629, 15.9614
557, 193212, 6386.568, 15.9613
558, 193303, 6386.506, 15.9611
559, 193838, 6386.445, 15.9610
560, 193675, 6386.384, 15.9608
561, 192993, 6386.323, 15.9607
562, 192639, 6386.262, 15.9605
563, 192795, 6386.201, 15.9603
564, 193106, 6386.140, 15.9602
565, 193649, 6386.079, 15.9600
566, 194750, 6386.017, 15.9599
567, 196039, 6385.956, 15.9597
568, 196751, 6385.895, 15.9596
569, 197060, 6385.834, 15.9594
570, 198049, 6385.773, 15.9593
571, 199998, 6385.712, 15.9591
572, 201641, 6385.651, 15.9590
573, 201670, 6385.589, 15.9588
574, 200210, 6385.528, 15.9587
575, 198195, 6385.467, 15.9585
576, 196005, 6385.406, 15.9584
577, 193539, 6385.345, 15.9582
578, 191120, 6385.284, 15.9581
579, 189356, 6385.223, 15.9579
580, 188271, 6385.162, 15.9578
581, 187364, 6385.100, 15.9576
582, 186493, 6385.039, 15.9574
583, 186078, 6384.978, 15.9573
584, 186409, 6384.917, 15.9571
585, 187226, 6384.856, 15.9570
586, 187992, 6384.795, 15.9568
587, 188231, 6384.734, 15.9567
588, 187816, 6384.672, 15.9565
589, 187352, 6384.611, 15.9564
590, 187883, 6384.550, 15.9562
591, 189580, 6384.489, 15.9561
592, 190990, 6384.428, 15.9559
593, 190406, 6384.367, 15.9558
594, 187952, 6384.306, 15.9556
595, 185545, 6384.245, 15.9555
596, 184785, 6384.183, 15.9553
597, 185610, 6384.122, 15.9552
598, 187016, 6384.061, 15.9550
599, 188279, 6384.000, 15.9548
600, 189189, 6383.939, 15.9547
601, 189801, 6383.878, 15.9545
602, 190304, 6383.817, 15.9544
603, 190741, 6383.755, 15.9542
604, 190802, 6383.694, 15.9541
605, 190468, 6383.633, 15.9539
606, 190726, 6383.572, 15.9538
607, 192735, 6383.511, 15.9536
608, 196139, 6383.450, 15.9535
609, 199167, 6383.389, 15.9533
610, 200779, 6383.328, 15.9532
611, 201718, 6383.266, 15.9530
612, 202895, 6383.205, 15.9529
613, 203746, 6383.144, 15.9527
614, 203137, 6383.083, 15.9526
615, 201181, 6383.022, 15.9524
616, 199099, 6382.961, 15.9523
617, 197571, 6382.900, 15.9521
618, 196169, 6382.838, 15.9519
619, 194409, 6382.777, 15.9518
620, 192585, 6382.716, 15.9516
621, 191433, 6382.655, 15.9515
622, 191376, 6382.594, 15.9513
623, 192083, 6382.533, 15.9512
624, 192575, 6382.472, 15.9510
625, 192022, 6382.411, 15.9509
626, 190773, 6382.349, 15.9507
627, 190268, 6382.288, 15.9506
628, 191576, 6382.227, 15.9504
629, 194350, 6382.166, 15.9503
630, 197500, 6382.105, 15.9501
631, 200194, 6382.044, 15.9500
632, 201556, 6381.983, 15.9498
633, 200223, 6381.921, 15.9497
634, 195641, 6381.860, 15.9495
635, 189773, 6381.799, 15.9493
636, 186190, 6381.738, 15.9492
637, 186749, 6381.677, 15.9490
638, 189803, 6381.616, 15.9489
639, 192193, 6381.555, 15.9487
640, 192520, 6381.494, 15.9486
641, 191879, 6381.432, 15.9484
642, 191723, 6381.371, 15.9483
643, 191869, 6381.310, 15.9481
644, 191005, 6381.249, 15.9480
645, 188756, 6381.188, 15.9478
646, 186578, 6381.127, 15.9477
647, 186300, 6381.066, 15.9475
648, 188108, 6381.004, 15.9474
649, 190442, 6380.943, 15.9472
650, 191731, 6380.882, 15.9471
651, 191687, 6380.821, 15.9469
652, 190998, 6380.760, 15.9468
653, 190530, 6380.699, 15.9466
654, 191046, 6380.638, 15.9464
655, 192853, 6380.577, 15.9463
656, 195193, 6380.515, 15.9461
657, 196639, 6380.454, 15.9460
658, 196702, 6380.393, 15.9458
659, 196442, 6380.332, 15.9457
660, 196866, 6380.271, 15.9455
661, 197369, 6380.210, 15.9454
662, 196707, 6380.149, 15.9452
663, 194989, 6380.087, 15.9451
664, 193576, 6380.026, 15.9449
665, 193217, 6379.965, 15.9448
666, 193413, 6379.904, 15.9446
667, 193626, 6379.843, 15.9445
668, 193982, 6379.782, 15.9443
669, 194481, 6379.721, 15.9442
670, 194535, 6379.660, 15.9440
671, 193888, 6379.598, 15.9438
672, 193346, 6379.537, 15.9437
673, 194040, 6379.476, 15.9435
674, 196185, 6379.415, 15.9434
675, 198926, 6379.354, 15.9432
676, 201140, 6379.293, 15.9431
677, 202244, 6379.232, 15.9429
678, 202496, 6379.170, 15.9428
679, 202674, 6379.109, 15.9426
680, 203260, 6379.048, 15.9425
681, 203950, 6378.987, 15.9423
682, 204165, 6378.926, 15.9422
683, 203883, 6378.865, 15.9420
684, 203660, 6378.804, 15.9419
685, 204037, 6378.743, 15.9417
686, 205258, 6378.681, 15.9416
687, 207148, 6378.620, 15.9414
688, 208760, 6378.559, 15.9413
689, 208608, 6378.498, 15.9411
690, 206191, 6378.437, 15.9409
691, 203014, 6378.376, 15.9408
692, 201133, 6378.315, 15.9406
693, 200765, 6378.253, 15.9405
694, 200324, 6378.192, 15.9403
695, 198693, 6378.131, 15.9402
696, 196233, 6378.070, 15.9400
697, 193457, 6378.009, 15.9399
698, 190191, 6377.948, 15.9397
699, 186612, 6377.887, 15.9396
700, 183841, 6377.826, 15.9394
701, 182737, 6377.764, 15.9393
702, 183114, 6377.703, 15.9391
703, 184867, 6377.642, 15.9390
704, 188608, 6377.581, 15.9388
705, 194068, 6377.520, 15.9387
706, 198882, 6377.459, 15.9385
707, 200575, 6377.398, 15.9383
708, 199382, 6377.337, 15.9382
709, 197832, 6377.275, 15.9380
710, 197689, 6377.214, 15.9379
711, 198541, 6377.153, 15.9377
712, 199215, 6377.092, 15.9376
713, 199285, 6377.031, 15.9374
714, 198888, 6376.970, 15.9373
715, 198210, 6376.909, 15.9371
716, 197670, 6376.847, 15.9370
717, 197881, 6376.786, 15.9368
718, 198930, 6376.725, 15.9367
719, 200211, 6376.664, 15.9365
720, 201312, 6376.603, 15.9364
721, 202491, 6376.542, 15.9362
722, 203847, 6376.481, 15.9361
723, 204521, 6376.420, 15.9359
724, 203362, 6376.358, 15.9358
725, 200304, 6376.297, 15.9356
726, 196604, 6376.236, 15.9354
727, 193693, 6376.175, 15.9353
728, 192017, 6376.114, 15.9351
729, 191067, 6376.053, 15.9350
730, 190292, 6375.992, 15.9348
731, 189761, 6375.930, 15.9347
732, 189974, 6375.869, 15.9345
733, 191260, 6375.808, 15.9344
734, 193477, 6375.747, 15.9342
735, 196074, 6375.686, 15.9341
736, 198189, 6375.625, 15.9339
737, 199033, 6375.564, 15.9338
738, 198723, 6375.503, 15.9336
739, 198605, 6375.441, 15.9335
740, 199969, 6375.380, 15.9333
741, 202295, 6375.319, 15.9332
742, 203557, 6375.258, 15.9330
743, 202671, 6375.197, 15.9328
744, 200903, 6375.136, 15.9327
745, 200284, 6375.075, 15.9325
746, 201337, 6375.013, 15.9324
747, 203061, 6374.952, 15.9322
748, 204441, 6374.891, 15.9321
749, 204965, 6374.830, 15.9319
750, 204176, 6374.769, 15.9318
751, 202055, 6374.708, 15.9316
752, 199849, 6374.647, 15.9315
753, 199265, 6374.586, 15.9313
754, 200513, 6374.524, 15.9312
755, 202048, 6374.463, 15.9310
756, 202575, 6374.402, 15.9309
757, 202421, 6374.341, 15.9307
758, 202501, 6374.280, 15.9306
759, 202777, 6374.219, 15.9304
760, 202492, 6374.158, 15.9303
761, 201421, 6374.096, 15.9301
762, 200197, 6374.035, 15.9299
763, 199626, 6373.974, 15.9298
764, 200093, 6373.913, 15.9296
765, 201365, 6373.852, 15.9295
766, 202570, 6373.791, 15.9293
767, 202588, 6373.730, 15.9292
768, 200883, 6373.669, 15.9290
769, 197922, 6373.607, 15.9289
770, 194690, 6373.546, 15.9287
771, 192121, 6373.485, 15.9286
772, 191079, 6373.424, 15.9284
773, 192221, 6373.363, 15.9283
774, 195267, 6373.302, 15.9281
775, 198695, 6373.241, 15.9280
776, 200684, 6373.179, 15.9278
777, 200373, 6373.118, 15.9277
778, 198123, 6373.057, 15.9275
779, 195017, 6372.996, 15.9273
780, 192480, 6372.935, 15.9272
781, 191737, 6372.874, 15.9270
782, 192807, 6372.813, 15.9269
783, 194220, 6372.752, 15.9267
784, 194527, 6372.690, 15.9266
785, 194067, 6372.629, 15.9264
786, 194537, 6372.568, 15.9263
787, 196853, 6372.507, 15.9261
788, 200214, 6372.446, 15.9260
789, 203397, 6372.385, 15.9258
790, 206010, 6372.324, 15.9257
791, 208018, 6372.262, 15.9255
792, 208946, 6372.201, 15.9254
793, 208440, 6372.140, 15.9252
794, 207165, 6372.079, 15.9251
795, 206334, 6372.018, 15.9249
796, 206532, 6371.957, 15.9248
797, 207549, 6371.896, 15.9246
798, 209044, 6371.835, 15.9244
799, 210476, 6371.773, 15.9243
800, 210673, 6371.712, 15.9241
801, 208619, 6371.651, 15.9240
802, 204957, 6371.590, 15.9238
803, 201740, 6371.529, 15.9237
804, 200236, 6371.468, 15.9235
805, 199826, 6371.407, 15.9234
806, 199535, 6371.345, 15.9232
807, 199586, 6371.284, 15.9231
808, 200511, 6371.223, 15.9229
809, 201618, 6371.162, 15.9228
810, 201761, 6371.101, 15.9226
811, 201328, 6371.040, 15.9225
812, 201934, 6370.979, 15.9223
813, 204090, 6370.918, 15.9222
814, 206525, 6370.856, 15.9220
815, 208153, 6370.795, 15.9218
816, 209346, 6370.734, 15.9217
817, 210627, 6370.673, 15.9215
818, 211386, 6370.612, 15.9214
819, 210927, 6370.551, 15.9212
820, 209831, 6370.490, 15.9211
821, 209041, 6370.428, 15.9209
822, 208241, 6370.367, 15.9208
823, 206420, 6370.306, 15.9206
824, 203773, 6370.245, 15.9205
825, 201774, 6370.184, 15.9203
826, 201352, 6370.123, 15.9202
827, 202012, 6370.062, 15.9200
828, 202768, 6370.001, 15.9199
829, 203013, 6369.939, 15.9197
830, 202411, 6369.878, 15.9196
831, 201014, 6369.817, 15.9194
832, 199725, 6369.756, 15.9193
833, 199636, 6369.695, 15.9191
834, 200503, 6369.634, 15.9189
835, 200741, 6369.573, 15.9188
836, 199428, 6369.511, 15.9186
837, 197550, 6369.450, 15.9185
838, 196731, 6369.389, 15.9183
839, 197325, 6369.328, 15.9182
840, 198265, 6369.267, 15.9180
841, 198297, 6369.206, 15.9179
842, 196903, 6369.145, 15.9177
843, 194603, 6369.084, 15.9176
844, 192850, 6369.022, 15.9174
845, 193075, 6368.961, 15.9173
846, 195204, 6368.900, 15.9171
847, 197555, 6368.839, 15.9170
848, 198683, 6368.778, 15.9168
849, 198795, 6368.717, 15.9167
850, 198819, 6368.656, 15.9165
851, 198816, 6368.594, 15.9163
852, 198299, 6368.533, 15.9162
853, 197612, 6368.472, 15.9160
854, 197734, 6368.411, 15.9159
855, 198672, 6368.350, 15.9157
856, 199132, 6368.289, 15.9156
857, 198150, 6368.228, 15.9154
858, 196342, 6368.167, 15.9153
859, 195239, 6368.105, 15.9151
860, 195867, 6368.044, 15.9150
861, 198194, 6367.983, 15.9148
862, 201372, 6367.922, 15.9147
863, 204181, 6367.861, 15.9145
864, 205668, 6367.800, 15.9144
865, 205726, 6367.739, 15.9142
866, 204972, 6367.677, 15.9141
867, 203969, 6367.616, 15.9139
868, 202838, 6367.555, 15.9138
869, 201650, 6367.494, 15.9136
870, 200724, 6367.433, 15.9134
871, 200301, 6367.372, 15.9133
872, 200206, 6367.311, 15.9131
873, 200071, 6367.250, 15.9130
874, 199736, 6367.188, 15.9128
875, 199306, 6367.127, 15.9127
876, 199038, 6367.066, 15.9125
877, 199268, 6367.005, 15.9124
878, 200239, 6366.944, 15.9122
879, 201905, 6366.883, 15.9121
880, 203975, 6366.822, 15.9119
881, 206123, 6366.760, 15.9118
882, 208005, 6366.699, 15.9116
883, 209328, 6366.638, 15.9115
884, 210256, 6366.577, 15.9113
885, 211496, 6366.516, 15.9112
886, 213366, 6366.455, 15.9110
887, 214860, 6366.394, 15.9108
888, 214432, 6366.333, 15.9107
889, 211940, 6366.271, 15.9105
890, 209092, 6366.210, 15.9104
891, 207576, 6366.149, 15.9102
892, 207356, 6366.088, 15.9101
893, 207277, 6366.027, 15.9099
894, 206743, 6365.966, 15.9098
895, 206062, 6365.905, 15.9096
896, 205564, 6365.844, 15.9095
897, 205263, 6365.782, 15.9093
898, 205201, 6365.721, 15.9092
899, 205280, 6365.660, 15.9090
900, 204658, 6365.599, 15.9089
901, 202183, 6365.538, 15.9087
902, 197907, 6365.477, 15.9086
903, 193667, 6365.416, 15.9084
904, 191671, 6365.354, 15.9082
905, 192639, 6365.293, 15.9081
906, 195436, 6365.232, 15.9079
907, 198209, 6365.171, 15.9078
908, 199651, 6365.110, 15.9076
909, 199539, 6365.049, 15.9075
910, 198585, 6364.988, 15.9073
911, 197756, 6364.927, 15.9072
912, 197422, 6364.865, 15.9070
913, 197121, 6364.804, 15.9069
914, 196283, 6364.743, 15.9067
915, 195024, 6364.682, 15.9066
916, 194024, 6364.621, 15.9064
917, 193816, 6364.560, 15.9063
918, 194491, 6364.499, 15.9061
919, 195938, 6364.437, 15.9060
920, 197818, 6364.376, 15.9058
921, 199325, 6364.315, 15.9057
922, 199562, 6364.254, 15.9055
923, 198466, 6364.193, 15.9053
924, 196913, 6364.132, 15.9052
925, 195646, 6364.071, 15.9050
926, 194617, 6364.010, 15.9049
927, 193832, 6363.948, 15.9047
928, 194124, 6363.887, 15.9046
929, 196048, 6363.826, 15.9044
930, 198311, 6363.765, 15.9043
931, 198603, 6363.704, 15.9041
932, 196390, 6363.643, 15.9040
933, 193850, 6363.582, 15.9038
934, 193363, 6363.520, 15.9037
935, 194819, 6363.459, 15.9035
936, 196161, 6363.398, 15.9034
937, 196042, 6363.337, 15.9032
938, 195047, 6363.276, 15.9031
939, 194603, 6363.215, 15.9029
940, 195648, 6363.154, 15.9027
941, 198308, 6363.093, 15.9026
942, 202021, 6363.031, 15.9024
943, 205775, 6362.970, 15.9023
944, 208789, 6362.909, 15.9021
945, 210984, 6362.848, 15.9020
946, 212426, 6362.787, 15.9018
947, 212587, 6362.726, 15.9017
948, 210979, 6362.665, 15.9015
949, 208379, 6362.603, 15.9014
950, 206460, 6362.542, 15.9012
951, 205988, 6362.481, 15.9011
952, 206262, 6362.420, 15.9009
953, 206516, 6362.359, 15.9008
954, 206917, 6362.298, 15.9006
955, 207696, 6362.237, 15.9005
956, 208210, 6362.176, 15.9003
957, 207624, 6362.114, 15.9002
958, 205965, 6362.053, 15.9000
959, 203838, 6361.992, 15.8998
960, 201668, 6361.931, 15.8997
961, 199920, 6361.870, 15.8995
962, 199520, 6361.809, 15.8994
963, 201108, 6361.748, 15.8992
964, 204048, 6361.686, 15.8991
965, 206894, 6361.625, 15.8989
966, 208822, 6361.564, 15.8988
967, 210000, 6361.503, 15.8986
968, 210701, 6361.442, 15.8985
969, 210721, 6361.381, 15.8983
970, 209825, 6361.320, 15.8982
971, 208311, 6361.259, 15.8980
972, 206936, 6361.197, 15.8979
973, 206403, 6361.136, 15.8977
974, 206815, 6361.075, 15.8976
975, 207566, 6361.014, 15.8974
976, 208007, 6360.953, 15.8972
977, 208241, 6360.892, 15.8971
978, 208796, 6360.831, 15.8969
979, 209464, 6360.769, 15.8968
980, 209335, 6360.708, 15.8966
981, 208383, 6360.647, 15.8965
982, 207977, 6360.586, 15.8963
983, 209019, 6360.525, 15.8962
984, 210429, 6360.464, 15.8960
985, 210660, 6360.403, 15.8959
986, 209992, 6360.342, 15.8957
987, 209864, 6360.280, 15.8956
988, 210415, 6360.219, 15.8954
989, 210356, 6360.158, 15.8953
990, 209302, 6360.097, 15.8951
991, 208412, 6360.036, 15.8950
992, 208248, 6359.975, 15.8948
993, 207692, 6359.914, 15.8947
994, 205922, 6359.852, 15.8945
995, 204138, 6359.791, 15.8943
996, 204103, 6359.730, 15.8942
997, 205797, 6359.669, 15.8940
998, 207670, 6359.608, 15.8939
999, 208657, 6359.547, 15.8937
1000, 208843, 6359.486, 15.8936
1001, 208461, 6359.425, 15.8934
1002, 207337, 6359.363, 15.8933
1003, 205467, 6359.302, 15.8931
1004, 203453, 6359.241, 15.8930
1005, 202208, 6359.180, 15.8928
1006, 202473, 6359.119, 15.8927
1007, 204388, 6359.058, 15.8925
1008, 207175, 6358.997, 15.8924
1009, 209492, 6358.935, 15.8922
1010, 210453, 6358.874, 15.8921
1011, 210085, 6358.813, 15.8919
1012, 208645, 6358.752, 15.8917
1013, 206105, 6358.691, 15.8916
1014, 202807, 6358.630, 15.8914
1015, 199985, 6358.569, 15.8913
1016, 198795, 6358.508, 15.8911
1017, 199117, 6358.446, 15.8910
1018, 200079, 6358.385, 15.8908
1019, 201438, 6358.324, 15.8907
1020, 203498, 6358.263, 15.8905
1021, 205760, 6358.202, 15.8904
1022, 206803, 6358.141, 15.8902
1023, 205959, 6358.080, 15.8901
1024, 204374, 6358.018, 15.8899
1025, 203755, 6357.957, 15.8898
1026, 204427, 6357.896, 15.8896
1027, 205186, 6357.835, 15.8895
1028, 204943, 6357.774, 15.8893
1029, 203961, 6357.713, 15.8892
1030, 203248, 6357.652, 15.8890
1031, 203143, 6357.591, 15.8888
1032, 203016, 6357.529, 15.8887
1033, 202407, 6357.468, 15.8885
1034, 201882, 6357.407, 15.8884
1035, 202268, 6357.346, 15.8882
1036, 203374, 6357.285, 15.8881
1037, 204165, 6357.224, 15.8879
1038, 204112, 6357.163, 15.8878
1039, 203654, 6357.101, 15.8876
1040, 203280, 6357.040, 15.8875
1041, 202940, 6356.979, 15.8873
1042, 202526, 6356.918, 15.8872
1043, 202076, 6356.857, 15.8870
1044, 201209, 6356.796, 15.8869
1045, 199423, 6356.735, 15.8867
1046, 197487, 6356.674, 15.8866
1047, 197376, 6356.612, 15.8864
1048, 199818, 6356.551, 15.8862
1049, 202875, 6356.490, 15.8861
1050, 204314, 6356.429, 15.8859
1051, 204636, 6356.368, 15.8858
1052, 206079, 6356.307, 15.8856
1053, 208969, 6356.246, 15.8855
1054, 211017, 6356.184, 15.8853
1055, 210560, 6356.123, 15.8852
1056, 208762, 6356.062, 15.8850
1057, 207749, 6356.001, 15.8849
1058, 207926, 6355.940, 15.8847
1059, 208297, 6355.879, 15.8846
1060, 208463, 6355.818, 15.8844
1061, 208853, 6355.757, 15.8843
1062, 209326, 6355.695, 15.8841
1063, 208840, 6355.634, 15.8840
1064, 206833, 6355.573, 15.8838
1065, 204156, 6355.512, 15.8837
1066, 202232, 6355.451, 15.8835
1067, 201582, 6355.390, 15.8833
1068, 201453, 6355.329, 15.8832
1069, 200809, 6355.267, 15.8830
1070, 199432, 6355.206, 15.8829
1071, 198036, 6355.145, 15.8827
1072, 197369, 6355.084, 15.8826
1073, 197510, 6355.023, 15.8824
1074, 198182, 6354.962, 15.8823
1075, 199431, 6354.901, 15.8821
1076, 201614, 6354.840, 15.8820
1077, 204787, 6354.778, 15.8818
1078, 208495, 6354.717, 15.8817
1079, 212123, 6354.656, 15.8815
1080, 215108, 6354.595, 15.8814
1081, 216950, 6354.534, 15.8812
1082, 217516, 6354.473, 15.8811
1083, 217410, 6354.412, 15.8809
1084, 217578, 6354.351, 15.8807
1085, 218423, 6354.289, 15.8806
1086, 219548, 6354.228, 15.8804
1087, 220305, 6354.167, 15.8803
1088, 220295, 6354.106, 15.8801
1089, 219449, 6354.045, 15.8800
1090, 218104, 6353.984, 15.8798
1091, 216881, 6353.923, 15.8797
1092, 216071, 6353.861, 15.8795
1093, 215311, 6353.800, 15.8794
1094, 214358, 6353.739, 15.8792
1095, 213815, 6353.678, 15.8791
1096, 214261, 6353.617, 15.8789
1097, 214962, 6353.556, 15.8788
1098, 214568, 6353.495, 15.8786
1099, 213133, 6353.434, 15.8785
1100, 212246, 6353.372, 15.8783
1101, 212817, 6353.311, 15.8782
1102, 213836, 6353.250, 15.8780
1103, 213787, 6353.189, 15.8778
1104, 212268, 6353.128, 15.8777
1105, 209651, 6353.067, 15.8775
1106, 206216, 6353.006, 15.8774
1107, 202525, 6352.944, 15.8772
1108, 199815, 6352.883, 15.8771
1109, 199058, 6352.822, 15.8769
1110, 200121, 6352.761, 15.8768
1111, 202438, 6352.700, 15.8766
1112, 205715, 6352.639, 15.8765
1113, 209176, 6352.578, 15.8763
1114, 211135, 6352.517, 15.8762
1115, 210735, 6352.455, 15.8760
1116, 209559, 6352.394, 15.8759
1117, 210002, 6352.333, 15.8757
1118, 212079, 6352.272, 15.8756
1119, 213154, 6352.211, 15.8754
1120, 211044, 6352.150, 15.8752
1121, 206359, 6352.089, 15.8751
1122, 201583, 6352.027, 15.8749
1123, 198847, 6351.966, 15.8748
1124, 198842, 6351.905, 15.8746
1125, 200921, 6351.844, 15.8745
1126, 203589, 6351.783, 15.8743
1127, 205331, 6351.722, 15.8742
1128, 205524, 6351.661, 15.8740
1129, 204521, 6351.600, 15.8739
1130, 202916, 6351.538, 15.8737
1131, 201038, 6351.477, 15.8736
1132, 199096, 6351.416, 15.8734
1133, 197407, 6351.355, 15.8733
1134, 196467, 6351.294, 15.8731
1135, 196896, 6351.233, 15.8730
1136, 198856, 6351.172, 15.8728
1137, 201170, 6351.110, 15.8727
1138, 201809, 6351.049, 15.8725
1139, 200207, 6350.988, 15.8723
1140, 198479, 6350.927, 15.8722
1141, 199113, 6350.866, 15.8720
1142, 201753, 6350.805, 15.8719
1143, 203729, 6350.744, 15.8717
1144, 203667, 6350.683, 15.8716
1145, 202872, 6350.621, 15.8714
1146, 202785, 6350.560, 15.8713
1147, 202866, 6350.499, 15.8711
1148, 202043, 6350.438, 15.8710
1149, 200841, 6350.377, 15.8708
1150, 200654, 6350.316, 15.8707
1151, 201695, 6350.255, 15.8705
1152, 202982, 6350.193, 15.8704
1153, 203915, 6350.132, 15.8702
1154, 204682, 6350.071, 15.8701
1155, 205466, 6350.010, 15.8699
1156, 206329, 6349.949, 15.8697
1157, 207683, 6349.888, 15.8696
1158, 209851, 6349.827, 15.8694
1159, 212271, 6349.766, 15.8693
1160, 214039, 6349.704, 15.8691
1161, 215050, 6349.643, 15.8690
1162, 215632, 6349.582, 15.8688
1163, 215187, 6349.521, 15.8687
1164, 212563, 6349.460, 15.8685
1165, 208124, 6349.399, 15.8684
1166, 204302, 6349.338, 15.8682
1167, 203311, 6349.276, 15.8681
1168, 204935, 6349.215, 15.8679
1169, 207136, 6349.154, 15.8678
1170, 208294, 6349.093, 15.8676
1171, 208214, 6349.032, 15.8675
1172, 207467, 6348.971, 15.8673
1173, 206654, 6348.910, 15.8672
1174, 206262, 6348.849, 15.8670
1175, 206433, 6348.787, 15.8668
1176, 206610, 6348.726, 15.8667
1177, 205849, 6348.665, 15.8665
1178, 203834, 6348.604, 15.8664
1179, 201453, 6348.543, 15.8662
1180, 200165, 6348.482, 15.8661
1181, 200873, 6348.421, 15.8659
1182, 203457, 6348.359, 15.8658
1183, 207120, 6348.298, 15.8656
1184, 210923, 6348.237, 15.8655
1185, 214080, 6348.176, 15.8653
1186, 216225, 6348.115, 15.8652
1187, 217676, 6348.054, 15.8650
1188, 219174, 6347.993, 15.8649
1189, 221009, 6347.932, 15.8647
1190, 222500, 6347.870, 15.8646
1191, 222767, 6347.809, 15.8644
1192, 222010, 6347.748, 15.8642
1193, 221499, 6347.687, 15.8641
1194, 222047, 6347.626, 15.8639
1195, 222955, 6347.565, 15.8638
1196, 222849, 6347.504, 15.8636
1197, 221265, 6347.442, 15.8635
1198, 218928, 6347.381, 15.8633
1199, 216742, 6347.320, 15.8632
1200, 215117, 6347.259, 15.8630
1201, 214192, 6347.198, 15.8629
1202, 214032, 6347.137, 15.8627
1203, 214368, 6347.076, 15.8626
1204, 214644, 6347.015, 15.8624
1205, 214586, 6346.953, 15.8623
1206, 214326, 6346.892, 15.8621
1207, 213774, 6346.831, 15.8620
1208, 212410, 6346.770, 15.8618
1209, 210224, 6346.709, 15.8617
1210, 208415, 6346.648, 15.8615
1211, 208371, 6346.587, 15.8613
1212, 209903, 6346.525, 15.8612
1213, 211184, 6346.464, 15.8610
1214, 210747, 6346.403, 15.8609
1215, 209080, 6346.342, 15.8607
1216, 207884, 6346.281, 15.8606
1217, 208092, 6346.220, 15.8604
1218, 209081, 6346.159, 15.8603
1219, 209674, 6346.098, 15.8601
1220, 209396, 6346.036, 15.8600
1221, 208673, 6345.975, 15.8598
1222, 208193, 6345.914, 15.8597
1223, 208300, 6345.853, 15.8595
1224, 208833, 6345.792, 15.8594
1225, 209429, 6345.731, 15.8592
1226, 210008, 6345.670, 15.8591
1227, 210821, 6345.608, 15.8589
1228, 211835, 6345.547, 15.8587
1229, 212327, 6345.486, 15.8586
1230, 211712, 6345.425, 15.8584
1231, 210748, 6345.364, 15.8583
1232, 211078, 6345.303, 15.8581
1233, 213132, 6345.242, 15.8580
1234, 215268, 6345.181, 15.8578
1235, 215740, 6345.119, 15.8577
1236, 214948, 6345.058, 15.8575
1237, 214700, 6344.997, 15.8574
1238, 215595, 6344.936, 15.8572
1239, 216414, 6344.875, 15.8571
1240, 216169, 6344.814, 15.8569
1241, 215402, 6344.753, 15.8568
1242, 214911, 6344.691, 15.8566
1243, 214366, 6344.630, 15.8565
1244, 213102, 6344.569, 15.8563
1245, 211513, 6344.508, 15.8562
1246, 210538, 6344.447, 15.8560
1247, 210180, 6344.386, 15.8558
1248, 209573, 6344.325, 15.8557
1249, 208461, 6344.264, 15.8555
1250, 207738, 6344.202, 15.8554
1251, 208349, 6344.141, 15.8552
1252, 210162, 6344.080, 15.8551
1253, 211950, 6344.019, 15.8549
1254, 212222, 6343.958, 15.8548
1255, 210347, 6343.897, 15.8546
1256, 207371, 6343.836, 15.8545
1257, 205365, 6343.775, 15.8543
1258, 205313, 6343.713, 15.8542
1259, 205940, 6343.652, 15.8540
1260, 205383, 6343.591, 15.8539
1261, 203652, 6343.530, 15.8537
1262, 202402, 6343.469, 15.8536
1263, 202491, 6343.408, 15.8534
1264, 203116, 6343.347, 15.8532
1265, 203544, 6343.285, 15.8531
1266, 204278, 6343.224, 15.8529
1267, 205790, 6343.163, 15.8528
1268, 207277, 6343.102, 15.8526
1269, 207700, 6343.041, 15.8525
1270, 207329, 6342.980, 15.8523
1271, 207275, 6342.919, 15.8522
1272, 208005, 6342.858, 15.8520
1273, 209211, 6342.796, 15.8519
1274, 210646, 6342.735, 15.8517
1275, 212067, 6342.674, 15.8516
1276, 212677, 6342.613, 15.8514
1277, 211782, 6342.552, 15.8513
1278, 209969, 6342.491, 15.8511
1279, 208646, 6342.430, 15.8510
1280, 208251, 6342.368, 15.8508
1281, 207758, 6342.307, 15.8507
1282, 206204, 6342.246, 15.8505
1283, 203930, 6342.185, 15.8503
1284, 202055, 6342.124, 15.8502
1285, 201405, 6342.063, 15.8500
1286, 202212, 6342.002, 15.8499
1287, 204186, 6341.941, 15.8497
1288, 206388, 6341.879, 15.8496
1289, 207608, 6341.818, 15.8494
1290, 207396, 6341.757, 15.8493
1291, 206363, 6341.696, 15.8491
1292, 205077, 6341.635, 15.8490
1293, 203150, 6341.574, 15.8488
1294, 199975, 6341.513, 15.8487
1295, 195979, 6341.451, 15.8485
1296, 192403, 6341.390, 15.8484
1297, 189975, 6341.329, 15.8482
1298, 188547, 6341.268, 15.8481
1299, 188119, 6341.207, 15.8479
1300, 189413, 6341.146, 15.8477
1301, 192940, 6341.085, 15.8476
1302, 197942, 6341.024, 15.8474
1303, 202829, 6340.962, 15.8473
1304, 206554, 6340.901, 15.8471
1305, 209073, 6340.840, 15.8470
1306, 210543, 6340.779, 15.8468
1307, 210755, 6340.718, 15.8467
1308, 209770, 6340.657, 15.8465
1309, 208649, 6340.596, 15.8464
1310, 208794, 6340.534, 15.8462
1311, 210379, 6340.473, 15.8461
1312, 211903, 6340.412, 15.8459
1313, 211660, 6340.351, 15.8458
1314, 209479, 6340.290, 15.8456
1315, 206755, 6340.229, 15.8455
1316, 204928, 6340.168, 15.8453
1317, 204284, 6340.107, 15.8452
1318, 204254, 6340.045, 15.8450
1319, 204507, 6339.984, 15.8448
1320, 205385, 6339.923, 15.8447
1321, 207216, 6339.862, 15.8445
1322, 209447, 6339.801, 15.8444
1323, 210776, 6339.740, 15.8442
1324, 210338, 6339.679, 15.8441
1325, 208611, 6339.617, 15.8439
1326, 206947, 6339.556, 15.8438
1327, 206371, 6339.495, 15.8436
1328, 207104, 6339.434, 15.8435
1329, 208919, 6339.373, 15.8433
1330, 211242, 6339.312, 15.8432
1331, 212961, 6339.251, 15.8430
1332, 213076, 6339.190, 15.8429
1333, 211997, 6339.128, 15.8427
1334, 211355, 6339.067, 15.8426
1335, 211880, 6339.006, 15.8424
1336, 212177, 6338.945, 15.8422
1337, 210536, 6338.884, 15.8421
1338, 207347, 6338.823, 15.8419
1339, 204598, 6338.762, 15.8418
1340, 203351, 6338.700, 15.8416
1341, 203050, 6338.639, 15.8415
1342, 203255, 6338.578, 15.8413
1343, 204528, 6338.517, 15.8412
1344, 207100, 6338.456, 15.8410
1345, 209955, 6338.395, 15.8409
1346, 212039, 6338.334, 15.8407
1347, 213459, 6338.273, 15.8406
1348, 214679, 6338.211, 15.8404
1349, 215359, 6338.150, 15.8403
1350, 214968, 6338.089, 15.8401
1351, 213917, 6338.028, 15.8400
1352, 213081, 6337.967, 15.8398
1353, 212520, 6337.906, 15.8397
1354, 211602, 6337.845, 15.8395
1355, 210158, 6337.783, 15.8393
1356, 208679, 6337.722, 15.8392
1357, 207562, 6337.661, 15.8390
1358, 206999, 6337.600, 15.8389
1359, 207406, 6337.539, 15.8387
1360, 209036, 6337.478, 15.8386
1361, 211124, 6337.417, 15.8384
1362, 212300, 6337.356, 15.8383
1363, 212092, 6337.294, 15.8381
1364, 211339, 6337.233, 15.8380
1365, 211064, 6337.172, 15.8378
1366, 211669, 6337.111, 15.8377
1367, 213337, 6337.050, 15.8375
1368, 216172, 6336.989, 15.8374
1369, 219401, 6336.928, 15.8372
1370, 221294, 6336.866, 15.8371
1371, 220802, 6336.805, 15.8369
1372, 218992, 6336.744, 15.8367
1373, 218035, 6336.683, 15.8366
1374, 218794, 6336.622, 15.8364
1375, 220118, 6336.561, 15.8363
1376, 220611, 6336.500, 15.8361
1377, 220412, 6336.439, 15.8360
1378, 220669, 6336.377, 15.8358
1379, 221677, 6336.316, 15.8357
1380, 222314, 6336.255, 15.8355
1381, 221503, 6336.194, 15.8354
1382, 219619, 6336.133, 15.8352
1383, 217889, 6336.072, 15.8351
1384, 216812, 6336.011, 15.8349
1385, 215911, 6335.949, 15.8348
1386, 214887, 6335.888, 15.8346
1387, 214060, 6335.827, 15.8345
1388, 213462, 6335.766, 15.8343
1389, 212486, 6335.705, 15.8342
1390, 211059, 6335.644, 15.8340
1391, 210366, 6335.583, 15.8338
1392, 211447, 6335.522, 15.8337
1393, 213578, 6335.460, 15.8335
1394, 215001, 6335.399, 15.8334
1395, 215006, 6335.338, 15.8332
1396, 214306, 6335.277, 15.8331
1397, 213569, 6335.216, 15.8329
1398, 212656, 6335.155, 15.8328
1399, 211354, 6335.094, 15.8326
1400, 209821, 6335.032, 15.8325
1401, 208108, 6334.971, 15.8323
1402, 206286, 6334.910, 15.8322
1403, 205364, 6334.849, 15.8320
1404, 206983, 6334.788, 15.8319
1405, 211383, 6334.727, 15.8317
1406, 216391, 6334.666, 15.8316
1407, 219317, 6334.605, 15.8314
1408, 219601, 6334.543, 15.8312
1409, 218954, 6334.482, 15.8311
1410, 219052, 6334.421, 15.8309
1411, 219671, 6334.360, 15.8308
1412, 219143, 6334.299, 15.8306
1413, 216304, 6334.238, 15.8305
1414, 211857, 6334.177, 15.8303
1415, 207810, 6334.115, 15.8302
1416, 205574, 6334.054, 15.8300
1417, 204837, 6333.993, 15.8299
1418, 204585, 6333.932, 15.8297
1419, 204731, 6333.871, 15.8296
1420, 205934, 6333.810, 15.8294
1421, 207942, 6333.749, 15.8293
1422, 209279, 6333.688, 15.8291
1423, 208958, 6333.626, 15.8290
1424, 207636, 6333.565, 15.8288
1425, 206565, 6333.504, 15.8286
1426, 206167, 6333.443, 15.8285
1427, 206185, 6333.382, 15.8283
1428, 206481, 6333.321, 15.8282
1429, 206825, 6333.260, 15.8280
1430, 206439, 6333.198, 15.8279
1431, 204735, 6333.137, 15.8277
1432, 202353, 6333.076, 15.8276
1433, 200758, 6333.015, 15.8274
1434, 200797, 6332.954, 15.8273
1435, 202056, 6332.893, 15.8271
1436, 203520, 6332.832, 15.8270
1437, 204475, 6332.771, 15.8268
1438, 204985, 6332.709, 15.8267
1439, 205741, 6332.648, 15.8265
1440, 207249, 6332.587, 15.8264
1441, 209028, 6332.526, 15.8262
1442, 210126, 6332.465, 15.8261
1443, 210596, 6332.404, 15.8259
1444, 211606, 6332.343, 15.8257
1445, 213597, 6332.282, 15.8256
1446, 215274, 6332.220, 15.8254
1447, 215319, 6332.159, 15.8253
1448, 214373, 6332.098, 15.8251
1449, 214207, 6332.037, 15.8250
1450, 215429, 6331.976, 15.8248
1451, 217237, 6331.915, 15.8247
1452, 219106, 6331.854, 15.8245
1453, 221367, 6331.792, 15.8244
1454, 223991, 6331.731, 15.8242
1455, 226038, 6331.670, 15.8241
1456, 226774, 6331.609, 15.8239
1457, 226582, 6331.548, 15.8238
1458, 226393, 6331.487, 15.8236
1459, 226734, 6331.426, 15.8235
1460, 227384, 6331.365, 15.8233
1461, 227421, 6331.303, 15.8231
1462, 225707, 6331.242, 15.8230
1463, 222036, 6331.181, 15.8228
1464, 217786, 6331.120, 15.8227
1465, 214712, 6331.059, 15.8225
1466, 213237, 6330.998, 15.8224
1467, 212722, 6330.937, 15.8222
1468, 213197, 6330.875, 15.8221
1469, 215564, 6330.814, 15.8219
1470, 219876, 6330.753, 15.8218
1471, 224532, 6330.692, 15.8216
1472, 227697, 6330.631, 15.8215
1473, 228722, 6330.570, 15.8213
1474, 227901, 6330.509, 15.8212
1475, 225872, 6330.448, 15.8210
1476, 223694, 6330.386, 15.8209
1477, 222487, 6330.325, 15.8207
1478, 222295, 6330.264, 15.8206
1479, 221988, 6330.203, 15.8204
1480, 220886, 6330.142, 15.8202
1481, 219692, 6330.081, 15.8201
1482, 219225, 6330.020, 15.8199
1483, 219087, 6329.958, 15.8198
1484, 218386, 6329.897, 15.8196
1485, 217102, 6329.836, 15.8195
1486, 215871, 6329.775, 15.8193
1487, 214928, 6329.714, 15.8192
1488, 214184, 6329.653, 15.8190
1489, 213948, 6329.592, 15.8189
1490, 214688, 6329.531, 15.8187
1491, 216226, 6329.469, 15.8186
1492, 217878, 6329.408, 15.8184
1493, 219187, 6329.347, 15.8183
1494, 219962, 6329.286, 15.8181
1495, 219918, 6329.225, 15.8180
1496, 218973, 6329.164, 15.8178
1497, 217759, 6329.103, 15.8176
1498, 217158, 6329.041, 15.8175
1499, 217435, 6328.980, 15.8173
1500, 218137, 6328.919, 15.8172
1501, 218530, 6328.858, 15.8170
1502, 217685, 6328.797, 15.8169
1503, 214747, 6328.736, 15.8167
1504, 209999, 6328.675, 15.8166
1505, 205326, 6328.614, 15.8164
1506, 202763, 6328.552, 15.8163
1507, 202632, 6328.491, 15.8161
1508, 203749, 6328.430, 15.8160
1509, 205174, 6328.369, 15.8158
1510, 206945, 6328.308, 15.8157
1511, 209263, 6328.247, 15.8155
1512, 211977, 6328.186, 15.8154
1513, 215018, 6328.124, 15.8152
1514, 218562, 6328.063, 15.8151
1515, 222479, 6328.002, 15.8149
1516, 226103, 6327.941, 15.8147
1517, 228670, 6327.880, 15.8146
1518, 229708, 6327.819, 15.8144
1519, 229212, 6327.758, 15.8143
1520, 227913, 6327.697, 15.8141
1521, 226973, 6327.635, 15.8140
1522, 226651, 6327.574, 15.8138
1523, 225606, 6327.513, 15.8137
1524, 222501, 6327.452, 15.8135
1525, 218108, 6327.391, 15.8134
1526, 214779, 6327.330, 15.8132
1527, 213852, 6327.269, 15.8131
1528, 214699, 6327.207, 15.8129
1529, 216266, 6327.146, 15.8128
1530, 218167, 6327.085, 15.8126
1531, 219939, 6327.024, 15.8125
1532, 220723, 6326.963, 15.8123
1533, 220510, 6326.902, 15.8121
1534, 220585, 6326.841, 15.8120
1535, 221736, 6326.780, 15.8118
1536, 222944, 6326.718, 15.8117
1537, 222771, 6326.657, 15.8115
1538, 221327, 6326.596, 15.8114
1539, 219809, 6326.535, 15.8112
1540, 218735, 6326.474, 15.8111
1541, 217699, 6326.413, 15.8109
1542, 216466, 6326.352, 15.8108
1543, 215221, 6326.290, 15.8106
1544, 213995, 6326.229, 15.8105
1545, 212817, 6326.168, 15.8103
1546, 212229, 6326.107, 15.8102
1547, 212676, 6326.046, 15.8100
1548, 213536, 6325.985, 15.8099
1549, 213704, 6325.924, 15.8097
1550, 213180, 6325.863, 15.8096
1551, 213111, 6325.801, 15.8094
1552, 214141, 6325.740, 15.8092
1553, 215489, 6325.679, 15.8091
1554, 215896, 6325.618, 15.8089
1555, 214874, 6325.557, 15.8088
1556, 213017, 6325.496, 15.8086
1557, 211671, 6325.435, 15.8085
1558, 212195, 6325.373, 15.8083
1559, 214686, 6325.312, 15.8082
1560, 217318, 6325.251, 15.8080
1561, 217796, 6325.190, 15.8079
1562, 215680, 6325.129, 15.8077
1563, 212665, 6325.068, 15.8076
1564, 210590, 6325.007, 15.8074
1565, 210030, 6324.946, 15.8073
1566, 210817, 6324.884, 15.8071
1567, 212621, 6324.823, 15.8070
1568, 214505, 6324.762, 15.8068
1569, 215139, 6324.701, 15.8066
1570, 214361, 6324.640, 15.8065
1571, 213673, 6324.579, 15.8063
1572, 214305, 6324.518, 15.8062
1573, 215623, 6324.456, 15.8060
1574, 216393, 6324.395, 15.8059
1575, 216803, 6324.334, 15.8057
1576, 217822, 6324.273, 15.8056
1577, 218983, 6324.212, 15.8054
1578, 218347, 6324.151, 15.8053
1579, 214865, 6324.090, 15.8051
1580, 209639, 6324.029, 15.8050
1581, 204585, 6323.967, 15.8048
1582, 200843, 6323.906, 15.8047
1583, 198773, 6323.845, 15.8045
1584, 198481, 6323.784, 15.8044
1585, 199668, 6323.723, 15.8042
1586, 201563, 6323.662, 15.8041
1587, 203639, 6323.601, 15.8039
1588, 206071, 6323.539, 15.8037
1589, 209123, 6323.478, 15.8036
1590, 212462, 6323.417, 15.8034
1591, 215385, 6323.356, 15.8033
1592, 217398, 6323.295, 15.8031
1593, 218282, 6323.234, 15.8030
1594, 217994, 6323.173, 15.8028
1595, 216830, 6323.112, 15.8027
1596, 215375, 6323.050, 15.8025
1597, 213986, 6322.989, 15.8024
1598, 212575, 6322.928, 15.8022
1599, 211103, 6322.867, 15.8021
1600, 209960, 6322.806, 15.8019
1601, 209533, 6322.745, 15.8018
1602, 209674, 6322.684, 15.8016
1603, 209903, 6322.622, 15.8015
1604, 209936, 6322.561, 15.8013
1605, 209866, 6322.500, 15.8011
1606, 210042, 6322.439, 15.8010
1607, 210905, 6322.378, 15.8008
1608, 212536, 6322.317, 15.8007
1609, 214234, 6322.256, 15.8005
1610, 215031, 6322.195, 15.8004
1611, 214902, 6322.133, 15.8002
1612, 214987, 6322.072, 15.8001
1613, 216222, 6322.011, 15.7999
1614, 218208, 6321.950, 15.7998
1615, 219850, 6321.889, 15.7996
1616, 220646, 6321.828, 15.7995
1617, 220854, 6321.767, 15.7993
1618, 220855, 6321.706, 15.7992
1619, 221030, 6321.644, 15.7990
1620, 221812, 6321.583, 15.7989
1621, 223061, 6321.522, 15.7987
1622, 223581, 6321.461, 15.7986
1623, 222101, 6321.400, 15.7984
1624, 218816, 6321.339, 15.7982
1625, 215350, 6321.278, 15.7981
1626, 213224, 6321.216, 15.7979
1627, 212881, 6321.155, 15.7978
1628, 214036, 6321.094, 15.7976
1629, 216108, 6321.033, 15.7975
1630, 218257, 6320.972, 15.7973
1631, 219752, 6320.911, 15.7972
1632, 220597, 6320.850, 15.7970
1633, 221197, 6320.789, 15.7969
1634, 221320, 6320.727, 15.7967
1635, 220114, 6320.666, 15.7966
1636, 217415, 6320.605, 15.7964
1637, 214357, 6320.544, 15.7963
1638, 212176, 6320.483, 15.7961
1639, 210943, 6320.422, 15.7960
1640, 209894, 6320.361, 15.7958
1641, 208630, 6320.299, 15.7956
1642, 207543, 6320.238, 15.7955
1643, 207360, 6320.177, 15.7953
1644, 208542, 6320.116, 15.7952
1645, 210825, 6320.055, 15.7950
1646, 213099, 6319.994, 15.7949
1647, 214192, 6319.933, 15.7947
1648, 214081, 6319.872, 15.7946
1649, 213969, 6319.810, 15.7944
1650, 214863, 6319.749, 15.7943
1651, 216545, 6319.688, 15.7941
1652, 218283, 6319.627, 15.7940
1653, 219965, 6319.566, 15.7938
1654, 221872, 6319.505, 15.7937
1655, 223751, 6319.444, 15.7935
1656, 224880, 6319.382, 15.7934
1657, 224960, 6319.321, 15.7932
1658, 224299, 6319.260, 15.7931
1659, 223136, 6319.199, 15.7929
1660, 221380, 6319.138, 15.7927
1661, 219182, 6319.077, 15.7926
1662, 217359, 6319.016, 15.7924
1663, 216995, 6318.955, 15.7923
1664, 218621, 6318.893, 15.7921
1665, 221688, 6318.832, 15.7920
1666, 224715, 6318.771, 15.7918
1667, 226240, 6318.710, 15.7917
1668, 225970, 6318.649, 15.7915
1669, 224883, 6318.588, 15.7914
1670, 223999, 6318.527, 15.7912
1671, 223397, 6318.465, 15.7911
1672, 222734, 6318.404, 15.7909
1673, 222278, 6318.343, 15.7908
1674, 222657, 6318.282, 15.7906
1675, 223722, 6318.221, 15.7905
1676, 224362, 6318.160, 15.7903
1677, 223604, 6318.099, 15.7901
1678, 221419, 6318.038, 15.7900
1679, 218433, 6317.976, 15.7898
1680, 215410, 6317.915, 15.7897
1681, 213113, 6317.854, 15.7895
1682, 212030, 6317.793, 15.7894
1683, 211841, 6317.732, 15.7892
1684, 211567, 6317.671, 15.7891
1685, 210619, 6317.610, 15.7889
1686, 209470, 6317.548, 15.7888
1687, 209050, 6317.487, 15.7886
1688, 209683, 6317.426, 15.7885
1689, 210851, 6317.365, 15.7883
1690, 211689, 6317.304, 15.7882
1691, 211500, 6317.243, 15.7880
1692, 210120, 6317.182, 15.7879
1693, 208207, 6317.121, 15.7877
1694, 206978, 6317.059, 15.7876
1695, 207180, 6316.998, 15.7874
1696, 208257, 6316.937, 15.7872
1697, 208878, 6316.876, 15.7871
1698, 208416, 6316.815, 15.7869
1699, 207623, 6316.754, 15.7868
1700, 207766, 6316.693, 15.7866
1701, 209276, 6316.631, 15.7865
1702, 211399, 6316.570, 15.7863
1703, 212896, 6316.509, 15.7862
1704, 212859, 6316.448, 15.7860
1705, 211167, 6316.387, 15.7859
1706, 208757, 6316.326, 15.7857
1707, 207403, 6316.265, 15.7856
1708, 208507, 6316.204, 15.7854
1709, 211617, 6316.142, 15.7853
1710, 214592, 6316.081, 15.7851
1711, 215800, 6316.020, 15.7850
1712, 215813, 6315.959, 15.7848
1713, 216279, 6315.898, 15.7846
1714, 217498, 6315.837, 15.7845
1715, 218224, 6315.776, 15.7843
1716, 217845, 6315.714, 15.7842
1717, 217417, 6315.653, 15.7840
1718, 217873, 6315.592, 15.7839
1719, 218422, 6315.531, 15.7837
1720, 217840, 6315.470, 15.7836
1721, 216545, 6315.409, 15.7834
1722, 216042, 6315.348, 15.7833
1723, 216654, 6315.287, 15.7831
1724, 217194, 6315.225, 15.7830
1725, 216914, 6315.164, 15.7828
1726, 216394, 6315.103, 15.7827
1727, 216208, 6315.042, 15.7825
1728, 215985, 6314.981, 15.7824
1729, 215480, 6314.920, 15.7822
1730, 215444, 6314.859, 15.7821
1731, 216405, 6314.797, 15.7819
1732, 217337, 6314.736, 15.7817
1733, 216715, 6314.675, 15.7816
1734, 214680, 6314.614, 15.7814
1735, 213102, 6314.553, 15.7813
1736, 213381, 6314.492, 15.7811
1737, 214936, 6314.431, 15.7810
1738, 216157, 6314.370, 15.7808
1739, 216276, 6314.308, 15.7807
1740, 215975, 6314.247, 15.7805
1741, 216401, 6314.186, 15.7804
1742, 217957, 6314.125, 15.7802
1743, 219993, 6314.064, 15.7801
1744, 221514, 6314.003, 15.7799
1745, 222130, 6313.942, 15.7798
1746, 222287, 6313.880, 15.7796
1747, 222591, 6313.819, 15.7795
1748, 223044, 6313.758, 15.7793
1749, 222998, 6313.697, 15.7791
1750, 221777, 6313.636, 15.7790
1751, 219307, 6313.575, 15.7788
1752, 216347, 6313.514, 15.7787
1753, 214215, 6313.453, 15.7785
1754, 214040, 6313.391, 15.7784
1755, 215878, 6313.330, 15.7782
1756, 218436, 6313.269, 15.7781
1757, 219888, 6313.208, 15.7779
1758, 219304, 6313.147, 15.7778
1759, 217462, 6313.086, 15.7776
1760, 216122, 6313.025, 15.7775
1761, 216216, 6312.963, 15.7773
1762, 216788, 6312.902, 15.7772
1763, 216223, 6312.841, 15.7770
1764, 214656, 6312.780, 15.7769
1765, 214406, 6312.719, 15.7767
1766, 217247, 6312.658, 15.7766
1767, 221763, 6312.597, 15.7764
1768, 224563, 6312.536, 15.7762
1769, 224090, 6312.474, 15.7761
1770, 222042, 6312.413, 15.7759
1771, 220792, 6312.352, 15.7758
1772, 220804, 6312.291, 15.7756
1773, 221307, 6312.230, 15.7755
1774, 222198, 6312.169, 15.7753
1775, 223700, 6312.108, 15.7752
1776, 224859, 6312.046, 15.7750
1777, 224125, 6311.985, 15.7749
1778, 221546, 6311.924, 15.7747
1779, 218990, 6311.863, 15.7746
1780, 217833, 6311.802, 15.7744
1781, 217628, 6311.741, 15.7743
1782, 217515, 6311.680, 15.7741
1783, 217684, 6311.619, 15.7740
1784, 218495, 6311.557, 15.7738
1785, 219078, 6311.496, 15.7736
1786, 218064, 6311.435, 15.7735
1787, 215509, 6311.374, 15.7733
1788, 212963, 6311.313, 15.7732
1789, 211601, 6311.252, 15.7730
1790, 211136, 6311.191, 15.7729
1791, 210816, 6311.129, 15.7727
1792, 210696, 6311.068, 15.7726
1793, 211420, 6311.007, 15.7724
1794, 213164, 6310.946, 15.7723
1795, 215296, 6310.885, 15.7721
1796, 216928, 6310.824, 15.7720
1797, 217475, 6310.763, 15.7718
1798, 216819, 6310.702, 15.7717
1799, 215342, 6310.640, 15.7715
1800, 213777, 6310.579, 15.7714
1801, 212785, 6310.518, 15.7712
1802, 212623, 6310.457, 15.7711
1803, 213287, 6310.396, 15.7709
1804, 214730, 6310.335, 15.7707
1805, 216572, 6310.274, 15.7706
1806, 217802, 6310.213, 15.7704
1807, 217488, 6310.151, 15.7703
1808, 215963, 6310.090, 15.7701
1809, 214677, 6310.029, 15.7700
1810, 214442, 6309.968, 15.7698
1811, 214408, 6309.907, 15.7697
1812, 213448, 6309.846, 15.7695
1813, 212120, 6309.785, 15.7694
1814, 212214, 6309.723, 15.7692
1815, 214402, 6309.662, 15.7691
1816, 217350, 6309.601, 15.7689
1817, 219421, 6309.540, 15.7688
1818, 220368, 6309.479, 15.7686
1819, 220945, 6309.418, 15.7685
1820, 221761, 6309.357, 15.7683
1821, 223157, 6309.296, 15.7681
1822, 225425, 6309.234, 15.7680
1823, 228172, 6309.173, 15.7678
1824, 229970, 6309.112, 15.7677
1825, 229681, 6309.051, 15.7675
1826, 227993, 6308.990, 15.7674
1827, 226866, 6308.929, 15.7672
1828, 227569, 6308.868, 15.7671
1829, 229911, 6308.806, 15.7669
1830, 232963, 6308.745, 15.7668
1831, 235536, 6308.684, 15.7666
1832, 236301, 6308.623, 15.7665
1833, 234783, 6308.562, 15.7663
1834, 232270, 6308.501, 15.7662
1835, 230425, 6308.440, 15.7660
1836, 228864, 6308.379, 15.7659
1837, 225593, 6308.317, 15.7657
1838, 220287, 6308.256, 15.7656
1839, 215486, 6308.195, 15.7654
1840, 213522, 6308.134, 15.7652
1841, 213714, 6308.073, 15.7651
1842, 213993, 6308.012, 15.7649
1843, 214030, 6307.951, 15.7648
1844, 214923, 6307.889, 15.7646
1845, 216537, 6307.828, 15.7645
1846, 217317, 6307.767, 15.7643
1847, 216756, 6307.706, 15.7642
1848, 216193, 6307.645, 15.7640
1849, 216769, 6307.584, 15.7639
1850, 218184, 6307.523, 15.7637
1851, 219911, 6307.462, 15.7636
1852, 222112, 6307.400, 15.7634
1853, 224624, 6307.339, 15.7633
1854, 226359, 6307.278, 15.7631
1855, 226678, 6307.217, 15.7630
1856, 226292, 6307.156, 15.7628
1857, 225927, 6307.095, 15.7626
1858, 225171, 6307.034, 15.7625
1859, 223726, 6306.972, 15.7623
1860, 222751, 6306.911, 15.7622
1861, 223427, 6306.850, 15.7620
1862, 224899, 6306.789, 15.7619
1863, 225226, 6306.728, 15.7617
1864, 224108, 6306.667, 15.7616
1865, 223076, 6306.606, 15.7614
1866, 222991, 6306.545, 15.7613
1867, 222921, 6306.483, 15.7611
1868, 221856, 6306.422, 15.7610
1869, 220175, 6306.361, 15.7608
1870, 218882, 6306.300, 15.7607
1871, 218565, 6306.239, 15.7605
1872, 219715, 6306.178, 15.7604
1873, 222833, 6306.117, 15.7602
1874, 227312, 6306.055, 15.7601
1875, 231127, 6305.994, 15.7599
1876, 232729, 6305.933, 15.7597
1877, 232649, 6305.872, 15.7596
1878, 232281, 6305.811, 15.7594
1879, 231703, 6305.750, 15.7593
1880, 229922, 6305.689, 15.7591
1881, 226912, 6305.628, 15.7590
1882, 224142, 6305.566, 15.7588
1883, 222909, 6305.505, 15.7587
1884, 223122, 6305.444, 15.7585
1885, 223896, 6305.383, 15.7584
1886, 224522, 6305.322, 15.7582
1887, 224707, 6305.261, 15.7581
1888, 224601, 6305.200, 15.7579
1889, 224832, 6305.138, 15.7578
1890, 225840, 6305.077, 15.7576
1891, 227057, 6305.016, 15.7575
1892, 227449, 6304.955, 15.7573
1893, 226959, 6304.894, 15.7571
1894, 226479, 6304.833, 15.7570
1895, 226239, 6304.772, 15.7568
1896, 225453, 6304.711, 15.7567
1897, 224098, 6304.649, 15.7565
1898, 223706, 6304.588, 15.7564
1899, 225203, 6304.527, 15.7562
1900, 226947, 6304.466, 15.7561
1901, 226529, 6304.405, 15.7559
1902, 224095, 6304.344, 15.7558
1903, 222228, 6304.283, 15.7556
1904, 222519, 6304.221, 15.7555
1905, 223940, 6304.160, 15.7553
1906, 225072, 6304.099, 15.7552
1907, 226244, 6304.038, 15.7550
1908, 228248, 6303.977, 15.7549
1909, 230042, 6303.916, 15.7547
1910, 229404, 6303.855, 15.7546
1911, 225746, 6303.794, 15.7544
1912, 221119, 6303.732, 15.7542
1913, 218195, 6303.671, 15.7541
1914, 217940, 6303.610, 15.7539
1915, 219343, 6303.549, 15.7538
1916, 220686, 6303.488, 15.7536
1917, 220779, 6303.427, 15.7535
1918, 219561, 6303.366, 15.7533
1919, 217988, 6303.304, 15.7532
1920, 217314, 6303.243, 15.7530
1921, 218275, 6303.182, 15.7529
1922, 220864, 6303.121, 15.7527
1923, 224594, 6303.060, 15.7526
1924, 228589, 6302.999, 15.7524
1925, 231630, 6302.938, 15.7523
1926, 232770, 6302.877, 15.7521
1927, 232192, 6302.815, 15.7520
1928, 231171, 6302.754, 15.7518
1929, 230865, 6302.693, 15.7516
1930, 231173, 6302.632, 15.7515
1931, 230795, 6302.571, 15.7513
1932, 228365, 6302.510, 15.7512
1933, 223698, 6302.449, 15.7510
1934, 218170, 6302.387, 15.7509
1935, 213816, 6302.326, 15.7507
1936, 211700, 6302.265, 15.7506
1937, 211125, 6302.204, 15.7504
1938, 210638, 6302.143, 15.7503
1939, 209617, 6302.082, 15.7501
1940, 208506, 6302.021, 15.7500
1941, 207757, 6301.960, 15.7498
1942, 207303, 6301.898, 15.7497
1943, 207215, 6301.837, 15.7495
1944, 208028, 6301.776, 15.7494
1945, 209937, 6301.715, 15.7492
1946, 212174, 6301.654, 15.7490
1947, 213717, 6301.593, 15.7489
1948, 214307, 6301.532, 15.7487
1949, 214365, 6301.470, 15.7486
1950, 214282, 6301.409, 15.7484
1951, 214248, 6301.348, 15.7483
1952, 214478, 6301.287, 15.7481
1953, 215061, 6301.226, 15.7480
1954, 215788, 6301.165, 15.7478
1955, 216599, 6301.104, 15.7477
1956, 217902, 6301.043, 15.7475
1957, 219899, 6300.981, 15.7474
1958, 221821, 6300.920, 15.7472
1959, 222476, 6300.859, 15.7471
1960, 221392, 6300.798, 15.7469
1961, 218849, 6300.737, 15.7468
1962, 215138, 6300.676, 15.7466
1963, 210826, 6300.615, 15.7465
1964, 207613, 6300.553, 15.7463
1965, 207541, 6300.492, 15.7461
1966, 210681, 6300.431, 15.7460
1967, 214531, 6300.370, 15.7458
1968, 216551, 6300.309, 15.7457
1969, 216650, 6300.248, 15.7455
1970, 216301, 6300.187, 15.7454
1971, 215787, 6300.126, 15.7452
1972, 213700, 6300.064, 15.7451
1973, 209329, 6300.003, 15.7449
1974, 204396, 6299.942, 15.7448
1975, 201701, 6299.881, 15.7446
1976, 202406, 6299.820, 15.7445
1977, 205255, 6299.759, 15.7443
1978, 208280, 6299.698, 15.7442
1979, 210723, 6299.636, 15.7440
1980, 213154, 6299.575, 15.7439
1981, 216159, 6299.514, 15.7437
1982, 219359, 6299.453, 15.7435
1983, 221745, 6299.392, 15.7434
1984, 222703, 6299.331, 15.7432
1985, 222574, 6299.270, 15.7431
1986, 222359, 6299.209, 15.7429
1987, 222976, 6299.147, 15.7428
1988, 224526, 6299.086, 15.7426
1989, 226053, 6299.025, 15.7425
1990, 226270, 6298.964, 15.7423
1991, 224948, 6298.903, 15.7422
1992, 223492, 6298.842, 15.7420
1993, 223688, 6298.781, 15.7419
1994, 225856, 6298.720, 15.7417
1995, 228667, 6298.658, 15.7416
1996, 230643, 6298.597, 15.7414
1997, 231189, 6298.536, 15.7413
1998, 230203, 6298.475, 15.7411
1999, 227750, 6298.414, 15.7410
2000, 224749, 6298.353, 15.7408
2001, 223143, 6298.292, 15.7406
2002, 224279, 6298.230, 15.7405
2003, 227299, 6298.169, 15.7403
2004, 229995, 6298.108, 15.7402
2005, 231157, 6298.047, 15.7400
2006, 231303, 6297.986, 15.7399
2007, 231168, 6297.925, 15.7397
2008, 230612, 6297.864, 15.7396
2009, 229514, 6297.803, 15.7394
2010, 228809, 6297.741, 15.7393
2011, 229620, 6297.680, 15.7391
2012, 231567, 6297.619, 15.7390
2013, 232767, 6297.558, 15.7388
2014, 231739, 6297.497, 15.7387
2015, 228791, 6297.436, 15.7385
2016, 225369, 6297.375, 15.7384
2017, 222558, 6297.313, 15.7382
2018, 220649, 6297.252, 15.7380
2019, 219752, 6297.191, 15.7379
2020, 219978, 6297.130, 15.7377
2021, 220839, 6297.069, 15.7376
2022, 221220, 6297.008, 15.7374
2023, 220512, 6296.947, 15.7373
2024, 219439, 6296.886, 15.7371
2025, 219167, 6296.824, 15.7370
2026, 219870, 6296.763, 15.7368
2027, 220771, 6296.702, 15.7367
2028, 221309, 6296.641, 15.7365
2029, 221333, 6296.580, 15.7364
2030, 220263, 6296.519, 15.7362
2031, 217348, 6296.458, 15.7361
2032, 213197, 6296.396, 15.7359
2033, 209857, 6296.335, 15.7358
2034, 208617, 6296.274, 15.7356
2035, 208723, 6296.213, 15.7355
2036, 209153, 6296.152, 15.7353
2037, 210467, 6296.091, 15.7351
2038, 213354, 6296.030, 15.7350
2039, 216199, 6295.969, 15.7348
2040, 216213, 6295.907, 15.7347
2041, 213051, 6295.846, 15.7345
2042, 209447, 6295.785, 15.7344
2043, 207775, 6295.724, 15.7342
2044, 207744, 6295.663, 15.7341
2045, 208219, 6295.602, 15.7339
2046, 209501, 6295.541, 15.7338
2047, 212339, 6295.479, 15.7336
2048, 215951, 6295.418, 15.7335
2049, 218775, 6295.357, 15.7333
2050, 220561, 6295.296, 15.7332
2051, 222166, 6295.235, 15.7330
2052, 223676, 6295.174, 15.7329
2053, 224340, 6295.113, 15.7327
2054, 224158, 6295.052, 15.7325
2055, 223883, 6294.990, 15.7324
2056, 223354, 6294.929, 15.7322
2057, 221586, 6294.868, 15.7321
2058, 219014, 6294.807, 15.7319
2059, 217824, 6294.746, 15.7318
2060, 218890, 6294.685, 15.7316
2061, 219807, 6294.624, 15.7315
2062, 217677, 6294.562, 15.7313
2063, 213126, 6294.501, 15.7312
2064, 209759, 6294.440, 15.7310
2065, 209758, 6294.379, 15.7309
2066, 211664, 6294.318, 15.7307
2067, 212800, 6294.257, 15.7306
2068, 212392, 6294.196, 15.7304
2069, 211604, 6294.135, 15.7303
2070, 211673, 6294.073, 15.7301
2071, 213052, 6294.012, 15.7300
2072, 215607, 6293.951, 15.7298
2073, 218498, 6293.890, 15.7296
2074, 220305, 6293.829, 15.7295
2075, 220405, 6293.768, 15.7293
2076, 220079, 6293.707, 15.7292
2077, 221188, 6293.645, 15.7290
2078, 223728, 6293.584, 15.7289
2079, 225714, 6293.523, 15.7287
2080, 225667, 6293.462, 15.7286
2081, 224090, 6293.401, 15.7284
2082, 222062, 6293.340, 15.7283
2083, 219526, 6293.279, 15.7281
2084, 215933, 6293.218, 15.7280
2085, 211837, 6293.156, 15.7278
2086, 208620, 6293.095, 15.7277
2087, 206866, 6293.034, 15.7275
2088, 205998, 6292.973, 15.7274
2089, 205560, 6292.912, 15.7272
2090, 205973, 6292.851, 15.7270
2091, 207834, 6292.790, 15.7269
2092, 211127, 6292.728, 15.7267
2093, 215297, 6292.667, 15.7266
2094, 219473, 6292.606, 15.7264
2095, 222488, 6292.545, 15.7263
2096, 223402, 6292.484, 15.7261
2097, 222515, 6292.423, 15.7260
2098, 221452, 6292.362, 15.7258
2099, 221727, 6292.301, 15.7257
2100, 223281, 6292.239, 15.7255
2101, 224620, 6292.178, 15.7254
2102, 224331, 6292.117, 15.7252
2103, 222435, 6292.056, 15.7251
2104, 220424, 6291.995, 15.7249
2105, 219935, 6291.934, 15.7248
2106, 221148, 6291.873, 15.7246
2107, 222564, 6291.811, 15.7245
2108, 222673, 6291.750, 15.7243
2109, 221621, 6291.689, 15.7241
2110, 220718, 6291.628, 15.7240
2111, 220561, 6291.567, 15.7238
2112, 220477, 6291.506, 15.7237
2113, 219821, 6291.445, 15.7235
2114, 218839, 6291.384, 15.7234
2115, 217944, 6291.322, 15.7232
2116, 217042, 6291.261, 15.7231
2117, 216191, 6291.200, 15.7229
2118, 216118, 6291.139, 15.7228
2119, 217340, 6291.078, 15.7226
2120, 219286, 6291.017, 15.7225
2121, 221019, 6290.956, 15.7223
2122, 222339, 6290.894, 15.7222
2123, 223537, 6290.833, 15.7220
2124, 224566, 6290.772, 15.7219
2125, 225287, 6290.711, 15.7217
2126, 226168, 6290.650, 15.7215
2127, 227784, 6290.589, 15.7214
2128, 229829, 6290.528, 15.7212
2129, 231379, 6290.467, 15.7211
2130, 231932, 6290.405, 15.7209
2131, 231390, 6290.344, 15.7208
2132, 229420, 6290.283, 15.7206
2133, 226050, 6290.222, 15.7205
2134, 222762, 6290.161, 15.7203
2135, 221515, 6290.100, 15.7202
2136, 222238, 6290.039, 15.7200
2137, 222502, 6289.977, 15.7199
2138, 220464, 6289.916, 15.7197
2139, 217181, 6289.855, 15.7196
2140, 215219, 6289.794, 15.7194
2141, 215707, 6289.733, 15.7193
2142, 217707, 6289.672, 15.7191
2143, 219824, 6289.611, 15.7190
2144, 221286, 6289.550, 15.7188
2145, 221645, 6289.488, 15.7186
2146, 220649, 6289.427, 15.7185
2147, 218795, 6289.366, 15.7183
2148, 217286, 6289.305, 15.7182
2149, 217045, 6289.244, 15.7180
2150, 218039, 6289.183, 15.7179
2151, 219653, 6289.122, 15.7177
2152, 221311, 6289.060, 15.7176
2153, 222509, 6288.999, 15.7174
2154, 222672, 6288.938, 15.7173
2155, 221398, 6288.877, 15.7171
2156, 218969, 6288.816, 15.7170
2157, 216532, 6288.755, 15.7168
2158, 215592, 6288.694, 15.7167
2159, 216983, 6288.633, 15.7165
2160, 220079, 6288.571, 15.7164
2161, 223218, 6288.510, 15.7162
2162, 225209, 6288.449, 15.7160
2163, 226292, 6288.388, 15.7159
2164, 227465, 6288.327, 15.7157
2165, 229196, 6288.266, 15.7156
2166, 231202, 6288.205, 15.7154
2167, 233193, 6288.144, 15.7153
2168, 235098, 6288.082, 15.7151
2169, 236584, 6288.021, 15.7150
2170, 237080, 6287.960, 15.7148
2171, 236497, 6287.899, 15.7147
2172, 235315, 6287.838, 15.7145
2173, 233746, 6287.777, 15.7144
2174, 231503, 6287.716, 15.7142
2175, 228789, 6287.654, 15.7141
2176, 226813, 6287.593, 15.7139
2177, 226526, 6287.532, 15.7138
2178, 227304, 6287.471, 15.7136
2179, 227646, 6287.410, 15.7135
2180, 226943, 6287.349, 15.7133
2181, 225695, 6287.288, 15.7131
2182, 224249, 6287.227, 15.7130
2183, 222467, 6287.165, 15.7128
2184, 220744, 6287.104, 15.7127
2185, 220149, 6287.043, 15.7125
2186, 220916, 6286.982, 15.7124
2187, 221762, 6286.921, 15.7122
2188, 221613, 6286.860, 15.7121
2189, 221245, 6286.799, 15.7119
2190, 222151, 6286.737, 15.7118
2191, 224162, 6286.676, 15.7116
2192, 225455, 6286.615, 15.7115
2193, 224890, 6286.554, 15.7113
2194, 223231, 6286.493, 15.7112
2195, 221731, 6286.432, 15.7110
2196, 220508, 6286.371, 15.7109
2197, 218863, 6286.310, 15.7107
2198, 216508, 6286.248, 15.7105
2199, 213836, 6286.187, 15.7104
2200, 211474, 6286.126, 15.7102
2201, 210077, 6286.065, 15.7101
2202, 210115, 6286.004, 15.7099
2203, 211255, 6285.943, 15.7098
2204, 212300, 6285.882, 15.7096
2205, 212393, 6285.820, 15.7095
2206, 212070, 6285.759, 15.7093
2207, 212526, 6285.698, 15.7092
2208, 214078, 6285.637, 15.7090
2209, 215977, 6285.576, 15.7089
2210, 217609, 6285.515, 15.7087
2211, 219070, 6285.454, 15.7086
2212, 220454, 6285.393, 15.7084
2213, 221352, 6285.331, 15.7083
2214, 221434, 6285.270, 15.7081
2215, 221083, 6285.209, 15.7080
2216, 221007, 6285.148, 15.7078
2217, 221377, 6285.087, 15.7076
2218, 221612, 6285.026, 15.7075
2219, 220881, 6284.965, 15.7073
2220, 218849, 6284.903, 15.7072
2221, 216204, 6284.842, 15.7070
2222, 214467, 6284.781, 15.7069
2223, 214827, 6284.720, 15.7067
2224, 216970, 6284.659, 15.7066
2225, 219399, 6284.598, 15.7064
2226, 221035, 6284.537, 15.7063
2227, 222031, 6284.476, 15.7061
2228, 222779, 6284.414, 15.7060
2229, 222854, 6284.353, 15.7058
2230, 221632, 6284.292, 15.7057
2231, 219637, 6284.231, 15.7055
2232, 218345, 6284.170, 15.7054
2233, 218571, 6284.109, 15.7052
2234, 219632, 6284.048, 15.7050
2235, 220328, 6283.986, 15.7049
2236, 220201, 6283.925, 15.7047
2237, 219544, 6283.864, 15.7046
2238, 218607, 6283.803, 15.7044
2239, 217323, 6283.742, 15.7043
2240, 215714, 6283.681, 15.7041
2241, 214191, 6283.620, 15.7040
2242, 213352, 6283.559, 15.7038
2243, 213576, 6283.497, 15.7037
2244, 214793, 6283.436, 15.7035
2245, 216563, 6283.375, 15.7034
2246, 218336, 6283.314, 15.7032
2247, 219588, 6283.253, 15.7031
2248, 219694, 6283.192, 15.7029
2249, 218080, 6283.131, 15.7028
2250, 215056, 6283.069, 15.7026
2251, 212396, 6283.008, 15.7025
2252, 212171, 6282.947, 15.7023
2253, 214495, 6282.886, 15.7021
2254, 217080, 6282.825, 15.7020
2255, 217700, 6282.764, 15.7018
2256, 216599, 6282.703, 15.7017
2257, 215548, 6282.642, 15.7015
2258, 215023, 6282.580, 15.7014
2259, 213815, 6282.519, 15.7012
2260, 211605, 6282.458, 15.7011
2261, 210261, 6282.397, 15.7009
2262, 211478, 6282.336, 15.7008
2263, 214189, 6282.275, 15.7006
2264, 215723, 6282.214, 15.7005
2265, 215086, 6282.152, 15.7003
2266, 213772, 6282.091, 15.7002
2267, 213495, 6282.030, 15.7000
2268, 214489, 6281.969, 15.6999
2269, 216164, 6281.908, 15.6997
2270, 217996, 6281.847, 15.6995
2271, 219171, 6281.786, 15.6994
2272, 218568, 6281.725, 15.6992
2273, 216176, 6281.663, 15.6991
2274, 213940, 6281.602, 15.6989
2275, 214089, 6281.541, 15.6988
2276, 216683, 6281.480, 15.6986
2277, 219502, 6281.419, 15.6985
2278, 220465, 6281.358, 15.6983
2279, 219747, 6281.297, 15.6982
2280, 219463, 6281.235, 15.6980
2281, 221439, 6281.174, 15.6979
2282, 225230, 6281.113, 15.6977
2283, 228360, 6281.052, 15.6976
2284, 228826, 6280.991, 15.6974
2285, 227290, 6280.930, 15.6973
2286, 226117, 6280.869, 15.6971
2287, 226156, 6280.808, 15.6970
2288, 225570, 6280.746, 15.6968
2289, 222476, 6280.685, 15.6966
2290, 217716, 6280.624, 15.6965
2291, 213790, 6280.563, 15.6963
2292, 211724, 6280.502, 15.6962
2293, 210439, 6280.441, 15.6960
2294, 209006, 6280.380, 15.6959
2295, 207908, 6280.318, 15.6957
2296, 207689, 6280.257, 15.6956
2297, 207787, 6280.196, 15.6954
2298, 207523, 6280.135, 15.6953
2299, 207305, 6280.074, 15.6951
2300, 207891, 6280.013, 15.6950
2301, 209051, 6279.952, 15.6948
2302, 209852, 6279.891, 15.6947
2303, 210056, 6279.829, 15.6945
2304, 210519, 6279.768, 15.6944
2305, 212225, 6279.707, 15.6942
2306, 215304, 6279.646, 15.6940
2307, 218789, 6279.585, 15.6939
2308, 221040, 6279.524, 15.6937
2309, 220803, 6279.463, 15.6936
2310, 218458, 6279.401, 15.6934
2311, 216128, 6279.340, 15.6933
2312, 216030, 6279.279, 15.6931
2313, 218628, 6279.218, 15.6930
2314, 222570, 6279.157, 15.6928
2315, 226192, 6279.096, 15.6927
2316, 228698, 6279.035, 15.6925
2317, 230099, 6278.974, 15.6924
2318, 230630, 6278.912, 15.6922
2319, 230479, 6278.851, 15.6921
2320, 229864, 6278.790, 15.6919
2321, 229188, 6278.729, 15.6918
2322, 229023, 6278.668, 15.6916
2323, 229694, 6278.607, 15.6915
2324, 230706, 6278.546, 15.6913
2325, 230961, 6278.484, 15.6911
2326, 229914, 6278.423, 15.6910
2327, 228273, 6278.362, 15.6908
2328, 227123, 6278.301, 15.6907
2329, 226527, 6278.240, 15.6905
2330, 225646, 6278.179, 15.6904
2331, 224169, 6278.118, 15.6902
2332, 223004, 6278.057, 15.6901
2333, 223220, 6277.995, 15.6899
2334, 224779, 6277.934, 15.6898
2335, 226681, 6277.873, 15.6896
2336, 227992, 6277.812, 15.6895
2337, 228359, 6277.751, 15.6893
2338, 227758, 6277.690, 15.6892
2339, 226287, 6277.629, 15.6890
2340, 224312, 6277.567, 15.6889
2341, 222511, 6277.506, 15.6887
2342, 221564, 6277.445, 15.6885
2343, 221730, 6277.384, 15.6884
2344, 222695, 6277.323, 15.6882
2345, 223795, 6277.262, 15.6881
2346, 224557, 6277.201, 15.6879
2347, 225166, 6277.140, 15.6878
2348, 226213, 6277.078, 15.6876
2349, 227829, 6277.017, 15.6875
2350, 229303, 6276.956, 15.6873
2351, 229917, 6276.895, 15.6872
2352, 229988, 6276.834, 15.6870
2353, 230484, 6276.773, 15.6869
2354, 231594, 6276.712, 15.6867
2355, 232307, 6276.651, 15.6866
2356, 231773, 6276.589, 15.6864
2357, 230456, 6276.528, 15.6863
2358, 229407, 6276.467, 15.6861
2359, 228884, 6276.406, 15.6860
2360, 228521, 6276.345, 15.6858
2361, 228521, 6276.284, 15.6856
2362, 229597, 6276.223, 15.6855
2363, 231620, 6276.161, 15.6853
2364, 233398, 6276.100, 15.6852
2365, 234181, 6276.039, 15.6850
2366, 234364, 6275.978, 15.6849
2367, 234126, 6275.917, 15.6847
2368, 232530, 6275.856, 15.6846
2369, 229134, 6275.795, 15.6844
2370, 225735, 6275.734, 15.6843
2371, 224957, 6275.672, 15.6841
2372, 227164, 6275.611, 15.6840
2373, 230048, 6275.550, 15.6838
2374, 231409, 6275.489, 15.6837
2375, 231165, 6275.428, 15.6835
2376, 230417, 6275.367, 15.6834
2377, 229795, 6275.306, 15.6832
2378, 229314, 6275.244, 15.6830
2379, 228843, 6275.183, 15.6829
2380, 227925, 6275.122, 15.6827
2381, 225935, 6275.061, 15.6826
2382, 223204, 6275.000, 15.6824
2383, 221289, 6274.939, 15.6823
2384, 221225, 6274.878, 15.6821
2385, 221934, 6274.817, 15.6820
2386, 221229, 6274.755, 15.6818
2387, 218130, 6274.694, 15.6817
2388, 213525, 6274.633, 15.6815
2389, 209007, 6274.572, 15.6814
2390, 205848, 6274.511, 15.6812
2391, 204712, 6274.450, 15.6811
2392, 205286, 6274.389, 15.6809
2393, 206292, 6274.327, 15.6808
2394, 206809, 6274.266, 15.6806
2395, 207588, 6274.205, 15.6805
2396, 210145, 6274.144, 15.6803
2397, 214488, 6274.083, 15.6801
2398, 218726, 6274.022, 15.6800
2399, 221134, 6273.961, 15.6798
2400, 221693, 6273.900, 15.6797
2401, 221305, 6273.838, 15.6795
2402, 220573, 6273.777, 15.6794
2403, 219998, 6273.716, 15.6792
2404, 220404, 6273.655, 15.6791
2405, 222057, 6273.594, 15.6789
2406, 223771, 6273.533, 15.6788
2407, 223987, 6273.472, 15.6786
2408, 222701, 6273.410, 15.6785
2409, 221429, 6273.349, 15.6783
2410, 221171, 6273.288, 15.6782
2411, 221234, 6273.227, 15.6780
2412, 220521, 6273.166, 15.6779
2413, 219257, 6273.105, 15.6777
2414, 218689, 6273.044, 15.6775
2415, 219308, 6272.983, 15.6774
2416, 220216, 6272.921, 15.6772
2417, 220494, 6272.860, 15.6771
2418, 220460, 6272.799, 15.6769
2419, 220900, 6272.738, 15.6768
2420, 221433, 6272.677, 15.6766
2421, 220664, 6272.616, 15.6765
2422, 218211, 6272.555, 15.6763
2423, 215684, 6272.493, 15.6762
2424, 214942, 6272.432, 15.6760
2425, 215912, 6272.371, 15.6759
2426, 216937, 6272.310, 15.6757
2427, 216940, 6272.249, 15.6756
2428, 216319, 6272.188, 15.6754
2429, 215814, 6272.127, 15.6753
2430, 215510, 6272.066, 15.6751
2431, 215232, 6272.004, 15.6750
2432, 215100, 6271.943, 15.6748
2433, 215272, 6271.882, 15.6746
2434, 215725, 6271.821, 15.6745
2435, 216516, 6271.760, 15.6743
2436, 217621, 6271.699, 15.6742
2437, 218349, 6271.638, 15.6740
2438, 217874, 6271.576, 15.6739
2439, 216817, 6271.515, 15.6737
2440, 217184, 6271.454, 15.6736
2441, 219830, 6271.393, 15.6734
2442, 222885, 6271.332, 15.6733
2443, 223989, 6271.271, 15.6731
2444, 223467, 6271.210, 15.6730
2445, 223667, 6271.149, 15.6728
2446, 225313, 6271.087, 15.6727
2447, 226311, 6271.026, 15.6725
2448, 224842, 6270.965, 15.6724
2449, 222209, 6270.904, 15.6722
2450, 221470, 6270.843, 15.6720
2451, 223941, 6270.782, 15.6719
2452, 228055, 6270.721, 15.6717
2453, 231231, 6270.659, 15.6716
2454, 231818, 6270.598, 15.6714
2455, 229542, 6270.537, 15.6713
2456, 225240, 6270.476, 15.6711
2457, 220599, 6270.415, 15.6710
2458, 217359, 6270.354, 15.6708
2459, 216071, 6270.293, 15.6707
2460, 215723, 6270.232, 15.6705
2461, 214850, 6270.170, 15.6704
2462, 212984, 6270.109, 15.6702
2463, 210924, 6270.048, 15.6701
2464, 209824, 6269.987, 15.6699
2465, 210282, 6269.926, 15.6698
2466, 212213, 6269.865, 15.6696
2467, 215285, 6269.804, 15.6694
2468, 219225, 6269.742, 15.6693
2469, 223741, 6269.681, 15.6691
2470, 228253, 6269.620, 15.6690
2471, 231848, 6269.559, 15.6688
2472, 233643, 6269.498, 15.6687
2473, 233338, 6269.437, 15.6685
2474, 231447, 6269.376, 15.6684
2475, 228950, 6269.315, 15.6682
2476, 226635, 6269.253, 15.6681
2477, 224822, 6269.192, 15.6679
2478, 223633, 6269.131, 15.6678
2479, 223227, 6269.070, 15.6676
2480, 223459, 6269.009, 15.6675
2481, 223527, 6268.948, 15.6673
2482, 222470, 6268.887, 15.6672
2483, 220146, 6268.825, 15.6670
2484, 217363, 6268.764, 15.6669
2485, 215051, 6268.703, 15.6667
2486, 213734, 6268.642, 15.6665
2487, 213888, 6268.581, 15.6664
2488, 215968, 6268.520, 15.6662
2489, 219525, 6268.459, 15.6661
2490, 222888, 6268.398, 15.6659
2491, 224561, 6268.336, 15.6658
2492, 224567, 6268.275, 15.6656
2493, 223750, 6268.214, 15.6655
2494, 222224, 6268.153, 15.6653
2495, 219613, 6268.092, 15.6652
2496, 216644, 6268.031, 15.6650
2497, 215083, 6267.970, 15.6649
2498, 215678, 6267.908, 15.6647
2499, 217187, 6267.847, 15.6646
2500, 218036, 6267.786, 15.6644
2501, 218101, 6267.725, 15.6643
2502, 218234, 6267.664, 15.6641
2503, 218797, 6267.603, 15.6639
2504, 219354, 6267.542, 15.6638
2505, 219358, 6267.481, 15.6636
2506, 218523, 6267.419, 15.6635
2507, 217027, 6267.358, 15.6633
2508, 215771, 6267.297, 15.6632
2509, 215743, 6267.236, 15.6630
2510, 216462, 6267.175, 15.6629
2511, 215867, 6267.114, 15.6627
2512, 212717, 6267.053, 15.6626
2513, 208488, 6266.991, 15.6624
2514, 205890, 6266.930, 15.6623
2515, 206059, 6266.869, 15.6621
2516, 208301, 6266.808, 15.6620
2517, 211986, 6266.747, 15.6618
2518, 217061, 6266.686, 15.6617
2519, 222745, 6266.625, 15.6615
2520, 227298, 6266.564, 15.6614
2521, 229476, 6266.502, 15.6612
2522, 229175, 6266.441, 15.6610
2523, 226594, 6266.380, 15.6609
2524, 222193, 6266.319, 15.6607
2525, 217767, 6266.258, 15.6606
2526, 215883, 6266.197, 15.6604
2527, 217276, 6266.136, 15.6603
2528, 219904, 6266.075, 15.6601
2529, 221469, 6266.013, 15.6600
2530, 221827, 6265.952, 15.6598
2531, 222080, 6265.891, 15.6597
2532, 222573, 6265.830, 15.6595
2533, 223158, 6265.769, 15.6594
2534, 224474, 6265.708, 15.6592
2535, 227167, 6265.647, 15.6591
2536, 230192, 6265.585, 15.6589
2537, 231555, 6265.524, 15.6588
2538, 230824, 6265.463, 15.6586
2539, 229510, 6265.402, 15.6584
2540, 228797, 6265.341, 15.6583
2541, 228236, 6265.280, 15.6581
2542, 227041, 6265.219, 15.6580
2543, 225417, 6265.158, 15.6578
2544, 223913, 6265.096, 15.6577
2545, 222497, 6265.035, 15.6575
2546, 221074, 6264.974, 15.6574
2547, 220183, 6264.913, 15.6572
2548, 220237, 6264.852, 15.6571
2549, 220579, 6264.791, 15.6569
2550, 220193, 6264.730, 15.6568
2551, 219086, 6264.668, 15.6566
2552, 218108, 6264.607, 15.6565
2553, 217550, 6264.546, 15.6563
2554, 216918, 6264.485, 15.6562
2555, 216285, 6264.424, 15.6560
2556, 216823, 6264.363, 15.6559
2557, 219195, 6264.302, 15.6557
2558, 221985, 6264.241, 15.6555
2559, 222820, 6264.179, 15.6554
2560, 221174, 6264.118, 15.6552
2561, 219196, 6264.057, 15.6551
2562, 219326, 6263.996, 15.6549
2563, 221668, 6263.935, 15.6548
2564, 224298, 6263.874, 15.6546
2565, 225675, 6263.813, 15.6545
2566, 225816, 6263.751, 15.6543
2567, 225260, 6263.690, 15.6542
2568, 223944, 6263.629, 15.6540
2569, 221529, 6263.568, 15.6539
2570, 218163, 6263.507, 15.6537
2571, 214444, 6263.446, 15.6536
2572, 211111, 6263.385, 15.6534
2573, 209065, 6263.324, 15.6533
2574, 209054, 6263.262, 15.6531
2575, 210773, 6263.201, 15.6529
2576, 212778, 6263.140, 15.6528
2577, 213898, 6263.079, 15.6526
2578, 214343, 6263.018, 15.6525
2579, 214870, 6262.957, 15.6523
2580, 215410, 6262.896, 15.6522
2581, 215423, 6262.834, 15.6520
2582, 215276, 6262.773, 15.6519
2583, 216191, 6262.712, 15.6517
2584, 218695, 6262.651, 15.6516
2585, 221885, 6262.590, 15.6514
2586, 224518, 6262.529, 15.6513
2587, 226252, 6262.468, 15.6511
2588, 227620, 6262.407, 15.6510
2589, 229219, 6262.345, 15.6508
2590, 231135, 6262.284, 15.6507
2591, 232893, 6262.223, 15.6505
2592, 233924, 6262.162, 15.6504
2593, 234279, 6262.101, 15.6502
2594, 234592, 6262.040, 15.6500
2595, 234904, 6261.979, 15.6499
2596, 233908, 6261.917, 15.6497
2597, 230296, 6261.856, 15.6496
2598, 224856, 6261.795, 15.6494
2599, 220325, 6261.734, 15.6493
2600, 218768, 6261.673, 15.6491
2601, 219649, 6261.612, 15.6490
2602, 220802, 6261.551, 15.6488
2603, 220739, 6261.490, 15.6487
2604, 219688, 6261.428, 15.6485
2605, 218832, 6261.367, 15.6484
2606, 218961, 6261.306, 15.6482
2607, 219780, 6261.245, 15.6481
2608, 220352, 6261.184, 15.6479
2609, 220318, 6261.123, 15.6478
2610, 220460, 6261.062, 15.6476
2611, 221650, 6261.000, 15.6474
2612, 223448, 6260.939, 15.6473
2613, 224432, 6260.878, 15.6471
2614, 223906, 6260.817, 15.6470
2615, 222645, 6260.756, 15.6468
2616, 221933, 6260.695, 15.6467
2617, 222526, 6260.634, 15.6465
2618, 224494, 6260.573, 15.6464
2619, 227069, 6260.511, 15.6462
2620, 228468, 6260.450, 15.6461
2621, 227079, 6260.389, 15.6459
2622, 223475, 6260.328, 15.6458
2623, 220346, 6260.267, 15.6456
2624, 219584, 6260.206, 15.6455
2625, 220168, 6260.145, 15.6453
2626, 219818, 6260.083, 15.6452
2627, 218058, 6260.022, 15.6450
2628, 216528, 6259.961, 15.6449
2629, 216659, 6259.900, 15.6447
2630, 218216, 6259.839, 15.6445
2631, 220048, 6259.778, 15.6444
2632, 221045, 6259.717, 15.6442
2633, 220160, 6259.656, 15.6441
2634, 216759, 6259.594, 15.6439
2635, 211800, 6259.533, 15.6438
2636, 207897, 6259.472, 15.6436
2637, 207153, 6259.411, 15.6435
2638, 208988, 6259.350, 15.6433
2639, 210957, 6259.289, 15.6432
2640, 211792, 6259.228, 15.6430
2641, 212767, 6259.166, 15.6429
2642, 215571, 6259.105, 15.6427
2643, 219559, 6259.044, 15.6426
2644, 222276, 6258.983, 15.6424
2645, 222569, 6258.922, 15.6423
2646, 221945, 6258.861, 15.6421
2647, 222383, 6258.800, 15.6419
2648, 223952, 6258.739, 15.6418
2649, 225550, 6258.677, 15.6416
2650, 226975, 6258.616, 15.6415
2651, 228729, 6258.555, 15.6413
2652, 230276, 6258.494, 15.6412
2653, 230303, 6258.433, 15.6410
2654, 228916, 6258.372, 15.6409
2655, 227896, 6258.311, 15.6407
2656, 228207, 6258.249, 15.6406
2657, 228640, 6258.188, 15.6404
2658, 227825, 6258.127, 15.6403
2659, 226346, 6258.066, 15.6401
2660, 225847, 6258.005, 15.6400
2661, 227004, 6257.944, 15.6398
2662, 229411, 6257.883, 15.6397
2663, 232585, 6257.822, 15.6395
2664, 235809, 6257.760, 15.6394
2665, 237678, 6257.699, 15.6392
2666, 237227, 6257.638, 15.6390
2667, 235315, 6257.577, 15.6389
2668, 233744, 6257.516, 15.6387
2669, 233103, 6257.455, 15.6386
2670, 232483, 6257.394, 15.6384
2671, 231034, 6257.332, 15.6383
2672, 228776, 6257.271, 15.6381
2673, 225964, 6257.210, 15.6380
2674, 222817, 6257.149, 15.6378
2675, 219924, 6257.088, 15.6377
2676, 217925, 6257.027, 15.6375
2677, 216605, 6256.966, 15.6374
2678, 215235, 6256.905, 15.6372
2679, 214028, 6256.843, 15.6371
2680, 214366, 6256.782, 15.6369
2681, 217151, 6256.721, 15.6368
2682, 221499, 6256.660, 15.6366
2683, 225386, 6256.599, 15.6364
2684, 227241, 6256.538, 15.6363
2685, 226877, 6256.477, 15.6361
2686, 225334, 6256.415, 15.6360
2687, 223860, 6256.354, 15.6358
2688, 222650, 6256.293, 15.6357
2689, 220830, 6256.232, 15.6355
2690, 218104, 6256.171, 15.6354
2691, 215879, 6256.110, 15.6352
2692, 215656, 6256.049, 15.6351
2693, 216661, 6255.988, 15.6349
2694, 216459, 6255.926, 15.6348
2695, 214167, 6255.865, 15.6346
2696, 211703, 6255.804, 15.6345
2697, 211338, 6255.743, 15.6343
2698, 213267, 6255.682, 15.6342
2699, 216392, 6255.621, 15.6340
2700, 220301, 6255.560, 15.6339
2701, 225014, 6255.498, 15.6337
2702, 229351, 6255.437, 15.6335
2703, 231138, 6255.376, 15.6334
2704, 229418, 6255.315, 15.6332
2705, 225617, 6255.254, 15.6331
2706, 222069, 6255.193, 15.6329
2707, 219852, 6255.132, 15.6328
2708, 218382, 6255.071, 15.6326
2709, 216797, 6255.009, 15.6325
2710, 215211, 6254.948, 15.6323
2711, 214476, 6254.887, 15.6322
2712, 214973, 6254.826, 15.6320
2713, 216014, 6254.765, 15.6319
2714, 216580, 6254.704, 15.6317
2715, 216459, 6254.643, 15.6316
2716, 216430, 6254.582, 15.6314
2717, 217377, 6254.520, 15.6313
2718, 219306, 6254.459, 15.6311
2719, 221193, 6254.398, 15.6309
2720, 221802, 6254.337, 15.6308
2721, 220953, 6254.276, 15.6306
2722, 220002, 6254.215, 15.6305
2723, 220501, 6254.154, 15.6303
2724, 222186, 6254.092, 15.6302
2725, 222949, 6254.031, 15.6300
2726, 221293, 6253.970, 15.6299
2727, 218115, 6253.909, 15.6297
2728, 215362, 6253.848, 15.6296
2729, 213713, 6253.787, 15.6294
2730, 212674, 6253.726, 15.6293
2731, 212280, 6253.665, 15.6291
2732, 213096, 6253.603, 15.6290
2733, 214636, 6253.542, 15.6288
2734, 215444, 6253.481, 15.6287
2735, 215116, 6253.420, 15.6285
2736, 214965, 6253.359, 15.6284
2737, 216176, 6253.298, 15.6282
2738, 218522, 6253.237, 15.6280
2739, 221367, 6253.175, 15.6279
2740, 224621, 6253.114, 15.6277
2741, 227855, 6253.053, 15.6276
2742, 229688, 6252.992, 15.6274
2743, 229236, 6252.931, 15.6273
2744, 227475, 6252.870, 15.6271
2745, 226155, 6252.809, 15.6270
2746, 225906, 6252.748, 15.6268
2747, 226207, 6252.686, 15.6267
2748, 226605, 6252.625, 15.6265
2749, 226954, 6252.564, 15.6264
2750, 226931, 6252.503, 15.6262
2751, 226298, 6252.442, 15.6261
2752, 225403, 6252.381, 15.6259
2753, 224612, 6252.320, 15.6258
2754, 223590, 6252.258, 15.6256
2755, 221869, 6252.197, 15.6254
2756, 219780, 6252.136, 15.6253
2757, 218051, 6252.075, 15.6251
2758, 216919, 6252.014, 15.6250
2759, 216440, 6251.953, 15.6248
2760, 217162, 6251.892, 15.6247
2761, 219360, 6251.831, 15.6245
2762, 221877, 6251.769, 15.6244
2763, 222951, 6251.708, 15.6242
2764, 222247, 6251.647, 15.6241
2765, 221143, 6251.586, 15.6239
2766, 221000, 6251.525, 15.6238
2767, 222025, 6251.464, 15.6236
2768, 223707, 6251.403, 15.6235
2769, 225301, 6251.341, 15.6233
2770, 225896, 6251.280, 15.6232
2771, 225193, 6251.219, 15.6230
2772, 224377, 6251.158, 15.6229
2773, 224948, 6251.097, 15.6227
2774, 226322, 6251.036, 15.6225
2775, 226045, 6250.975, 15.6224
2776, 223189, 6250.914, 15.6222
2777, 220248, 6250.852, 15.6221
2778, 220270, 6250.791, 15.6219
2779, 222848, 6250.730, 15.6218
2780, 224532, 6250.669, 15.6216
2781, 223130, 6250.608, 15.6215
2782, 220255, 6250.547, 15.6213
2783, 219218, 6250.486, 15.6212
2784, 221421, 6250.424, 15.6210
2785, 225441, 6250.363, 15.6209
2786, 228986, 6250.302, 15.6207
2787, 230942, 6250.241, 15.6206
2788, 231655, 6250.180, 15.6204
2789, 231885, 6250.119, 15.6203
2790, 231793, 6250.058, 15.6201
2791, 230799, 6249.997, 15.6199
2792, 228322, 6249.935, 15.6198
2793, 224712, 6249.874, 15.6196
2794, 221450, 6249.813, 15.6195
2795, 220213, 6249.752, 15.6193
2796, 221563, 6249.691, 15.6192
2797, 224562, 6249.630, 15.6190
2798, 227691, 6249.569, 15.6189
2799, 230045, 6249.507, 15.6187
2800, 231479, 6249.446, 15.6186
2801, 231861, 6249.385, 15.6184
2802, 230740, 6249.324, 15.6183
2803, 228015, 6249.263, 15.6181
2804, 224543, 6249.202, 15.6180
2805, 221677, 6249.141, 15.6178
2806, 220292, 6249.080, 15.6177
2807, 220514, 6249.018, 15.6175
2808, 222136, 6248.957, 15.6174
2809, 224795, 6248.896, 15.6172
2810, 227760, 6248.835, 15.6170
2811, 230139, 6248.774, 15.6169
2812, 231594, 6248.713, 15.6167
2813, 232557, 6248.652, 15.6166
2814, 233458, 6248.590, 15.6164
2815, 234001, 6248.529, 15.6163
2816, 233570, 6248.468, 15.6161
2817, 232277, 6248.407, 15.6160
2818, 231146, 6248.346, 15.6158
2819, 231022, 6248.285, 15.6157
2820, 231516, 6248.224, 15.6155
2821, 231337, 6248.163, 15.6154
2822, 229688, 6248.101, 15.6152
2823, 227090, 6248.040, 15.6151
2824, 224714, 6247.979, 15.6149
2825, 223121, 6247.918, 15.6148
2826, 221971, 6247.857, 15.6146
2827, 220861, 6247.796, 15.6144
2828, 219981, 6247.735, 15.6143
2829, 219749, 6247.673, 15.6141
2830, 220112, 6247.612, 15.6140
2831, 220644, 6247.551, 15.6138
2832, 221284, 6247.490, 15.6137
2833, 222597, 6247.429, 15.6135
2834, 224983, 6247.368, 15.6134
2835, 227713, 6247.307, 15.6132
2836, 229105, 6247.246, 15.6131
2837, 227985, 6247.184, 15.6129
2838, 224966, 6247.123, 15.6128
2839, 222003, 6247.062, 15.6126
2840, 220609, 6247.001, 15.6125
2841, 220784, 6246.940, 15.6123
2842, 221765, 6246.879, 15.6122
2843, 223193, 6246.818, 15.6120
2844, 224987, 6246.756, 15.6119
2845, 226516, 6246.695, 15.6117
2846, 226893, 6246.634, 15.6115
2847, 226165, 6246.573, 15.6114
2848, 225383, 6246.512, 15.6112
2849, 225136, 6246.451, 15.6111
2850, 224695, 6246.390, 15.6109
2851, 223000, 6246.329, 15.6108
2852, 219877, 6246.267, 15.6106
2853, 215852, 6246.206, 15.6105
2854, 211402, 6246.145, 15.6103
2855, 207123, 6246.084, 15.6102
2856, 204190, 6246.023, 15.6100
2857, 203759, 6245.962, 15.6099
2858, 205856, 6245.901, 15.6097
2859, 209363, 6245.839, 15.6096
2860, 213046, 6245.778, 15.6094
2861, 216213, 6245.717, 15.6093
2862, 218582, 6245.656, 15.6091
2863, 220122, 6245.595, 15.6089
2864, 221079, 6245.534, 15.6088
2865, 221731, 6245.473, 15.6086
2866, 222049, 6245.412, 15.6085
2867, 221875, 6245.350, 15.6083
2868, 221331, 6245.289, 15.6082
2869, 220704, 6245.228, 15.6080
2870, 219985, 6245.167, 15.6079
2871, 218921, 6245.106, 15.6077
2872, 217508, 6245.045, 15.6076
2873, 216088, 6244.984, 15.6074
2874, 214928, 6244.922, 15.6073
2875, 213937, 6244.861, 15.6071
2876, 212819, 6244.800, 15.6070
2877, 211444, 6244.739, 15.6068
2878, 210283, 6244.678, 15.6067
2879, 210512, 6244.617, 15.6065
2880, 213131, 6244.556, 15.6064
2881, 217506, 6244.495, 15.6062
2882, 221239, 6244.433, 15.6060
2883, 222168, 6244.372, 15.6059
2884, 220394, 6244.311, 15.6057
2885, 217860, 6244.250, 15.6056
2886, 216187, 6244.189, 15.6054
2887, 215587, 6244.128, 15.6053
2888, 215657, 6244.067, 15.6051
2889, 216322, 6244.005, 15.6050
2890, 217719, 6243.944, 15.6048
2891, 219637, 6243.883, 15.6047
2892, 221365, 6243.822, 15.6045
2893, 222024, 6243.761, 15.6044
2894, 221306, 6243.700, 15.6042
2895, 220212, 6243.639, 15.6041
2896, 220624, 6243.578, 15.6039
2897, 223413, 6243.516, 15.6038
2898, 227136, 6243.455, 15.6036
2899, 229424, 6243.394, 15.6034
2900, 229551, 6243.333, 15.6033
2901, 228828, 6243.272, 15.6031
2902, 228532, 6243.211, 15.6030
2903, 228519, 6243.150, 15.6028
2904, 228140, 6243.089, 15.6027
2905, 227503, 6243.027, 15.6025
2906, 227147, 6242.966, 15.6024
2907, 227023, 6242.905, 15.6022
2908, 226434, 6242.844, 15.6021
2909, 224822, 6242.783, 15.6019
2910, 222472, 6242.722, 15.6018
2911, 220648, 6242.661, 15.6016
2912, 220795, 6242.599, 15.6015
2913, 222872, 6242.538, 15.6013
2914, 224578, 6242.477, 15.6012
2915, 223296, 6242.416, 15.6010
2916, 219115, 6242.355, 15.6009
2917, 215070, 6242.294, 15.6007
2918, 214037, 6242.233, 15.6005
2919, 216288, 6242.172, 15.6004
2920, 220385, 6242.110, 15.6002
2921, 225079, 6242.049, 15.6001
2922, 229359, 6241.988, 15.5999
2923, 231853, 6241.927, 15.5998
2924, 231800, 6241.866, 15.5996
2925, 230270, 6241.805, 15.5995
2926, 229086, 6241.744, 15.5993
2927, 228602, 6241.682, 15.5992
2928, 227633, 6241.621, 15.5990
2929, 225553, 6241.560, 15.5989
2930, 223368, 6241.499, 15.5987
2931, 222415, 6241.438, 15.5986
2932, 222832, 6241.377, 15.5984
2933, 223628, 6241.316, 15.5983
2934, 223714, 6241.255, 15.5981
2935, 222727, 6241.193, 15.5979
2936, 221317, 6241.132, 15.5978
2937, 220703, 6241.071, 15.5976
2938, 221408, 6241.010, 15.5975
2939, 222463, 6240.949, 15.5973
2940, 222436, 6240.888, 15.5972
2941, 221293, 6240.827, 15.5970
2942, 220473, 6240.765, 15.5969
2943, 220971, 6240.704, 15.5967
2944, 222106, 6240.643, 15.5966
2945, 222675, 6240.582, 15.5964
2946, 222702, 6240.521, 15.5963
2947, 223365, 6240.460, 15.5961
2948, 225346, 6240.399, 15.5960
2949, 227852, 6240.338, 15.5958
2950, 229372, 6240.276, 15.5957
2951, 229228, 6240.215, 15.5955
2952, 228214, 6240.154, 15.5954
2953, 227731, 6240.093, 15.5952
2954, 228355, 6240.032, 15.5950
2955, 229439, 6239.971, 15.5949
2956, 230085, 6239.910, 15.5947
2957, 230081, 6239.848, 15.5946
2958, 229663, 6239.787, 15.5944
2959, 228955, 6239.726, 15.5943
2960, 228236, 6239.665, 15.5941
2961, 228265, 6239.604, 15.5940
2962, 229308, 6239.543, 15.5938
2963, 230106, 6239.482, 15.5937
2964, 229097, 6239.421, 15.5935
2965, 226878, 6239.359, 15.5934
2966, 226088, 6239.298, 15.5932
2967, 227973, 6239.237, 15.5931
2968, 230208, 6239.176, 15.5929
2969, 229419, 6239.115, 15.5928
2970, 225301, 6239.054, 15.5926
2971, 220849, 6238.993, 15.5924
2972, 218666, 6238.931, 15.5923
2973, 218488, 6238.870, 15.5921
2974, 218697, 6238.809, 15.5920
2975, 218850, 6238.748, 15.5918
2976, 219683, 6238.687, 15.5917
2977, 221305, 6238.626, 15.5915
2978, 222652, 6238.565, 15.5914
2979, 222723, 6238.504, 15.5912
2980, 221520, 6238.442, 15.5911
2981, 219583, 6238.381, 15.5909
2982, 217261, 6238.320, 15.5908
2983, 214863, 6238.259, 15.5906
2984, 213072, 6238.198, 15.5905
2985, 212533, 6238.137, 15.5903
2986, 213016, 6238.076, 15.5902
2987, 213516, 6238.014, 15.5900
2988, 213520, 6237.953, 15.5898
2989, 213860, 6237.892, 15.5897
2990, 215870, 6237.831, 15.5895
2991, 219705, 6237.770, 15.5894
2992, 223988, 6237.709, 15.5892
2993, 227292, 6237.648, 15.5891
2994, 229452, 6237.587, 15.5889
2995, 230994, 6237.525, 15.5888
2996, 231755, 6237.464, 15.5886
2997, 230992, 6237.403, 15.5885
2998, 228866, 6237.342, 15.5883
2999, 226867, 6237.281, 15.5882
3000, 226345, 6237.220, 15.5880
3001, 227289, 6237.159, 15.5879
3002, 229118, 6237.097, 15.5877
3003, 231869, 6237.036, 15.5876
3004, 235511, 6236.975, 15.5874
3005, 238475, 6236.914, 15.5873
3006, 238347, 6236.853, 15.5871
3007, 234494, 6236.792, 15.5869
3008, 229045, 6236.731, 15.5868
3009, 224649, 6236.670, 15.5866
3010, 221953, 6236.608, 15.5865
3011, 219954, 6236.547, 15.5863
3012, 218139, 6236.486, 15.5862
3013, 217217, 6236.425, 15.5860
3014, 217908, 6236.364, 15.5859
3015, 219962, 6236.303, 15.5857
3016, 222506, 6236.242, 15.5856
3017, 224655, 6236.180, 15.5854
3018, 225650, 6236.119, 15.5853
3019, 225057, 6236.058, 15.5851
3020, 223306, 6235.997, 15.5850
3021, 221621, 6235.936, 15.5848
3022, 220985, 6235.875, 15.5847
3023, 221220, 6235.814, 15.5845
3024, 221329, 6235.753, 15.5843
3025, 220660, 6235.691, 15.5842
3026, 219575, 6235.630, 15.5840
3027, 218970, 6235.569, 15.5839
3028, 219213, 6235.508, 15.5837
3029, 219718, 6235.447, 15.5836
3030, 219787, 6235.386, 15.5834
3031, 219734, 6235.325, 15.5833
3032, 220659, 6235.263, 15.5831
3033, 222891, 6235.202, 15.5830
3034, 225279, 6235.141, 15.5828
3035, 226587, 6235.080, 15.5827
3036, 227005, 6235.019, 15.5825
3037, 227444, 6234.958, 15.5824
3038, 227697, 6234.897, 15.5822
3039, 226507, 6234.836, 15.5821
3040, 223540, 6234.774, 15.5819
3041, 220218, 6234.713, 15.5818
3042, 218160, 6234.652, 15.5816
3043, 217695, 6234.591, 15.5814
3044, 218344, 6234.530, 15.5813
3045, 219859, 6234.469, 15.5811
3046, 221945, 6234.408, 15.5810
3047, 223615, 6234.346, 15.5808
3048, 223808, 6234.285, 15.5807
3049, 222597, 6234.224, 15.5805
3050, 221100, 6234.163, 15.5804
3051, 220284, 6234.102, 15.5802
3052, 220300, 6234.041, 15.5801
3053, 220876, 6233.980, 15.5799
3054, 221803, 6233.919, 15.5798
3055, 222911, 6233.857, 15.5796
3056, 223830, 6233.796, 15.5795
3057, 223915, 6233.735, 15.5793
3058, 222591, 6233.674, 15.5792
3059, 220131, 6233.613, 15.5790
3060, 218074, 6233.552, 15.5788
3061, 218165, 6233.491, 15.5787
3062, 220505, 6233.429, 15.5785
3063, 223235, 6233.368, 15.5784
3064, 224451, 6233.307, 15.5782
3065, 223957, 6233.246, 15.5781
3066, 222766, 6233.185, 15.5779
3067, 221562, 6233.124, 15.5778
3068, 220377, 6233.063, 15.5776
3069, 219288, 6233.002, 15.5775
3070, 218535, 6232.940, 15.5773
3071, 218060, 6232.879, 15.5772
3072, 217673, 6232.818, 15.5770
3073, 217563, 6232.757, 15.5769
3074, 218031, 6232.696, 15.5767
3075, 218760, 6232.635, 15.5766
3076, 218947, 6232.574, 15.5764
3077, 218166, 6232.513, 15.5763
3078, 216715, 6232.451, 15.5761
3079, 215230, 6232.390, 15.5759
3080, 214337, 6232.329, 15.5758
3081, 214411, 6232.268, 15.5756
3082, 215252, 6232.207, 15.5755
3083, 216228, 6232.146, 15.5753
3084, 217075, 6232.085, 15.5752
3085, 218038, 6232.023, 15.5750
3086, 218809, 6231.962, 15.5749
3087, 218245, 6231.901, 15.5747
3088, 216116, 6231.840, 15.5746
3089, 214341, 6231.779, 15.5744
3090, 215082, 6231.718, 15.5743
3091, 217964, 6231.657, 15.5741
3092, 220688, 6231.596, 15.5740
3093, 222143, 6231.534, 15.5738
3094, 223164, 6231.473, 15.5737
3095, 224106, 6231.412, 15.5735
3096, 223690, 6231.351, 15.5733
3097, 221188, 6231.290, 15.5732
3098, 218146, 6231.229, 15.5730
3099, 216657, 6231.168, 15.5729
3100, 216901, 6231.106, 15.5727
3101, 217486, 6231.045, 15.5726
3102, 217366, 6230.984, 15.5724
3103, 216272, 6230.923, 15.5723
3104, 214013, 6230.862, 15.5721
3105, 210770, 6230.801, 15.5720
3106, 207801, 6230.740, 15.5718
3107, 206600, 6230.679, 15.5717
3108, 207232, 6230.617, 15.5715
3109, 208367, 6230.556, 15.5714
3110, 209034, 6230.495, 15.5712
3111, 209716, 6230.434, 15.5711
3112, 211601, 6230.373, 15.5709
3113, 215172, 6230.312, 15.5708
3114, 219537, 6230.251, 15.5706
3115, 222923, 6230.189, 15.5704
3116, 224097, 6230.128, 15.5703
3117, 223562, 6230.067, 15.5701
3118, 222936, 6230.006, 15.5700
3119, 222898, 6229.945, 15.5698
3120, 222412, 6229.884, 15.5697
3121, 220502, 6229.823, 15.5695
3122, 218056, 6229.762, 15.5694
3123, 216905, 6229.700, 15.5692
3124, 217607, 6229.639, 15.5691
3125, 219086, 6229.578, 15.5689
3126, 220184, 6229.517, 15.5688
3127, 220554, 6229.456, 15.5686
3128, 220155, 6229.395, 15.5685
3129, 218960, 6229.334, 15.5683
3130, 217371, 6229.272, 15.5682
3131, 216102, 6229.211, 15.5680
3132, 215463, 6229.150, 15.5678
3133, 215363, 6229.089, 15.5677
3134, 216077, 6229.028, 15.5675
3135, 218183, 6228.967, 15.5674
3136, 221487, 6228.906, 15.5672
3137, 224661, 6228.845, 15.5671
3138, 226414, 6228.783, 15.5669
3139, 226622, 6228.722, 15.5668
3140, 225972, 6228.661, 15.5666
3141, 224781, 6228.600, 15.5665
3142, 222481, 6228.539, 15.5663
3143, 218432, 6228.478, 15.5662
3144, 213319, 6228.417, 15.5660
3145, 209583, 6228.355, 15.5659
3146, 209698, 6228.294, 15.5657
3147, 213484, 6228.233, 15.5656
3148, 217735, 6228.172, 15.5654
3149, 219371, 6228.111, 15.5653
3150, 218527, 6228.050, 15.5651
3151, 217595, 6227.989, 15.5649
3152, 217706, 6227.928, 15.5648
3153, 217668, 6227.866, 15.5646
3154, 216439, 6227.805, 15.5645
3155, 214958, 6227.744, 15.5643
3156, 214690, 6227.683, 15.5642
3157, 215624, 6227.622, 15.5640
3158, 216812, 6227.561, 15.5639
3159, 218051, 6227.500, 15.5637
3160, 219724, 6227.438, 15.5636
3161, 221297, 6227.377, 15.5634
3162, 221295, 6227.316, 15.5633
3163, 218995, 6227.255, 15.5631
3164, 215396, 6227.194, 15.5630
3165, 212231, 6227.133, 15.5628
3166, 210543, 6227.072, 15.5627
3167, 210462, 6227.011, 15.5625
3168, 211833, 6226.949, 15.5623
3169, 214466, 6226.888, 15.5622
3170, 217855, 6226.827, 15.5620
3171, 221101, 6226.766, 15.5619
3172, 223468, 6226.705, 15.5617
3173, 224913, 6226.644, 15.5616
3174, 225829, 6226.583, 15.5614
3175, 226224, 6226.521, 15.5613
3176, 225520, 6226.460, 15.5611
3177, 223387, 6226.399, 15.5610
3178, 220589, 6226.338, 15.5608
3179, 218742, 6226.277, 15.5607
3180, 219319, 6226.216, 15.5605
3181, 222850, 6226.155, 15.5604
3182, 228503, 6226.094, 15.5602
3183, 234032, 6226.032, 15.5601
3184, 236741, 6225.971, 15.5599
3185, 235410, 6225.910, 15.5598
3186, 231324, 6225.849, 15.5596
3187, 227013, 6225.788, 15.5594
3188, 224162, 6225.727, 15.5593
3189, 223102, 6225.666, 15.5591
3190, 223589, 6225.604, 15.5590
3191, 224977, 6225.543, 15.5588
3192, 225944, 6225.482, 15.5587
3193, 225342, 6225.421, 15.5585
3194, 223502, 6225.360, 15.5584
3195, 221701, 6225.299, 15.5582
3196, 220351, 6225.238, 15.5581
3197, 218823, 6225.177, 15.5579
3198, 217092, 6225.115, 15.5578
3199, 216116, 6225.054, 15.5576
3200, 216185, 6224.993, 15.5575
3201, 216276, 6224.932, 15.5573
3202, 215697, 6224.871, 15.5572
3203, 215148, 6224.810, 15.5570
3204, 215429, 6224.749, 15.5568
3205, 216348, 6224.687, 15.5567
3206, 217673, 6224.626, 15.5565
3207, 219778, 6224.565, 15.5564
3208, 222284, 6224.504, 15.5562
3209, 223463, 6224.443, 15.5561
3210, 222493, 6224.382, 15.5559
3211, 221104, 6224.321, 15.5558
3212, 221337, 6224.260, 15.5556
3213, 222654, 6224.198, 15.5555
3214, 223198, 6224.137, 15.5553
3215, 223081, 6224.076, 15.5552
3216, 223964, 6224.015, 15.5550
3217, 225635, 6223.954, 15.5549
3218, 225623, 6223.893, 15.5547
3219, 222882, 6223.832, 15.5546
3220, 219724, 6223.770, 15.5544
3221, 218949, 6223.709, 15.5543
3222, 220585, 6223.648, 15.5541
3223, 222587, 6223.587, 15.5539
3224, 223592, 6223.526, 15.5538
3225, 223740, 6223.465, 15.5536
3226, 223607, 6223.404, 15.5535
3227, 223459, 6223.343, 15.5533
3228, 223252, 6223.281, 15.5532
3229, 222623, 6223.220, 15.5530
3230, 221231, 6223.159, 15.5529
3231, 219518, 6223.098, 15.5527
3232, 218660, 6223.037, 15.5526
3233, 219281, 6222.976, 15.5524
3234, 220718, 6222.915, 15.5523
3235, 221849, 6222.853, 15.5521
3236, 222142, 6222.792, 15.5520
3237, 221712, 6222.731, 15.5518
3238, 221109, 6222.670, 15.5517
3239, 221380, 6222.609, 15.5515
3240, 223378, 6222.548, 15.5513
3241, 226525, 6222.487, 15.5512
3242, 229071, 6222.426, 15.5510
3243, 230150, 6222.364, 15.5509
3244, 230715, 6222.303, 15.5507
3245, 231835, 6222.242, 15.5506
3246, 233132, 6222.181, 15.5504
3247, 233804, 6222.120, 15.5503
3248, 234206, 6222.059, 15.5501
3249, 235130, 6221.998, 15.5500
3250, 236226, 6221.936, 15.5498
3251, 236533, 6221.875, 15.5497
3252, 236162, 6221.814, 15.5495
3253, 236035, 6221.753, 15.5494
3254, 236055, 6221.692, 15.5492
3255, 234990, 6221.631, 15.5491
3256, 232437, 6221.570, 15.5489
3257, 229548, 6221.509, 15.5488
3258, 227312, 6221.447, 15.5486
3259, 225176, 6221.386, 15.5484
3260, 222184, 6221.325, 15.5483
3261, 218766, 6221.264, 15.5481
3262, 216575, 6221.203, 15.5480
3263, 216786, 6221.142, 15.5478
3264, 219095, 6221.081, 15.5477
3265, 222236, 6221.020, 15.5475
3266, 225017, 6220.958, 15.5474
3267, 226824, 6220.897, 15.5472
3268, 227477, 6220.836, 15.5471
3269, 226940, 6220.775, 15.5469
3270, 225381, 6220.714, 15.5468
3271, 223495, 6220.653, 15.5466
3272, 222349, 6220.592, 15.5465
3273, 222476, 6220.530, 15.5463
3274, 223291, 6220.469, 15.5462
3275, 223796, 6220.408, 15.5460
3276, 223830, 6220.347, 15.5458
3277, 224260, 6220.286, 15.5457
3278, 225965, 6220.225, 15.5455
3279, 228979, 6220.164, 15.5454
3280, 232543, 6220.103, 15.5452
3281, 235552, 6220.041, 15.5451
3282, 236975, 6219.980, 15.5449
3283, 236391, 6219.919, 15.5448
3284, 234354, 6219.858, 15.5446
3285, 231922, 6219.797, 15.5445
3286, 229684, 6219.736, 15.5443
3287, 227505, 6219.675, 15.5442
3288, 225285, 6219.613, 15.5440
3289, 223500, 6219.552, 15.5439
3290, 222737, 6219.491, 15.5437
3291, 222978, 6219.430, 15.5436
3292, 223702, 6219.369, 15.5434
3293, 224544, 6219.308, 15.5433
3294, 225493, 6219.247, 15.5431
3295, 226384, 6219.186, 15.5429
3296, 226541, 6219.124, 15.5428
3297, 225215, 6219.063, 15.5426
3298, 222468, 6219.002, 15.5425
3299, 219377, 6218.941, 15.5423
3300, 217219, 6218.880, 15.5422
3301, 216496, 6218.819, 15.5420
3302, 216891, 6218.758, 15.5419
3303, 217878, 6218.696, 15.5417
3304, 218965, 6218.635, 15.5416
3305, 219559, 6218.574, 15.5414
3306, 219346, 6218.513, 15.5413
3307, 218976, 6218.452, 15.5411
3308, 219619, 6218.391, 15.5410
3309, 221432, 6218.330, 15.5408
3310, 223044, 6218.269, 15.5407
3311, 223123, 6218.207, 15.5405
3312, 222019, 6218.146, 15.5403
3313, 221274, 6218.085, 15.5402
3314, 221945, 6218.024, 15.5400
3315, 224063, 6217.963, 15.5399
3316, 227253, 6217.902, 15.5397
3317, 231011, 6217.841, 15.5396
3318, 234473, 6217.779, 15.5394
3319, 236704, 6217.718, 15.5393
3320, 237275, 6217.657, 15.5391
3321, 236102, 6217.596, 15.5390
3322, 233118, 6217.535, 15.5388
3323, 228870, 6217.474, 15.5387
3324, 225096, 6217.413, 15.5385
3325, 223521, 6217.352, 15.5384
3326, 223874, 6217.290, 15.5382
3327, 224125, 6217.229, 15.5381
3328, 222941, 6217.168, 15.5379
3329, 221151, 6217.107, 15.5378
3330, 220481, 6217.046, 15.5376
3331, 221605, 6216.985, 15.5374
3332, 223740, 6216.924, 15.5373
3333, 225442, 6216.862, 15.5371
3334, 225481, 6216.801, 15.5370
3335, 223738, 6216.740, 15.5368
3336, 221622, 6216.679, 15.5367
3337, 220949, 6216.618, 15.5365
3338, 222023, 6216.557, 15.5364
3339, 223476, 6216.496, 15.5362
3340, 224139, 6216.435, 15.5361
3341, 224200, 6216.373, 15.5359
3342, 224238, 6216.312, 15.5358
3343, 224305, 6216.251, 15.5356
3344, 224623, 6216.190, 15.5355
3345, 225958, 6216.129, 15.5353
3346, 228235, 6216.068, 15.5352
3347, 229736, 6216.007, 15.5350
3348, 229005, 6215.945, 15.5348
3349, 226883, 6215.884, 15.5347
3350, 225299, 6215.823, 15.5345
3351, 224539, 6215.762, 15.5344
3352, 223318, 6215.701, 15.5342
3353, 221396, 6215.640, 15.5341
3354, 220422, 6215.579, 15.5339
3355, 221726, 6215.518, 15.5338
3356, 224566, 6215.456, 15.5336
3357, 227120, 6215.395, 15.5335
3358, 228161, 6215.334, 15.5333
3359, 227234, 6215.273, 15.5332
3360, 224326, 6215.212, 15.5330
3361, 220361, 6215.151, 15.5329
3362, 217346, 6215.090, 15.5327
3363, 216893, 6215.028, 15.5326
3364, 218602, 6214.967, 15.5324
3365, 220479, 6214.906, 15.5323
3366, 220906, 6214.845, 15.5321
3367, 219846, 6214.784, 15.5319
3368, 218380, 6214.723, 15.5318
3369, 217558, 6214.662, 15.5316
3370, 217643, 6214.601, 15.5315
3371, 218069, 6214.539, 15.5313
3372, 218056, 6214.478, 15.5312
3373, 217455, 6214.417, 15.5310
3374, 216934, 6214.356, 15.5309
3375, 217279, 6214.295, 15.5307
3376, 218668, 6214.234, 15.5306
3377, 220731, 6214.173, 15.5304
3378, 223045, 6214.111, 15.5303
3379, 225279, 6214.050, 15.5301
3380, 227012, 6213.989, 15.5300
3381, 227689, 6213.928, 15.5298
3382, 226942, 6213.867, 15.5297
3383, 225051, 6213.806, 15.5295
3384, 223145, 6213.745, 15.5293
3385, 222648, 6213.684, 15.5292
3386, 224049, 6213.622, 15.5290
3387, 226198, 6213.561, 15.5289
3388, 227282, 6213.500, 15.5287
3389, 226607, 6213.439, 15.5286
3390, 225019, 6213.378, 15.5284
3391, 223523, 6213.317, 15.5283
3392, 222166, 6213.256, 15.5281
3393, 220590, 6213.194, 15.5280
3394, 218943, 6213.133, 15.5278
3395, 217617, 6213.072, 15.5277
3396, 216543, 6213.011, 15.5275
3397, 215558, 6212.950, 15.5274
3398, 215236, 6212.889, 15.5272
3399, 216446, 6212.828, 15.5271
3400, 218989, 6212.767, 15.5269
3401, 221430, 6212.705, 15.5268
3402, 222602, 6212.644, 15.5266
3403, 222702, 6212.583, 15.5264
3404, 222542, 6212.522, 15.5263
3405, 222209, 6212.461, 15.5261
3406, 221072, 6212.400, 15.5260
3407, 219016, 6212.339, 15.5258
3408, 217090, 6212.277, 15.5257
3409, 216654, 6212.216, 15.5255
3410, 218041, 6212.155, 15.5254
3411, 220323, 6212.094, 15.5252
3412, 222377, 6212.033, 15.5251
3413, 223895, 6211.972, 15.5249
3414, 225123, 6211.911, 15.5248
3415, 225841, 6211.850, 15.5246
3416, 225233, 6211.788, 15.5245
3417, 223051, 6211.727, 15.5243
3418, 220401, 6211.666, 15.5242
3419, 218895, 6211.605, 15.5240
3420, 219235, 6211.544, 15.5238
3421, 221100, 6211.483, 15.5237
3422, 224100, 6211.422, 15.5235
3423, 227980, 6211.360, 15.5234
3424, 231875, 6211.299, 15.5232
3425, 234233, 6211.238, 15.5231
3426, 234036, 6211.177, 15.5229
3427, 231717, 6211.116, 15.5228
3428, 228564, 6211.055, 15.5226
3429, 225656, 6210.994, 15.5225
3430, 223615, 6210.933, 15.5223
3431, 222791, 6210.871, 15.5222
3432, 223028, 6210.810, 15.5220
3433, 223560, 6210.749, 15.5219
3434, 223770, 6210.688, 15.5217
3435, 223933, 6210.627, 15.5216
3436, 224724, 6210.566, 15.5214
3437, 226141, 6210.505, 15.5213
3438, 227423, 6210.444, 15.5211
3439, 227910, 6210.382, 15.5209
3440, 227521, 6210.321, 15.5208
3441, 226621, 6210.260, 15.5206
3442, 225969, 6210.199, 15.5205
3443, 226564, 6210.138, 15.5203
3444, 228739, 6210.077, 15.5202
3445, 231466, 6210.016, 15.5200
3446, 233457, 6209.954, 15.5199
3447, 234936, 6209.893, 15.5197
3448, 237225, 6209.832, 15.5196
3449, 240211, 6209.771, 15.5194
3450, 241453, 6209.710, 15.5193
3451, 238799, 6209.649, 15.5191
3452, 233087, 6209.588, 15.5190
3453, 227237, 6209.527, 15.5188
3454, 223200, 6209.465, 15.5187
3455, 220852, 6209.404, 15.5185
3456, 219406, 6209.343, 15.5183
3457, 218517, 6209.282, 15.5182
3458, 218013, 6209.221, 15.5180
3459, 217835, 6209.160, 15.5179
3460, 218551, 6209.099, 15.5177
3461, 220737, 6209.037, 15.5176
3462, 223424, 6208.976, 15.5174
3463, 224357, 6208.915, 15.5173
3464, 222645, 6208.854, 15.5171
3465, 220194, 6208.793, 15.5170
3466, 219456, 6208.732, 15.5168
3467, 220339, 6208.671, 15.5167
3468, 220479, 6208.610, 15.5165
3469, 218198, 6208.548, 15.5164
3470, 214059, 6208.487, 15.5162
3471, 209651, 6208.426, 15.5161
3472, 206170, 6208.365, 15.5159
3473, 204434, 6208.304, 15.5158
3474, 205084, 6208.243, 15.5156
3475, 207958, 6208.182, 15.5154
3476, 211891, 6208.120, 15.5153
3477, 215858, 6208.059, 15.5151
3478, 219810, 6207.998, 15.5150
3479, 223711, 6207.937, 15.5148
3480, 226248, 6207.876, 15.5147
3481, 225658, 6207.815, 15.5145
3482, 222071, 6207.754, 15.5144
3483, 218149, 6207.693, 15.5142
3484, 216738, 6207.631, 15.5141
3485, 218153, 6207.570, 15.5139
3486, 220340, 6207.509, 15.5138
3487, 221610, 6207.448, 15.5136
3488, 222460, 6207.387, 15.5135
3489, 224310, 6207.326, 15.5133
3490, 226950, 6207.265, 15.5132
3491, 228223, 6207.203, 15.5130
3492, 226475, 6207.142, 15.5128
3493, 222576, 6207.081, 15.5127
3494, 218804, 6207.020, 15.5125
3495, 216227, 6206.959, 15.5124
3496, 214173, 6206.898, 15.5122
3497, 212207, 6206.837, 15.5121
3498, 211318, 6206.776, 15.5119
3499, 212436, 6206.714, 15.5118
3500, 214681, 6206.653, 15.5116
3501, 216169, 6206.592, 15.5115
3502, 216215, 6206.531, 15.5113
3503, 215767, 6206.470, 15.5112
3504, 215768, 6206.409, 15.5110
3505, 216209, 6206.348, 15.5109
3506, 217000, 6206.286, 15.5107
3507, 218618, 6206.225, 15.5106
3508, 221103, 6206.164, 15.5104
3509, 223072, 6206.103, 15.5102
3510, 222751, 6206.042, 15.5101
3511, 219978, 6205.981, 15.5099
3512, 216658, 6205.920, 15.5098
3513, 215129, 6205.859, 15.5096
3514, 216306, 6205.797, 15.5095
3515, 219179, 6205.736, 15.5093
3516, 221700, 6205.675, 15.5092
3517, 222260, 6205.614, 15.5090
3518, 220764, 6205.553, 15.5089
3519, 218482, 6205.492, 15.5087
3520, 216831, 6205.431, 15.5086
3521, 216386, 6205.369, 15.5084
3522, 217012, 6205.308, 15.5083
3523, 218293, 6205.247, 15.5081
3524, 219492, 6205.186, 15.5080
3525, 219667, 6205.125, 15.5078
3526, 218659, 6205.064, 15.5077
3527, 217660, 6205.003, 15.5075
3528, 217971, 6204.942, 15.5073
3529, 219356, 6204.880, 15.5072
3530, 220555, 6204.819, 15.5070
3531, 221327, 6204.758, 15.5069
3532, 222727, 6204.697, 15.5067
3533, 224983, 6204.636, 15.5066
3534, 226445, 6204.575, 15.5064
3535, 225630, 6204.514, 15.5063
3536, 223445, 6204.452, 15.5061
3537, 222097, 6204.391, 15.5060
3538, 222162, 6204.330, 15.5058
3539, 221932, 6204.269, 15.5057
3540, 219667, 6204.208, 15.5055
3541, 215531, 6204.147, 15.5054
3542, 211205, 6204.086, 15.5052
3543, 208478, 6204.025, 15.5051
3544, 208377, 6203.963, 15.5049
3545, 210677, 6203.902, 15.5047
3546, 213690, 6203.841, 15.5046
3547, 215197, 6203.780, 15.5044
3548, 214315, 6203.719, 15.5043
3549, 212192, 6203.658, 15.5041
3550, 210507, 6203.597, 15.5040
3551, 209737, 6203.535, 15.5038
3552, 209403, 6203.474, 15.5037
3553, 209495, 6203.413, 15.5035
3554, 210642, 6203.352, 15.5034
3555, 212847, 6203.291, 15.5032
3556, 214980, 6203.230, 15.5031
3557, 216037, 6203.169, 15.5029
3558, 216332, 6203.108, 15.5028
3559, 216841, 6203.046, 15.5026
3560, 217720, 6202.985, 15.5025
3561, 218269, 6202.924, 15.5023
3562, 218337, 6202.863, 15.5022
3563, 218964, 6202.802, 15.5020
3564, 221178, 6202.741, 15.5018
3565, 224667, 6202.680, 15.5017
3566, 228160, 6202.618, 15.5015
3567, 230683, 6202.557, 15.5014
3568, 231828, 6202.496, 15.5012
3569, 231127, 6202.435, 15.5011
3570, 228242, 6202.374, 15.5009
3571, 223945, 6202.313, 15.5008
3572, 220057, 6202.252, 15.5006
3573, 217891, 6202.191, 15.5005
3574, 217228, 6202.129, 15.5003
3575, 217137, 6202.068, 15.5002
3576, 217169, 6202.007, 15.5000
3577, 217346, 6201.946, 15.4999
3578, 217624, 6201.885, 15.4997
3579, 218030, 6201.824, 15.4996
3580, 218854, 6201.763, 15.4994
3581, 220023, 6201.701, 15.4992
3582, 220699, 6201.640, 15.4991
3583, 220255, 6201.579, 15.4989
3584, 219311, 6201.518, 15.4988
3585, 218934, 6201.457, 15.4986
3586, 219028, 6201.396, 15.4985
3587, 218424, 6201.335, 15.4983
3588, 216515, 6201.274, 15.4982
3589, 213918, 6201.212, 15.4980
3590, 211576, 6201.151, 15.4979
3591, 210090, 6201.090, 15.4977
3592, 209962, 6201.029, 15.4976
3593, 211421, 6200.968, 15.4974
3594, 213660, 6200.907, 15.4973
3595, 215214, 6200.846, 15.4971
3596, 215576, 6200.784, 15.4970
3597, 215677, 6200.723, 15.4968
3598, 216305, 6200.662, 15.4967
3599, 216893, 6200.601, 15.4965
3600, 216531, 6200.540, 15.4963
3601, 215462, 6200.479, 15.4962
3602, 214732, 6200.418, 15.4960
3603, 214786, 6200.357, 15.4959
3604, 215241, 6200.295, 15.4957
3605, 215792, 6200.234, 15.4956
3606, 216599, 6200.173, 15.4954
3607, 217786, 6200.112, 15.4953
3608, 219138, 6200.051, 15.4951
3609, 220345, 6199.990, 15.4950
3610, 221276, 6199.929, 15.4948
3611, 222117, 6199.867, 15.4947
3612, 223350, 6199.806, 15.4945
3613, 225195, 6199.745, 15.4944
3614, 226860, 6199.684, 15.4942
3615, 226933, 6199.623, 15.4941
3616, 225112, 6199.562, 15.4939
3617, 223095, 6199.501, 15.4937
3618, 222944, 6199.440, 15.4936
3619, 224744, 6199.378, 15.4934
3620, 226548, 6199.317, 15.4933
3621, 226544, 6199.256, 15.4931
3622, 224648, 6199.195, 15.4930
3623, 222043, 6199.134, 15.4928
3624, 219930, 6199.073, 15.4927
3625, 218893, 6199.012, 15.4925
3626, 218843, 6198.951, 15.4924
3627, 219188, 6198.889, 15.4922
3628, 219326, 6198.828, 15.4921
3629, 219236, 6198.767, 15.4919
3630, 219415, 6198.706, 15.4918
3631, 220202, 6198.645, 15.4916
3632, 221361, 6198.584, 15.4915
3633, 222304, 6198.523, 15.4913
3634, 222463, 6198.461, 15.4912
3635, 221539, 6198.400, 15.4910
3636, 219792, 6198.339, 15.4908
3637, 218129, 6198.278, 15.4907
3638, 217500, 6198.217, 15.4905
3639, 217976, 6198.156, 15.4904
3640, 218572, 6198.095, 15.4902
3641, 218113, 6198.034, 15.4901
3642, 216209, 6197.972, 15.4899
3643, 213444, 6197.911, 15.4898
3644, 210827, 6197.850, 15.4896
3645, 209114, 6197.789, 15.4895
3646, 208470, 6197.728, 15.4893
3647, 208663, 6197.667, 15.4892
3648, 209478, 6197.606, 15.4890
3649, 210738, 6197.544, 15.4889
3650, 211892, 6197.483, 15.4887
3651, 211990, 6197.422, 15.4886
3652, 210530, 6197.361, 15.4884
3653, 208227, 6197.300, 15.4882
3654, 206529, 6197.239, 15.4881
3655, 206288, 6197.178, 15.4879
3656, 207101, 6197.117, 15.4878
3657, 207954, 6197.055, 15.4876
3658, 208315, 6196.994, 15.4875
3659, 208552, 6196.933, 15.4873
3660, 209437, 6196.872, 15.4872
3661, 211218, 6196.811, 15.4870
3662, 213132, 6196.750, 15.4869
3663, 213951, 6196.689, 15.4867
3664, 213092, 6196.627, 15.4866
3665, 211119, 6196.566, 15.4864
3666, 209188, 6196.505, 15.4863
3667, 208322, 6196.444, 15.4861
3668, 209261, 6196.383, 15.4860
3669, 212357, 6196.322, 15.4858
3670, 217090, 6196.261, 15.4857
3671, 221971, 6196.200, 15.4855
3672, 225528, 6196.138, 15.4853
3673, 227430, 6196.077, 15.4852
3674, 228362, 6196.016, 15.4850
3675, 228991, 6195.955, 15.4849
3676, 229337, 6195.894, 15.4847
3677, 228921, 6195.833, 15.4846
3678, 227171, 6195.772, 15.4844
3679, 223972, 6195.710, 15.4843
3680, 220188, 6195.649, 15.4841
3681, 217233, 6195.588, 15.4840
3682, 215556, 6195.527, 15.4838
3683, 214026, 6195.466, 15.4837
3684, 211645, 6195.405, 15.4835
3685, 209525, 6195.344, 15.4834
3686, 209909, 6195.283, 15.4832
3687, 213072, 6195.221, 15.4831
3688, 216458, 6195.160, 15.4829
3689, 217498, 6195.099, 15.4827
3690, 216351, 6195.038, 15.4826
3691, 214940, 6194.977, 15.4824
3692, 214061, 6194.916, 15.4823
3693, 212772, 6194.855, 15.4821
3694, 210533, 6194.793, 15.4820
3695, 208602, 6194.732, 15.4818
3696, 208585, 6194.671, 15.4817
3697, 210375, 6194.610, 15.4815
3698, 212525, 6194.549, 15.4814
3699, 214428, 6194.488, 15.4812
3700, 217003, 6194.427, 15.4811
3701, 220791, 6194.366, 15.4809
3702, 224347, 6194.304, 15.4808
3703, 225597, 6194.243, 15.4806
3704, 224427, 6194.182, 15.4805
3705, 222709, 6194.121, 15.4803
3706, 221664, 6194.060, 15.4802
3707, 220514, 6193.999, 15.4800
3708, 218387, 6193.938, 15.4798
3709, 216281, 6193.876, 15.4797
3710, 215911, 6193.815, 15.4795
3711, 217260, 6193.754, 15.4794
3712, 218649, 6193.693, 15.4792
3713, 219010, 6193.632, 15.4791
3714, 218796, 6193.571, 15.4789
3715, 218638, 6193.510, 15.4788
3716, 218375, 6193.449, 15.4786
3717, 217808, 6193.387, 15.4785
3718, 217332, 6193.326, 15.4783
3719, 217297, 6193.265, 15.4782
3720, 217450, 6193.204, 15.4780
3721, 217478, 6193.143, 15.4779
3722, 217458, 6193.082, 15.4777
3723, 217424, 6193.021, 15.4776
3724, 217119, 6192.959, 15.4774
3725, 216557, 6192.898, 15.4772
3726, 216195, 6192.837, 15.4771
3727, 216209, 6192.776, 15.4769
3728, 216245, 6192.715, 15.4768
3729, 216299, 6192.654, 15.4766
3730, 217033, 6192.593, 15.4765
3731, 218586, 6192.532, 15.4763
3732, 219823, 6192.470, 15.4762
3733, 219616, 6192.409, 15.4760
3734, 218371, 6192.348, 15.4759
3735, 217394, 6192.287, 15.4757
3736, 217054, 6192.226, 15.4756
3737, 216550, 6192.165, 15.4754
3738, 215474, 6192.104, 15.4753
3739, 214639, 6192.042, 15.4751
3740, 215089, 6191.981, 15.4750
3741, 216883, 6191.920, 15.4748
3742, 219170, 6191.859, 15.4747
3743, 221014, 6191.798, 15.4745
3744, 221832, 6191.737, 15.4743
3745, 221358, 6191.676, 15.4742
3746, 219666, 6191.615, 15.4740
3747, 217334, 6191.553, 15.4739
3748, 215335, 6191.492, 15.4737
3749, 214512, 6191.431, 15.4736
3750, 215026, 6191.370, 15.4734
3751, 216391, 6191.309, 15.4733
3752, 218169, 6191.248, 15.4731
3753, 220429, 6191.187, 15.4730
3754, 223270, 6191.125, 15.4728
3755, 226113, 6191.064, 15.4727
3756, 228094, 6191.003, 15.4725
3757, 229167, 6190.942, 15.4724
3758, 230087, 6190.881, 15.4722
3759, 230940, 6190.820, 15.4721
3760, 230384, 6190.759, 15.4719
3761, 227108, 6190.698, 15.4717
3762, 221790, 6190.636, 15.4716
3763, 216893, 6190.575, 15.4714
3764, 214431, 6190.514, 15.4713
3765, 214345, 6190.453, 15.4711
3766, 215059, 6190.392, 15.4710
3767, 215244, 6190.331, 15.4708
3768, 214813, 6190.270, 15.4707
3769, 214454, 6190.208, 15.4705
3770, 214486, 6190.147, 15.4704
3771, 214418, 6190.086, 15.4702
3772, 213755, 6190.025, 15.4701
3773, 212935, 6189.964, 15.4699
3774, 212895, 6189.903, 15.4698
3775, 213670, 6189.842, 15.4696
3776, 214159, 6189.781, 15.4695
3777, 213738, 6189.719, 15.4693
3778, 213485, 6189.658, 15.4692
3779, 215041, 6189.597, 15.4690
3780, 218500, 6189.536, 15.4688
3781, 222229, 6189.475, 15.4687
3782, 224826, 6189.414, 15.4685
3783, 226495, 6189.353, 15.4684
3784, 228237, 6189.291, 15.4682
3785, 230412, 6189.230, 15.4681
3786, 232663, 6189.169, 15.4679
3787, 234789, 6189.108, 15.4678
3788, 236830, 6189.047, 15.4676
3789, 238267, 6188.986, 15.4675
3790, 238009, 6188.925, 15.4673
3791, 235804, 6188.864, 15.4672
3792, 233188, 6188.802, 15.4670
3793, 232148, 6188.741, 15.4669
3794, 232806, 6188.680, 15.4667
3795, 233283, 6188.619, 15.4666
3796, 232193, 6188.558, 15.4664
3797, 230386, 6188.497, 15.4662
3798, 229492, 6188.436, 15.4661
3799, 229475, 6188.374, 15.4659
3800, 228869, 6188.313, 15.4658
3801, 227166, 6188.252, 15.4656
3802, 225590, 6188.191, 15.4655
3803, 225215, 6188.130, 15.4653
3804, 225500, 6188.069, 15.4652
3805, 225290, 6188.008, 15.4650
3806, 224426, 6187.947, 15.4649
3807, 223705, 6187.885, 15.4647
3808, 223842, 6187.824, 15.4646
3809, 225023, 6187.763, 15.4644
3810, 226977, 6187.702, 15.4643
3811, 228924, 6187.641, 15.4641
3812, 229980, 6187.580, 15.4640
3813, 230055, 6187.519, 15.4638
3814, 229828, 6187.458, 15.4637
3815, 229456, 6187.396, 15.4635
3816, 228158, 6187.335, 15.4633
3817, 225673, 6187.274, 15.4632
3818, 223185, 6187.213, 15.4630
3819, 221744, 6187.152, 15.4629
3820, 220508, 6187.091, 15.4627
3821, 217904, 6187.030, 15.4626
3822, 214222, 6186.968, 15.4624
3823, 211721, 6186.907, 15.4623
3824, 212060, 6186.846, 15.4621
3825, 214709, 6186.785, 15.4620
3826, 218017, 6186.724, 15.4618
3827, 220823, 6186.663, 15.4617
3828, 222740, 6186.602, 15.4615
3829, 223738, 6186.541, 15.4614
3830, 223930, 6186.479, 15.4612
3831, 223356, 6186.418, 15.4611
3832, 221959, 6186.357, 15.4609
3833, 220209, 6186.296, 15.4607
3834, 219434, 6186.235, 15.4606
3835, 220511, 6186.174, 15.4604
3836, 222275, 6186.113, 15.4603
3837, 222421, 6186.051, 15.4601
3838, 220271, 6185.990, 15.4600
3839, 217641, 6185.929, 15.4598
3840, 216531, 6185.868, 15.4597
3841, 216939, 6185.807, 15.4595
3842, 217575, 6185.746, 15.4594
3843, 217773, 6185.685, 15.4592
3844, 217877, 6185.624, 15.4591
3845, 218306, 6185.562, 15.4589
3846, 219056, 6185.501, 15.4588
3847, 219771, 6185.440, 15.4586
3848, 219813, 6185.379, 15.4585
3849, 218771, 6185.318, 15.4583
3850, 217370, 6185.257, 15.4582
3851, 217162, 6185.196, 15.4580
3852, 218598, 6185.134, 15.4578
3853, 220121, 6185.073, 15.4577
3854, 220105, 6185.012, 15.4575
3855, 218990, 6184.951, 15.4574
3856, 218355, 6184.890, 15.4572
3857, 218450, 6184.829, 15.4571
3858, 218244, 6184.768, 15.4569
3859, 217784, 6184.707, 15.4568
3860, 218574, 6184.645, 15.4566
3861, 220994, 6184.584, 15.4565
3862, 222950, 6184.523, 15.4563
3863, 222347, 6184.462, 15.4562
3864, 219876, 6184.401, 15.4560
3865, 218064, 6184.340, 15.4559
3866, 218209, 6184.279, 15.4557
3867, 219613, 6184.217, 15.4556
3868, 221428, 6184.156, 15.4554
3869, 223621, 6184.095, 15.4552
3870, 225915, 6184.034, 15.4551
3871, 227260, 6183.973, 15.4549
3872, 227063, 6183.912, 15.4548
3873, 226034, 6183.851, 15.4546
3874, 225137, 6183.790, 15.4545
3875, 224495, 6183.728, 15.4543
3876, 223940, 6183.667, 15.4542
3877, 223828, 6183.606, 15.4540
3878, 224368, 6183.545, 15.4539
3879, 224765, 6183.484, 15.4537
3880, 224002, 6183.423, 15.4536
3881, 222095, 6183.362, 15.4534
3882, 219685, 6183.300, 15.4533
3883, 216893, 6183.239, 15.4531
3884, 213762, 6183.178, 15.4530
3885, 211368, 6183.117, 15.4528
3886, 210876, 6183.056, 15.4527
3887, 211423, 6182.995, 15.4525
3888, 210578, 6182.934, 15.4523
3889, 207479, 6182.873, 15.4522
3890, 204066, 6182.811, 15.4520
3891, 202505, 6182.750, 15.4519
3892, 202806, 6182.689, 15.4517
3893, 204035, 6182.628, 15.4516
3894, 206425, 6182.567, 15.4514
3895, 210694, 6182.506, 15.4513
3896, 216091, 6182.445, 15.4511
3897, 220820, 6182.383, 15.4510
3898, 224009, 6182.322, 15.4508
3899, 225831, 6182.261, 15.4507
3900, 226135, 6182.200, 15.4505
3901, 224633, 6182.139, 15.4504
3902, 222316, 6182.078, 15.4502
3903, 220903, 6182.017, 15.4501
3904, 220605, 6181.956, 15.4499
3905, 219950, 6181.894, 15.4497
3906, 218136, 6181.833, 15.4496
3907, 215994, 6181.772, 15.4494
3908, 214211, 6181.711, 15.4493
3909, 212385, 6181.650, 15.4491
3910, 210760, 6181.589, 15.4490
3911, 211166, 6181.528, 15.4488
3912, 214581, 6181.466, 15.4487
3913, 218902, 6181.405, 15.4485
3914, 220925, 6181.344, 15.4484
3915, 220055, 6181.283, 15.4482
3916, 218426, 6181.222, 15.4481
3917, 217622, 6181.161, 15.4479
3918, 216986, 6181.100, 15.4478
3919, 215505, 6181.039, 15.4476
3920, 213877, 6180.977, 15.4475
3921, 213793, 6180.916, 15.4473
3922, 215806, 6180.855, 15.4472
3923, 218638, 6180.794, 15.4470
3924, 220333, 6180.733, 15.4468
3925, 219875, 6180.672, 15.4467
3926, 217933, 6180.611, 15.4465
3927, 216254, 6180.549, 15.4464
3928, 216137, 6180.488, 15.4462
3929, 217357, 6180.427, 15.4461
3930, 218705, 6180.366, 15.4459
3931, 219396, 6180.305, 15.4458
3932, 219641, 6180.244, 15.4456
3933, 220047, 6180.183, 15.4455
3934, 221040, 6180.122, 15.4453
3935, 222826, 6180.060, 15.4452
3936, 225282, 6179.999, 15.4450
3937, 227642, 6179.938, 15.4449
3938, 228797, 6179.877, 15.4447
3939, 228240, 6179.816, 15.4446
3940, 226512, 6179.755, 15.4444
3941, 224552, 6179.694, 15.4442
3942, 222901, 6179.632, 15.4441
3943, 221600, 6179.571, 15.4439
3944, 220488, 6179.510, 15.4438
3945, 219353, 6179.449, 15.4436
3946, 218096, 6179.388, 15.4435
3947, 216993, 6179.327, 15.4433
3948, 216494, 6179.266, 15.4432
3949, 216607, 6179.205, 15.4430
3950, 216790, 6179.143, 15.4429
3951, 216708, 6179.082, 15.4427
3952, 216813, 6179.021, 15.4426
3953, 217777, 6178.960, 15.4424
3954, 219530, 6178.899, 15.4423
3955, 221253, 6178.838, 15.4421
3956, 222302, 6178.777, 15.4420
3957, 222845, 6178.715, 15.4418
3958, 223524, 6178.654, 15.4417
3959, 224620, 6178.593, 15.4415
3960, 225530, 6178.532, 15.4413
3961, 225103, 6178.471, 15.4412
3962, 222743, 6178.410, 15.4410
3963, 219392, 6178.349, 15.4409
3964, 217125, 6178.288, 15.4407
3965, 217368, 6178.226, 15.4406
3966, 219514, 6178.165, 15.4404
3967, 221574, 6178.104, 15.4403
3968, 222079, 6178.043, 15.4401
3969, 221088, 6177.982, 15.4400
3970, 219548, 6177.921, 15.4398
3971, 218212, 6177.860, 15.4397
3972, 217188, 6177.798, 15.4395
3973, 216056, 6177.737, 15.4394
3974, 214336, 6177.676, 15.4392
3975, 212260, 6177.615, 15.4391
3976, 211120, 6177.554, 15.4389
3977, 212283, 6177.493, 15.4387
3978, 215660, 6177.432, 15.4386
3979, 219647, 6177.371, 15.4384
3980, 222761, 6177.309, 15.4383
3981, 224725, 6177.248, 15.4381
3982, 225802, 6177.187, 15.4380
3983, 226042, 6177.126, 15.4378
3984, 225864, 6177.065, 15.4377
3985, 226363, 6177.004, 15.4375
3986, 227882, 6176.943, 15.4374
3987, 228927, 6176.882, 15.4372
3988, 227954, 6176.820, 15.4371
3989, 225996, 6176.759, 15.4369
3990, 225910, 6176.698, 15.4368
3991, 228720, 6176.637, 15.4366
3992, 232252, 6176.576, 15.4365
3993, 234040, 6176.515, 15.4363
3994, 234288, 6176.454, 15.4362
3995, 234891, 6176.392, 15.4360
3996, 236410, 6176.331, 15.4358
3997, 237240, 6176.270, 15.4357
3998, 235526, 6176.209, 15.4355
3999, 231107, 6176.148, 15.4354
4000, 225813, 6176.087, 15.4352
4001, 222298, 6176.026, 15.4351
4002, 222114, 6175.965, 15.4349
4003, 224291, 6175.903, 15.4348
4004, 226168, 6175.842, 15.4346
4005, 226005, 6175.781, 15.4345
4006, 224197, 6175.720, 15.4343
4007, 221710, 6175.659, 15.4342
4008, 218595, 6175.598, 15.4340
4009, 215065, 6175.537, 15.4339
4010, 212789, 6175.475, 15.4337
4011, 213388, 6175.414, 15.4336
4012, 216083, 6175.353, 15.4334
4013, 218470, 6175.292, 15.4332
4014, 219384, 6175.231, 15.4331
4015, 219473, 6175.170, 15.4329
4016, 219204, 6175.109, 15.4328
4017, 218214, 6175.048, 15.4326
4018, 216824, 6174.986, 15.4325
4019, 216281, 6174.925, 15.4323
4020, 216807, 6174.864, 15.4322
4021, 217128, 6174.803, 15.4320
4022, 216724, 6174.742, 15.4319
4023, 216869, 6174.681, 15.4317
4024, 218309, 6174.620, 15.4316
4025, 219465, 6174.558, 15.4314
4026, 218624, 6174.497, 15.4313
4027, 216807, 6174.436, 15.4311
4028, 216569, 6174.375, 15.4310
4029, 218447, 6174.314, 15.4308
4030, 220347, 6174.253, 15.4306
4031, 220411, 6174.192, 15.4305
4032, 218936, 6174.131, 15.4303
4033, 217247, 6174.069, 15.4302
4034, 215983, 6174.008, 15.4300
4035, 214962, 6173.947, 15.4299
4036, 213791, 6173.886, 15.4297
4037, 212098, 6173.825, 15.4296
4038, 209797, 6173.764, 15.4294
4039, 207537, 6173.703, 15.4293
4040, 206409, 6173.641, 15.4291
4041, 207001, 6173.580, 15.4290
4042, 209116, 6173.519, 15.4288
4043, 212423, 6173.458, 15.4287
4044, 216731, 6173.397, 15.4285
4045, 221424, 6173.336, 15.4284
4046, 225266, 6173.275, 15.4282
4047, 227230, 6173.214, 15.4281
4048, 227302, 6173.152, 15.4279
4049, 226262, 6173.091, 15.4277
4050, 224997, 6173.030, 15.4276
4051, 224169, 6172.969, 15.4274
4052, 224132, 6172.908, 15.4273
4053, 224729, 6172.847, 15.4271
4054, 225315, 6172.786, 15.4270
4055, 225324, 6172.724, 15.4268
4056, 224924, 6172.663, 15.4267
4057, 225006, 6172.602, 15.4265
4058, 226370, 6172.541, 15.4264
4059, 228809, 6172.480, 15.4262
4060, 231063, 6172.419, 15.4261
4061, 231927, 6172.358, 15.4259
4062, 231447, 6172.297, 15.4258
4063, 230614, 6172.235, 15.4256
4064, 229792, 6172.174, 15.4255
4065, 228066, 6172.113, 15.4253
4066, 224780, 6172.052, 15.4251
4067, 221260, 6171.991, 15.4250
4068, 220018, 6171.930, 15.4248
4069, 222024, 6171.869, 15.4247
4070, 225485, 6171.807, 15.4245
4071, 227697, 6171.746, 15.4244
4072, 227661, 6171.685, 15.4242
4073, 226402, 6171.624, 15.4241
4074, 225099, 6171.563, 15.4239
4075, 223642, 6171.502, 15.4238
4076, 221381, 6171.441, 15.4236
4077, 218781, 6171.380, 15.4235
4078, 217578, 6171.318, 15.4233
4079, 218884, 6171.257, 15.4232
4080, 221588, 6171.196, 15.4230
4081, 223359, 6171.135, 15.4229
4082, 223197, 6171.074, 15.4227
4083, 222209, 6171.013, 15.4226
4084, 221620, 6170.952, 15.4224
4085, 220962, 6170.890, 15.4222
4086, 219005, 6170.829, 15.4221
4087, 215764, 6170.768, 15.4219
4088, 212506, 6170.707, 15.4218
4089, 209970, 6170.646, 15.4216
4090, 207805, 6170.585, 15.4215
4091, 205855, 6170.524, 15.4213
4092, 204856, 6170.463, 15.4212
4093, 205329, 6170.401, 15.4210
4094, 206621, 6170.340, 15.4209
4095, 207758, 6170.279, 15.4207
4096, 208708, 6170.218, 15.4206
4097, 210061, 6170.157, 15.4204
4098, 211701, 6170.096, 15.4203
4099, 212515, 6170.035, 15.4201
4100, 211587, 6169.973, 15.4200
4101, 209394, 6169.912, 15.4198
4102, 207654, 6169.851, 15.4196
4103, 207914, 6169.790, 15.4195
4104, 210083, 6169.729, 15.4193
4105, 212430, 6169.668, 15.4192
4106, 213416, 6169.607, 15.4190
4107, 213501, 6169.546, 15.4189
4108, 214558, 6169.484, 15.4187
4109, 217289, 6169.423, 15.4186
4110, 220045, 6169.362, 15.4184
4111, 220910, 6169.301, 15.4183
4112, 220331, 6169.240, 15.4181
4113, 220646, 6169.179, 15.4180
4114, 223076, 6169.118, 15.4178
4115, 226171, 6169.056, 15.4177
4116, 227486, 6168.995, 15.4175
4117, 225977, 6168.934, 15.4174
4118, 222398, 6168.873, 15.4172
4119, 218228, 6168.812, 15.4171
4120, 214975, 6168.751, 15.4169
4121, 213957, 6168.690, 15.4167
4122, 215531, 6168.629, 15.4166
4123, 218413, 6168.567, 15.4164
4124, 220557, 6168.506, 15.4163
4125, 221041, 6168.445, 15.4161
4126, 220544, 6168.384, 15.4160
4127, 219795, 6168.323, 15.4158
4128, 218366, 6168.262, 15.4157
4129, 215625, 6168.201, 15.4155
4130, 212212, 6168.139, 15.4154
4131, 209627, 6168.078, 15.4152
4132, 208541, 6168.017, 15.4151
4133, 208416, 6167.956, 15.4149
4134, 208807, 6167.895, 15.4148
4135, 210037, 6167.834, 15.4146
4136, 212255, 6167.773, 15.4145
4137, 214698, 6167.712, 15.4143
4138, 216491, 6167.650, 15.4141
4139, 217627, 6167.589, 15.4140
4140, 218515, 6167.528, 15.4138
4141, 219082, 6167.467, 15.4137
4142, 219014, 6167.406, 15.4135
4143, 218480, 6167.345, 15.4134
4144, 217754, 6167.284, 15.4132
4145, 216410, 6167.222, 15.4131
4146, 213882, 6167.161, 15.4129
4147, 210895, 6167.100, 15.4128
4148, 209310, 6167.039, 15.4126
4149, 210106, 6166.978, 15.4125
4150, 212271, 6166.917, 15.4123
4151, 214298, 6166.856, 15.4122
4152, 216185, 6166.795, 15.4120
4153, 219124, 6166.733, 15.4119
4154, 223387, 6166.672, 15.4117
4155, 227327, 6166.611, 15.4116
4156, 228863, 6166.550, 15.4114
4157, 227638, 6166.489, 15.4112
4158, 225432, 6166.428, 15.4111
4159, 224562, 6166.367, 15.4109
4160, 226054, 6166.305, 15.4108
4161, 229266, 6166.244, 15.4106
4162, 232803, 6166.183, 15.4105
4163, 235456, 6166.122, 15.4103
4164, 236451, 6166.061, 15.4102
4165, 235555, 6166.000, 15.4100
4166, 233333, 6165.939, 15.4099
4167, 230904, 6165.878, 15.4097
4168, 228980, 6165.816, 15.4096
4169, 227376, 6165.755, 15.4094
4170, 225900, 6165.694, 15.4093
4171, 225213, 6165.633, 15.4091
4172, 225942, 6165.572, 15.4090
4173, 227187, 6165.511, 15.4088
4174, 227103, 6165.450, 15.4086
4175, 225256, 6165.389, 15.4085
4176, 223311, 6165.327, 15.4083
4177, 222754, 6165.266, 15.4082
4178, 222919, 6165.205, 15.4080
4179, 222282, 6165.144, 15.4079
4180, 220951, 6165.083, 15.4077
4181, 220557, 6165.022, 15.4076
4182, 221854, 6164.961, 15.4074
4183, 223729, 6164.899, 15.4073
4184, 224828, 6164.838, 15.4071
4185, 225000, 6164.777, 15.4070
4186, 224648, 6164.716, 15.4068
4187, 223662, 6164.655, 15.4067
4188, 221844, 6164.594, 15.4065
4189, 219790, 6164.533, 15.4064
4190, 218386, 6164.472, 15.4062
4191, 217629, 6164.410, 15.4061
4192, 216760, 6164.349, 15.4059
4193, 215605, 6164.288, 15.4057
4194, 215096, 6164.227, 15.4056
4195, 216152, 6164.166, 15.4054
4196, 218386, 6164.105, 15.4053
4197, 220217, 6164.044, 15.4051
4198, 220222, 6163.982, 15.4050
4199, 218420, 6163.921, 15.4048
4200, 216359, 6163.860, 15.4047
4201, 215875, 6163.799, 15.4045
4202, 217560, 6163.738, 15.4044
4203, 220433, 6163.677, 15.4042
4204, 223067, 6163.616, 15.4041
4205, 224667, 6163.555, 15.4039
4206, 224952, 6163.493, 15.4038
4207, 223805, 6163.432, 15.4036
4208, 221846, 6163.371, 15.4035
4209, 220786, 6163.310, 15.4033
4210, 221797, 6163.249, 15.4031
4211, 223443, 6163.188, 15.4030
4212, 222616, 6163.127, 15.4028
4213, 218275, 6163.065, 15.4027
4214, 213149, 6163.004, 15.4025
4215, 210734, 6162.943, 15.4024
4216, 211492, 6162.882, 15.4022
4217, 213248, 6162.821, 15.4021
4218, 214584, 6162.760, 15.4019
4219, 216065, 6162.699, 15.4018
4220, 218093, 6162.638, 15.4016
4221, 219471, 6162.576, 15.4015
4222, 219017, 6162.515, 15.4013
4223, 217469, 6162.454, 15.4012
4224, 216654, 6162.393, 15.4010
4225, 217306, 6162.332, 15.4009
4226, 218671, 6162.271, 15.4007
4227, 220005, 6162.210, 15.4006
4228, 221542, 6162.148, 15.4004
4229, 223896, 6162.087, 15.4002
4230, 227011, 6162.026, 15.4001
4231, 229870, 6161.965, 15.3999
4232, 231140, 6161.904, 15.3998
4233, 230248, 6161.843, 15.3996
4234, 228013, 6161.782, 15.3995
4235, 225983, 6161.721, 15.3993
4236, 224946, 6161.659, 15.3992
4237, 224396, 6161.598, 15.3990
4238, 223638, 6161.537, 15.3989
4239, 222977, 6161.476, 15.3987
4240, 223285, 6161.415, 15.3986
4241, 224588, 6161.354, 15.3984
4242, 225575, 6161.293, 15.3983
4243, 224604, 6161.231, 15.3981
4244, 221180, 6161.170, 15.3980
4245, 216697, 6161.109, 15.3978
4246, 213769, 6161.048, 15.3976
4247, 214240, 6160.987, 15.3975
4248, 217425, 6160.926, 15.3973
4249, 220660, 6160.865, 15.3972
4250, 221941, 6160.804, 15.3970
4251, 221613, 6160.742, 15.3969
4252, 221150, 6160.681, 15.3967
4253, 221035, 6160.620, 15.3966
4254, 220716, 6160.559, 15.3964
4255, 220076, 6160.498, 15.3963
4256, 219737, 6160.437, 15.3961
4257, 219881, 6160.376, 15.3960
4258, 219850, 6160.314, 15.3958
4259, 219240, 6160.253, 15.3957
4260, 218540, 6160.192, 15.3955
4261, 218201, 6160.131, 15.3954
4262, 217699, 6160.070, 15.3952
4263, 216119, 6160.009, 15.3951
4264, 213425, 6159.948, 15.3949
4265, 210831, 6159.887, 15.3947
4266, 210018, 6159.825, 15.3946
4267, 212027, 6159.764, 15.3944
4268, 216517, 6159.703, 15.3943
4269, 221843, 6159.642, 15.3941
4270, 226082, 6159.581, 15.3940
4271, 228264, 6159.520, 15.3938
4272, 228658, 6159.459, 15.3937
4273, 228112, 6159.397, 15.3935
4274, 227421, 6159.336, 15.3934
4275, 227126, 6159.275, 15.3932
4276, 227375, 6159.214, 15.3931
4277, 227863, 6159.153, 15.3929
4278, 228323, 6159.092, 15.3928
4279, 228982, 6159.031, 15.3926
4280, 230057, 6158.970, 15.3925
4281, 230923, 6158.908, 15.3923
4282, 230512, 6158.847, 15.3921
4283, 228601, 6158.786, 15.3920
4284, 225871, 6158.725, 15.3918
4285, 222590, 6158.664, 15.3917
4286, 218278, 6158.603, 15.3915
4287, 213289, 6158.542, 15.3914
4288, 209724, 6158.480, 15.3912
4289, 209619, 6158.419, 15.3911
4290, 212598, 6158.358, 15.3909
4291, 216288, 6158.297, 15.3908
4292, 218885, 6158.236, 15.3906
4293, 220432, 6158.175, 15.3905
4294, 221659, 6158.114, 15.3903
4295, 222723, 6158.053, 15.3902
4296, 223518, 6157.991, 15.3900
4297, 224410, 6157.930, 15.3899
4298, 225853, 6157.869, 15.3897
4299, 227508, 6157.808, 15.3896
4300, 228259, 6157.747, 15.3894
4301, 227220, 6157.686, 15.3892
4302, 224592, 6157.625, 15.3891
4303, 221646, 6157.563, 15.3889
4304, 219916, 6157.502, 15.3888
4305, 220089, 6157.441, 15.3886
4306, 221409, 6157.380, 15.3885
4307, 222272, 6157.319, 15.3883
4308, 221762, 6157.258, 15.3882
4309, 220598, 6157.197, 15.3880
4310, 220378, 6157.136, 15.3879
4311, 221866, 6157.074, 15.3877
4312, 224216, 6157.013, 15.3876
4313, 225900, 6156.952, 15.3874
4314, 226051, 6156.891, 15.3873
4315, 224723, 6156.830, 15.3871
4316, 222213, 6156.769, 15.3870
4317, 218741, 6156.708, 15.3868
4318, 214961, 6156.646, 15.3866
4319, 212273, 6156.585, 15.3865
4320, 212071, 6156.524, 15.3863
4321, 214563, 6156.463, 15.3862
4322, 218482, 6156.402, 15.3860
4323, 221971, 6156.341, 15.3859
4324, 223726, 6156.280, 15.3857
4325, 223585, 6156.219, 15.3856
4326, 222475, 6156.157, 15.3854
4327, 221928, 6156.096, 15.3853
4328, 223136, 6156.035, 15.3851
4329, 225989, 6155.974, 15.3850
4330, 228934, 6155.913, 15.3848
4331, 230155, 6155.852, 15.3847
4332, 229173, 6155.791, 15.3845
4333, 227159, 6155.729, 15.3844
4334, 225503, 6155.668, 15.3842
4335, 224284, 6155.607, 15.3841
4336, 222610, 6155.546, 15.3839
4337, 220420, 6155.485, 15.3837
4338, 219107, 6155.424, 15.3836
4339, 219797, 6155.363, 15.3834
4340, 221649, 6155.302, 15.3833
4341, 222801, 6155.240, 15.3831
4342, 222687, 6155.179, 15.3830
4343, 222230, 6155.118, 15.3828
4344, 221802, 6155.057, 15.3827
4345, 220507, 6154.996, 15.3825
4346, 218115, 6154.935, 15.3824
4347, 216258, 6154.874, 15.3822
4348, 216353, 6154.812, 15.3821
4349, 217248, 6154.751, 15.3819
4350, 216566, 6154.690, 15.3818
4351, 214077, 6154.629, 15.3816
4352, 212162, 6154.568, 15.3815
4353, 212845, 6154.507, 15.3813
4354, 215772, 6154.446, 15.3811
4355, 219458, 6154.385, 15.3810
4356, 223112, 6154.323, 15.3808
4357, 226379, 6154.262, 15.3807
4358, 228371, 6154.201, 15.3805
4359, 228166, 6154.140, 15.3804
4360, 225995, 6154.079, 15.3802
4361, 223192, 6154.018, 15.3801
4362, 220976, 6153.957, 15.3799
4363, 219621, 6153.896, 15.3798
4364, 218543, 6153.834, 15.3796
4365, 216940, 6153.773, 15.3795
4366, 214569, 6153.712, 15.3793
4367, 212155, 6153.651, 15.3792
4368, 210780, 6153.590, 15.3790
4369, 210740, 6153.529, 15.3789
4370, 211282, 6153.468, 15.3787
4371, 211500, 6153.406, 15.3786
4372, 211071, 6153.345, 15.3784
4373, 210216, 6153.284, 15.3782
4374, 209538, 6153.223, 15.3781
4375, 209820, 6153.162, 15.3779
4376, 211115, 6153.101, 15.3778
4377, 212067, 6153.040, 15.3776
4378, 211349, 6152.979, 15.3775
4379, 209958, 6152.917, 15.3773
4380, 210626, 6152.856, 15.3772
4381, 214068, 6152.795, 15.3770
4382, 217284, 6152.734, 15.3769
4383, 217008, 6152.673, 15.3767
4384, 213840, 6152.612, 15.3766
4385, 211275, 6152.551, 15.3764
4386, 211236, 6152.489, 15.3763
4387, 212474, 6152.428, 15.3761
4388, 213246, 6152.367, 15.3760
4389, 213554, 6152.306, 15.3758
4390, 214077, 6152.245, 15.3756
4391, 214542, 6152.184, 15.3755
4392, 214306, 6152.123, 15.3753
4393, 213679, 6152.062, 15.3752
4394, 213592, 6152.000, 15.3750
4395, 214300, 6151.939, 15.3749
4396, 215115, 6151.878, 15.3747
4397, 215167, 6151.817, 15.3746
4398, 214035, 6151.756, 15.3744
4399, 211980, 6151.695, 15.3743
4400, 209917, 6151.634, 15.3741
4401, 208702, 6151.572, 15.3740
4402, 208174, 6151.511, 15.3738
4403, 207414, 6151.450, 15.3737
4404, 206303, 6151.389, 15.3735
4405, 206077, 6151.328, 15.3734
4406, 207699, 6151.267, 15.3732
4407, 210302, 6151.206, 15.3731
4408, 212190, 6151.145, 15.3729
4409, 212991, 6151.083, 15.3727
4410, 213771, 6151.022, 15.3726
4411, 215145, 6150.961, 15.3724
4412, 216400, 6150.900, 15.3723
4413, 216699, 6150.839, 15.3721
4414, 216122, 6150.778, 15.3720
4415, 215048, 6150.717, 15.3718
4416, 213487, 6150.655, 15.3717
4417, 211850, 6150.594, 15.3715
4418, 211619, 6150.533, 15.3714
4419, 214075, 6150.472, 15.3712
4420, 218464, 6150.411, 15.3711
4421, 222434, 6150.350, 15.3709
4422, 224395, 6150.289, 15.3708
4423, 224596, 6150.228, 15.3706
4424, 223784, 6150.166, 15.3705
4425, 221919, 6150.105, 15.3703
4426, 218942, 6150.044, 15.3701
4427, 215932, 6149.983, 15.3700
4428, 214395, 6149.922, 15.3698
4429, 214580, 6149.861, 15.3697
4430, 215375, 6149.800, 15.3695
4431, 215834, 6149.738, 15.3694
4432, 216045, 6149.677, 15.3692
4433, 216478, 6149.616, 15.3691
4434, 217233, 6149.555, 15.3689
4435, 218160, 6149.494, 15.3688
4436, 219113, 6149.433, 15.3686
4437, 219923, 6149.372, 15.3685
4438, 220669, 6149.311, 15.3683
4439, 222111, 6149.249, 15.3682
4440, 225112, 6149.188, 15.3680
4441, 229338, 6149.127, 15.3679
4442, 233207, 6149.066, 15.3677
4443, 235583, 6149.005, 15.3676
4444, 236829, 6148.944, 15.3674
4445, 237637, 6148.883, 15.3672
4446, 237540, 6148.821, 15.3671
4447, 235519, 6148.760, 15.3669
4448, 231792, 6148.699, 15.3668
4449, 228011, 6148.638, 15.3666
4450, 225581, 6148.577, 15.3665
4451, 224419, 6148.516, 15.3663
4452, 223455, 6148.455, 15.3662
4453, 221888, 6148.394, 15.3660
4454, 219866, 6148.332, 15.3659
4455, 218316, 6148.271, 15.3657
4456, 218104, 6148.210, 15.3656
4457, 219030, 6148.149, 15.3654
4458, 219806, 6148.088, 15.3653
4459, 219391, 6148.027, 15.3651
4460, 218118, 6147.966, 15.3650
4461, 217039, 6147.904, 15.3648
4462, 216469, 6147.843, 15.3646
4463, 216003, 6147.782, 15.3645
4464, 215735, 6147.721, 15.3643
4465, 216353, 6147.660, 15.3642
4466, 217793, 6147.599, 15.3640
4467, 218887, 6147.538, 15.3639
4468, 219024, 6147.477, 15.3637
4469, 219355, 6147.415, 15.3636
4470, 221356, 6147.354, 15.3634
4471, 224592, 6147.293, 15.3633
4472, 226877, 6147.232, 15.3631
4473, 226659, 6147.171, 15.3630
4474, 224544, 6147.110, 15.3628
4475, 222439, 6147.049, 15.3627
4476, 221845, 6146.987, 15.3625
4477, 223115, 6146.926, 15.3624
4478, 225563, 6146.865, 15.3622
4479, 227815, 6146.804, 15.3621
4480, 228627, 6146.743, 15.3619
4481, 228063, 6146.682, 15.3617
4482, 227683, 6146.621, 15.3616
4483, 228957, 6146.560, 15.3614
4484, 231544, 6146.498, 15.3613
4485, 233659, 6146.437, 15.3611
4486, 234108, 6146.376, 15.3610
4487, 233255, 6146.315, 15.3608
4488, 231890, 6146.254, 15.3607
4489, 230093, 6146.193, 15.3605
4490, 227821, 6146.132, 15.3604
4491, 225899, 6146.070, 15.3602
4492, 225353, 6146.009, 15.3601
4493, 225930, 6145.948, 15.3599
4494, 226212, 6145.887, 15.3598
4495, 225351, 6145.826, 15.3596
4496, 223998, 6145.765, 15.3595
4497, 223332, 6145.704, 15.3593
4498, 223834, 6145.643, 15.3591
4499, 225158, 6145.581, 15.3590
4500, 226546, 6145.520, 15.3588
4501, 227147, 6145.459, 15.3587
4502, 226591, 6145.398, 15.3585
4503, 225567, 6145.337, 15.3584
4504, 225270, 6145.276, 15.3582
4505, 225973, 6145.215, 15.3581
4506, 226730, 6145.153, 15.3579
4507, 226607, 6145.092, 15.3578
4508, 225429, 6145.031, 15.3576
4509, 223113, 6144.970, 15.3575
4510, 219493, 6144.909, 15.3573
4511, 215521, 6144.848, 15.3572
4512, 213407, 6144.787, 15.3570
4513, 214314, 6144.726, 15.3569
4514, 216667, 6144.664, 15.3567
4515, 218038, 6144.603, 15.3566
4516, 218187, 6144.542, 15.3564
4517, 218921, 6144.481, 15.3562
4518, 221290, 6144.420, 15.3561
4519, 224376, 6144.359, 15.3559
4520, 226667, 6144.298, 15.3558
4521, 227227, 6144.236, 15.3556
4522, 225576, 6144.175, 15.3555
4523, 222079, 6144.114, 15.3553
4524, 218748, 6144.053, 15.3552
4525, 218055, 6143.992, 15.3550
4526, 220248, 6143.931, 15.3549
4527, 223080, 6143.870, 15.3547
4528, 224794, 6143.809, 15.3546
4529, 226083, 6143.747, 15.3544
4530, 228331, 6143.686, 15.3543
4531, 231374, 6143.625, 15.3541
4532, 234182, 6143.564, 15.3540
4533, 236658, 6143.503, 15.3538
4534, 239216, 6143.442, 15.3536
4535, 241288, 6143.381, 15.3535
4536, 241844, 6143.320, 15.3533
4537, 241081, 6143.258, 15.3532
4538, 240158, 6143.197, 15.3530
4539, 239239, 6143.136, 15.3529
4540, 237170, 6143.075, 15.3527
4541, 233348, 6143.014, 15.3526
4542, 228794, 6142.953, 15.3524
4543, 225037, 6142.892, 15.3523
4544, 222852, 6142.830, 15.3521
4545, 222491, 6142.769, 15.3520
4546, 224124, 6142.708, 15.3518
4547, 227269, 6142.647, 15.3517
4548, 230333, 6142.586, 15.3515
4549, 231624, 6142.525, 15.3514
4550, 230861, 6142.464, 15.3512
4551, 229300, 6142.403, 15.3510
4552, 228468, 6142.341, 15.3509
4553, 228979, 6142.280, 15.3507
4554, 230404, 6142.219, 15.3506
4555, 231950, 6142.158, 15.3504
4556, 233110, 6142.097, 15.3503
4557, 233792, 6142.036, 15.3501
4558, 233898, 6141.975, 15.3500
4559, 233016, 6141.913, 15.3498
4560, 230763, 6141.852, 15.3497
4561, 227453, 6141.791, 15.3495
4562, 224195, 6141.730, 15.3494
4563, 222232, 6141.669, 15.3492
4564, 222178, 6141.608, 15.3491
4565, 223712, 6141.547, 15.3489
4566, 225703, 6141.486, 15.3488
4567, 226703, 6141.424, 15.3486
4568, 225810, 6141.363, 15.3485
4569, 223333, 6141.302, 15.3483
4570, 220565, 6141.241, 15.3481
4571, 218795, 6141.180, 15.3480
4572, 218591, 6141.119, 15.3478
4573, 219862, 6141.058, 15.3477
4574, 222157, 6140.996, 15.3475
4575, 224739, 6140.935, 15.3474
4576, 226780, 6140.874, 15.3472
4577, 227906, 6140.813, 15.3471
4578, 228549, 6140.752, 15.3469
4579, 229474, 6140.691, 15.3468
4580, 230965, 6140.630, 15.3466
4581, 232570, 6140.569, 15.3465
4582, 233574, 6140.507, 15.3463
4583, 233540, 6140.446, 15.3462
4584, 232436, 6140.385, 15.3460
4585, 230423, 6140.324, 15.3459
4586, 227654, 6140.263, 15.3457
4587, 224283, 6140.202, 15.3455
4588, 220638, 6140.141, 15.3454
4589, 217287, 6140.079, 15.3452
4590, 214792, 6140.018, 15.3451
4591, 213400, 6139.957, 15.3449
4592, 213161, 6139.896, 15.3448
4593, 214280, 6139.835, 15.3446
4594, 216896, 6139.774, 15.3445
4595, 220270, 6139.713, 15.3443
4596, 222741, 6139.652, 15.3442
4597, 223217, 6139.590, 15.3440
4598, 222518, 6139.529, 15.3439
4599, 222441, 6139.468, 15.3437
4600, 223365, 6139.407, 15.3436
4601, 223726, 6139.346, 15.3434
4602, 222360, 6139.285, 15.3433
4603, 220550, 6139.224, 15.3431
4604, 220804, 6139.162, 15.3430
4605, 223983, 6139.101, 15.3428
4606, 228560, 6139.040, 15.3426
4607, 232570, 6138.979, 15.3425
4608, 235213, 6138.918, 15.3423
4609, 236470, 6138.857, 15.3422
4610, 236295, 6138.796, 15.3420
4611, 234937, 6138.735, 15.3419
4612, 233420, 6138.673, 15.3417
4613, 232911, 6138.612, 15.3416
4614, 233709, 6138.551, 15.3414
4615, 235185, 6138.490, 15.3413
4616, 236473, 6138.429, 15.3411
4617, 236935, 6138.368, 15.3410
4618, 236291, 6138.307, 15.3408
4619, 234656, 6138.245, 15.3407
4620, 232357, 6138.184, 15.3405
4621, 229678, 6138.123, 15.3404
4622, 227096, 6138.062, 15.3402
4623, 225566, 6138.001, 15.3400
4624, 225676, 6137.940, 15.3399
4625, 226302, 6137.879, 15.3397
4626, 225186, 6137.818, 15.3396
4627, 221597, 6137.756, 15.3394
4628, 217678, 6137.695, 15.3393
4629, 216316, 6137.634, 15.3391
4630, 218233, 6137.573, 15.3390
4631, 221942, 6137.512, 15.3388
4632, 225812, 6137.451, 15.3387
4633, 229045, 6137.390, 15.3385
4634, 231131, 6137.328, 15.3384
4635, 231734, 6137.267, 15.3382
4636, 231144, 6137.206, 15.3381
4637, 229836, 6137.145, 15.3379
4638, 227685, 6137.084, 15.3378
4639, 224641, 6137.023, 15.3376
4640, 221972, 6136.962, 15.3375
4641, 221516, 6136.901, 15.3373
4642, 223413, 6136.839, 15.3371
4643, 225611, 6136.778, 15.3370
4644, 225929, 6136.717, 15.3368
4645, 223861, 6136.656, 15.3367
4646, 220381, 6136.595, 15.3365
4647, 217032, 6136.534, 15.3364
4648, 215236, 6136.473, 15.3362
4649, 215239, 6136.411, 15.3361
4650, 215482, 6136.350, 15.3359
4651, 214122, 6136.289, 15.3358
4652, 211395, 6136.228, 15.3356
4653, 209301, 6136.167, 15.3355
4654, 208853, 6136.106, 15.3353
4655, 209190, 6136.045, 15.3352
4656, 209714, 6135.984, 15.3350
4657, 211247, 6135.922, 15.3349
4658, 214198, 6135.861, 15.3347
4659, 217391, 6135.800, 15.3345
4660, 219923, 6135.739, 15.3344
4661, 222488, 6135.678, 15.3342
4662, 225347, 6135.617, 15.3341
4663, 226604, 6135.556, 15.3339
4664, 224594, 6135.494, 15.3338
4665, 220852, 6135.433, 15.3336
4666, 218402, 6135.372, 15.3335
4667, 217756, 6135.311, 15.3333
4668, 216941, 6135.250, 15.3332
4669, 215089, 6135.189, 15.3330
4670, 213477, 6135.128, 15.3329
4671, 212784, 6135.067, 15.3327
4672, 211827, 6135.005, 15.3326
4673, 209938, 6134.944, 15.3324
4674, 208581, 6134.883, 15.3323
4675, 209402, 6134.822, 15.3321
4676, 212163, 6134.761, 15.3320
4677, 215729, 6134.700, 15.3318
4678, 219685, 6134.639, 15.3316
4679, 223571, 6134.577, 15.3315
4680, 225659, 6134.516, 15.3313
4681, 224335, 6134.455, 15.3312
4682, 220477, 6134.394, 15.3310
4683, 217046, 6134.333, 15.3309
4684, 216218, 6134.272, 15.3307
4685, 217771, 6134.211, 15.3306
4686, 220253, 6134.150, 15.3304
4687, 222774, 6134.088, 15.3303
4688, 225343, 6134.027, 15.3301
4689, 228082, 6133.966, 15.3300
4690, 230666, 6133.905, 15.3298
4691, 232410, 6133.844, 15.3297
4692, 232674, 6133.783, 15.3295
4693, 231200, 6133.722, 15.3294
4694, 228279, 6133.660, 15.3292
4695, 224837, 6133.599, 15.3290
4696, 222283, 6133.538, 15.3289
4697, 221713, 6133.477, 15.3287
4698, 222793, 6133.416, 15.3286
4699, 223776, 6133.355, 15.3284
4700, 223333, 6133.294, 15.3283
4701, 222167, 6133.233, 15.3281
4702, 222086, 6133.171, 15.3280
4703, 223583, 6133.110, 15.3278
4704, 225361, 6133.049, 15.3277
4705, 226434, 6132.988, 15.3275
4706, 227494, 6132.927, 15.3274
4707, 229494, 6132.866, 15.3272
4708, 231839, 6132.805, 15.3271
4709, 233061, 6132.743, 15.3269
4710, 232847, 6132.682, 15.3268
4711, 232294, 6132.621, 15.3266
4712, 232170, 6132.560, 15.3265
4713, 231816, 6132.499, 15.3263
4714, 230081, 6132.438, 15.3261
4715, 226784, 6132.377, 15.3260
4716, 222901, 6132.316, 15.3258
4717, 219543, 6132.254, 15.3257
4718, 217096, 6132.193, 15.3255
4719, 215396, 6132.132, 15.3254
4720, 214544, 6132.071, 15.3252
4721, 215120, 6132.010, 15.3251
4722, 217259, 6131.949, 15.3249
4723, 219663, 6131.888, 15.3248
4724, 220239, 6131.827, 15.3246
4725, 218078, 6131.765, 15.3245
4726, 214462, 6131.704, 15.3243
4727, 211614, 6131.643, 15.3242
4728, 210709, 6131.582, 15.3240
4729, 211310, 6131.521, 15.3239
4730, 212248, 6131.460, 15.3237
4731, 212526, 6131.399, 15.3235
4732, 211658, 6131.337, 15.3234
4733, 209861, 6131.276, 15.3232
4734, 208014, 6131.215, 15.3231
4735, 206977, 6131.154, 15.3229
4736, 206728, 6131.093, 15.3228
4737, 206455, 6131.032, 15.3226
4738, 205641, 6130.971, 15.3225
4739, 204811, 6130.910, 15.3223
4740, 204854, 6130.848, 15.3222
4741, 205732, 6130.787, 15.3220
4742, 206239, 6130.726, 15.3219
4743, 205378, 6130.665, 15.3217
4744, 203826, 6130.604, 15.3216
4745, 203557, 6130.543, 15.3214
4746, 205777, 6130.482, 15.3213
4747, 209629, 6130.420, 15.3211
4748, 213236, 6130.359, 15.3210
4749, 215633, 6130.298, 15.3208
4750, 217070, 6130.237, 15.3206
4751, 217779, 6130.176, 15.3205
4752, 217450, 6130.115, 15.3203
4753, 216157, 6130.054, 15.3202
4754, 214956, 6129.993, 15.3200
4755, 215034, 6129.931, 15.3199
4756, 216568, 6129.870, 15.3197
4757, 218681, 6129.809, 15.3196
4758, 220106, 6129.748, 15.3194
4759, 219781, 6129.687, 15.3193
4760, 217487, 6129.626, 15.3191
4761, 214322, 6129.565, 15.3190
4762, 211930, 6129.503, 15.3188
4763, 210735, 6129.442, 15.3187
4764, 209523, 6129.381, 15.3185
4765, 207339, 6129.320, 15.3184
4766, 205132, 6129.259, 15.3182
4767, 204622, 6129.198, 15.3180
4768, 205991, 6129.137, 15.3179
4769, 207819, 6129.076, 15.3177
4770, 209173, 6129.014, 15.3176
4771, 210556, 6128.953, 15.3174
4772, 212457, 6128.892, 15.3173
4773, 214034, 6128.831, 15.3171
4774, 214088, 6128.770, 15.3170
4775, 212812, 6128.709, 15.3168
4776, 211730, 6128.648, 15.3167
4777, 211881, 6128.586, 15.3165
4778, 212619, 6128.525, 15.3164
4779, 212499, 6128.464, 15.3162
4780, 211164, 6128.403, 15.3161
4781, 210040, 6128.342, 15.3159
4782, 210929, 6128.281, 15.3158
4783, 214007, 6128.220, 15.3156
4784, 217497, 6128.159, 15.3155
4785, 219477, 6128.097, 15.3153
4786, 219696, 6128.036, 15.3151
4787, 219444, 6127.975, 15.3150
4788, 220031, 6127.914, 15.3148
4789, 221843, 6127.853, 15.3147
4790, 224554, 6127.792, 15.3145
4791, 227579, 6127.731, 15.3144
4792, 230260, 6127.669, 15.3142
4793, 232139, 6127.608, 15.3141
4794, 233238, 6127.547, 15.3139
4795, 233767, 6127.486, 15.3138
4796, 233545, 6127.425, 15.3136
4797, 232133, 6127.364, 15.3135
4798, 229627, 6127.303, 15.3133
4799, 226902, 6127.242, 15.3132
4800, 224861, 6127.180, 15.3130
4801, 223678, 6127.119, 15.3129
4802, 222784, 6127.058, 15.3127
4803, 221305, 6126.997, 15.3125
4804, 218603, 6126.936, 15.3124
4805, 214961, 6126.875, 15.3122
4806, 211869, 6126.814, 15.3121
4807, 210990, 6126.752, 15.3119
4808, 212419, 6126.691, 15.3118
4809, 214272, 6126.630, 15.3116
4810, 214334, 6126.569, 15.3115
4811, 211982, 6126.508, 15.3113
4812, 208484, 6126.447, 15.3112
4813, 205854, 6126.386, 15.3110
4814, 205547, 6126.325, 15.3109
4815, 207491, 6126.263, 15.3107
4816, 209865, 6126.202, 15.3106
4817, 210367, 6126.141, 15.3104
4818, 208525, 6126.080, 15.3103
4819, 206547, 6126.019, 15.3101
4820, 207200, 6125.958, 15.3100
4821, 210995, 6125.897, 15.3098
4822, 216053, 6125.835, 15.3096
4823, 220475, 6125.774, 15.3095
4824, 223846, 6125.713, 15.3093
4825, 226406, 6125.652, 15.3092
4826, 227868, 6125.591, 15.3090
4827, 227798, 6125.530, 15.3089
4828, 226493, 6125.469, 15.3087
4829, 224748, 6125.408, 15.3086
4830, 222990, 6125.346, 15.3084
4831, 221188, 6125.285, 15.3083
4832, 219326, 6125.224, 15.3081
4833, 217508, 6125.163, 15.3080
4834, 215796, 6125.102, 15.3078
4835, 214430, 6125.041, 15.3077
4836, 213865, 6124.980, 15.3075
4837, 214000, 6124.918, 15.3074
4838, 213647, 6124.857, 15.3072
4839, 211658, 6124.796, 15.3070
4840, 208577, 6124.735, 15.3069
4841, 206218, 6124.674, 15.3067
4842, 205325, 6124.613, 15.3066
4843, 204601, 6124.552, 15.3064
4844, 202699, 6124.491, 15.3063
4845, 200406, 6124.429, 15.3061
4846, 199772, 6124.368, 15.3060
4847, 201385, 6124.307, 15.3058
4848, 203578, 6124.246, 15.3057
4849, 204483, 6124.185, 15.3055
4850, 203975, 6124.124, 15.3054
4851, 203151, 6124.063, 15.3052
4852, 202619, 6124.001, 15.3051
4853, 202049, 6123.940, 15.3049
4854, 201192, 6123.879, 15.3048
4855, 200562, 6123.818, 15.3046
4856, 200907, 6123.757, 15.3045
4857, 202270, 6123.696, 15.3043
4858, 203856, 6123.635, 15.3041
4859, 204733, 6123.574, 15.3040
4860, 204613, 6123.512, 15.3038
4861, 204019, 6123.451, 15.3037
4862, 203789, 6123.390, 15.3035
4863, 204441, 6123.329, 15.3034
4864, 205926, 6123.268, 15.3032
4865, 207806, 6123.207, 15.3031
4866, 209550, 6123.146, 15.3029
4867, 210801, 6123.084, 15.3028
4868, 211676, 6123.023, 15.3026
4869, 212902, 6122.962, 15.3025
4870, 215450, 6122.901, 15.3023
4871, 219691, 6122.840, 15.3022
4872, 224877, 6122.779, 15.3020
4873, 229591, 6122.718, 15.3019
4874, 232842, 6122.657, 15.3017
4875, 234821, 6122.595, 15.3015
4876, 236550, 6122.534, 15.3014
4877, 238814, 6122.473, 15.3012
4878, 241427, 6122.412, 15.3011
4879, 243534, 6122.351, 15.3009
4880, 244572, 6122.290, 15.3008
4881, 244767, 6122.229, 15.3006
4882, 244810, 6122.167, 15.3005
4883, 245357, 6122.106, 15.3003
4884, 246953, 6122.045, 15.3002
4885, 249964, 6121.984, 15.3000
4886, 254128, 6121.923, 15.2999
4887, 258360, 6121.862, 15.2997
4888, 261574, 6121.801, 15.2996
4889, 263677, 6121.740, 15.2994
4890, 265272, 6121.678, 15.2993
4891, 266380, 6121.617, 15.2991
4892, 266229, 6121.556, 15.2990
4893, 264682, 6121.495, 15.2988
4894, 263058, 6121.434, 15.2986
4895, 262658, 6121.373, 15.2985
4896, 262736, 6121.312, 15.2983
4897, 261024, 6121.251, 15.2982
4898, 256541, 6121.189, 15.2980
4899, 251152, 6121.128, 15.2979
4900, 247806, 6121.067, 15.2977
4901, 247673, 6121.006, 15.2976
4902, 249509, 6120.945, 15.2974
4903, 251486, 6120.884, 15.2973
4904, 252844, 6120.823, 15.2971
4905, 253687, 6120.761, 15.2970
4906, 253980, 6120.700, 15.2968
4907, 253290, 6120.639, 15.2967
4908, 251273, 6120.578, 15.2965
4909, 248005, 6120.517, 15.2964
4910, 243929, 6120.456, 15.2962
4911, 239796, 6120.395, 15.2960
4912, 236528, 6120.334, 15.2959
4913, 234708, 6120.272, 15.2957
4914, 234147, 6120.211, 15.2956
4915, 234259, 6120.150, 15.2954
4916, 234874, 6120.089, 15.2953
4917, 236311, 6120.028, 15.2951
4918, 238536, 6119.967, 15.2950
4919, 240630, 6119.906, 15.2948
4920, 241435, 6119.844, 15.2947
4921, 240633, 6119.783, 15.2945
4922, 239078, 6119.722, 15.2944
4923, 238190, 6119.661, 15.2942
4924, 238902, 6119.600, 15.2941
4925, 240711, 6119.539, 15.2939
4926, 241569, 6119.478, 15.2938
4927, 239306, 6119.417, 15.2936
4928, 233692, 6119.355, 15.2935
4929, 226835, 6119.294, 15.2933
4930, 221196, 6119.233, 15.2931
4931, 217595, 6119.172, 15.2930
4932, 215615, 6119.111, 15.2928
4933, 215274, 6119.050, 15.2927
4934, 217113, 6118.989, 15.2925
4935, 220681, 6118.927, 15.2924
4936, 224188, 6118.866, 15.2922
4937, 226264, 6118.805, 15.2921
4938, 227361, 6118.744, 15.2919
4939, 228756, 6118.683, 15.2918
4940, 230590, 6118.622, 15.2916
4941, 231567, 6118.561, 15.2915
4942, 230458, 6118.500, 15.2913
4943, 227401, 6118.438, 15.2912
4944, 223759, 6118.377, 15.2910
4945, 221050, 6118.316, 15.2909
4946, 220001, 6118.255, 15.2907
4947, 220387, 6118.194, 15.2905
4948, 221571, 6118.133, 15.2904
4949, 223164, 6118.072, 15.2902
4950, 225077, 6118.010, 15.2901
4951, 227105, 6117.949, 15.2899
4952, 228788, 6117.888, 15.2898
4953, 229720, 6117.827, 15.2896
4954, 229773, 6117.766, 15.2895
4955, 229021, 6117.705, 15.2893
4956, 227775, 6117.644, 15.2892
4957, 226658, 6117.583, 15.2890
4958, 226230, 6117.521, 15.2889
4959, 226410, 6117.460, 15.2887
4960, 226518, 6117.399, 15.2886
4961, 225941, 6117.338, 15.2884
4962, 224488, 6117.277, 15.2883
4963, 222321, 6117.216, 15.2881
4964, 220106, 6117.155, 15.2880
4965, 219073, 6117.093, 15.2878
4966, 220085, 6117.032, 15.2876
4967, 222409, 6116.971, 15.2875
4968, 224217, 6116.910, 15.2873
4969, 224602, 6116.849, 15.2872
4970, 224327, 6116.788, 15.2870
4971, 224246, 6116.727, 15.2869
4972, 223971, 6116.666, 15.2867
4973, 222817, 6116.604, 15.2866
4974, 221259, 6116.543, 15.2864
4975, 220417, 6116.482, 15.2863
4976, 220581, 6116.421, 15.2861
4977, 221121, 6116.360, 15.2860
4978, 221561, 6116.299, 15.2858
4979, 221885, 6116.238, 15.2857
4980, 222094, 6116.176, 15.2855
4981, 222303, 6116.115, 15.2854
4982, 223016, 6116.054, 15.2852
4983, 224440, 6115.993, 15.2850
4984, 225732, 6115.932, 15.2849
4985, 225787, 6115.871, 15.2847
4986, 224584, 6115.810, 15.2846
4987, 222867, 6115.749, 15.2844
4988, 220757, 6115.687, 15.2843
4989, 217781, 6115.626, 15.2841
4990, 214287, 6115.565, 15.2840
4991, 211623, 6115.504, 15.2838
4992, 210660, 6115.443, 15.2837
4993, 211077, 6115.382, 15.2835
4994, 212404, 6115.321, 15.2834
4995, 214816, 6115.259, 15.2832
4996, 218486, 6115.198, 15.2831
4997, 222934, 6115.137, 15.2829
4998, 227301, 6115.076, 15.2828
4999, 230576, 6115.015, 15.2826
5000, 231496, 6114.954, 15.2825
5001, 229405, 6114.893, 15.2823
5002, 225664, 6114.832, 15.2821
5003, 223106, 6114.770, 15.2820
5004, 223325, 6114.709, 15.2818
5005, 225343, 6114.648, 15.2817
5006, 227543, 6114.587, 15.2815
5007, 229776, 6114.526, 15.2814
5008, 232607, 6114.465, 15.2812
5009, 235541, 6114.404, 15.2811
5010, 237481, 6114.342, 15.2809
5011, 238393, 6114.281, 15.2808
5012, 239055, 6114.220, 15.2806
5013, 239350, 6114.159, 15.2805
5014, 238232, 6114.098, 15.2803
5015, 235501, 6114.037, 15.2802
5016, 232346, 6113.976, 15.2800
5017, 229796, 6113.915, 15.2799
5018, 227724, 6113.853, 15.2797
5019, 225835, 6113.792, 15.2795
5020, 224642, 6113.731, 15.2794
5021, 224671, 6113.670, 15.2792
5022, 225191, 6113.609, 15.2791
5023, 224561, 6113.548, 15.2789
5024, 221808, 6113.487, 15.2788
5025, 217563, 6113.425, 15.2786
5026, 213507, 6113.364, 15.2785
5027, 211096, 6113.303, 15.2783
5028, 210592, 6113.242, 15.2782
5029, 211125, 6113.181, 15.2780
5030, 211657, 6113.120, 15.2779
5031, 211807, 6113.059, 15.2777
5032, 211688, 6112.998, 15.2776
5033, 211322, 6112.936, 15.2774
5034, 210714, 6112.875, 15.2773
5035, 210392, 6112.814, 15.2771
5036, 211252, 6112.753, 15.2770
5037, 213730, 6112.692, 15.2768
5038, 217480, 6112.631, 15.2766
5039, 221796, 6112.570, 15.2765
5040, 225809, 6112.508, 15.2763
5041, 228319, 6112.447, 15.2762
5042, 228317, 6112.386, 15.2760
5043, 226110, 6112.325, 15.2759
5044, 223407, 6112.264, 15.2757
5045, 221812, 6112.203, 15.2756
5046, 221485, 6112.142, 15.2754
5047, 221448, 6112.081, 15.2753
5048, 220646, 6112.019, 15.2751
5049, 218496, 6111.958, 15.2750
5050, 215155, 6111.897, 15.2748
5051, 211925, 6111.836, 15.2747
5052, 210776, 6111.775, 15.2745
5053, 212581, 6111.714, 15.2744
5054, 216070, 6111.653, 15.2742
5055, 219335, 6111.591, 15.2740
5056, 222104, 6111.530, 15.2739
5057, 225529, 6111.469, 15.2737
5058, 229787, 6111.408, 15.2736
5059, 233072, 6111.347, 15.2734
5060, 233497, 6111.286, 15.2733
5061, 231193, 6111.225, 15.2731
5062, 227968, 6111.164, 15.2730
5063, 225452, 6111.102, 15.2728
5064, 224201, 6111.041, 15.2727
5065, 224065, 6110.980, 15.2725
5066, 224667, 6110.919, 15.2724
5067, 225656, 6110.858, 15.2722
5068, 227077, 6110.797, 15.2721
5069, 229369, 6110.736, 15.2719
5070, 232519, 6110.674, 15.2718
5071, 235435, 6110.613, 15.2716
5072, 236775, 6110.552, 15.2714
5073, 236380, 6110.491, 15.2713
5074, 235326, 6110.430, 15.2711
5075, 234533, 6110.369, 15.2710
5076, 233890, 6110.308, 15.2708
5077, 232790, 6110.247, 15.2707
5078, 230968, 6110.185, 15.2705
5079, 228648, 6110.124, 15.2704
5080, 226374, 6110.063, 15.2702
5081, 224807, 6110.002, 15.2701
5082, 224175, 6109.941, 15.2699
5083, 223748, 6109.880, 15.2698
5084, 222577, 6109.819, 15.2696
5085, 221048, 6109.758, 15.2695
5086, 220927, 6109.696, 15.2693
5087, 223224, 6109.635, 15.2692
5088, 226575, 6109.574, 15.2690
5089, 228536, 6109.513, 15.2689
5090, 228147, 6109.452, 15.2687
5091, 226493, 6109.391, 15.2685
5092, 225121, 6109.330, 15.2684
5093, 224852, 6109.268, 15.2682
5094, 225943, 6109.207, 15.2681
5095, 228235, 6109.146, 15.2679
5096, 230790, 6109.085, 15.2678
5097, 232307, 6109.024, 15.2676
5098, 232393, 6108.963, 15.2675
5099, 231912, 6108.902, 15.2673
5100, 231717, 6108.841, 15.2672
5101, 231697, 6108.779, 15.2670
5102, 231477, 6108.718, 15.2669
5103, 231311, 6108.657, 15.2667
5104, 231521, 6108.596, 15.2666
5105, 231561, 6108.535, 15.2664
5106, 230551, 6108.474, 15.2663
5107, 228658, 6108.413, 15.2661
5108, 227146, 6108.351, 15.2659
5109, 226889, 6108.290, 15.2658
5110, 227344, 6108.229, 15.2656
5111, 227157, 6108.168, 15.2655
5112, 225496, 6108.107, 15.2653
5113, 222821, 6108.046, 15.2652
5114, 220690, 6107.985, 15.2650
5115, 220664, 6107.924, 15.2649
5116, 222773, 6107.862, 15.2647
5117, 225001, 6107.801, 15.2646
5118, 224929, 6107.740, 15.2644
5119, 222193, 6107.679, 15.2643
5120, 218922, 6107.618, 15.2641
5121, 217457, 6107.557, 15.2640
5122, 218129, 6107.496, 15.2638
5123, 219526, 6107.434, 15.2637
5124, 220333, 6107.373, 15.2635
5125, 220212, 6107.312, 15.2634
5126, 219343, 6107.251, 15.2632
5127, 218105, 6107.190, 15.2630
5128, 217201, 6107.129, 15.2629
5129, 217208, 6107.068, 15.2627
5130, 217609, 6107.007, 15.2626
5131, 217013, 6106.945, 15.2624
5132, 214880, 6106.884, 15.2623
5133, 212557, 6106.823, 15.2621
5134, 212028, 6106.762, 15.2620
5135, 213951, 6106.701, 15.2618
5136, 217442, 6106.640, 15.2617
5137, 221339, 6106.579, 15.2615
5138, 224905, 6106.517, 15.2614
5139, 227500, 6106.456, 15.2612
5140, 228585, 6106.395, 15.2611
5141, 228357, 6106.334, 15.2609
5142, 227740, 6106.273, 15.2608
5143, 227430, 6106.212, 15.2606
5144, 227369, 6106.151, 15.2604
5145, 227227, 6106.090, 15.2603
5146, 226779, 6106.028, 15.2601
5147, 225663, 6105.967, 15.2600
5148, 223575, 6105.906, 15.2598
5149, 221102, 6105.845, 15.2597
5150, 219603, 6105.784, 15.2595
5151, 219662, 6105.723, 15.2594
5152, 220262, 6105.662, 15.2592
5153, 220118, 6105.600, 15.2591
5154, 219290, 6105.539, 15.2589
5155, 218722, 6105.478, 15.2588
5156, 218767, 6105.417, 15.2586
5157, 218993, 6105.356, 15.2585
5158, 219053, 6105.295, 15.2583
5159, 218868, 6105.234, 15.2582
5160, 218227, 6105.173, 15.2580
5161, 217101, 6105.111, 15.2579
5162, 216029, 6105.050, 15.2577
5163, 215400, 6104.989, 15.2575
5164, 214791, 6104.928, 15.2574
5165, 214043, 6104.867, 15.2572
5166, 214324, 6104.806, 15.2571
5167, 216613, 6104.745, 15.2569
5168, 219466, 6104.683, 15.2568
5169, 220187, 6104.622, 15.2566
5170, 218371, 6104.561, 15.2565
5171, 216407, 6104.500, 15.2563
5172, 216006, 6104.439, 15.2562
5173, 216252, 6104.378, 15.2560
5174, 216037, 6104.317, 15.2559
5175, 216309, 6104.256, 15.2557
5176, 218295, 6104.194, 15.2556
5177, 221059, 6104.133, 15.2554
5178, 222820, 6104.072, 15.2553
5179, 223654, 6104.011, 15.2551
5180, 224911, 6103.950, 15.2549
5181, 226661, 6103.889, 15.2548
5182, 227750, 6103.828, 15.2546
5183, 228031, 6103.766, 15.2545
5184, 228399, 6103.705, 15.2543
5185, 228641, 6103.644, 15.2542
5186, 227311, 6103.583, 15.2540
5187, 224196, 6103.522, 15.2539
5188, 221008, 6103.461, 15.2537
5189, 219001, 6103.400, 15.2536
5190, 217566, 6103.339, 15.2534
5191, 216158, 6103.277, 15.2533
5192, 216064, 6103.216, 15.2531
5193, 218845, 6103.155, 15.2530
5194, 223843, 6103.094, 15.2528
5195, 228509, 6103.033, 15.2527
5196, 230829, 6102.972, 15.2525
5197, 230613, 6102.911, 15.2524
5198, 228941, 6102.849, 15.2522
5199, 227279, 6102.788, 15.2520
5200, 226805, 6102.727, 15.2519
5201, 227651, 6102.666, 15.2517
5202, 228752, 6102.605, 15.2516
5203, 229033, 6102.544, 15.2514
5204, 228674, 6102.483, 15.2513
5205, 228763, 6102.422, 15.2511
5206, 229854, 6102.360, 15.2510
5207, 231351, 6102.299, 15.2508
5208, 232281, 6102.238, 15.2507
5209, 232242, 6102.177, 15.2505
5210, 231579, 6102.116, 15.2504
5211, 230881, 6102.055, 15.2502
5212, 230390, 6101.994, 15.2501
5213, 229920, 6101.932, 15.2499
5214, 229379, 6101.871, 15.2498
5215, 229173, 6101.810, 15.2496
5216, 229621, 6101.749, 15.2494
5217, 230181, 6101.688, 15.2493
5218, 230029, 6101.627, 15.2491
5219, 229512, 6101.566, 15.2490
5220, 230064, 6101.505, 15.2488
5221, 232105, 6101.443, 15.2487
5222, 233902, 6101.382, 15.2485
5223, 233478, 6101.321, 15.2484
5224, 231232, 6101.260, 15.2482
5225, 229631, 6101.199, 15.2481
5226, 230318, 6101.138, 15.2479
5227, 232397, 6101.077, 15.2478
5228, 233737, 6101.015, 15.2476
5229, 233238, 6100.954, 15.2475
5230, 231418, 6100.893, 15.2473
5231, 229239, 6100.832, 15.2472
5232, 226980, 6100.771, 15.2470
5233, 224348, 6100.710, 15.2469
5234, 221411, 6100.649, 15.2467
5235, 219020, 6100.588, 15.2465
5236, 218003, 6100.526, 15.2464
5237, 218076, 6100.465, 15.2462
5238, 218101, 6100.404, 15.2461
5239, 217604, 6100.343, 15.2459
5240, 217503, 6100.282, 15.2458
5241, 218843, 6100.221, 15.2456
5242, 221274, 6100.160, 15.2455
5243, 223441, 6100.098, 15.2453
5244, 224626, 6100.037, 15.2452
5245, 225188, 6099.976, 15.2450
5246, 225350, 6099.915, 15.2449
5247, 224403, 6099.854, 15.2447
5248, 221687, 6099.793, 15.2446
5249, 217973, 6099.732, 15.2444
5250, 215239, 6099.671, 15.2443
5251, 215020, 6099.609, 15.2441
5252, 217202, 6099.548, 15.2439
5253, 220458, 6099.487, 15.2438
5254, 223541, 6099.426, 15.2436
5255, 225958, 6099.365, 15.2435
5256, 227597, 6099.304, 15.2433
5257, 228244, 6099.243, 15.2432
5258, 227812, 6099.181, 15.2430
5259, 226842, 6099.120, 15.2429
5260, 226222, 6099.059, 15.2427
5261, 226304, 6098.998, 15.2426
5262, 226618, 6098.937, 15.2424
5263, 226573, 6098.876, 15.2423
5264, 226116, 6098.815, 15.2421
5265, 225585, 6098.754, 15.2420
5266, 225280, 6098.692, 15.2418
5267, 225455, 6098.631, 15.2417
5268, 226359, 6098.570, 15.2415
5269, 227910, 6098.509, 15.2414
5270, 229549, 6098.448, 15.2412
5271, 230665, 6098.387, 15.2410
5272, 230985, 6098.326, 15.2409
5273, 230321, 6098.265, 15.2407
5274, 228355, 6098.203, 15.2406
5275, 225110, 6098.142, 15.2404
5276, 221446, 6098.081, 15.2403
5277, 218608, 6098.020, 15.2401
5278, 217334, 6097.959, 15.2400
5279, 217637, 6097.898, 15.2398
5280, 219192, 6097.837, 15.2397
5281, 221467, 6097.775, 15.2395
5282, 223603, 6097.714, 15.2394
5283, 224748, 6097.653, 15.2392
5284, 224635, 6097.592, 15.2391
5285, 223636, 6097.531, 15.2389
5286, 222339, 6097.470, 15.2388
5287, 221334, 6097.409, 15.2386
5288, 221126, 6097.348, 15.2384
5289, 221655, 6097.286, 15.2383
5290, 221942, 6097.225, 15.2381
5291, 220848, 6097.164, 15.2380
5292, 218410, 6097.103, 15.2378
5293, 216074, 6097.042, 15.2377
5294, 215407, 6096.981, 15.2375
5295, 216794, 6096.920, 15.2374
5296, 219410, 6096.858, 15.2372
5297, 222101, 6096.797, 15.2371
5298, 224157, 6096.736, 15.2369
5299, 225541, 6096.675, 15.2368
5300, 226609, 6096.614, 15.2366
5301, 227588, 6096.553, 15.2365
5302, 228319, 6096.492, 15.2363
5303, 228567, 6096.431, 15.2362
5304, 228318, 6096.369, 15.2360
5305, 227528, 6096.308, 15.2359
5306, 225817, 6096.247, 15.2357
5307, 222943, 6096.186, 15.2355
5308, 219470, 6096.125, 15.2354
5309, 216519, 6096.064, 15.2352
5310, 214899, 6096.003, 15.2351
5311, 214912, 6095.941, 15.2349
5312, 216756, 6095.880, 15.2348
5313, 220248, 6095.819, 15.2346
5314, 224029, 6095.758, 15.2345
5315, 225982, 6095.697, 15.2343
5316, 225070, 6095.636, 15.2342
5317, 222404, 6095.575, 15.2340
5318, 220147, 6095.514, 15.2339
5319, 219696, 6095.452, 15.2337
5320, 221116, 6095.391, 15.2336
5321, 223626, 6095.330, 15.2334
5322, 226108, 6095.269, 15.2333
5323, 227668, 6095.208, 15.2331
5324, 228353, 6095.147, 15.2329
5325, 228987, 6095.086, 15.2328
5326, 229766, 6095.024, 15.2326
5327, 229492, 6094.963, 15.2325
5328, 226941, 6094.902, 15.2323
5329, 222613, 6094.841, 15.2322
5330, 218169, 6094.780, 15.2320
5331, 214440, 6094.719, 15.2319
5332, 211079, 6094.658, 15.2317
5333, 208209, 6094.597, 15.2316
5334, 207054, 6094.535, 15.2314
5335, 208337, 6094.474, 15.2313
5336, 211085, 6094.413, 15.2311
5337, 213904, 6094.352, 15.2310
5338, 216609, 6094.291, 15.2308
5339, 219558, 6094.230, 15.2307
5340, 221871, 6094.169, 15.2305
5341, 221724, 6094.107, 15.2304
5342, 218583, 6094.046, 15.2302
5343, 214146, 6093.985, 15.2300
5344, 210607, 6093.924, 15.2299
5345, 208658, 6093.863, 15.2297
5346, 207537, 6093.802, 15.2296
5347, 206417, 6093.741, 15.2294
5348, 205184, 6093.680, 15.2293
5349, 204238, 6093.618, 15.2291
5350, 204091, 6093.557, 15.2290
5351, 205028, 6093.496, 15.2288
5352, 206798, 6093.435, 15.2287
5353, 208775, 6093.374, 15.2285
5354, 210614, 6093.313, 15.2284
5355, 212436, 6093.252, 15.2282
5356, 214081, 6093.190, 15.2281
5357, 214624, 6093.129, 15.2279
5358, 213318, 6093.068, 15.2278
5359, 210804, 6093.007, 15.2276
5360, 208782, 6092.946, 15.2274
5361, 208427, 6092.885, 15.2273
5362, 209476, 6092.824, 15.2271
5363, 210760, 6092.763, 15.2270
5364, 211168, 6092.701, 15.2268
5365, 210339, 6092.640, 15.2267
5366, 209090, 6092.579, 15.2265
5367, 209076, 6092.518, 15.2264
5368, 211230, 6092.457, 15.2262
5369, 214513, 6092.396, 15.2261
5370, 217008, 6092.335, 15.2259
5371, 218291, 6092.273, 15.2258
5372, 219659, 6092.212, 15.2256
5373, 221664, 6092.151, 15.2255
5374, 222694, 6092.090, 15.2253
5375, 220930, 6092.029, 15.2252
5376, 216882, 6091.968, 15.2250
5377, 212844, 6091.907, 15.2249
5378, 210322, 6091.846, 15.2247
5379, 209103, 6091.784, 15.2245
5380, 208554, 6091.723, 15.2244
5381, 208567, 6091.662, 15.2242
5382, 209111, 6091.601, 15.2241
5383, 209940, 6091.540, 15.2239
5384, 211123, 6091.479, 15.2238
5385, 213190, 6091.418, 15.2236
5386, 216366, 6091.356, 15.2235
5387, 220117, 6091.295, 15.2233
5388, 223607, 6091.234, 15.2232
5389, 226130, 6091.173, 15.2230
5390, 227087, 6091.112, 15.2229
5391, 226187, 6091.051, 15.2227
5392, 223901, 6090.990, 15.2226
5393, 221222, 6090.929, 15.2224
5394, 218783, 6090.867, 15.2223
5395, 216605, 6090.806, 15.2221
5396, 214656, 6090.745, 15.2219
5397, 213059, 6090.684, 15.2218
5398, 211723, 6090.623, 15.2216
5399, 210516, 6090.562, 15.2215
5400, 210025, 6090.501, 15.2213
5401, 211379, 6090.439, 15.2212
5402, 214933, 6090.378, 15.2210
5403, 219696, 6090.317, 15.2209
5404, 224344, 6090.256, 15.2207
5405, 228182, 6090.195, 15.2206
5406, 230890, 6090.134, 15.2204
5407, 232154, 6090.073, 15.2203
5408, 232186, 6090.012, 15.2201
5409, 231940, 6089.950, 15.2200
5410, 232076, 6089.889, 15.2198
5411, 232121, 6089.828, 15.2197
5412, 231246, 6089.767, 15.2195
5413, 229397, 6089.706, 15.2194
5414, 227078, 6089.645, 15.2192
5415, 224584, 6089.584, 15.2190
5416, 222286, 6089.522, 15.2189
5417, 221195, 6089.461, 15.2187
5418, 222128, 6089.400, 15.2186
5419, 224431, 6089.339, 15.2184
5420, 226465, 6089.278, 15.2183
5421, 227418, 6089.217, 15.2181
5422, 227797, 6089.156, 15.2180
5423, 228169, 6089.095, 15.2178
5424, 228469, 6089.033, 15.2177
5425, 228803, 6088.972, 15.2175
5426, 229884, 6088.911, 15.2174
5427, 231963, 6088.850, 15.2172
5428, 234061, 6088.789, 15.2171
5429, 235108, 6088.728, 15.2169
5430, 235400, 6088.667, 15.2168
5431, 236019, 6088.605, 15.2166
5432, 236972, 6088.544, 15.2164
5433, 236887, 6088.483, 15.2163
5434, 234862, 6088.422, 15.2161
5435, 231851, 6088.361, 15.2160
5436, 229615, 6088.300, 15.2158
5437, 228729, 6088.239, 15.2157
5438, 228353, 6088.178, 15.2155
5439, 227865, 6088.116, 15.2154
5440, 227841, 6088.055, 15.2152
5441, 229002, 6087.994, 15.2151
5442, 230879, 6087.933, 15.2149
5443, 232243, 6087.872, 15.2148
5444, 232602, 6087.811, 15.2146
5445, 232523, 6087.750, 15.2145
5446, 232571, 6087.689, 15.2143
5447, 232776, 6087.627, 15.2142
5448, 233191, 6087.566, 15.2140
5449, 234065, 6087.505, 15.2139
5450, 234959, 6087.444, 15.2137
5451, 234512, 6087.383, 15.2135
5452, 231843, 6087.322, 15.2134
5453, 227803, 6087.261, 15.2132
5454, 224218, 6087.199, 15.2131
5455, 222214, 6087.138, 15.2129
5456, 221816, 6087.077, 15.2128
5457, 222725, 6087.016, 15.2126
5458, 224623, 6086.955, 15.2125
5459, 226843, 6086.894, 15.2123
5460, 228530, 6086.833, 15.2122
5461, 229326, 6086.772, 15.2120
5462, 229483, 6086.710, 15.2119
5463, 229387, 6086.649, 15.2117
5464, 229306, 6086.588, 15.2116
5465, 229369, 6086.527, 15.2114
5466, 229289, 6086.466, 15.2113
5467, 228443, 6086.405, 15.2111
5468, 226799, 6086.344, 15.2109
5469, 225307, 6086.282, 15.2108
5470, 224527, 6086.221, 15.2106
5471, 223358, 6086.160, 15.2105
5472, 220412, 6086.099, 15.2103
5473, 216517, 6086.038, 15.2102
5474, 214274, 6085.977, 15.2100
5475, 214761, 6085.916, 15.2099
5476, 216149, 6085.855, 15.2097
5477, 216405, 6085.793, 15.2096
5478, 216037, 6085.732, 15.2094
5479, 216937, 6085.671, 15.2093
5480, 219369, 6085.610, 15.2091
5481, 221629, 6085.549, 15.2090
5482, 222362, 6085.488, 15.2088
5483, 221933, 6085.427, 15.2087
5484, 221443, 6085.365, 15.2085
5485, 221418, 6085.304, 15.2084
5486, 221710, 6085.243, 15.2082
5487, 221886, 6085.182, 15.2080
5488, 221437, 6085.121, 15.2079
5489, 220187, 6085.060, 15.2077
5490, 218798, 6084.999, 15.2076
5491, 218369, 6084.938, 15.2074
5492, 219347, 6084.876, 15.2073
5493, 221149, 6084.815, 15.2071
5494, 222924, 6084.754, 15.2070
5495, 224198, 6084.693, 15.2068
5496, 224672, 6084.632, 15.2067
5497, 224041, 6084.571, 15.2065
5498, 222485, 6084.510, 15.2064
5499, 220977, 6084.448, 15.2062
5500, 220468, 6084.387, 15.2061
5501, 220778, 6084.326, 15.2059
5502, 220800, 6084.265, 15.2058
5503, 220008, 6084.204, 15.2056
5504, 219366, 6084.143, 15.2054
5505, 220285, 6084.082, 15.2053
5506, 222741, 6084.021, 15.2051
5507, 225013, 6083.959, 15.2050
5508, 225591, 6083.898, 15.2048
5509, 224818, 6083.837, 15.2047
5510, 224073, 6083.776, 15.2045
5511, 223657, 6083.715, 15.2044
5512, 222445, 6083.654, 15.2042
5513, 219715, 6083.593, 15.2041
5514, 216406, 6083.531, 15.2039
5515, 214122, 6083.470, 15.2038
5516, 213620, 6083.409, 15.2036
5517, 214820, 6083.348, 15.2035
5518, 217424, 6083.287, 15.2033
5519, 220573, 6083.226, 15.2032
5520, 222446, 6083.165, 15.2030
5521, 221530, 6083.104, 15.2029
5522, 218388, 6083.042, 15.2027
5523, 215244, 6082.981, 15.2025
5524, 213687, 6082.920, 15.2024
5525, 213525, 6082.859, 15.2022
5526, 214002, 6082.798, 15.2021
5527, 215089, 6082.737, 15.2019
5528, 217098, 6082.676, 15.2018
5529, 219643, 6082.614, 15.2016
5530, 221700, 6082.553, 15.2015
5531, 222491, 6082.492, 15.2013
5532, 222023, 6082.431, 15.2012
5533, 221012, 6082.370, 15.2010
5534, 220381, 6082.309, 15.2009
5535, 220431, 6082.248, 15.2007
5536, 220361, 6082.187, 15.2006
5537, 219162, 6082.125, 15.2004
5538, 217149, 6082.064, 15.2003
5539, 215969, 6082.003, 15.2001
5540, 216652, 6081.942, 15.1999
5541, 218292, 6081.881, 15.1998
5542, 219250, 6081.820, 15.1996
5543, 219095, 6081.759, 15.1995
5544, 218562, 6081.697, 15.1993
5545, 217952, 6081.636, 15.1992
5546, 216607, 6081.575, 15.1990
5547, 214173, 6081.514, 15.1989
5548, 211567, 6081.453, 15.1987
5549, 210226, 6081.392, 15.1986
5550, 210688, 6081.331, 15.1984
5551, 212324, 6081.270, 15.1983
5552, 214305, 6081.208, 15.1981
5553, 216505, 6081.147, 15.1980
5554, 219256, 6081.086, 15.1978
5555, 222329, 6081.025, 15.1977
5556, 224536, 6080.964, 15.1975
5557, 224799, 6080.903, 15.1974
5558, 223562, 6080.842, 15.1972
5559, 222621, 6080.780, 15.1970
5560, 223275, 6080.719, 15.1969
5561, 225073, 6080.658, 15.1967
5562, 226634, 6080.597, 15.1966
5563, 227161, 6080.536, 15.1964
5564, 226694, 6080.475, 15.1963
5565, 225475, 6080.414, 15.1961
5566, 223937, 6080.353, 15.1960
5567, 223057, 6080.291, 15.1958
5568, 223779, 6080.230, 15.1957
5569, 225981, 6080.169, 15.1955
5570, 228685, 6080.108, 15.1954
5571, 231190, 6080.047, 15.1952
5572, 233208, 6079.986, 15.1951
5573, 234044, 6079.925, 15.1949
5574, 232851, 6079.863, 15.1948
5575, 230230, 6079.802, 15.1946
5576, 228402, 6079.741, 15.1944
5577, 228960, 6079.680, 15.1943
5578, 231085, 6079.619, 15.1941
5579, 232732, 6079.558, 15.1940
5580, 232866, 6079.497, 15.1938
5581, 231598, 6079.436, 15.1937
5582, 228933, 6079.374, 15.1935
5583, 224959, 6079.313, 15.1934
5584, 221137, 6079.252, 15.1932
5585, 219671, 6079.191, 15.1931
5586, 220904, 6079.130, 15.1929
5587, 222469, 6079.069, 15.1928
5588, 221918, 6079.008, 15.1926
5589, 219472, 6078.946, 15.1925
5590, 217325, 6078.885, 15.1923
5591, 216801, 6078.824, 15.1922
5592, 217263, 6078.763, 15.1920
5593, 217575, 6078.702, 15.1919
5594, 217509, 6078.641, 15.1917
5595, 217451, 6078.580, 15.1915
5596, 217604, 6078.519, 15.1914
5597, 218007, 6078.457, 15.1912
5598, 218871, 6078.396, 15.1911
5599, 220300, 6078.335, 15.1909
5600, 221843, 6078.274, 15.1908
5601, 222690, 6078.213, 15.1906
5602, 222337, 6078.152, 15.1905
5603, 220952, 6078.091, 15.1903
5604, 219238, 6078.029, 15.1902
5605, 218020, 6077.968, 15.1900
5606, 217739, 6077.907, 15.1899
5607, 218075, 6077.846, 15.1897
5608, 218204, 6077.785, 15.1896
5609, 217638, 6077.724, 15.1894
5610, 216673, 6077.663, 15.1893
5611, 215849, 6077.602, 15.1891
5612, 215236, 6077.540, 15.1889
5613, 214700, 6077.479, 15.1888
5614, 214669, 6077.418, 15.1886
5615, 215873, 6077.357, 15.1885
5616, 218096, 6077.296, 15.1883
5617, 219804, 6077.235, 15.1882
5618, 219625, 6077.174, 15.1880
5619, 217872, 6077.112, 15.1879
5620, 216010, 6077.051, 15.1877
5621, 214742, 6076.990, 15.1876
5622, 213405, 6076.929, 15.1874
5623, 211475, 6076.868, 15.1873
5624, 209959, 6076.807, 15.1871
5625, 210642, 6076.746, 15.1870
5626, 214139, 6076.685, 15.1868
5627, 219178, 6076.623, 15.1867
5628, 223716, 6076.562, 15.1865
5629, 226367, 6076.501, 15.1863
5630, 226889, 6076.440, 15.1862
5631, 225999, 6076.379, 15.1860
5632, 225000, 6076.318, 15.1859
5633, 224919, 6076.257, 15.1857
5634, 225378, 6076.196, 15.1856
5635, 224577, 6076.134, 15.1854
5636, 221053, 6076.073, 15.1853
5637, 215545, 6076.012, 15.1851
5638, 210615, 6075.951, 15.1850
5639, 208324, 6075.890, 15.1848
5640, 208750, 6075.829, 15.1847
5641, 210841, 6075.768, 15.1845
5642, 213863, 6075.706, 15.1844
5643, 217364, 6075.645, 15.1842
5644, 220341, 6075.584, 15.1841
5645, 221640, 6075.523, 15.1839
5646, 221392, 6075.462, 15.1838
5647, 221196, 6075.401, 15.1836
5648, 222368, 6075.340, 15.1834
5649, 224446, 6075.279, 15.1833
5650, 225895, 6075.217, 15.1831
5651, 225930, 6075.156, 15.1830
5652, 225177, 6075.095, 15.1828
5653, 224801, 6075.034, 15.1827
5654, 225399, 6074.973, 15.1825
5655, 226587, 6074.912, 15.1824
5656, 227227, 6074.851, 15.1822
5657, 226241, 6074.789, 15.1821
5658, 223793, 6074.728, 15.1819
5659, 221617, 6074.667, 15.1818
5660, 221541, 6074.606, 15.1816
5661, 223538, 6074.545, 15.1815
5662, 225715, 6074.484, 15.1813
5663, 226448, 6074.423, 15.1812
5664, 226041, 6074.362, 15.1810
5665, 225944, 6074.300, 15.1808
5666, 226811, 6074.239, 15.1807
5667, 227873, 6074.178, 15.1805
5668, 228084, 6074.117, 15.1804
5669, 227307, 6074.056, 15.1802
5670, 226214, 6073.995, 15.1801
5671, 225250, 6073.934, 15.1799
5672, 224079, 6073.872, 15.1798
5673, 222175, 6073.811, 15.1796
5674, 219886, 6073.750, 15.1795
5675, 218504, 6073.689, 15.1793
5676, 218942, 6073.628, 15.1792
5677, 220502, 6073.567, 15.1790
5678, 221508, 6073.506, 15.1789
5679, 221100, 6073.445, 15.1787
5680, 219850, 6073.383, 15.1786
5681, 218538, 6073.322, 15.1784
5682, 217139, 6073.261, 15.1783
5683, 215553, 6073.200, 15.1781
5684, 214613, 6073.139, 15.1779
5685, 215443, 6073.078, 15.1778
5686, 217983, 6073.017, 15.1776
5687, 220883, 6072.955, 15.1775
5688, 222825, 6072.894, 15.1773
5689, 223417, 6072.833, 15.1772
5690, 222893, 6072.772, 15.1770
5691, 221703, 6072.711, 15.1769
5692, 220583, 6072.650, 15.1767
5693, 220347, 6072.589, 15.1766
5694, 221241, 6072.528, 15.1764
5695, 222801, 6072.466, 15.1763
5696, 224484, 6072.405, 15.1761
5697, 226015, 6072.344, 15.1760
5698, 227039, 6072.283, 15.1758
5699, 227137, 6072.222, 15.1757
5700, 226556, 6072.161, 15.1755
5701, 226445, 6072.100, 15.1753
5702, 227681, 6072.038, 15.1752
5703, 229684, 6071.977, 15.1750
5704, 230932, 6071.916, 15.1749
5705, 230620, 6071.855, 15.1747
5706, 229332, 6071.794, 15.1746
5707, 228047, 6071.733, 15.1744
5708, 227002, 6071.672, 15.1743
5709, 225826, 6071.611, 15.1741
5710, 224482, 6071.549, 15.1740
5711, 223511, 6071.488, 15.1738
5712, 223362, 6071.427, 15.1737
5713, 223942, 6071.366, 15.1735
5714, 225099, 6071.305, 15.1734
5715, 227066, 6071.244, 15.1732
5716, 229760, 6071.183, 15.1731
5717, 231906, 6071.121, 15.1729
5718, 231888, 6071.060, 15.1728
5719, 229756, 6070.999, 15.1726
5720, 227415, 6070.938, 15.1724
5721, 226186, 6070.877, 15.1723
5722, 225100, 6070.816, 15.1721
5723, 222705, 6070.755, 15.1720
5724, 219764, 6070.694, 15.1718
5725, 218526, 6070.632, 15.1717
5726, 219419, 6070.571, 15.1715
5727, 220275, 6070.510, 15.1714
5728, 219367, 6070.449, 15.1712
5729, 217768, 6070.388, 15.1711
5730, 217712, 6070.327, 15.1709
5731, 219733, 6070.266, 15.1708
5732, 222440, 6070.204, 15.1706
5733, 224362, 6070.143, 15.1705
5734, 224944, 6070.082, 15.1703
5735, 224389, 6070.021, 15.1702
5736, 223602, 6069.960, 15.1700
5737, 223823, 6069.899, 15.1698
5738, 225259, 6069.838, 15.1697
5739, 226441, 6069.777, 15.1695
5740, 225953, 6069.715, 15.1694
5741, 224426, 6069.654, 15.1692
5742, 223626, 6069.593, 15.1691
5743, 223814, 6069.532, 15.1689
5744, 223481, 6069.471, 15.1688
5745, 221816, 6069.410, 15.1686
5746, 220062, 6069.349, 15.1685
5747, 219818, 6069.287, 15.1683
5748, 221044, 6069.226, 15.1682
5749, 222528, 6069.165, 15.1680
5750, 223712, 6069.104, 15.1679
5751, 225328, 6069.043, 15.1677
5752, 228403, 6068.982, 15.1676
5753, 232940, 6068.921, 15.1674
5754, 237432, 6068.860, 15.1673
5755, 239730, 6068.798, 15.1671
5756, 238918, 6068.737, 15.1669
5757, 236278, 6068.676, 15.1668
5758, 233874, 6068.615, 15.1666
5759, 232227, 6068.554, 15.1665
5760, 230209, 6068.493, 15.1663
5761, 227266, 6068.432, 15.1662
5762, 224680, 6068.370, 15.1660
5763, 224090, 6068.309, 15.1659
5764, 225493, 6068.248, 15.1657
5765, 227256, 6068.187, 15.1656
5766, 227600, 6068.126, 15.1654
5767, 225739, 6068.065, 15.1653
5768, 222163, 6068.004, 15.1651
5769, 218302, 6067.943, 15.1650
5770, 215465, 6067.881, 15.1648
5771, 213832, 6067.820, 15.1647
5772, 212981, 6067.759, 15.1645
5773, 213313, 6067.698, 15.1643
5774, 215860, 6067.637, 15.1642
5775, 220329, 6067.576, 15.1640
5776, 224638, 6067.515, 15.1639
5777, 227230, 6067.453, 15.1637
5778, 228755, 6067.392, 15.1636
5779, 230384, 6067.331, 15.1634
5780, 231592, 6067.270, 15.1633
5781, 231162, 6067.209, 15.1631
5782, 229633, 6067.148, 15.1630
5783, 228870, 6067.087, 15.1628
5784, 229408, 6067.026, 15.1627
5785, 230024, 6066.964, 15.1625
5786, 230171, 6066.903, 15.1624
5787, 231076, 6066.842, 15.1622
5788, 233653, 6066.781, 15.1621
5789, 236790, 6066.720, 15.1619
5790, 238696, 6066.659, 15.1618
5791, 238984, 6066.598, 15.1616
5792, 238313, 6066.536, 15.1614
5793, 236765, 6066.475, 15.1613
5794, 233921, 6066.414, 15.1611
5795, 230353, 6066.353, 15.1610
5796, 227740, 6066.292, 15.1608
5797, 227100, 6066.231, 15.1607
5798, 227642, 6066.170, 15.1605
5799, 227869, 6066.109, 15.1604
5800, 227352, 6066.047, 15.1602
5801, 226716, 6065.986, 15.1601
5802, 226067, 6065.925, 15.1599
5803, 224374, 6065.864, 15.1598
5804, 221103, 6065.803, 15.1596
5805, 217905, 6065.742, 15.1595
5806, 217501, 6065.681, 15.1593
5807, 220634, 6065.620, 15.1592
5808, 225098, 6065.558, 15.1590
5809, 228355, 6065.497, 15.1588
5810, 230150, 6065.436, 15.1587
5811, 231586, 6065.375, 15.1585
5812, 232556, 6065.314, 15.1584
5813, 231668, 6065.253, 15.1582
5814, 228601, 6065.192, 15.1581
5815, 224910, 6065.130, 15.1579
5816, 222064, 6065.069, 15.1578
5817, 219945, 6065.008, 15.1576
5818, 217899, 6064.947, 15.1575
5819, 216240, 6064.886, 15.1573
5820, 215867, 6064.825, 15.1572
5821, 217064, 6064.764, 15.1570
5822, 219372, 6064.703, 15.1569
5823, 222145, 6064.641, 15.1567
5824, 224618, 6064.580, 15.1566
5825, 225915, 6064.519, 15.1564
5826, 225682, 6064.458, 15.1563
5827, 224485, 6064.397, 15.1561
5828, 223222, 6064.336, 15.1559
5829, 222526, 6064.275, 15.1558
5830, 222925, 6064.213, 15.1556
5831, 224813, 6064.152, 15.1555
5832, 227594, 6064.091, 15.1553
5833, 229541, 6064.030, 15.1552
5834, 229371, 6063.969, 15.1550
5835, 227687, 6063.908, 15.1549
5836, 226175, 6063.847, 15.1547
5837, 225720, 6063.786, 15.1546
5838, 225998, 6063.724, 15.1544
5839, 226502, 6063.663, 15.1543
5840, 227011, 6063.602, 15.1541
5841, 227159, 6063.541, 15.1540
5842, 226435, 6063.480, 15.1538
5843, 224815, 6063.419, 15.1537
5844, 222848, 6063.358, 15.1535
5845, 221054, 6063.296, 15.1533
5846, 219675, 6063.235, 15.1532
5847, 218905, 6063.174, 15.1530
5848, 218773, 6063.113, 15.1529
5849, 218854, 6063.052, 15.1527
5850, 218636, 6062.991, 15.1526
5851, 218166, 6062.930, 15.1524
5852, 217841, 6062.869, 15.1523
5853, 217640, 6062.807, 15.1521
5854, 217189, 6062.746, 15.1520
5855, 216584, 6062.685, 15.1518
5856, 216568, 6062.624, 15.1517
5857, 217801, 6062.563, 15.1515
5858, 220352, 6062.502, 15.1514
5859, 223852, 6062.441, 15.1512
5860, 227585, 6062.379, 15.1511
5861, 230477, 6062.318, 15.1509
5862, 231560, 6062.257, 15.1508
5863, 230577, 6062.196, 15.1506
5864, 227810, 6062.135, 15.1504
5865, 223536, 6062.074, 15.1503
5866, 218205, 6062.013, 15.1501
5867, 212958, 6061.952, 15.1500
5868, 209104, 6061.890, 15.1498
5869, 207089, 6061.829, 15.1497
5870, 206607, 6061.768, 15.1495
5871, 207602, 6061.707, 15.1494
5872, 210194, 6061.646, 15.1492
5873, 213589, 6061.585, 15.1491
5874, 216217, 6061.524, 15.1489
5875, 217351, 6061.462, 15.1488
5876, 217682, 6061.401, 15.1486
5877, 217881, 6061.340, 15.1485
5878, 217694, 6061.279, 15.1483
5879, 217092, 6061.218, 15.1482
5880, 217296, 6061.157, 15.1480
5881, 219554, 6061.096, 15.1478
5882, 223372, 6061.035, 15.1477
5883, 226859, 6060.973, 15.1475
5884, 228535, 6060.912, 15.1474
5885, 228155, 6060.851, 15.1472
5886, 226190, 6060.790, 15.1471
5887, 223372, 6060.729, 15.1469
5888, 220588, 6060.668, 15.1468
5889, 218497, 6060.607, 15.1466
5890, 217244, 6060.545, 15.1465
5891, 216793, 6060.484, 15.1463
5892, 217085, 6060.423, 15.1462
5893, 217485, 6060.362, 15.1460
5894, 216833, 6060.301, 15.1459
5895, 214996, 6060.240, 15.1457
5896, 213781, 6060.179, 15.1456
5897, 215169, 6060.118, 15.1454
5898, 218840, 6060.056, 15.1453
5899, 222459, 6059.995, 15.1451
5900, 224271, 6059.934, 15.1449
5901, 224316, 6059.873, 15.1448
5902, 223273, 6059.812, 15.1446
5903, 221508, 6059.751, 15.1445
5904, 219618, 6059.690, 15.1443
5905, 218550, 6059.628, 15.1442
5906, 218377, 6059.567, 15.1440
5907, 217772, 6059.506, 15.1439
5908, 215551, 6059.445, 15.1437
5909, 212266, 6059.384, 15.1436
5910, 209729, 6059.323, 15.1434
5911, 209353, 6059.262, 15.1433
5912, 211288, 6059.201, 15.1431
5913, 214549, 6059.139, 15.1430
5914, 217495, 6059.078, 15.1428
5915, 218854, 6059.017, 15.1427
5916, 219030, 6058.956, 15.1425
5917, 219938, 6058.895, 15.1423
5918, 222843, 6058.834, 15.1422
5919, 226664, 6058.773, 15.1420
5920, 229140, 6058.711, 15.1419
5921, 229291, 6058.650, 15.1417
5922, 227985, 6058.589, 15.1416
5923, 226467, 6058.528, 15.1414
5924, 225350, 6058.467, 15.1413
5925, 225010, 6058.406, 15.1411
5926, 225729, 6058.345, 15.1410
5927, 226957, 6058.284, 15.1408
5928, 227304, 6058.222, 15.1407
5929, 225960, 6058.161, 15.1405
5930, 223615, 6058.100, 15.1404
5931, 221386, 6058.039, 15.1402
5932, 219282, 6057.978, 15.1401
5933, 216550, 6057.917, 15.1399
5934, 213311, 6057.856, 15.1398
5935, 210924, 6057.794, 15.1396
5936, 210484, 6057.733, 15.1394
5937, 211709, 6057.672, 15.1393
5938, 213745, 6057.611, 15.1391
5939, 216423, 6057.550, 15.1390
5940, 219912, 6057.489, 15.1388
5941, 223411, 6057.428, 15.1387
5942, 225236, 6057.367, 15.1385
5943, 224566, 6057.305, 15.1384
5944, 222451, 6057.244, 15.1382
5945, 220557, 6057.183, 15.1381
5946, 219372, 6057.122, 15.1379
5947, 218230, 6057.061, 15.1378
5948, 216751, 6057.000, 15.1376
5949, 215540, 6056.939, 15.1375
5950, 215537, 6056.877, 15.1373
5951, 217246, 6056.816, 15.1372
5952, 220518, 6056.755, 15.1370
5953, 224449, 6056.694, 15.1368
5954, 227551, 6056.633, 15.1367
5955, 228802, 6056.572, 15.1365
5956, 228677, 6056.511, 15.1364
5957, 228454, 6056.450, 15.1362
5958, 228433, 6056.388, 15.1361
5959, 227780, 6056.327, 15.1359
5960, 226376, 6056.266, 15.1358
5961, 225652, 6056.205, 15.1356
5962, 226719, 6056.144, 15.1355
5963, 228635, 6056.083, 15.1353
5964, 229671, 6056.022, 15.1352
5965, 229631, 6055.960, 15.1350
5966, 229574, 6055.899, 15.1349
5967, 229585, 6055.838, 15.1347
5968, 228368, 6055.777, 15.1346
5969, 225213, 6055.716, 15.1344
5970, 221036, 6055.655, 15.1343
5971, 217035, 6055.594, 15.1341
5972, 213524, 6055.533, 15.1339
5973, 210730, 6055.471, 15.1338
5974, 209540, 6055.410, 15.1336
5975, 210390, 6055.349, 15.1335
5976, 212116, 6055.288, 15.1333
5977, 213052, 6055.227, 15.1332
5978, 212995, 6055.166, 15.1330
5979, 213149, 6055.105, 15.1329
5980, 214367, 6055.043, 15.1327
5981, 216319, 6054.982, 15.1326
5982, 218220, 6054.921, 15.1324
5983, 219323, 6054.860, 15.1323
5984, 218680, 6054.799, 15.1321
5985, 215577, 6054.738, 15.1320
5986, 210801, 6054.677, 15.1318
5987, 206631, 6054.616, 15.1317
5988, 204739, 6054.554, 15.1315
5989, 204535, 6054.493, 15.1313
5990, 204295, 6054.432, 15.1312
5991, 203665, 6054.371, 15.1310
5992, 204116, 6054.310, 15.1309
5993, 206801, 6054.249, 15.1307
5994, 210789, 6054.188, 15.1306
5995, 213938, 6054.127, 15.1304
5996, 215109, 6054.065, 15.1303
5997, 214934, 6054.004, 15.1301
5998, 214586, 6053.943, 15.1300
5999, 214527, 6053.882, 15.1298
6000, 214591, 6053.821, 15.1297
6001, 214666, 6053.760, 15.1295
6002, 214781, 6053.699, 15.1294
6003, 214885, 6053.637, 15.1292
6004, 215202, 6053.576, 15.1291
6005, 216626, 6053.515, 15.1289
6006, 219987, 6053.454, 15.1288
6007, 224649, 6053.393, 15.1286
6008, 228506, 6053.332, 15.1284
6009, 229959, 6053.271, 15.1283
6010, 229560, 6053.210, 15.1281
6011, 229199, 6053.148, 15.1280
6012, 229883, 6053.087, 15.1278
6013, 230918, 6053.026, 15.1277
6014, 231134, 6052.965, 15.1275
6015, 230181, 6052.904, 15.1274
6016, 228435, 6052.843, 15.1272
6017, 226352, 6052.782, 15.1271
6018, 224386, 6052.720, 15.1269
6019, 223145, 6052.659, 15.1268
6020, 223105, 6052.598, 15.1266
6021, 224269, 6052.537, 15.1265
6022, 226317, 6052.476, 15.1263
6023, 228820, 6052.415, 15.1262
6024, 231129, 6052.354, 15.1260
6025, 232469, 6052.293, 15.1258
6026, 232637, 6052.231, 15.1257
6027, 232205, 6052.170, 15.1255
6028, 231536, 6052.109, 15.1254
6029, 230117, 6052.048, 15.1252
6030, 227727, 6051.987, 15.1251
6031, 225852, 6051.926, 15.1249
6032, 226473, 6051.865, 15.1248
6033, 229195, 6051.803, 15.1246
6034, 231064, 6051.742, 15.1245
6035, 230082, 6051.681, 15.1243
6036, 227730, 6051.620, 15.1242
6037, 226739, 6051.559, 15.1240
6038, 227263, 6051.498, 15.1239
6039, 226998, 6051.437, 15.1237
6040, 224723, 6051.376, 15.1236
6041, 221857, 6051.314, 15.1234
6042, 220205, 6051.253, 15.1233
6043, 219918, 6051.192, 15.1231
6044, 220553, 6051.131, 15.1229
6045, 222596, 6051.070, 15.1228
6046, 226391, 6051.009, 15.1226
6047, 230419, 6050.948, 15.1225
6048, 232260, 6050.886, 15.1223
6049, 231255, 6050.825, 15.1222
6050, 229068, 6050.764, 15.1220
6051, 227607, 6050.703, 15.1219
6052, 227388, 6050.642, 15.1217
6053, 228045, 6050.581, 15.1216
6054, 229434, 6050.520, 15.1214
6055, 231613, 6050.459, 15.1213
6056, 234247, 6050.397, 15.1211
6057, 236526, 6050.336, 15.1210
6058, 237695, 6050.275, 15.1208
6059, 237700, 6050.214, 15.1207
6060, 237391, 6050.153, 15.1205
6061, 237724, 6050.092, 15.1203
6062, 238431, 6050.031, 15.1202
6063, 237978, 6049.969, 15.1200
6064, 235513, 6049.908, 15.1199
6065, 232395, 6049.847, 15.1197
6066, 230900, 6049.786, 15.1196
6067, 231651, 6049.725, 15.1194
6068, 233382, 6049.664, 15.1193
6069, 234924, 6049.603, 15.1191
6070, 236076, 6049.542, 15.1190
6071, 236425, 6049.480, 15.1188
6072, 235007, 6049.419, 15.1187
6073, 231890, 6049.358, 15.1185
6074, 228722, 6049.297, 15.1184
6075, 226739, 6049.236, 15.1182
6076, 225286, 6049.175, 15.1181
6077, 223439, 6049.114, 15.1179
6078, 222005, 6049.052, 15.1178
6079, 222455, 6048.991, 15.1176
6080, 224501, 6048.930, 15.1174
6081, 226264, 6048.869, 15.1173
6082, 226622, 6048.808, 15.1171
6083, 226051, 6048.747, 15.1170
6084, 225207, 6048.686, 15.1168
6085, 224118, 6048.625, 15.1167
6086, 223008, 6048.563, 15.1165
6087, 222711, 6048.502, 15.1164
6088, 223720, 6048.441, 15.1162
6089, 225514, 6048.380, 15.1161
6090, 227035, 6048.319, 15.1159
6091, 227288, 6048.258, 15.1158
6092, 225637, 6048.197, 15.1156
6093, 222529, 6048.135, 15.1155
6094, 219921, 6048.074, 15.1153
6095, 219747, 6048.013, 15.1152
6096, 221588, 6047.952, 15.1150
6097, 222920, 6047.891, 15.1148
6098, 222093, 6047.830, 15.1147
6099, 220010, 6047.769, 15.1145
6100, 218369, 6047.708, 15.1144
6101, 217490, 6047.646, 15.1142
6102, 216730, 6047.585, 15.1141
6103, 216009, 6047.524, 15.1139
6104, 215707, 6047.463, 15.1138
6105, 215680, 6047.402, 15.1136
6106, 215516, 6047.341, 15.1135
6107, 215394, 6047.280, 15.1133
6108, 215676, 6047.218, 15.1132
6109, 216004, 6047.157, 15.1130
6110, 215718, 6047.096, 15.1129
6111, 214894, 6047.035, 15.1127
6112, 213976, 6046.974, 15.1126
6113, 212714, 6046.913, 15.1124
6114, 210553, 6046.852, 15.1123
6115, 208007, 6046.791, 15.1121
6116, 206424, 6046.729, 15.1119
6117, 206186, 6046.668, 15.1118
6118, 206222, 6046.607, 15.1116
6119, 205661, 6046.546, 15.1115
6120, 205078, 6046.485, 15.1113
6121, 205506, 6046.424, 15.1112
6122, 206926, 6046.363, 15.1110
6123, 208397, 6046.301, 15.1109
6124, 209356, 6046.240, 15.1107
6125, 210261, 6046.179, 15.1106
6126, 212020, 6046.118, 15.1104
6127, 215025, 6046.057, 15.1103
6128, 218591, 6045.996, 15.1101
6129, 221327, 6045.935, 15.1100
6130, 222269, 6045.874, 15.1098
6131, 221682, 6045.812, 15.1097
6132, 220557, 6045.751, 15.1095
6133, 219592, 6045.690, 15.1093
6134, 219078, 6045.629, 15.1092
6135, 219416, 6045.568, 15.1090
6136, 220757, 6045.507, 15.1089
6137, 222182, 6045.446, 15.1087
6138, 222290, 6045.384, 15.1086
6139, 221005, 6045.323, 15.1084
6140, 219937, 6045.262, 15.1083
6141, 220382, 6045.201, 15.1081
6142, 221726, 6045.140, 15.1080
6143, 222413, 6045.079, 15.1078
6144, 221844, 6045.018, 15.1077
6145, 220575, 6044.957, 15.1075
6146, 219265, 6044.895, 15.1074
6147, 218307, 6044.834, 15.1072
6148, 218141, 6044.773, 15.1071
6149, 218902, 6044.712, 15.1069
6150, 219739, 6044.651, 15.1067
6151, 219278, 6044.590, 15.1066
6152, 216976, 6044.529, 15.1064
6153, 213617, 6044.467, 15.1063
6154, 210506, 6044.406, 15.1061
6155, 208608, 6044.345, 15.1060
6156, 208318, 6044.284, 15.1058
6157, 209486, 6044.223, 15.1057
6158, 211492, 6044.162, 15.1055
6159, 213647, 6044.101, 15.1054
6160, 215523, 6044.040, 15.1052
6161, 216770, 6043.978, 15.1051
6162, 216924, 6043.917, 15.1049
6163, 215903, 6043.856, 15.1048
6164, 214428, 6043.795, 15.1046
6165, 213438, 6043.734, 15.1045
6166, 213276, 6043.673, 15.1043
6167, 213975, 6043.612, 15.1042
6168, 215878, 6043.550, 15.1040
6169, 218974, 6043.489, 15.1038
6170, 221846, 6043.428, 15.1037
6171, 222552, 6043.367, 15.1035
6172, 220941, 6043.306, 15.1034
6173, 219026, 6043.245, 15.1032
6174, 218504, 6043.184, 15.1031
6175, 218872, 6043.123, 15.1029
6176, 218856, 6043.061, 15.1028
6177, 218821, 6043.000, 15.1026
6178, 220512, 6042.939, 15.1025
6179, 224586, 6042.878, 15.1023
6180, 229572, 6042.817, 15.1022
6181, 233477, 6042.756, 15.1020
6182, 235573, 6042.695, 15.1019
6183, 236257, 6042.634, 15.1017
6184, 235836, 6042.572, 15.1016
6185, 234127, 6042.511, 15.1014
6186, 231082, 6042.450, 15.1012
6187, 227298, 6042.389, 15.1011
6188, 223817, 6042.328, 15.1009
6189, 221532, 6042.267, 15.1008
6190, 220804, 6042.206, 15.1006
6191, 221415, 6042.144, 15.1005
6192, 222736, 6042.083, 15.1003
6193, 223985, 6042.022, 15.1002
6194, 224576, 6041.961, 15.1000
6195, 224483, 6041.900, 15.0999
6196, 224289, 6041.839, 15.0997
6197, 224678, 6041.778, 15.0996
6198, 225706, 6041.717, 15.0994
6199, 226659, 6041.655, 15.0993
6200, 226760, 6041.594, 15.0991
6201, 226079, 6041.533, 15.0990
6202, 225640, 6041.472, 15.0988
6203, 226412, 6041.411, 15.0987
6204, 228053, 6041.350, 15.0985
6205, 228841, 6041.289, 15.0983
6206, 227272, 6041.227, 15.0982
6207, 223800, 6041.166, 15.0980
6208, 220573, 6041.105, 15.0979
6209, 219250, 6041.044, 15.0977
6210, 219534, 6040.983, 15.0976
6211, 220192, 6040.922, 15.0974
6212, 220860, 6040.861, 15.0973
6213, 222044, 6040.800, 15.0971
6214, 223804, 6040.738, 15.0970
6215, 225556, 6040.677, 15.0968
6216, 227178, 6040.616, 15.0967
6217, 229230, 6040.555, 15.0965
6218, 231757, 6040.494, 15.0964
6219, 233762, 6040.433, 15.0962
6220, 234263, 6040.372, 15.0961
6221, 233180, 6040.310, 15.0959
6222, 230992, 6040.249, 15.0957
6223, 228436, 6040.188, 15.0956
6224, 226850, 6040.127, 15.0954
6225, 227515, 6040.066, 15.0953
6226, 229837, 6040.005, 15.0951
6227, 231241, 6039.944, 15.0950
6228, 230010, 6039.883, 15.0948
6229, 227451, 6039.821, 15.0947
6230, 226101, 6039.760, 15.0945
6231, 226552, 6039.699, 15.0944
6232, 227523, 6039.638, 15.0942
6233, 228469, 6039.577, 15.0941
6234, 230238, 6039.516, 15.0939
6235, 233067, 6039.455, 15.0938
6236, 235638, 6039.393, 15.0936
6237, 236670, 6039.332, 15.0935
6238, 236185, 6039.271, 15.0933
6239, 234652, 6039.210, 15.0932
6240, 232160, 6039.149, 15.0930
6241, 229200, 6039.088, 15.0928
6242, 227138, 6039.027, 15.0927
6243, 226835, 6038.966, 15.0925
6244, 227411, 6038.904, 15.0924
6245, 227257, 6038.843, 15.0922
6246, 225854, 6038.782, 15.0921
6247, 223855, 6038.721, 15.0919
6248, 221839, 6038.660, 15.0918
6249, 219812, 6038.599, 15.0916
6250, 217718, 6038.538, 15.0915
6251, 215681, 6038.476, 15.0913
6252, 213805, 6038.415, 15.0912
6253, 212240, 6038.354, 15.0910
6254, 211424, 6038.293, 15.0909
6255, 211893, 6038.232, 15.0907
6256, 213866, 6038.171, 15.0906
6257, 217109, 6038.110, 15.0904
6258, 220918, 6038.049, 15.0902
6259, 224081, 6037.987, 15.0901
6260, 225408, 6037.926, 15.0899
6261, 224756, 6037.865, 15.0898
6262, 223266, 6037.804, 15.0896
6263, 222185, 6037.743, 15.0895
6264, 221755, 6037.682, 15.0893
6265, 221532, 6037.621, 15.0892
6266, 221356, 6037.559, 15.0890
6267, 221546, 6037.498, 15.0889
6268, 222474, 6037.437, 15.0887
6269, 224366, 6037.376, 15.0886
6270, 227121, 6037.315, 15.0884
6271, 229907, 6037.254, 15.0883
6272, 231371, 6037.193, 15.0881
6273, 230943, 6037.132, 15.0880
6274, 229658, 6037.070, 15.0878
6275, 229165, 6037.009, 15.0877
6276, 230166, 6036.948, 15.0875
6277, 232230, 6036.887, 15.0873
6278, 234675, 6036.826, 15.0872
6279, 236877, 6036.765, 15.0870
6280, 238051, 6036.704, 15.0869
6281, 237662, 6036.642, 15.0867
6282, 236053, 6036.581, 15.0866
6283, 234030, 6036.520, 15.0864
6284, 231936, 6036.459, 15.0863
6285, 229783, 6036.398, 15.0861
6286, 228079, 6036.337, 15.0860
6287, 227642, 6036.276, 15.0858
6288, 228539, 6036.215, 15.0857
6289, 229969, 6036.153, 15.0855
6290, 231308, 6036.092, 15.0854
6291, 232517, 6036.031, 15.0852
6292, 233485, 6035.970, 15.0851
6293, 233836, 6035.909, 15.0849
6294, 233676, 6035.848, 15.0847
6295, 233748, 6035.787, 15.0846
6296, 234395, 6035.725, 15.0844
6297, 234931, 6035.664, 15.0843
6298, 234400, 6035.603, 15.0841
6299, 232537, 6035.542, 15.0840
6300, 229768, 6035.481, 15.0838
6301, 226912, 6035.420, 15.0837
6302, 225196, 6035.359, 15.0835
6303, 225810, 6035.298, 15.0834
6304, 228763, 6035.236, 15.0832
6305, 232496, 6035.175, 15.0831
6306, 235197, 6035.114, 15.0829
6307, 236373, 6035.053, 15.0828
6308, 236910, 6034.992, 15.0826
6309, 237838, 6034.931, 15.0825
6310, 239274, 6034.870, 15.0823
6311, 240197, 6034.808, 15.0822
6312, 239078, 6034.747, 15.0820
6313, 235197, 6034.686, 15.0818
6314, 229632, 6034.625, 15.0817
6315, 224651, 6034.564, 15.0815
6316, 221900, 6034.503, 15.0814
6317, 221559, 6034.442, 15.0812
6318, 223120, 6034.381, 15.0811
6319, 225954, 6034.319, 15.0809
6320, 228705, 6034.258, 15.0808
6321, 229361, 6034.197, 15.0806
6322, 227176, 6034.136, 15.0805
6323, 224043, 6034.075, 15.0803
6324, 222751, 6034.014, 15.0802
6325, 223959, 6033.953, 15.0800
6326, 225737, 6033.891, 15.0799
6327, 225865, 6033.830, 15.0797
6328, 223649, 6033.769, 15.0796
6329, 219648, 6033.708, 15.0794
6330, 215011, 6033.647, 15.0792
6331, 211457, 6033.586, 15.0791
6332, 210845, 6033.525, 15.0789
6333, 213714, 6033.464, 15.0788
6334, 218468, 6033.402, 15.0786
6335, 222418, 6033.341, 15.0785
6336, 223683, 6033.280, 15.0783
6337, 222207, 6033.219, 15.0782
6338, 219493, 6033.158, 15.0780
6339, 217444, 6033.097, 15.0779
6340, 216968, 6033.036, 15.0777
6341, 217468, 6032.974, 15.0776
6342, 217958, 6032.913, 15.0774
6343, 218555, 6032.852, 15.0773
6344, 220263, 6032.791, 15.0771
6345, 223274, 6032.730, 15.0770
6346, 226220, 6032.669, 15.0768
6347, 227396, 6032.608, 15.0767
6348, 226148, 6032.547, 15.0765
6349, 223049, 6032.485, 15.0763
6350, 219558, 6032.424, 15.0762
6351, 217685, 6032.363, 15.0760
6352, 218767, 6032.302, 15.0759
6353, 221784, 6032.241, 15.0757
6354, 223731, 6032.180, 15.0756
6355, 222598, 6032.119, 15.0754
6356, 219458, 6032.058, 15.0753
6357, 216906, 6031.996, 15.0751
6358, 216228, 6031.935, 15.0750
6359, 217078, 6031.874, 15.0748
6360, 218992, 6031.813, 15.0747
6361, 221636, 6031.752, 15.0745
6362, 223861, 6031.691, 15.0744
6363, 224199, 6031.630, 15.0742
6364, 222597, 6031.568, 15.0741
6365, 220465, 6031.507, 15.0739
6366, 218868, 6031.446, 15.0737
6367, 217880, 6031.385, 15.0736
6368, 217748, 6031.324, 15.0734
6369, 219091, 6031.263, 15.0733
6370, 221375, 6031.202, 15.0731
6371, 222697, 6031.141, 15.0730
6372, 221944, 6031.079, 15.0728
6373, 219984, 6031.018, 15.0727
6374, 217975, 6030.957, 15.0725
6375, 215888, 6030.896, 15.0724
6376, 213807, 6030.835, 15.0722
6377, 213231, 6030.774, 15.0721
6378, 215377, 6030.713, 15.0719
6379, 218979, 6030.651, 15.0718
6380, 221533, 6030.590, 15.0716
6381, 222211, 6030.529, 15.0715
6382, 221926, 6030.468, 15.0713
6383, 221125, 6030.407, 15.0712
6384, 219511, 6030.346, 15.0710
6385, 217803, 6030.285, 15.0708
6386, 217634, 6030.224, 15.0707
6387, 219284, 6030.162, 15.0705
6388, 221391, 6030.101, 15.0704
6389, 223464, 6030.040, 15.0702
6390, 226759, 6029.979, 15.0701
6391, 231688, 6029.918, 15.0699
6392, 236090, 6029.857, 15.0698
6393, 237499, 6029.796, 15.0696
6394, 235976, 6029.734, 15.0695
6395, 233378, 6029.673, 15.0693
6396, 230956, 6029.612, 15.0692
6397, 229144, 6029.551, 15.0690
6398, 228718, 6029.490, 15.0689
6399, 230224, 6029.429, 15.0687
6400, 232578, 6029.368, 15.0686
6401, 233938, 6029.307, 15.0684
6402, 234041, 6029.245, 15.0682
6403, 234210, 6029.184, 15.0681
6404, 234930, 6029.123, 15.0679
6405, 234925, 6029.062, 15.0678
6406, 233174, 6029.001, 15.0676
6407, 230669, 6028.940, 15.0675
6408, 229346, 6028.879, 15.0673
6409, 229866, 6028.817, 15.0672
6410, 231076, 6028.756, 15.0670
6411, 231280, 6028.695, 15.0669
6412, 229677, 6028.634, 15.0667
6413, 227000, 6028.573, 15.0666
6414, 225109, 6028.512, 15.0664
6415, 225556, 6028.451, 15.0663
6416, 228109, 6028.390, 15.0661
6417, 230870, 6028.328, 15.0660
6418, 232172, 6028.267, 15.0658
6419, 232156, 6028.206, 15.0657
6420, 232206, 6028.145, 15.0655
6421, 233062, 6028.084, 15.0653
6422, 234001, 6028.023, 15.0652
6423, 233997, 6027.962, 15.0650
6424, 233179, 6027.900, 15.0649
6425, 232515, 6027.839, 15.0647
6426, 232156, 6027.778, 15.0646
6427, 231018, 6027.717, 15.0644
6428, 228572, 6027.656, 15.0643
6429, 226197, 6027.595, 15.0641
6430, 225497, 6027.534, 15.0640
6431, 225667, 6027.473, 15.0638
6432, 224243, 6027.411, 15.0637
6433, 220785, 6027.350, 15.0635
6434, 218033, 6027.289, 15.0634
6435, 218462, 6027.228, 15.0632
6436, 221225, 6027.167, 15.0631
6437, 223903, 6027.106, 15.0629
6438, 225942, 6027.045, 15.0627
6439, 228476, 6026.983, 15.0626
6440, 231666, 6026.922, 15.0624
6441, 234332, 6026.861, 15.0623
6442, 235850, 6026.800, 15.0621
6443, 236324, 6026.739, 15.0620
6444, 234988, 6026.678, 15.0618
6445, 230707, 6026.617, 15.0617
6446, 224526, 6026.556, 15.0615
6447, 219636, 6026.494, 15.0614
6448, 217920, 6026.433, 15.0612
6449, 218164, 6026.372, 15.0611
6450, 218479, 6026.311, 15.0609
6451, 218769, 6026.250, 15.0608
6452, 219693, 6026.189, 15.0606
6453, 220799, 6026.128, 15.0605
6454, 221251, 6026.066, 15.0603
6455, 221367, 6026.005, 15.0602
6456, 221984, 6025.944, 15.0600
6457, 223047, 6025.883, 15.0598
6458, 224028, 6025.822, 15.0597
6459, 224994, 6025.761, 15.0595
6460, 226021, 6025.700, 15.0594
6461, 226330, 6025.639, 15.0592
6462, 225377, 6025.577, 15.0591
6463, 224219, 6025.516, 15.0589
6464, 224288, 6025.455, 15.0588
6465, 225188, 6025.394, 15.0586
6466, 225176, 6025.333, 15.0585
6467, 223697, 6025.272, 15.0583
6468, 222046, 6025.211, 15.0582
6469, 221456, 6025.149, 15.0580
6470, 221741, 6025.088, 15.0579
6471, 221985, 6025.027, 15.0577
6472, 221576, 6024.966, 15.0576
6473, 220457, 6024.905, 15.0574
6474, 219301, 6024.844, 15.0572
6475, 219381, 6024.783, 15.0571
6476, 221171, 6024.722, 15.0569
6477, 223121, 6024.660, 15.0568
6478, 223084, 6024.599, 15.0566
6479, 221218, 6024.538, 15.0565
6480, 220139, 6024.477, 15.0563
6481, 221721, 6024.416, 15.0562
6482, 224949, 6024.355, 15.0560
6483, 227667, 6024.294, 15.0559
6484, 229225, 6024.232, 15.0557
6485, 230253, 6024.171, 15.0556
6486, 230637, 6024.110, 15.0554
6487, 229287, 6024.049, 15.0553
6488, 225927, 6023.988, 15.0551
6489, 222003, 6023.927, 15.0550
6490, 219410, 6023.866, 15.0548
6491, 218954, 6023.805, 15.0547
6492, 220264, 6023.743, 15.0545
6493, 222565, 6023.682, 15.0543
6494, 224988, 6023.621, 15.0542
6495, 226531, 6023.560, 15.0540
6496, 226569, 6023.499, 15.0539
6497, 225693, 6023.438, 15.0537
6498, 225507, 6023.377, 15.0536
6499, 226996, 6023.315, 15.0534
6500, 229185, 6023.254, 15.0533
6501, 229994, 6023.193, 15.0531
6502, 228534, 6023.132, 15.0530
6503, 226111, 6023.071, 15.0528
6504, 224699, 6023.010, 15.0527
6505, 224903, 6022.949, 15.0525
6506, 225782, 6022.888, 15.0524
6507, 226287, 6022.826, 15.0522
6508, 226337, 6022.765, 15.0521
6509, 226669, 6022.704, 15.0519
6510, 228088, 6022.643, 15.0517
6511, 230720, 6022.582, 15.0516
6512, 233674, 6022.521, 15.0514
6513, 235712, 6022.460, 15.0513
6514, 236572, 6022.398, 15.0511
6515, 237215, 6022.337, 15.0510
6516, 238229, 6022.276, 15.0508
6517, 238569, 6022.215, 15.0507
6518, 236780, 6022.154, 15.0505
6519, 233247, 6022.093, 15.0504
6520, 230068, 6022.032, 15.0502
6521, 228513, 6021.971, 15.0501
6522, 227675, 6021.909, 15.0499
6523, 226178, 6021.848, 15.0498
6524, 224384, 6021.787, 15.0496
6525, 224020, 6021.726, 15.0495
6526, 225960, 6021.665, 15.0493
6527, 229302, 6021.604, 15.0492
6528, 232776, 6021.543, 15.0490
6529, 236249, 6021.481, 15.0488
6530, 240184, 6021.420, 15.0487
6531, 243818, 6021.359, 15.0485
6532, 244867, 6021.298, 15.0484
6533, 241682, 6021.237, 15.0482
6534, 235370, 6021.176, 15.0481
6535, 228945, 6021.115, 15.0479
6536, 224431, 6021.054, 15.0478
6537, 221726, 6020.992, 15.0476
6538, 220382, 6020.931, 15.0475
6539, 221041, 6020.870, 15.0473
6540, 224067, 6020.809, 15.0472
6541, 227810, 6020.748, 15.0470
6542, 229793, 6020.687, 15.0469
6543, 229370, 6020.626, 15.0467
6544, 228006, 6020.565, 15.0466
6545, 227128, 6020.503, 15.0464
6546, 227051, 6020.442, 15.0462
6547, 227933, 6020.381, 15.0461
6548, 230151, 6020.320, 15.0459
6549, 233110, 6020.259, 15.0458
6550, 234981, 6020.198, 15.0456
6551, 234578, 6020.137, 15.0455
6552, 232729, 6020.075, 15.0453
6553, 231031, 6020.014, 15.0452
6554, 229843, 6019.953, 15.0450
6555, 228324, 6019.892, 15.0449
6556, 225981, 6019.831, 15.0447
6557, 223386, 6019.770, 15.0446
6558, 221394, 6019.709, 15.0444
6559, 220230, 6019.648, 15.0443
6560, 219506, 6019.586, 15.0441
6561, 219021, 6019.525, 15.0440
6562, 219453, 6019.464, 15.0438
6563, 221866, 6019.403, 15.0437
6564, 226109, 6019.342, 15.0435
6565, 230077, 6019.281, 15.0433
6566, 231451, 6019.220, 15.0432
6567, 230083, 6019.158, 15.0430
6568, 227759, 6019.097, 15.0429
6569, 225686, 6019.036, 15.0427
6570, 223500, 6018.975, 15.0426
6571, 221007, 6018.914, 15.0424
6572, 219336, 6018.853, 15.0423
6573, 219409, 6018.792, 15.0421
6574, 220429, 6018.731, 15.0420
6575, 221127, 6018.669, 15.0418
6576, 221586, 6018.608, 15.0417
6577, 222590, 6018.547, 15.0415
6578, 223865, 6018.486, 15.0414
6579, 224508, 6018.425, 15.0412
6580, 224816, 6018.364, 15.0411
6581, 226069, 6018.303, 15.0409
6582, 228411, 6018.241, 15.0407
6583, 230410, 6018.180, 15.0406
6584, 231160, 6018.119, 15.0404
6585, 231602, 6018.058, 15.0403
6586, 233030, 6017.997, 15.0401
6587, 235190, 6017.936, 15.0400
6588, 236704, 6017.875, 15.0398
6589, 236856, 6017.814, 15.0397
6590, 236133, 6017.752, 15.0395
6591, 235239, 6017.691, 15.0394
6592, 234268, 6017.630, 15.0392
6593, 232878, 6017.569, 15.0391
6594, 230846, 6017.508, 15.0389
6595, 228288, 6017.447, 15.0388
6596, 225595, 6017.386, 15.0386
6597, 223300, 6017.324, 15.0385
6598, 221926, 6017.263, 15.0383
6599, 221828, 6017.202, 15.0382
6600, 222983, 6017.141, 15.0380
6601, 224804, 6017.080, 15.0378
6602, 226260, 6017.019, 15.0377
6603, 226523, 6016.958, 15.0375
6604, 225669, 6016.897, 15.0374
6605, 224700, 6016.835, 15.0372
6606, 224794, 6016.774, 15.0371
6607, 226466, 6016.713, 15.0369
6608, 229299, 6016.652, 15.0368
6609, 232271, 6016.591, 15.0366
6610, 234357, 6016.530, 15.0365
6611, 234970, 6016.469, 15.0363
6612, 234009, 6016.407, 15.0362
6613, 231610, 6016.346, 15.0360
6614, 228072, 6016.285, 15.0359
6615, 224051, 6016.224, 15.0357
6616, 220559, 6016.163, 15.0356
6617, 218399, 6016.102, 15.0354
6618, 217482, 6016.041, 15.0352
6619, 216840, 6015.980, 15.0351
6620, 215496, 6015.918, 15.0349
6621, 213487, 6015.857, 15.0348
6622, 212060, 6015.796, 15.0346
6623, 212716, 6015.735, 15.0345
6624, 215841, 6015.674, 15.0343
6625, 220315, 6015.613, 15.0342
6626, 224542, 6015.552, 15.0340
6627, 227639, 6015.490, 15.0339
6628, 229439, 6015.429, 15.0337
6629, 229835, 6015.368, 15.0336
6630, 228832, 6015.307, 15.0334
6631, 227102, 6015.246, 15.0333
6632, 225508, 6015.185, 15.0331
6633, 223827, 6015.124, 15.0330
6634, 220879, 6015.063, 15.0328
6635, 216504, 6015.001, 15.0327
6636, 212600, 6014.940, 15.0325
6637, 211205, 6014.879, 15.0323
6638, 211941, 6014.818, 15.0322
6639, 212418, 6014.757, 15.0320
6640, 211144, 6014.696, 15.0319
6641, 209137, 6014.635, 15.0317
6642, 208346, 6014.573, 15.0316
6643, 209276, 6014.512, 15.0314
6644, 210628, 6014.451, 15.0313
6645, 210880, 6014.390, 15.0311
6646, 209737, 6014.329, 15.0310
6647, 208231, 6014.268, 15.0308
6648, 207784, 6014.207, 15.0307
6649, 209132, 6014.146, 15.0305
6650, 211859, 6014.084, 15.0304
6651, 214901, 6014.023, 15.0302
6652, 217536, 6013.962, 15.0301
6653, 219766, 6013.901, 15.0299
6654, 221696, 6013.840, 15.0297
6655, 222860, 6013.779, 15.0296
6656, 222653, 6013.718, 15.0294
6657, 221456, 6013.656, 15.0293
6658, 220757, 6013.595, 15.0291
6659, 221659, 6013.534, 15.0290
6660, 223515, 6013.473, 15.0288
6661, 224668, 6013.412, 15.0287
6662, 224525, 6013.351, 15.0285
6663, 224114, 6013.290, 15.0284
6664, 224344, 6013.229, 15.0282
6665, 224676, 6013.167, 15.0281
6666, 224242, 6013.106, 15.0279
6667, 223494, 6013.045, 15.0278
6668, 223544, 6012.984, 15.0276
6669, 224256, 6012.923, 15.0275
6670, 224381, 6012.862, 15.0273
6671, 223632, 6012.801, 15.0271
6672, 223217, 6012.739, 15.0270
6673, 223952, 6012.678, 15.0268
6674, 225190, 6012.617, 15.0267
6675, 226306, 6012.556, 15.0265
6676, 227886, 6012.495, 15.0264
6677, 230332, 6012.434, 15.0262
6678, 232368, 6012.373, 15.0261
6679, 232413, 6012.312, 15.0259
6680, 230868, 6012.250, 15.0258
6681, 229516, 6012.189, 15.0256
6682, 228830, 6012.128, 15.0255
6683, 227379, 6012.067, 15.0253
6684, 224202, 6012.006, 15.0252
6685, 220502, 6011.945, 15.0250
6686, 218405, 6011.884, 15.0249
6687, 218771, 6011.822, 15.0247
6688, 220782, 6011.761, 15.0246
6689, 223074, 6011.700, 15.0244
6690, 224718, 6011.639, 15.0242
6691, 225411, 6011.578, 15.0241
6692, 225369, 6011.517, 15.0239
6693, 225158, 6011.456, 15.0238
6694, 225433, 6011.395, 15.0236
6695, 226617, 6011.333, 15.0235
6696, 228518, 6011.272, 15.0233
6697, 230133, 6011.211, 15.0232
6698, 230250, 6011.150, 15.0230
6699, 228638, 6011.089, 15.0229
6700, 226435, 6011.028, 15.0227
6701, 224997, 6010.967, 15.0226
6702, 224543, 6010.905, 15.0224
6703, 224326, 6010.844, 15.0223
6704, 223792, 6010.783, 15.0221
6705, 223018, 6010.722, 15.0220
6706, 222299, 6010.661, 15.0218
6707, 221938, 6010.600, 15.0216
6708, 222244, 6010.539, 15.0215
6709, 223065, 6010.478, 15.0213
6710, 223398, 6010.416, 15.0212
6711, 222268, 6010.355, 15.0210
6712, 220051, 6010.294, 15.0209
6713, 218251, 6010.233, 15.0207
6714, 217856, 6010.172, 15.0206
6715, 218544, 6010.111, 15.0204
6716, 219514, 6010.050, 15.0203
6717, 220371, 6009.988, 15.0201
6718, 220943, 6009.927, 15.0200
6719, 220997, 6009.866, 15.0198
6720, 220638, 6009.805, 15.0197
6721, 220565, 6009.744, 15.0195
6722, 221458, 6009.683, 15.0194
6723, 223267, 6009.622, 15.0192
6724, 225196, 6009.561, 15.0191
6725, 226200, 6009.499, 15.0189
6726, 225630, 6009.438, 15.0187
6727, 223863, 6009.377, 15.0186
6728, 222302, 6009.316, 15.0184
6729, 222147, 6009.255, 15.0183
6730, 223131, 6009.194, 15.0181
6731, 224115, 6009.133, 15.0180
6732, 224990, 6009.072, 15.0178
6733, 227031, 6009.010, 15.0177
6734, 230843, 6008.949, 15.0175
6735, 234763, 6008.888, 15.0174
6736, 236222, 6008.827, 15.0172
6737, 234444, 6008.766, 15.0171
6738, 231077, 6008.705, 15.0169
6739, 228255, 6008.644, 15.0168
6740, 226640, 6008.582, 15.0166
6741, 225470, 6008.521, 15.0165
6742, 223951, 6008.460, 15.0163
6743, 222160, 6008.399, 15.0161
6744, 220761, 6008.338, 15.0160
6745, 220268, 6008.277, 15.0158
6746, 220851, 6008.216, 15.0157
6747, 222656, 6008.155, 15.0155
6748, 225725, 6008.093, 15.0154
6749, 229341, 6008.032, 15.0152
6750, 231989, 6007.971, 15.0151
6751, 232597, 6007.910, 15.0149
6752, 231646, 6007.849, 15.0148
6753, 230415, 6007.788, 15.0146
6754, 229397, 6007.727, 15.0145
6755, 228187, 6007.665, 15.0143
6756, 226831, 6007.604, 15.0142
6757, 226163, 6007.543, 15.0140
6758, 226424, 6007.482, 15.0139
6759, 226535, 6007.421, 15.0137
6760, 225453, 6007.360, 15.0136
6761, 223617, 6007.299, 15.0134
6762, 222207, 6007.238, 15.0132
6763, 221459, 6007.176, 15.0131
6764, 220630, 6007.115, 15.0129
6765, 219506, 6007.054, 15.0128
6766, 218898, 6006.993, 15.0126
6767, 219362, 6006.932, 15.0125
6768, 220187, 6006.871, 15.0123
6769, 220284, 6006.810, 15.0122
6770, 219741, 6006.748, 15.0120
6771, 219798, 6006.687, 15.0119
6772, 221112, 6006.626, 15.0117
6773, 222615, 6006.565, 15.0116
6774, 222595, 6006.504, 15.0114
6775, 220825, 6006.443, 15.0113
6776, 219021, 6006.382, 15.0111
6777, 218965, 6006.321, 15.0110
6778, 220620, 6006.259, 15.0108
6779, 222531, 6006.198, 15.0106
6780, 223740, 6006.137, 15.0105
6781, 224611, 6006.076, 15.0103
6782, 225807, 6006.015, 15.0102
6783, 227113, 6005.954, 15.0100
6784, 227651, 6005.893, 15.0099
6785, 227075, 6005.831, 15.0097
6786, 226280, 6005.770, 15.0096
6787, 226817, 6005.709, 15.0094
6788, 229399, 6005.648, 15.0093
6789, 232908, 6005.587, 15.0091
6790, 235257, 6005.526, 15.0090
6791, 235537, 6005.465, 15.0088
6792, 234952, 6005.404, 15.0087
6793, 235279, 6005.342, 15.0085
6794, 236833, 6005.281, 15.0084
6795, 238448, 6005.220, 15.0082
6796, 238885, 6005.159, 15.0081
6797, 237454, 6005.098, 15.0079
6798, 233866, 6005.037, 15.0077
6799, 228820, 6004.976, 15.0076
6800, 224589, 6004.914, 15.0074
6801, 223544, 6004.853, 15.0073
6802, 225559, 6004.792, 15.0071
6803, 227878, 6004.731, 15.0070
6804, 227968, 6004.670, 15.0068
6805, 225718, 6004.609, 15.0067
6806, 222642, 6004.548, 15.0065
6807, 220149, 6004.487, 15.0064
6808, 219141, 6004.425, 15.0062
6809, 220058, 6004.364, 15.0061
6810, 222290, 6004.303, 15.0059
6811, 224216, 6004.242, 15.0058
6812, 224728, 6004.181, 15.0056
6813, 224195, 6004.120, 15.0055
6814, 223385, 6004.059, 15.0053
6815, 222299, 6003.997, 15.0051
6816, 220976, 6003.936, 15.0050
6817, 220595, 6003.875, 15.0048
6818, 222421, 6003.814, 15.0047
6819, 225906, 6003.753, 15.0045
6820, 228979, 6003.692, 15.0044
6821, 230274, 6003.631, 15.0042
6822, 230340, 6003.570, 15.0041
6823, 230759, 6003.508, 15.0039
6824, 232647, 6003.447, 15.0038
6825, 235763, 6003.386, 15.0036
6826, 238324, 6003.325, 15.0035
6827, 238052, 6003.264, 15.0033
6828, 234301, 6003.203, 15.0032
6829, 229063, 6003.142, 15.0030
6830, 225067, 6003.080, 15.0029
6831, 223006, 6003.019, 15.0027
6832, 221462, 6002.958, 15.0026
6833, 219461, 6002.897, 15.0024
6834, 217993, 6002.836, 15.0022
6835, 218655, 6002.775, 15.0021
6836, 221539, 6002.714, 15.0019
6837, 224973, 6002.653, 15.0018
6838, 226975, 6002.591, 15.0016
6839, 226699, 6002.530, 15.0015
6840, 224743, 6002.469, 15.0013
6841, 222320, 6002.408, 15.0012
6842, 220150, 6002.347, 15.0010
6843, 218265, 6002.286, 15.0009
6844, 216932, 6002.225, 15.0007
6845, 217187, 6002.163, 15.0006
6846, 219843, 6002.102, 15.0004
6847, 224178, 6002.041, 15.0003
6848, 228221, 6001.980, 15.0001
6849, 230374, 6001.919, 15.0000
6850, 230528, 6001.858, 14.9998
6851, 229838, 6001.797, 14.9996
6852, 229744, 6001.736, 14.9995
6853, 230795, 6001.674, 14.9993
6854, 231948, 6001.613, 14.9992
6855, 231462, 6001.552, 14.9990
6856, 229065, 6001.491, 14.9989
6857, 226716, 6001.430, 14.9987
6858, 226437, 6001.369, 14.9986
6859, 228022, 6001.308, 14.9984
6860, 229907, 6001.246, 14.9983
6861, 231757, 6001.185, 14.9981
6862, 234562, 6001.124, 14.9980
6863, 238200, 6001.063, 14.9978
6864, 240567, 6001.002, 14.9977
6865, 239838, 6000.941, 14.9975
6866, 236547, 6000.880, 14.9974
6867, 232748, 6000.819, 14.9972
6868, 229970, 6000.757, 14.9971
6869, 228514, 6000.696, 14.9969
6870, 227898, 6000.635, 14.9967
6871, 227308, 6000.574, 14.9966
6872, 226236, 6000.513, 14.9964
6873, 225238, 6000.452, 14.9963
6874, 225481, 6000.391, 14.9961
6875, 227115, 6000.329, 14.9960
6876, 228816, 6000.268, 14.9958
6877, 229474, 6000.207, 14.9957
6878, 229495, 6000.146, 14.9955
6879, 229723, 6000.085, 14.9954
6880, 229877, 6000.024, 14.9952
6881, 229102, 5999.963, 14.9951
6882, 227536, 5999.902, 14.9949
6883, 226195, 5999.840, 14.9948
6884, 225488, 5999.779, 14.9946
6885, 224838, 5999.718, 14.9945
6886, 223764, 5999.657, 14.9943
6887, 222367, 5999.596, 14.9941
6888, 220634, 5999.535, 14.9940
6889, 218188, 5999.474, 14.9938
6890, 215163, 5999.412, 14.9937
6891, 212782, 5999.351, 14.9935
6892, 212454, 5999.290, 14.9934
6893, 214373, 5999.229, 14.9932
6894, 217138, 5999.168, 14.9931
6895, 218763, 5999.107, 14.9929
6896, 218253, 5999.046, 14.9928
6897, 216511, 5998.985, 14.9926
6898, 215590, 5998.923, 14.9925
6899, 216695, 5998.862, 14.9923
6900, 218999, 5998.801, 14.9922
6901, 220789, 5998.740, 14.9920
6902, 221562, 5998.679, 14.9919
6903, 222300, 5998.618, 14.9917
6904, 223650, 5998.557, 14.9916
6905, 224705, 5998.496, 14.9914
6906, 224216, 5998.434, 14.9912
6907, 222462, 5998.373, 14.9911
6908, 220986, 5998.312, 14.9909
6909, 220492, 5998.251, 14.9908
6910, 219821, 5998.190, 14.9906
6911, 217571, 5998.129, 14.9905
6912, 214306, 5998.068, 14.9903
6913, 212365, 5998.006, 14.9902
6914, 213277, 5997.945, 14.9900
6915, 215898, 5997.884, 14.9899
6916, 217636, 5997.823, 14.9897
6917, 217353, 5997.762, 14.9896
6918, 216428, 5997.701, 14.9894
6919, 216851, 5997.640, 14.9893
6920, 218847, 5997.579, 14.9891
6921, 220912, 5997.517, 14.9890
6922, 221814, 5997.456, 14.9888
6923, 221809, 5997.395, 14.9886
6924, 221713, 5997.334, 14.9885
6925, 221469, 5997.273, 14.9883
6926, 220256, 5997.212, 14.9882
6927, 217851, 5997.151, 14.9880
6928, 215364, 5997.089, 14.9879
6929, 214412, 5997.028, 14.9877
6930, 215751, 5996.967, 14.9876
6931, 218800, 5996.906, 14.9874
6932, 222287, 5996.845, 14.9873
6933, 225164, 5996.784, 14.9871
6934, 227079, 5996.723, 14.9870
6935, 228242, 5996.662, 14.9868
6936, 228929, 5996.600, 14.9867
6937, 229064, 5996.539, 14.9865
6938, 228370, 5996.478, 14.9864
6939, 226920, 5996.417, 14.9862
6940, 225271, 5996.356, 14.9861
6941, 223785, 5996.295, 14.9859
6942, 222127, 5996.234, 14.9857
6943, 219976, 5996.172, 14.9856
6944, 218188, 5996.111, 14.9854
6945, 218534, 5996.050, 14.9853
6946, 221855, 5995.989, 14.9851
6947, 226766, 5995.928, 14.9850
6948, 230595, 5995.867, 14.9848
6949, 231526, 5995.806, 14.9847
6950, 229747, 5995.745, 14.9845
6951, 226872, 5995.683, 14.9844
6952, 224602, 5995.622, 14.9842
6953, 223709, 5995.561, 14.9841
6954, 223852, 5995.500, 14.9839
6955, 224306, 5995.439, 14.9838
6956, 224922, 5995.378, 14.9836
6957, 226151, 5995.317, 14.9835
6958, 227984, 5995.255, 14.9833
6959, 229375, 5995.194, 14.9831
6960, 229221, 5995.133, 14.9830
6961, 227640, 5995.072, 14.9828
6962, 225702, 5995.011, 14.9827
6963, 224091, 5994.950, 14.9825
6964, 222753, 5994.889, 14.9824
6965, 221835, 5994.828, 14.9822
6966, 222143, 5994.766, 14.9821
6967, 224175, 5994.705, 14.9819
6968, 227172, 5994.644, 14.9818
6969, 229668, 5994.583, 14.9816
6970, 230830, 5994.522, 14.9815
6971, 230904, 5994.461, 14.9813
6972, 230427, 5994.400, 14.9812
6973, 229531, 5994.338, 14.9810
6974, 228203, 5994.277, 14.9809
6975, 226933, 5994.216, 14.9807
6976, 226590, 5994.155, 14.9806
6977, 227486, 5994.094, 14.9804
6978, 228893, 5994.033, 14.9802
6979, 229761, 5993.972, 14.9801
6980, 229645, 5993.911, 14.9799
6981, 228595, 5993.849, 14.9798
6982, 226586, 5993.788, 14.9796
6983, 223938, 5993.727, 14.9795
6984, 222121, 5993.666, 14.9793
6985, 222919, 5993.605, 14.9792
6986, 226259, 5993.544, 14.9790
6987, 229856, 5993.483, 14.9789
6988, 231702, 5993.421, 14.9787
6989, 232111, 5993.360, 14.9786
6990, 232458, 5993.299, 14.9784
6991, 232834, 5993.238, 14.9783
6992, 232266, 5993.177, 14.9781
6993, 230753, 5993.116, 14.9780
6994, 229597, 5993.055, 14.9778
6995, 229675, 5992.994, 14.9776
6996, 230594, 5992.932, 14.9775
6997, 231622, 5992.871, 14.9773
6998, 232307, 5992.810, 14.9772
6999, 232119, 5992.749, 14.9770
7000, 230760, 5992.688, 14.9769
7001, 229173, 5992.627, 14.9767
7002, 229034, 5992.566, 14.9766
7003, 230668, 5992.504, 14.9764
7004, 232387, 5992.443, 14.9763
7005, 232368, 5992.382, 14.9761
7006, 230269, 5992.321, 14.9760
7007, 226611, 5992.260, 14.9758
7008, 221870, 5992.199, 14.9757
7009, 217035, 5992.138, 14.9755
7010, 213870, 5992.077, 14.9754
7011, 213324, 5992.015, 14.9752
7012, 214205, 5991.954, 14.9751
7013, 214534, 5991.893, 14.9749
7014, 213798, 5991.832, 14.9747
7015, 212904, 5991.771, 14.9746
7016, 212393, 5991.710, 14.9744
7017, 211917, 5991.649, 14.9743
7018, 211330, 5991.587, 14.9741
7019, 211067, 5991.526, 14.9740
7020, 211221, 5991.465, 14.9738
7021, 211185, 5991.404, 14.9737
7022, 210672, 5991.343, 14.9735
7023, 210392, 5991.282, 14.9734
7024, 211328, 5991.221, 14.9732
7025, 213719, 5991.160, 14.9731
7026, 217118, 5991.098, 14.9729
7027, 221123, 5991.037, 14.9728
7028, 225546, 5990.976, 14.9726
7029, 229844, 5990.915, 14.9725
7030, 232799, 5990.854, 14.9723
7031, 233246, 5990.793, 14.9721
7032, 231308, 5990.732, 14.9720
7033, 228608, 5990.670, 14.9718
7034, 226788, 5990.609, 14.9717
7035, 225975, 5990.548, 14.9715
7036, 225121, 5990.487, 14.9714
7037, 223649, 5990.426, 14.9712
7038, 221961, 5990.365, 14.9711
7039, 220336, 5990.304, 14.9709
7040, 218383, 5990.243, 14.9708
7041, 216033, 5990.181, 14.9706
7042, 214140, 5990.120, 14.9705
7043, 213422, 5990.059, 14.9703
7044, 213557, 5989.998, 14.9702
7045, 214055, 5989.937, 14.9700
7046, 215321, 5989.876, 14.9699
7047, 217909, 5989.815, 14.9697
7048, 221246, 5989.753, 14.9696
7049, 224116, 5989.692, 14.9694
7050, 226074, 5989.631, 14.9692
7051, 227456, 5989.570, 14.9691
7052, 228326, 5989.509, 14.9689
7053, 228474, 5989.448, 14.9688
7054, 228326, 5989.387, 14.9686
7055, 228752, 5989.326, 14.9685
7056, 229869, 5989.264, 14.9683
7057, 230929, 5989.203, 14.9682
7058, 231417, 5989.142, 14.9680
7059, 231411, 5989.081, 14.9679
7060, 230844, 5989.020, 14.9677
7061, 229433, 5988.959, 14.9676
7062, 227534, 5988.898, 14.9674
7063, 226077, 5988.836, 14.9673
7064, 225313, 5988.775, 14.9671
7065, 224516, 5988.714, 14.9670
7066, 223374, 5988.653, 14.9668
7067, 222761, 5988.592, 14.9666
7068, 223515, 5988.531, 14.9665
7069, 225190, 5988.470, 14.9663
7070, 226691, 5988.409, 14.9662
7071, 227577, 5988.347, 14.9660
7072, 228038, 5988.286, 14.9659
7073, 228094, 5988.225, 14.9657
7074, 227671, 5988.164, 14.9656
7075, 227138, 5988.103, 14.9654
7076, 226853, 5988.042, 14.9653
7077, 226248, 5987.981, 14.9651
7078, 224209, 5987.919, 14.9650
7079, 220632, 5987.858, 14.9648
7080, 216939, 5987.797, 14.9647
7081, 214706, 5987.736, 14.9645
7082, 214153, 5987.675, 14.9644
7083, 214298, 5987.614, 14.9642
7084, 214233, 5987.553, 14.9641
7085, 213775, 5987.492, 14.9639
7086, 213145, 5987.430, 14.9637
7087, 212672, 5987.369, 14.9636
7088, 213007, 5987.308, 14.9634
7089, 215004, 5987.247, 14.9633
7090, 218706, 5987.186, 14.9631
7091, 222577, 5987.125, 14.9630
7092, 224458, 5987.064, 14.9628
7093, 223622, 5987.003, 14.9627
7094, 221518, 5986.941, 14.9625
7095, 220171, 5986.880, 14.9624
7096, 220236, 5986.819, 14.9622
7097, 221006, 5986.758, 14.9621
7098, 221933, 5986.697, 14.9619
7099, 223339, 5986.636, 14.9618
7100, 225486, 5986.575, 14.9616
7101, 227585, 5986.513, 14.9615
7102, 228218, 5986.452, 14.9613
7103, 226657, 5986.391, 14.9611
7104, 223546, 5986.330, 14.9610
7105, 220316, 5986.269, 14.9608
7106, 218108, 5986.208, 14.9607
7107, 217240, 5986.147, 14.9605
7108, 217529, 5986.086, 14.9604
7109, 218774, 5986.024, 14.9602
7110, 220670, 5985.963, 14.9601
7111, 222494, 5985.902, 14.9599
7112, 223485, 5985.841, 14.9598
7113, 223809, 5985.780, 14.9596
7114, 224695, 5985.719, 14.9595
7115, 227089, 5985.658, 14.9593
7116, 230336, 5985.596, 14.9592
7117, 232654, 5985.535, 14.9590
7118, 232940, 5985.474, 14.9589
7119, 231800, 5985.413, 14.9587
7120, 230738, 5985.352, 14.9586
7121, 230560, 5985.291, 14.9584
7122, 230719, 5985.230, 14.9582
7123, 230180, 5985.169, 14.9581
7124, 228856, 5985.107, 14.9579
7125, 227944, 5985.046, 14.9578
7126, 228577, 5984.985, 14.9576
7127, 230321, 5984.924, 14.9575
7128, 231545, 5984.863, 14.9573
7129, 231297, 5984.802, 14.9572
7130, 230149, 5984.741, 14.9570
7131, 229004, 5984.679, 14.9569
7132, 227909, 5984.618, 14.9567
7133, 226613, 5984.557, 14.9566
7134, 225553, 5984.496, 14.9564
7135, 225345, 5984.435, 14.9563
7136, 225557, 5984.374, 14.9561
7137, 224891, 5984.313, 14.9560
7138, 222616, 5984.252, 14.9558
7139, 219309, 5984.190, 14.9556
7140, 216289, 5984.129, 14.9555
7141, 214683, 5984.068, 14.9553
7142, 214771, 5984.007, 14.9552
7143, 215722, 5983.946, 14.9550
7144, 216265, 5983.885, 14.9549
7145, 216069, 5983.824, 14.9547
7146, 216039, 5983.762, 14.9546
7147, 216702, 5983.701, 14.9544
7148, 216986, 5983.640, 14.9543
7149, 215584, 5983.579, 14.9541
7150, 212968, 5983.518, 14.9540
7151, 210824, 5983.457, 14.9538
7152, 209836, 5983.396, 14.9537
7153, 209408, 5983.335, 14.9535
7154, 209447, 5983.273, 14.9534
7155, 210778, 5983.212, 14.9532
7156, 213480, 5983.151, 14.9531
7157, 216299, 5983.090, 14.9529
7158, 218391, 5983.029, 14.9527
7159, 220420, 5982.968, 14.9526
7160, 223169, 5982.907, 14.9524
7161, 226217, 5982.845, 14.9523
7162, 228852, 5982.784, 14.9521
7163, 231257, 5982.723, 14.9520
7164, 233708, 5982.662, 14.9518
7165, 235348, 5982.601, 14.9517
7166, 234953, 5982.540, 14.9515
7167, 232533, 5982.479, 14.9514
7168, 229201, 5982.418, 14.9512
7169, 225789, 5982.356, 14.9511
7170, 222521, 5982.295, 14.9509
7171, 219762, 5982.234, 14.9508
7172, 218108, 5982.173, 14.9506
7173, 217703, 5982.112, 14.9505
7174, 218157, 5982.051, 14.9503
7175, 219163, 5981.990, 14.9501
7176, 220524, 5981.928, 14.9500
7177, 221723, 5981.867, 14.9498
7178, 222229, 5981.806, 14.9497
7179, 222398, 5981.745, 14.9495
7180, 223455, 5981.684, 14.9494
7181, 226188, 5981.623, 14.9492
7182, 229955, 5981.562, 14.9491
7183, 233223, 5981.501, 14.9489
7184, 235011, 5981.439, 14.9488
7185, 235726, 5981.378, 14.9486
7186, 236560, 5981.317, 14.9485
7187, 237975, 5981.256, 14.9483
7188, 238879, 5981.195, 14.9482
7189, 237620, 5981.134, 14.9480
7190, 233887, 5981.073, 14.9479
7191, 229229, 5981.011, 14.9477
7192, 225522, 5980.950, 14.9475
7193, 223350, 5980.889, 14.9474
7194, 222163, 5980.828, 14.9472
7195, 221505, 5980.767, 14.9471
7196, 221489, 5980.706, 14.9469
7197, 222233, 5980.645, 14.9468
7198, 223363, 5980.584, 14.9466
7199, 224151, 5980.522, 14.9465
7200, 223992, 5980.461, 14.9463
7201, 222872, 5980.400, 14.9462
7202, 221452, 5980.339, 14.9460
7203, 220461, 5980.278, 14.9459
7204, 219883, 5980.217, 14.9457
7205, 219123, 5980.156, 14.9456
7206, 218034, 5980.094, 14.9454
7207, 217168, 5980.033, 14.9453
7208, 216777, 5979.972, 14.9451
7209, 216271, 5979.911, 14.9450
7210, 215312, 5979.850, 14.9448
7211, 214801, 5979.789, 14.9446
7212, 215844, 5979.728, 14.9445
7213, 217999, 5979.667, 14.9443
7214, 219506, 5979.605, 14.9442
7215, 219414, 5979.544, 14.9440
7216, 218764, 5979.483, 14.9439
7217, 219322, 5979.422, 14.9437
7218, 221567, 5979.361, 14.9436
7219, 224281, 5979.300, 14.9434
7220, 225932, 5979.239, 14.9433
7221, 226130, 5979.177, 14.9431
7222, 225647, 5979.116, 14.9430
7223, 225180, 5979.055, 14.9428
7224, 224493, 5978.994, 14.9427
7225, 223070, 5978.933, 14.9425
7226, 221239, 5978.872, 14.9424
7227, 219988, 5978.811, 14.9422
7228, 219722, 5978.750, 14.9420
7229, 220053, 5978.688, 14.9419
7230, 221020, 5978.627, 14.9417
7231, 223458, 5978.566, 14.9416
7232, 227426, 5978.505, 14.9414
7233, 231052, 5978.444, 14.9413
7234, 232081, 5978.383, 14.9411
7235, 230297, 5978.322, 14.9410
7236, 227517, 5978.260, 14.9408
7237, 225369, 5978.199, 14.9407
7238, 224026, 5978.138, 14.9405
7239, 223103, 5978.077, 14.9404
7240, 222713, 5978.016, 14.9402
7241, 223075, 5977.955, 14.9401
7242, 223752, 5977.894, 14.9399
7243, 223995, 5977.833, 14.9398
7244, 223723, 5977.771, 14.9396
7245, 223686, 5977.710, 14.9395
7246, 224529, 5977.649, 14.9393
7247, 225983, 5977.588, 14.9391
7248, 227238, 5977.527, 14.9390
7249, 228058, 5977.466, 14.9388
7250, 229039, 5977.405, 14.9387
7251, 230494, 5977.343, 14.9385
7252, 231585, 5977.282, 14.9384
7253, 231332, 5977.221, 14.9382
7254, 230182, 5977.160, 14.9381
7255, 229515, 5977.099, 14.9379
7256, 229550, 5977.038, 14.9378
7257, 229067, 5976.977, 14.9376
7258, 227689, 5976.916, 14.9375
7259, 227068, 5976.854, 14.9373
7260, 228714, 5976.793, 14.9372
7261, 231651, 5976.732, 14.9370
7262, 233594, 5976.671, 14.9369
7263, 233811, 5976.610, 14.9367
7264, 233444, 5976.549, 14.9365
7265, 233372, 5976.488, 14.9364
7266, 233327, 5976.427, 14.9362
7267, 233109, 5976.365, 14.9361
7268, 233176, 5976.304, 14.9359
7269, 233613, 5976.243, 14.9358
7270, 233644, 5976.182, 14.9356
7271, 232747, 5976.121, 14.9355
7272, 231503, 5976.060, 14.9353
7273, 230854, 5975.999, 14.9352
7274, 231017, 5975.937, 14.9350
7275, 231386, 5975.876, 14.9349
7276, 231119, 5975.815, 14.9347
7277, 229819, 5975.754, 14.9346
7278, 228107, 5975.693, 14.9344
7279, 227242, 5975.632, 14.9343
7280, 227502, 5975.571, 14.9341
7281, 227293, 5975.510, 14.9340
7282, 224988, 5975.448, 14.9338
7283, 221514, 5975.387, 14.9336
7284, 219755, 5975.326, 14.9335
7285, 221128, 5975.265, 14.9333
7286, 224006, 5975.204, 14.9332
7287, 225908, 5975.143, 14.9330
7288, 225982, 5975.082, 14.9329
7289, 224732, 5975.020, 14.9327
7290, 222695, 5974.959, 14.9326
7291, 220581, 5974.898, 14.9324
7292, 219727, 5974.837, 14.9323
7293, 221014, 5974.776, 14.9321
7294, 223553, 5974.715, 14.9320
7295, 225420, 5974.654, 14.9318
7296, 225561, 5974.593, 14.9317
7297, 224358, 5974.531, 14.9315
7298, 222758, 5974.470, 14.9314
7299, 221691, 5974.409, 14.9312
7300, 221993, 5974.348, 14.9310
7301, 223822, 5974.287, 14.9309
7302, 226098, 5974.226, 14.9307
7303, 227289, 5974.165, 14.9306
7304, 226981, 5974.103, 14.9304
7305, 226152, 5974.042, 14.9303
7306, 225818, 5973.981, 14.9301
7307, 225898, 5973.920, 14.9300
7308, 225536, 5973.859, 14.9298
7309, 224186, 5973.798, 14.9297
7310, 222187, 5973.737, 14.9295
7311, 220475, 5973.676, 14.9294
7312, 219709, 5973.614, 14.9292
7313, 219546, 5973.553, 14.9291
7314, 218980, 5973.492, 14.9289
7315, 217677, 5973.431, 14.9288
7316, 216681, 5973.370, 14.9286
7317, 217223, 5973.309, 14.9285
7318, 218996, 5973.248, 14.9283
7319, 220309, 5973.186, 14.9281
7320, 220249, 5973.125, 14.9280
7321, 220027, 5973.064, 14.9278
7322, 221619, 5973.003, 14.9277
7323, 225267, 5972.942, 14.9275
7324, 228954, 5972.881, 14.9274
7325, 230517, 5972.820, 14.9272
7326, 229848, 5972.759, 14.9271
7327, 228719, 5972.697, 14.9269
7328, 228745, 5972.636, 14.9268
7329, 230006, 5972.575, 14.9266
7330, 231505, 5972.514, 14.9265
7331, 232425, 5972.453, 14.9263
7332, 232703, 5972.392, 14.9262
7333, 232854, 5972.331, 14.9260
7334, 233479, 5972.269, 14.9259
7335, 234632, 5972.208, 14.9257
7336, 235492, 5972.147, 14.9255
7337, 235165, 5972.086, 14.9254
7338, 234058, 5972.025, 14.9252
7339, 233713, 5971.964, 14.9251
7340, 234677, 5971.903, 14.9249
7341, 235231, 5971.842, 14.9248
7342, 233277, 5971.780, 14.9246
7343, 229086, 5971.719, 14.9245
7344, 225174, 5971.658, 14.9243
7345, 223603, 5971.597, 14.9242
7346, 224460, 5971.536, 14.9240
7347, 226785, 5971.475, 14.9239
7348, 229642, 5971.414, 14.9237
7349, 232005, 5971.352, 14.9236
7350, 232916, 5971.291, 14.9234
7351, 232477, 5971.230, 14.9233
7352, 231894, 5971.169, 14.9231
7353, 231951, 5971.108, 14.9230
7354, 232251, 5971.047, 14.9228
7355, 232419, 5970.986, 14.9226
7356, 233074, 5970.925, 14.9225
7357, 234798, 5970.863, 14.9223
7358, 236818, 5970.802, 14.9222
7359, 237654, 5970.741, 14.9220
7360, 236681, 5970.680, 14.9219
7361, 234333, 5970.619, 14.9217
7362, 231163, 5970.558, 14.9216
7363, 227504, 5970.497, 14.9214
7364, 223877, 5970.435, 14.9213
7365, 221071, 5970.374, 14.9211
7366, 219753, 5970.313, 14.9210
7367, 220155, 5970.252, 14.9208
7368, 221772, 5970.191, 14.9207
7369, 223166, 5970.130, 14.9205
7370, 222759, 5970.069, 14.9204
7371, 220398, 5970.008, 14.9202
7372, 217700, 5969.946, 14.9200
7373, 216281, 5969.885, 14.9199
7374, 216026, 5969.824, 14.9197
7375, 215661, 5969.763, 14.9196
7376, 214583, 5969.702, 14.9194
7377, 213386, 5969.641, 14.9193
7378, 212797, 5969.580, 14.9191
7379, 212726, 5969.518, 14.9190
7380, 212445, 5969.457, 14.9188
7381, 211461, 5969.396, 14.9187
7382, 210304, 5969.335, 14.9185
7383, 210423, 5969.274, 14.9184
7384, 212822, 5969.213, 14.9182
7385, 216752, 5969.152, 14.9181
7386, 220461, 5969.091, 14.9179
7387, 223307, 5969.029, 14.9178
7388, 226112, 5968.968, 14.9176
7389, 229089, 5968.907, 14.9175
7390, 230724, 5968.846, 14.9173
7391, 229637, 5968.785, 14.9171
7392, 226582, 5968.724, 14.9170
7393, 223527, 5968.663, 14.9168
7394, 221549, 5968.601, 14.9167
7395, 220613, 5968.540, 14.9165
7396, 220544, 5968.479, 14.9164
7397, 220924, 5968.418, 14.9162
7398, 220812, 5968.357, 14.9161
7399, 219894, 5968.296, 14.9159
7400, 219278, 5968.235, 14.9158
7401, 219793, 5968.174, 14.9156
7402, 220351, 5968.112, 14.9155
7403, 219791, 5968.051, 14.9153
7404, 219583, 5967.990, 14.9152
7405, 222355, 5967.929, 14.9150
7406, 227817, 5967.868, 14.9149
7407, 232555, 5967.807, 14.9147
7408, 234259, 5967.746, 14.9145
7409, 233968, 5967.684, 14.9144
7410, 233505, 5967.623, 14.9142
7411, 233096, 5967.562, 14.9141
7412, 232776, 5967.501, 14.9139
7413, 233925, 5967.440, 14.9138
7414, 237404, 5967.379, 14.9136
7415, 241506, 5967.318, 14.9135
7416, 243691, 5967.257, 14.9133
7417, 243521, 5967.195, 14.9132
7418, 242315, 5967.134, 14.9130
7419, 240769, 5967.073, 14.9129
7420, 238776, 5967.012, 14.9127
7421, 236934, 5966.951, 14.9126
7422, 236175, 5966.890, 14.9124
7423, 236027, 5966.829, 14.9123
7424, 235144, 5966.767, 14.9121
7425, 233791, 5966.706, 14.9120
7426, 233966, 5966.645, 14.9118
7427, 236408, 5966.584, 14.9116
7428, 239123, 5966.523, 14.9115
7429, 239819, 5966.462, 14.9113
7430, 238585, 5966.401, 14.9112
7431, 236968, 5966.340, 14.9110
7432, 235406, 5966.278, 14.9109
7433, 233174, 5966.217, 14.9107
7434, 230530, 5966.156, 14.9106
7435, 229257, 5966.095, 14.9104
7436, 230497, 5966.034, 14.9103
7437, 233066, 5965.973, 14.9101
7438, 234676, 5965.912, 14.9100
7439, 234349, 5965.850, 14.9098
7440, 232923, 5965.789, 14.9097
7441, 231458, 5965.728, 14.9095
7442, 229951, 5965.667, 14.9094
7443, 227722, 5965.606, 14.9092
7444, 224437, 5965.545, 14.9090
7445, 220441, 5965.484, 14.9089
7446, 216471, 5965.423, 14.9087
7447, 213383, 5965.361, 14.9086
7448, 211865, 5965.300, 14.9084
7449, 212009, 5965.239, 14.9083
7450, 213262, 5965.178, 14.9081
7451, 215022, 5965.117, 14.9080
7452, 217156, 5965.056, 14.9078
7453, 219789, 5964.995, 14.9077
7454, 222795, 5964.934, 14.9075
7455, 225664, 5964.872, 14.9074
7456, 227572, 5964.811, 14.9072
7457, 227559, 5964.750, 14.9071
7458, 225340, 5964.689, 14.9069
7459, 222375, 5964.628, 14.9068
7460, 221299, 5964.567, 14.9066
7461, 223353, 5964.506, 14.9065
7462, 226808, 5964.444, 14.9063
7463, 228928, 5964.383, 14.9061
7464, 229119, 5964.322, 14.9060
7465, 228977, 5964.261, 14.9058
7466, 229445, 5964.200, 14.9057
7467, 229599, 5964.139, 14.9055
7468, 228684, 5964.078, 14.9054
7469, 227825, 5964.017, 14.9052
7470, 228613, 5963.955, 14.9051
7471, 230791, 5963.894, 14.9049
7472, 232376, 5963.833, 14.9048
7473, 231629, 5963.772, 14.9046
7474, 228187, 5963.711, 14.9045
7475, 222750, 5963.650, 14.9043
7476, 216690, 5963.589, 14.9042
7477, 211823, 5963.527, 14.9040
7478, 209646, 5963.466, 14.9039
7479, 210428, 5963.405, 14.9037
7480, 213260, 5963.344, 14.9035
7481, 217023, 5963.283, 14.9034
7482, 221121, 5963.222, 14.9032
7483, 225390, 5963.161, 14.9031
7484, 229585, 5963.100, 14.9029
7485, 233061, 5963.038, 14.9028
7486, 235066, 5962.977, 14.9026
7487, 235524, 5962.916, 14.9025
7488, 235297, 5962.855, 14.9023
7489, 235221, 5962.794, 14.9022
7490, 235057, 5962.733, 14.9020
7491, 234015, 5962.672, 14.9019
7492, 232214, 5962.610, 14.9017
7493, 230704, 5962.549, 14.9016
7494, 229886, 5962.488, 14.9014
7495, 228842, 5962.427, 14.9013
7496, 226714, 5962.366, 14.9011
7497, 224017, 5962.305, 14.9010
7498, 222090, 5962.244, 14.9008
7499, 221882, 5962.183, 14.9006
7500, 223590, 5962.121, 14.9005
7501, 226650, 5962.060, 14.9003
7502, 229607, 5961.999, 14.9002
7503, 230814, 5961.938, 14.9000
7504, 229960, 5961.877, 14.8999
7505, 228215, 5961.816, 14.8997
7506, 226418, 5961.755, 14.8996
7507, 224092, 5961.693, 14.8994
7508, 220946, 5961.632, 14.8993
7509, 218229, 5961.571, 14.8991
7510, 217343, 5961.510, 14.8990
7511, 217940, 5961.449, 14.8988
7512, 218683, 5961.388, 14.8987
7513, 219244, 5961.327, 14.8985
7514, 220134, 5961.266, 14.8984
7515, 221016, 5961.204, 14.8982
7516, 220719, 5961.143, 14.8980
7517, 218916, 5961.082, 14.8979
7518, 216554, 5961.021, 14.8977
7519, 214685, 5960.960, 14.8976
7520, 214019, 5960.899, 14.8974
7521, 215391, 5960.838, 14.8973
7522, 219214, 5960.776, 14.8971
7523, 224211, 5960.715, 14.8970
7524, 227922, 5960.654, 14.8968
7525, 228815, 5960.593, 14.8967
7526, 227127, 5960.532, 14.8965
7527, 223750, 5960.471, 14.8964
7528, 219633, 5960.410, 14.8962
7529, 216355, 5960.349, 14.8961
7530, 215735, 5960.287, 14.8959
7531, 218104, 5960.226, 14.8958
7532, 221804, 5960.165, 14.8956
7533, 224808, 5960.104, 14.8955
7534, 226139, 5960.043, 14.8953
7535, 225690, 5959.982, 14.8951
7536, 223969, 5959.921, 14.8950
7537, 222393, 5959.859, 14.8948
7538, 222547, 5959.798, 14.8947
7539, 224480, 5959.737, 14.8945
7540, 226652, 5959.676, 14.8944
7541, 228006, 5959.615, 14.8942
7542, 229022, 5959.554, 14.8941
7543, 230345, 5959.493, 14.8939
7544, 231696, 5959.432, 14.8938
7545, 232823, 5959.370, 14.8936
7546, 234124, 5959.309, 14.8935
7547, 235353, 5959.248, 14.8933
7548, 235066, 5959.187, 14.8932
7549, 232656, 5959.126, 14.8930
7550, 229803, 5959.065, 14.8929
7551, 228471, 5959.004, 14.8927
7552, 228345, 5958.942, 14.8925
7553, 227828, 5958.881, 14.8924
7554, 226900, 5958.820, 14.8922
7555, 227188, 5958.759, 14.8921
7556, 229444, 5958.698, 14.8919
7557, 232530, 5958.637, 14.8918
7558, 234947, 5958.576, 14.8916
7559, 235980, 5958.515, 14.8915
7560, 235324, 5958.453, 14.8913
7561, 232988, 5958.392, 14.8912
7562, 229822, 5958.331, 14.8910
7563, 226958, 5958.270, 14.8909
7564, 224447, 5958.209, 14.8907
7565, 221535, 5958.148, 14.8906
7566, 218485, 5958.087, 14.8904
7567, 216879, 5958.025, 14.8903
7568, 217673, 5957.964, 14.8901
7569, 220049, 5957.903, 14.8900
7570, 222780, 5957.842, 14.8898
7571, 225732, 5957.781, 14.8896
7572, 229236, 5957.720, 14.8895
7573, 232793, 5957.659, 14.8893
7574, 235293, 5957.598, 14.8892
7575, 236098, 5957.536, 14.8890
7576, 235312, 5957.475, 14.8889
7577, 233407, 5957.414, 14.8887
7578, 231240, 5957.353, 14.8886
7579, 230008, 5957.292, 14.8884
7580, 230314, 5957.231, 14.8883
7581, 231286, 5957.170, 14.8881
7582, 231154, 5957.108, 14.8880
7583, 228927, 5957.047, 14.8878
7584, 225284, 5956.986, 14.8877
7585, 221885, 5956.925, 14.8875
7586, 219939, 5956.864, 14.8874
7587, 219350, 5956.803, 14.8872
7588, 219114, 5956.742, 14.8870
7589, 218477, 5956.681, 14.8869
7590, 217638, 5956.619, 14.8867
7591, 217193, 5956.558, 14.8866
7592, 217226, 5956.497, 14.8864
7593, 217390, 5956.436, 14.8863
7594, 217723, 5956.375, 14.8861
7595, 218721, 5956.314, 14.8860
7596, 220492, 5956.253, 14.8858
7597, 222414, 5956.191, 14.8857
7598, 223831, 5956.130, 14.8855
7599, 224564, 5956.069, 14.8854
7600, 224589, 5956.008, 14.8852
7601, 223862, 5955.947, 14.8851
7602, 222838, 5955.886, 14.8849
7603, 222614, 5955.825, 14.8848
7604, 224044, 5955.764, 14.8846
7605, 226964, 5955.702, 14.8845
7606, 230417, 5955.641, 14.8843
7607, 233197, 5955.580, 14.8841
7608, 234069, 5955.519, 14.8840
7609, 232381, 5955.458, 14.8838
7610, 229121, 5955.397, 14.8837
7611, 226657, 5955.336, 14.8835
7612, 226533, 5955.274, 14.8834
7613, 227889, 5955.213, 14.8832
7614, 228797, 5955.152, 14.8831
7615, 228731, 5955.091, 14.8829
7616, 228705, 5955.030, 14.8828
7617, 229267, 5954.969, 14.8826
7618, 229613, 5954.908, 14.8825
7619, 228875, 5954.847, 14.8823
7620, 227260, 5954.785, 14.8822
7621, 225552, 5954.724, 14.8820
7622, 224342, 5954.663, 14.8819
7623, 224131, 5954.602, 14.8817
7624, 225323, 5954.541, 14.8815
7625, 227509, 5954.480, 14.8814
7626, 229484, 5954.419, 14.8812
7627, 230688, 5954.357, 14.8811
7628, 231961, 5954.296, 14.8809
7629, 233977, 5954.235, 14.8808
7630, 235533, 5954.174, 14.8806
7631, 234743, 5954.113, 14.8805
7632, 231855, 5954.052, 14.8803
7633, 229542, 5953.991, 14.8802
7634, 229801, 5953.930, 14.8800
7635, 231540, 5953.868, 14.8799
7636, 232024, 5953.807, 14.8797
7637, 230092, 5953.746, 14.8796
7638, 227074, 5953.685, 14.8794
7639, 224959, 5953.624, 14.8793
7640, 224639, 5953.563, 14.8791
7641, 225851, 5953.502, 14.8790
7642, 227819, 5953.441, 14.8788
7643, 229635, 5953.379, 14.8786
7644, 230716, 5953.318, 14.8785
7645, 231349, 5953.257, 14.8783
7646, 232374, 5953.196, 14.8782
7647, 234051, 5953.135, 14.8780
7648, 235662, 5953.074, 14.8779
7649, 236508, 5953.013, 14.8777
7650, 236752, 5952.951, 14.8776
7651, 236851, 5952.890, 14.8774
7652, 236732, 5952.829, 14.8773
7653, 236136, 5952.768, 14.8771
7654, 235319, 5952.707, 14.8770
7655, 234699, 5952.646, 14.8768
7656, 234054, 5952.585, 14.8767
7657, 232822, 5952.524, 14.8765
7658, 230988, 5952.462, 14.8764
7659, 228964, 5952.401, 14.8762
7660, 226809, 5952.340, 14.8760
7661, 224555, 5952.279, 14.8759
7662, 223100, 5952.218, 14.8757
7663, 223548, 5952.157, 14.8756
7664, 225341, 5952.096, 14.8754
7665, 226285, 5952.034, 14.8753
7666, 225106, 5951.973, 14.8751
7667, 223013, 5951.912, 14.8750
7668, 221871, 5951.851, 14.8748
7669, 221734, 5951.790, 14.8747
7670, 221297, 5951.729, 14.8745
7671, 220216, 5951.668, 14.8744
7672, 219623, 5951.607, 14.8742
7673, 220344, 5951.545, 14.8741
7674, 221695, 5951.484, 14.8739
7675, 222307, 5951.423, 14.8738
7676, 221454, 5951.362, 14.8736
7677, 219426, 5951.301, 14.8735
7678, 217228, 5951.240, 14.8733
7679, 216070, 5951.179, 14.8731
7680, 216587, 5951.117, 14.8730
7681, 218260, 5951.056, 14.8728
7682, 219979, 5950.995, 14.8727
7683, 221215, 5950.934, 14.8725
7684, 222292, 5950.873, 14.8724
7685, 223533, 5950.812, 14.8722
7686, 224718, 5950.751, 14.8721
7687, 225508, 5950.690, 14.8719
7688, 225965, 5950.628, 14.8718
7689, 226433, 5950.567, 14.8716
7690, 227230, 5950.506, 14.8715
7691, 228457, 5950.445, 14.8713
7692, 229748, 5950.384, 14.8712
7693, 230171, 5950.323, 14.8710
7694, 228891, 5950.262, 14.8709
7695, 226080, 5950.200, 14.8707
7696, 222852, 5950.139, 14.8705
7697, 220321, 5950.078, 14.8704
7698, 219073, 5950.017, 14.8702
7699, 219408, 5949.956, 14.8701
7700, 221308, 5949.895, 14.8699
7701, 223987, 5949.834, 14.8698
7702, 226121, 5949.773, 14.8696
7703, 226938, 5949.711, 14.8695
7704, 226777, 5949.650, 14.8693
7705, 226551, 5949.589, 14.8692
7706, 227103, 5949.528, 14.8690
7707, 228955, 5949.467, 14.8689
7708, 231698, 5949.406, 14.8687
7709, 233404, 5949.345, 14.8686
7710, 231786, 5949.283, 14.8684
7711, 226860, 5949.222, 14.8683
7712, 221787, 5949.161, 14.8681
7713, 220060, 5949.100, 14.8679
7714, 222040, 5949.039, 14.8678
7715, 225070, 5948.978, 14.8676
7716, 226795, 5948.917, 14.8675
7717, 227525, 5948.856, 14.8673
7718, 229230, 5948.794, 14.8672
7719, 232865, 5948.733, 14.8670
7720, 237027, 5948.672, 14.8669
7721, 239056, 5948.611, 14.8667
7722, 237357, 5948.550, 14.8666
7723, 232812, 5948.489, 14.8664
7724, 227868, 5948.428, 14.8663
7725, 224333, 5948.366, 14.8661
7726, 222366, 5948.305, 14.8660
7727, 221481, 5948.244, 14.8658
7728, 221659, 5948.183, 14.8657
7729, 222952, 5948.122, 14.8655
7730, 224817, 5948.061, 14.8654
7731, 226712, 5948.000, 14.8652
7732, 228881, 5947.939, 14.8650
7733, 231588, 5947.877, 14.8649
7734, 233965, 5947.816, 14.8647
7735, 234767, 5947.755, 14.8646
7736, 234149, 5947.694, 14.8644
7737, 233509, 5947.633, 14.8643
7738, 233386, 5947.572, 14.8641
7739, 232825, 5947.511, 14.8640
7740, 231343, 5947.449, 14.8638
7741, 230332, 5947.388, 14.8637
7742, 231405, 5947.327, 14.8635
7743, 233911, 5947.266, 14.8634
7744, 235170, 5947.205, 14.8632
7745, 233228, 5947.144, 14.8631
7746, 228637, 5947.083, 14.8629
7747, 223564, 5947.022, 14.8628
7748, 219838, 5946.960, 14.8626
7749, 218090, 5946.899, 14.8624
7750, 218175, 5946.838, 14.8623
7751, 219686, 5946.777, 14.8621
7752, 221982, 5946.716, 14.8620
7753, 224181, 5946.655, 14.8618
7754, 225641, 5946.594, 14.8617
7755, 226443, 5946.532, 14.8615
7756, 227029, 5946.471, 14.8614
7757, 227231, 5946.410, 14.8612
7758, 226152, 5946.349, 14.8611
7759, 223420, 5946.288, 14.8609
7760, 220126, 5946.227, 14.8608
7761, 217784, 5946.166, 14.8606
7762, 216541, 5946.105, 14.8605
7763, 215289, 5946.043, 14.8603
7764, 213702, 5945.982, 14.8602
7765, 213244, 5945.921, 14.8600
7766, 215478, 5945.860, 14.8599
7767, 219820, 5945.799, 14.8597
7768, 223701, 5945.738, 14.8595
7769, 224922, 5945.677, 14.8594
7770, 223502, 5945.615, 14.8592
7771, 221333, 5945.554, 14.8591
7772, 220485, 5945.493, 14.8589
7773, 221812, 5945.432, 14.8588
7774, 224678, 5945.371, 14.8586
7775, 227604, 5945.310, 14.8585
7776, 229252, 5945.249, 14.8583
7777, 229289, 5945.188, 14.8582
7778, 228711, 5945.126, 14.8580
7779, 229253, 5945.065, 14.8579
7780, 231958, 5945.004, 14.8577
7781, 236025, 5944.943, 14.8576
7782, 239372, 5944.882, 14.8574
7783, 240530, 5944.821, 14.8573
7784, 239596, 5944.760, 14.8571
7785, 237087, 5944.698, 14.8569
7786, 232692, 5944.637, 14.8568
7787, 226101, 5944.576, 14.8566
7788, 218634, 5944.515, 14.8565
7789, 212749, 5944.454, 14.8563
7790, 209769, 5944.393, 14.8562
7791, 209018, 5944.332, 14.8560
7792, 209312, 5944.271, 14.8559
7793, 210230, 5944.209, 14.8557
7794, 211586, 5944.148, 14.8556
7795, 212767, 5944.087, 14.8554
7796, 213330, 5944.026, 14.8553
7797, 213546, 5943.965, 14.8551
7798, 213784, 5943.904, 14.8550
7799, 214106, 5943.843, 14.8548
7800, 214929, 5943.781, 14.8547
7801, 216984, 5943.720, 14.8545
7802, 219780, 5943.659, 14.8544
7803, 221183, 5943.598, 14.8542
7804, 219790, 5943.537, 14.8540
7805, 217001, 5943.476, 14.8539
7806, 215352, 5943.415, 14.8537
7807, 215344, 5943.354, 14.8536
7808, 215460, 5943.292, 14.8534
7809, 214966, 5943.231, 14.8533
7810, 214865, 5943.170, 14.8531
7811, 215836, 5943.109, 14.8530
7812, 216939, 5943.048, 14.8528
7813, 217142, 5942.987, 14.8527
7814, 216855, 5942.926, 14.8525
7815, 217067, 5942.865, 14.8524
7816, 217880, 5942.803, 14.8522
7817, 218803, 5942.742, 14.8521
7818, 219878, 5942.681, 14.8519
7819, 221663, 5942.620, 14.8518
7820, 224418, 5942.559, 14.8516
7821, 227822, 5942.498, 14.8514
7822, 231093, 5942.437, 14.8513
7823, 233053, 5942.375, 14.8511
7824, 232723, 5942.314, 14.8510
7825, 230375, 5942.253, 14.8508
7826, 227412, 5942.192, 14.8507
7827, 224709, 5942.131, 14.8505
7828, 221818, 5942.070, 14.8504
7829, 218487, 5942.009, 14.8502
7830, 216074, 5941.948, 14.8501
7831, 216144, 5941.886, 14.8499
7832, 218029, 5941.825, 14.8498
7833, 219178, 5941.764, 14.8496
7834, 218150, 5941.703, 14.8495
7835, 216156, 5941.642, 14.8493
7836, 215300, 5941.581, 14.8492
7837, 216135, 5941.520, 14.8490
7838, 217471, 5941.458, 14.8489
7839, 217934, 5941.397, 14.8487
7840, 217150, 5941.336, 14.8485
7841, 215806, 5941.275, 14.8484
7842, 215036, 5941.214, 14.8482
7843, 215552, 5941.153, 14.8481
7844, 217059, 5941.092, 14.8479
7845, 218642, 5941.031, 14.8478
7846, 219833, 5940.969, 14.8476
7847, 220922, 5940.908, 14.8475
7848, 222106, 5940.847, 14.8473
7849, 222892, 5940.786, 14.8472
7850, 222858, 5940.725, 14.8470
7851, 222531, 5940.664, 14.8469
7852, 222801, 5940.603, 14.8467
7853, 223576, 5940.541, 14.8466
7854, 223747, 5940.480, 14.8464
7855, 222609, 5940.419, 14.8463
7856, 220764, 5940.358, 14.8461
7857, 219353, 5940.297, 14.8459
7858, 218901, 5940.236, 14.8458
7859, 219371, 5940.175, 14.8456
7860, 220927, 5940.114, 14.8455
7861, 223904, 5940.052, 14.8453
7862, 227825, 5939.991, 14.8452
7863, 230988, 5939.930, 14.8450
7864, 231492, 5939.869, 14.8449
7865, 228782, 5939.808, 14.8447
7866, 224121, 5939.747, 14.8446
7867, 219602, 5939.686, 14.8444
7868, 216790, 5939.624, 14.8443
7869, 216147, 5939.563, 14.8441
7870, 217334, 5939.502, 14.8440
7871, 219701, 5939.441, 14.8438
7872, 222375, 5939.380, 14.8437
7873, 224256, 5939.319, 14.8435
7874, 224508, 5939.258, 14.8434
7875, 223271, 5939.197, 14.8432
7876, 221645, 5939.135, 14.8430
7877, 220642, 5939.074, 14.8429
7878, 220304, 5939.013, 14.8427
7879, 220246, 5938.952, 14.8426
7880, 220808, 5938.891, 14.8424
7881, 222868, 5938.830, 14.8423
7882, 226196, 5938.769, 14.8421
7883, 228699, 5938.707, 14.8420
7884, 228160, 5938.646, 14.8418
7885, 224592, 5938.585, 14.8417
7886, 220154, 5938.524, 14.8415
7887, 216755, 5938.463, 14.8414
7888, 214472, 5938.402, 14.8412
7889, 212576, 5938.341, 14.8411
7890, 211267, 5938.280, 14.8409
7891, 211553, 5938.218, 14.8408
7892, 213717, 5938.157, 14.8406
7893, 216689, 5938.096, 14.8404
7894, 219012, 5938.035, 14.8403
7895, 219917, 5937.974, 14.8401
7896, 219411, 5937.913, 14.8400
7897, 217999, 5937.852, 14.8398
7898, 216655, 5937.790, 14.8397
7899, 216519, 5937.729, 14.8395
7900, 217943, 5937.668, 14.8394
7901, 219969, 5937.607, 14.8392
7902, 221201, 5937.546, 14.8391
7903, 221180, 5937.485, 14.8389
7904, 220467, 5937.424, 14.8388
7905, 219616, 5937.363, 14.8386
7906, 218818, 5937.301, 14.8385
7907, 218646, 5937.240, 14.8383
7908, 220111, 5937.179, 14.8382
7909, 223182, 5937.118, 14.8380
7910, 225947, 5937.057, 14.8379
7911, 226330, 5936.996, 14.8377
7912, 224563, 5936.935, 14.8375
7913, 222874, 5936.873, 14.8374
7914, 222640, 5936.812, 14.8372
7915, 222972, 5936.751, 14.8371
7916, 222579, 5936.690, 14.8369
7917, 221931, 5936.629, 14.8368
7918, 222531, 5936.568, 14.8366
7919, 224718, 5936.507, 14.8365
7920, 227373, 5936.446, 14.8363
7921, 229563, 5936.384, 14.8362
7922, 231289, 5936.323, 14.8360
7923, 232541, 5936.262, 14.8359
7924, 232764, 5936.201, 14.8357
7925, 231726, 5936.140, 14.8356
7926, 230058, 5936.079, 14.8354
7927, 228343, 5936.018, 14.8353
7928, 226335, 5935.956, 14.8351
7929, 223784, 5935.895, 14.8349
7930, 221611, 5935.834, 14.8348
7931, 221410, 5935.773, 14.8346
7932, 223737, 5935.712, 14.8345
7933, 227286, 5935.651, 14.8343
7934, 229873, 5935.590, 14.8342
7935, 230145, 5935.529, 14.8340
7936, 228612, 5935.467, 14.8339
7937, 227186, 5935.406, 14.8337
7938, 227399, 5935.345, 14.8336
7939, 228690, 5935.284, 14.8334
7940, 228759, 5935.223, 14.8333
7941, 226039, 5935.162, 14.8331
7942, 221593, 5935.101, 14.8330
7943, 218023, 5935.039, 14.8328
7944, 216667, 5934.978, 14.8327
7945, 216502, 5934.917, 14.8325
7946, 215818, 5934.856, 14.8324
7947, 214333, 5934.795, 14.8322
7948, 213342, 5934.734, 14.8320
7949, 214199, 5934.673, 14.8319
7950, 217026, 5934.612, 14.8317
7951, 220695, 5934.550, 14.8316
7952, 223666, 5934.489, 14.8314
7953, 224873, 5934.428, 14.8313
7954, 224104, 5934.367, 14.8311
7955, 221905, 5934.306, 14.8310
7956, 219387, 5934.245, 14.8308
7957, 218008, 5934.184, 14.8307
7958, 218941, 5934.122, 14.8305
7959, 222014, 5934.061, 14.8304
7960, 225438, 5934.000, 14.8302
7961, 227216, 5933.939, 14.8301
7962, 226982, 5933.878, 14.8299
7963, 226093, 5933.817, 14.8298
7964, 225797, 5933.756, 14.8296
7965, 225911, 5933.695, 14.8294
7966, 225542, 5933.633, 14.8293
7967, 224503, 5933.572, 14.8291
7968, 223388, 5933.511, 14.8290
7969, 222552, 5933.450, 14.8288
7970, 221757, 5933.389, 14.8287
7971, 220862, 5933.328, 14.8285
7972, 220262, 5933.267, 14.8284
7973, 220426, 5933.205, 14.8282
7974, 221368, 5933.144, 14.8281
7975, 222782, 5933.083, 14.8279
7976, 224412, 5933.022, 14.8278
7977, 226133, 5932.961, 14.8276
7978, 227929, 5932.900, 14.8275
7979, 229909, 5932.839, 14.8273
7980, 232026, 5932.778, 14.8272
7981, 233553, 5932.716, 14.8270
7982, 233234, 5932.655, 14.8269
7983, 230515, 5932.594, 14.8267
7984, 226596, 5932.533, 14.8265
7985, 223767, 5932.472, 14.8264
7986, 223426, 5932.411, 14.8262
7987, 224845, 5932.350, 14.8261
7988, 225948, 5932.288, 14.8259
7989, 225188, 5932.227, 14.8258
7990, 222743, 5932.166, 14.8256
7991, 220180, 5932.105, 14.8255
7992, 219115, 5932.044, 14.8253
7993, 219969, 5931.983, 14.8252
7994, 221782, 5931.922, 14.8250
7995, 223155, 5931.861, 14.8249
7996, 223410, 5931.799, 14.8247
7997, 222797, 5931.738, 14.8246
7998, 221692, 5931.677, 14.8244
7999, 220014, 5931.616, 14.8243
8000, 217693, 5931.555, 14.8241
8001, 215473, 5931.494, 14.8239
8002, 214706, 5931.433, 14.8238
8003, 216114, 5931.372, 14.8236
8004, 218912, 5931.310, 14.8235
8005, 221461, 5931.249, 14.8233
8006, 222814, 5931.188, 14.8232
8007, 223500, 5931.127, 14.8230
8008, 224688, 5931.066, 14.8229
8009, 226675, 5931.005, 14.8227
8010, 228398, 5930.944, 14.8226
8011, 228498, 5930.882, 14.8224
8012, 226719, 5930.821, 14.8223
8013, 224173, 5930.760, 14.8221
8014, 222370, 5930.699, 14.8220
8015, 222184, 5930.638, 14.8218
8016, 223523, 5930.577, 14.8217
8017, 225508, 5930.516, 14.8215
8018, 226789, 5930.455, 14.8214
8019, 226122, 5930.393, 14.8212
8020, 223090, 5930.332, 14.8210
8021, 218419, 5930.271, 14.8209
8022, 213581, 5930.210, 14.8207
8023, 210107, 5930.149, 14.8206
8024, 208958, 5930.088, 14.8204
8025, 210006, 5930.027, 14.8203
8026, 211970, 5929.965, 14.8201
8027, 213386, 5929.904, 14.8200
8028, 214039, 5929.843, 14.8198
8029, 215096, 5929.782, 14.8197
8030, 217514, 5929.721, 14.8195
8031, 220672, 5929.660, 14.8194
8032, 223051, 5929.599, 14.8192
8033, 223911, 5929.538, 14.8191
8034, 223689, 5929.476, 14.8189
8035, 222952, 5929.415, 14.8188
8036, 221647, 5929.354, 14.8186
8037, 219429, 5929.293, 14.8184
8038, 216158, 5929.232, 14.8183
8039, 212079, 5929.171, 14.8181
8040, 208081, 5929.110, 14.8180
8041, 205662, 5929.048, 14.8178
8042, 205864, 5928.987, 14.8177
8043, 208134, 5928.926, 14.8175
8044, 210992, 5928.865, 14.8174
8045, 213925, 5928.804, 14.8172
8046, 217696, 5928.743, 14.8171
8047, 222385, 5928.682, 14.8169
8048, 226248, 5928.621, 14.8168
8049, 227400, 5928.559, 14.8166
8050, 226007, 5928.498, 14.8165
8051, 223881, 5928.437, 14.8163
8052, 222444, 5928.376, 14.8162
8053, 222035, 5928.315, 14.8160
8054, 222798, 5928.254, 14.8159
8055, 224857, 5928.193, 14.8157
8056, 227432, 5928.131, 14.8155
8057, 228856, 5928.070, 14.8154
8058, 228016, 5928.009, 14.8152
8059, 225327, 5927.948, 14.8151
8060, 222154, 5927.887, 14.8149
8061, 219786, 5927.826, 14.8148
8062, 218967, 5927.765, 14.8146
8063, 219558, 5927.704, 14.8145
8064, 220374, 5927.642, 14.8143
8065, 220114, 5927.581, 14.8142
8066, 218876, 5927.520, 14.8140
8067, 218132, 5927.459, 14.8139
8068, 218773, 5927.398, 14.8137
8069, 219870, 5927.337, 14.8136
8070, 219967, 5927.276, 14.8134
8071, 218928, 5927.214, 14.8133
8072, 217709, 5927.153, 14.8131
8073, 216834, 5927.092, 14.8129
8074, 216167, 5927.031, 14.8128
8075, 215957, 5926.970, 14.8126
8076, 216968, 5926.909, 14.8125
8077, 219315, 5926.848, 14.8123
8078, 222021, 5926.787, 14.8122
8079, 224063, 5926.725, 14.8120
8080, 225185, 5926.664, 14.8119
8081, 225379, 5926.603, 14.8117
8082, 224397, 5926.542, 14.8116
8083, 222373, 5926.481, 14.8114
8084, 220292, 5926.420, 14.8113
8085, 219027, 5926.359, 14.8111
8086, 218186, 5926.297, 14.8110
8087, 216731, 5926.236, 14.8108
8088, 214640, 5926.175, 14.8107
8089, 213178, 5926.114, 14.8105
8090, 213360, 5926.053, 14.8104
8091, 214867, 5925.992, 14.8102
8092, 216740, 5925.931, 14.8100
8093, 218480, 5925.870, 14.8099
8094, 219919, 5925.808, 14.8097
8095, 220573, 5925.747, 14.8096
8096, 220002, 5925.686, 14.8094
8097, 218806, 5925.625, 14.8093
8098, 218390, 5925.564, 14.8091
8099, 219380, 5925.503, 14.8090
8100, 220737, 5925.442, 14.8088
8101, 220902, 5925.380, 14.8087
8102, 219623, 5925.319, 14.8085
8103, 218189, 5925.258, 14.8084
8104, 217951, 5925.197, 14.8082
8105, 219040, 5925.136, 14.8081
8106, 220538, 5925.075, 14.8079
8107, 221475, 5925.014, 14.8078
8108, 221471, 5924.953, 14.8076
8109, 220797, 5924.891, 14.8074
8110, 220157, 5924.830, 14.8073
8111, 220176, 5924.769, 14.8071
8112, 220698, 5924.708, 14.8070
8113, 220750, 5924.647, 14.8068
8114, 219615, 5924.586, 14.8067
8115, 217870, 5924.525, 14.8065
8116, 216820, 5924.463, 14.8064
8117, 216901, 5924.402, 14.8062
8118, 217183, 5924.341, 14.8061
8119, 216663, 5924.280, 14.8059
8120, 215424, 5924.219, 14.8058
8121, 214152, 5924.158, 14.8056
8122, 213101, 5924.097, 14.8055
8123, 212242, 5924.036, 14.8053
8124, 211997, 5923.974, 14.8052
8125, 212958, 5923.913, 14.8050
8126, 214889, 5923.852, 14.8049
8127, 216803, 5923.791, 14.8047
8128, 218091, 5923.730, 14.8045
8129, 218897, 5923.669, 14.8044
8130, 219260, 5923.608, 14.8042
8131, 218785, 5923.546, 14.8041
8132, 217539, 5923.485, 14.8039
8133, 216534, 5923.424, 14.8038
8134, 216731, 5923.363, 14.8036
8135, 218083, 5923.302, 14.8035
8136, 220008, 5923.241, 14.8033
8137, 222172, 5923.180, 14.8032
8138, 224172, 5923.119, 14.8030
8139, 225140, 5923.057, 14.8029
8140, 224671, 5922.996, 14.8027
8141, 223809, 5922.935, 14.8026
8142, 224095, 5922.874, 14.8024
8143, 225705, 5922.813, 14.8023
8144, 227418, 5922.752, 14.8021
8145, 228290, 5922.691, 14.8019
8146, 228350, 5922.629, 14.8018
8147, 227643, 5922.568, 14.8016
8148, 225881, 5922.507, 14.8015
8149, 223527, 5922.446, 14.8013
8150, 222067, 5922.385, 14.8012
8151, 222466, 5922.324, 14.8010
8152, 224028, 5922.263, 14.8009
8153, 225486, 5922.202, 14.8007
8154, 226484, 5922.140, 14.8006
8155, 227141, 5922.079, 14.8004
8156, 226906, 5922.018, 14.8003
8157, 225111, 5921.957, 14.8001
8158, 222470, 5921.896, 14.8000
8159, 220776, 5921.835, 14.7998
8160, 220833, 5921.774, 14.7997
8161, 221549, 5921.712, 14.7995
8162, 221489, 5921.651, 14.7994
8163, 220587, 5921.590, 14.7992
8164, 219860, 5921.529, 14.7990
8165, 219964, 5921.468, 14.7989
8166, 220693, 5921.407, 14.7987
8167, 221675, 5921.346, 14.7986
8168, 222889, 5921.285, 14.7984
8169, 224345, 5921.223, 14.7983
8170, 225733, 5921.162, 14.7981
8171, 226749, 5921.101, 14.7980
8172, 227637, 5921.040, 14.7978
8173, 228980, 5920.979, 14.7977
8174, 230853, 5920.918, 14.7975
8175, 232456, 5920.857, 14.7974
8176, 232775, 5920.796, 14.7972
8177, 231421, 5920.734, 14.7971
8178, 228669, 5920.673, 14.7969
8179, 225147, 5920.612, 14.7968
8180, 221913, 5920.551, 14.7966
8181, 220406, 5920.490, 14.7964
8182, 221309, 5920.429, 14.7963
8183, 223443, 5920.368, 14.7961
8184, 224724, 5920.306, 14.7960
8185, 224471, 5920.245, 14.7958
8186, 223880, 5920.184, 14.7957
8187, 223918, 5920.123, 14.7955
8188, 223976, 5920.062, 14.7954
8189, 223406, 5920.001, 14.7952
8190, 223156, 5919.940, 14.7951
8191, 224432, 5919.879, 14.7949
8192, 226504, 5919.817, 14.7948
8193, 227513, 5919.756, 14.7946
8194, 227199, 5919.695, 14.7945
8195, 227088, 5919.634, 14.7943
8196, 227921, 5919.573, 14.7942
8197, 228715, 5919.512, 14.7940
8198, 228951, 5919.451, 14.7939
8199, 229892, 5919.389, 14.7937
8200, 232634, 5919.328, 14.7935
8201, 236171, 5919.267, 14.7934
8202, 238730, 5919.206, 14.7932
8203, 240037, 5919.145, 14.7931
8204, 240877, 5919.084, 14.7929
8205, 241199, 5919.023, 14.7928
8206, 240265, 5918.962, 14.7926
8207, 238293, 5918.900, 14.7925
8208, 236357, 5918.839, 14.7923
8209, 234660, 5918.778, 14.7922
8210, 232380, 5918.717, 14.7920
8211, 229396, 5918.656, 14.7919
8212, 226776, 5918.595, 14.7917
8213, 225200, 5918.534, 14.7916
8214, 224278, 5918.472, 14.7914
8215, 224018, 5918.411, 14.7913
8216, 225553, 5918.350, 14.7911
8217, 229293, 5918.289, 14.7909
8218, 233327, 5918.228, 14.7908
8219, 234966, 5918.167, 14.7906
8220, 233539, 5918.106, 14.7905
8221, 230685, 5918.045, 14.7903
8222, 228184, 5917.983, 14.7902
8223, 226388, 5917.922, 14.7900
8224, 224563, 5917.861, 14.7899
8225, 221834, 5917.800, 14.7897
8226, 217866, 5917.739, 14.7896
8227, 213421, 5917.678, 14.7894
8228, 210237, 5917.617, 14.7893
8229, 209672, 5917.555, 14.7891
8230, 211468, 5917.494, 14.7890
8231, 214399, 5917.433, 14.7888
8232, 217821, 5917.372, 14.7887
8233, 221625, 5917.311, 14.7885
8234, 224913, 5917.250, 14.7883
8235, 226079, 5917.189, 14.7882
8236, 224575, 5917.128, 14.7880
8237, 221563, 5917.066, 14.7879
8238, 218452, 5917.005, 14.7877
8239, 215794, 5916.944, 14.7876
8240, 214065, 5916.883, 14.7874
8241, 214177, 5916.822, 14.7873
8242, 216236, 5916.761, 14.7871
8243, 218763, 5916.700, 14.7870
8244, 220407, 5916.638, 14.7868
8245, 221734, 5916.577, 14.7867
8246, 224046, 5916.516, 14.7865
8247, 227013, 5916.455, 14.7864
8248, 229043, 5916.394, 14.7862
8249, 229769, 5916.333, 14.7861
8250, 230429, 5916.272, 14.7859
8251, 231500, 5916.211, 14.7858
8252, 231567, 5916.149, 14.7856
8253, 229426, 5916.088, 14.7854
8254, 226052, 5916.027, 14.7853
8255, 223436, 5915.966, 14.7851
8256, 222259, 5915.905, 14.7850
8257, 221857, 5915.844, 14.7848
8258, 221949, 5915.783, 14.7847
8259, 223064, 5915.721, 14.7845
8260, 225231, 5915.660, 14.7844
8261, 227320, 5915.599, 14.7842
8262, 228263, 5915.538, 14.7841
8263, 228387, 5915.477, 14.7839
8264, 228984, 5915.416, 14.7838
8265, 230694, 5915.355, 14.7836
8266, 232740, 5915.294, 14.7835
8267, 233965, 5915.232, 14.7833
8268, 234284, 5915.171, 14.7832
8269, 234615, 5915.110, 14.7830
8270, 235298, 5915.049, 14.7828
8271, 235309, 5914.988, 14.7827
8272, 233615, 5914.927, 14.7825
8273, 230839, 5914.866, 14.7824
8274, 228562, 5914.804, 14.7822
8275, 227099, 5914.743, 14.7821
8276, 225134, 5914.682, 14.7819
8277, 222012, 5914.621, 14.7818
8278, 219246, 5914.560, 14.7816
8279, 218854, 5914.499, 14.7815
8280, 220849, 5914.438, 14.7813
8281, 223380, 5914.377, 14.7812
8282, 225084, 5914.315, 14.7810
8283, 226282, 5914.254, 14.7809
8284, 227820, 5914.193, 14.7807
8285, 229631, 5914.132, 14.7806
8286, 230810, 5914.071, 14.7804
8287, 230638, 5914.010, 14.7803
8288, 229115, 5913.949, 14.7801
8289, 226715, 5913.887, 14.7799
8290, 223935, 5913.826, 14.7798
8291, 221112, 5913.765, 14.7796
8292, 218547, 5913.704, 14.7795
8293, 216704, 5913.643, 14.7793
8294, 216146, 5913.582, 14.7792
8295, 217233, 5913.521, 14.7790
8296, 219850, 5913.460, 14.7789
8297, 223240, 5913.398, 14.7787
8298, 226062, 5913.337, 14.7786
8299, 227070, 5913.276, 14.7784
8300, 226398, 5913.215, 14.7783
8301, 225968, 5913.154, 14.7781
8302, 227780, 5913.093, 14.7780
8303, 231584, 5913.032, 14.7778
8304, 234931, 5912.970, 14.7777
8305, 235788, 5912.909, 14.7775
8306, 234437, 5912.848, 14.7773
8307, 232546, 5912.787, 14.7772
8308, 231239, 5912.726, 14.7770
8309, 230611, 5912.665, 14.7769
8310, 230318, 5912.604, 14.7767
8311, 229819, 5912.543, 14.7766
8312, 228514, 5912.481, 14.7764
8313, 226418, 5912.420, 14.7763
8314, 224398, 5912.359, 14.7761
8315, 223224, 5912.298, 14.7760
8316, 222822, 5912.237, 14.7758
8317, 222955, 5912.176, 14.7757
8318, 223916, 5912.115, 14.7755
8319, 225843, 5912.053, 14.7754
8320, 228099, 5911.992, 14.7752
8321, 230192, 5911.931, 14.7751
8322, 232609, 5911.870, 14.7749
8323, 235636, 5911.809, 14.7748
8324, 238048, 5911.748, 14.7746
8325, 238304, 5911.687, 14.7744
8326, 236649, 5911.626, 14.7743
8327, 234629, 5911.564, 14.7741
8328, 232881, 5911.503, 14.7740
8329, 230915, 5911.442, 14.7738
8330, 228857, 5911.381, 14.7737
8331, 227575, 5911.320, 14.7735
8332, 226930, 5911.259, 14.7734
8333, 225661, 5911.198, 14.7732
8334, 223581, 5911.136, 14.7731
8335, 222290, 5911.075, 14.7729
8336, 222973, 5911.014, 14.7728
8337, 224909, 5910.953, 14.7726
8338, 226945, 5910.892, 14.7725
8339, 229033, 5910.831, 14.7723
8340, 231277, 5910.770, 14.7722
8341, 232771, 5910.709, 14.7720
8342, 232714, 5910.647, 14.7718
8343, 231779, 5910.586, 14.7717
8344, 231093, 5910.525, 14.7715
8345, 230583, 5910.464, 14.7714
8346, 229624, 5910.403, 14.7712
8347, 228737, 5910.342, 14.7711
8348, 229215, 5910.281, 14.7709
8349, 231293, 5910.219, 14.7708
8350, 233774, 5910.158, 14.7706
8351, 235353, 5910.097, 14.7705
8352, 235393, 5910.036, 14.7703
8353, 233729, 5909.975, 14.7702
8354, 230892, 5909.914, 14.7700
8355, 228508, 5909.853, 14.7699
8356, 228290, 5909.792, 14.7697
8357, 230257, 5909.730, 14.7696
8358, 232545, 5909.669, 14.7694
8359, 233175, 5909.608, 14.7693
8360, 231663, 5909.547, 14.7691
8361, 229108, 5909.486, 14.7689
8362, 227308, 5909.425, 14.7688
8363, 227569, 5909.364, 14.7686
8364, 229500, 5909.303, 14.7685
8365, 230951, 5909.241, 14.7683
8366, 229804, 5909.180, 14.7682
8367, 225979, 5909.119, 14.7680
8368, 221317, 5909.058, 14.7679
8369, 217683, 5908.997, 14.7677
8370, 215746, 5908.936, 14.7676
8371, 215240, 5908.875, 14.7674
8372, 215539, 5908.813, 14.7673
8373, 215967, 5908.752, 14.7671
8374, 216424, 5908.691, 14.7670
8375, 217755, 5908.630, 14.7668
8376, 220690, 5908.569, 14.7667
8377, 224344, 5908.508, 14.7665
8378, 226680, 5908.447, 14.7663
8379, 226758, 5908.386, 14.7662
8380, 225706, 5908.324, 14.7660
8381, 225088, 5908.263, 14.7659
8382, 225129, 5908.202, 14.7657
8383, 225132, 5908.141, 14.7656
8384, 225013, 5908.080, 14.7654
8385, 225590, 5908.019, 14.7653
8386, 227487, 5907.958, 14.7651
8387, 230246, 5907.896, 14.7650
8388, 232491, 5907.835, 14.7648
8389, 232812, 5907.774, 14.7647
8390, 230809, 5907.713, 14.7645
8391, 227616, 5907.652, 14.7644
8392, 225217, 5907.591, 14.7642
8393, 224942, 5907.530, 14.7641
8394, 226549, 5907.469, 14.7639
8395, 228675, 5907.407, 14.7638
8396, 229839, 5907.346, 14.7636
8397, 229121, 5907.285, 14.7634
8398, 226607, 5907.224, 14.7633
8399, 223582, 5907.163, 14.7631
8400, 221803, 5907.102, 14.7630
8401, 221960, 5907.041, 14.7628
8402, 222922, 5906.979, 14.7627
8403, 222910, 5906.918, 14.7625
8404, 221359, 5906.857, 14.7624
8405, 219399, 5906.796, 14.7622
8406, 218669, 5906.735, 14.7621
8407, 219937, 5906.674, 14.7619
8408, 222708, 5906.613, 14.7618
8409, 225811, 5906.552, 14.7616
8410, 228332, 5906.490, 14.7615
8411, 230131, 5906.429, 14.7613
8412, 231476, 5906.368, 14.7612
8413, 232251, 5906.307, 14.7610
8414, 231931, 5906.246, 14.7608
8415, 230521, 5906.185, 14.7607
8416, 229024, 5906.124, 14.7605
8417, 228474, 5906.062, 14.7604
8418, 228749, 5906.001, 14.7602
8419, 228930, 5905.940, 14.7601
8420, 228662, 5905.879, 14.7599
8421, 228406, 5905.818, 14.7598
8422, 228287, 5905.757, 14.7596
8423, 227519, 5905.696, 14.7595
8424, 225439, 5905.635, 14.7593
8425, 222532, 5905.573, 14.7592
8426, 219877, 5905.512, 14.7590
8427, 217951, 5905.451, 14.7589
8428, 216562, 5905.390, 14.7587
8429, 215614, 5905.329, 14.7586
8430, 215143, 5905.268, 14.7584
8431, 214722, 5905.207, 14.7583
8432, 213757, 5905.145, 14.7581
8433, 212598, 5905.084, 14.7579
8434, 212526, 5905.023, 14.7578
8435, 214116, 5904.962, 14.7576
8436, 216244, 5904.901, 14.7575
8437, 217383, 5904.840, 14.7573
8438, 217400, 5904.779, 14.7572
8439, 217367, 5904.718, 14.7570
8440, 217950, 5904.656, 14.7569
8441, 218938, 5904.595, 14.7567
8442, 220250, 5904.534, 14.7566
8443, 222234, 5904.473, 14.7564
8444, 224543, 5904.412, 14.7563
8445, 225599, 5904.351, 14.7561
8446, 224043, 5904.290, 14.7560
8447, 220441, 5904.228, 14.7558
8448, 216950, 5904.167, 14.7557
8449, 215423, 5904.106, 14.7555
8450, 216236, 5904.045, 14.7553
8451, 218749, 5903.984, 14.7552
8452, 222185, 5903.923, 14.7550
8453, 225727, 5903.862, 14.7549
8454, 228186, 5903.801, 14.7547
8455, 228214, 5903.739, 14.7546
8456, 225269, 5903.678, 14.7544
8457, 220439, 5903.617, 14.7543
8458, 216054, 5903.556, 14.7541
8459, 214138, 5903.495, 14.7540
8460, 215159, 5903.434, 14.7538
8461, 218215, 5903.373, 14.7537
8462, 222106, 5903.311, 14.7535
8463, 225781, 5903.250, 14.7534
8464, 227987, 5903.189, 14.7532
8465, 227393, 5903.128, 14.7531
8466, 223622, 5903.067, 14.7529
8467, 217991, 5903.006, 14.7528
8468, 212961, 5902.945, 14.7526
8469, 210769, 5902.884, 14.7524
8470, 212250, 5902.822, 14.7523
8471, 216279, 5902.761, 14.7521
8472, 220236, 5902.700, 14.7520
8473, 221765, 5902.639, 14.7518
8474, 220673, 5902.578, 14.7517
8475, 218910, 5902.517, 14.7515
8476, 218472, 5902.456, 14.7514
8477, 219641, 5902.394, 14.7512
8478, 221393, 5902.333, 14.7511
8479, 222851, 5902.272, 14.7509
8480, 223831, 5902.211, 14.7508
8481, 224510, 5902.150, 14.7506
8482, 225265, 5902.089, 14.7505
8483, 226521, 5902.028, 14.7503
8484, 228129, 5901.967, 14.7502
8485, 229087, 5901.905, 14.7500
8486, 228445, 5901.844, 14.7498
8487, 226331, 5901.783, 14.7497
8488, 223557, 5901.722, 14.7495
8489, 220600, 5901.661, 14.7494
8490, 217696, 5901.600, 14.7492
8491, 215631, 5901.539, 14.7491
8492, 215336, 5901.477, 14.7489
8493, 216532, 5901.416, 14.7488
8494, 217677, 5901.355, 14.7486
8495, 217742, 5901.294, 14.7485
8496, 217404, 5901.233, 14.7483
8497, 218021, 5901.172, 14.7482
8498, 219917, 5901.111, 14.7480
8499, 222241, 5901.050, 14.7479
8500, 224197, 5900.988, 14.7477
8501, 225693, 5900.927, 14.7476
8502, 226738, 5900.866, 14.7474
8503, 226708, 5900.805, 14.7473
8504, 224651, 5900.744, 14.7471
8505, 220423, 5900.683, 14.7469
8506, 215356, 5900.622, 14.7468
8507, 211554, 5900.560, 14.7466
8508, 210353, 5900.499, 14.7465
8509, 211518, 5900.438, 14.7463
8510, 214015, 5900.377, 14.7462
8511, 217289, 5900.316, 14.7460
8512, 221472, 5900.255, 14.7459
8513, 226433, 5900.194, 14.7457
8514, 231187, 5900.133, 14.7456
8515, 234480, 5900.071, 14.7454
8516, 235847, 5900.010, 14.7453
8517, 235920, 5899.949, 14.7451
8518, 235763, 5899.888, 14.7450
8519, 235883, 5899.827, 14.7448
8520, 235832, 5899.766, 14.7447
8521, 234757, 5899.705, 14.7445
8522, 232460, 5899.643, 14.7443
8523, 229924, 5899.582, 14.7442
8524, 228775, 5899.521, 14.7440
8525, 230113, 5899.460, 14.7439
8526, 233631, 5899.399, 14.7437
8527, 237590, 5899.338, 14.7436
8528, 239845, 5899.277, 14.7434
8529, 239486, 5899.216, 14.7433
8530, 237728, 5899.154, 14.7431
8531, 236742, 5899.093, 14.7430
8532, 237348, 5899.032, 14.7428
8533, 238211, 5898.971, 14.7427
8534, 237649, 5898.910, 14.7425
8535, 235633, 5898.849, 14.7424
8536, 233458, 5898.788, 14.7422
8537, 231857, 5898.726, 14.7421
8538, 230363, 5898.665, 14.7419
8539, 228423, 5898.604, 14.7418
8540, 226286, 5898.543, 14.7416
8541, 224551, 5898.482, 14.7414
8542, 223482, 5898.421, 14.7413
8543, 223098, 5898.360, 14.7411
8544, 223442, 5898.299, 14.7410
8545, 224309, 5898.237, 14.7408
8546, 224954, 5898.176, 14.7407
8547, 224505, 5898.115, 14.7405
8548, 222742, 5898.054, 14.7404
8549, 220316, 5897.993, 14.7402
8550, 218193, 5897.932, 14.7401
8551, 217030, 5897.871, 14.7399
8552, 217127, 5897.810, 14.7398
8553, 218731, 5897.748, 14.7396
8554, 221925, 5897.687, 14.7395
8555, 225903, 5897.626, 14.7393
8556, 228806, 5897.565, 14.7392
8557, 229057, 5897.504, 14.7390
8558, 227005, 5897.443, 14.7388
8559, 224620, 5897.382, 14.7387
8560, 223306, 5897.320, 14.7385
8561, 222560, 5897.259, 14.7384
8562, 221148, 5897.198, 14.7382
8563, 218988, 5897.137, 14.7381
8564, 217336, 5897.076, 14.7379
8565, 217489, 5897.015, 14.7378
8566, 219772, 5896.954, 14.7376
8567, 223310, 5896.893, 14.7375
8568, 226335, 5896.831, 14.7373
8569, 227226, 5896.770, 14.7372
8570, 226011, 5896.709, 14.7370
8571, 224485, 5896.648, 14.7369
8572, 224358, 5896.587, 14.7367
8573, 225645, 5896.526, 14.7366
8574, 227327, 5896.465, 14.7364
8575, 228752, 5896.403, 14.7363
8576, 229521, 5896.342, 14.7361
8577, 228865, 5896.281, 14.7359
8578, 226545, 5896.220, 14.7358
8579, 223972, 5896.159, 14.7356
8580, 222885, 5896.098, 14.7355
8581, 222942, 5896.037, 14.7353
8582, 222041, 5895.976, 14.7352
8583, 219264, 5895.914, 14.7350
8584, 216158, 5895.853, 14.7349
8585, 214657, 5895.792, 14.7347
8586, 214927, 5895.731, 14.7346
8587, 215778, 5895.670, 14.7344
8588, 216182, 5895.609, 14.7343
8589, 215762, 5895.548, 14.7341
8590, 214721, 5895.486, 14.7340
8591, 213978, 5895.425, 14.7338
8592, 214660, 5895.364, 14.7337
8593, 216764, 5895.303, 14.7335
8594, 218904, 5895.242, 14.7333
8595, 219908, 5895.181, 14.7332
8596, 220147, 5895.120, 14.7330
8597, 220770, 5895.059, 14.7329
8598, 222122, 5894.997, 14.7327
8599, 223476, 5894.936, 14.7326
8600, 223996, 5894.875, 14.7324
8601, 223483, 5894.814, 14.7323
8602, 222371, 5894.753, 14.7321
8603, 221225, 5894.692, 14.7320
8604, 220138, 5894.631, 14.7318
8605, 218741, 5894.569, 14.7317
8606, 217194, 5894.508, 14.7315
8607, 216700, 5894.447, 14.7314
8608, 218177, 5894.386, 14.7312
8609, 220628, 5894.325, 14.7311
8610, 222028, 5894.264, 14.7309
8611, 221855, 5894.203, 14.7308
8612, 221449, 5894.142, 14.7306
8613, 221701, 5894.080, 14.7304
8614, 221918, 5894.019, 14.7303
8615, 221578, 5893.958, 14.7301
8616, 221697, 5893.897, 14.7300
8617, 223273, 5893.836, 14.7298
8618, 225551, 5893.775, 14.7297
8619, 227057, 5893.714, 14.7295
8620, 227545, 5893.652, 14.7294
8621, 227720, 5893.591, 14.7292
8622, 227687, 5893.530, 14.7291
8623, 226904, 5893.469, 14.7289
8624, 225328, 5893.408, 14.7288
8625, 223574, 5893.347, 14.7286
8626, 222217, 5893.286, 14.7285
8627, 221684, 5893.225, 14.7283
8628, 222327, 5893.163, 14.7282
8629, 223744, 5893.102, 14.7280
8630, 224563, 5893.041, 14.7278
8631, 223865, 5892.980, 14.7277
8632, 222425, 5892.919, 14.7275
8633, 221659, 5892.858, 14.7274
8634, 221845, 5892.797, 14.7272
8635, 222326, 5892.735, 14.7271
8636, 222919, 5892.674, 14.7269
8637, 223969, 5892.613, 14.7268
8638, 225291, 5892.552, 14.7266
8639, 226197, 5892.491, 14.7265
8640, 226388, 5892.430, 14.7263
8641, 225861, 5892.369, 14.7262
8642, 224264, 5892.308, 14.7260
8643, 221570, 5892.246, 14.7259
8644, 219182, 5892.185, 14.7257
8645, 219050, 5892.124, 14.7256
8646, 221481, 5892.063, 14.7254
8647, 224766, 5892.002, 14.7253
8648, 227026, 5891.941, 14.7251
8649, 227531, 5891.880, 14.7249
8650, 226352, 5891.818, 14.7248
8651, 223953, 5891.757, 14.7246
8652, 221325, 5891.696, 14.7245
8653, 219489, 5891.635, 14.7243
8654, 218591, 5891.574, 14.7242
8655, 218286, 5891.513, 14.7240
8656, 218949, 5891.452, 14.7239
8657, 221319, 5891.391, 14.7237
8658, 224781, 5891.329, 14.7236
8659, 227339, 5891.268, 14.7234
8660, 227877, 5891.207, 14.7233
8661, 227440, 5891.146, 14.7231
8662, 227685, 5891.085, 14.7230
8663, 228955, 5891.024, 14.7228
8664, 230459, 5890.963, 14.7227
8665, 231457, 5890.901, 14.7225
8666, 231539, 5890.840, 14.7223
8667, 230516, 5890.779, 14.7222
8668, 228874, 5890.718, 14.7220
8669, 227857, 5890.657, 14.7219
8670, 228238, 5890.596, 14.7217
8671, 229325, 5890.535, 14.7216
8672, 229774, 5890.474, 14.7214
8673, 229060, 5890.412, 14.7213
8674, 227541, 5890.351, 14.7211
8675, 225435, 5890.290, 14.7210
8676, 222559, 5890.229, 14.7208
8677, 219106, 5890.168, 14.7207
8678, 216028, 5890.107, 14.7205
8679, 214376, 5890.046, 14.7204
8680, 214459, 5889.984, 14.7202
8681, 215670, 5889.923, 14.7201
8682, 216980, 5889.862, 14.7199
8683, 217610, 5889.801, 14.7198
8684, 217430, 5889.740, 14.7196
8685, 216782, 5889.679, 14.7194
8686, 215988, 5889.618, 14.7193
8687, 215134, 5889.557, 14.7191
8688, 214258, 5889.495, 14.7190
8689, 213570, 5889.434, 14.7188
8690, 213460, 5889.373, 14.7187
8691, 214428, 5889.312, 14.7185
8692, 216904, 5889.251, 14.7184
8693, 220858, 5889.190, 14.7182
8694, 225555, 5889.129, 14.7181
8695, 229891, 5889.067, 14.7179
8696, 232944, 5889.006, 14.7178
8697, 234184, 5888.945, 14.7176
8698, 233569, 5888.884, 14.7175
8699, 231834, 5888.823, 14.7173
8700, 230403, 5888.762, 14.7172
8701, 230385, 5888.701, 14.7170
8702, 231622, 5888.640, 14.7168
8703, 233044, 5888.578, 14.7167
8704, 233807, 5888.517, 14.7165
8705, 233684, 5888.456, 14.7164
8706, 232704, 5888.395, 14.7162
8707, 231149, 5888.334, 14.7161
8708, 229840, 5888.273, 14.7159
8709, 229574, 5888.212, 14.7158
8710, 230114, 5888.150, 14.7156
8711, 230339, 5888.089, 14.7155
8712, 229604, 5888.028, 14.7153
8713, 228444, 5887.967, 14.7152
8714, 227802, 5887.906, 14.7150
8715, 228046, 5887.845, 14.7149
8716, 228843, 5887.784, 14.7147
8717, 229380, 5887.723, 14.7146
8718, 228585, 5887.661, 14.7144
8719, 225742, 5887.600, 14.7143
8720, 221317, 5887.539, 14.7141
8721, 216963, 5887.478, 14.7139
8722, 214452, 5887.417, 14.7138
8723, 214582, 5887.356, 14.7136
8724, 216754, 5887.295, 14.7135
8725, 219200, 5887.234, 14.7133
8726, 220041, 5887.172, 14.7132
8727, 218860, 5887.111, 14.7130
8728, 217061, 5887.050, 14.7129
8729, 216050, 5886.989, 14.7127
8730, 215498, 5886.928, 14.7126
8731, 214366, 5886.867, 14.7124
8732, 213214, 5886.806, 14.7123
8733, 213863, 5886.744, 14.7121
8734, 216629, 5886.683, 14.7120
8735, 219494, 5886.622, 14.7118
8736, 220759, 5886.561, 14.7117
8737, 221120, 5886.500, 14.7115
8738, 222184, 5886.439, 14.7113
8739, 223999, 5886.378, 14.7112
8740, 225218, 5886.317, 14.7110
8741, 224996, 5886.255, 14.7109
8742, 223578, 5886.194, 14.7107
8743, 221468, 5886.133, 14.7106
8744, 219024, 5886.072, 14.7104
8745, 216687, 5886.011, 14.7103
8746, 214810, 5885.950, 14.7101
8747, 213447, 5885.889, 14.7100
8748, 212771, 5885.827, 14.7098
8749, 213249, 5885.766, 14.7097
8750, 214874, 5885.705, 14.7095
8751, 216786, 5885.644, 14.7094
8752, 218374, 5885.583, 14.7092
8753, 220164, 5885.522, 14.7091
8754, 222709, 5885.461, 14.7089
8755, 225082, 5885.400, 14.7087
8756, 225596, 5885.338, 14.7086
8757, 223890, 5885.277, 14.7084
8758, 221342, 5885.216, 14.7083
8759, 219442, 5885.155, 14.7081
8760, 218695, 5885.094, 14.7080
8761, 219164, 5885.033, 14.7078
8762, 221046, 5884.972, 14.7077
8763, 224126, 5884.910, 14.7075
8764, 227224, 5884.849, 14.7074
8765, 228849, 5884.788, 14.7072
8766, 228439, 5884.727, 14.7071
8767, 226766, 5884.666, 14.7069
8768, 225011, 5884.605, 14.7068
8769, 223517, 5884.544, 14.7066
8770, 221742, 5884.483, 14.7065
8771, 219731, 5884.421, 14.7063
8772, 219190, 5884.360, 14.7062
8773, 222104, 5884.299, 14.7060
8774, 228114, 5884.238, 14.7058
8775, 234287, 5884.177, 14.7057
8776, 238062, 5884.116, 14.7055
8777, 239516, 5884.055, 14.7054
8778, 240096, 5883.993, 14.7052
8779, 240191, 5883.932, 14.7051
8780, 239152, 5883.871, 14.7049
8781, 236949, 5883.810, 14.7048
8782, 234288, 5883.749, 14.7046
8783, 231350, 5883.688, 14.7045
8784, 227761, 5883.627, 14.7043
8785, 223870, 5883.566, 14.7042
8786, 220828, 5883.504, 14.7040
8787, 219260, 5883.443, 14.7039
8788, 218873, 5883.382, 14.7037
8789, 219471, 5883.321, 14.7036
8790, 221149, 5883.260, 14.7034
8791, 223197, 5883.199, 14.7032
8792, 224026, 5883.138, 14.7031
8793, 222814, 5883.076, 14.7029
8794, 220432, 5883.015, 14.7028
8795, 218246, 5882.954, 14.7026
8796, 216830, 5882.893, 14.7025
8797, 216315, 5882.832, 14.7023
8798, 217026, 5882.771, 14.7022
8799, 218844, 5882.710, 14.7020
8800, 220610, 5882.649, 14.7019
8801, 221115, 5882.587, 14.7017
8802, 220489, 5882.526, 14.7016
8803, 219871, 5882.465, 14.7014
8804, 219922, 5882.404, 14.7013
8805, 220388, 5882.343, 14.7011
8806, 220931, 5882.282, 14.7010
8807, 221546, 5882.221, 14.7008
8808, 222029, 5882.159, 14.7007
8809, 221747, 5882.098, 14.7005
8810, 220300, 5882.037, 14.7003
8811, 218042, 5881.976, 14.7002
8812, 215658, 5881.915, 14.7000
8813, 213582, 5881.854, 14.6999
8814, 212271, 5881.793, 14.6997
8815, 212737, 5881.732, 14.6996
8816, 215964, 5881.670, 14.6994
8817, 221357, 5881.609, 14.6993
8818, 226279, 5881.548, 14.6991
8819, 227907, 5881.487, 14.6990
8820, 225733, 5881.426, 14.6988
8821, 221851, 5881.365, 14.6987
8822, 218739, 5881.304, 14.6985
8823, 217238, 5881.242, 14.6984
8824, 216718, 5881.181, 14.6982
8825, 216425, 5881.120, 14.6981
8826, 216176, 5881.059, 14.6979
8827, 216303, 5880.998, 14.6977
8828, 217600, 5880.937, 14.6976
8829, 220915, 5880.876, 14.6974
8830, 226022, 5880.815, 14.6973
8831, 231075, 5880.753, 14.6971
8832, 233850, 5880.692, 14.6970
8833, 233592, 5880.631, 14.6968
8834, 231254, 5880.570, 14.6967
8835, 228255, 5880.509, 14.6965
8836, 225635, 5880.448, 14.6964
8837, 224066, 5880.387, 14.6962
8838, 223704, 5880.325, 14.6961
8839, 223941, 5880.264, 14.6959
8840, 224058, 5880.203, 14.6958
8841, 224239, 5880.142, 14.6956
8842, 225312, 5880.081, 14.6955
8843, 227439, 5880.020, 14.6953
8844, 229828, 5879.959, 14.6952
8845, 231792, 5879.898, 14.6950
8846, 233346, 5879.836, 14.6948
8847, 234586, 5879.775, 14.6947
8848, 235272, 5879.714, 14.6945
8849, 235308, 5879.653, 14.6944
8850, 234992, 5879.592, 14.6942
8851, 234573, 5879.531, 14.6941
8852, 234208, 5879.470, 14.6939
8853, 234453, 5879.408, 14.6938
8854, 235863, 5879.347, 14.6936
8855, 237801, 5879.286, 14.6935
8856, 238612, 5879.225, 14.6933
8857, 237579, 5879.164, 14.6932
8858, 235881, 5879.103, 14.6930
8859, 234966, 5879.042, 14.6929
8860, 234721, 5878.981, 14.6927
8861, 234024, 5878.919, 14.6926
8862, 232528, 5878.858, 14.6924
8863, 231010, 5878.797, 14.6922
8864, 230327, 5878.736, 14.6921
8865, 230739, 5878.675, 14.6919
8866, 231925, 5878.614, 14.6918
8867, 233034, 5878.553, 14.6916
8868, 233127, 5878.491, 14.6915
8869, 232282, 5878.430, 14.6913
8870, 231864, 5878.369, 14.6912
8871, 232862, 5878.308, 14.6910
8872, 234323, 5878.247, 14.6909
8873, 234360, 5878.186, 14.6907
8874, 232534, 5878.125, 14.6906
8875, 230244, 5878.064, 14.6904
8876, 228693, 5878.002, 14.6903
8877, 227519, 5877.941, 14.6901
8878, 225827, 5877.880, 14.6900
8879, 223786, 5877.819, 14.6898
8880, 222547, 5877.758, 14.6897
8881, 222794, 5877.697, 14.6895
8882, 223815, 5877.636, 14.6893
8883, 224072, 5877.574, 14.6892
8884, 222739, 5877.513, 14.6890
8885, 220794, 5877.452, 14.6889
8886, 220427, 5877.391, 14.6887
8887, 223042, 5877.330, 14.6886
8888, 227862, 5877.269, 14.6884
8889, 232711, 5877.208, 14.6883
8890, 236026, 5877.147, 14.6881
8891, 237779, 5877.085, 14.6880
8892, 238701, 5877.024, 14.6878
8893, 239180, 5876.963, 14.6877
8894, 239044, 5876.902, 14.6875
8895, 238117, 5876.841, 14.6874
8896, 236811, 5876.780, 14.6872
8897, 236132, 5876.719, 14.6871
8898, 236761, 5876.657, 14.6869
8899, 237994, 5876.596, 14.6867
8900, 238111, 5876.535, 14.6866
8901, 236326, 5876.474, 14.6864
8902, 233979, 5876.413, 14.6863
8903, 233124, 5876.352, 14.6861
8904, 234129, 5876.291, 14.6860
8905, 235349, 5876.230, 14.6858
8906, 234955, 5876.168, 14.6857
8907, 232383, 5876.107, 14.6855
8908, 228170, 5876.046, 14.6854
8909, 223350, 5875.985, 14.6852
8910, 219224, 5875.924, 14.6851
8911, 216887, 5875.863, 14.6849
8912, 216532, 5875.802, 14.6848
8913, 217505, 5875.741, 14.6846
8914, 219049, 5875.679, 14.6845
8915, 220567, 5875.618, 14.6843
8916, 221374, 5875.557, 14.6842
8917, 221078, 5875.496, 14.6840
8918, 220258, 5875.435, 14.6838
8919, 219932, 5875.374, 14.6837
8920, 220225, 5875.313, 14.6835
8921, 220570, 5875.251, 14.6834
8922, 221336, 5875.190, 14.6832
8923, 223910, 5875.129, 14.6831
8924, 228410, 5875.068, 14.6829
8925, 232484, 5875.007, 14.6828
8926, 233516, 5874.946, 14.6826
8927, 231362, 5874.885, 14.6825
8928, 227959, 5874.824, 14.6823
8929, 224968, 5874.762, 14.6822
8930, 223047, 5874.701, 14.6820
8931, 222773, 5874.640, 14.6819
8932, 224539, 5874.579, 14.6817
8933, 227395, 5874.518, 14.6816
8934, 229471, 5874.457, 14.6814
8935, 230043, 5874.396, 14.6812
8936, 230132, 5874.334, 14.6811
8937, 230597, 5874.273, 14.6809
8938, 230784, 5874.212, 14.6808
8939, 229811, 5874.151, 14.6806
8940, 228317, 5874.090, 14.6805
8941, 227843, 5874.029, 14.6803
8942, 228852, 5873.968, 14.6802
8943, 230272, 5873.907, 14.6800
8944, 230827, 5873.845, 14.6799
8945, 230087, 5873.784, 14.6797
8946, 228384, 5873.723, 14.6796
8947, 226460, 5873.662, 14.6794
8948, 225274, 5873.601, 14.6793
8949, 225400, 5873.540, 14.6791
8950, 226403, 5873.479, 14.6790
8951, 227303, 5873.417, 14.6788
8952, 227757, 5873.356, 14.6787
8953, 228189, 5873.295, 14.6785
8954, 228663, 5873.234, 14.6783
8955, 228497, 5873.173, 14.6782
8956, 227563, 5873.112, 14.6780
8957, 227136, 5873.051, 14.6779
8958, 228449, 5872.990, 14.6777
8959, 230720, 5872.928, 14.6776
8960, 231721, 5872.867, 14.6774
8961, 230425, 5872.806, 14.6773
8962, 228146, 5872.745, 14.6771
8963, 226867, 5872.684, 14.6770
8964, 227358, 5872.623, 14.6768
8965, 229278, 5872.562, 14.6767
8966, 231976, 5872.500, 14.6765
8967, 234338, 5872.439, 14.6764
8968, 234800, 5872.378, 14.6762
8969, 232883, 5872.317, 14.6761
8970, 230313, 5872.256, 14.6759
8971, 229297, 5872.195, 14.6757
8972, 229795, 5872.134, 14.6756
8973, 229827, 5872.073, 14.6754
8974, 228478, 5872.011, 14.6753
8975, 227023, 5871.950, 14.6751
8976, 226554, 5871.889, 14.6750
8977, 226072, 5871.828, 14.6748
8978, 224111, 5871.767, 14.6747
8979, 221213, 5871.706, 14.6745
8980, 219389, 5871.645, 14.6744
8981, 219676, 5871.583, 14.6742
8982, 221474, 5871.522, 14.6741
8983, 223939, 5871.461, 14.6739
8984, 226670, 5871.400, 14.6738
8985, 229144, 5871.339, 14.6736
8986, 230786, 5871.278, 14.6735
8987, 231881, 5871.217, 14.6733
8988, 233373, 5871.156, 14.6732
8989, 235390, 5871.094, 14.6730
8990, 236805, 5871.033, 14.6728
8991, 236532, 5870.972, 14.6727
8992, 234503, 5870.911, 14.6725
8993, 231123, 5870.850, 14.6724
8994, 226817, 5870.789, 14.6722
8995, 222592, 5870.728, 14.6721
8996, 220052, 5870.666, 14.6719
8997, 219925, 5870.605, 14.6718
8998, 221135, 5870.544, 14.6716
8999, 222143, 5870.483, 14.6715
9000, 222722, 5870.422, 14.6713
9001, 223579, 5870.361, 14.6712
9002, 224726, 5870.300, 14.6710
9003, 225343, 5870.239, 14.6709
9004, 225160, 5870.177, 14.6707
9005, 224882, 5870.116, 14.6706
9006, 224937, 5870.055, 14.6704
9007, 224682, 5869.994, 14.6702
9008, 223317, 5869.933, 14.6701
9009, 220983, 5869.872, 14.6699
9010, 218469, 5869.811, 14.6698
9011, 216283, 5869.749, 14.6696
9012, 214610, 5869.688, 14.6695
9013, 213794, 5869.627, 14.6693
9014, 214160, 5869.566, 14.6692
9015, 215319, 5869.505, 14.6690
9016, 216309, 5869.444, 14.6689
9017, 216670, 5869.383, 14.6687
9018, 217009, 5869.322, 14.6686
9019, 218226, 5869.260, 14.6684
9020, 220524, 5869.199, 14.6683
9021, 223491, 5869.138, 14.6681
9022, 226768, 5869.077, 14.6680
9023, 230011, 5869.016, 14.6678
9024, 232349, 5868.955, 14.6677
9025, 232757, 5868.894, 14.6675
9026, 231342, 5868.832, 14.6673
9027, 229659, 5868.771, 14.6672
9028, 229259, 5868.710, 14.6670
9029, 230288, 5868.649, 14.6669
9030, 231968, 5868.588, 14.6667
9031, 233898, 5868.527, 14.6666
9032, 236134, 5868.466, 14.6664
9033, 238384, 5868.405, 14.6663
9034, 240130, 5868.343, 14.6661
9035, 241457, 5868.282, 14.6660
9036, 242714, 5868.221, 14.6658
9037, 243242, 5868.160, 14.6657
9038, 241622, 5868.099, 14.6655
9039, 237712, 5868.038, 14.6654
9040, 233350, 5867.977, 14.6652
9041, 230208, 5867.915, 14.6651
9042, 227775, 5867.854, 14.6649
9043, 224525, 5867.793, 14.6647
9044, 220516, 5867.732, 14.6646
9045, 217530, 5867.671, 14.6644
9046, 216758, 5867.610, 14.6643
9047, 217488, 5867.549, 14.6641
9048, 218296, 5867.488, 14.6640
9049, 218637, 5867.426, 14.6638
9050, 218855, 5867.365, 14.6637
9051, 219378, 5867.304, 14.6635
9052, 220382, 5867.243, 14.6634
9053, 221885, 5867.182, 14.6632
9054, 223780, 5867.121, 14.6631
9055, 225907, 5867.060, 14.6629
9056, 228107, 5866.998, 14.6628
9057, 229901, 5866.937, 14.6626
9058, 230298, 5866.876, 14.6625
9059, 228699, 5866.815, 14.6623
9060, 226183, 5866.754, 14.6622
9061, 225064, 5866.693, 14.6620
9062, 226481, 5866.632, 14.6618
9063, 228865, 5866.571, 14.6617
9064, 229460, 5866.509, 14.6615
9065, 227245, 5866.448, 14.6614
9066, 223764, 5866.387, 14.6612
9067, 221198, 5866.326, 14.6611
9068, 220233, 5866.265, 14.6609
9069, 219979, 5866.204, 14.6608
9070, 219389, 5866.143, 14.6606
9071, 218251, 5866.081, 14.6605
9072, 216960, 5866.020, 14.6603
9073, 215826, 5865.959, 14.6602
9074, 214919, 5865.898, 14.6600
9075, 214430, 5865.837, 14.6599
9076, 214774, 5865.776, 14.6597
9077, 216042, 5865.715, 14.6596
9078, 217398, 5865.654, 14.6594
9079, 217457, 5865.592, 14.6592
9080, 215596, 5865.531, 14.6591
9081, 212948, 5865.470, 14.6589
9082, 211763, 5865.409, 14.6588
9083, 213385, 5865.348, 14.6586
9084, 216810, 5865.287, 14.6585
9085, 219499, 5865.226, 14.6583
9086, 219748, 5865.164, 14.6582
9087, 218039, 5865.103, 14.6580
9088, 215951, 5865.042, 14.6579
9089, 214283, 5864.981, 14.6577
9090, 212843, 5864.920, 14.6576
9091, 211686, 5864.859, 14.6574
9092, 211443, 5864.798, 14.6573
9093, 212172, 5864.737, 14.6571
9094, 212890, 5864.675, 14.6570
9095, 212879, 5864.614, 14.6568
9096, 212697, 5864.553, 14.6567
9097, 213087, 5864.492, 14.6565
9098, 213455, 5864.431, 14.6563
9099, 212482, 5864.370, 14.6562
9100, 210061, 5864.309, 14.6560
9101, 207717, 5864.248, 14.6559
9102, 206995, 5864.186, 14.6557
9103, 208030, 5864.125, 14.6556
9104, 209670, 5864.064, 14.6554
9105, 210492, 5864.003, 14.6553
9106, 209849, 5863.942, 14.6551
9107, 208560, 5863.881, 14.6550
9108, 208374, 5863.820, 14.6548
9109, 210036, 5863.758, 14.6547
9110, 212221, 5863.697, 14.6545
9111, 213220, 5863.636, 14.6544
9112, 213345, 5863.575, 14.6542
9113, 214427, 5863.514, 14.6541
9114, 217064, 5863.453, 14.6539
9115, 219872, 5863.392, 14.6537
9116, 221747, 5863.331, 14.6536
9117, 223305, 5863.269, 14.6534
9118, 225462, 5863.208, 14.6533
9119, 228001, 5863.147, 14.6531
9120, 230397, 5863.086, 14.6530
9121, 232761, 5863.025, 14.6528
9122, 234740, 5862.964, 14.6527
9123, 234643, 5862.903, 14.6525
9124, 231215, 5862.841, 14.6524
9125, 225709, 5862.780, 14.6522
9126, 220799, 5862.719, 14.6521
9127, 217825, 5862.658, 14.6519
9128, 216273, 5862.597, 14.6518
9129, 215531, 5862.536, 14.6516
9130, 215584, 5862.475, 14.6515
9131, 216085, 5862.414, 14.6513
9132, 216250, 5862.352, 14.6512
9133, 216061, 5862.291, 14.6510
9134, 216524, 5862.230, 14.6508
9135, 218322, 5862.169, 14.6507
9136, 220919, 5862.108, 14.6505
9137, 223221, 5862.047, 14.6504
9138, 224405, 5861.986, 14.6502
9139, 224060, 5861.924, 14.6501
9140, 222358, 5861.863, 14.6499
9141, 220275, 5861.802, 14.6498
9142, 218924, 5861.741, 14.6496
9143, 218537, 5861.680, 14.6495
9144, 218582, 5861.619, 14.6493
9145, 218734, 5861.558, 14.6492
9146, 218941, 5861.497, 14.6490
9147, 218862, 5861.435, 14.6489
9148, 218364, 5861.374, 14.6487
9149, 218487, 5861.313, 14.6486
9150, 220525, 5861.252, 14.6484
9151, 223957, 5861.191, 14.6482
9152, 226667, 5861.130, 14.6481
9153, 227652, 5861.069, 14.6479
9154, 228067, 5861.007, 14.6478
9155, 228980, 5860.946, 14.6476
9156, 229628, 5860.885, 14.6475
9157, 229021, 5860.824, 14.6473
9158, 227978, 5860.763, 14.6472
9159, 228073, 5860.702, 14.6470
9160, 229380, 5860.641, 14.6469
9161, 230724, 5860.580, 14.6467
9162, 231513, 5860.518, 14.6466
9163, 231755, 5860.457, 14.6464
9164, 230745, 5860.396, 14.6463
9165, 227556, 5860.335, 14.6461
9166, 223003, 5860.274, 14.6460
9167, 219526, 5860.213, 14.6458
9168, 218591, 5860.152, 14.6457
9169, 219454, 5860.090, 14.6455
9170, 220963, 5860.029, 14.6453
9171, 223267, 5859.968, 14.6452
9172, 226782, 5859.907, 14.6450
9173, 230473, 5859.846, 14.6449
9174, 232497, 5859.785, 14.6447
9175, 232323, 5859.724, 14.6446
9176, 231164, 5859.663, 14.6444
9177, 230310, 5859.601, 14.6443
9178, 229861, 5859.540, 14.6441
9179, 229367, 5859.479, 14.6440
9180, 228969, 5859.418, 14.6438
9181, 229265, 5859.357, 14.6437
9182, 230304, 5859.296, 14.6435
9183, 231346, 5859.235, 14.6434
9184, 231774, 5859.173, 14.6432
9185, 231721, 5859.112, 14.6431
9186, 231442, 5859.051, 14.6429
9187, 230471, 5858.990, 14.6427
9188, 228203, 5858.929, 14.6426
9189, 225306, 5858.868, 14.6424
9190, 223742, 5858.807, 14.6423
9191, 224873, 5858.746, 14.6421
9192, 227957, 5858.684, 14.6420
9193, 230938, 5858.623, 14.6418
9194, 232267, 5858.562, 14.6417
9195, 231512, 5858.501, 14.6415
9196, 228847, 5858.440, 14.6414
9197, 224948, 5858.379, 14.6412
9198, 221222, 5858.318, 14.6411
9199, 219072, 5858.256, 14.6409
9200, 218610, 5858.195, 14.6408
9201, 218737, 5858.134, 14.6406
9202, 218669, 5858.073, 14.6405
9203, 218744, 5858.012, 14.6403
9204, 219521, 5857.951, 14.6402
9205, 220806, 5857.890, 14.6400
9206, 222019, 5857.829, 14.6398
9207, 222986, 5857.767, 14.6397
9208, 223815, 5857.706, 14.6395
9209, 224387, 5857.645, 14.6394
9210, 224446, 5857.584, 14.6392
9211, 224069, 5857.523, 14.6391
9212, 223671, 5857.462, 14.6389
9213, 223678, 5857.401, 14.6388
9214, 224338, 5857.339, 14.6386
9215, 225551, 5857.278, 14.6385
9216, 226604, 5857.217, 14.6383
9217, 226414, 5857.156, 14.6382
9218, 224398, 5857.095, 14.6380
9219, 221027, 5857.034, 14.6379
9220, 217372, 5856.973, 14.6377
9221, 214415, 5856.912, 14.6376
9222, 212837, 5856.850, 14.6374
9223, 212830, 5856.789, 14.6372
9224, 213659, 5856.728, 14.6371
9225, 213955, 5856.667, 14.6369
9226, 213107, 5856.606, 14.6368
9227, 212051, 5856.545, 14.6366
9228, 212126, 5856.484, 14.6365
9229, 213484, 5856.422, 14.6363
9230, 215274, 5856.361, 14.6362
9231, 216972, 5856.300, 14.6360
9232, 218634, 5856.239, 14.6359
9233, 220122, 5856.178, 14.6357
9234, 221209, 5856.117, 14.6356
9235, 222500, 5856.056, 14.6354
9236, 225132, 5855.995, 14.6353
9237, 229181, 5855.933, 14.6351
9238, 233292, 5855.872, 14.6350
9239, 236227, 5855.811, 14.6348
9240, 237886, 5855.750, 14.6347
9241, 238358, 5855.689, 14.6345
9242, 237116, 5855.628, 14.6343
9243, 233958, 5855.567, 14.6342
9244, 229863, 5855.505, 14.6340
9245, 225944, 5855.444, 14.6339
9246, 222303, 5855.383, 14.6337
9247, 218989, 5855.322, 14.6336
9248, 217203, 5855.261, 14.6334
9249, 218051, 5855.200, 14.6333
9250, 220493, 5855.139, 14.6331
9251, 222224, 5855.078, 14.6330
9252, 222639, 5855.016, 14.6328
9253, 223339, 5854.955, 14.6327
9254, 225458, 5854.894, 14.6325
9255, 228110, 5854.833, 14.6324
9256, 230059, 5854.772, 14.6322
9257, 231253, 5854.711, 14.6321
9258, 231708, 5854.650, 14.6319
9259, 230407, 5854.588, 14.6317
9260, 226877, 5854.527, 14.6316
9261, 222863, 5854.466, 14.6314
9262, 220746, 5854.405, 14.6313
9263, 220763, 5854.344, 14.6311
9264, 221381, 5854.283, 14.6310
9265, 222081, 5854.222, 14.6308
9266, 223981, 5854.161, 14.6307
9267, 227499, 5854.099, 14.6305
9268, 231050, 5854.038, 14.6304
9269, 232755, 5853.977, 14.6302
9270, 232360, 5853.916, 14.6301
9271, 230784, 5853.855, 14.6299
9272, 228719, 5853.794, 14.6298
9273, 226434, 5853.733, 14.6296
9274, 224279, 5853.672, 14.6295
9275, 222587, 5853.610, 14.6293
9276, 221343, 5853.549, 14.6291
9277, 220398, 5853.488, 14.6290
9278, 219751, 5853.427, 14.6288
9279, 219414, 5853.366, 14.6287
9280, 219436, 5853.305, 14.6285
9281, 220216, 5853.244, 14.6284
9282, 222144, 5853.182, 14.6282
9283, 224688, 5853.121, 14.6281
9284, 226582, 5853.060, 14.6279
9285, 227238, 5852.999, 14.6278
9286, 227225, 5852.938, 14.6276
9287, 226990, 5852.877, 14.6275
9288, 226159, 5852.816, 14.6273
9289, 224791, 5852.755, 14.6272
9290, 224217, 5852.693, 14.6270
9291, 225435, 5852.632, 14.6269
9292, 227412, 5852.571, 14.6267
9293, 228311, 5852.510, 14.6266
9294, 227941, 5852.449, 14.6264
9295, 227513, 5852.388, 14.6262
9296, 227255, 5852.327, 14.6261
9297, 225926, 5852.265, 14.6259
9298, 222978, 5852.204, 14.6258
9299, 219677, 5852.143, 14.6256
9300, 217491, 5852.082, 14.6255
9301, 216574, 5852.021, 14.6253
9302, 216527, 5851.960, 14.6252
9303, 217429, 5851.899, 14.6250
9304, 219064, 5851.838, 14.6249
9305, 220055, 5851.776, 14.6247
9306, 219111, 5851.715, 14.6246
9307, 216898, 5851.654, 14.6244
9308, 215580, 5851.593, 14.6243
9309, 216500, 5851.532, 14.6241
9310, 219017, 5851.471, 14.6240
9311, 221608, 5851.410, 14.6238
9312, 223389, 5851.348, 14.6236
9313, 224484, 5851.287, 14.6235
9314, 225499, 5851.226, 14.6233
9315, 226890, 5851.165, 14.6232
9316, 228502, 5851.104, 14.6230
9317, 229604, 5851.043, 14.6229
9318, 229583, 5850.982, 14.6227
9319, 228653, 5850.921, 14.6226
9320, 227784, 5850.859, 14.6224
9321, 228063, 5850.798, 14.6223
9322, 230121, 5850.737, 14.6221
9323, 233645, 5850.676, 14.6220
9324, 237007, 5850.615, 14.6218
9325, 237946, 5850.554, 14.6217
9326, 235559, 5850.493, 14.6215
9327, 231581, 5850.431, 14.6214
9328, 228946, 5850.370, 14.6212
9329, 229006, 5850.309, 14.6211
9330, 230834, 5850.248, 14.6209
9331, 233139, 5850.187, 14.6207
9332, 235738, 5850.126, 14.6206
9333, 238691, 5850.065, 14.6204
9334, 241100, 5850.004, 14.6203
9335, 241869, 5849.942, 14.6201
9336, 241166, 5849.881, 14.6200
9337, 240115, 5849.820, 14.6198
9338, 239120, 5849.759, 14.6197
9339, 237442, 5849.698, 14.6195
9340, 234524, 5849.637, 14.6194
9341, 230934, 5849.576, 14.6192
9342, 227724, 5849.514, 14.6191
9343, 225517, 5849.453, 14.6189
9344, 224514, 5849.392, 14.6188
9345, 224658, 5849.331, 14.6186
9346, 225181, 5849.270, 14.6185
9347, 224576, 5849.209, 14.6183
9348, 221932, 5849.148, 14.6181
9349, 218257, 5849.087, 14.6180
9350, 215779, 5849.025, 14.6178
9351, 215782, 5848.964, 14.6177
9352, 217560, 5848.903, 14.6175
9353, 219566, 5848.842, 14.6174
9354, 221022, 5848.781, 14.6172
9355, 222190, 5848.720, 14.6171
9356, 223584, 5848.659, 14.6169
9357, 225414, 5848.597, 14.6168
9358, 227523, 5848.536, 14.6166
9359, 229461, 5848.475, 14.6165
9360, 230659, 5848.414, 14.6163
9361, 230830, 5848.353, 14.6162
9362, 230104, 5848.292, 14.6160
9363, 228581, 5848.231, 14.6159
9364, 226007, 5848.170, 14.6157
9365, 222377, 5848.108, 14.6156
9366, 218767, 5848.047, 14.6154
9367, 216976, 5847.986, 14.6152
9368, 218045, 5847.925, 14.6151
9369, 221302, 5847.864, 14.6149
9370, 225026, 5847.803, 14.6148
9371, 227833, 5847.742, 14.6146
9372, 229346, 5847.680, 14.6145
9373, 229820, 5847.619, 14.6143
9374, 229498, 5847.558, 14.6142
9375, 228382, 5847.497, 14.6140
9376, 226586, 5847.436, 14.6139
9377, 224815, 5847.375, 14.6137
9378, 224168, 5847.314, 14.6136
9379, 225087, 5847.253, 14.6134
9380, 226631, 5847.191, 14.6133
9381, 227373, 5847.130, 14.6131
9382, 227148, 5847.069, 14.6130
9383, 227352, 5847.008, 14.6128
9384, 229101, 5846.947, 14.6126
9385, 231634, 5846.886, 14.6125
9386, 233195, 5846.825, 14.6123
9387, 233184, 5846.763, 14.6122
9388, 232639, 5846.702, 14.6120
9389, 232640, 5846.641, 14.6119
9390, 233029, 5846.580, 14.6117
9391, 233006, 5846.519, 14.6116
9392, 232291, 5846.458, 14.6114
9393, 231192, 5846.397, 14.6113
9394, 229894, 5846.336, 14.6111
9395, 228273, 5846.274, 14.6110
9396, 226352, 5846.213, 14.6108
9397, 224574, 5846.152, 14.6107
9398, 223582, 5846.091, 14.6105
9399, 223881, 5846.030, 14.6104
9400, 225572, 5845.969, 14.6102
9401, 228134, 5845.908, 14.6101
9402, 230650, 5845.846, 14.6099
9403, 232507, 5845.785, 14.6097
9404, 233862, 5845.724, 14.6096
9405, 235239, 5845.663, 14.6094
9406, 236809, 5845.602, 14.6093
9407, 238338, 5845.541, 14.6091
9408, 239632, 5845.480, 14.6090
9409, 240554, 5845.419, 14.6088
9410, 240691, 5845.357, 14.6087
9411, 239532, 5845.296, 14.6085
9412, 237218, 5845.235, 14.6084
9413, 234665, 5845.174, 14.6082
9414, 232706, 5845.113, 14.6081
9415, 231360, 5845.052, 14.6079
9416, 230192, 5844.991, 14.6078
9417, 229026, 5844.929, 14.6076
9418, 227948, 5844.868, 14.6075
9419, 226835, 5844.807, 14.6073
9420, 225379, 5844.746, 14.6071
9421, 223564, 5844.685, 14.6070
9422, 221863, 5844.624, 14.6068
9423, 220911, 5844.563, 14.6067
9424, 221182, 5844.502, 14.6065
9425, 222796, 5844.440, 14.6064
9426, 225313, 5844.379, 14.6062
9427, 227771, 5844.318, 14.6061
9428, 229349, 5844.257, 14.6059
9429, 229960, 5844.196, 14.6058
9430, 229887, 5844.135, 14.6056
9431, 228940, 5844.074, 14.6055
9432, 226683, 5844.012, 14.6053
9433, 223664, 5843.951, 14.6052
9434, 221683, 5843.890, 14.6050
9435, 222103, 5843.829, 14.6049
9436, 224236, 5843.768, 14.6047
9437, 226095, 5843.707, 14.6046
9438, 226634, 5843.646, 14.6044
9439, 226481, 5843.585, 14.6042
9440, 226414, 5843.523, 14.6041
9441, 226055, 5843.462, 14.6039
9442, 224748, 5843.401, 14.6038
9443, 223095, 5843.340, 14.6036
9444, 222570, 5843.279, 14.6035
9445, 223490, 5843.218, 14.6033
9446, 224248, 5843.157, 14.6032
9447, 223095, 5843.095, 14.6030
9448, 220228, 5843.034, 14.6029
9449, 217558, 5842.973, 14.6027
9450, 216688, 5842.912, 14.6026
9451, 217728, 5842.851, 14.6024
9452, 219885, 5842.790, 14.6023
9453, 222303, 5842.729, 14.6021
9454, 224018, 5842.668, 14.6020
9455, 223980, 5842.606, 14.6018
9456, 221953, 5842.545, 14.6016
9457, 219082, 5842.484, 14.6015
9458, 216853, 5842.423, 14.6013
9459, 215625, 5842.362, 14.6012
9460, 214824, 5842.301, 14.6010
9461, 214402, 5842.240, 14.6009
9462, 215206, 5842.179, 14.6007
9463, 217693, 5842.117, 14.6006
9464, 221106, 5842.056, 14.6004
9465, 224380, 5841.995, 14.6003
9466, 227240, 5841.934, 14.6001
9467, 229894, 5841.873, 14.6000
9468, 232116, 5841.812, 14.5998
9469, 233207, 5841.751, 14.5997
9470, 232622, 5841.689, 14.5995
9471, 230230, 5841.628, 14.5994
9472, 226443, 5841.567, 14.5992
9473, 222566, 5841.506, 14.5991
9474, 220484, 5841.445, 14.5989
9475, 221168, 5841.384, 14.5987
9476, 223663, 5841.323, 14.5986
9477, 226237, 5841.262, 14.5984
9478, 228245, 5841.200, 14.5983
9479, 230062, 5841.139, 14.5981
9480, 231525, 5841.078, 14.5980
9481, 231657, 5841.017, 14.5978
9482, 230155, 5840.956, 14.5977
9483, 228034, 5840.895, 14.5975
9484, 226271, 5840.834, 14.5974
9485, 224637, 5840.772, 14.5972
9486, 222490, 5840.711, 14.5971
9487, 220122, 5840.650, 14.5969
9488, 218759, 5840.589, 14.5968
9489, 219620, 5840.528, 14.5966
9490, 223230, 5840.467, 14.5965
9491, 228939, 5840.406, 14.5963
9492, 234641, 5840.345, 14.5961
9493, 237840, 5840.283, 14.5960
9494, 237844, 5840.222, 14.5958
9495, 236412, 5840.161, 14.5957
9496, 235442, 5840.100, 14.5955
9497, 234543, 5840.039, 14.5954
9498, 231855, 5839.978, 14.5952
9499, 226820, 5839.917, 14.5951
9500, 221029, 5839.855, 14.5949
9501, 216507, 5839.794, 14.5948
9502, 214229, 5839.733, 14.5946
9503, 214246, 5839.672, 14.5945
9504, 216022, 5839.611, 14.5943
9505, 218315, 5839.550, 14.5942
9506, 219796, 5839.489, 14.5940
9507, 220275, 5839.428, 14.5939
9508, 220584, 5839.366, 14.5937
9509, 221048, 5839.305, 14.5936
9510, 221088, 5839.244, 14.5934
9511, 220721, 5839.183, 14.5932
9512, 221237, 5839.122, 14.5931
9513, 223506, 5839.061, 14.5929
9514, 226548, 5839.000, 14.5928
9515, 228804, 5838.938, 14.5926
9516, 230033, 5838.877, 14.5925
9517, 230761, 5838.816, 14.5923
9518, 230480, 5838.755, 14.5922
9519, 228062, 5838.694, 14.5920
9520, 223919, 5838.633, 14.5919
9521, 220292, 5838.572, 14.5917
9522, 218944, 5838.511, 14.5916
9523, 219689, 5838.449, 14.5914
9524, 221525, 5838.388, 14.5913
9525, 224005, 5838.327, 14.5911
9526, 226747, 5838.266, 14.5910
9527, 228768, 5838.205, 14.5908
9528, 229423, 5838.144, 14.5906
9529, 229315, 5838.083, 14.5905
9530, 229161, 5838.021, 14.5903
9531, 228325, 5837.960, 14.5902
9532, 225889, 5837.899, 14.5900
9533, 222904, 5837.838, 14.5899
9534, 221876, 5837.777, 14.5897
9535, 223550, 5837.716, 14.5896
9536, 225602, 5837.655, 14.5894
9537, 225510, 5837.594, 14.5893
9538, 223655, 5837.532, 14.5891
9539, 222328, 5837.471, 14.5890
9540, 222324, 5837.410, 14.5888
9541, 222147, 5837.349, 14.5887
9542, 220633, 5837.288, 14.5885
9543, 218843, 5837.227, 14.5884
9544, 218583, 5837.166, 14.5882
9545, 219977, 5837.104, 14.5881
9546, 221443, 5837.043, 14.5879
9547, 221677, 5836.982, 14.5877
9548, 220864, 5836.921, 14.5876
9549, 220043, 5836.860, 14.5874
9550, 219914, 5836.799, 14.5873
9551, 220365, 5836.738, 14.5871
9552, 220800, 5836.677, 14.5870
9553, 220844, 5836.615, 14.5868
9554, 220778, 5836.554, 14.5867
9555, 221125, 5836.493, 14.5865
9556, 221711, 5836.432, 14.5864
9557, 221712, 5836.371, 14.5862
9558, 221051, 5836.310, 14.5861
9559, 221133, 5836.249, 14.5859
9560, 223316, 5836.187, 14.5858
9561, 226893, 5836.126, 14.5856
9562, 229628, 5836.065, 14.5855
9563, 230391, 5836.004, 14.5853
9564, 230259, 5835.943, 14.5851
9565, 230681, 5835.882, 14.5850
9566, 231457, 5835.821, 14.5848
9567, 231251, 5835.760, 14.5847
9568, 229457, 5835.698, 14.5845
9569, 226845, 5835.637, 14.5844
9570, 224761, 5835.576, 14.5842
9571, 224380, 5835.515, 14.5841
9572, 226340, 5835.454, 14.5839
9573, 230216, 5835.393, 14.5838
9574, 234330, 5835.332, 14.5836
9575, 236753, 5835.270, 14.5835
9576, 236751, 5835.209, 14.5833
9577, 235035, 5835.148, 14.5832
9578, 232806, 5835.087, 14.5830
9579, 231081, 5835.026, 14.5829
9580, 230726, 5834.965, 14.5827
9581, 232270, 5834.904, 14.5826
9582, 235356, 5834.843, 14.5824
9583, 238840, 5834.781, 14.5822
9584, 241715, 5834.720, 14.5821
9585, 243546, 5834.659, 14.5819
9586, 243889, 5834.598, 14.5818
9587, 241950, 5834.537, 14.5816
9588, 237604, 5834.476, 14.5815
9589, 232523, 5834.415, 14.5813
9590, 229466, 5834.353, 14.5812
9591, 229896, 5834.292, 14.5810
9592, 232447, 5834.231, 14.5809
9593, 234125, 5834.170, 14.5807
9594, 233043, 5834.109, 14.5806
9595, 229809, 5834.048, 14.5804
9596, 226366, 5833.987, 14.5803
9597, 224048, 5833.926, 14.5801
9598, 223122, 5833.864, 14.5800
9599, 223618, 5833.803, 14.5798
9600, 225531, 5833.742, 14.5796
9601, 228182, 5833.681, 14.5795
9602, 230369, 5833.620, 14.5793
9603, 231659, 5833.559, 14.5792
9604, 232720, 5833.498, 14.5790
9605, 233743, 5833.436, 14.5789
9606, 233408, 5833.375, 14.5787
9607, 230473, 5833.314, 14.5786
9608, 225929, 5833.253, 14.5784
9609, 222325, 5833.192, 14.5783
9610, 221043, 5833.131, 14.5781
9611, 221306, 5833.070, 14.5780
9612, 221813, 5833.009, 14.5778
9613, 222084, 5832.947, 14.5777
9614, 221919, 5832.886, 14.5775
9615, 220923, 5832.825, 14.5774
9616, 219392, 5832.764, 14.5772
9617, 218715, 5832.703, 14.5771
9618, 219894, 5832.642, 14.5769
9619, 222133, 5832.581, 14.5767
9620, 223672, 5832.519, 14.5766
9621, 223609, 5832.458, 14.5764
9622, 222309, 5832.397, 14.5763
9623, 220593, 5832.336, 14.5761
9624, 219407, 5832.275, 14.5760
9625, 219883, 5832.214, 14.5758
9626, 222684, 5832.153, 14.5757
9627, 227206, 5832.092, 14.5755
9628, 231996, 5832.030, 14.5754
9629, 235880, 5831.969, 14.5752
9630, 238073, 5831.908, 14.5751
9631, 237544, 5831.847, 14.5749
9632, 233400, 5831.786, 14.5748
9633, 226296, 5831.725, 14.5746
9634, 218840, 5831.664, 14.5745
9635, 214012, 5831.603, 14.5743
9636, 213138, 5831.541, 14.5741
9637, 215195, 5831.480, 14.5740
9638, 217725, 5831.419, 14.5738
9639, 218593, 5831.358, 14.5737
9640, 217479, 5831.297, 14.5735
9641, 215823, 5831.236, 14.5734
9642, 215072, 5831.175, 14.5732
9643, 215165, 5831.113, 14.5731
9644, 215180, 5831.052, 14.5729
9645, 215133, 5830.991, 14.5728
9646, 216147, 5830.930, 14.5726
9647, 218624, 5830.869, 14.5725
9648, 221116, 5830.808, 14.5723
9649, 221593, 5830.747, 14.5722
9650, 219505, 5830.686, 14.5720
9651, 216214, 5830.624, 14.5719
9652, 213722, 5830.563, 14.5717
9653, 213298, 5830.502, 14.5716
9654, 214954, 5830.441, 14.5714
9655, 217734, 5830.380, 14.5712
9656, 220457, 5830.319, 14.5711
9657, 222436, 5830.258, 14.5709
9658, 223682, 5830.196, 14.5708
9659, 224640, 5830.135, 14.5706
9660, 225880, 5830.074, 14.5705
9661, 227757, 5830.013, 14.5703
9662, 229908, 5829.952, 14.5702
9663, 231293, 5829.891, 14.5700
9664, 231289, 5829.830, 14.5699
9665, 230622, 5829.769, 14.5697
9666, 230423, 5829.707, 14.5696
9667, 230360, 5829.646, 14.5694
9668, 228715, 5829.585, 14.5693
9669, 224836, 5829.524, 14.5691
9670, 220705, 5829.463, 14.5690
9671, 219286, 5829.402, 14.5688
9672, 221642, 5829.341, 14.5686
9673, 226195, 5829.279, 14.5685
9674, 230384, 5829.218, 14.5683
9675, 232540, 5829.157, 14.5682
9676, 232586, 5829.096, 14.5680
9677, 231682, 5829.035, 14.5679
9678, 231093, 5828.974, 14.5677
9679, 230895, 5828.913, 14.5676
9680, 229939, 5828.852, 14.5674
9681, 227463, 5828.790, 14.5673
9682, 224329, 5828.729, 14.5671
9683, 222094, 5828.668, 14.5670
9684, 221306, 5828.607, 14.5668
9685, 221503, 5828.546, 14.5667
9686, 222607, 5828.485, 14.5665
9687, 225239, 5828.424, 14.5664
9688, 229587, 5828.362, 14.5662
9689, 234780, 5828.301, 14.5661
9690, 239527, 5828.240, 14.5659
9691, 242629, 5828.179, 14.5657
9692, 242884, 5828.118, 14.5656
9693, 239751, 5828.057, 14.5654
9694, 234729, 5827.996, 14.5653
9695, 231038, 5827.935, 14.5651
9696, 230724, 5827.873, 14.5650
9697, 232301, 5827.812, 14.5648
9698, 232153, 5827.751, 14.5647
9699, 228331, 5827.690, 14.5645
9700, 222372, 5827.629, 14.5644
9701, 217441, 5827.568, 14.5642
9702, 215332, 5827.507, 14.5641
9703, 215571, 5827.445, 14.5639
9704, 216792, 5827.384, 14.5638
9705, 218249, 5827.323, 14.5636
9706, 219917, 5827.262, 14.5635
9707, 221708, 5827.201, 14.5633
9708, 223084, 5827.140, 14.5631
9709, 223489, 5827.079, 14.5630
9710, 222846, 5827.018, 14.5628
9711, 221553, 5826.956, 14.5627
9712, 220288, 5826.895, 14.5625
9713, 219892, 5826.834, 14.5624
9714, 220849, 5826.773, 14.5622
9715, 222429, 5826.712, 14.5621
9716, 222760, 5826.651, 14.5619
9717, 220516, 5826.590, 14.5618
9718, 216544, 5826.528, 14.5616
9719, 213207, 5826.467, 14.5615
9720, 212114, 5826.406, 14.5613
9721, 213074, 5826.345, 14.5612
9722, 215014, 5826.284, 14.5610
9723, 216911, 5826.223, 14.5609
9724, 217630, 5826.162, 14.5607
9725, 216128, 5826.101, 14.5606
9726, 212681, 5826.039, 14.5604
9727, 209203, 5825.978, 14.5602
9728, 207544, 5825.917, 14.5601
9729, 207965, 5825.856, 14.5599
9730, 209910, 5825.795, 14.5598
9731, 213475, 5825.734, 14.5596
9732, 218948, 5825.673, 14.5595
9733, 225389, 5825.611, 14.5593
9734, 231022, 5825.550, 14.5592
9735, 235008, 5825.489, 14.5590
9736, 237689, 5825.428, 14.5589
9737, 239104, 5825.367, 14.5587
9738, 238604, 5825.306, 14.5586
9739, 236274, 5825.245, 14.5584
9740, 233428, 5825.184, 14.5583
9741, 231032, 5825.122, 14.5581
9742, 228720, 5825.061, 14.5580
9743, 226112, 5825.000, 14.5578
9744, 224017, 5824.939, 14.5576
9745, 223263, 5824.878, 14.5575
9746, 223147, 5824.817, 14.5573
9747, 222417, 5824.756, 14.5572
9748, 221272, 5824.694, 14.5570
9749, 220965, 5824.633, 14.5569
9750, 221545, 5824.572, 14.5567
9751, 221567, 5824.511, 14.5566
9752, 220329, 5824.450, 14.5564
9753, 219010, 5824.389, 14.5563
9754, 218913, 5824.328, 14.5561
9755, 219752, 5824.267, 14.5560
9756, 220624, 5824.205, 14.5558
9757, 221741, 5824.144, 14.5557
9758, 223845, 5824.083, 14.5555
9759, 226382, 5824.022, 14.5554
9760, 227733, 5823.961, 14.5552
9761, 227466, 5823.900, 14.5551
9762, 227164, 5823.839, 14.5549
9763, 228362, 5823.777, 14.5547
9764, 230471, 5823.716, 14.5546
9765, 231500, 5823.655, 14.5544
9766, 230452, 5823.594, 14.5543
9767, 228270, 5823.533, 14.5541
9768, 226571, 5823.472, 14.5540
9769, 226106, 5823.411, 14.5538
9770, 226503, 5823.350, 14.5537
9771, 226988, 5823.288, 14.5535
9772, 227072, 5823.227, 14.5534
9773, 226816, 5823.166, 14.5532
9774, 226600, 5823.105, 14.5531
9775, 226576, 5823.044, 14.5529
9776, 226399, 5822.983, 14.5528
9777, 225761, 5822.922, 14.5526
9778, 225090, 5822.860, 14.5525
9779, 225250, 5822.799, 14.5523
9780, 226437, 5822.738, 14.5521
9781, 227843, 5822.677, 14.5520
9782, 228704, 5822.616, 14.5518
9783, 229170, 5822.555, 14.5517
9784, 229702, 5822.494, 14.5515
9785, 229991, 5822.433, 14.5514
9786, 229197, 5822.371, 14.5512
9787, 227223, 5822.310, 14.5511
9788, 225105, 5822.249, 14.5509
9789, 223951, 5822.188, 14.5508
9790, 223886, 5822.127, 14.5506
9791, 224132, 5822.066, 14.5505
9792, 223762, 5822.005, 14.5503
9793, 222278, 5821.943, 14.5502
9794, 219842, 5821.882, 14.5500
9795, 217152, 5821.821, 14.5499
9796, 214824, 5821.760, 14.5497
9797, 212835, 5821.699, 14.5495
9798, 210818, 5821.638, 14.5494
9799, 208888, 5821.577, 14.5492
9800, 207715, 5821.516, 14.5491
9801, 207704, 5821.454, 14.5489
9802, 208650, 5821.393, 14.5488
9803, 210328, 5821.332, 14.5486
9804, 212782, 5821.271, 14.5485
9805, 215688, 5821.210, 14.5483
9806, 218063, 5821.149, 14.5482
9807, 219289, 5821.088, 14.5480
9808, 220010, 5821.026, 14.5479
9809, 221353, 5820.965, 14.5477
9810, 223503, 5820.904, 14.5476
9811, 225652, 5820.843, 14.5474
9812, 227221, 5820.782, 14.5473
9813, 228571, 5820.721, 14.5471
9814, 230559, 5820.660, 14.5470
9815, 233786, 5820.599, 14.5468
9816, 237985, 5820.537, 14.5466
9817, 241662, 5820.476, 14.5465
9818, 242766, 5820.415, 14.5463
9819, 240591, 5820.354, 14.5462
9820, 236901, 5820.293, 14.5460
9821, 234256, 5820.232, 14.5459
9822, 233247, 5820.171, 14.5457
9823, 232269, 5820.110, 14.5456
9824, 229993, 5820.048, 14.5454
9825, 226923, 5819.987, 14.5453
9826, 224166, 5819.926, 14.5451
9827, 221935, 5819.865, 14.5450
9828, 219999, 5819.804, 14.5448
9829, 218579, 5819.743, 14.5447
9830, 217688, 5819.682, 14.5445
9831, 216292, 5819.620, 14.5444
9832, 213461, 5819.559, 14.5442
9833, 210122, 5819.498, 14.5440
9834, 208382, 5819.437, 14.5439
9835, 208932, 5819.376, 14.5437
9836, 210182, 5819.315, 14.5436
9837, 210439, 5819.254, 14.5434
9838, 210097, 5819.193, 14.5433
9839, 210903, 5819.131, 14.5431
9840, 213493, 5819.070, 14.5430
9841, 216459, 5819.009, 14.5428
9842, 217937, 5818.948, 14.5427
9843, 217592, 5818.887, 14.5425
9844, 216684, 5818.826, 14.5424
9845, 216460, 5818.765, 14.5422
9846, 216969, 5818.703, 14.5421
9847, 217622, 5818.642, 14.5419
9848, 218386, 5818.581, 14.5418
9849, 219842, 5818.520, 14.5416
9850, 222191, 5818.459, 14.5415
9851, 224928, 5818.398, 14.5413
9852, 227656, 5818.337, 14.5411
9853, 230466, 5818.276, 14.5410
9854, 233120, 5818.214, 14.5408
9855, 234658, 5818.153, 14.5407
9856, 234572, 5818.092, 14.5405
9857, 233737, 5818.031, 14.5404
9858, 233198, 5817.970, 14.5402
9859, 232446, 5817.909, 14.5401
9860, 230287, 5817.848, 14.5399
9861, 227417, 5817.786, 14.5398
9862, 226585, 5817.725, 14.5396
9863, 229410, 5817.664, 14.5395
9864, 234147, 5817.603, 14.5393
9865, 237671, 5817.542, 14.5392
9866, 238940, 5817.481, 14.5390
9867, 239278, 5817.420, 14.5389
9868, 239744, 5817.359, 14.5387
9869, 239837, 5817.297, 14.5385
9870, 239130, 5817.236, 14.5384
9871, 238756, 5817.175, 14.5382
9872, 240283, 5817.114, 14.5381
9873, 243717, 5817.053, 14.5379
9874, 247420, 5816.992, 14.5378
9875, 249629, 5816.931, 14.5376
9876, 249396, 5816.869, 14.5375
9877, 246563, 5816.808, 14.5373
9878, 241823, 5816.747, 14.5372
9879, 236761, 5816.686, 14.5370
9880, 232811, 5816.625, 14.5369
9881, 229932, 5816.564, 14.5367
9882, 227032, 5816.503, 14.5366
9883, 223856, 5816.442, 14.5364
9884, 221482, 5816.380, 14.5363
9885, 220629, 5816.319, 14.5361
9886, 220526, 5816.258, 14.5360
9887, 220277, 5816.197, 14.5358
9888, 220425, 5816.136, 14.5356
9889, 221952, 5816.075, 14.5355
9890, 224340, 5816.014, 14.5353
9891, 225925, 5815.952, 14.5352
9892, 225978, 5815.891, 14.5350
9893, 225151, 5815.830, 14.5349
9894, 223973, 5815.769, 14.5347
9895, 222323, 5815.708, 14.5346
9896, 220619, 5815.647, 14.5344
9897, 220071, 5815.586, 14.5343
9898, 221115, 5815.525, 14.5341
9899, 222734, 5815.463, 14.5340
9900, 223947, 5815.402, 14.5338
9901, 224889, 5815.341, 14.5337
9902, 225743, 5815.280, 14.5335
9903, 225801, 5815.219, 14.5334
9904, 224629, 5815.158, 14.5332
9905, 223211, 5815.097, 14.5330
9906, 222839, 5815.035, 14.5329
9907, 223603, 5814.974, 14.5327
9908, 224978, 5814.913, 14.5326
9909, 226908, 5814.852, 14.5324
9910, 229008, 5814.791, 14.5323
9911, 229638, 5814.730, 14.5321
9912, 227592, 5814.669, 14.5320
9913, 224329, 5814.608, 14.5318
9914, 222723, 5814.546, 14.5317
9915, 223664, 5814.485, 14.5315
9916, 225499, 5814.424, 14.5314
9917, 226775, 5814.363, 14.5312
9918, 227678, 5814.302, 14.5311
9919, 228483, 5814.241, 14.5309
9920, 228618, 5814.180, 14.5308
9921, 228070, 5814.118, 14.5306
9922, 228162, 5814.057, 14.5305
9923, 229772, 5813.996, 14.5303
9924, 231954, 5813.935, 14.5301
9925, 233360, 5813.874, 14.5300
9926, 233997, 5813.813, 14.5298
9927, 234564, 5813.752, 14.5297
9928, 234964, 5813.691, 14.5295
9929, 234629, 5813.629, 14.5294
9930, 233614, 5813.568, 14.5292
9931, 232276, 5813.507, 14.5291
9932, 230355, 5813.446, 14.5289
9933, 227412, 5813.385, 14.5288
9934, 223788, 5813.324, 14.5286
9935, 220284, 5813.263, 14.5285
9936, 217255, 5813.201, 14.5283
9937, 214767, 5813.140, 14.5282
9938, 213130, 5813.079, 14.5280
9939, 212397, 5813.018, 14.5279
9940, 211757, 5812.957, 14.5277
9941, 210486, 5812.896, 14.5275
9942, 209224, 5812.835, 14.5274
9943, 209388, 5812.774, 14.5272
9944, 211350, 5812.712, 14.5271
9945, 213956, 5812.651, 14.5269
9946, 215736, 5812.590, 14.5268
9947, 216046, 5812.529, 14.5266
9948, 215340, 5812.468, 14.5265
9949, 215028, 5812.407, 14.5263
9950, 216588, 5812.346, 14.5262
9951, 219996, 5812.284, 14.5260
9952, 223283, 5812.223, 14.5259
9953, 224425, 5812.162, 14.5257
9954, 223329, 5812.101, 14.5256
9955, 221214, 5812.040, 14.5254
9956, 218663, 5811.979, 14.5253
9957, 215543, 5811.918, 14.5251
9958, 212382, 5811.857, 14.5250
9959, 210275, 5811.795, 14.5248
9960, 209386, 5811.734, 14.5246
9961, 208910, 5811.673, 14.5245
9962, 208585, 5811.612, 14.5243
9963, 208869, 5811.551, 14.5242
9964, 209380, 5811.490, 14.5240
9965, 208729, 5811.429, 14.5239
9966, 206419, 5811.367, 14.5237
9967, 203589, 5811.306, 14.5236
9968, 201282, 5811.245, 14.5234
9969, 199406, 5811.184, 14.5233
9970, 198266, 5811.123, 14.5231
9971, 199546, 5811.062, 14.5230
9972, 204255, 5811.001, 14.5228
9973, 210556, 5810.940, 14.5227
9974, 215204, 5810.878, 14.5225
9975, 216771, 5810.817, 14.5224
9976, 216317, 5810.756, 14.5222
9977, 215376, 5810.695, 14.5220
9978, 214659, 5810.634, 14.5219
9979, 214447, 5810.573, 14.5217
9980, 214854, 5810.512, 14.5216
9981, 215444, 5810.450, 14.5214
9982, 215688, 5810.389, 14.5213
9983, 215954, 5810.328, 14.5211
9984, 217103, 5810.267, 14.5210
9985, 219007, 5810.206, 14.5208
9986, 220541, 5810.145, 14.5207
9987, 221338, 5810.084, 14.5205
9988, 222420, 5810.023, 14.5204
9989, 224468, 5809.961, 14.5202
9990, 226407, 5809.900, 14.5201
9991, 226645, 5809.839, 14.5199
9992, 225230, 5809.778, 14.5198
9993, 223871, 5809.717, 14.5196
9994, 223963, 5809.656, 14.5195
9995, 225250, 5809.595, 14.5193
9996, 226429, 5809.533, 14.5191
9997, 226545, 5809.472, 14.5190
9998, 225753, 5809.411, 14.5188
9999, 225079, 5809.350, 14.5187
10000, 225490, 5809.289, 14.5185
10001, 226844, 5809.228, 14.5184
10002, 227687, 5809.167, 14.5182
10003, 226502, 5809.106, 14.5181
10004, 223442, 5809.044, 14.5179
10005, 220617, 5808.983, 14.5178
10006, 220267, 5808.922, 14.5176
10007, 222552, 5808.861, 14.5175
10008, 225329, 5808.800, 14.5173
10009, 226386, 5808.739, 14.5172
10010, 225787, 5808.678, 14.5170
10011, 225658, 5808.617, 14.5169
10012, 227530, 5808.555, 14.5167
10013, 230260, 5808.494, 14.5165
10014, 231056, 5808.433, 14.5164
10015, 228493, 5808.372, 14.5162
10016, 224136, 5808.311, 14.5161
10017, 221059, 5808.250, 14.5159
10018, 221109, 5808.189, 14.5158
10019, 223727, 5808.127, 14.5156
10020, 227076, 5808.066, 14.5155
10021, 229849, 5808.005, 14.5153
10022, 231974, 5807.944, 14.5152
10023, 233853, 5807.883, 14.5150
10024, 235328, 5807.822, 14.5149
10025, 235711, 5807.761, 14.5147
10026, 234814, 5807.700, 14.5146
10027, 233468, 5807.638, 14.5144
10028, 232514, 5807.577, 14.5143
10029, 231558, 5807.516, 14.5141
10030, 229484, 5807.455, 14.5140
10031, 226350, 5807.394, 14.5138
10032, 224003, 5807.333, 14.5136
10033, 224269, 5807.272, 14.5135
10034, 226897, 5807.210, 14.5133
10035, 229817, 5807.149, 14.5132
10036, 231170, 5807.088, 14.5130
10037, 230683, 5807.027, 14.5129
10038, 229311, 5806.966, 14.5127
10039, 228102, 5806.905, 14.5126
10040, 227379, 5806.844, 14.5124
10041, 226619, 5806.783, 14.5123
10042, 225189, 5806.721, 14.5121
10043, 223429, 5806.660, 14.5120
10044, 222622, 5806.599, 14.5118
10045, 223427, 5806.538, 14.5117
10046, 224783, 5806.477, 14.5115
10047, 225188, 5806.416, 14.5114
10048, 224830, 5806.355, 14.5112
10049, 225341, 5806.293, 14.5110
10050, 227344, 5806.232, 14.5109
10051, 229306, 5806.171, 14.5107
10052, 229318, 5806.110, 14.5106
10053, 227077, 5806.049, 14.5104
10054, 223612, 5805.988, 14.5103
10055, 220003, 5805.927, 14.5101
10056, 217153, 5805.866, 14.5100
10057, 215907, 5805.804, 14.5098
10058, 216229, 5805.743, 14.5097
10059, 216757, 5805.682, 14.5095
10060, 216396, 5805.621, 14.5094
10061, 216053, 5805.560, 14.5092
10062, 217412, 5805.499, 14.5091
10063, 220060, 5805.438, 14.5089
10064, 221379, 5805.376, 14.5088
10065, 219902, 5805.315, 14.5086
10066, 217452, 5805.254, 14.5085
10067, 216894, 5805.193, 14.5083
10068, 218597, 5805.132, 14.5081
10069, 220390, 5805.071, 14.5080
10070, 220601, 5805.010, 14.5078
10071, 219765, 5804.949, 14.5077
10072, 219130, 5804.887, 14.5075
10073, 218763, 5804.826, 14.5074
10074, 218060, 5804.765, 14.5072
10075, 217454, 5804.704, 14.5071
10076, 218414, 5804.643, 14.5069
10077, 221565, 5804.582, 14.5068
10078, 225662, 5804.521, 14.5066
10079, 228927, 5804.459, 14.5065
10080, 230828, 5804.398, 14.5063
10081, 231873, 5804.337, 14.5062
10082, 232166, 5804.276, 14.5060
10083, 231239, 5804.215, 14.5059
10084, 229303, 5804.154, 14.5057
10085, 227546, 5804.093, 14.5055
10086, 226702, 5804.032, 14.5054
10087, 226219, 5803.970, 14.5052
10088, 225405, 5803.909, 14.5051
10089, 224558, 5803.848, 14.5049
10090, 224173, 5803.787, 14.5048
10091, 223921, 5803.726, 14.5046
10092, 223505, 5803.665, 14.5045
10093, 223839, 5803.604, 14.5043
10094, 225894, 5803.542, 14.5042
10095, 228684, 5803.481, 14.5040
10096, 230026, 5803.420, 14.5039
10097, 229466, 5803.359, 14.5037
10098, 228907, 5803.298, 14.5036
10099, 229854, 5803.237, 14.5034
10100, 231452, 5803.176, 14.5033
10101, 232023, 5803.115, 14.5031
10102, 231389, 5803.053, 14.5030
10103, 230673, 5802.992, 14.5028
10104, 230676, 5802.931, 14.5026
10105, 231353, 5802.870, 14.5025
10106, 232223, 5802.809, 14.5023
10107, 232447, 5802.748, 14.5022
10108, 231199, 5802.687, 14.5020
10109, 228894, 5802.625, 14.5019
10110, 227438, 5802.564, 14.5017
10111, 228280, 5802.503, 14.5016
10112, 230692, 5802.442, 14.5014
10113, 232873, 5802.381, 14.5013
10114, 234184, 5802.320, 14.5011
10115, 235147, 5802.259, 14.5010
10116, 235766, 5802.198, 14.5008
10117, 235391, 5802.136, 14.5007
10118, 234204, 5802.075, 14.5005
10119, 233388, 5802.014, 14.5004
10120, 233410, 5801.953, 14.5002
10121, 233322, 5801.892, 14.5000
10122, 232292, 5801.831, 14.4999
10123, 230828, 5801.770, 14.4997
10124, 229774, 5801.708, 14.4996
10125, 228860, 5801.647, 14.4994
10126, 227180, 5801.586, 14.4993
10127, 224785, 5801.525, 14.4991
10128, 222941, 5801.464, 14.4990
10129, 222713, 5801.403, 14.4988
10130, 223817, 5801.342, 14.4987
10131, 225105, 5801.281, 14.4985
10132, 225992, 5801.219, 14.4984
10133, 227091, 5801.158, 14.4982
10134, 229335, 5801.097, 14.4981
10135, 232598, 5801.036, 14.4979
10136, 235508, 5800.975, 14.4978
10137, 236738, 5800.914, 14.4976
10138, 236152, 5800.853, 14.4975
10139, 234474, 5800.791, 14.4973
10140, 232331, 5800.730, 14.4971
10141, 230084, 5800.669, 14.4970
10142, 228221, 5800.608, 14.4968
10143, 227132, 5800.547, 14.4967
10144, 226551, 5800.486, 14.4965
10145, 225961, 5800.425, 14.4964
10146, 225603, 5800.364, 14.4962
10147, 226369, 5800.302, 14.4961
10148, 228304, 5800.241, 14.4959
10149, 229778, 5800.180, 14.4958
10150, 228786, 5800.119, 14.4956
10151, 225130, 5800.058, 14.4955
10152, 221061, 5799.997, 14.4953
10153, 219505, 5799.936, 14.4952
10154, 221408, 5799.874, 14.4950
10155, 224720, 5799.813, 14.4949
10156, 226198, 5799.752, 14.4947
10157, 224469, 5799.691, 14.4945
10158, 221217, 5799.630, 14.4944
10159, 219214, 5799.569, 14.4942
10160, 219549, 5799.508, 14.4941
10161, 221085, 5799.447, 14.4939
10162, 222153, 5799.385, 14.4938
10163, 222132, 5799.324, 14.4936
10164, 221489, 5799.263, 14.4935
10165, 221036, 5799.202, 14.4933
10166, 221264, 5799.141, 14.4932
10167, 222024, 5799.080, 14.4930
10168, 222753, 5799.019, 14.4929
10169, 223245, 5798.957, 14.4927
10170, 223918, 5798.896, 14.4926
10171, 224938, 5798.835, 14.4924
10172, 225483, 5798.774, 14.4923
10173, 224701, 5798.713, 14.4921
10174, 223225, 5798.652, 14.4920
10175, 222783, 5798.591, 14.4918
10176, 224184, 5798.530, 14.4916
10177, 226608, 5798.468, 14.4915
10178, 229026, 5798.407, 14.4913
10179, 231275, 5798.346, 14.4912
10180, 233178, 5798.285, 14.4910
10181, 233693, 5798.224, 14.4909
10182, 232134, 5798.163, 14.4907
10183, 229795, 5798.102, 14.4906
10184, 229117, 5798.041, 14.4904
10185, 230888, 5797.979, 14.4903
10186, 233126, 5797.918, 14.4901
10187, 233313, 5797.857, 14.4900
10188, 231388, 5797.796, 14.4898
10189, 229918, 5797.735, 14.4897
10190, 231299, 5797.674, 14.4895
10191, 235334, 5797.613, 14.4894
10192, 239816, 5797.551, 14.4892
10193, 242903, 5797.490, 14.4890
10194, 244196, 5797.429, 14.4889
10195, 243793, 5797.368, 14.4887
10196, 241507, 5797.307, 14.4886
10197, 237605, 5797.246, 14.4884
10198, 233451, 5797.185, 14.4883
10199, 230440, 5797.124, 14.4881
10200, 228591, 5797.062, 14.4880
10201, 226947, 5797.001, 14.4878
10202, 225187, 5796.940, 14.4877
10203, 224063, 5796.879, 14.4875
10204, 224287, 5796.818, 14.4874
10205, 225581, 5796.757, 14.4872
10206, 226863, 5796.696, 14.4871
10207, 226954, 5796.634, 14.4869
10208, 225430, 5796.573, 14.4868
10209, 223326, 5796.512, 14.4866
10210, 222613, 5796.451, 14.4865
10211, 224179, 5796.390, 14.4863
10212, 226642, 5796.329, 14.4861
10213, 227968, 5796.268, 14.4860
10214, 227869, 5796.207, 14.4858
10215, 227478, 5796.145, 14.4857
10216, 227087, 5796.084, 14.4855
10217, 225876, 5796.023, 14.4854
10218, 223976, 5795.962, 14.4852
10219, 223001, 5795.901, 14.4851
10220, 223771, 5795.840, 14.4849
10221, 225010, 5795.779, 14.4848
10222, 225397, 5795.717, 14.4846
10223, 225706, 5795.656, 14.4845
10224, 227579, 5795.595, 14.4843
10225, 230959, 5795.534, 14.4842
10226, 234081, 5795.473, 14.4840
10227, 235614, 5795.412, 14.4839
10228, 235554, 5795.351, 14.4837
10229, 234287, 5795.290, 14.4835
10230, 232050, 5795.228, 14.4834
10231, 229501, 5795.167, 14.4832
10232, 227755, 5795.106, 14.4831
10233, 227344, 5795.045, 14.4829
10234, 227703, 5794.984, 14.4828
10235, 227993, 5794.923, 14.4826
10236, 228062, 5794.862, 14.4825
10237, 228290, 5794.800, 14.4823
10238, 228739, 5794.739, 14.4822
10239, 228880, 5794.678, 14.4820
10240, 228314, 5794.617, 14.4819
10241, 227672, 5794.556, 14.4817
10242, 228386, 5794.495, 14.4816
10243, 231116, 5794.434, 14.4814
10244, 234614, 5794.373, 14.4813
10245, 236763, 5794.311, 14.4811
10246, 236830, 5794.250, 14.4810
10247, 236039, 5794.189, 14.4808
10248, 235757, 5794.128, 14.4806
10249, 235934, 5794.067, 14.4805
10250, 235699, 5794.006, 14.4803
10251, 234771, 5793.945, 14.4802
10252, 233565, 5793.883, 14.4800
10253, 232437, 5793.822, 14.4799
10254, 231553, 5793.761, 14.4797
10255, 231149, 5793.700, 14.4796
10256, 231262, 5793.639, 14.4794
10257, 231410, 5793.578, 14.4793
10258, 231162, 5793.517, 14.4791
10259, 230726, 5793.456, 14.4790
10260, 230429, 5793.394, 14.4788
10261, 229925, 5793.333, 14.4787
10262, 228719, 5793.272, 14.4785
10263, 227244, 5793.211, 14.4784
10264, 226531, 5793.150, 14.4782
10265, 226694, 5793.089, 14.4780
10266, 226615, 5793.028, 14.4779
10267, 225454, 5792.966, 14.4777
10268, 223832, 5792.905, 14.4776
10269, 223017, 5792.844, 14.4774
10270, 223425, 5792.783, 14.4773
10271, 224611, 5792.722, 14.4771
10272, 226477, 5792.661, 14.4770
10273, 229615, 5792.600, 14.4768
10274, 234029, 5792.539, 14.4767
10275, 238162, 5792.477, 14.4765
10276, 240039, 5792.416, 14.4764
10277, 239361, 5792.355, 14.4762
10278, 237662, 5792.294, 14.4761
10279, 236237, 5792.233, 14.4759
10280, 234759, 5792.172, 14.4758
10281, 232496, 5792.111, 14.4756
10282, 229902, 5792.049, 14.4755
10283, 227956, 5791.988, 14.4753
10284, 226588, 5791.927, 14.4751
10285, 225141, 5791.866, 14.4750
10286, 224050, 5791.805, 14.4748
10287, 224428, 5791.744, 14.4747
10288, 225882, 5791.683, 14.4745
10289, 226509, 5791.622, 14.4744
10290, 225692, 5791.560, 14.4742
10291, 225254, 5791.499, 14.4741
10292, 226706, 5791.438, 14.4739
10293, 228695, 5791.377, 14.4738
10294, 228680, 5791.316, 14.4736
10295, 226371, 5791.255, 14.4735
10296, 223945, 5791.194, 14.4733
10297, 223202, 5791.132, 14.4732
10298, 223898, 5791.071, 14.4730
10299, 224870, 5791.010, 14.4729
10300, 225574, 5790.949, 14.4727
10301, 226119, 5790.888, 14.4725
10302, 226586, 5790.827, 14.4724
10303, 226752, 5790.766, 14.4722
10304, 226233, 5790.705, 14.4721
10305, 224842, 5790.643, 14.4719
10306, 222910, 5790.582, 14.4718
10307, 221090, 5790.521, 14.4716
10308, 219717, 5790.460, 14.4715
10309, 218782, 5790.399, 14.4713
10310, 218667, 5790.338, 14.4712
10311, 220107, 5790.277, 14.4710
10312, 222940, 5790.215, 14.4709
10313, 225656, 5790.154, 14.4707
10314, 226910, 5790.093, 14.4706
10315, 226857, 5790.032, 14.4704
10316, 226328, 5789.971, 14.4703
10317, 225465, 5789.910, 14.4701
10318, 224171, 5789.849, 14.4699
10319, 223186, 5789.788, 14.4698
10320, 223356, 5789.726, 14.4696
10321, 224157, 5789.665, 14.4695
10322, 224213, 5789.604, 14.4693
10323, 223224, 5789.543, 14.4692
10324, 222151, 5789.482, 14.4690
10325, 221512, 5789.421, 14.4689
10326, 220774, 5789.360, 14.4687
10327, 219755, 5789.298, 14.4686
10328, 219441, 5789.237, 14.4684
10329, 220695, 5789.176, 14.4683
10330, 222901, 5789.115, 14.4681
10331, 224675, 5789.054, 14.4680
10332, 225561, 5788.993, 14.4678
10333, 226389, 5788.932, 14.4677
10334, 227891, 5788.871, 14.4675
10335, 229359, 5788.809, 14.4674
10336, 229132, 5788.748, 14.4672
10337, 226645, 5788.687, 14.4670
10338, 223637, 5788.626, 14.4669
10339, 222543, 5788.565, 14.4667
10340, 223647, 5788.504, 14.4666
10341, 224783, 5788.443, 14.4664
10342, 224181, 5788.381, 14.4663
10343, 222475, 5788.320, 14.4661
10344, 221109, 5788.259, 14.4660
10345, 219963, 5788.198, 14.4658
10346, 217948, 5788.137, 14.4657
10347, 215288, 5788.076, 14.4655
10348, 213674, 5788.015, 14.4654
10349, 214239, 5787.954, 14.4652
10350, 216558, 5787.892, 14.4651
10351, 219460, 5787.831, 14.4649
10352, 221744, 5787.770, 14.4648
10353, 222391, 5787.709, 14.4646
10354, 221310, 5787.648, 14.4644
10355, 219789, 5787.587, 14.4643
10356, 219084, 5787.526, 14.4641
10357, 218859, 5787.464, 14.4640
10358, 218210, 5787.403, 14.4638
10359, 217788, 5787.342, 14.4637
10360, 219136, 5787.281, 14.4635
10361, 221961, 5787.220, 14.4634
10362, 223980, 5787.159, 14.4632
10363, 223953, 5787.098, 14.4631
10364, 223143, 5787.037, 14.4629
10365, 223105, 5786.975, 14.4628
10366, 223624, 5786.914, 14.4626
10367, 223772, 5786.853, 14.4625
10368, 223680, 5786.792, 14.4623
10369, 224182, 5786.731, 14.4622
10370, 225678, 5786.670, 14.4620
10371, 228223, 5786.609, 14.4619
10372, 231745, 5786.548, 14.4617
10373, 235325, 5786.486, 14.4615
10374, 237334, 5786.425, 14.4614
10375, 237342, 5786.364, 14.4612
10376, 236995, 5786.303, 14.4611
10377, 237843, 5786.242, 14.4609
10378, 239076, 5786.181, 14.4608
10379, 238680, 5786.120, 14.4606
10380, 236273, 5786.058, 14.4605
10381, 233452, 5785.997, 14.4603
10382, 231583, 5785.936, 14.4602
10383, 230593, 5785.875, 14.4600
10384, 230007, 5785.814, 14.4599
10385, 229932, 5785.753, 14.4597
10386, 230466, 5785.692, 14.4596
10387, 230952, 5785.631, 14.4594
10388, 230572, 5785.569, 14.4593
10389, 229505, 5785.508, 14.4591
10390, 228936, 5785.447, 14.4589
10391, 229711, 5785.386, 14.4588
10392, 231201, 5785.325, 14.4586
10393, 231960, 5785.264, 14.4585
10394, 231535, 5785.203, 14.4583
10395, 231048, 5785.141, 14.4582
10396, 231559, 5785.080, 14.4580
10397, 232507, 5785.019, 14.4579
10398, 232636, 5784.958, 14.4577
10399, 231902, 5784.897, 14.4576
10400, 231232, 5784.836, 14.4574
10401, 230635, 5784.775, 14.4573
10402, 229157, 5784.714, 14.4571
10403, 226939, 5784.652, 14.4570
10404, 225769, 5784.591, 14.4568
10405, 226819, 5784.530, 14.4567
10406, 229107, 5784.469, 14.4565
10407, 230972, 5784.408, 14.4564
10408, 231881, 5784.347, 14.4562
10409, 231911, 5784.286, 14.4560
10410, 230648, 5784.224, 14.4559
10411, 228011, 5784.163, 14.4557
10412, 225328, 5784.102, 14.4556
10413, 224222, 5784.041, 14.4554
10414, 224751, 5783.980, 14.4553
10415, 225665, 5783.919, 14.4551
10416, 226102, 5783.858, 14.4550
10417, 226046, 5783.797, 14.4548
10418, 225572, 5783.735, 14.4547
10419, 224668, 5783.674, 14.4545
10420, 223492, 5783.613, 14.4544
10421, 221949, 5783.552, 14.4542
10422, 219442, 5783.491, 14.4541
10423, 215992, 5783.430, 14.4539
10424, 213099, 5783.369, 14.4538
10425, 212290, 5783.307, 14.4536
10426, 213197, 5783.246, 14.4534
10427, 214260, 5783.185, 14.4533
10428, 215047, 5783.124, 14.4531
10429, 216499, 5783.063, 14.4530
10430, 218931, 5783.002, 14.4528
10431, 221307, 5782.941, 14.4527
10432, 222827, 5782.880, 14.4525
10433, 223947, 5782.818, 14.4524
10434, 225221, 5782.757, 14.4522
10435, 226177, 5782.696, 14.4521
10436, 226135, 5782.635, 14.4519
10437, 225500, 5782.574, 14.4518
10438, 225455, 5782.513, 14.4516
10439, 226546, 5782.452, 14.4515
10440, 228004, 5782.390, 14.4513
10441, 228355, 5782.329, 14.4512
10442, 226696, 5782.268, 14.4510
10443, 223645, 5782.207, 14.4509
10444, 221067, 5782.146, 14.4507
10445, 220523, 5782.085, 14.4505
10446, 221988, 5782.024, 14.4504
10447, 224302, 5781.963, 14.4502
10448, 226544, 5781.901, 14.4501
10449, 228345, 5781.840, 14.4499
10450, 229272, 5781.779, 14.4498
10451, 228951, 5781.718, 14.4496
10452, 227915, 5781.657, 14.4495
10453, 227399, 5781.596, 14.4493
10454, 227976, 5781.535, 14.4492
10455, 229058, 5781.473, 14.4490
10456, 229945, 5781.412, 14.4489
10457, 230578, 5781.351, 14.4487
10458, 231032, 5781.290, 14.4486
10459, 231074, 5781.229, 14.4484
10460, 230712, 5781.168, 14.4483
10461, 230359, 5781.107, 14.4481
10462, 229877, 5781.046, 14.4479
10463, 228167, 5780.984, 14.4478
10464, 224573, 5780.923, 14.4476
10465, 220184, 5780.862, 14.4475
10466, 216872, 5780.801, 14.4473
10467, 215246, 5780.740, 14.4472
10468, 214433, 5780.679, 14.4470
10469, 213776, 5780.618, 14.4469
10470, 213833, 5780.556, 14.4467
10471, 215399, 5780.495, 14.4466
10472, 218218, 5780.434, 14.4464
10473, 221115, 5780.373, 14.4463
10474, 223037, 5780.312, 14.4461
10475, 223592, 5780.251, 14.4460
10476, 222910, 5780.190, 14.4458
10477, 221524, 5780.129, 14.4457
10478, 220349, 5780.067, 14.4455
10479, 220263, 5780.006, 14.4454
10480, 221469, 5779.945, 14.4452
10481, 223471, 5779.884, 14.4450
10482, 225767, 5779.823, 14.4449
10483, 228238, 5779.762, 14.4447
10484, 230519, 5779.701, 14.4446
10485, 231381, 5779.639, 14.4444
10486, 229475, 5779.578, 14.4443
10487, 225013, 5779.517, 14.4441
10488, 220196, 5779.456, 14.4440
10489, 217487, 5779.395, 14.4438
10490, 217542, 5779.334, 14.4437
10491, 219048, 5779.273, 14.4435
10492, 220307, 5779.212, 14.4434
10493, 220540, 5779.150, 14.4432
10494, 219914, 5779.089, 14.4431
10495, 219048, 5779.028, 14.4429
10496, 218760, 5778.967, 14.4428
10497, 219719, 5778.906, 14.4426
10498, 221860, 5778.845, 14.4424
10499, 224313, 5778.784, 14.4423
10500, 226183, 5778.722, 14.4421
10501, 227277, 5778.661, 14.4420
10502, 227833, 5778.600, 14.4418
10503, 227863, 5778.539, 14.4417
10504, 227287, 5778.478, 14.4415
10505, 226600, 5778.417, 14.4414
10506, 226754, 5778.356, 14.4412
10507, 228047, 5778.295, 14.4411
10508, 229560, 5778.233, 14.4409
10509, 230115, 5778.172, 14.4408
10510, 229528, 5778.111, 14.4406
10511, 228541, 5778.050, 14.4405
10512, 227814, 5777.989, 14.4403
10513, 227532, 5777.928, 14.4402
10514, 227788, 5777.867, 14.4400
10515, 228535, 5777.805, 14.4399
10516, 229055, 5777.744, 14.4397
10517, 228376, 5777.683, 14.4395
10518, 226619, 5777.622, 14.4394
10519, 225231, 5777.561, 14.4392
10520, 225302, 5777.500, 14.4391
10521, 226293, 5777.439, 14.4389
10522, 227093, 5777.378, 14.4388
10523, 227629, 5777.316, 14.4386
10524, 228427, 5777.255, 14.4385
10525, 229066, 5777.194, 14.4383
10526, 228404, 5777.133, 14.4382
10527, 226268, 5777.072, 14.4380
10528, 223725, 5777.011, 14.4379
10529, 221504, 5776.950, 14.4377
10530, 219380, 5776.888, 14.4376
10531, 217480, 5776.827, 14.4374
10532, 216929, 5776.766, 14.4373
10533, 218374, 5776.705, 14.4371
10534, 220841, 5776.644, 14.4369
10535, 222962, 5776.583, 14.4368
10536, 224683, 5776.522, 14.4366
10537, 226732, 5776.461, 14.4365
10538, 228875, 5776.399, 14.4363
10539, 229778, 5776.338, 14.4362
10540, 228554, 5776.277, 14.4360
10541, 225694, 5776.216, 14.4359
10542, 222530, 5776.155, 14.4357
10543, 220441, 5776.094, 14.4356
10544, 220508, 5776.033, 14.4354
10545, 223079, 5775.972, 14.4353
10546, 227299, 5775.910, 14.4351
10547, 231419, 5775.849, 14.4350
10548, 233976, 5775.788, 14.4348
10549, 234752, 5775.727, 14.4347
10550, 234693, 5775.666, 14.4345
10551, 234939, 5775.605, 14.4344
10552, 235763, 5775.544, 14.4342
10553, 236359, 5775.482, 14.4340
10554, 235859, 5775.421, 14.4339
10555, 234518, 5775.360, 14.4337
10556, 233486, 5775.299, 14.4336
10557, 233318, 5775.238, 14.4334
10558, 233264, 5775.177, 14.4333
10559, 232395, 5775.116, 14.4331
10560, 230882, 5775.055, 14.4330
10561, 229651, 5774.993, 14.4328
10562, 229157, 5774.932, 14.4327
10563, 228988, 5774.871, 14.4325
10564, 228438, 5774.810, 14.4324
10565, 227031, 5774.749, 14.4322
10566, 224736, 5774.688, 14.4321
10567, 222132, 5774.627, 14.4319
10568, 220140, 5774.565, 14.4318
10569, 219191, 5774.504, 14.4316
10570, 218869, 5774.443, 14.4314
10571, 218681, 5774.382, 14.4313
10572, 218820, 5774.321, 14.4311
10573, 219735, 5774.260, 14.4310
10574, 221365, 5774.199, 14.4308
10575, 223356, 5774.138, 14.4307
10576, 225685, 5774.076, 14.4305
10577, 228365, 5774.015, 14.4304
10578, 230692, 5773.954, 14.4302
10579, 231501, 5773.893, 14.4301
10580, 230299, 5773.832, 14.4299
10581, 227746, 5773.771, 14.4298
10582, 225099, 5773.710, 14.4296
10583, 223497, 5773.648, 14.4295
10584, 223553, 5773.587, 14.4293
10585, 224993, 5773.526, 14.4292
10586, 226570, 5773.465, 14.4290
10587, 226742, 5773.404, 14.4289
10588, 224727, 5773.343, 14.4287
10589, 220980, 5773.282, 14.4285
10590, 216873, 5773.221, 14.4284
10591, 213991, 5773.159, 14.4282
10592, 213284, 5773.098, 14.4281
10593, 214497, 5773.037, 14.4279
10594, 216518, 5772.976, 14.4278
10595, 218395, 5772.915, 14.4276
10596, 219781, 5772.854, 14.4275
10597, 220508, 5772.793, 14.4273
10598, 220550, 5772.731, 14.4272
10599, 220626, 5772.670, 14.4270
10600, 221961, 5772.609, 14.4269
10601, 224784, 5772.548, 14.4267
10602, 227793, 5772.487, 14.4266
10603, 229692, 5772.426, 14.4264
10604, 230506, 5772.365, 14.4263
10605, 230614, 5772.304, 14.4261
10606, 229518, 5772.242, 14.4259
10607, 226851, 5772.181, 14.4258
10608, 223952, 5772.120, 14.4256
10609, 222848, 5772.059, 14.4255
10610, 223775, 5771.998, 14.4253
10611, 225134, 5771.937, 14.4252
10612, 225936, 5771.876, 14.4250
10613, 226925, 5771.814, 14.4249
10614, 228992, 5771.753, 14.4247
10615, 231775, 5771.692, 14.4246
10616, 234345, 5771.631, 14.4244
10617, 236176, 5771.570, 14.4243
10618, 236823, 5771.509, 14.4241
10619, 235676, 5771.448, 14.4240
10620, 232939, 5771.387, 14.4238
10621, 230277, 5771.325, 14.4237
10622, 229559, 5771.264, 14.4235
10623, 231056, 5771.203, 14.4234
10624, 233312, 5771.142, 14.4232
10625, 234599, 5771.081, 14.4230
10626, 234134, 5771.020, 14.4229
10627, 232145, 5770.959, 14.4227
10628, 229340, 5770.897, 14.4226
10629, 226481, 5770.836, 14.4224
10630, 224194, 5770.775, 14.4223
10631, 222876, 5770.714, 14.4221
10632, 222523, 5770.653, 14.4220
10633, 222700, 5770.592, 14.4218
10634, 222980, 5770.531, 14.4217
10635, 223409, 5770.470, 14.4215
10636, 224085, 5770.408, 14.4214
10637, 224304, 5770.347, 14.4212
10638, 222957, 5770.286, 14.4211
10639, 220190, 5770.225, 14.4209
10640, 217858, 5770.164, 14.4208
10641, 217622, 5770.103, 14.4206
10642, 219424, 5770.042, 14.4204
10643, 222553, 5769.980, 14.4203
10644, 227137, 5769.919, 14.4201
10645, 233059, 5769.858, 14.4200
10646, 238223, 5769.797, 14.4198
10647, 239931, 5769.736, 14.4197
10648, 238132, 5769.675, 14.4195
10649, 235609, 5769.614, 14.4194
10650, 234622, 5769.553, 14.4192
10651, 234878, 5769.491, 14.4191
10652, 235223, 5769.430, 14.4189
10653, 235604, 5769.369, 14.4188
10654, 236433, 5769.308, 14.4186
10655, 237313, 5769.247, 14.4185
10656, 237623, 5769.186, 14.4183
10657, 237540, 5769.125, 14.4182
10658, 237458, 5769.063, 14.4180
10659, 236970, 5769.002, 14.4179
10660, 235376, 5768.941, 14.4177
10661, 232843, 5768.880, 14.4175
10662, 230381, 5768.819, 14.4174
10663, 228890, 5768.758, 14.4172
10664, 228579, 5768.697, 14.4171
10665, 228817, 5768.636, 14.4169
10666, 228264, 5768.574, 14.4168
10667, 225875, 5768.513, 14.4166
10668, 222275, 5768.452, 14.4165
10669, 219530, 5768.391, 14.4163
10670, 219093, 5768.330, 14.4162
10671, 220497, 5768.269, 14.4160
10672, 222261, 5768.208, 14.4159
10673, 223280, 5768.146, 14.4157
10674, 223026, 5768.085, 14.4156
10675, 221631, 5768.024, 14.4154
10676, 220490, 5767.963, 14.4153
10677, 221583, 5767.902, 14.4151
10678, 225062, 5767.841, 14.4149
10679, 228336, 5767.780, 14.4148
10680, 228712, 5767.719, 14.4146
10681, 226405, 5767.657, 14.4145
10682, 223897, 5767.596, 14.4143
10683, 222987, 5767.535, 14.4142
10684, 223703, 5767.474, 14.4140
10685, 225526, 5767.413, 14.4139
10686, 228163, 5767.352, 14.4137
10687, 231162, 5767.291, 14.4136
10688, 233945, 5767.229, 14.4134
10689, 236231, 5767.168, 14.4133
10690, 237566, 5767.107, 14.4131
10691, 236843, 5767.046, 14.4130
10692, 233727, 5766.985, 14.4128
10693, 230349, 5766.924, 14.4127
10694, 229818, 5766.863, 14.4125
10695, 232511, 5766.802, 14.4124
10696, 235220, 5766.740, 14.4122
10697, 234761, 5766.679, 14.4120
10698, 231303, 5766.618, 14.4119
10699, 227332, 5766.557, 14.4117
10700, 224369, 5766.496, 14.4116
10701, 221957, 5766.435, 14.4114
10702, 219385, 5766.374, 14.4113
10703, 217135, 5766.312, 14.4111
10704, 216437, 5766.251, 14.4110
10705, 217987, 5766.190, 14.4108
10706, 221211, 5766.129, 14.4107
10707, 224460, 5766.068, 14.4105
10708, 226046, 5766.007, 14.4104
10709, 225504, 5765.946, 14.4102
10710, 223870, 5765.885, 14.4101
10711, 222607, 5765.823, 14.4099
10712, 222433, 5765.762, 14.4098
10713, 223263, 5765.701, 14.4096
10714, 224697, 5765.640, 14.4094
10715, 226058, 5765.579, 14.4093
10716, 226407, 5765.518, 14.4091
10717, 225394, 5765.457, 14.4090
10718, 223983, 5765.395, 14.4088
10719, 223512, 5765.334, 14.4087
10720, 223994, 5765.273, 14.4085
10721, 224167, 5765.212, 14.4084
10722, 223546, 5765.151, 14.4082
10723, 223463, 5765.090, 14.4081
10724, 225375, 5765.029, 14.4079
10725, 228762, 5764.968, 14.4078
10726, 231596, 5764.906, 14.4076
10727, 232626, 5764.845, 14.4075
10728, 232235, 5764.784, 14.4073
10729, 231178, 5764.723, 14.4072
10730, 229581, 5764.662, 14.4070
10731, 227582, 5764.601, 14.4069
10732, 225966, 5764.540, 14.4067
10733, 225461, 5764.479, 14.4065
10734, 225803, 5764.417, 14.4064
10735, 226142, 5764.356, 14.4062
10736, 226111, 5764.295, 14.4061
10737, 226106, 5764.234, 14.4059
10738, 226780, 5764.173, 14.4058
10739, 228620, 5764.112, 14.4056
10740, 231632, 5764.051, 14.4055
10741, 235083, 5763.989, 14.4053
10742, 237970, 5763.928, 14.4052
10743, 240125, 5763.867, 14.4050
10744, 242307, 5763.806, 14.4049
10745, 244736, 5763.745, 14.4047
10746, 246215, 5763.684, 14.4046
10747, 245554, 5763.623, 14.4044
10748, 243268, 5763.562, 14.4043
10749, 240870, 5763.500, 14.4041
10750, 238917, 5763.439, 14.4039
10751, 236906, 5763.378, 14.4038
10752, 234855, 5763.317, 14.4036
10753, 233608, 5763.256, 14.4035
10754, 233442, 5763.195, 14.4033
10755, 233555, 5763.134, 14.4032
10756, 233165, 5763.072, 14.4030
10757, 232142, 5763.011, 14.4029
10758, 230439, 5762.950, 14.4027
10759, 228075, 5762.889, 14.4026
10760, 225832, 5762.828, 14.4024
10761, 224614, 5762.767, 14.4023
10762, 223735, 5762.706, 14.4021
10763, 221388, 5762.645, 14.4020
10764, 217643, 5762.583, 14.4018
10765, 215442, 5762.522, 14.4017
10766, 217309, 5762.461, 14.4015
10767, 222126, 5762.400, 14.4014
10768, 226613, 5762.339, 14.4012
10769, 229219, 5762.278, 14.4010
10770, 230879, 5762.217, 14.4009
10771, 232404, 5762.155, 14.4007
10772, 232982, 5762.094, 14.4006
10773, 231706, 5762.033, 14.4004
10774, 229255, 5761.972, 14.4003
10775, 227255, 5761.911, 14.4001
10776, 226515, 5761.850, 14.4000
10777, 226419, 5761.789, 14.3998
10778, 225833, 5761.728, 14.3997
10779, 224422, 5761.666, 14.3995
10780, 223133, 5761.605, 14.3994
10781, 223266, 5761.544, 14.3992
10782, 224996, 5761.483, 14.3991
10783, 227175, 5761.422, 14.3989
10784, 228817, 5761.361, 14.3988
10785, 230133, 5761.300, 14.3986
10786, 231573, 5761.238, 14.3984
10787, 232443, 5761.177, 14.3983
10788, 231433, 5761.116, 14.3981
10789, 228319, 5761.055, 14.3980
10790, 224362, 5760.994, 14.3978
10791, 221101, 5760.933, 14.3977
10792, 219346, 5760.872, 14.3975
10793, 219135, 5760.811, 14.3974
10794, 219828, 5760.749, 14.3972
10795, 220252, 5760.688, 14.3971
10796, 219541, 5760.627, 14.3969
10797, 218028, 5760.566, 14.3968
10798, 216811, 5760.505, 14.3966
10799, 216451, 5760.444, 14.3965
10800, 216651, 5760.383, 14.3963
10801, 217017, 5760.321, 14.3962
10802, 217399, 5760.260, 14.3960
10803, 217474, 5760.199, 14.3959
10804, 216902, 5760.138, 14.3957
10805, 216118, 5760.077, 14.3955
10806, 216112, 5760.016, 14.3954
10807, 216983, 5759.955, 14.3952
10808, 217439, 5759.894, 14.3951
10809, 216366, 5759.832, 14.3949
10810, 214546, 5759.771, 14.3948
10811, 214132, 5759.710, 14.3946
10812, 216473, 5759.649, 14.3945
10813, 220808, 5759.588, 14.3943
10814, 225122, 5759.527, 14.3942
10815, 228000, 5759.466, 14.3940
10816, 229585, 5759.404, 14.3939
10817, 230880, 5759.343, 14.3937
10818, 232351, 5759.282, 14.3936
10819, 233467, 5759.221, 14.3934
10820, 233591, 5759.160, 14.3933
10821, 232930, 5759.099, 14.3931
10822, 232185, 5759.038, 14.3929
10823, 231474, 5758.977, 14.3928
10824, 230124, 5758.915, 14.3926
10825, 227663, 5758.854, 14.3925
10826, 224629, 5758.793, 14.3923
10827, 222261, 5758.732, 14.3922
10828, 221557, 5758.671, 14.3920
10829, 222642, 5758.610, 14.3919
10830, 224658, 5758.549, 14.3917
10831, 226090, 5758.487, 14.3916
10832, 225556, 5758.426, 14.3914
10833, 222783, 5758.365, 14.3913
10834, 219013, 5758.304, 14.3911
10835, 216292, 5758.243, 14.3910
10836, 215970, 5758.182, 14.3908
10837, 217666, 5758.121, 14.3907
10838, 219738, 5758.060, 14.3905
10839, 220953, 5757.998, 14.3903
10840, 221548, 5757.937, 14.3902
10841, 222445, 5757.876, 14.3900
10842, 223751, 5757.815, 14.3899
10843, 224745, 5757.754, 14.3897
10844, 225324, 5757.693, 14.3896
10845, 226505, 5757.632, 14.3894
10846, 229000, 5757.570, 14.3893
10847, 231943, 5757.509, 14.3891
10848, 233738, 5757.448, 14.3890
10849, 233762, 5757.387, 14.3888
10850, 232598, 5757.326, 14.3887
10851, 230965, 5757.265, 14.3885
10852, 229222, 5757.204, 14.3884
10853, 227733, 5757.143, 14.3882
10854, 226867, 5757.081, 14.3881
10855, 226445, 5757.020, 14.3879
10856, 225766, 5756.959, 14.3878
10857, 224403, 5756.898, 14.3876
10858, 222686, 5756.837, 14.3874
10859, 221332, 5756.776, 14.3873
10860, 220880, 5756.715, 14.3871
10861, 221485, 5756.653, 14.3870
10862, 222976, 5756.592, 14.3868
10863, 225109, 5756.531, 14.3867
10864, 227843, 5756.470, 14.3865
10865, 231082, 5756.409, 14.3864
10866, 233984, 5756.348, 14.3862
10867, 235092, 5756.287, 14.3861
10868, 233721, 5756.226, 14.3859
10869, 230869, 5756.164, 14.3858
10870, 228125, 5756.103, 14.3856
10871, 225986, 5756.042, 14.3855
10872, 224019, 5755.981, 14.3853
10873, 222402, 5755.920, 14.3852
10874, 222220, 5755.859, 14.3850
10875, 223989, 5755.798, 14.3848
10876, 226688, 5755.736, 14.3847
10877, 228647, 5755.675, 14.3845
10878, 229018, 5755.614, 14.3844
10879, 228252, 5755.553, 14.3842
10880, 227641, 5755.492, 14.3841
10881, 228509, 5755.431, 14.3839
10882, 231172, 5755.370, 14.3838
10883, 234327, 5755.309, 14.3836
10884, 235948, 5755.247, 14.3835
10885, 235235, 5755.186, 14.3833
10886, 233499, 5755.125, 14.3832
10887, 232854, 5755.064, 14.3830
10888, 234223, 5755.003, 14.3829
10889, 236766, 5754.942, 14.3827
10890, 238932, 5754.881, 14.3826
10891, 239802, 5754.819, 14.3824
10892, 239499, 5754.758, 14.3823
10893, 238538, 5754.697, 14.3821
10894, 236964, 5754.636, 14.3819
10895, 234347, 5754.575, 14.3818
10896, 230669, 5754.514, 14.3816
10897, 226824, 5754.453, 14.3815
10898, 223907, 5754.392, 14.3813
10899, 222356, 5754.330, 14.3812
10900, 222215, 5754.269, 14.3810
10901, 223748, 5754.208, 14.3809
10902, 226888, 5754.147, 14.3807
10903, 230302, 5754.086, 14.3806
10904, 232076, 5754.025, 14.3804
10905, 231755, 5753.964, 14.3803
10906, 230905, 5753.902, 14.3801
10907, 231175, 5753.841, 14.3800
10908, 232393, 5753.780, 14.3798
10909, 233157, 5753.719, 14.3797
10910, 232755, 5753.658, 14.3795
10911, 231770, 5753.597, 14.3793
10912, 231016, 5753.536, 14.3792
10913, 230689, 5753.475, 14.3790
10914, 230718, 5753.413, 14.3789
10915, 231342, 5753.352, 14.3787
10916, 232833, 5753.291, 14.3786
10917, 234808, 5753.230, 14.3784
10918, 236287, 5753.169, 14.3783
10919, 236591, 5753.108, 14.3781
10920, 235974, 5753.047, 14.3780
10921, 235135, 5752.986, 14.3778
10922, 234364, 5752.924, 14.3777
10923, 233597, 5752.863, 14.3775
10924, 233234, 5752.802, 14.3774
10925, 234180, 5752.741, 14.3772
10926, 236765, 5752.680, 14.3771
10927, 239999, 5752.619, 14.3769
10928, 242352, 5752.558, 14.3768
10929, 242922, 5752.496, 14.3766
10930, 241547, 5752.435, 14.3764
10931, 238248, 5752.374, 14.3763
10932, 233277, 5752.313, 14.3761
10933, 227503, 5752.252, 14.3760
10934, 222135, 5752.191, 14.3758
10935, 218032, 5752.130, 14.3757
10936, 215620, 5752.069, 14.3755
10937, 215195, 5752.007, 14.3754
10938, 216715, 5751.946, 14.3752
10939, 219400, 5751.885, 14.3751
10940, 222118, 5751.824, 14.3749
10941, 224226, 5751.763, 14.3748
10942, 225685, 5751.702, 14.3746
10943, 226534, 5751.641, 14.3745
10944, 226737, 5751.579, 14.3743
10945, 226479, 5751.518, 14.3742
10946, 226102, 5751.457, 14.3740
10947, 225754, 5751.396, 14.3738
10948, 225427, 5751.335, 14.3737
10949, 225193, 5751.274, 14.3735
10950, 225136, 5751.213, 14.3734
10951, 225282, 5751.152, 14.3732
10952, 225804, 5751.090, 14.3731
10953, 226774, 5751.029, 14.3729
10954, 227465, 5750.968, 14.3728
10955, 226788, 5750.907, 14.3726
10956, 225106, 5750.846, 14.3725
10957, 224585, 5750.785, 14.3723
10958, 226517, 5750.724, 14.3722
10959, 229101, 5750.662, 14.3720
10960, 229408, 5750.601, 14.3719
10961, 227012, 5750.540, 14.3717
10962, 224031, 5750.479, 14.3716
10963, 222021, 5750.418, 14.3714
10964, 220905, 5750.357, 14.3713
10965, 220862, 5750.296, 14.3711
10966, 222796, 5750.235, 14.3709
10967, 226214, 5750.173, 14.3708
10968, 228795, 5750.112, 14.3706
10969, 229361, 5750.051, 14.3705
10970, 229474, 5749.990, 14.3703
10971, 230699, 5749.929, 14.3702
10972, 231810, 5749.868, 14.3700
10973, 230482, 5749.807, 14.3699
10974, 226677, 5749.745, 14.3697
10975, 222670, 5749.684, 14.3696
10976, 220379, 5749.623, 14.3694
10977, 220209, 5749.562, 14.3693
10978, 221854, 5749.501, 14.3691
10979, 224545, 5749.440, 14.3690
10980, 226752, 5749.379, 14.3688
10981, 227246, 5749.318, 14.3687
10982, 226629, 5749.256, 14.3685
10983, 226709, 5749.195, 14.3683
10984, 228306, 5749.134, 14.3682
10985, 230586, 5749.073, 14.3680
10986, 232399, 5749.012, 14.3679
10987, 233276, 5748.951, 14.3677
10988, 233195, 5748.890, 14.3676
10989, 232453, 5748.828, 14.3674
10990, 231844, 5748.767, 14.3673
10991, 232131, 5748.706, 14.3671
10992, 233162, 5748.645, 14.3670
10993, 234081, 5748.584, 14.3668
10994, 234312, 5748.523, 14.3667
10995, 233748, 5748.462, 14.3665
10996, 232333, 5748.401, 14.3664
10997, 230230, 5748.339, 14.3662
10998, 228088, 5748.278, 14.3661
10999, 226320, 5748.217, 14.3659
11000, 224496, 5748.156, 14.3658
11001, 222429, 5748.095, 14.3656
11002, 221343, 5748.034, 14.3654
11003, 222612, 5747.973, 14.3653
11004, 225532, 5747.911, 14.3651
11005, 227898, 5747.850, 14.3650
11006, 228901, 5747.789, 14.3648
11007, 229947, 5747.728, 14.3647
11008, 232156, 5747.667, 14.3645
11009, 234480, 5747.606, 14.3644
11010, 235133, 5747.545, 14.3642
11011, 233910, 5747.484, 14.3641
11012, 232183, 5747.422, 14.3639
11013, 231290, 5747.361, 14.3638
11014, 231661, 5747.300, 14.3636
11015, 233002, 5747.239, 14.3635
11016, 234616, 5747.178, 14.3633
11017, 235725, 5747.117, 14.3632
11018, 235891, 5747.056, 14.3630
11019, 235047, 5746.994, 14.3628
11020, 233284, 5746.933, 14.3627
11021, 231078, 5746.872, 14.3625
11022, 229520, 5746.811, 14.3624
11023, 229392, 5746.750, 14.3622
11024, 229989, 5746.689, 14.3621
11025, 229826, 5746.628, 14.3619
11026, 228602, 5746.567, 14.3618
11027, 227439, 5746.505, 14.3616
11028, 227105, 5746.444, 14.3615
11029, 227279, 5746.383, 14.3613
11030, 227886, 5746.322, 14.3612
11031, 229532, 5746.261, 14.3610
11032, 231941, 5746.200, 14.3609
11033, 233504, 5746.139, 14.3607
11034, 233538, 5746.077, 14.3606
11035, 233565, 5746.016, 14.3604
11036, 234905, 5745.955, 14.3603
11037, 236248, 5745.894, 14.3601
11038, 235346, 5745.833, 14.3599
11039, 232233, 5745.772, 14.3598
11040, 228841, 5745.711, 14.3596
11041, 226111, 5745.650, 14.3595
11042, 223593, 5745.588, 14.3593
11043, 221608, 5745.527, 14.3592
11044, 221389, 5745.466, 14.3590
11045, 222673, 5745.405, 14.3589
11046, 223277, 5745.344, 14.3587
11047, 222001, 5745.283, 14.3586
11048, 220290, 5745.222, 14.3584
11049, 219981, 5745.160, 14.3583
11050, 220771, 5745.099, 14.3581
11051, 221039, 5745.038, 14.3580
11052, 220050, 5744.977, 14.3578
11053, 218129, 5744.916, 14.3577
11054, 215566, 5744.855, 14.3575
11055, 212672, 5744.794, 14.3573
11056, 210361, 5744.733, 14.3572
11057, 209561, 5744.671, 14.3570
11058, 210242, 5744.610, 14.3569
11059, 211855, 5744.549, 14.3567
11060, 214150, 5744.488, 14.3566
11061, 216678, 5744.427, 14.3564
11062, 218100, 5744.366, 14.3563
11063, 217359, 5744.305, 14.3561
11064, 215482, 5744.243, 14.3560
11065, 215012, 5744.182, 14.3558
11066, 217315, 5744.121, 14.3557
11067, 221150, 5744.060, 14.3555
11068, 224063, 5743.999, 14.3554
11069, 224530, 5743.938, 14.3552
11070, 222627, 5743.877, 14.3551
11071, 219273, 5743.816, 14.3549
11072, 215337, 5743.754, 14.3548
11073, 211313, 5743.693, 14.3546
11074, 207743, 5743.632, 14.3544
11075, 205751, 5743.571, 14.3543
11076, 206595, 5743.510, 14.3541
11077, 210244, 5743.449, 14.3540
11078, 214882, 5743.388, 14.3538
11079, 218429, 5743.326, 14.3537
11080, 220229, 5743.265, 14.3535
11081, 220750, 5743.204, 14.3534
11082, 220317, 5743.143, 14.3532
11083, 219212, 5743.082, 14.3531
11084, 218580, 5743.021, 14.3529
11085, 219802, 5742.960, 14.3528
11086, 222738, 5742.899, 14.3526
11087, 225690, 5742.837, 14.3525
11088, 227411, 5742.776, 14.3523
11089, 228239, 5742.715, 14.3522
11090, 228910, 5742.654, 14.3520
11091, 229258, 5742.593, 14.3518
11092, 228632, 5742.532, 14.3517
11093, 226976, 5742.471, 14.3515
11094, 224950, 5742.410, 14.3514
11095, 223431, 5742.348, 14.3512
11096, 223133, 5742.287, 14.3511
11097, 224218, 5742.226, 14.3509
11098, 226102, 5742.165, 14.3508
11099, 228086, 5742.104, 14.3506
11100, 230109, 5742.043, 14.3505
11101, 232190, 5741.982, 14.3503
11102, 233459, 5741.920, 14.3502
11103, 233087, 5741.859, 14.3500
11104, 232213, 5741.798, 14.3499
11105, 233280, 5741.737, 14.3497
11106, 236806, 5741.676, 14.3496
11107, 240353, 5741.615, 14.3494
11108, 241678, 5741.554, 14.3493
11109, 241496, 5741.493, 14.3491
11110, 241806, 5741.431, 14.3489
11111, 242652, 5741.370, 14.3488
11112, 242190, 5741.309, 14.3486
11113, 239276, 5741.248, 14.3485
11114, 234496, 5741.187, 14.3483
11115, 229185, 5741.126, 14.3482
11116, 224944, 5741.065, 14.3480
11117, 223570, 5741.003, 14.3479
11118, 225729, 5740.942, 14.3477
11119, 229722, 5740.881, 14.3476
11120, 232889, 5740.820, 14.3474
11121, 234116, 5740.759, 14.3473
11122, 233781, 5740.698, 14.3471
11123, 231872, 5740.637, 14.3470
11124, 228236, 5740.576, 14.3468
11125, 224626, 5740.514, 14.3467
11126, 224138, 5740.453, 14.3465
11127, 227598, 5740.392, 14.3463
11128, 232108, 5740.331, 14.3462
11129, 234132, 5740.270, 14.3460
11130, 232849, 5740.209, 14.3459
11131, 229777, 5740.148, 14.3457
11132, 226652, 5740.086, 14.3456
11133, 224805, 5740.025, 14.3454
11134, 225345, 5739.964, 14.3453
11135, 228255, 5739.903, 14.3451
11136, 231730, 5739.842, 14.3450
11137, 233604, 5739.781, 14.3448
11138, 233272, 5739.720, 14.3447
11139, 231617, 5739.659, 14.3445
11140, 229721, 5739.597, 14.3444
11141, 228447, 5739.536, 14.3442
11142, 228521, 5739.475, 14.3441
11143, 229775, 5739.414, 14.3439
11144, 230613, 5739.353, 14.3438
11145, 229407, 5739.292, 14.3436
11146, 226480, 5739.231, 14.3434
11147, 223894, 5739.169, 14.3433
11148, 223253, 5739.108, 14.3431
11149, 224326, 5739.047, 14.3430
11150, 225686, 5738.986, 14.3428
11151, 226042, 5738.925, 14.3427
11152, 225003, 5738.864, 14.3425
11153, 223212, 5738.803, 14.3424
11154, 221749, 5738.742, 14.3422
11155, 221005, 5738.680, 14.3421
11156, 220274, 5738.619, 14.3419
11157, 218885, 5738.558, 14.3418
11158, 217380, 5738.497, 14.3416
11159, 216927, 5738.436, 14.3415
11160, 217789, 5738.375, 14.3413
11161, 219057, 5738.314, 14.3412
11162, 219808, 5738.252, 14.3410
11163, 219917, 5738.191, 14.3408
11164, 219877, 5738.130, 14.3407
11165, 220412, 5738.069, 14.3405
11166, 222043, 5738.008, 14.3404
11167, 224221, 5737.947, 14.3402
11168, 225162, 5737.886, 14.3401
11169, 223570, 5737.825, 14.3399
11170, 220613, 5737.763, 14.3398
11171, 219049, 5737.702, 14.3396
11172, 220064, 5737.641, 14.3395
11173, 222057, 5737.580, 14.3393
11174, 223070, 5737.519, 14.3392
11175, 223254, 5737.458, 14.3390
11176, 223852, 5737.397, 14.3389
11177, 224705, 5737.335, 14.3387
11178, 224389, 5737.274, 14.3386
11179, 222629, 5737.213, 14.3384
11180, 220957, 5737.152, 14.3383
11181, 220506, 5737.091, 14.3381
11182, 220475, 5737.030, 14.3379
11183, 219776, 5736.969, 14.3378
11184, 219190, 5736.908, 14.3376
11185, 220524, 5736.846, 14.3375
11186, 223901, 5736.785, 14.3373
11187, 227303, 5736.724, 14.3372
11188, 229068, 5736.663, 14.3370
11189, 229716, 5736.602, 14.3369
11190, 230668, 5736.541, 14.3367
11191, 232107, 5736.480, 14.3366
11192, 233024, 5736.418, 14.3364
11193, 232909, 5736.357, 14.3363
11194, 232412, 5736.296, 14.3361
11195, 232436, 5736.235, 14.3360
11196, 233256, 5736.174, 14.3358
11197, 234451, 5736.113, 14.3357
11198, 235112, 5736.052, 14.3355
11199, 234316, 5735.991, 14.3353
11200, 232156, 5735.929, 14.3352
11201, 230193, 5735.868, 14.3350
11202, 229994, 5735.807, 14.3349
11203, 231143, 5735.746, 14.3347
11204, 231597, 5735.685, 14.3346
11205, 230227, 5735.624, 14.3344
11206, 228056, 5735.563, 14.3343
11207, 226612, 5735.501, 14.3341
11208, 226057, 5735.440, 14.3340
11209, 225650, 5735.379, 14.3338
11210, 225262, 5735.318, 14.3337
11211, 225425, 5735.257, 14.3335
11212, 226268, 5735.196, 14.3334
11213, 227340, 5735.135, 14.3332
11214, 228467, 5735.074, 14.3331
11215, 230032, 5735.012, 14.3329
11216, 232311, 5734.951, 14.3328
11217, 234911, 5734.890, 14.3326
11218, 236925, 5734.829, 14.3324
11219, 237499, 5734.768, 14.3323
11220, 236515, 5734.707, 14.3321
11221, 234921, 5734.646, 14.3320
11222, 233962, 5734.584, 14.3318
11223, 233731, 5734.523, 14.3317
11224, 232901, 5734.462, 14.3315
11225, 230383, 5734.401, 14.3314
11226, 226847, 5734.340, 14.3312
11227, 223969, 5734.279, 14.3311
11228, 222575, 5734.218, 14.3309
11229, 222224, 5734.157, 14.3308
11230, 222324, 5734.095, 14.3306
11231, 222726, 5734.034, 14.3305
11232, 223287, 5733.973, 14.3303
11233, 223764, 5733.912, 14.3302
11234, 224309, 5733.851, 14.3300
11235, 225333, 5733.790, 14.3298
11236, 226699, 5733.729, 14.3297
11237, 227732, 5733.667, 14.3295
11238, 228253, 5733.606, 14.3294
11239, 228838, 5733.545, 14.3292
11240, 229678, 5733.484, 14.3291
11241, 229931, 5733.423, 14.3289
11242, 228750, 5733.362, 14.3288
11243, 226432, 5733.301, 14.3286
11244, 223896, 5733.240, 14.3285
11245, 221566, 5733.178, 14.3283
11246, 219518, 5733.117, 14.3282
11247, 218334, 5733.056, 14.3280
11248, 218717, 5732.995, 14.3279
11249, 220115, 5732.934, 14.3277
11250, 220763, 5732.873, 14.3276
11251, 219641, 5732.812, 14.3274
11252, 217771, 5732.750, 14.3273
11253, 216986, 5732.689, 14.3271
11254, 217836, 5732.628, 14.3269
11255, 219349, 5732.567, 14.3268
11256, 220496, 5732.506, 14.3266
11257, 221058, 5732.445, 14.3265
11258, 221135, 5732.384, 14.3263
11259, 220783, 5732.323, 14.3262
11260, 220498, 5732.261, 14.3260
11261, 221215, 5732.200, 14.3259
11262, 223176, 5732.139, 14.3257
11263, 225194, 5732.078, 14.3256
11264, 225681, 5732.017, 14.3254
11265, 224252, 5731.956, 14.3253
11266, 221961, 5731.895, 14.3251
11267, 220300, 5731.833, 14.3250
11268, 220319, 5731.772, 14.3248
11269, 222153, 5731.711, 14.3247
11270, 224666, 5731.650, 14.3245
11271, 225882, 5731.589, 14.3243
11272, 224688, 5731.528, 14.3242
11273, 222126, 5731.467, 14.3240
11274, 220312, 5731.406, 14.3239
11275, 220197, 5731.344, 14.3237
11276, 221154, 5731.283, 14.3236
11277, 222588, 5731.222, 14.3234
11278, 224811, 5731.161, 14.3233
11279, 228047, 5731.100, 14.3231
11280, 231577, 5731.039, 14.3230
11281, 234367, 5730.978, 14.3228
11282, 235830, 5730.917, 14.3227
11283, 235627, 5730.855, 14.3225
11284, 233670, 5730.794, 14.3224
11285, 230979, 5730.733, 14.3222
11286, 229651, 5730.672, 14.3221
11287, 230928, 5730.611, 14.3219
11288, 233625, 5730.550, 14.3218
11289, 235364, 5730.489, 14.3216
11290, 235273, 5730.427, 14.3214
11291, 234778, 5730.366, 14.3213
11292, 235677, 5730.305, 14.3211
11293, 237958, 5730.244, 14.3210
11294, 239746, 5730.183, 14.3208
11295, 239294, 5730.122, 14.3207
11296, 236990, 5730.061, 14.3205
11297, 235228, 5730.000, 14.3204
11298, 235987, 5729.938, 14.3202
11299, 238673, 5729.877, 14.3201
11300, 240803, 5729.816, 14.3199
11301, 240695, 5729.755, 14.3198
11302, 238784, 5729.694, 14.3196
11303, 236400, 5729.633, 14.3195
11304, 234435, 5729.572, 14.3193
11305, 233510, 5729.510, 14.3192
11306, 234162, 5729.449, 14.3190
11307, 235908, 5729.388, 14.3188
11308, 236899, 5729.327, 14.3187
11309, 235631, 5729.266, 14.3185
11310, 232600, 5729.205, 14.3184
11311, 229589, 5729.144, 14.3182
11312, 227772, 5729.083, 14.3181
11313, 227154, 5729.021, 14.3179
11314, 227208, 5728.960, 14.3178
11315, 227215, 5728.899, 14.3176
11316, 226559, 5728.838, 14.3175
11317, 225695, 5728.777, 14.3173
11318, 226307, 5728.716, 14.3172
11319, 229322, 5728.655, 14.3170
11320, 233091, 5728.593, 14.3169
11321, 234765, 5728.532, 14.3167
11322, 233414, 5728.471, 14.3166
11323, 230735, 5728.410, 14.3164
11324, 228722, 5728.349, 14.3163
11325, 227810, 5728.288, 14.3161
11326, 227441, 5728.227, 14.3159
11327, 227216, 5728.166, 14.3158
11328, 226929, 5728.104, 14.3156
11329, 226306, 5728.043, 14.3155
11330, 225333, 5727.982, 14.3153
11331, 224411, 5727.921, 14.3152
11332, 223828, 5727.860, 14.3150
11333, 223435, 5727.799, 14.3149
11334, 223115, 5727.738, 14.3147
11335, 223218, 5727.676, 14.3146
11336, 224308, 5727.615, 14.3144
11337, 226702, 5727.554, 14.3143
11338, 230176, 5727.493, 14.3141
11339, 233810, 5727.432, 14.3140
11340, 236252, 5727.371, 14.3138
11341, 236633, 5727.310, 14.3137
11342, 235258, 5727.249, 14.3135
11343, 233077, 5727.187, 14.3133
11344, 230687, 5727.126, 14.3132
11345, 228314, 5727.065, 14.3130
11346, 226499, 5727.004, 14.3129
11347, 226015, 5726.943, 14.3127
11348, 227017, 5726.882, 14.3126
11349, 228802, 5726.821, 14.3124
11350, 230504, 5726.759, 14.3123
11351, 231588, 5726.698, 14.3121
11352, 231792, 5726.637, 14.3120
11353, 231059, 5726.576, 14.3118
11354, 229562, 5726.515, 14.3117
11355, 227463, 5726.454, 14.3115
11356, 224869, 5726.393, 14.3114
11357, 222351, 5726.332, 14.3112
11358, 221036, 5726.270, 14.3111
11359, 221454, 5726.209, 14.3109
11360, 222739, 5726.148, 14.3107
11361, 223820, 5726.087, 14.3106
11362, 224975, 5726.026, 14.3104
11363, 226999, 5725.965, 14.3103
11364, 229082, 5725.904, 14.3101
11365, 229101, 5725.842, 14.3100
11366, 226512, 5725.781, 14.3098
11367, 223660, 5725.720, 14.3097
11368, 223343, 5725.659, 14.3095
11369, 225801, 5725.598, 14.3094
11370, 228900, 5725.537, 14.3092
11371, 230773, 5725.476, 14.3091
11372, 231465, 5725.415, 14.3089
11373, 232153, 5725.353, 14.3088
11374, 233415, 5725.292, 14.3086
11375, 234522, 5725.231, 14.3085
11376, 234337, 5725.170, 14.3083
11377, 232828, 5725.109, 14.3082
11378, 231446, 5725.048, 14.3080
11379, 231748, 5724.987, 14.3078
11380, 233761, 5724.925, 14.3077
11381, 235998, 5724.864, 14.3075
11382, 236794, 5724.803, 14.3074
11383, 235321, 5724.742, 14.3072
11384, 231800, 5724.681, 14.3071
11385, 227537, 5724.620, 14.3069
11386, 224501, 5724.559, 14.3068
11387, 223840, 5724.498, 14.3066
11388, 224589, 5724.436, 14.3065
11389, 224523, 5724.375, 14.3063
11390, 222517, 5724.314, 14.3062
11391, 219538, 5724.253, 14.3060
11392, 217296, 5724.192, 14.3059
11393, 216469, 5724.131, 14.3057
11394, 216343, 5724.070, 14.3056
11395, 215633, 5724.008, 14.3054
11396, 213557, 5723.947, 14.3052
11397, 210515, 5723.886, 14.3051
11398, 207671, 5723.825, 14.3049
11399, 205671, 5723.764, 14.3048
11400, 204170, 5723.703, 14.3046
11401, 203027, 5723.642, 14.3045
11402, 203113, 5723.581, 14.3043
11403, 205031, 5723.519, 14.3042
11404, 207815, 5723.458, 14.3040
11405, 210192, 5723.397, 14.3039
11406, 212552, 5723.336, 14.3037
11407, 216013, 5723.275, 14.3036
11408, 220006, 5723.214, 14.3034
11409, 222730, 5723.153, 14.3033
11410, 223972, 5723.091, 14.3031
11411, 225297, 5723.030, 14.3030
11412, 227050, 5722.969, 14.3028
11413, 227495, 5722.908, 14.3027
11414, 225955, 5722.847, 14.3025
11415, 224687, 5722.786, 14.3023
11416, 226008, 5722.725, 14.3022
11417, 229148, 5722.664, 14.3020
11418, 231711, 5722.602, 14.3019
11419, 233084, 5722.541, 14.3017
11420, 234466, 5722.480, 14.3016
11421, 236261, 5722.419, 14.3014
11422, 237424, 5722.358, 14.3013
11423, 237285, 5722.297, 14.3011
11424, 236395, 5722.236, 14.3010
11425, 235329, 5722.174, 14.3008
11426, 233818, 5722.113, 14.3007
11427, 231340, 5722.052, 14.3005
11428, 227916, 5721.991, 14.3004
11429, 224235, 5721.930, 14.3002
11430, 221456, 5721.869, 14.3001
11431, 220608, 5721.808, 14.2999
11432, 221654, 5721.747, 14.2997
11433, 223524, 5721.685, 14.2996
11434, 225602, 5721.624, 14.2994
11435, 228586, 5721.563, 14.2993
11436, 232971, 5721.502, 14.2991
11437, 237181, 5721.441, 14.2990
11438, 238397, 5721.380, 14.2988
11439, 235340, 5721.319, 14.2987
11440, 229535, 5721.257, 14.2985
11441, 223868, 5721.196, 14.2984
11442, 220391, 5721.135, 14.2982
11443, 219293, 5721.074, 14.2981
11444, 219252, 5721.013, 14.2979
11445, 218797, 5720.952, 14.2978
11446, 217736, 5720.891, 14.2976
11447, 217097, 5720.830, 14.2975
11448, 217380, 5720.768, 14.2973
11449, 217486, 5720.707, 14.2972
11450, 216059, 5720.646, 14.2970
11451, 213391, 5720.585, 14.2968
11452, 211122, 5720.524, 14.2967
11453, 210270, 5720.463, 14.2965
11454, 210475, 5720.402, 14.2964
11455, 211126, 5720.340, 14.2962
11456, 212317, 5720.279, 14.2961
11457, 214403, 5720.218, 14.2959
11458, 217081, 5720.157, 14.2958
11459, 219349, 5720.096, 14.2956
11460, 220364, 5720.035, 14.2955
11461, 220368, 5719.974, 14.2953
11462, 220560, 5719.913, 14.2952
11463, 221669, 5719.851, 14.2950
11464, 222794, 5719.790, 14.2949
11465, 222425, 5719.729, 14.2947
11466, 220596, 5719.668, 14.2946
11467, 218991, 5719.607, 14.2944
11468, 218639, 5719.546, 14.2942
11469, 218658, 5719.485, 14.2941
11470, 217929, 5719.424, 14.2939
11471, 216744, 5719.362, 14.2938
11472, 215867, 5719.301, 14.2936
11473, 215096, 5719.240, 14.2935
11474, 214067, 5719.179, 14.2933
11475, 213565, 5719.118, 14.2932
11476, 214510, 5719.057, 14.2930
11477, 216182, 5718.996, 14.2929
11478, 216952, 5718.934, 14.2927
11479, 216468, 5718.873, 14.2926
11480, 215744, 5718.812, 14.2924
11481, 215382, 5718.751, 14.2923
11482, 215067, 5718.690, 14.2921
11483, 214689, 5718.629, 14.2920
11484, 214666, 5718.568, 14.2918
11485, 215269, 5718.507, 14.2917
11486, 216796, 5718.445, 14.2915
11487, 220030, 5718.384, 14.2913
11488, 225017, 5718.323, 14.2912
11489, 229629, 5718.262, 14.2910
11490, 231145, 5718.201, 14.2909
11491, 229428, 5718.140, 14.2907
11492, 226860, 5718.079, 14.2906
11493, 224929, 5718.017, 14.2904
11494, 222795, 5717.956, 14.2903
11495, 219816, 5717.895, 14.2901
11496, 217536, 5717.834, 14.2900
11497, 217826, 5717.773, 14.2898
11498, 220450, 5717.712, 14.2897
11499, 223879, 5717.651, 14.2895
11500, 227542, 5717.590, 14.2894
11501, 231829, 5717.528, 14.2892
11502, 236433, 5717.467, 14.2891
11503, 240038, 5717.406, 14.2889
11504, 241573, 5717.345, 14.2887
11505, 240939, 5717.284, 14.2886
11506, 238669, 5717.223, 14.2884
11507, 235627, 5717.162, 14.2883
11508, 232879, 5717.100, 14.2881
11509, 231161, 5717.039, 14.2880
11510, 230367, 5716.978, 14.2878
11511, 229793, 5716.917, 14.2877
11512, 228636, 5716.856, 14.2875
11513, 226143, 5716.795, 14.2874
11514, 221907, 5716.734, 14.2872
11515, 216579, 5716.673, 14.2871
11516, 211941, 5716.611, 14.2869
11517, 209709, 5716.550, 14.2868
11518, 210261, 5716.489, 14.2866
11519, 212689, 5716.428, 14.2865
11520, 215712, 5716.367, 14.2863
11521, 218403, 5716.306, 14.2862
11522, 220543, 5716.245, 14.2860
11523, 222602, 5716.183, 14.2858
11524, 224988, 5716.122, 14.2857
11525, 227161, 5716.061, 14.2855
11526, 228058, 5716.000, 14.2854
11527, 227577, 5715.939, 14.2852
11528, 226836, 5715.878, 14.2851
11529, 226572, 5715.817, 14.2849
11530, 226152, 5715.756, 14.2848
11531, 224919, 5715.694, 14.2846
11532, 223699, 5715.633, 14.2845
11533, 223908, 5715.572, 14.2843
11534, 225534, 5715.511, 14.2842
11535, 227134, 5715.450, 14.2840
11536, 227729, 5715.389, 14.2839
11537, 227776, 5715.328, 14.2837
11538, 228123, 5715.266, 14.2836
11539, 228884, 5715.205, 14.2834
11540, 229707, 5715.144, 14.2832
11541, 230521, 5715.083, 14.2831
11542, 231520, 5715.022, 14.2829
11543, 232598, 5714.961, 14.2828
11544, 233218, 5714.900, 14.2826
11545, 232910, 5714.839, 14.2825
11546, 231821, 5714.777, 14.2823
11547, 230657, 5714.716, 14.2822
11548, 229935, 5714.655, 14.2820
11549, 229407, 5714.594, 14.2819
11550, 228618, 5714.533, 14.2817
11551, 227978, 5714.472, 14.2816
11552, 228605, 5714.411, 14.2814
11553, 230655, 5714.349, 14.2813
11554, 232398, 5714.288, 14.2811
11555, 231758, 5714.227, 14.2810
11556, 228617, 5714.166, 14.2808
11557, 224908, 5714.105, 14.2807
11558, 222554, 5714.044, 14.2805
11559, 222034, 5713.983, 14.2803
11560, 222948, 5713.922, 14.2802
11561, 224953, 5713.860, 14.2800
11562, 227558, 5713.799, 14.2799
11563, 229624, 5713.738, 14.2797
11564, 229924, 5713.677, 14.2796
11565, 228187, 5713.616, 14.2794
11566, 225154, 5713.555, 14.2793
11567, 221709, 5713.494, 14.2791
11568, 218421, 5713.432, 14.2790
11569, 215956, 5713.371, 14.2788
11570, 215282, 5713.310, 14.2787
11571, 217040, 5713.249, 14.2785
11572, 220807, 5713.188, 14.2784
11573, 225196, 5713.127, 14.2782
11574, 228629, 5713.066, 14.2781
11575, 230083, 5713.005, 14.2779
11576, 229569, 5712.943, 14.2777
11577, 228245, 5712.882, 14.2776
11578, 227743, 5712.821, 14.2774
11579, 228777, 5712.760, 14.2773
11580, 230453, 5712.699, 14.2771
11581, 231343, 5712.638, 14.2770
11582, 231130, 5712.577, 14.2768
11583, 230646, 5712.515, 14.2767
11584, 230361, 5712.454, 14.2765
11585, 229734, 5712.393, 14.2764
11586, 228313, 5712.332, 14.2762
11587, 226660, 5712.271, 14.2761
11588, 225558, 5712.210, 14.2759
11589, 224897, 5712.149, 14.2758
11590, 224082, 5712.088, 14.2756
11591, 223192, 5712.026, 14.2755
11592, 222993, 5711.965, 14.2753
11593, 223911, 5711.904, 14.2752
11594, 225597, 5711.843, 14.2750
11595, 227407, 5711.782, 14.2748
11596, 228818, 5711.721, 14.2747
11597, 229584, 5711.660, 14.2745
11598, 229966, 5711.598, 14.2744
11599, 230626, 5711.537, 14.2742
11600, 231742, 5711.476, 14.2741
11601, 232500, 5711.415, 14.2739
11602, 232041, 5711.354, 14.2738
11603, 230684, 5711.293, 14.2736
11604, 229490, 5711.232, 14.2735
11605, 228834, 5711.171, 14.2733
11606, 228167, 5711.109, 14.2732
11607, 227050, 5711.048, 14.2730
11608, 225564, 5710.987, 14.2729
11609, 223817, 5710.926, 14.2727
11610, 221992, 5710.865, 14.2726
11611, 220872, 5710.804, 14.2724
11612, 221294, 5710.743, 14.2722
11613, 222883, 5710.681, 14.2721
11614, 224351, 5710.620, 14.2719
11615, 225311, 5710.559, 14.2718
11616, 226702, 5710.498, 14.2716
11617, 228863, 5710.437, 14.2715
11618, 230348, 5710.376, 14.2713
11619, 229647, 5710.315, 14.2712
11620, 227418, 5710.254, 14.2710
11621, 225934, 5710.192, 14.2709
11622, 226481, 5710.131, 14.2707
11623, 228174, 5710.070, 14.2706
11624, 229349, 5710.009, 14.2704
11625, 229505, 5709.948, 14.2703
11626, 229628, 5709.887, 14.2701
11627, 230751, 5709.826, 14.2700
11628, 232357, 5709.764, 14.2698
11629, 232454, 5709.703, 14.2697
11630, 229582, 5709.642, 14.2695
11631, 224719, 5709.581, 14.2693
11632, 220682, 5709.520, 14.2692
11633, 219590, 5709.459, 14.2690
11634, 221292, 5709.398, 14.2689
11635, 224081, 5709.337, 14.2687
11636, 226139, 5709.275, 14.2686
11637, 226271, 5709.214, 14.2684
11638, 224312, 5709.153, 14.2683
11639, 221431, 5709.092, 14.2681
11640, 219292, 5709.031, 14.2680
11641, 218388, 5708.970, 14.2678
11642, 217750, 5708.909, 14.2677
11643, 216698, 5708.848, 14.2675
11644, 216122, 5708.786, 14.2674
11645, 217331, 5708.725, 14.2672
11646, 220263, 5708.664, 14.2671
11647, 223583, 5708.603, 14.2669
11648, 226185, 5708.542, 14.2667
11649, 227917, 5708.481, 14.2666
11650, 229116, 5708.420, 14.2664
11651, 230007, 5708.358, 14.2663
11652, 230375, 5708.297, 14.2661
11653, 229622, 5708.236, 14.2660
11654, 227613, 5708.175, 14.2658
11655, 225614, 5708.114, 14.2657
11656, 225469, 5708.053, 14.2655
11657, 227345, 5707.992, 14.2654
11658, 229217, 5707.931, 14.2652
11659, 229467, 5707.869, 14.2651
11660, 228979, 5707.808, 14.2649
11661, 229494, 5707.747, 14.2648
11662, 230700, 5707.686, 14.2646
11663, 230605, 5707.625, 14.2645
11664, 228577, 5707.564, 14.2643
11665, 226320, 5707.503, 14.2642
11666, 225543, 5707.441, 14.2640
11667, 226023, 5707.380, 14.2638
11668, 226505, 5707.319, 14.2637
11669, 226449, 5707.258, 14.2635
11670, 226196, 5707.197, 14.2634
11671, 226127, 5707.136, 14.2632
11672, 226340, 5707.075, 14.2631
11673, 226775, 5707.014, 14.2629
11674, 227169, 5706.952, 14.2628
11675, 227197, 5706.891, 14.2626
11676, 226975, 5706.830, 14.2625
11677, 227124, 5706.769, 14.2623
11678, 228035, 5706.708, 14.2622
11679, 229279, 5706.647, 14.2620
11680, 229965, 5706.586, 14.2619
11681, 229480, 5706.524, 14.2617
11682, 227812, 5706.463, 14.2616
11683, 225425, 5706.402, 14.2614
11684, 222991, 5706.341, 14.2612
11685, 221174, 5706.280, 14.2611
11686, 220575, 5706.219, 14.2609
11687, 221716, 5706.158, 14.2608
11688, 224635, 5706.097, 14.2606
11689, 228237, 5706.035, 14.2605
11690, 230642, 5705.974, 14.2603
11691, 230857, 5705.913, 14.2602
11692, 229894, 5705.852, 14.2600
11693, 229586, 5705.791, 14.2599
11694, 230469, 5705.730, 14.2597
11695, 231558, 5705.669, 14.2596
11696, 232017, 5705.607, 14.2594
11697, 232078, 5705.546, 14.2593
11698, 232042, 5705.485, 14.2591
11699, 231368, 5705.424, 14.2590
11700, 229429, 5705.363, 14.2588
11701, 226677, 5705.302, 14.2587
11702, 224404, 5705.241, 14.2585
11703, 223398, 5705.180, 14.2583
11704, 223257, 5705.118, 14.2582
11705, 223053, 5705.057, 14.2580
11706, 222442, 5704.996, 14.2579
11707, 221976, 5704.935, 14.2577
11708, 222295, 5704.874, 14.2576
11709, 223138, 5704.813, 14.2574
11710, 223486, 5704.752, 14.2573
11711, 222769, 5704.690, 14.2571
11712, 221441, 5704.629, 14.2570
11713, 220071, 5704.568, 14.2568
11714, 218534, 5704.507, 14.2567
11715, 216814, 5704.446, 14.2565
11716, 216026, 5704.385, 14.2564
11717, 217496, 5704.324, 14.2562
11718, 220812, 5704.263, 14.2561
11719, 223895, 5704.201, 14.2559
11720, 225319, 5704.140, 14.2557
11721, 225658, 5704.079, 14.2556
11722, 226177, 5704.018, 14.2554
11723, 227044, 5703.957, 14.2553
11724, 227448, 5703.896, 14.2551
11725, 226819, 5703.835, 14.2550
11726, 225289, 5703.773, 14.2548
11727, 223426, 5703.712, 14.2547
11728, 222189, 5703.651, 14.2545
11729, 222683, 5703.590, 14.2544
11730, 225147, 5703.529, 14.2542
11731, 228246, 5703.468, 14.2541
11732, 230021, 5703.407, 14.2539
11733, 229710, 5703.346, 14.2538
11734, 228241, 5703.284, 14.2536
11735, 226913, 5703.223, 14.2535
11736, 225975, 5703.162, 14.2533
11737, 224689, 5703.101, 14.2532
11738, 222543, 5703.040, 14.2530
11739, 220092, 5702.979, 14.2528
11740, 218486, 5702.918, 14.2527
11741, 218184, 5702.856, 14.2525
11742, 218251, 5702.795, 14.2524
11743, 217153, 5702.734, 14.2522
11744, 214358, 5702.673, 14.2521
11745, 211092, 5702.612, 14.2519
11746, 209397, 5702.551, 14.2518
11747, 210364, 5702.490, 14.2516
11748, 213203, 5702.429, 14.2515
11749, 215973, 5702.367, 14.2513
11750, 217314, 5702.306, 14.2512
11751, 217498, 5702.245, 14.2510
11752, 217735, 5702.184, 14.2509
11753, 218542, 5702.123, 14.2507
11754, 219146, 5702.062, 14.2506
11755, 218514, 5702.001, 14.2504
11756, 216509, 5701.939, 14.2502
11757, 213822, 5701.878, 14.2501
11758, 211318, 5701.817, 14.2499
11759, 209871, 5701.756, 14.2498
11760, 210186, 5701.695, 14.2496
11761, 212011, 5701.634, 14.2495
11762, 213841, 5701.573, 14.2493
11763, 214293, 5701.512, 14.2492
11764, 213710, 5701.450, 14.2490
11765, 213681, 5701.389, 14.2489
11766, 214979, 5701.328, 14.2487
11767, 216669, 5701.267, 14.2486
11768, 217292, 5701.206, 14.2484
11769, 216343, 5701.145, 14.2483
11770, 214612, 5701.084, 14.2481
11771, 213578, 5701.022, 14.2480
11772, 214216, 5700.961, 14.2478
11773, 215741, 5700.900, 14.2477
11774, 215830, 5700.839, 14.2475
11775, 213072, 5700.778, 14.2473
11776, 209028, 5700.717, 14.2472
11777, 206804, 5700.656, 14.2470
11778, 207689, 5700.595, 14.2469
11779, 210358, 5700.533, 14.2467
11780, 213312, 5700.472, 14.2466
11781, 216506, 5700.411, 14.2464
11782, 220180, 5700.350, 14.2463
11783, 223721, 5700.289, 14.2461
11784, 226600, 5700.228, 14.2460
11785, 229250, 5700.167, 14.2458
11786, 232041, 5700.105, 14.2457
11787, 234330, 5700.044, 14.2455
11788, 235366, 5699.983, 14.2454
11789, 235222, 5699.922, 14.2452
11790, 234075, 5699.861, 14.2451
11791, 231625, 5699.800, 14.2449
11792, 228188, 5699.739, 14.2447
11793, 225300, 5699.678, 14.2446
11794, 224088, 5699.616, 14.2444
11795, 223990, 5699.555, 14.2443
11796, 224175, 5699.494, 14.2441
11797, 225092, 5699.433, 14.2440
11798, 227158, 5699.372, 14.2438
11799, 229087, 5699.311, 14.2437
11800, 229438, 5699.250, 14.2435
11801, 229073, 5699.188, 14.2434
11802, 229913, 5699.127, 14.2432
11803, 231551, 5699.066, 14.2431
11804, 231395, 5699.005, 14.2429
11805, 228365, 5698.944, 14.2428
11806, 224416, 5698.883, 14.2426
11807, 221967, 5698.822, 14.2425
11808, 221670, 5698.761, 14.2423
11809, 223282, 5698.699, 14.2422
11810, 226706, 5698.638, 14.2420
11811, 231104, 5698.577, 14.2418
11812, 234619, 5698.516, 14.2417
11813, 236302, 5698.455, 14.2415
11814, 237174, 5698.394, 14.2414
11815, 238289, 5698.333, 14.2412
11816, 238930, 5698.271, 14.2411
11817, 238035, 5698.210, 14.2409
11818, 236277, 5698.149, 14.2408
11819, 235083, 5698.088, 14.2406
11820, 234233, 5698.027, 14.2405
11821, 232220, 5697.966, 14.2403
11822, 228902, 5697.905, 14.2402
11823, 226190, 5697.844, 14.2400
11824, 225665, 5697.782, 14.2399
11825, 226594, 5697.721, 14.2397
11826, 226872, 5697.660, 14.2396
11827, 225304, 5697.599, 14.2394
11828, 222526, 5697.538, 14.2392
11829, 220185, 5697.477, 14.2391
11830, 219640, 5697.416, 14.2389
11831, 221216, 5697.355, 14.2388
11832, 224176, 5697.293, 14.2386
11833, 227197, 5697.232, 14.2385
11834, 229044, 5697.171, 14.2383
11835, 229297, 5697.110, 14.2382
11836, 228824, 5697.049, 14.2380
11837, 229327, 5696.988, 14.2379
11838, 231814, 5696.927, 14.2377
11839, 235433, 5696.865, 14.2376
11840, 238257, 5696.804, 14.2374
11841, 239165, 5696.743, 14.2373
11842, 238355, 5696.682, 14.2371
11843, 236163, 5696.621, 14.2370
11844, 232545, 5696.560, 14.2368
11845, 228093, 5696.499, 14.2367
11846, 224352, 5696.438, 14.2365
11847, 222241, 5696.376, 14.2363
11848, 220966, 5696.315, 14.2362
11849, 219462, 5696.254, 14.2360
11850, 218164, 5696.193, 14.2359
11851, 218218, 5696.132, 14.2357
11852, 219482, 5696.071, 14.2356
11853, 220734, 5696.010, 14.2354
11854, 221660, 5695.948, 14.2353
11855, 223152, 5695.887, 14.2351
11856, 225400, 5695.826, 14.2350
11857, 227023, 5695.765, 14.2348
11858, 226839, 5695.704, 14.2347
11859, 225512, 5695.643, 14.2345
11860, 224567, 5695.582, 14.2344
11861, 224313, 5695.521, 14.2342
11862, 223666, 5695.459, 14.2341
11863, 221903, 5695.398, 14.2339
11864, 219799, 5695.337, 14.2337
11865, 218668, 5695.276, 14.2336
11866, 218635, 5695.215, 14.2334
11867, 218329, 5695.154, 14.2333
11868, 216486, 5695.093, 14.2331
11869, 213601, 5695.031, 14.2330
11870, 211530, 5694.970, 14.2328
11871, 211413, 5694.909, 14.2327
11872, 212571, 5694.848, 14.2325
11873, 213779, 5694.787, 14.2324
11874, 214958, 5694.726, 14.2322
11875, 216705, 5694.665, 14.2321
11876, 218591, 5694.604, 14.2319
11877, 219194, 5694.542, 14.2318
11878, 218133, 5694.481, 14.2316
11879, 217076, 5694.420, 14.2315
11880, 217944, 5694.359, 14.2313
11881, 220584, 5694.298, 14.2311
11882, 222933, 5694.237, 14.2310
11883, 223399, 5694.176, 14.2308
11884, 222529, 5694.114, 14.2307
11885, 222219, 5694.053, 14.2305
11886, 223640, 5693.992, 14.2304
11887, 226064, 5693.931, 14.2302
11888, 227625, 5693.870, 14.2301
11889, 227052, 5693.809, 14.2299
11890, 224581, 5693.748, 14.2298
11891, 221321, 5693.687, 14.2296
11892, 218177, 5693.625, 14.2295
11893, 215648, 5693.564, 14.2293
11894, 214318, 5693.503, 14.2292
11895, 214757, 5693.442, 14.2290
11896, 216751, 5693.381, 14.2289
11897, 219089, 5693.320, 14.2287
11898, 220471, 5693.259, 14.2286
11899, 220461, 5693.197, 14.2284
11900, 219422, 5693.136, 14.2282
11901, 217918, 5693.075, 14.2281
11902, 216482, 5693.014, 14.2279
11903, 215736, 5692.953, 14.2278
11904, 216118, 5692.892, 14.2276
11905, 217316, 5692.831, 14.2275
11906, 218280, 5692.770, 14.2273
11907, 218140, 5692.708, 14.2272
11908, 217111, 5692.647, 14.2270
11909, 216267, 5692.586, 14.2269
11910, 216363, 5692.525, 14.2267
11911, 217187, 5692.464, 14.2266
11912, 218242, 5692.403, 14.2264
11913, 219562, 5692.342, 14.2263
11914, 221182, 5692.280, 14.2261
11915, 222042, 5692.219, 14.2260
11916, 220604, 5692.158, 14.2258
11917, 217019, 5692.097, 14.2256
11918, 213695, 5692.036, 14.2255
11919, 212772, 5691.975, 14.2253
11920, 213605, 5691.914, 14.2252
11921, 213828, 5691.853, 14.2250
11922, 212563, 5691.791, 14.2249
11923, 211328, 5691.730, 14.2247
11924, 211706, 5691.669, 14.2246
11925, 213426, 5691.608, 14.2244
11926, 215292, 5691.547, 14.2243
11927, 216933, 5691.486, 14.2241
11928, 218731, 5691.425, 14.2240
11929, 220515, 5691.363, 14.2238
11930, 221250, 5691.302, 14.2237
11931, 220056, 5691.241, 14.2235
11932, 217277, 5691.180, 14.2234
11933, 214673, 5691.119, 14.2232
11934, 214505, 5691.058, 14.2231
11935, 217694, 5690.997, 14.2229
11936, 222429, 5690.936, 14.2227
11937, 225255, 5690.874, 14.2226
11938, 224302, 5690.813, 14.2224
11939, 221104, 5690.752, 14.2223
11940, 218633, 5690.691, 14.2221
11941, 218019, 5690.630, 14.2220
11942, 218189, 5690.569, 14.2218
11943, 218371, 5690.508, 14.2217
11944, 219403, 5690.446, 14.2215
11945, 221869, 5690.385, 14.2214
11946, 224069, 5690.324, 14.2212
11947, 223251, 5690.263, 14.2211
11948, 218930, 5690.202, 14.2209
11949, 214049, 5690.141, 14.2208
11950, 212340, 5690.080, 14.2206
11951, 214904, 5690.019, 14.2205
11952, 219689, 5689.957, 14.2203
11953, 223900, 5689.896, 14.2201
11954, 226274, 5689.835, 14.2200
11955, 227239, 5689.774, 14.2198
11956, 227760, 5689.713, 14.2197
11957, 228613, 5689.652, 14.2195
11958, 230219, 5689.591, 14.2194
11959, 232343, 5689.529, 14.2192
11960, 233939, 5689.468, 14.2191
11961, 233885, 5689.407, 14.2189
11962, 232061, 5689.346, 14.2188
11963, 229436, 5689.285, 14.2186
11964, 227069, 5689.224, 14.2185
11965, 225372, 5689.163, 14.2183
11966, 224313, 5689.102, 14.2182
11967, 223803, 5689.040, 14.2180
11968, 223758, 5688.979, 14.2179
11969, 224212, 5688.918, 14.2177
11970, 225530, 5688.857, 14.2176
11971, 228021, 5688.796, 14.2174
11972, 231052, 5688.735, 14.2172
11973, 233019, 5688.674, 14.2171
11974, 232702, 5688.612, 14.2169
11975, 230505, 5688.551, 14.2168
11976, 228015, 5688.490, 14.2166
11977, 226498, 5688.429, 14.2165
11978, 226101, 5688.368, 14.2163
11979, 226313, 5688.307, 14.2162
11980, 226773, 5688.246, 14.2160
11981, 227531, 5688.185, 14.2159
11982, 228756, 5688.123, 14.2157
11983, 230286, 5688.062, 14.2156
11984, 231544, 5688.001, 14.2154
11985, 232007, 5687.940, 14.2153
11986, 231852, 5687.879, 14.2151
11987, 231986, 5687.818, 14.2150
11988, 233329, 5687.757, 14.2148
11989, 236005, 5687.695, 14.2146
11990, 239107, 5687.634, 14.2145
11991, 241126, 5687.573, 14.2143
11992, 240882, 5687.512, 14.2142
11993, 238502, 5687.451, 14.2140
11994, 235401, 5687.390, 14.2139
11995, 232877, 5687.329, 14.2137
11996, 230809, 5687.268, 14.2136
11997, 228284, 5687.206, 14.2134
11998, 225378, 5687.145, 14.2133
11999, 223490, 5687.084, 14.2131
12000, 223573, 5687.023, 14.2130
12001, 224770, 5686.962, 14.2128
12002, 225316, 5686.901, 14.2127
12003, 224305, 5686.840, 14.2125
12004, 222127, 5686.779, 14.2124
12005, 219657, 5686.717, 14.2122
12006, 217705, 5686.656, 14.2121
12007, 217033, 5686.595, 14.2119
12008, 218235, 5686.534, 14.2117
12009, 221341, 5686.473, 14.2116
12010, 225560, 5686.412, 14.2114
12011, 229366, 5686.351, 14.2113
12012, 231152, 5686.289, 14.2111
12013, 230532, 5686.228, 14.2110
12014, 229143, 5686.167, 14.2108
12015, 229343, 5686.106, 14.2107
12016, 231648, 5686.045, 14.2105
12017, 234114, 5685.984, 14.2104
12018, 234780, 5685.923, 14.2102
12019, 233982, 5685.862, 14.2101
12020, 233525, 5685.800, 14.2099
12021, 234284, 5685.739, 14.2098
12022, 235568, 5685.678, 14.2096
12023, 236449, 5685.617, 14.2095
12024, 236591, 5685.556, 14.2093
12025, 235898, 5685.495, 14.2091
12026, 234447, 5685.434, 14.2090
12027, 232961, 5685.372, 14.2088
12028, 232533, 5685.311, 14.2087
12029, 233555, 5685.250, 14.2085
12030, 235343, 5685.189, 14.2084
12031, 236863, 5685.128, 14.2082
12032, 237458, 5685.067, 14.2081
12033, 236973, 5685.006, 14.2079
12034, 235768, 5684.945, 14.2078
12035, 234588, 5684.883, 14.2076
12036, 233941, 5684.822, 14.2075
12037, 233668, 5684.761, 14.2073
12038, 233404, 5684.700, 14.2072
12039, 233057, 5684.639, 14.2070
12040, 232259, 5684.578, 14.2069
12041, 230074, 5684.517, 14.2067
12042, 226411, 5684.455, 14.2066
12043, 223382, 5684.394, 14.2064
12044, 223683, 5684.333, 14.2062
12045, 227272, 5684.272, 14.2061
12046, 230949, 5684.211, 14.2059
12047, 231882, 5684.150, 14.2058
12048, 230544, 5684.089, 14.2056
12049, 229475, 5684.028, 14.2055
12050, 230020, 5683.966, 14.2053
12051, 231296, 5683.905, 14.2052
12052, 231850, 5683.844, 14.2050
12053, 231320, 5683.783, 14.2049
12054, 230461, 5683.722, 14.2047
12055, 230213, 5683.661, 14.2046
12056, 230976, 5683.600, 14.2044
12057, 232549, 5683.538, 14.2043
12058, 234628, 5683.477, 14.2041
12059, 237129, 5683.416, 14.2040
12060, 239757, 5683.355, 14.2038
12061, 241518, 5683.294, 14.2036
12062, 241389, 5683.233, 14.2035
12063, 239598, 5683.172, 14.2033
12064, 237471, 5683.111, 14.2032
12065, 235802, 5683.049, 14.2030
12066, 234145, 5682.988, 14.2029
12067, 232067, 5682.927, 14.2027
12068, 230110, 5682.866, 14.2026
12069, 228782, 5682.805, 14.2024
12070, 227466, 5682.744, 14.2023
12071, 225535, 5682.683, 14.2021
12072, 224164, 5682.621, 14.2020
12073, 225636, 5682.560, 14.2018
12074, 230573, 5682.499, 14.2017
12075, 236805, 5682.438, 14.2015
12076, 241445, 5682.377, 14.2014
12077, 243394, 5682.316, 14.2012
12078, 243356, 5682.255, 14.2011
12079, 242137, 5682.194, 14.2009
12080, 239874, 5682.132, 14.2007
12081, 236790, 5682.071, 14.2006
12082, 233676, 5682.010, 14.2004
12083, 231141, 5681.949, 14.2003
12084, 228908, 5681.888, 14.2001
12085, 226476, 5681.827, 14.2000
12086, 224295, 5681.766, 14.1998
12087, 223575, 5681.704, 14.1997
12088, 224835, 5681.643, 14.1995
12089, 227205, 5681.582, 14.1994
12090, 229411, 5681.521, 14.1992
12091, 230852, 5681.460, 14.1991
12092, 231410, 5681.399, 14.1989
12093, 230844, 5681.338, 14.1988
12094, 229084, 5681.277, 14.1986
12095, 226727, 5681.215, 14.1985
12096, 224554, 5681.154, 14.1983
12097, 222780, 5681.093, 14.1981
12098, 221465, 5681.032, 14.1980
12099, 221240, 5680.971, 14.1978
12100, 222641, 5680.910, 14.1977
12101, 224808, 5680.849, 14.1975
12102, 225907, 5680.787, 14.1974
12103, 225022, 5680.726, 14.1972
12104, 222823, 5680.665, 14.1971
12105, 220357, 5680.604, 14.1969
12106, 218198, 5680.543, 14.1968
12107, 216965, 5680.482, 14.1966
12108, 217396, 5680.421, 14.1965
12109, 219306, 5680.360, 14.1963
12110, 221465, 5680.298, 14.1962
12111, 223208, 5680.237, 14.1960
12112, 225217, 5680.176, 14.1959
12113, 227853, 5680.115, 14.1957
12114, 229645, 5680.054, 14.1956
12115, 228722, 5679.993, 14.1954
12116, 225411, 5679.932, 14.1952
12117, 222333, 5679.870, 14.1951
12118, 221890, 5679.809, 14.1949
12119, 224282, 5679.748, 14.1948
12120, 227766, 5679.687, 14.1946
12121, 230164, 5679.626, 14.1945
12122, 230354, 5679.565, 14.1943
12123, 229054, 5679.504, 14.1942
12124, 228110, 5679.443, 14.1940
12125, 228569, 5679.381, 14.1939
12126, 229694, 5679.320, 14.1937
12127, 230346, 5679.259, 14.1936
12128, 230766, 5679.198, 14.1934
12129, 231999, 5679.137, 14.1933
12130, 233856, 5679.076, 14.1931
12131, 234648, 5679.015, 14.1930
12132, 233262, 5678.953, 14.1928
12133, 230677, 5678.892, 14.1926
12134, 229034, 5678.831, 14.1925
12135, 229669, 5678.770, 14.1923
12136, 232262, 5678.709, 14.1922
12137, 235408, 5678.648, 14.1920
12138, 237779, 5678.587, 14.1919
12139, 239087, 5678.526, 14.1917
12140, 240046, 5678.464, 14.1916
12141, 241214, 5678.403, 14.1914
12142, 242014, 5678.342, 14.1913
12143, 241384, 5678.281, 14.1911
12144, 239213, 5678.220, 14.1910
12145, 236484, 5678.159, 14.1908
12146, 234052, 5678.098, 14.1907
12147, 231987, 5678.036, 14.1905
12148, 230198, 5677.975, 14.1904
12149, 228922, 5677.914, 14.1902
12150, 228269, 5677.853, 14.1901
12151, 227956, 5677.792, 14.1899
12152, 227891, 5677.731, 14.1897
12153, 228454, 5677.670, 14.1896
12154, 229748, 5677.609, 14.1894
12155, 231109, 5677.547, 14.1893
12156, 231957, 5677.486, 14.1891
12157, 232736, 5677.425, 14.1890
12158, 234335, 5677.364, 14.1888
12159, 236642, 5677.303, 14.1887
12160, 238304, 5677.242, 14.1885
12161, 238046, 5677.181, 14.1884
12162, 235824, 5677.119, 14.1882
12163, 232584, 5677.058, 14.1881
12164, 229271, 5676.997, 14.1879
12165, 226318, 5676.936, 14.1878
12166, 223899, 5676.875, 14.1876
12167, 222255, 5676.814, 14.1875
12168, 221639, 5676.753, 14.1873
12169, 222100, 5676.692, 14.1871
12170, 223498, 5676.630, 14.1870
12171, 225666, 5676.569, 14.1868
12172, 228289, 5676.508, 14.1867
12173, 230609, 5676.447, 14.1865
12174, 231625, 5676.386, 14.1864
12175, 230891, 5676.325, 14.1862
12176, 228991, 5676.264, 14.1861
12177, 226928, 5676.202, 14.1859
12178, 225202, 5676.141, 14.1858
12179, 223769, 5676.080, 14.1856
12180, 222740, 5676.019, 14.1855
12181, 222606, 5675.958, 14.1853
12182, 223639, 5675.897, 14.1852
12183, 225474, 5675.836, 14.1850
12184, 227432, 5675.775, 14.1849
12185, 228918, 5675.713, 14.1847
12186, 229390, 5675.652, 14.1846
12187, 228343, 5675.591, 14.1844
12188, 225863, 5675.530, 14.1842
12189, 223089, 5675.469, 14.1841
12190, 221707, 5675.408, 14.1839
12191, 222719, 5675.347, 14.1838
12192, 225663, 5675.286, 14.1836
12193, 229053, 5675.224, 14.1835
12194, 231517, 5675.163, 14.1833
12195, 232616, 5675.102, 14.1832
12196, 232721, 5675.041, 14.1830
12197, 232300, 5674.980, 14.1829
12198, 231454, 5674.919, 14.1827
12199, 230079, 5674.858, 14.1826
12200, 228335, 5674.796, 14.1824
12201, 226793, 5674.735, 14.1823
12202, 226149, 5674.674, 14.1821
12203, 226813, 5674.613, 14.1820
12204, 228636, 5674.552, 14.1818
12205, 230920, 5674.491, 14.1816
12206, 232727, 5674.430, 14.1815
12207, 233348, 5674.369, 14.1813
12208, 232512, 5674.307, 14.1812
12209, 230264, 5674.246, 14.1810
12210, 226938, 5674.185, 14.1809
12211, 223351, 5674.124, 14.1807
12212, 220702, 5674.063, 14.1806
12213, 219806, 5674.002, 14.1804
12214, 220360, 5673.941, 14.1803
12215, 221204, 5673.879, 14.1801
12216, 221417, 5673.818, 14.1800
12217, 221047, 5673.757, 14.1798
12218, 220826, 5673.696, 14.1797
12219, 221274, 5673.635, 14.1795
12220, 222124, 5673.574, 14.1794
12221, 222579, 5673.513, 14.1792
12222, 222238, 5673.452, 14.1791
12223, 221717, 5673.390, 14.1789
12224, 221983, 5673.329, 14.1787
12225, 222990, 5673.268, 14.1786
12226, 223489, 5673.207, 14.1784
12227, 222657, 5673.146, 14.1783
12228, 221378, 5673.085, 14.1781
12229, 221017, 5673.024, 14.1780
12230, 221242, 5672.962, 14.1778
12231, 220356, 5672.901, 14.1777
12232, 218130, 5672.840, 14.1775
12233, 216900, 5672.779, 14.1774
12234, 218698, 5672.718, 14.1772
12235, 222077, 5672.657, 14.1771
12236, 223376, 5672.596, 14.1769
12237, 221076, 5672.535, 14.1768
12238, 217373, 5672.473, 14.1766
12239, 215035, 5672.412, 14.1765
12240, 214120, 5672.351, 14.1763
12241, 212928, 5672.290, 14.1761
12242, 211127, 5672.229, 14.1760
12243, 210281, 5672.168, 14.1758
12244, 211393, 5672.107, 14.1757
12245, 213462, 5672.045, 14.1755
12246, 214857, 5671.984, 14.1754
12247, 215103, 5671.923, 14.1752
12248, 214762, 5671.862, 14.1751
12249, 214536, 5671.801, 14.1749
12250, 215142, 5671.740, 14.1748
12251, 217250, 5671.679, 14.1746
12252, 220592, 5671.618, 14.1745
12253, 223659, 5671.556, 14.1743
12254, 225206, 5671.495, 14.1742
12255, 225745, 5671.434, 14.1740
12256, 226675, 5671.373, 14.1739
12257, 228180, 5671.312, 14.1737
12258, 229014, 5671.251, 14.1736
12259, 228275, 5671.190, 14.1734
12260, 226383, 5671.128, 14.1732
12261, 224105, 5671.067, 14.1731
12262, 221557, 5671.006, 14.1729
12263, 218549, 5670.945, 14.1728
12264, 215245, 5670.884, 14.1726
12265, 212148, 5670.823, 14.1725
12266, 209903, 5670.762, 14.1723
12267, 209235, 5670.701, 14.1722
12268, 210354, 5670.639, 14.1720
12269, 212221, 5670.578, 14.1719
12270, 213224, 5670.517, 14.1717
12271, 213013, 5670.456, 14.1716
12272, 212982, 5670.395, 14.1714
12273, 214428, 5670.334, 14.1713
12274, 216914, 5670.273, 14.1711
12275, 219047, 5670.211, 14.1710
12276, 220329, 5670.150, 14.1708
12277, 221525, 5670.089, 14.1706
12278, 223460, 5670.028, 14.1705
12279, 226083, 5669.967, 14.1703
12280, 228652, 5669.906, 14.1702
12281, 230525, 5669.845, 14.1700
12282, 231887, 5669.784, 14.1699
12283, 233673, 5669.722, 14.1697
12284, 236278, 5669.661, 14.1696
12285, 238443, 5669.600, 14.1694
12286, 238334, 5669.539, 14.1693
12287, 236075, 5669.478, 14.1691
12288, 234094, 5669.417, 14.1690
12289, 234177, 5669.356, 14.1688
12290, 235113, 5669.294, 14.1687
12291, 234381, 5669.233, 14.1685
12292, 231467, 5669.172, 14.1684
12293, 228175, 5669.111, 14.1682
12294, 225987, 5669.050, 14.1681
12295, 224621, 5668.989, 14.1679
12296, 223379, 5668.928, 14.1677
12297, 222567, 5668.867, 14.1676
12298, 222837, 5668.805, 14.1674
12299, 223860, 5668.744, 14.1673
12300, 224441, 5668.683, 14.1671
12301, 223861, 5668.622, 14.1670
12302, 222652, 5668.561, 14.1668
12303, 222021, 5668.500, 14.1667
12304, 222574, 5668.439, 14.1665
12305, 223716, 5668.377, 14.1664
12306, 224397, 5668.316, 14.1662
12307, 224328, 5668.255, 14.1661
12308, 224074, 5668.194, 14.1659
12309, 224013, 5668.133, 14.1658
12310, 223931, 5668.072, 14.1656
12311, 223844, 5668.011, 14.1655
12312, 224338, 5667.950, 14.1653
12313, 225457, 5667.888, 14.1651
12314, 226107, 5667.827, 14.1650
12315, 225499, 5667.766, 14.1648
12316, 224558, 5667.705, 14.1647
12317, 224771, 5667.644, 14.1645
12318, 225990, 5667.583, 14.1644
12319, 226677, 5667.522, 14.1642
12320, 226290, 5667.460, 14.1641
12321, 226138, 5667.399, 14.1639
12322, 227516, 5667.338, 14.1638
12323, 229969, 5667.277, 14.1636
12324, 231976, 5667.216, 14.1635
12325, 232689, 5667.155, 14.1633
12326, 232498, 5667.094, 14.1632
12327, 232238, 5667.033, 14.1630
12328, 232360, 5666.971, 14.1629
12329, 232794, 5666.910, 14.1627
12330, 233333, 5666.849, 14.1626
12331, 233893, 5666.788, 14.1624
12332, 234260, 5666.727, 14.1622
12333, 233884, 5666.666, 14.1621
12334, 232527, 5666.605, 14.1619
12335, 231091, 5666.543, 14.1618
12336, 230816, 5666.482, 14.1616
12337, 231417, 5666.421, 14.1615
12338, 231195, 5666.360, 14.1613
12339, 229619, 5666.299, 14.1612
12340, 228331, 5666.238, 14.1610
12341, 228389, 5666.177, 14.1609
12342, 228014, 5666.116, 14.1607
12343, 225088, 5666.054, 14.1606
12344, 220860, 5665.993, 14.1604
12345, 218588, 5665.932, 14.1603
12346, 218761, 5665.871, 14.1601
12347, 218429, 5665.810, 14.1600
12348, 215758, 5665.749, 14.1598
12349, 212602, 5665.688, 14.1596
12350, 211368, 5665.626, 14.1595
12351, 211702, 5665.565, 14.1593
12352, 212075, 5665.504, 14.1592
12353, 212831, 5665.443, 14.1590
12354, 215397, 5665.382, 14.1589
12355, 219414, 5665.321, 14.1587
12356, 222894, 5665.260, 14.1586
12357, 225065, 5665.199, 14.1584
12358, 227218, 5665.137, 14.1583
12359, 230466, 5665.076, 14.1581
12360, 234010, 5665.015, 14.1580
12361, 236064, 5664.954, 14.1578
12362, 235714, 5664.893, 14.1577
12363, 233567, 5664.832, 14.1575
12364, 231193, 5664.771, 14.1574
12365, 230125, 5664.709, 14.1572
12366, 230893, 5664.648, 14.1571
12367, 232676, 5664.587, 14.1569
12368, 234086, 5664.526, 14.1567
12369, 234399, 5664.465, 14.1566
12370, 233995, 5664.404, 14.1564
12371, 233728, 5664.343, 14.1563
12372, 233917, 5664.282, 14.1561
12373, 233851, 5664.220, 14.1560
12374, 232413, 5664.159, 14.1558
12375, 229501, 5664.098, 14.1557
12376, 226644, 5664.037, 14.1555
12377, 225714, 5663.976, 14.1554
12378, 227085, 5663.915, 14.1552
12379, 229617, 5663.854, 14.1551
12380, 232154, 5663.793, 14.1549
12381, 234091, 5663.731, 14.1548
12382, 234678, 5663.670, 14.1546
12383, 233204, 5663.609, 14.1545
12384, 230290, 5663.548, 14.1543
12385, 227691, 5663.487, 14.1541
12386, 226176, 5663.426, 14.1540
12387, 224828, 5663.365, 14.1538
12388, 223061, 5663.303, 14.1537
12389, 221942, 5663.242, 14.1535
12390, 222366, 5663.181, 14.1534
12391, 223296, 5663.120, 14.1532
12392, 223442, 5663.059, 14.1531
12393, 223676, 5662.998, 14.1529
12394, 225773, 5662.937, 14.1528
12395, 229128, 5662.876, 14.1526
12396, 230780, 5662.814, 14.1525
12397, 229075, 5662.753, 14.1523
12398, 225648, 5662.692, 14.1522
12399, 223139, 5662.631, 14.1520
12400, 222212, 5662.570, 14.1519
12401, 221689, 5662.509, 14.1517
12402, 220707, 5662.448, 14.1515
12403, 219635, 5662.386, 14.1514
12404, 219151, 5662.325, 14.1512
12405, 219335, 5662.264, 14.1511
12406, 219962, 5662.203, 14.1509
12407, 221249, 5662.142, 14.1508
12408, 223715, 5662.081, 14.1506
12409, 227027, 5662.020, 14.1505
12410, 229391, 5661.959, 14.1503
12411, 228945, 5661.897, 14.1502
12412, 225899, 5661.836, 14.1500
12413, 222523, 5661.775, 14.1499
12414, 220614, 5661.714, 14.1497
12415, 219885, 5661.653, 14.1496
12416, 219491, 5661.592, 14.1494
12417, 220022, 5661.531, 14.1493
12418, 222572, 5661.469, 14.1491
12419, 226341, 5661.408, 14.1490
12420, 228832, 5661.347, 14.1488
12421, 228631, 5661.286, 14.1486
12422, 226759, 5661.225, 14.1485
12423, 224933, 5661.164, 14.1483
12424, 223582, 5661.103, 14.1482
12425, 222067, 5661.042, 14.1480
12426, 219948, 5660.980, 14.1479
12427, 217403, 5660.919, 14.1477
12428, 214983, 5660.858, 14.1476
12429, 213399, 5660.797, 14.1474
12430, 213024, 5660.736, 14.1473
12431, 213193, 5660.675, 14.1471
12432, 212577, 5660.614, 14.1470
12433, 210733, 5660.552, 14.1468
12434, 208771, 5660.491, 14.1467
12435, 208070, 5660.430, 14.1465
12436, 208880, 5660.369, 14.1464
12437, 210761, 5660.308, 14.1462
12438, 213684, 5660.247, 14.1460
12439, 217585, 5660.186, 14.1459
12440, 221096, 5660.125, 14.1457
12441, 222105, 5660.063, 14.1456
12442, 220179, 5660.002, 14.1454
12443, 217483, 5659.941, 14.1453
12444, 216409, 5659.880, 14.1451
12445, 216823, 5659.819, 14.1450
12446, 216702, 5659.758, 14.1448
12447, 215263, 5659.697, 14.1447
12448, 214124, 5659.635, 14.1445
12449, 214997, 5659.574, 14.1444
12450, 217460, 5659.513, 14.1442
12451, 219940, 5659.452, 14.1441
12452, 221901, 5659.391, 14.1439
12453, 223767, 5659.330, 14.1438
12454, 225348, 5659.269, 14.1436
12455, 225997, 5659.208, 14.1435
12456, 226224, 5659.146, 14.1433
12457, 227425, 5659.085, 14.1431
[truncated: 3,872,431 more chars]
