# Supplementary material for: Characterization data and kinetic studies of novel lipophilic analogues from 2,4-dichlorophenoxyacetic acid and Propanil herbicides
Source: Data Brief. 2020 Aug 21;32:106202. doi: 10.1016/j.dib.2020.106202 (PMC7482028; doi:10.1016/j.dib.2020.106202)
Supplement: Supplementary file 3 [file mmc3.zip › Kinetic raw data_txt/CDOCA_Alex_AO_NaOD_1zg_0h_ascii-spec.txt]

CDOCA_Alex_AO_NaOD
1, 55664, 6413.780, 16.0293
2, 55659, 6413.719, 16.0291
3, 56142, 6413.657, 16.0290
4, 57070, 6413.596, 16.0288
5, 57653, 6413.535, 16.0287
6, 57254, 6413.474, 16.0285
7, 56006, 6413.413, 16.0284
8, 54413, 6413.352, 16.0282
9, 52944, 6413.291, 16.0281
10, 52254, 6413.230, 16.0279
11, 53067, 6413.168, 16.0277
12, 55179, 6413.107, 16.0276
13, 57138, 6413.046, 16.0274
14, 57718, 6412.985, 16.0273
15, 57415, 6412.924, 16.0271
16, 57645, 6412.863, 16.0270
17, 58658, 6412.802, 16.0268
18, 59271, 6412.741, 16.0267
19, 58728, 6412.679, 16.0265
20, 57804, 6412.618, 16.0264
21, 57639, 6412.557, 16.0262
22, 58306, 6412.496, 16.0261
23, 59077, 6412.435, 16.0259
24, 59476, 6412.374, 16.0258
25, 59418, 6412.313, 16.0256
26, 58820, 6412.251, 16.0255
27, 57805, 6412.190, 16.0253
28, 56994, 6412.129, 16.0251
29, 56876, 6412.068, 16.0250
30, 57042, 6412.007, 16.0248
31, 56698, 6411.946, 16.0247
32, 55809, 6411.885, 16.0245
33, 55117, 6411.824, 16.0244
34, 55025, 6411.762, 16.0242
35, 55178, 6411.701, 16.0241
36, 55273, 6411.640, 16.0239
37, 55612, 6411.579, 16.0238
38, 56541, 6411.518, 16.0236
39, 57782, 6411.457, 16.0235
40, 58717, 6411.396, 16.0233
41, 58999, 6411.334, 16.0232
42, 58596, 6411.273, 16.0230
43, 57608, 6411.212, 16.0229
44, 56393, 6411.151, 16.0227
45, 55614, 6411.090, 16.0226
46, 55660, 6411.029, 16.0224
47, 56095, 6410.968, 16.0222
48, 56050, 6410.907, 16.0221
49, 55208, 6410.845, 16.0219
50, 54150, 6410.784, 16.0218
51, 53695, 6410.723, 16.0216
52, 54109, 6410.662, 16.0215
53, 54963, 6410.601, 16.0213
54, 55611, 6410.540, 16.0212
55, 55750, 6410.479, 16.0210
56, 55658, 6410.417, 16.0209
57, 55888, 6410.356, 16.0207
58, 56681, 6410.295, 16.0206
59, 57675, 6410.234, 16.0204
60, 58233, 6410.173, 16.0203
61, 58015, 6410.112, 16.0201
62, 57229, 6410.051, 16.0200
63, 56469, 6409.990, 16.0198
64, 56255, 6409.928, 16.0196
65, 56467, 6409.867, 16.0195
66, 56207, 6409.806, 16.0193
67, 54638, 6409.745, 16.0192
68, 52192, 6409.684, 16.0190
69, 50477, 6409.623, 16.0189
70, 50553, 6409.562, 16.0187
71, 51656, 6409.500, 16.0186
72, 52271, 6409.439, 16.0184
73, 52172, 6409.378, 16.0183
74, 52581, 6409.317, 16.0181
75, 54281, 6409.256, 16.0180
76, 56507, 6409.195, 16.0178
77, 58021, 6409.134, 16.0177
78, 58537, 6409.073, 16.0175
79, 58521, 6409.011, 16.0174
80, 58207, 6408.950, 16.0172
81, 57588, 6408.889, 16.0171
82, 57048, 6408.828, 16.0169
83, 57223, 6408.767, 16.0167
84, 58166, 6408.706, 16.0166
85, 59238, 6408.645, 16.0164
86, 59865, 6408.583, 16.0163
87, 59968, 6408.522, 16.0161
88, 59649, 6408.461, 16.0160
89, 58975, 6408.400, 16.0158
90, 58312, 6408.339, 16.0157
91, 58479, 6408.278, 16.0155
92, 60169, 6408.217, 16.0154
93, 63207, 6408.156, 16.0152
94, 66470, 6408.094, 16.0151
95, 68544, 6408.033, 16.0149
96, 68625, 6407.972, 16.0148
97, 66990, 6407.911, 16.0146
98, 64660, 6407.850, 16.0145
99, 62573, 6407.789, 16.0143
100, 61100, 6407.728, 16.0141
101, 60290, 6407.666, 16.0140
102, 60109, 6407.605, 16.0138
103, 60172, 6407.544, 16.0137
104, 59653, 6407.483, 16.0135
105, 58053, 6407.422, 16.0134
106, 56002, 6407.361, 16.0132
107, 54746, 6407.300, 16.0131
108, 54791, 6407.239, 16.0129
109, 55505, 6407.177, 16.0128
110, 56096, 6407.116, 16.0126
111, 56488, 6407.055, 16.0125
112, 57064, 6406.994, 16.0123
113, 57978, 6406.933, 16.0122
114, 59004, 6406.872, 16.0120
115, 59771, 6406.811, 16.0119
116, 59901, 6406.749, 16.0117
117, 59199, 6406.688, 16.0116
118, 57959, 6406.627, 16.0114
119, 56900, 6406.566, 16.0112
120, 56583, 6406.505, 16.0111
121, 57017, 6406.444, 16.0109
122, 57887, 6406.383, 16.0108
123, 58896, 6406.322, 16.0106
124, 59804, 6406.260, 16.0105
125, 60423, 6406.199, 16.0103
126, 60827, 6406.138, 16.0102
127, 61314, 6406.077, 16.0100
128, 61977, 6406.016, 16.0099
129, 62498, 6405.955, 16.0097
130, 62534, 6405.894, 16.0096
131, 62125, 6405.832, 16.0094
132, 61545, 6405.771, 16.0093
133, 60961, 6405.710, 16.0091
134, 60427, 6405.649, 16.0090
135, 59964, 6405.588, 16.0088
136, 59457, 6405.527, 16.0086
137, 58622, 6405.466, 16.0085
138, 57316, 6405.405, 16.0083
139, 55759, 6405.343, 16.0082
140, 54274, 6405.282, 16.0080
141, 53028, 6405.221, 16.0079
142, 52159, 6405.160, 16.0077
143, 51943, 6405.099, 16.0076
144, 52590, 6405.038, 16.0074
145, 53976, 6404.977, 16.0073
146, 55729, 6404.915, 16.0071
147, 57420, 6404.854, 16.0070
148, 58590, 6404.793, 16.0068
149, 58908, 6404.732, 16.0067
150, 58588, 6404.671, 16.0065
151, 58405, 6404.610, 16.0064
152, 58977, 6404.549, 16.0062
153, 60144, 6404.488, 16.0061
154, 61235, 6404.426, 16.0059
155, 61782, 6404.365, 16.0057
156, 61726, 6404.304, 16.0056
157, 61137, 6404.243, 16.0054
158, 60131, 6404.182, 16.0053
159, 59055, 6404.121, 16.0051
160, 58456, 6404.060, 16.0050
161, 58758, 6403.998, 16.0048
162, 59909, 6403.937, 16.0047
163, 61289, 6403.876, 16.0045
164, 62050, 6403.815, 16.0044
165, 61860, 6403.754, 16.0042
166, 61310, 6403.693, 16.0041
167, 61194, 6403.632, 16.0039
168, 61380, 6403.571, 16.0038
169, 60982, 6403.509, 16.0036
170, 59847, 6403.448, 16.0035
171, 59166, 6403.387, 16.0033
172, 59986, 6403.326, 16.0031
173, 61668, 6403.265, 16.0030
174, 62613, 6403.204, 16.0028
175, 62233, 6403.143, 16.0027
176, 61376, 6403.081, 16.0025
177, 60871, 6403.020, 16.0024
178, 60509, 6402.959, 16.0022
179, 59656, 6402.898, 16.0021
180, 58280, 6402.837, 16.0019
181, 57024, 6402.776, 16.0018
182, 56640, 6402.715, 16.0016
183, 57430, 6402.654, 16.0015
184, 58897, 6402.592, 16.0013
185, 59888, 6402.531, 16.0012
186, 59513, 6402.470, 16.0010
187, 58097, 6402.409, 16.0009
188, 56896, 6402.348, 16.0007
189, 56805, 6402.287, 16.0006
190, 57703, 6402.226, 16.0004
191, 59003, 6402.165, 16.0002
192, 60272, 6402.103, 16.0001
193, 61141, 6402.042, 15.9999
194, 61227, 6401.981, 15.9998
195, 60557, 6401.920, 15.9996
196, 59746, 6401.859, 15.9995
197, 59369, 6401.798, 15.9993
198, 59374, 6401.737, 15.9992
199, 59364, 6401.675, 15.9990
200, 59218, 6401.614, 15.9989
201, 59112, 6401.553, 15.9987
202, 59188, 6401.492, 15.9986
203, 59489, 6401.431, 15.9984
204, 60075, 6401.370, 15.9983
205, 60897, 6401.309, 15.9981
206, 61664, 6401.248, 15.9980
207, 62091, 6401.186, 15.9978
208, 62233, 6401.125, 15.9976
209, 62344, 6401.064, 15.9975
210, 62477, 6401.003, 15.9973
211, 62405, 6400.942, 15.9972
212, 61926, 6400.881, 15.9970
213, 61105, 6400.820, 15.9969
214, 60251, 6400.758, 15.9967
215, 59739, 6400.697, 15.9966
216, 59812, 6400.636, 15.9964
217, 60414, 6400.575, 15.9963
218, 61188, 6400.514, 15.9961
219, 61657, 6400.453, 15.9960
220, 61430, 6400.392, 15.9958
221, 60388, 6400.331, 15.9957
222, 58814, 6400.269, 15.9955
223, 57405, 6400.208, 15.9954
224, 56926, 6400.147, 15.9952
225, 57687, 6400.086, 15.9951
226, 59323, 6400.025, 15.9949
227, 61082, 6399.964, 15.9947
228, 62336, 6399.903, 15.9946
229, 62959, 6399.841, 15.9944
230, 63310, 6399.780, 15.9943
231, 63813, 6399.719, 15.9941
232, 64391, 6399.658, 15.9940
233, 64474, 6399.597, 15.9938
234, 63744, 6399.536, 15.9937
235, 62733, 6399.475, 15.9935
236, 62368, 6399.414, 15.9934
237, 62953, 6399.352, 15.9932
238, 63926, 6399.291, 15.9931
239, 64626, 6399.230, 15.9929
240, 64947, 6399.169, 15.9928
241, 65098, 6399.108, 15.9926
242, 65077, 6399.047, 15.9925
243, 64667, 6398.986, 15.9923
244, 63877, 6398.924, 15.9921
245, 63201, 6398.863, 15.9920
246, 63356, 6398.802, 15.9918
247, 64618, 6398.741, 15.9917
248, 66305, 6398.680, 15.9915
249, 67145, 6398.619, 15.9914
250, 66448, 6398.558, 15.9912
251, 64889, 6398.497, 15.9911
252, 63826, 6398.435, 15.9909
253, 63930, 6398.374, 15.9908
254, 64801, 6398.313, 15.9906
255, 65782, 6398.252, 15.9905
256, 66542, 6398.191, 15.9903
257, 66789, 6398.130, 15.9902
258, 66109, 6398.069, 15.9900
259, 64597, 6398.007, 15.9899
260, 63285, 6397.946, 15.9897
261, 63314, 6397.885, 15.9896
262, 64696, 6397.824, 15.9894
263, 66196, 6397.763, 15.9892
264, 66543, 6397.702, 15.9891
265, 65556, 6397.641, 15.9889
266, 64098, 6397.580, 15.9888
267, 63038, 6397.518, 15.9886
268, 62435, 6397.457, 15.9885
269, 61816, 6397.396, 15.9883
270, 61123, 6397.335, 15.9882
271, 60969, 6397.274, 15.9880
272, 61686, 6397.213, 15.9879
273, 62512, 6397.152, 15.9877
274, 62263, 6397.090, 15.9876
275, 60784, 6397.029, 15.9874
276, 59125, 6396.968, 15.9873
277, 58257, 6396.907, 15.9871
278, 58193, 6396.846, 15.9870
279, 58475, 6396.785, 15.9868
280, 58881, 6396.724, 15.9866
281, 59306, 6396.663, 15.9865
282, 59500, 6396.601, 15.9863
283, 59433, 6396.540, 15.9862
284, 59591, 6396.479, 15.9860
285, 60402, 6396.418, 15.9859
286, 61538, 6396.357, 15.9857
287, 62179, 6396.296, 15.9856
288, 61840, 6396.235, 15.9854
289, 60752, 6396.173, 15.9853
290, 59614, 6396.112, 15.9851
291, 59185, 6396.051, 15.9850
292, 59804, 6395.990, 15.9848
293, 61000, 6395.929, 15.9847
294, 61785, 6395.868, 15.9845
295, 61606, 6395.807, 15.9844
296, 60831, 6395.746, 15.9842
297, 60191, 6395.684, 15.9841
298, 60078, 6395.623, 15.9839
299, 60533, 6395.562, 15.9837
300, 61366, 6395.501, 15.9836
301, 61920, 6395.440, 15.9834
302, 61299, 6395.379, 15.9833
303, 59461, 6395.318, 15.9831
304, 57674, 6395.256, 15.9830
305, 57176, 6395.195, 15.9828
306, 57621, 6395.134, 15.9827
307, 57608, 6395.073, 15.9825
308, 56590, 6395.012, 15.9824
309, 55463, 6394.951, 15.9822
310, 55276, 6394.890, 15.9821
311, 56180, 6394.829, 15.9819
312, 57873, 6394.767, 15.9818
313, 60284, 6394.706, 15.9816
314, 63242, 6394.645, 15.9815
315, 65949, 6394.584, 15.9813
316, 67355, 6394.523, 15.9811
317, 67067, 6394.462, 15.9810
318, 65602, 6394.401, 15.9808
319, 63798, 6394.339, 15.9807
320, 62144, 6394.278, 15.9805
321, 60689, 6394.217, 15.9804
322, 59504, 6394.156, 15.9802
323, 59050, 6394.095, 15.9801
324, 59874, 6394.034, 15.9799
325, 61857, 6393.973, 15.9798
326, 64062, 6393.912, 15.9796
327, 65659, 6393.850, 15.9795
328, 66746, 6393.789, 15.9793
329, 67938, 6393.728, 15.9792
330, 69360, 6393.667, 15.9790
331, 70560, 6393.606, 15.9789
332, 71256, 6393.545, 15.9787
333, 71564, 6393.484, 15.9785
334, 71451, 6393.422, 15.9784
335, 70645, 6393.361, 15.9782
336, 69259, 6393.300, 15.9781
337, 67982, 6393.239, 15.9779
338, 67341, 6393.178, 15.9778
339, 67201, 6393.117, 15.9776
340, 67274, 6393.056, 15.9775
341, 67638, 6392.995, 15.9773
342, 68349, 6392.933, 15.9772
343, 68927, 6392.872, 15.9770
344, 68705, 6392.811, 15.9769
345, 67560, 6392.750, 15.9767
346, 65879, 6392.689, 15.9766
347, 64008, 6392.628, 15.9764
348, 62171, 6392.567, 15.9763
349, 60802, 6392.505, 15.9761
350, 60372, 6392.444, 15.9760
351, 60713, 6392.383, 15.9758
352, 60916, 6392.322, 15.9756
353, 60272, 6392.261, 15.9755
354, 59161, 6392.200, 15.9753
355, 58771, 6392.139, 15.9752
356, 59896, 6392.078, 15.9750
357, 62149, 6392.016, 15.9749
358, 64355, 6391.955, 15.9747
359, 65638, 6391.894, 15.9746
360, 66036, 6391.833, 15.9744
361, 66191, 6391.772, 15.9743
362, 66597, 6391.711, 15.9741
363, 67169, 6391.650, 15.9740
364, 67391, 6391.588, 15.9738
365, 66833, 6391.527, 15.9737
366, 65603, 6391.466, 15.9735
367, 64351, 6391.405, 15.9734
368, 63669, 6391.344, 15.9732
369, 63447, 6391.283, 15.9730
370, 63086, 6391.222, 15.9729
371, 62433, 6391.161, 15.9727
372, 62159, 6391.099, 15.9726
373, 62852, 6391.038, 15.9724
374, 64063, 6390.977, 15.9723
375, 64802, 6390.916, 15.9721
376, 64857, 6390.855, 15.9720
377, 65042, 6390.794, 15.9718
378, 66071, 6390.733, 15.9717
379, 67720, 6390.672, 15.9715
380, 69305, 6390.610, 15.9714
381, 70470, 6390.549, 15.9712
382, 71165, 6390.488, 15.9711
383, 71278, 6390.427, 15.9709
384, 70752, 6390.366, 15.9708
385, 69936, 6390.305, 15.9706
386, 69381, 6390.244, 15.9705
387, 69285, 6390.182, 15.9703
388, 69388, 6390.121, 15.9701
389, 69420, 6390.060, 15.9700
390, 69459, 6389.999, 15.9698
391, 69781, 6389.938, 15.9697
392, 70435, 6389.877, 15.9695
393, 71017, 6389.816, 15.9694
394, 71011, 6389.755, 15.9692
395, 70443, 6389.693, 15.9691
396, 70027, 6389.632, 15.9689
397, 70332, 6389.571, 15.9688
398, 70869, 6389.510, 15.9686
399, 70526, 6389.449, 15.9685
400, 69066, 6389.388, 15.9683
401, 67700, 6389.327, 15.9682
402, 67795, 6389.265, 15.9680
403, 69346, 6389.204, 15.9679
404, 71144, 6389.143, 15.9677
405, 72180, 6389.082, 15.9675
406, 72425, 6389.021, 15.9674
407, 72361, 6388.960, 15.9672
408, 72310, 6388.899, 15.9671
409, 72346, 6388.838, 15.9669
410, 72484, 6388.776, 15.9668
411, 72734, 6388.715, 15.9666
412, 73079, 6388.654, 15.9665
413, 73427, 6388.593, 15.9663
414, 73540, 6388.532, 15.9662
415, 73113, 6388.471, 15.9660
416, 72111, 6388.410, 15.9659
417, 70932, 6388.348, 15.9657
418, 70048, 6388.287, 15.9656
419, 69591, 6388.226, 15.9654
420, 69477, 6388.165, 15.9653
421, 69673, 6388.104, 15.9651
422, 70013, 6388.043, 15.9650
423, 69926, 6387.982, 15.9648
424, 68907, 6387.921, 15.9646
425, 67305, 6387.859, 15.9645
426, 66135, 6387.798, 15.9643
427, 65922, 6387.737, 15.9642
428, 66187, 6387.676, 15.9640
429, 66244, 6387.615, 15.9639
430, 66130, 6387.554, 15.9637
431, 66346, 6387.493, 15.9636
432, 66980, 6387.431, 15.9634
433, 67540, 6387.370, 15.9633
434, 67604, 6387.309, 15.9631
435, 67305, 6387.248, 15.9630
436, 67066, 6387.187, 15.9628
437, 67109, 6387.126, 15.9627
438, 67297, 6387.065, 15.9625
439, 67404, 6387.004, 15.9624
440, 67430, 6386.942, 15.9622
441, 67527, 6386.881, 15.9620
442, 67608, 6386.820, 15.9619
443, 67226, 6386.759, 15.9617
444, 66162, 6386.698, 15.9616
445, 65027, 6386.637, 15.9614
446, 64885, 6386.576, 15.9613
447, 66135, 6386.514, 15.9611
448, 68101, 6386.453, 15.9610
449, 69794, 6386.392, 15.9608
450, 70675, 6386.331, 15.9607
451, 70522, 6386.270, 15.9605
452, 69188, 6386.209, 15.9604
453, 67014, 6386.148, 15.9602
454, 65075, 6386.087, 15.9601
455, 64314, 6386.025, 15.9599
456, 64516, 6385.964, 15.9598
457, 64710, 6385.903, 15.9596
458, 64446, 6385.842, 15.9595
459, 64106, 6385.781, 15.9593
460, 64021, 6385.720, 15.9591
461, 64051, 6385.659, 15.9590
462, 64131, 6385.597, 15.9588
463, 64487, 6385.536, 15.9587
464, 64985, 6385.475, 15.9585
465, 64909, 6385.414, 15.9584
466, 63882, 6385.353, 15.9582
467, 62536, 6385.292, 15.9581
468, 61798, 6385.231, 15.9579
469, 61854, 6385.170, 15.9578
470, 62280, 6385.108, 15.9576
471, 62867, 6385.047, 15.9575
472, 63779, 6384.986, 15.9573
473, 65130, 6384.925, 15.9572
474, 66861, 6384.864, 15.9570
475, 68882, 6384.803, 15.9569
476, 70894, 6384.742, 15.9567
477, 72231, 6384.680, 15.9565
478, 72338, 6384.619, 15.9564
479, 71272, 6384.558, 15.9562
480, 69387, 6384.497, 15.9561
481, 66845, 6384.436, 15.9559
482, 63952, 6384.375, 15.9558
483, 61696, 6384.314, 15.9556
484, 61088, 6384.253, 15.9555
485, 61941, 6384.191, 15.9553
486, 62951, 6384.130, 15.9552
487, 63148, 6384.069, 15.9550
488, 62665, 6384.008, 15.9549
489, 62019, 6383.947, 15.9547
490, 61358, 6383.886, 15.9546
491, 60753, 6383.825, 15.9544
492, 60540, 6383.763, 15.9543
493, 60914, 6383.702, 15.9541
494, 61578, 6383.641, 15.9540
495, 62211, 6383.580, 15.9538
496, 62878, 6383.519, 15.9536
497, 63669, 6383.458, 15.9535
498, 64343, 6383.397, 15.9533
499, 64713, 6383.336, 15.9532
500, 65007, 6383.274, 15.9530
501, 65380, 6383.213, 15.9529
502, 65461, 6383.152, 15.9527
503, 64903, 6383.091, 15.9526
504, 64089, 6383.030, 15.9524
505, 63728, 6382.969, 15.9523
506, 63876, 6382.908, 15.9521
507, 63888, 6382.846, 15.9520
508, 63266, 6382.785, 15.9518
509, 62177, 6382.724, 15.9517
510, 61229, 6382.663, 15.9515
511, 61113, 6382.602, 15.9514
512, 62316, 6382.541, 15.9512
513, 64725, 6382.480, 15.9510
514, 67538, 6382.419, 15.9509
515, 69962, 6382.357, 15.9507
516, 71935, 6382.296, 15.9506
517, 73796, 6382.235, 15.9504
518, 75402, 6382.174, 15.9503
519, 76137, 6382.113, 15.9501
520, 75843, 6382.052, 15.9500
521, 75180, 6381.991, 15.9498
522, 74864, 6381.929, 15.9497
523, 74946, 6381.868, 15.9495
524, 75056, 6381.807, 15.9494
525, 75044, 6381.746, 15.9492
526, 75061, 6381.685, 15.9491
527, 75156, 6381.624, 15.9489
528, 75129, 6381.563, 15.9488
529, 74863, 6381.502, 15.9486
530, 74725, 6381.440, 15.9485
531, 75433, 6381.379, 15.9483
532, 77296, 6381.318, 15.9481
533, 79572, 6381.257, 15.9480
534, 80928, 6381.196, 15.9478
535, 80690, 6381.135, 15.9477
536, 79385, 6381.074, 15.9475
537, 77892, 6381.012, 15.9474
538, 76514, 6380.951, 15.9472
539, 75280, 6380.890, 15.9471
540, 74580, 6380.829, 15.9469
541, 74703, 6380.768, 15.9468
542, 74976, 6380.707, 15.9466
543, 74247, 6380.646, 15.9465
544, 72330, 6380.585, 15.9463
545, 70294, 6380.523, 15.9462
546, 69136, 6380.462, 15.9460
547, 68852, 6380.401, 15.9459
548, 69021, 6380.340, 15.9457
549, 69556, 6380.279, 15.9455
550, 70367, 6380.218, 15.9454
551, 70842, 6380.157, 15.9452
552, 70276, 6380.095, 15.9451
553, 68676, 6380.034, 15.9449
554, 66752, 6379.973, 15.9448
555, 65323, 6379.912, 15.9446
556, 64910, 6379.851, 15.9445
557, 65631, 6379.790, 15.9443
558, 67104, 6379.729, 15.9442
559, 68702, 6379.668, 15.9440
560, 70171, 6379.606, 15.9439
561, 71779, 6379.545, 15.9437
562, 73639, 6379.484, 15.9436
563, 75242, 6379.423, 15.9434
564, 76026, 6379.362, 15.9433
565, 76145, 6379.301, 15.9431
566, 76202, 6379.240, 15.9430
567, 76437, 6379.179, 15.9428
568, 76576, 6379.117, 15.9426
569, 76337, 6379.056, 15.9425
570, 75615, 6378.995, 15.9423
571, 74285, 6378.934, 15.9422
572, 72360, 6378.873, 15.9420
573, 70427, 6378.812, 15.9419
574, 69436, 6378.751, 15.9417
575, 69771, 6378.689, 15.9416
576, 70793, 6378.628, 15.9414
577, 71456, 6378.567, 15.9413
578, 71255, 6378.506, 15.9411
579, 70460, 6378.445, 15.9410
580, 69602, 6378.384, 15.9408
581, 68970, 6378.323, 15.9407
582, 68558, 6378.262, 15.9405
583, 68319, 6378.200, 15.9404
584, 68324, 6378.139, 15.9402
585, 68617, 6378.078, 15.9400
586, 68994, 6378.017, 15.9399
587, 69060, 6377.956, 15.9397
588, 68554, 6377.895, 15.9396
589, 67564, 6377.834, 15.9394
590, 66473, 6377.772, 15.9393
591, 65847, 6377.711, 15.9391
592, 66229, 6377.650, 15.9390
593, 67694, 6377.589, 15.9388
594, 69492, 6377.528, 15.9387
595, 70529, 6377.467, 15.9385
596, 70437, 6377.406, 15.9384
597, 69939, 6377.345, 15.9382
598, 69950, 6377.283, 15.9381
599, 70565, 6377.222, 15.9379
600, 71248, 6377.161, 15.9378
601, 71704, 6377.100, 15.9376
602, 72071, 6377.039, 15.9375
603, 72409, 6376.978, 15.9373
604, 72539, 6376.917, 15.9371
605, 72490, 6376.855, 15.9370
606, 72640, 6376.794, 15.9368
607, 73194, 6376.733, 15.9367
608, 73766, 6376.672, 15.9365
609, 73701, 6376.611, 15.9364
610, 72695, 6376.550, 15.9362
611, 71025, 6376.489, 15.9361
612, 69367, 6376.428, 15.9359
613, 68489, 6376.366, 15.9358
614, 68910, 6376.305, 15.9356
615, 70536, 6376.244, 15.9355
616, 72570, 6376.183, 15.9353
617, 73943, 6376.122, 15.9352
618, 74041, 6376.061, 15.9350
619, 73174, 6376.000, 15.9349
620, 72380, 6375.938, 15.9347
621, 72658, 6375.877, 15.9345
622, 74239, 6375.816, 15.9344
623, 76564, 6375.755, 15.9342
624, 78810, 6375.694, 15.9341
625, 80308, 6375.633, 15.9339
626, 80591, 6375.572, 15.9338
627, 79537, 6375.511, 15.9336
628, 77747, 6375.449, 15.9335
629, 76371, 6375.388, 15.9333
630, 76058, 6375.327, 15.9332
631, 76178, 6375.266, 15.9330
632, 75532, 6375.205, 15.9329
633, 73732, 6375.144, 15.9327
634, 71469, 6375.083, 15.9326
635, 69483, 6375.021, 15.9324
636, 67903, 6374.960, 15.9323
637, 66705, 6374.899, 15.9321
638, 66211, 6374.838, 15.9320
639, 66668, 6374.777, 15.9318
640, 67725, 6374.716, 15.9316
641, 68779, 6374.655, 15.9315
642, 69656, 6374.594, 15.9313
643, 70553, 6374.532, 15.9312
644, 71457, 6374.471, 15.9310
645, 72092, 6374.410, 15.9309
646, 72366, 6374.349, 15.9307
647, 72522, 6374.288, 15.9306
648, 72752, 6374.227, 15.9304
649, 72999, 6374.166, 15.9303
650, 73175, 6374.104, 15.9301
651, 73324, 6374.043, 15.9300
652, 73494, 6373.982, 15.9298
653, 73663, 6373.921, 15.9297
654, 73858, 6373.860, 15.9295
655, 74119, 6373.799, 15.9294
656, 74325, 6373.738, 15.9292
657, 74271, 6373.677, 15.9290
658, 73943, 6373.615, 15.9289
659, 73473, 6373.554, 15.9287
660, 72808, 6373.493, 15.9286
661, 71796, 6373.432, 15.9284
662, 70687, 6373.371, 15.9283
663, 70054, 6373.310, 15.9281
664, 69973, 6373.249, 15.9280
665, 69771, 6373.187, 15.9278
666, 69047, 6373.126, 15.9277
667, 68517, 6373.065, 15.9275
668, 69142, 6373.004, 15.9274
669, 70626, 6372.943, 15.9272
670, 71605, 6372.882, 15.9271
671, 71393, 6372.821, 15.9269
672, 70749, 6372.760, 15.9268
673, 70584, 6372.698, 15.9266
674, 70669, 6372.637, 15.9265
675, 70149, 6372.576, 15.9263
676, 68813, 6372.515, 15.9261
677, 67203, 6372.454, 15.9260
678, 65822, 6372.393, 15.9258
679, 64879, 6372.332, 15.9257
680, 64663, 6372.270, 15.9255
681, 65420, 6372.209, 15.9254
682, 66824, 6372.148, 15.9252
683, 68098, 6372.087, 15.9251
684, 68764, 6372.026, 15.9249
685, 68883, 6371.965, 15.9248
686, 68578, 6371.904, 15.9246
687, 67891, 6371.843, 15.9245
688, 67214, 6371.781, 15.9243
689, 67259, 6371.720, 15.9242
690, 68270, 6371.659, 15.9240
691, 69634, 6371.598, 15.9239
692, 70525, 6371.537, 15.9237
693, 70640, 6371.476, 15.9235
694, 70125, 6371.415, 15.9234
695, 69208, 6371.353, 15.9232
696, 68248, 6371.292, 15.9231
697, 67817, 6371.231, 15.9229
698, 68317, 6371.170, 15.9228
699, 69576, 6371.109, 15.9226
700, 70995, 6371.048, 15.9225
701, 71941, 6370.987, 15.9223
702, 71941, 6370.926, 15.9222
703, 70890, 6370.864, 15.9220
704, 69340, 6370.803, 15.9219
705, 68233, 6370.742, 15.9217
706, 67967, 6370.681, 15.9216
707, 67940, 6370.620, 15.9214
708, 67352, 6370.559, 15.9213
709, 66231, 6370.498, 15.9211
710, 65306, 6370.436, 15.9210
711, 65097, 6370.375, 15.9208
712, 65578, 6370.314, 15.9206
713, 66565, 6370.253, 15.9205
714, 67902, 6370.192, 15.9203
715, 69302, 6370.131, 15.9202
716, 70469, 6370.070, 15.9200
717, 71396, 6370.009, 15.9199
718, 72240, 6369.947, 15.9197
719, 72947, 6369.886, 15.9196
720, 73392, 6369.825, 15.9194
721, 73792, 6369.764, 15.9193
722, 74497, 6369.703, 15.9191
723, 75398, 6369.642, 15.9190
724, 76029, 6369.581, 15.9188
725, 76328, 6369.519, 15.9187
726, 76719, 6369.458, 15.9185
727, 77327, 6369.397, 15.9184
728, 77738, 6369.336, 15.9182
729, 77822, 6369.275, 15.9180
730, 78165, 6369.214, 15.9179
731, 79174, 6369.153, 15.9177
732, 80221, 6369.092, 15.9176
733, 80287, 6369.030, 15.9174
734, 79192, 6368.969, 15.9173
735, 77607, 6368.908, 15.9171
736, 76027, 6368.847, 15.9170
737, 74427, 6368.786, 15.9168
738, 72879, 6368.725, 15.9167
739, 71762, 6368.664, 15.9165
740, 71115, 6368.603, 15.9164
741, 70322, 6368.541, 15.9162
742, 68922, 6368.480, 15.9161
743, 67381, 6368.419, 15.9159
744, 66614, 6368.358, 15.9158
745, 66876, 6368.297, 15.9156
746, 67523, 6368.236, 15.9155
747, 67839, 6368.175, 15.9153
748, 67699, 6368.113, 15.9151
749, 67388, 6368.052, 15.9150
750, 67124, 6367.991, 15.9148
751, 67068, 6367.930, 15.9147
752, 67580, 6367.869, 15.9145
753, 69047, 6367.808, 15.9144
754, 71328, 6367.747, 15.9142
755, 73620, 6367.686, 15.9141
756, 75173, 6367.624, 15.9139
757, 76066, 6367.563, 15.9138
758, 76998, 6367.502, 15.9136
759, 78241, 6367.441, 15.9135
760, 79192, 6367.380, 15.9133
761, 79253, 6367.319, 15.9132
762, 78859, 6367.258, 15.9130
763, 79095, 6367.196, 15.9129
764, 80271, 6367.135, 15.9127
765, 81450, 6367.074, 15.9125
766, 81619, 6367.013, 15.9124
767, 80861, 6366.952, 15.9122
768, 80011, 6366.891, 15.9121
769, 79558, 6366.830, 15.9119
770, 79429, 6366.769, 15.9118
771, 79528, 6366.707, 15.9116
772, 79813, 6366.646, 15.9115
773, 79866, 6366.585, 15.9113
774, 79191, 6366.524, 15.9112
775, 78124, 6366.463, 15.9110
776, 77738, 6366.402, 15.9109
777, 78446, 6366.341, 15.9107
778, 79259, 6366.279, 15.9106
779, 78999, 6366.218, 15.9104
780, 77832, 6366.157, 15.9103
781, 76999, 6366.096, 15.9101
782, 77313, 6366.035, 15.9100
783, 78569, 6365.974, 15.9098
784, 80242, 6365.913, 15.9096
785, 82008, 6365.852, 15.9095
786, 83538, 6365.790, 15.9093
787, 84469, 6365.729, 15.9092
788, 84773, 6365.668, 15.9090
789, 84648, 6365.607, 15.9089
790, 83878, 6365.546, 15.9087
791, 81892, 6365.485, 15.9086
792, 78762, 6365.424, 15.9084
793, 75590, 6365.362, 15.9083
794, 73477, 6365.301, 15.9081
795, 72503, 6365.240, 15.9080
796, 72164, 6365.179, 15.9078
797, 72406, 6365.118, 15.9077
798, 73576, 6365.057, 15.9075
799, 75505, 6364.996, 15.9074
800, 77327, 6364.935, 15.9072
801, 78373, 6364.873, 15.9070
802, 78783, 6364.812, 15.9069
803, 79054, 6364.751, 15.9067
804, 79371, 6364.690, 15.9066
805, 79645, 6364.629, 15.9064
806, 79925, 6364.568, 15.9063
807, 80309, 6364.507, 15.9061
808, 80470, 6364.445, 15.9060
809, 79723, 6364.384, 15.9058
810, 77854, 6364.323, 15.9057
811, 75735, 6364.262, 15.9055
812, 74708, 6364.201, 15.9054
813, 75244, 6364.140, 15.9052
814, 76430, 6364.079, 15.9051
815, 77008, 6364.018, 15.9049
816, 76696, 6363.956, 15.9048
817, 76265, 6363.895, 15.9046
818, 76523, 6363.834, 15.9045
819, 77596, 6363.773, 15.9043
820, 79144, 6363.712, 15.9041
821, 80792, 6363.651, 15.9040
822, 82141, 6363.590, 15.9038
823, 82707, 6363.528, 15.9037
824, 82131, 6363.467, 15.9035
825, 80465, 6363.406, 15.9034
826, 78258, 6363.345, 15.9032
827, 76466, 6363.284, 15.9031
828, 76089, 6363.223, 15.9029
829, 77421, 6363.162, 15.9028
830, 79550, 6363.101, 15.9026
831, 81009, 6363.039, 15.9025
832, 81076, 6362.978, 15.9023
833, 80246, 6362.917, 15.9022
834, 79363, 6362.856, 15.9020
835, 78719, 6362.795, 15.9019
836, 78113, 6362.734, 15.9017
837, 77340, 6362.673, 15.9015
838, 76334, 6362.611, 15.9014
839, 75183, 6362.550, 15.9012
840, 74319, 6362.489, 15.9011
841, 74344, 6362.428, 15.9009
842, 75383, 6362.367, 15.9008
843, 76860, 6362.306, 15.9006
844, 78130, 6362.245, 15.9005
845, 79007, 6362.184, 15.9003
846, 79512, 6362.122, 15.9002
847, 79624, 6362.061, 15.9000
848, 79606, 6362.000, 15.8999
849, 80046, 6361.939, 15.8997
850, 81014, 6361.878, 15.8996
851, 81618, 6361.817, 15.8994
852, 80963, 6361.756, 15.8993
853, 79241, 6361.694, 15.8991
854, 77313, 6361.633, 15.8989
855, 75646, 6361.572, 15.8988
856, 74364, 6361.511, 15.8986
857, 73913, 6361.450, 15.8985
858, 74668, 6361.389, 15.8983
859, 76044, 6361.328, 15.8982
860, 77012, 6361.267, 15.8980
861, 77532, 6361.205, 15.8979
862, 78527, 6361.144, 15.8977
863, 80258, 6361.083, 15.8976
864, 81767, 6361.022, 15.8974
865, 82375, 6360.961, 15.8973
866, 82765, 6360.900, 15.8971
867, 83878, 6360.839, 15.8970
868, 85422, 6360.777, 15.8968
869, 86315, 6360.716, 15.8967
870, 86247, 6360.655, 15.8965
871, 86044, 6360.594, 15.8964
872, 86594, 6360.533, 15.8962
873, 88009, 6360.472, 15.8960
874, 89765, 6360.411, 15.8959
875, 91124, 6360.350, 15.8957
876, 91439, 6360.288, 15.8956
877, 90492, 6360.227, 15.8954
878, 88740, 6360.166, 15.8953
879, 86981, 6360.105, 15.8951
880, 85649, 6360.044, 15.8950
881, 84544, 6359.983, 15.8948
882, 83272, 6359.922, 15.8947
883, 81837, 6359.860, 15.8945
884, 80734, 6359.799, 15.8944
885, 80385, 6359.738, 15.8942
886, 80517, 6359.677, 15.8941
887, 80310, 6359.616, 15.8939
888, 79428, 6359.555, 15.8938
889, 78726, 6359.494, 15.8936
890, 79396, 6359.433, 15.8934
891, 81391, 6359.371, 15.8933
892, 83229, 6359.310, 15.8931
893, 83595, 6359.249, 15.8930
894, 82683, 6359.188, 15.8928
895, 81655, 6359.127, 15.8927
896, 81289, 6359.066, 15.8925
897, 81644, 6359.005, 15.8924
898, 82591, 6358.943, 15.8922
899, 83921, 6358.882, 15.8921
900, 84942, 6358.821, 15.8919
901, 84753, 6358.760, 15.8918
902, 83211, 6358.699, 15.8916
903, 81315, 6358.638, 15.8915
904, 80303, 6358.577, 15.8913
905, 80492, 6358.516, 15.8912
906, 81169, 6358.454, 15.8910
907, 81532, 6358.393, 15.8909
908, 81540, 6358.332, 15.8907
909, 81764, 6358.271, 15.8905
910, 82473, 6358.210, 15.8904
911, 83157, 6358.149, 15.8902
912, 83136, 6358.088, 15.8901
913, 82429, 6358.026, 15.8899
914, 81616, 6357.965, 15.8898
915, 80941, 6357.904, 15.8896
916, 80134, 6357.843, 15.8895
917, 79294, 6357.782, 15.8893
918, 79239, 6357.721, 15.8892
919, 80460, 6357.660, 15.8890
920, 82188, 6357.599, 15.8889
921, 83144, 6357.537, 15.8887
922, 83027, 6357.476, 15.8886
923, 82612, 6357.415, 15.8884
924, 82555, 6357.354, 15.8883
925, 82796, 6357.293, 15.8881
926, 83181, 6357.232, 15.8879
927, 83954, 6357.171, 15.8878
928, 85306, 6357.110, 15.8876
929, 86919, 6357.048, 15.8875
930, 88280, 6356.987, 15.8873
931, 89164, 6356.926, 15.8872
932, 89602, 6356.865, 15.8870
933, 89693, 6356.804, 15.8869
934, 89567, 6356.743, 15.8867
935, 89223, 6356.682, 15.8866
936, 88293, 6356.620, 15.8864
937, 86447, 6356.559, 15.8863
938, 84235, 6356.498, 15.8861
939, 82898, 6356.437, 15.8860
940, 82938, 6356.376, 15.8858
941, 83423, 6356.315, 15.8857
942, 83349, 6356.254, 15.8855
943, 83207, 6356.193, 15.8854
944, 84315, 6356.131, 15.8852
945, 86768, 6356.070, 15.8850
946, 89085, 6356.009, 15.8849
947, 90025, 6355.948, 15.8847
948, 89871, 6355.887, 15.8846
949, 89488, 6355.826, 15.8844
950, 88984, 6355.765, 15.8843
951, 88006, 6355.703, 15.8841
952, 86844, 6355.642, 15.8840
953, 86367, 6355.581, 15.8838
954, 86941, 6355.520, 15.8837
955, 88039, 6355.459, 15.8835
956, 88955, 6355.398, 15.8834
957, 89434, 6355.337, 15.8832
958, 89611, 6355.276, 15.8831
959, 89769, 6355.214, 15.8829
960, 90209, 6355.153, 15.8828
961, 90960, 6355.092, 15.8826
962, 91527, 6355.031, 15.8824
963, 91273, 6354.970, 15.8823
964, 90140, 6354.909, 15.8821
965, 88714, 6354.848, 15.8820
966, 87592, 6354.786, 15.8818
967, 86971, 6354.725, 15.8817
968, 86793, 6354.664, 15.8815
969, 86860, 6354.603, 15.8814
970, 86766, 6354.542, 15.8812
971, 86183, 6354.481, 15.8811
972, 85318, 6354.420, 15.8809
973, 84681, 6354.359, 15.8808
974, 84364, 6354.297, 15.8806
975, 84032, 6354.236, 15.8805
976, 83676, 6354.175, 15.8803
977, 83742, 6354.114, 15.8802
978, 84277, 6354.053, 15.8800
979, 84669, 6353.992, 15.8799
980, 84626, 6353.931, 15.8797
981, 84758, 6353.869, 15.8795
982, 85590, 6353.808, 15.8794
983, 86553, 6353.747, 15.8792
984, 86707, 6353.686, 15.8791
985, 86120, 6353.625, 15.8789
986, 85705, 6353.564, 15.8788
987, 85880, 6353.503, 15.8786
988, 86172, 6353.442, 15.8785
989, 86136, 6353.380, 15.8783
990, 85958, 6353.319, 15.8782
991, 86039, 6353.258, 15.8780
992, 86481, 6353.197, 15.8779
993, 87097, 6353.136, 15.8777
994, 87513, 6353.075, 15.8776
995, 87313, 6353.014, 15.8774
996, 86553, 6352.952, 15.8773
997, 86039, 6352.891, 15.8771
998, 86575, 6352.830, 15.8769
999, 87962, 6352.769, 15.8768
1000, 89288, 6352.708, 15.8766
1001, 90094, 6352.647, 15.8765
1002, 90632, 6352.586, 15.8763
1003, 91013, 6352.525, 15.8762
1004, 90873, 6352.463, 15.8760
1005, 90047, 6352.402, 15.8759
1006, 88849, 6352.341, 15.8757
1007, 87446, 6352.280, 15.8756
1008, 85645, 6352.219, 15.8754
1009, 83567, 6352.158, 15.8753
1010, 81805, 6352.097, 15.8751
1011, 80525, 6352.035, 15.8750
1012, 79111, 6351.974, 15.8748
1013, 77209, 6351.913, 15.8747
1014, 75563, 6351.852, 15.8745
1015, 75157, 6351.791, 15.8744
1016, 75979, 6351.730, 15.8742
1017, 77230, 6351.669, 15.8740
1018, 78457, 6351.608, 15.8739
1019, 79796, 6351.546, 15.8737
1020, 81320, 6351.485, 15.8736
1021, 82760, 6351.424, 15.8734
1022, 83868, 6351.363, 15.8733
1023, 84588, 6351.302, 15.8731
1024, 84939, 6351.241, 15.8730
1025, 85075, 6351.180, 15.8728
1026, 85399, 6351.118, 15.8727
1027, 86255, 6351.057, 15.8725
1028, 87529, 6350.996, 15.8724
1029, 88817, 6350.935, 15.8722
1030, 89852, 6350.874, 15.8721
1031, 90512, 6350.813, 15.8719
1032, 90585, 6350.752, 15.8718
1033, 89994, 6350.691, 15.8716
1034, 89151, 6350.629, 15.8714
1035, 88736, 6350.568, 15.8713
1036, 89029, 6350.507, 15.8711
1037, 89699, 6350.446, 15.8710
1038, 90216, 6350.385, 15.8708
1039, 90315, 6350.324, 15.8707
1040, 90129, 6350.263, 15.8705
1041, 90064, 6350.201, 15.8704
1042, 90474, 6350.140, 15.8702
1043, 91240, 6350.079, 15.8701
1044, 91745, 6350.018, 15.8699
1045, 91425, 6349.957, 15.8698
1046, 90251, 6349.896, 15.8696
1047, 88640, 6349.835, 15.8695
1048, 87138, 6349.774, 15.8693
1049, 86280, 6349.712, 15.8692
1050, 86394, 6349.651, 15.8690
1051, 87214, 6349.590, 15.8689
1052, 87979, 6349.529, 15.8687
1053, 88246, 6349.468, 15.8685
1054, 88417, 6349.407, 15.8684
1055, 89085, 6349.346, 15.8682
1056, 90131, 6349.284, 15.8681
1057, 90884, 6349.223, 15.8679
1058, 91003, 6349.162, 15.8678
1059, 90709, 6349.101, 15.8676
1060, 90255, 6349.040, 15.8675
1061, 89673, 6348.979, 15.8673
1062, 89038, 6348.918, 15.8672
1063, 88512, 6348.857, 15.8670
1064, 88004, 6348.795, 15.8669
1065, 87206, 6348.734, 15.8667
1066, 86142, 6348.673, 15.8666
1067, 85374, 6348.612, 15.8664
1068, 85426, 6348.551, 15.8663
1069, 86120, 6348.490, 15.8661
1070, 86600, 6348.429, 15.8659
1071, 85973, 6348.367, 15.8658
1072, 83992, 6348.306, 15.8656
1073, 81325, 6348.245, 15.8655
1074, 79184, 6348.184, 15.8653
1075, 78494, 6348.123, 15.8652
1076, 79250, 6348.062, 15.8650
1077, 80626, 6348.001, 15.8649
1078, 81655, 6347.940, 15.8647
1079, 81895, 6347.878, 15.8646
1080, 81729, 6347.817, 15.8644
1081, 82146, 6347.756, 15.8643
1082, 83964, 6347.695, 15.8641
1083, 86953, 6347.634, 15.8640
1084, 89817, 6347.573, 15.8638
1085, 91262, 6347.512, 15.8637
1086, 91094, 6347.450, 15.8635
1087, 90228, 6347.389, 15.8634
1088, 89824, 6347.328, 15.8632
1089, 90513, 6347.267, 15.8630
1090, 92103, 6347.206, 15.8629
1091, 93733, 6347.145, 15.8627
1092, 94494, 6347.084, 15.8626
1093, 94220, 6347.023, 15.8624
1094, 93632, 6346.961, 15.8623
1095, 93619, 6346.900, 15.8621
1096, 94562, 6346.839, 15.8620
1097, 96353, 6346.778, 15.8618
1098, 98623, 6346.717, 15.8617
1099, 100636, 6346.656, 15.8615
1100, 101505, 6346.595, 15.8614
1101, 101039, 6346.534, 15.8612
1102, 100038, 6346.472, 15.8611
1103, 99244, 6346.411, 15.8609
1104, 98311, 6346.350, 15.8608
1105, 96440, 6346.289, 15.8606
1106, 93766, 6346.228, 15.8604
1107, 91405, 6346.167, 15.8603
1108, 90256, 6346.106, 15.8601
1109, 90396, 6346.044, 15.8600
1110, 91555, 6345.983, 15.8598
1111, 93343, 6345.922, 15.8597
1112, 94911, 6345.861, 15.8595
1113, 95225, 6345.800, 15.8594
1114, 94075, 6345.739, 15.8592
1115, 92282, 6345.678, 15.8591
1116, 90566, 6345.617, 15.8589
1117, 88759, 6345.555, 15.8588
1118, 86495, 6345.494, 15.8586
1119, 84199, 6345.433, 15.8585
1120, 82829, 6345.372, 15.8583
1121, 82812, 6345.311, 15.8582
1122, 83667, 6345.250, 15.8580
1123, 84658, 6345.189, 15.8579
1124, 85546, 6345.127, 15.8577
1125, 86574, 6345.066, 15.8575
1126, 87832, 6345.005, 15.8574
1127, 88829, 6344.944, 15.8572
1128, 88954, 6344.883, 15.8571
1129, 88401, 6344.822, 15.8569
1130, 88188, 6344.761, 15.8568
1131, 88901, 6344.700, 15.8566
1132, 89827, 6344.638, 15.8565
1133, 89914, 6344.577, 15.8563
1134, 89289, 6344.516, 15.8562
1135, 89007, 6344.455, 15.8560
1136, 89434, 6344.394, 15.8559
1137, 89840, 6344.333, 15.8557
1138, 89747, 6344.272, 15.8556
1139, 89711, 6344.210, 15.8554
1140, 90238, 6344.149, 15.8553
1141, 90742, 6344.088, 15.8551
1142, 90311, 6344.027, 15.8549
1143, 88981, 6343.966, 15.8548
1144, 87530, 6343.905, 15.8546
1145, 86382, 6343.844, 15.8545
1146, 85461, 6343.783, 15.8543
1147, 84875, 6343.721, 15.8542
1148, 84937, 6343.660, 15.8540
1149, 85465, 6343.599, 15.8539
1150, 85730, 6343.538, 15.8537
1151, 85353, 6343.477, 15.8536
1152, 84800, 6343.416, 15.8534
1153, 84760, 6343.355, 15.8533
1154, 85306, 6343.293, 15.8531
1155, 85889, 6343.232, 15.8530
1156, 86010, 6343.171, 15.8528
1157, 85753, 6343.110, 15.8527
1158, 85687, 6343.049, 15.8525
1159, 86327, 6342.988, 15.8524
1160, 87669, 6342.927, 15.8522
1161, 89248, 6342.866, 15.8520
1162, 90647, 6342.804, 15.8519
1163, 91818, 6342.743, 15.8517
1164, 92878, 6342.682, 15.8516
1165, 93721, 6342.621, 15.8514
1166, 94032, 6342.560, 15.8513
1167, 93600, 6342.499, 15.8511
1168, 92606, 6342.438, 15.8510
1169, 91588, 6342.376, 15.8508
1170, 91097, 6342.315, 15.8507
1171, 91225, 6342.254, 15.8505
1172, 91465, 6342.193, 15.8504
1173, 91250, 6342.132, 15.8502
1174, 90625, 6342.071, 15.8501
1175, 90219, 6342.010, 15.8499
1176, 90473, 6341.949, 15.8498
1177, 91103, 6341.887, 15.8496
1178, 91376, 6341.826, 15.8494
1179, 90750, 6341.765, 15.8493
1180, 89281, 6341.704, 15.8491
1181, 87658, 6341.643, 15.8490
1182, 86782, 6341.582, 15.8488
1183, 86995, 6341.521, 15.8487
1184, 87658, 6341.459, 15.8485
1185, 87898, 6341.398, 15.8484
1186, 87717, 6341.337, 15.8482
1187, 87853, 6341.276, 15.8481
1188, 88457, 6341.215, 15.8479
1189, 88631, 6341.154, 15.8478
1190, 87677, 6341.093, 15.8476
1191, 86162, 6341.032, 15.8475
1192, 85153, 6340.970, 15.8473
1193, 84860, 6340.909, 15.8472
1194, 84701, 6340.848, 15.8470
1195, 84334, 6340.787, 15.8469
1196, 83837, 6340.726, 15.8467
1197, 83119, 6340.665, 15.8465
1198, 82059, 6340.604, 15.8464
1199, 81237, 6340.542, 15.8462
1200, 81619, 6340.481, 15.8461
1201, 83179, 6340.420, 15.8459
1202, 84588, 6340.359, 15.8458
1203, 84703, 6340.298, 15.8456
1204, 83838, 6340.237, 15.8455
1205, 83139, 6340.176, 15.8453
1206, 83222, 6340.115, 15.8452
1207, 83967, 6340.053, 15.8450
1208, 85169, 6339.992, 15.8449
1209, 86585, 6339.931, 15.8447
1210, 87552, 6339.870, 15.8446
1211, 87382, 6339.809, 15.8444
1212, 86380, 6339.748, 15.8443
1213, 85821, 6339.687, 15.8441
1214, 86544, 6339.625, 15.8439
1215, 87996, 6339.564, 15.8438
1216, 89015, 6339.503, 15.8436
1217, 89223, 6339.442, 15.8435
1218, 89150, 6339.381, 15.8433
1219, 89168, 6339.320, 15.8432
1220, 88962, 6339.259, 15.8430
1221, 88156, 6339.198, 15.8429
1222, 86970, 6339.136, 15.8427
1223, 85871, 6339.075, 15.8426
1224, 84840, 6339.014, 15.8424
1225, 83393, 6338.953, 15.8423
1226, 81370, 6338.892, 15.8421
1227, 79426, 6338.831, 15.8420
1228, 78560, 6338.770, 15.8418
1229, 79190, 6338.708, 15.8417
1230, 80761, 6338.647, 15.8415
1231, 82330, 6338.586, 15.8414
1232, 83473, 6338.525, 15.8412
1233, 84484, 6338.464, 15.8410
1234, 85603, 6338.403, 15.8409
1235, 86355, 6338.342, 15.8407
1236, 86091, 6338.281, 15.8406
1237, 85088, 6338.219, 15.8404
1238, 84475, 6338.158, 15.8403
1239, 84856, 6338.097, 15.8401
1240, 85555, 6338.036, 15.8400
1241, 85680, 6337.975, 15.8398
1242, 85469, 6337.914, 15.8397
1243, 85852, 6337.853, 15.8395
1244, 86885, 6337.791, 15.8394
1245, 87415, 6337.730, 15.8392
1246, 86467, 6337.669, 15.8391
1247, 84345, 6337.608, 15.8389
1248, 82135, 6337.547, 15.8388
1249, 80645, 6337.486, 15.8386
1250, 80191, 6337.425, 15.8384
1251, 80992, 6337.364, 15.8383
1252, 83139, 6337.302, 15.8381
1253, 86208, 6337.241, 15.8380
1254, 89291, 6337.180, 15.8378
1255, 91644, 6337.119, 15.8377
1256, 93209, 6337.058, 15.8375
1257, 94445, 6336.997, 15.8374
1258, 95696, 6336.936, 15.8372
1259, 96795, 6336.874, 15.8371
1260, 97349, 6336.813, 15.8369
1261, 97344, 6336.752, 15.8368
1262, 97169, 6336.691, 15.8366
1263, 96996, 6336.630, 15.8365
1264, 96454, 6336.569, 15.8363
1265, 95233, 6336.508, 15.8362
1266, 93742, 6336.447, 15.8360
1267, 92748, 6336.385, 15.8359
1268, 92490, 6336.324, 15.8357
1269, 92597, 6336.263, 15.8355
1270, 92741, 6336.202, 15.8354
1271, 92888, 6336.141, 15.8352
1272, 92961, 6336.080, 15.8351
1273, 92812, 6336.019, 15.8349
1274, 92608, 6335.957, 15.8348
1275, 92666, 6335.896, 15.8346
1276, 92766, 6335.835, 15.8345
1277, 92144, 6335.774, 15.8343
1278, 90483, 6335.713, 15.8342
1279, 88459, 6335.652, 15.8340
1280, 87060, 6335.591, 15.8339
1281, 86719, 6335.530, 15.8337
1282, 87310, 6335.468, 15.8336
1283, 88477, 6335.407, 15.8334
1284, 89631, 6335.346, 15.8333
1285, 90086, 6335.285, 15.8331
1286, 89667, 6335.224, 15.8329
1287, 88898, 6335.163, 15.8328
1288, 88260, 6335.102, 15.8326
1289, 87570, 6335.041, 15.8325
1290, 86475, 6334.979, 15.8323
1291, 85182, 6334.918, 15.8322
1292, 84223, 6334.857, 15.8320
1293, 83708, 6334.796, 15.8319
1294, 83361, 6334.735, 15.8317
1295, 83125, 6334.674, 15.8316
1296, 83213, 6334.613, 15.8314
1297, 83559, 6334.551, 15.8313
1298, 83698, 6334.490, 15.8311
1299, 83364, 6334.429, 15.8310
1300, 82959, 6334.368, 15.8308
1301, 83334, 6334.307, 15.8307
1302, 85127, 6334.246, 15.8305
1303, 88173, 6334.185, 15.8304
1304, 91345, 6334.124, 15.8302
1305, 93133, 6334.062, 15.8300
1306, 92800, 6334.001, 15.8299
1307, 91100, 6333.940, 15.8297
1308, 89727, 6333.879, 15.8296
1309, 89897, 6333.818, 15.8294
1310, 91366, 6333.757, 15.8293
1311, 92695, 6333.696, 15.8291
1312, 92471, 6333.634, 15.8290
1313, 90465, 6333.573, 15.8288
1314, 87781, 6333.512, 15.8287
1315, 85848, 6333.451, 15.8285
1316, 85345, 6333.390, 15.8284
1317, 86098, 6333.329, 15.8282
1318, 87704, 6333.268, 15.8281
1319, 89746, 6333.207, 15.8279
1320, 91517, 6333.145, 15.8278
1321, 92260, 6333.084, 15.8276
1322, 91955, 6333.023, 15.8274
1323, 91484, 6332.962, 15.8273
1324, 91675, 6332.901, 15.8271
1325, 92490, 6332.840, 15.8270
1326, 93296, 6332.779, 15.8268
1327, 93550, 6332.717, 15.8267
1328, 93051, 6332.656, 15.8265
1329, 91983, 6332.595, 15.8264
1330, 90966, 6332.534, 15.8262
1331, 90598, 6332.473, 15.8261
1332, 90599, 6332.412, 15.8259
1333, 89895, 6332.351, 15.8258
1334, 87931, 6332.290, 15.8256
1335, 85493, 6332.228, 15.8255
1336, 83879, 6332.167, 15.8253
1337, 83664, 6332.106, 15.8252
1338, 84662, 6332.045, 15.8250
1339, 86504, 6331.984, 15.8249
1340, 88696, 6331.923, 15.8247
1341, 90557, 6331.862, 15.8245
1342, 91805, 6331.800, 15.8244
1343, 92913, 6331.739, 15.8242
1344, 94295, 6331.678, 15.8241
1345, 95493, 6331.617, 15.8239
1346, 95792, 6331.556, 15.8238
1347, 95334, 6331.495, 15.8236
1348, 94870, 6331.434, 15.8235
1349, 94619, 6331.373, 15.8233
1350, 94222, 6331.311, 15.8232
1351, 93726, 6331.250, 15.8230
1352, 93765, 6331.189, 15.8229
1353, 94563, 6331.128, 15.8227
1354, 95412, 6331.067, 15.8226
1355, 95455, 6331.006, 15.8224
1356, 94614, 6330.945, 15.8223
1357, 93539, 6330.883, 15.8221
1358, 92870, 6330.822, 15.8219
1359, 92622, 6330.761, 15.8218
1360, 92196, 6330.700, 15.8216
1361, 91105, 6330.639, 15.8215
1362, 89720, 6330.578, 15.8213
1363, 88958, 6330.517, 15.8212
1364, 89052, 6330.456, 15.8210
1365, 89169, 6330.394, 15.8209
1366, 88612, 6330.333, 15.8207
1367, 87742, 6330.272, 15.8206
1368, 87148, 6330.211, 15.8204
1369, 86641, 6330.150, 15.8203
1370, 85894, 6330.089, 15.8201
1371, 85467, 6330.028, 15.8200
1372, 86085, 6329.966, 15.8198
1373, 87259, 6329.905, 15.8197
1374, 87837, 6329.844, 15.8195
1375, 87750, 6329.783, 15.8193
1376, 88005, 6329.722, 15.8192
1377, 88963, 6329.661, 15.8190
1378, 89819, 6329.600, 15.8189
1379, 89978, 6329.539, 15.8187
1380, 89780, 6329.477, 15.8186
1381, 89626, 6329.416, 15.8184
1382, 89462, 6329.355, 15.8183
1383, 89481, 6329.294, 15.8181
1384, 90248, 6329.233, 15.8180
1385, 91642, 6329.172, 15.8178
1386, 92698, 6329.111, 15.8177
1387, 93024, 6329.049, 15.8175
1388, 93410, 6328.988, 15.8174
1389, 94399, 6328.927, 15.8172
1390, 95209, 6328.866, 15.8171
1391, 94848, 6328.805, 15.8169
1392, 93513, 6328.744, 15.8168
1393, 92023, 6328.683, 15.8166
1394, 90557, 6328.622, 15.8164
1395, 88892, 6328.560, 15.8163
1396, 87374, 6328.499, 15.8161
1397, 86675, 6328.438, 15.8160
1398, 86802, 6328.377, 15.8158
1399, 87180, 6328.316, 15.8157
1400, 87636, 6328.255, 15.8155
1401, 88611, 6328.194, 15.8154
1402, 90403, 6328.132, 15.8152
1403, 92705, 6328.071, 15.8151
1404, 94811, 6328.010, 15.8149
1405, 95982, 6327.949, 15.8148
1406, 95845, 6327.888, 15.8146
1407, 94829, 6327.827, 15.8145
1408, 93975, 6327.766, 15.8143
1409, 93888, 6327.705, 15.8142
1410, 94078, 6327.643, 15.8140
1411, 93720, 6327.582, 15.8138
1412, 92839, 6327.521, 15.8137
1413, 92293, 6327.460, 15.8135
1414, 92725, 6327.399, 15.8134
1415, 93928, 6327.338, 15.8132
1416, 95131, 6327.277, 15.8131
1417, 95644, 6327.215, 15.8129
1418, 95345, 6327.154, 15.8128
1419, 94734, 6327.093, 15.8126
1420, 94366, 6327.032, 15.8125
1421, 94135, 6326.971, 15.8123
1422, 93490, 6326.910, 15.8122
1423, 92434, 6326.849, 15.8120
1424, 91841, 6326.788, 15.8119
1425, 92523, 6326.726, 15.8117
1426, 94428, 6326.665, 15.8116
1427, 96960, 6326.604, 15.8114
1428, 99538, 6326.543, 15.8113
1429, 101500, 6326.482, 15.8111
1430, 102158, 6326.421, 15.8109
1431, 101557, 6326.360, 15.8108
1432, 100768, 6326.298, 15.8106
1433, 100839, 6326.237, 15.8105
1434, 101737, 6326.176, 15.8103
1435, 102698, 6326.115, 15.8102
1436, 103128, 6326.054, 15.8100
1437, 102662, 6325.993, 15.8099
1438, 100952, 6325.932, 15.8097
1439, 98149, 6325.871, 15.8096
1440, 95255, 6325.809, 15.8094
1441, 93288, 6325.748, 15.8093
1442, 92324, 6325.687, 15.8091
1443, 91901, 6325.626, 15.8090
1444, 91930, 6325.565, 15.8088
1445, 92427, 6325.504, 15.8087
1446, 92769, 6325.443, 15.8085
1447, 92198, 6325.381, 15.8083
1448, 90991, 6325.320, 15.8082
1449, 90252, 6325.259, 15.8080
1450, 90476, 6325.198, 15.8079
1451, 91012, 6325.137, 15.8077
1452, 91000, 6325.076, 15.8076
1453, 90157, 6325.015, 15.8074
1454, 88582, 6324.954, 15.8073
1455, 86547, 6324.892, 15.8071
1456, 84702, 6324.831, 15.8070
1457, 83953, 6324.770, 15.8068
1458, 84785, 6324.709, 15.8067
1459, 86942, 6324.648, 15.8065
1460, 89703, 6324.587, 15.8064
1461, 92195, 6324.526, 15.8062
1462, 93625, 6324.464, 15.8061
1463, 93830, 6324.403, 15.8059
1464, 93610, 6324.342, 15.8058
1465, 93967, 6324.281, 15.8056
1466, 94947, 6324.220, 15.8054
1467, 95655, 6324.159, 15.8053
1468, 95411, 6324.098, 15.8051
1469, 94516, 6324.037, 15.8050
1470, 93834, 6323.975, 15.8048
1471, 94042, 6323.914, 15.8047
1472, 95214, 6323.853, 15.8045
1473, 96731, 6323.792, 15.8044
1474, 97684, 6323.731, 15.8042
1475, 97778, 6323.670, 15.8041
1476, 97700, 6323.609, 15.8039
1477, 98180, 6323.548, 15.8038
1478, 98965, 6323.486, 15.8036
1479, 99327, 6323.425, 15.8035
1480, 99300, 6323.364, 15.8033
1481, 99528, 6323.303, 15.8032
1482, 99993, 6323.242, 15.8030
1483, 99856, 6323.181, 15.8028
1484, 98708, 6323.120, 15.8027
1485, 97126, 6323.058, 15.8025
1486, 95687, 6322.997, 15.8024
1487, 94226, 6322.936, 15.8022
1488, 92522, 6322.875, 15.8021
1489, 91050, 6322.814, 15.8019
1490, 90500, 6322.753, 15.8018
1491, 90891, 6322.692, 15.8016
1492, 91552, 6322.631, 15.8015
1493, 91778, 6322.569, 15.8013
1494, 91359, 6322.508, 15.8012
1495, 90835, 6322.447, 15.8010
1496, 91290, 6322.386, 15.8009
1497, 93412, 6322.325, 15.8007
1498, 96570, 6322.264, 15.8006
1499, 99294, 6322.203, 15.8004
1500, 100751, 6322.141, 15.8003
1501, 101215, 6322.080, 15.8001
1502, 101029, 6322.019, 15.7999
1503, 99964, 6321.958, 15.7998
1504, 98038, 6321.897, 15.7996
1505, 96192, 6321.836, 15.7995
1506, 95318, 6321.775, 15.7993
1507, 94976, 6321.714, 15.7992
1508, 93794, 6321.652, 15.7990
1509, 91102, 6321.591, 15.7989
1510, 87698, 6321.530, 15.7987
1511, 85029, 6321.469, 15.7986
1512, 83983, 6321.408, 15.7984
1513, 84466, 6321.347, 15.7983
1514, 85865, 6321.286, 15.7981
1515, 87728, 6321.224, 15.7980
1516, 89978, 6321.163, 15.7978
1517, 92468, 6321.102, 15.7977
1518, 94572, 6321.041, 15.7975
1519, 95577, 6320.980, 15.7973
1520, 95440, 6320.919, 15.7972
1521, 94756, 6320.858, 15.7970
1522, 93996, 6320.797, 15.7969
1523, 93215, 6320.735, 15.7967
1524, 92499, 6320.674, 15.7966
1525, 92154, 6320.613, 15.7964
1526, 92225, 6320.552, 15.7963
1527, 92327, 6320.491, 15.7961
1528, 92176, 6320.430, 15.7960
1529, 91932, 6320.369, 15.7958
1530, 91877, 6320.307, 15.7957
1531, 92163, 6320.246, 15.7955
1532, 92961, 6320.185, 15.7954
1533, 94347, 6320.124, 15.7952
1534, 95855, 6320.063, 15.7951
1535, 96692, 6320.002, 15.7949
1536, 96617, 6319.941, 15.7948
1537, 96095, 6319.880, 15.7946
1538, 95394, 6319.818, 15.7944
1539, 94195, 6319.757, 15.7943
1540, 92528, 6319.696, 15.7941
1541, 91410, 6319.635, 15.7940
1542, 91897, 6319.574, 15.7938
1543, 93783, 6319.513, 15.7937
1544, 95696, 6319.452, 15.7935
1545, 96236, 6319.390, 15.7934
1546, 94833, 6319.329, 15.7932
1547, 92054, 6319.268, 15.7931
1548, 89531, 6319.207, 15.7929
1549, 89009, 6319.146, 15.7928
1550, 90800, 6319.085, 15.7926
1551, 93378, 6319.024, 15.7925
1552, 94978, 6318.963, 15.7923
1553, 95239, 6318.901, 15.7922
1554, 94940, 6318.840, 15.7920
1555, 94647, 6318.779, 15.7918
1556, 94339, 6318.718, 15.7917
1557, 93969, 6318.657, 15.7915
1558, 93599, 6318.596, 15.7914
1559, 93099, 6318.535, 15.7912
1560, 92368, 6318.473, 15.7911
1561, 91813, 6318.412, 15.7909
1562, 92011, 6318.351, 15.7908
1563, 92948, 6318.290, 15.7906
1564, 94108, 6318.229, 15.7905
1565, 95230, 6318.168, 15.7903
1566, 96489, 6318.107, 15.7902
1567, 97870, 6318.046, 15.7900
1568, 98798, 6317.984, 15.7899
1569, 98492, 6317.923, 15.7897
1570, 96616, 6317.862, 15.7896
1571, 93802, 6317.801, 15.7894
1572, 91682, 6317.740, 15.7893
1573, 91826, 6317.679, 15.7891
1574, 94152, 6317.618, 15.7889
1575, 96755, 6317.556, 15.7888
1576, 97867, 6317.495, 15.7886
1577, 97654, 6317.434, 15.7885
1578, 97507, 6317.373, 15.7883
1579, 98006, 6317.312, 15.7882
1580, 98512, 6317.251, 15.7880
1581, 98469, 6317.190, 15.7879
1582, 98117, 6317.129, 15.7877
1583, 97759, 6317.067, 15.7876
1584, 97189, 6317.006, 15.7874
1585, 96184, 6316.945, 15.7873
1586, 94976, 6316.884, 15.7871
1587, 94048, 6316.823, 15.7870
1588, 93845, 6316.762, 15.7868
1589, 94659, 6316.701, 15.7867
1590, 96190, 6316.639, 15.7865
1591, 97227, 6316.578, 15.7863
1592, 96472, 6316.517, 15.7862
1593, 93960, 6316.456, 15.7860
1594, 91189, 6316.395, 15.7859
1595, 89652, 6316.334, 15.7857
1596, 89639, 6316.273, 15.7856
1597, 90475, 6316.212, 15.7854
1598, 91371, 6316.150, 15.7853
1599, 91879, 6316.089, 15.7851
1600, 92132, 6316.028, 15.7850
1601, 92852, 6315.967, 15.7848
1602, 94629, 6315.906, 15.7847
1603, 96940, 6315.845, 15.7845
1604, 98363, 6315.784, 15.7844
1605, 97985, 6315.722, 15.7842
1606, 96286, 6315.661, 15.7841
1607, 94540, 6315.600, 15.7839
1608, 93794, 6315.539, 15.7838
1609, 94465, 6315.478, 15.7836
1610, 96215, 6315.417, 15.7834
1611, 97944, 6315.356, 15.7833
1612, 98436, 6315.295, 15.7831
1613, 97393, 6315.233, 15.7830
1614, 95497, 6315.172, 15.7828
1615, 93409, 6315.111, 15.7827
1616, 91300, 6315.050, 15.7825
1617, 89533, 6314.989, 15.7824
1618, 88982, 6314.928, 15.7822
1619, 90091, 6314.867, 15.7821
1620, 92098, 6314.805, 15.7819
1621, 93740, 6314.744, 15.7818
1622, 94464, 6314.683, 15.7816
1623, 94611, 6314.622, 15.7815
1624, 94841, 6314.561, 15.7813
1625, 95649, 6314.500, 15.7812
1626, 96965, 6314.439, 15.7810
1627, 97876, 6314.378, 15.7808
1628, 97361, 6314.316, 15.7807
1629, 95784, 6314.255, 15.7805
1630, 94972, 6314.194, 15.7804
1631, 96119, 6314.133, 15.7802
1632, 98199, 6314.072, 15.7801
1633, 99315, 6314.011, 15.7799
1634, 99086, 6313.950, 15.7798
1635, 98565, 6313.888, 15.7796
1636, 98138, 6313.827, 15.7795
1637, 96942, 6313.766, 15.7793
1638, 94687, 6313.705, 15.7792
1639, 92738, 6313.644, 15.7790
1640, 92507, 6313.583, 15.7789
1641, 93480, 6313.522, 15.7787
1642, 93782, 6313.461, 15.7786
1643, 92538, 6313.399, 15.7784
1644, 90899, 6313.338, 15.7783
1645, 90659, 6313.277, 15.7781
1646, 92336, 6313.216, 15.7779
1647, 94822, 6313.155, 15.7778
1648, 96624, 6313.094, 15.7776
1649, 97170, 6313.033, 15.7775
1650, 96928, 6312.972, 15.7773
1651, 96524, 6312.910, 15.7772
1652, 96126, 6312.849, 15.7770
1653, 95792, 6312.788, 15.7769
1654, 96031, 6312.727, 15.7767
1655, 97459, 6312.666, 15.7766
1656, 99783, 6312.605, 15.7764
1657, 101606, 6312.544, 15.7763
1658, 101640, 6312.482, 15.7761
1659, 100017, 6312.421, 15.7760
1660, 98087, 6312.360, 15.7758
1661, 96984, 6312.299, 15.7757
1662, 96689, 6312.238, 15.7755
1663, 96617, 6312.177, 15.7753
1664, 96692, 6312.116, 15.7752
1665, 97407, 6312.055, 15.7750
1666, 98853, 6311.993, 15.7749
1667, 100174, 6311.932, 15.7747
1668, 100312, 6311.871, 15.7746
1669, 99109, 6311.810, 15.7744
1670, 97409, 6311.749, 15.7743
1671, 96181, 6311.688, 15.7741
1672, 95834, 6311.627, 15.7740
1673, 96260, 6311.565, 15.7738
1674, 97121, 6311.504, 15.7737
1675, 98035, 6311.443, 15.7735
1676, 98773, 6311.382, 15.7734
1677, 99437, 6311.321, 15.7732
1678, 100226, 6311.260, 15.7731
1679, 100992, 6311.199, 15.7729
1680, 101309, 6311.138, 15.7728
1681, 101072, 6311.076, 15.7726
1682, 100654, 6311.015, 15.7724
1683, 100317, 6310.954, 15.7723
1684, 99783, 6310.893, 15.7721
1685, 98707, 6310.832, 15.7720
1686, 97287, 6310.771, 15.7718
1687, 96184, 6310.710, 15.7717
1688, 95992, 6310.648, 15.7715
1689, 97008, 6310.587, 15.7714
1690, 99223, 6310.526, 15.7712
1691, 102138, 6310.465, 15.7711
1692, 104642, 6310.404, 15.7709
1693, 105485, 6310.343, 15.7708
1694, 104047, 6310.282, 15.7706
1695, 100733, 6310.221, 15.7705
1696, 96785, 6310.159, 15.7703
1697, 93708, 6310.098, 15.7702
1698, 92490, 6310.037, 15.7700
1699, 93016, 6309.976, 15.7698
1700, 94251, 6309.915, 15.7697
1701, 95139, 6309.854, 15.7695
1702, 95259, 6309.793, 15.7694
1703, 94664, 6309.731, 15.7692
1704, 93517, 6309.670, 15.7691
1705, 92216, 6309.609, 15.7689
1706, 91596, 6309.548, 15.7688
1707, 92470, 6309.487, 15.7686
1708, 94870, 6309.426, 15.7685
1709, 97870, 6309.365, 15.7683
1710, 100158, 6309.304, 15.7682
1711, 100822, 6309.242, 15.7680
1712, 99868, 6309.181, 15.7679
1713, 98149, 6309.120, 15.7677
1714, 96674, 6309.059, 15.7676
1715, 95800, 6308.998, 15.7674
1716, 95230, 6308.937, 15.7673
1717, 94714, 6308.876, 15.7671
1718, 94420, 6308.814, 15.7669
1719, 94593, 6308.753, 15.7668
1720, 95305, 6308.692, 15.7666
1721, 96566, 6308.631, 15.7665
1722, 98133, 6308.570, 15.7663
1723, 99081, 6308.509, 15.7662
1724, 98448, 6308.448, 15.7660
1725, 96725, 6308.387, 15.7659
1726, 95804, 6308.325, 15.7657
1727, 96700, 6308.264, 15.7656
1728, 98104, 6308.203, 15.7654
1729, 98170, 6308.142, 15.7653
1730, 97052, 6308.081, 15.7651
1731, 96399, 6308.020, 15.7650
1732, 96737, 6307.959, 15.7648
1733, 96873, 6307.897, 15.7647
1734, 95927, 6307.836, 15.7645
1735, 94542, 6307.775, 15.7643
1736, 93691, 6307.714, 15.7642
1737, 93477, 6307.653, 15.7640
1738, 93607, 6307.592, 15.7639
1739, 93960, 6307.531, 15.7637
1740, 94089, 6307.470, 15.7636
1741, 93149, 6307.408, 15.7634
1742, 91126, 6307.347, 15.7633
1743, 89362, 6307.286, 15.7631
1744, 89072, 6307.225, 15.7630
1745, 89933, 6307.164, 15.7628
1746, 90880, 6307.103, 15.7627
1747, 91602, 6307.042, 15.7625
1748, 92433, 6306.980, 15.7624
1749, 93322, 6306.919, 15.7622
1750, 93951, 6306.858, 15.7621
1751, 94568, 6306.797, 15.7619
1752, 95743, 6306.736, 15.7618
1753, 97410, 6306.675, 15.7616
1754, 98901, 6306.614, 15.7614
1755, 99779, 6306.553, 15.7613
1756, 99959, 6306.491, 15.7611
1757, 99258, 6306.430, 15.7610
1758, 97761, 6306.369, 15.7608
1759, 96512, 6306.308, 15.7607
1760, 96795, 6306.247, 15.7605
1761, 98513, 6306.186, 15.7604
1762, 100077, 6306.125, 15.7602
1763, 100161, 6306.063, 15.7601
1764, 98882, 6306.002, 15.7599
1765, 97091, 6305.941, 15.7598
1766, 95364, 6305.880, 15.7596
1767, 94041, 6305.819, 15.7595
1768, 93458, 6305.758, 15.7593
1769, 93542, 6305.697, 15.7592
1770, 93744, 6305.636, 15.7590
1771, 93904, 6305.574, 15.7588
1772, 94652, 6305.513, 15.7587
1773, 96326, 6305.452, 15.7585
1774, 98032, 6305.391, 15.7584
1775, 98499, 6305.330, 15.7582
1776, 97577, 6305.269, 15.7581
1777, 96122, 6305.208, 15.7579
1778, 94694, 6305.146, 15.7578
1779, 93307, 6305.085, 15.7576
1780, 92359, 6305.024, 15.7575
1781, 92745, 6304.963, 15.7573
1782, 94582, 6304.902, 15.7572
1783, 96645, 6304.841, 15.7570
1784, 97685, 6304.780, 15.7569
1785, 97866, 6304.719, 15.7567
1786, 98332, 6304.657, 15.7566
1787, 99653, 6304.596, 15.7564
1788, 101323, 6304.535, 15.7563
1789, 102614, 6304.474, 15.7561
1790, 103277, 6304.413, 15.7559
1791, 103361, 6304.352, 15.7558
1792, 102836, 6304.291, 15.7556
1793, 101692, 6304.229, 15.7555
1794, 100138, 6304.168, 15.7553
1795, 98589, 6304.107, 15.7552
1796, 97567, 6304.046, 15.7550
1797, 97595, 6303.985, 15.7549
1798, 98821, 6303.924, 15.7547
1799, 100648, 6303.863, 15.7546
1800, 101999, 6303.802, 15.7544
1801, 102131, 6303.740, 15.7543
1802, 101084, 6303.679, 15.7541
1803, 99357, 6303.618, 15.7540
1804, 97479, 6303.557, 15.7538
1805, 95963, 6303.496, 15.7537
1806, 95256, 6303.435, 15.7535
1807, 95337, 6303.374, 15.7533
1808, 95590, 6303.312, 15.7532
1809, 95422, 6303.251, 15.7530
1810, 94949, 6303.190, 15.7529
1811, 94784, 6303.129, 15.7527
1812, 95174, 6303.068, 15.7526
1813, 95557, 6303.007, 15.7524
1814, 95020, 6302.946, 15.7523
1815, 93201, 6302.885, 15.7521
1816, 90883, 6302.823, 15.7520
1817, 89631, 6302.762, 15.7518
1818, 90429, 6302.701, 15.7517
1819, 92503, 6302.640, 15.7515
1820, 93916, 6302.579, 15.7514
1821, 93698, 6302.518, 15.7512
1822, 92954, 6302.457, 15.7511
1823, 93387, 6302.395, 15.7509
1824, 95147, 6302.334, 15.7508
1825, 96883, 6302.273, 15.7506
1826, 97701, 6302.212, 15.7504
1827, 98158, 6302.151, 15.7503
1828, 99106, 6302.090, 15.7501
1829, 100407, 6302.029, 15.7500
1830, 101254, 6301.968, 15.7498
1831, 101254, 6301.906, 15.7497
1832, 100656, 6301.845, 15.7495
1833, 99744, 6301.784, 15.7494
1834, 98517, 6301.723, 15.7492
1835, 96999, 6301.662, 15.7491
1836, 95638, 6301.601, 15.7489
1837, 95200, 6301.540, 15.7488
1838, 96055, 6301.479, 15.7486
1839, 97491, 6301.417, 15.7485
1840, 98104, 6301.356, 15.7483
1841, 97223, 6301.295, 15.7482
1842, 95650, 6301.234, 15.7480
1843, 94415, 6301.173, 15.7478
1844, 93266, 6301.112, 15.7477
1845, 91390, 6301.051, 15.7475
1846, 89464, 6300.989, 15.7474
1847, 89507, 6300.928, 15.7472
1848, 92074, 6300.867, 15.7471
1849, 94846, 6300.806, 15.7469
1850, 95138, 6300.745, 15.7468
1851, 93125, 6300.684, 15.7466
1852, 91409, 6300.623, 15.7465
1853, 91743, 6300.562, 15.7463
1854, 93370, 6300.500, 15.7462
1855, 94606, 6300.439, 15.7460
1856, 94928, 6300.378, 15.7459
1857, 95053, 6300.317, 15.7457
1858, 95657, 6300.256, 15.7456
1859, 96600, 6300.195, 15.7454
1860, 97241, 6300.134, 15.7453
1861, 97209, 6300.072, 15.7451
1862, 96797, 6300.011, 15.7449
1863, 96547, 6299.950, 15.7448
1864, 96446, 6299.889, 15.7446
1865, 95912, 6299.828, 15.7445
1866, 94829, 6299.767, 15.7443
1867, 94145, 6299.706, 15.7442
1868, 94826, 6299.645, 15.7440
1869, 96444, 6299.583, 15.7439
1870, 97479, 6299.522, 15.7437
1871, 97018, 6299.461, 15.7436
1872, 95630, 6299.400, 15.7434
1873, 94562, 6299.339, 15.7433
1874, 94622, 6299.278, 15.7431
1875, 95829, 6299.217, 15.7430
1876, 97575, 6299.155, 15.7428
1877, 98916, 6299.094, 15.7427
1878, 99220, 6299.033, 15.7425
1879, 98787, 6298.972, 15.7423
1880, 98544, 6298.911, 15.7422
1881, 98982, 6298.850, 15.7420
1882, 99649, 6298.789, 15.7419
1883, 99724, 6298.728, 15.7417
1884, 98788, 6298.666, 15.7416
1885, 96990, 6298.605, 15.7414
1886, 94848, 6298.544, 15.7413
1887, 93023, 6298.483, 15.7411
1888, 91973, 6298.422, 15.7410
1889, 91618, 6298.361, 15.7408
1890, 91430, 6298.300, 15.7407
1891, 90906, 6298.238, 15.7405
1892, 89937, 6298.177, 15.7404
1893, 88919, 6298.116, 15.7402
1894, 88623, 6298.055, 15.7401
1895, 89602, 6297.994, 15.7399
1896, 91453, 6297.933, 15.7397
1897, 93105, 6297.872, 15.7396
1898, 94196, 6297.811, 15.7394
1899, 95523, 6297.749, 15.7393
1900, 97416, 6297.688, 15.7391
1901, 98457, 6297.627, 15.7390
1902, 97116, 6297.566, 15.7388
1903, 94280, 6297.505, 15.7387
1904, 92492, 6297.444, 15.7385
1905, 92521, 6297.383, 15.7384
1906, 92397, 6297.321, 15.7382
1907, 90501, 6297.260, 15.7381
1908, 88001, 6297.199, 15.7379
1909, 87011, 6297.138, 15.7378
1910, 87655, 6297.077, 15.7376
1911, 88557, 6297.016, 15.7375
1912, 89372, 6296.955, 15.7373
1913, 91000, 6296.894, 15.7372
1914, 93461, 6296.832, 15.7370
1915, 95315, 6296.771, 15.7368
1916, 95614, 6296.710, 15.7367
1917, 95103, 6296.649, 15.7365
1918, 94925, 6296.588, 15.7364
1919, 95174, 6296.527, 15.7362
1920, 95464, 6296.466, 15.7361
1921, 96102, 6296.404, 15.7359
1922, 97725, 6296.343, 15.7358
1923, 100094, 6296.282, 15.7356
1924, 102016, 6296.221, 15.7355
1925, 102525, 6296.160, 15.7353
1926, 101669, 6296.099, 15.7352
1927, 100099, 6296.038, 15.7350
1928, 98257, 6295.977, 15.7349
1929, 96192, 6295.915, 15.7347
1930, 94004, 6295.854, 15.7346
1931, 92177, 6295.793, 15.7344
1932, 91258, 6295.732, 15.7342
1933, 91207, 6295.671, 15.7341
1934, 91341, 6295.610, 15.7339
1935, 91189, 6295.549, 15.7338
1936, 91218, 6295.487, 15.7336
1937, 92348, 6295.426, 15.7335
1938, 94779, 6295.365, 15.7333
1939, 97630, 6295.304, 15.7332
1940, 99794, 6295.243, 15.7330
1941, 100756, 6295.182, 15.7329
1942, 100498, 6295.121, 15.7327
1943, 99128, 6295.060, 15.7326
1944, 96998, 6294.998, 15.7324
1945, 94883, 6294.937, 15.7323
1946, 93496, 6294.876, 15.7321
1947, 92844, 6294.815, 15.7320
1948, 92422, 6294.754, 15.7318
1949, 92069, 6294.693, 15.7317
1950, 92204, 6294.632, 15.7315
1951, 93054, 6294.570, 15.7313
1952, 94067, 6294.509, 15.7312
1953, 94490, 6294.448, 15.7310
1954, 94302, 6294.387, 15.7309
1955, 94130, 6294.326, 15.7307
1956, 94376, 6294.265, 15.7306
1957, 94933, 6294.204, 15.7304
1958, 95733, 6294.143, 15.7303
1959, 96843, 6294.081, 15.7301
1960, 97746, 6294.020, 15.7300
1961, 97304, 6293.959, 15.7298
1962, 95161, 6293.898, 15.7297
1963, 92753, 6293.837, 15.7295
1964, 92051, 6293.776, 15.7294
1965, 93327, 6293.715, 15.7292
1966, 94974, 6293.653, 15.7291
1967, 95583, 6293.592, 15.7289
1968, 95449, 6293.531, 15.7287
1969, 95715, 6293.470, 15.7286
1970, 96810, 6293.409, 15.7284
1971, 98196, 6293.348, 15.7283
1972, 99245, 6293.287, 15.7281
1973, 99829, 6293.226, 15.7280
1974, 100264, 6293.164, 15.7278
1975, 100987, 6293.103, 15.7277
1976, 102132, 6293.042, 15.7275
1977, 103219, 6292.981, 15.7274
1978, 103518, 6292.920, 15.7272
1979, 102832, 6292.859, 15.7271
1980, 101617, 6292.798, 15.7269
1981, 100276, 6292.736, 15.7268
1982, 98804, 6292.675, 15.7266
1983, 97270, 6292.614, 15.7265
1984, 96007, 6292.553, 15.7263
1985, 95037, 6292.492, 15.7262
1986, 93960, 6292.431, 15.7260
1987, 92812, 6292.370, 15.7258
1988, 92365, 6292.309, 15.7257
1989, 92977, 6292.247, 15.7255
1990, 93739, 6292.186, 15.7254
1991, 93519, 6292.125, 15.7252
1992, 92375, 6292.064, 15.7251
1993, 91174, 6292.003, 15.7249
1994, 90260, 6291.942, 15.7248
1995, 89449, 6291.881, 15.7246
1996, 89015, 6291.819, 15.7245
1997, 89597, 6291.758, 15.7243
1998, 91104, 6291.697, 15.7242
1999, 92678, 6291.636, 15.7240
2000, 93876, 6291.575, 15.7239
2001, 95083, 6291.514, 15.7237
2002, 96571, 6291.453, 15.7236
2003, 97980, 6291.392, 15.7234
2004, 98989, 6291.330, 15.7232
2005, 99755, 6291.269, 15.7231
2006, 100313, 6291.208, 15.7229
2007, 100192, 6291.147, 15.7228
2008, 99068, 6291.086, 15.7226
2009, 97383, 6291.025, 15.7225
2010, 95959, 6290.964, 15.7223
2011, 95313, 6290.903, 15.7222
2012, 95559, 6290.841, 15.7220
2013, 96505, 6290.780, 15.7219
2014, 97647, 6290.719, 15.7217
2015, 98416, 6290.658, 15.7216
2016, 98678, 6290.597, 15.7214
2017, 98657, 6290.536, 15.7213
2018, 98320, 6290.475, 15.7211
2019, 97376, 6290.413, 15.7210
2020, 96039, 6290.352, 15.7208
2021, 95183, 6290.291, 15.7207
2022, 95389, 6290.230, 15.7205
2023, 96339, 6290.169, 15.7203
2024, 97455, 6290.108, 15.7202
2025, 98614, 6290.047, 15.7200
2026, 99857, 6289.986, 15.7199
2027, 100853, 6289.924, 15.7197
2028, 101145, 6289.863, 15.7196
2029, 100622, 6289.802, 15.7194
2030, 99413, 6289.741, 15.7193
2031, 97716, 6289.680, 15.7191
2032, 96047, 6289.619, 15.7190
2033, 95119, 6289.558, 15.7188
2034, 94950, 6289.496, 15.7187
2035, 94531, 6289.435, 15.7185
2036, 93022, 6289.374, 15.7184
2037, 90921, 6289.313, 15.7182
2038, 89463, 6289.252, 15.7181
2039, 89104, 6289.191, 15.7179
2040, 89355, 6289.130, 15.7177
2041, 89970, 6289.069, 15.7176
2042, 91478, 6289.007, 15.7174
2043, 94292, 6288.946, 15.7173
2044, 97810, 6288.885, 15.7171
2045, 100649, 6288.824, 15.7170
2046, 101592, 6288.763, 15.7168
2047, 100354, 6288.702, 15.7167
2048, 97797, 6288.641, 15.7165
2049, 95359, 6288.579, 15.7164
2050, 93874, 6288.518, 15.7162
2051, 92890, 6288.457, 15.7161
2052, 91448, 6288.396, 15.7159
2053, 89568, 6288.335, 15.7158
2054, 88538, 6288.274, 15.7156
2055, 89610, 6288.213, 15.7155
2056, 92657, 6288.152, 15.7153
2057, 96181, 6288.090, 15.7152
2058, 98459, 6288.029, 15.7150
2059, 98746, 6287.968, 15.7148
2060, 97726, 6287.907, 15.7147
2061, 96853, 6287.846, 15.7145
2062, 96941, 6287.785, 15.7144
2063, 97367, 6287.724, 15.7142
2064, 97007, 6287.662, 15.7141
2065, 95899, 6287.601, 15.7139
2066, 95480, 6287.540, 15.7138
2067, 96990, 6287.479, 15.7136
2068, 100111, 6287.418, 15.7135
2069, 103461, 6287.357, 15.7133
2070, 105945, 6287.296, 15.7132
2071, 107174, 6287.235, 15.7130
2072, 107075, 6287.173, 15.7129
2073, 105875, 6287.112, 15.7127
2074, 104418, 6287.051, 15.7126
2075, 103598, 6286.990, 15.7124
2076, 103142, 6286.929, 15.7122
2077, 101569, 6286.868, 15.7121
2078, 97986, 6286.807, 15.7119
2079, 93626, 6286.745, 15.7118
2080, 90923, 6286.684, 15.7116
2081, 91053, 6286.623, 15.7115
2082, 92985, 6286.562, 15.7113
2083, 95035, 6286.501, 15.7112
2084, 96672, 6286.440, 15.7110
2085, 98360, 6286.379, 15.7109
2086, 100290, 6286.318, 15.7107
2087, 102154, 6286.256, 15.7106
2088, 103962, 6286.195, 15.7104
2089, 106142, 6286.134, 15.7103
2090, 108493, 6286.073, 15.7101
2091, 109799, 6286.012, 15.7100
2092, 109094, 6285.951, 15.7098
2093, 107021, 6285.890, 15.7097
2094, 105328, 6285.828, 15.7095
2095, 105059, 6285.767, 15.7093
2096, 105591, 6285.706, 15.7092
2097, 105347, 6285.645, 15.7090
2098, 103228, 6285.584, 15.7089
2099, 99474, 6285.523, 15.7087
2100, 95557, 6285.462, 15.7086
2101, 93170, 6285.401, 15.7084
2102, 92849, 6285.339, 15.7083
2103, 93442, 6285.278, 15.7081
2104, 93305, 6285.217, 15.7080
2105, 92173, 6285.156, 15.7078
2106, 91518, 6285.095, 15.7077
2107, 92809, 6285.034, 15.7075
2108, 95709, 6284.973, 15.7074
2109, 98406, 6284.911, 15.7072
2110, 99618, 6284.850, 15.7071
2111, 99778, 6284.789, 15.7069
2112, 100188, 6284.728, 15.7067
2113, 101452, 6284.667, 15.7066
2114, 103094, 6284.606, 15.7064
2115, 104410, 6284.545, 15.7063
2116, 105098, 6284.484, 15.7061
2117, 105027, 6284.422, 15.7060
2118, 104009, 6284.361, 15.7058
2119, 102196, 6284.300, 15.7057
2120, 100308, 6284.239, 15.7055
2121, 98982, 6284.178, 15.7054
2122, 98042, 6284.117, 15.7052
2123, 96890, 6284.056, 15.7051
2124, 95510, 6283.994, 15.7049
2125, 94529, 6283.933, 15.7048
2126, 94273, 6283.872, 15.7046
2127, 94432, 6283.811, 15.7045
2128, 94865, 6283.750, 15.7043
2129, 96078, 6283.689, 15.7042
2130, 98325, 6283.628, 15.7040
2131, 100684, 6283.567, 15.7038
2132, 101798, 6283.505, 15.7037
2133, 101497, 6283.444, 15.7035
2134, 101037, 6283.383, 15.7034
2135, 101581, 6283.322, 15.7032
2136, 102987, 6283.261, 15.7031
2137, 104360, 6283.200, 15.7029
2138, 105340, 6283.139, 15.7028
2139, 106287, 6283.077, 15.7026
2140, 107339, 6283.016, 15.7025
2141, 107924, 6282.955, 15.7023
2142, 107425, 6282.894, 15.7022
2143, 105984, 6282.833, 15.7020
2144, 104317, 6282.772, 15.7019
2145, 102951, 6282.711, 15.7017
2146, 102023, 6282.650, 15.7016
2147, 101621, 6282.588, 15.7014
2148, 101765, 6282.527, 15.7012
2149, 101947, 6282.466, 15.7011
2150, 101334, 6282.405, 15.7009
2151, 99779, 6282.344, 15.7008
2152, 98183, 6282.283, 15.7006
2153, 97405, 6282.222, 15.7005
2154, 97195, 6282.160, 15.7003
2155, 96691, 6282.099, 15.7002
2156, 95592, 6282.038, 15.7000
2157, 94244, 6281.977, 15.6999
2158, 92974, 6281.916, 15.6997
2159, 92132, 6281.855, 15.6996
2160, 92442, 6281.794, 15.6994
2161, 94197, 6281.733, 15.6993
2162, 96137, 6281.671, 15.6991
2163, 96362, 6281.610, 15.6990
2164, 94707, 6281.549, 15.6988
2165, 93078, 6281.488, 15.6987
2166, 92949, 6281.427, 15.6985
2167, 93677, 6281.366, 15.6983
2168, 94022, 6281.305, 15.6982
2169, 94132, 6281.243, 15.6980
2170, 94804, 6281.182, 15.6979
2171, 95691, 6281.121, 15.6977
2172, 95739, 6281.060, 15.6976
2173, 95020, 6280.999, 15.6974
2174, 94679, 6280.938, 15.6973
2175, 95089, 6280.877, 15.6971
2176, 95452, 6280.816, 15.6970
2177, 95399, 6280.754, 15.6968
2178, 95745, 6280.693, 15.6967
2179, 97116, 6280.632, 15.6965
2180, 98839, 6280.571, 15.6964
2181, 99821, 6280.510, 15.6962
2182, 99879, 6280.449, 15.6961
2183, 99660, 6280.388, 15.6959
2184, 99766, 6280.326, 15.6957
2185, 100402, 6280.265, 15.6956
2186, 101459, 6280.204, 15.6954
2187, 102484, 6280.143, 15.6953
2188, 102904, 6280.082, 15.6951
2189, 102671, 6280.021, 15.6950
2190, 102403, 6279.960, 15.6948
2191, 102684, 6279.899, 15.6947
2192, 103493, 6279.837, 15.6945
2193, 104437, 6279.776, 15.6944
2194, 105085, 6279.715, 15.6942
2195, 104930, 6279.654, 15.6941
2196, 103663, 6279.593, 15.6939
2197, 101823, 6279.532, 15.6938
2198, 100651, 6279.471, 15.6936
2199, 100796, 6279.410, 15.6935
2200, 101582, 6279.348, 15.6933
2201, 102003, 6279.287, 15.6932
2202, 101986, 6279.226, 15.6930
2203, 102124, 6279.165, 15.6928
2204, 102570, 6279.104, 15.6927
2205, 102952, 6279.043, 15.6925
2206, 103250, 6278.982, 15.6924
2207, 103960, 6278.920, 15.6922
2208, 105235, 6278.859, 15.6921
2209, 106414, 6278.798, 15.6919
2210, 106690, 6278.737, 15.6918
2211, 105961, 6278.676, 15.6916
2212, 104820, 6278.615, 15.6915
2213, 103941, 6278.554, 15.6913
2214, 103583, 6278.493, 15.6912
2215, 103521, 6278.431, 15.6910
2216, 103303, 6278.370, 15.6909
2217, 102675, 6278.309, 15.6907
2218, 101837, 6278.248, 15.6906
2219, 101234, 6278.187, 15.6904
2220, 101108, 6278.126, 15.6902
2221, 101300, 6278.065, 15.6901
2222, 101487, 6278.003, 15.6899
2223, 101498, 6277.942, 15.6898
2224, 101366, 6277.881, 15.6896
2225, 101231, 6277.820, 15.6895
2226, 101268, 6277.759, 15.6893
2227, 101622, 6277.698, 15.6892
2228, 102229, 6277.637, 15.6890
2229, 102622, 6277.576, 15.6889
2230, 102077, 6277.514, 15.6887
2231, 100223, 6277.453, 15.6886
2232, 97530, 6277.392, 15.6884
2233, 95002, 6277.331, 15.6883
2234, 93308, 6277.270, 15.6881
2235, 92437, 6277.209, 15.6880
2236, 92185, 6277.148, 15.6878
2237, 92543, 6277.086, 15.6877
2238, 93342, 6277.025, 15.6875
2239, 94043, 6276.964, 15.6873
2240, 94469, 6276.903, 15.6872
2241, 95449, 6276.842, 15.6870
2242, 97971, 6276.781, 15.6869
2243, 101673, 6276.720, 15.6867
2244, 104814, 6276.659, 15.6866
2245, 105944, 6276.597, 15.6864
2246, 105147, 6276.536, 15.6863
2247, 103537, 6276.475, 15.6861
2248, 102081, 6276.414, 15.6860
2249, 101137, 6276.353, 15.6858
2250, 100551, 6276.292, 15.6857
2251, 99795, 6276.231, 15.6855
2252, 98326, 6276.169, 15.6854
2253, 96206, 6276.108, 15.6852
2254, 94206, 6276.047, 15.6851
2255, 93195, 6275.986, 15.6849
2256, 93525, 6275.925, 15.6847
2257, 94931, 6275.864, 15.6846
2258, 96575, 6275.803, 15.6844
2259, 97366, 6275.742, 15.6843
2260, 96931, 6275.680, 15.6841
2261, 96373, 6275.619, 15.6840
2262, 97112, 6275.558, 15.6838
2263, 98717, 6275.497, 15.6837
2264, 98917, 6275.436, 15.6835
2265, 96482, 6275.375, 15.6834
2266, 93232, 6275.314, 15.6832
2267, 92146, 6275.252, 15.6831
2268, 94014, 6275.191, 15.6829
2269, 96991, 6275.130, 15.6828
2270, 99100, 6275.069, 15.6826
2271, 100033, 6275.008, 15.6825
2272, 100578, 6274.947, 15.6823
2273, 101405, 6274.886, 15.6822
2274, 102752, 6274.825, 15.6820
2275, 104468, 6274.763, 15.6818
2276, 105991, 6274.702, 15.6817
2277, 106753, 6274.641, 15.6815
2278, 106834, 6274.580, 15.6814
2279, 106852, 6274.519, 15.6812
2280, 107151, 6274.458, 15.6811
2281, 107561, 6274.397, 15.6809
2282, 107844, 6274.335, 15.6808
2283, 107804, 6274.274, 15.6806
2284, 107068, 6274.213, 15.6805
2285, 105539, 6274.152, 15.6803
2286, 104076, 6274.091, 15.6802
2287, 103845, 6274.030, 15.6800
2288, 104793, 6273.969, 15.6799
2289, 105584, 6273.908, 15.6797
2290, 105344, 6273.846, 15.6796
2291, 104632, 6273.785, 15.6794
2292, 104215, 6273.724, 15.6792
2293, 103791, 6273.663, 15.6791
2294, 102649, 6273.602, 15.6789
2295, 100937, 6273.541, 15.6788
2296, 99391, 6273.480, 15.6786
2297, 98150, 6273.418, 15.6785
2298, 96721, 6273.357, 15.6783
2299, 94968, 6273.296, 15.6782
2300, 93435, 6273.235, 15.6780
2301, 92701, 6273.174, 15.6779
2302, 92945, 6273.113, 15.6777
2303, 94027, 6273.052, 15.6776
2304, 95490, 6272.991, 15.6774
2305, 96608, 6272.929, 15.6773
2306, 97029, 6272.868, 15.6771
2307, 97352, 6272.807, 15.6770
2308, 98568, 6272.746, 15.6768
2309, 100885, 6272.685, 15.6767
2310, 103503, 6272.624, 15.6765
2311, 105405, 6272.563, 15.6763
2312, 105937, 6272.501, 15.6762
2313, 104809, 6272.440, 15.6760
2314, 102311, 6272.379, 15.6759
2315, 99580, 6272.318, 15.6757
2316, 97959, 6272.257, 15.6756
2317, 97828, 6272.196, 15.6754
2318, 98549, 6272.135, 15.6753
2319, 99620, 6272.074, 15.6751
2320, 101129, 6272.012, 15.6750
2321, 102884, 6271.951, 15.6748
2322, 103965, 6271.890, 15.6747
2323, 103780, 6271.829, 15.6745
2324, 102928, 6271.768, 15.6744
2325, 102329, 6271.707, 15.6742
2326, 101975, 6271.646, 15.6741
2327, 101291, 6271.584, 15.6739
2328, 100275, 6271.523, 15.6737
2329, 99310, 6271.462, 15.6736
2330, 98128, 6271.401, 15.6734
2331, 96074, 6271.340, 15.6733
2332, 93540, 6271.279, 15.6731
2333, 92017, 6271.218, 15.6730
2334, 92312, 6271.157, 15.6728
2335, 93554, 6271.095, 15.6727
2336, 94555, 6271.034, 15.6725
2337, 95350, 6270.973, 15.6724
2338, 96573, 6270.912, 15.6722
2339, 97960, 6270.851, 15.6721
2340, 98506, 6270.790, 15.6719
2341, 97942, 6270.729, 15.6718
2342, 97113, 6270.667, 15.6716
2343, 96840, 6270.606, 15.6715
2344, 97150, 6270.545, 15.6713
2345, 97777, 6270.484, 15.6712
2346, 98622, 6270.423, 15.6710
2347, 99431, 6270.362, 15.6708
2348, 99672, 6270.301, 15.6707
2349, 99174, 6270.240, 15.6705
2350, 98432, 6270.178, 15.6704
2351, 97964, 6270.117, 15.6702
2352, 97766, 6270.056, 15.6701
2353, 97831, 6269.995, 15.6699
2354, 98672, 6269.934, 15.6698
2355, 100695, 6269.873, 15.6696
2356, 103250, 6269.812, 15.6695
2357, 104891, 6269.750, 15.6693
2358, 104608, 6269.689, 15.6692
2359, 102408, 6269.628, 15.6690
2360, 98943, 6269.567, 15.6689
2361, 95099, 6269.506, 15.6687
2362, 91892, 6269.445, 15.6686
2363, 90060, 6269.384, 15.6684
2364, 89503, 6269.323, 15.6682
2365, 89505, 6269.261, 15.6681
2366, 89684, 6269.200, 15.6679
2367, 90326, 6269.139, 15.6678
2368, 91638, 6269.078, 15.6676
2369, 93107, 6269.017, 15.6675
2370, 93917, 6268.956, 15.6673
2371, 93684, 6268.895, 15.6672
2372, 92513, 6268.833, 15.6670
2373, 90744, 6268.772, 15.6669
2374, 89085, 6268.711, 15.6667
2375, 88583, 6268.650, 15.6666
2376, 89748, 6268.589, 15.6664
2377, 91733, 6268.528, 15.6663
2378, 93071, 6268.467, 15.6661
2379, 93389, 6268.406, 15.6660
2380, 93799, 6268.344, 15.6658
2381, 95277, 6268.283, 15.6657
2382, 97241, 6268.222, 15.6655
2383, 98304, 6268.161, 15.6653
2384, 98042, 6268.100, 15.6652
2385, 97258, 6268.039, 15.6650
2386, 96663, 6267.978, 15.6649
2387, 96129, 6267.917, 15.6647
2388, 95499, 6267.855, 15.6646
2389, 95299, 6267.794, 15.6644
2390, 96073, 6267.733, 15.6643
2391, 97403, 6267.672, 15.6641
2392, 98222, 6267.611, 15.6640
2393, 97898, 6267.550, 15.6638
2394, 96516, 6267.489, 15.6637
2395, 94352, 6267.427, 15.6635
2396, 91750, 6267.366, 15.6634
2397, 89440, 6267.305, 15.6632
2398, 88232, 6267.244, 15.6631
2399, 88170, 6267.183, 15.6629
2400, 88509, 6267.122, 15.6627
2401, 88689, 6267.061, 15.6626
2402, 88782, 6267.000, 15.6624
2403, 88832, 6266.938, 15.6623
2404, 88498, 6266.877, 15.6621
2405, 87797, 6266.816, 15.6620
2406, 87506, 6266.755, 15.6618
2407, 88124, 6266.694, 15.6617
2408, 88971, 6266.633, 15.6615
2409, 89169, 6266.572, 15.6614
2410, 89164, 6266.510, 15.6612
2411, 90260, 6266.449, 15.6611
2412, 92618, 6266.388, 15.6609
2413, 94723, 6266.327, 15.6608
2414, 95154, 6266.266, 15.6606
2415, 94142, 6266.205, 15.6605
2416, 92910, 6266.144, 15.6603
2417, 92157, 6266.083, 15.6601
2418, 91794, 6266.021, 15.6600
2419, 91719, 6265.960, 15.6598
2420, 92065, 6265.899, 15.6597
2421, 92765, 6265.838, 15.6595
2422, 93522, 6265.777, 15.6594
2423, 94343, 6265.716, 15.6592
2424, 95664, 6265.655, 15.6591
2425, 97685, 6265.593, 15.6589
2426, 99817, 6265.532, 15.6588
2427, 101102, 6265.471, 15.6586
2428, 101150, 6265.410, 15.6585
2429, 100516, 6265.349, 15.6583
2430, 100119, 6265.288, 15.6582
2431, 100410, 6265.227, 15.6580
2432, 101205, 6265.166, 15.6579
2433, 102236, 6265.104, 15.6577
2434, 103543, 6265.043, 15.6576
2435, 105099, 6264.982, 15.6574
2436, 106317, 6264.921, 15.6572
2437, 106387, 6264.860, 15.6571
2438, 105241, 6264.799, 15.6569
2439, 103866, 6264.738, 15.6568
2440, 103438, 6264.676, 15.6566
2441, 104307, 6264.615, 15.6565
2442, 105991, 6264.554, 15.6563
2443, 107942, 6264.493, 15.6562
2444, 109944, 6264.432, 15.6560
2445, 111681, 6264.371, 15.6559
2446, 112346, 6264.310, 15.6557
2447, 111119, 6264.249, 15.6556
2448, 108166, 6264.187, 15.6554
2449, 104863, 6264.126, 15.6553
2450, 102716, 6264.065, 15.6551
2451, 102131, 6264.004, 15.6550
2452, 102505, 6263.943, 15.6548
2453, 103332, 6263.882, 15.6546
2454, 104647, 6263.821, 15.6545
2455, 106214, 6263.759, 15.6543
2456, 106995, 6263.698, 15.6542
2457, 106102, 6263.637, 15.6540
2458, 103966, 6263.576, 15.6539
2459, 101979, 6263.515, 15.6537
2460, 101091, 6263.454, 15.6536
2461, 101325, 6263.393, 15.6534
2462, 102420, 6263.332, 15.6533
2463, 104046, 6263.270, 15.6531
2464, 105366, 6263.209, 15.6530
2465, 105330, 6263.148, 15.6528
2466, 103902, 6263.087, 15.6527
2467, 102332, 6263.026, 15.6525
2468, 101690, 6262.965, 15.6524
2469, 101699, 6262.904, 15.6522
2470, 101579, 6262.842, 15.6521
2471, 101491, 6262.781, 15.6519
2472, 102307, 6262.720, 15.6517
2473, 104150, 6262.659, 15.6516
2474, 105960, 6262.598, 15.6514
2475, 106622, 6262.537, 15.6513
2476, 105990, 6262.476, 15.6511
2477, 104758, 6262.415, 15.6510
2478, 103803, 6262.353, 15.6508
2479, 103754, 6262.292, 15.6507
2480, 104709, 6262.231, 15.6505
2481, 106080, 6262.170, 15.6504
2482, 106941, 6262.109, 15.6502
2483, 106692, 6262.048, 15.6501
2484, 105407, 6261.987, 15.6499
2485, 103618, 6261.925, 15.6498
2486, 101938, 6261.864, 15.6496
2487, 100726, 6261.803, 15.6495
2488, 99863, 6261.742, 15.6493
2489, 98962, 6261.681, 15.6491
2490, 98068, 6261.620, 15.6490
2491, 97940, 6261.559, 15.6488
2492, 99179, 6261.498, 15.6487
2493, 101206, 6261.436, 15.6485
2494, 102686, 6261.375, 15.6484
2495, 103054, 6261.314, 15.6482
2496, 103072, 6261.253, 15.6481
2497, 103639, 6261.192, 15.6479
2498, 104561, 6261.131, 15.6478
2499, 104914, 6261.070, 15.6476
2500, 104287, 6261.008, 15.6475
2501, 103197, 6260.947, 15.6473
2502, 102338, 6260.886, 15.6472
2503, 101848, 6260.825, 15.6470
2504, 101374, 6260.764, 15.6469
2505, 100676, 6260.703, 15.6467
2506, 99939, 6260.642, 15.6466
2507, 99444, 6260.581, 15.6464
2508, 99060, 6260.519, 15.6462
2509, 98315, 6260.458, 15.6461
2510, 97143, 6260.397, 15.6459
2511, 96240, 6260.336, 15.6458
2512, 96249, 6260.275, 15.6456
2513, 96829, 6260.214, 15.6455
2514, 97126, 6260.153, 15.6453
2515, 97150, 6260.091, 15.6452
2516, 97873, 6260.030, 15.6450
2517, 99680, 6259.969, 15.6449
2518, 101531, 6259.908, 15.6447
2519, 102323, 6259.847, 15.6446
2520, 102456, 6259.786, 15.6444
2521, 103150, 6259.725, 15.6443
2522, 104481, 6259.664, 15.6441
2523, 105169, 6259.602, 15.6440
2524, 104417, 6259.541, 15.6438
2525, 103071, 6259.480, 15.6436
2526, 102520, 6259.419, 15.6435
2527, 103120, 6259.358, 15.6433
2528, 104162, 6259.297, 15.6432
2529, 104897, 6259.236, 15.6430
2530, 104989, 6259.174, 15.6429
2531, 104323, 6259.113, 15.6427
2532, 103005, 6259.052, 15.6426
2533, 101493, 6258.991, 15.6424
2534, 100195, 6258.930, 15.6423
2535, 98914, 6258.869, 15.6421
2536, 97178, 6258.808, 15.6420
2537, 95193, 6258.747, 15.6418
2538, 94004, 6258.685, 15.6417
2539, 94398, 6258.624, 15.6415
2540, 95871, 6258.563, 15.6414
2541, 96949, 6258.502, 15.6412
2542, 96487, 6258.441, 15.6411
2543, 94560, 6258.380, 15.6409
2544, 92188, 6258.319, 15.6407
2545, 90368, 6258.257, 15.6406
2546, 89435, 6258.196, 15.6404
2547, 89253, 6258.135, 15.6403
2548, 89817, 6258.074, 15.6401
2549, 91337, 6258.013, 15.6400
2550, 93623, 6257.952, 15.6398
2551, 95805, 6257.891, 15.6397
2552, 97144, 6257.830, 15.6395
2553, 97946, 6257.768, 15.6394
2554, 99099, 6257.707, 15.6392
2555, 100642, 6257.646, 15.6391
2556, 101457, 6257.585, 15.6389
2557, 100706, 6257.524, 15.6388
2558, 98992, 6257.463, 15.6386
2559, 97535, 6257.402, 15.6385
2560, 96741, 6257.341, 15.6383
2561, 96310, 6257.279, 15.6381
2562, 96443, 6257.218, 15.6380
2563, 97890, 6257.157, 15.6378
2564, 100609, 6257.096, 15.6377
2565, 103249, 6257.035, 15.6375
2566, 104484, 6256.974, 15.6374
2567, 104381, 6256.913, 15.6372
2568, 104038, 6256.851, 15.6371
2569, 104304, 6256.790, 15.6369
2570, 105299, 6256.729, 15.6368
2571, 106713, 6256.668, 15.6366
2572, 107908, 6256.607, 15.6365
2573, 107942, 6256.546, 15.6363
2574, 106173, 6256.485, 15.6362
2575, 103002, 6256.424, 15.6360
2576, 99633, 6256.362, 15.6359
2577, 97161, 6256.301, 15.6357
2578, 96096, 6256.240, 15.6356
2579, 96485, 6256.179, 15.6354
2580, 97878, 6256.118, 15.6352
2581, 99251, 6256.057, 15.6351
2582, 99700, 6255.996, 15.6349
2583, 99346, 6255.934, 15.6348
2584, 99018, 6255.873, 15.6346
2585, 98849, 6255.812, 15.6345
2586, 97894, 6255.751, 15.6343
2587, 95520, 6255.690, 15.6342
2588, 92576, 6255.629, 15.6340
2589, 90637, 6255.568, 15.6339
2590, 90452, 6255.507, 15.6337
2591, 91706, 6255.445, 15.6336
2592, 93927, 6255.384, 15.6334
2593, 96802, 6255.323, 15.6333
2594, 99666, 6255.262, 15.6331
2595, 101449, 6255.201, 15.6330
2596, 101489, 6255.140, 15.6328
2597, 100166, 6255.079, 15.6326
2598, 98589, 6255.017, 15.6325
2599, 97912, 6254.956, 15.6323
2600, 98834, 6254.895, 15.6322
2601, 101197, 6254.834, 15.6320
2602, 103904, 6254.773, 15.6319
2603, 105656, 6254.712, 15.6317
2604, 106094, 6254.651, 15.6316
2605, 105994, 6254.590, 15.6314
2606, 106204, 6254.528, 15.6313
2607, 106719, 6254.467, 15.6311
2608, 106977, 6254.406, 15.6310
2609, 106650, 6254.345, 15.6308
2610, 105813, 6254.284, 15.6307
2611, 104694, 6254.223, 15.6305
2612, 103752, 6254.162, 15.6304
2613, 103740, 6254.100, 15.6302
2614, 105071, 6254.039, 15.6301
2615, 107032, 6253.978, 15.6299
2616, 108085, 6253.917, 15.6297
2617, 107195, 6253.856, 15.6296
2618, 104695, 6253.795, 15.6294
2619, 101820, 6253.734, 15.6293
2620, 99696, 6253.673, 15.6291
2621, 98809, 6253.611, 15.6290
2622, 99007, 6253.550, 15.6288
2623, 99612, 6253.489, 15.6287
2624, 99662, 6253.428, 15.6285
2625, 98541, 6253.367, 15.6284
2626, 96584, 6253.306, 15.6282
2627, 94961, 6253.245, 15.6281
2628, 94748, 6253.183, 15.6279
2629, 95987, 6253.122, 15.6278
2630, 97698, 6253.061, 15.6276
2631, 98853, 6253.000, 15.6275
2632, 99321, 6252.939, 15.6273
2633, 99732, 6252.878, 15.6271
2634, 100473, 6252.817, 15.6270
2635, 101140, 6252.756, 15.6268
2636, 101103, 6252.694, 15.6267
2637, 100404, 6252.633, 15.6265
2638, 99702, 6252.572, 15.6264
2639, 99451, 6252.511, 15.6262
2640, 99494, 6252.450, 15.6261
2641, 99532, 6252.389, 15.6259
2642, 99639, 6252.328, 15.6258
2643, 100087, 6252.266, 15.6256
2644, 100838, 6252.205, 15.6255
2645, 101480, 6252.144, 15.6253
2646, 101705, 6252.083, 15.6252
2647, 101721, 6252.022, 15.6250
2648, 102103, 6251.961, 15.6249
2649, 103137, 6251.900, 15.6247
2650, 104306, 6251.839, 15.6246
2651, 104626, 6251.777, 15.6244
2652, 103682, 6251.716, 15.6242
2653, 102210, 6251.655, 15.6241
2654, 101423, 6251.594, 15.6239
2655, 101804, 6251.533, 15.6238
2656, 102800, 6251.472, 15.6236
2657, 103551, 6251.411, 15.6235
2658, 103531, 6251.349, 15.6233
2659, 102567, 6251.288, 15.6232
2660, 100772, 6251.227, 15.6230
2661, 98677, 6251.166, 15.6229
2662, 97003, 6251.105, 15.6227
2663, 96035, 6251.044, 15.6226
2664, 95493, 6250.983, 15.6224
2665, 95142, 6250.922, 15.6223
2666, 95111, 6250.860, 15.6221
2667, 95417, 6250.799, 15.6220
2668, 95665, 6250.738, 15.6218
2669, 95641, 6250.677, 15.6216
2670, 95756, 6250.616, 15.6215
2671, 96421, 6250.555, 15.6213
2672, 97289, 6250.494, 15.6212
2673, 97637, 6250.432, 15.6210
2674, 97317, 6250.371, 15.6209
2675, 96759, 6250.310, 15.6207
2676, 96282, 6250.249, 15.6206
2677, 95975, 6250.188, 15.6204
2678, 96058, 6250.127, 15.6203
2679, 96643, 6250.066, 15.6201
2680, 97141, 6250.005, 15.6200
2681, 96712, 6249.943, 15.6198
2682, 95452, 6249.882, 15.6197
2683, 94470, 6249.821, 15.6195
2684, 94511, 6249.760, 15.6194
2685, 95157, 6249.699, 15.6192
2686, 95722, 6249.638, 15.6191
2687, 96313, 6249.577, 15.6189
2688, 97482, 6249.515, 15.6187
2689, 99285, 6249.454, 15.6186
2690, 101271, 6249.393, 15.6184
2691, 103096, 6249.332, 15.6183
2692, 104562, 6249.271, 15.6181
2693, 105221, 6249.210, 15.6180
2694, 104568, 6249.149, 15.6178
2695, 102705, 6249.088, 15.6177
2696, 100380, 6249.026, 15.6175
2697, 98253, 6248.965, 15.6174
2698, 96361, 6248.904, 15.6172
2699, 94325, 6248.843, 15.6171
2700, 91894, 6248.782, 15.6169
2701, 89257, 6248.721, 15.6168
2702, 87015, 6248.660, 15.6166
2703, 85785, 6248.598, 15.6165
2704, 85659, 6248.537, 15.6163
2705, 86073, 6248.476, 15.6161
2706, 86376, 6248.415, 15.6160
2707, 86456, 6248.354, 15.6158
2708, 86708, 6248.293, 15.6157
2709, 87550, 6248.232, 15.6155
2710, 89179, 6248.171, 15.6154
2711, 91554, 6248.109, 15.6152
2712, 94202, 6248.048, 15.6151
2713, 96177, 6247.987, 15.6149
2714, 96788, 6247.926, 15.6148
2715, 96407, 6247.865, 15.6146
2716, 96109, 6247.804, 15.6145
2717, 96287, 6247.743, 15.6143
2718, 96104, 6247.681, 15.6142
2719, 94706, 6247.620, 15.6140
2720, 92620, 6247.559, 15.6139
2721, 91431, 6247.498, 15.6137
2722, 92114, 6247.437, 15.6136
2723, 94172, 6247.376, 15.6134
2724, 96411, 6247.315, 15.6132
2725, 98021, 6247.254, 15.6131
2726, 98677, 6247.192, 15.6129
2727, 98152, 6247.131, 15.6128
2728, 96482, 6247.070, 15.6126
2729, 94435, 6247.009, 15.6125
2730, 93181, 6246.948, 15.6123
2731, 93278, 6246.887, 15.6122
2732, 94256, 6246.826, 15.6120
2733, 95277, 6246.764, 15.6119
2734, 95888, 6246.703, 15.6117
2735, 96050, 6246.642, 15.6116
2736, 95967, 6246.581, 15.6114
2737, 96183, 6246.520, 15.6113
2738, 97351, 6246.459, 15.6111
2739, 99360, 6246.398, 15.6110
2740, 101017, 6246.337, 15.6108
2741, 101225, 6246.275, 15.6106
2742, 100238, 6246.214, 15.6105
2743, 99109, 6246.153, 15.6103
2744, 98069, 6246.092, 15.6102
2745, 96360, 6246.031, 15.6100
2746, 93745, 6245.970, 15.6099
2747, 91223, 6245.909, 15.6097
2748, 89816, 6245.848, 15.6096
2749, 89372, 6245.786, 15.6094
2750, 89209, 6245.725, 15.6093
2751, 89284, 6245.664, 15.6091
2752, 89953, 6245.603, 15.6090
2753, 90947, 6245.542, 15.6088
2754, 91447, 6245.481, 15.6087
2755, 91168, 6245.420, 15.6085
2756, 90743, 6245.358, 15.6084
2757, 90984, 6245.297, 15.6082
2758, 92184, 6245.236, 15.6081
2759, 94095, 6245.175, 15.6079
2760, 96078, 6245.114, 15.6077
2761, 97302, 6245.053, 15.6076
2762, 97303, 6244.992, 15.6074
2763, 96512, 6244.931, 15.6073
2764, 95909, 6244.869, 15.6071
2765, 96121, 6244.808, 15.6070
2766, 97122, 6244.747, 15.6068
2767, 98652, 6244.686, 15.6067
2768, 100346, 6244.625, 15.6065
2769, 101495, 6244.564, 15.6064
2770, 101399, 6244.503, 15.6062
2771, 100311, 6244.441, 15.6061
2772, 99515, 6244.380, 15.6059
2773, 99990, 6244.319, 15.6058
2774, 101258, 6244.258, 15.6056
2775, 101991, 6244.197, 15.6055
2776, 101604, 6244.136, 15.6053
2777, 100879, 6244.075, 15.6051
2778, 101010, 6244.014, 15.6050
2779, 102357, 6243.952, 15.6048
2780, 104192, 6243.891, 15.6047
2781, 105465, 6243.830, 15.6045
2782, 105678, 6243.769, 15.6044
2783, 105111, 6243.708, 15.6042
2784, 104349, 6243.647, 15.6041
2785, 103707, 6243.586, 15.6039
2786, 103082, 6243.524, 15.6038
2787, 102208, 6243.463, 15.6036
2788, 100979, 6243.402, 15.6035
2789, 99600, 6243.341, 15.6033
2790, 98554, 6243.280, 15.6032
2791, 98240, 6243.219, 15.6030
2792, 98476, 6243.158, 15.6029
2793, 98544, 6243.097, 15.6027
2794, 98019, 6243.035, 15.6026
2795, 97433, 6242.974, 15.6024
2796, 97712, 6242.913, 15.6022
2797, 98985, 6242.852, 15.6021
2798, 100379, 6242.791, 15.6019
2799, 101137, 6242.730, 15.6018
2800, 101431, 6242.669, 15.6016
2801, 101801, 6242.607, 15.6015
2802, 102141, 6242.546, 15.6013
2803, 101761, 6242.485, 15.6012
2804, 100374, 6242.424, 15.6010
2805, 98582, 6242.363, 15.6009
2806, 97284, 6242.302, 15.6007
2807, 96906, 6242.241, 15.6006
2808, 97342, 6242.180, 15.6004
2809, 98418, 6242.118, 15.6003
2810, 100089, 6242.057, 15.6001
2811, 102163, 6241.996, 15.6000
2812, 104110, 6241.935, 15.5998
2813, 105355, 6241.874, 15.5996
2814, 105678, 6241.813, 15.5995
2815, 105160, 6241.752, 15.5993
2816, 103860, 6241.690, 15.5992
2817, 101873, 6241.629, 15.5990
2818, 99730, 6241.568, 15.5989
2819, 98271, 6241.507, 15.5987
2820, 97811, 6241.446, 15.5986
2821, 97770, 6241.385, 15.5984
2822, 97530, 6241.324, 15.5983
2823, 97395, 6241.263, 15.5981
2824, 98113, 6241.201, 15.5980
2825, 99554, 6241.140, 15.5978
2826, 100522, 6241.079, 15.5977
2827, 100053, 6241.018, 15.5975
2828, 98340, 6240.957, 15.5974
2829, 96140, 6240.896, 15.5972
2830, 93836, 6240.835, 15.5971
2831, 91625, 6240.773, 15.5969
2832, 90223, 6240.712, 15.5967
2833, 90657, 6240.651, 15.5966
2834, 93213, 6240.590, 15.5964
2835, 96901, 6240.529, 15.5963
2836, 100104, 6240.468, 15.5961
2837, 101629, 6240.407, 15.5960
2838, 101297, 6240.346, 15.5958
2839, 99882, 6240.284, 15.5957
2840, 98493, 6240.223, 15.5955
2841, 97709, 6240.162, 15.5954
2842, 97126, 6240.101, 15.5952
2843, 95912, 6240.040, 15.5951
2844, 93865, 6239.979, 15.5949
2845, 91768, 6239.918, 15.5948
2846, 90580, 6239.856, 15.5946
2847, 90527, 6239.795, 15.5945
2848, 91144, 6239.734, 15.5943
2849, 92038, 6239.673, 15.5941
2850, 93250, 6239.612, 15.5940
2851, 94936, 6239.551, 15.5938
2852, 97024, 6239.490, 15.5937
2853, 99294, 6239.429, 15.5935
2854, 101458, 6239.367, 15.5934
2855, 102973, 6239.306, 15.5932
2856, 103172, 6239.245, 15.5931
2857, 101978, 6239.184, 15.5929
2858, 100333, 6239.123, 15.5928
2859, 99368, 6239.062, 15.5926
2860, 99167, 6239.001, 15.5925
2861, 98813, 6238.939, 15.5923
2862, 97712, 6238.878, 15.5922
2863, 96338, 6238.817, 15.5920
2864, 95489, 6238.756, 15.5919
2865, 95359, 6238.695, 15.5917
2866, 95773, 6238.634, 15.5916
2867, 96779, 6238.573, 15.5914
2868, 98332, 6238.512, 15.5912
2869, 99604, 6238.450, 15.5911
2870, 99378, 6238.389, 15.5909
2871, 97387, 6238.328, 15.5908
2872, 94879, 6238.267, 15.5906
2873, 93587, 6238.206, 15.5905
2874, 94167, 6238.145, 15.5903
2875, 95638, 6238.084, 15.5902
2876, 96369, 6238.022, 15.5900
2877, 95795, 6237.961, 15.5899
2878, 95109, 6237.900, 15.5897
2879, 95882, 6237.839, 15.5896
2880, 97959, 6237.778, 15.5894
2881, 99479, 6237.717, 15.5893
2882, 99327, 6237.656, 15.5891
2883, 98756, 6237.595, 15.5890
2884, 99729, 6237.533, 15.5888
2885, 102262, 6237.472, 15.5886
2886, 104529, 6237.411, 15.5885
2887, 105256, 6237.350, 15.5883
2888, 104703, 6237.289, 15.5882
2889, 103389, 6237.228, 15.5880
2890, 101341, 6237.167, 15.5879
2891, 99161, 6237.105, 15.5877
2892, 98518, 6237.044, 15.5876
2893, 100524, 6236.983, 15.5874
2894, 104276, 6236.922, 15.5873
2895, 107740, 6236.861, 15.5871
2896, 109664, 6236.800, 15.5870
2897, 110074, 6236.739, 15.5868
2898, 109563, 6236.678, 15.5867
2899, 108902, 6236.616, 15.5865
2900, 108900, 6236.555, 15.5864
2901, 109813, 6236.494, 15.5862
2902, 110981, 6236.433, 15.5861
2903, 111547, 6236.372, 15.5859
2904, 111304, 6236.311, 15.5857
2905, 110386, 6236.250, 15.5856
2906, 108594, 6236.188, 15.5854
2907, 105746, 6236.127, 15.5853
2908, 102429, 6236.066, 15.5851
2909, 99722, 6236.005, 15.5850
2910, 98261, 6235.944, 15.5848
2911, 97994, 6235.883, 15.5847
2912, 98506, 6235.822, 15.5845
2913, 99011, 6235.761, 15.5844
2914, 98470, 6235.699, 15.5842
2915, 96670, 6235.638, 15.5841
2916, 95055, 6235.577, 15.5839
2917, 95487, 6235.516, 15.5838
2918, 97986, 6235.455, 15.5836
2919, 100344, 6235.394, 15.5835
2920, 100265, 6235.333, 15.5833
2921, 97457, 6235.271, 15.5831
2922, 93654, 6235.210, 15.5830
2923, 91195, 6235.149, 15.5828
2924, 91588, 6235.088, 15.5827
2925, 94671, 6235.027, 15.5825
2926, 98706, 6234.966, 15.5824
2927, 101636, 6234.905, 15.5822
2928, 102572, 6234.844, 15.5821
2929, 102012, 6234.782, 15.5819
2930, 100893, 6234.721, 15.5818
2931, 99949, 6234.660, 15.5816
2932, 99781, 6234.599, 15.5815
2933, 100661, 6234.538, 15.5813
2934, 101999, 6234.477, 15.5812
2935, 102723, 6234.416, 15.5810
2936, 102534, 6234.355, 15.5809
2937, 102189, 6234.293, 15.5807
2938, 102179, 6234.232, 15.5805
2939, 101810, 6234.171, 15.5804
2940, 100235, 6234.110, 15.5802
2941, 97912, 6234.049, 15.5801
2942, 96292, 6233.988, 15.5799
2943, 96190, 6233.927, 15.5798
2944, 97068, 6233.865, 15.5796
2945, 98001, 6233.804, 15.5795
2946, 98826, 6233.743, 15.5793
2947, 100156, 6233.682, 15.5792
2948, 102477, 6233.621, 15.5790
2949, 105470, 6233.560, 15.5789
2950, 108209, 6233.499, 15.5787
2951, 109947, 6233.438, 15.5786
2952, 110621, 6233.376, 15.5784
2953, 110542, 6233.315, 15.5783
2954, 109828, 6233.254, 15.5781
2955, 108446, 6233.193, 15.5780
2956, 106683, 6233.132, 15.5778
2957, 105072, 6233.071, 15.5776
2958, 103760, 6233.010, 15.5775
2959, 102418, 6232.948, 15.5773
2960, 100970, 6232.887, 15.5772
2961, 99973, 6232.826, 15.5770
2962, 99937, 6232.765, 15.5769
2963, 100610, 6232.704, 15.5767
2964, 101302, 6232.643, 15.5766
2965, 101676, 6232.582, 15.5764
2966, 101865, 6232.521, 15.5763
2967, 102005, 6232.459, 15.5761
2968, 102023, 6232.398, 15.5760
2969, 101809, 6232.337, 15.5758
2970, 101314, 6232.276, 15.5757
2971, 100665, 6232.215, 15.5755
2972, 100382, 6232.154, 15.5754
2973, 101184, 6232.093, 15.5752
2974, 103159, 6232.031, 15.5750
2975, 105281, 6231.970, 15.5749
2976, 106241, 6231.909, 15.5747
2977, 105775, 6231.848, 15.5746
2978, 104777, 6231.787, 15.5744
2979, 104117, 6231.726, 15.5743
2980, 103792, 6231.665, 15.5741
2981, 103339, 6231.604, 15.5740
2982, 102605, 6231.542, 15.5738
2983, 101783, 6231.481, 15.5737
2984, 101029, 6231.420, 15.5735
2985, 100396, 6231.359, 15.5734
2986, 100045, 6231.298, 15.5732
2987, 100092, 6231.237, 15.5731
2988, 100236, 6231.176, 15.5729
2989, 99833, 6231.114, 15.5728
2990, 98593, 6231.053, 15.5726
2991, 97067, 6230.992, 15.5725
2992, 96231, 6230.931, 15.5723
2993, 96571, 6230.870, 15.5721
2994, 97736, 6230.809, 15.5720
2995, 99119, 6230.748, 15.5718
2996, 100523, 6230.687, 15.5717
2997, 102077, 6230.625, 15.5715
2998, 103673, 6230.564, 15.5714
2999, 104830, 6230.503, 15.5712
3000, 105149, 6230.442, 15.5711
3001, 104619, 6230.381, 15.5709
3002, 103444, 6230.320, 15.5708
3003, 101891, 6230.259, 15.5706
3004, 100446, 6230.197, 15.5705
3005, 99798, 6230.136, 15.5703
3006, 100288, 6230.075, 15.5702
3007, 101467, 6230.014, 15.5700
3008, 102474, 6229.953, 15.5699
3009, 102833, 6229.892, 15.5697
3010, 102647, 6229.831, 15.5695
3011, 102046, 6229.770, 15.5694
3012, 100797, 6229.708, 15.5692
3013, 98677, 6229.647, 15.5691
3014, 96110, 6229.586, 15.5689
3015, 94148, 6229.525, 15.5688
3016, 93648, 6229.464, 15.5686
3017, 94447, 6229.403, 15.5685
3018, 95476, 6229.342, 15.5683
3019, 95770, 6229.280, 15.5682
3020, 95346, 6229.219, 15.5680
3021, 94955, 6229.158, 15.5679
3022, 95103, 6229.097, 15.5677
3023, 95616, 6229.036, 15.5676
3024, 96227, 6228.975, 15.5674
3025, 97200, 6228.914, 15.5673
3026, 98984, 6228.853, 15.5671
3027, 101393, 6228.791, 15.5670
3028, 103534, 6228.730, 15.5668
3029, 104709, 6228.669, 15.5666
3030, 105149, 6228.608, 15.5665
3031, 105703, 6228.547, 15.5663
3032, 106909, 6228.486, 15.5662
3033, 108541, 6228.425, 15.5660
3034, 109974, 6228.363, 15.5659
3035, 110827, 6228.302, 15.5657
3036, 111147, 6228.241, 15.5656
3037, 111167, 6228.180, 15.5654
3038, 111006, 6228.119, 15.5653
3039, 110617, 6228.058, 15.5651
3040, 109831, 6227.997, 15.5650
3041, 108422, 6227.936, 15.5648
3042, 106328, 6227.874, 15.5647
3043, 103947, 6227.813, 15.5645
3044, 102030, 6227.752, 15.5644
3045, 101086, 6227.691, 15.5642
3046, 100961, 6227.630, 15.5640
3047, 101177, 6227.569, 15.5639
3048, 101494, 6227.508, 15.5637
3049, 101850, 6227.446, 15.5636
3050, 101967, 6227.385, 15.5634
3051, 101540, 6227.324, 15.5633
3052, 100841, 6227.263, 15.5631
3053, 100521, 6227.202, 15.5630
3054, 100628, 6227.141, 15.5628
3055, 100410, 6227.080, 15.5627
3056, 99601, 6227.019, 15.5625
3057, 99336, 6226.957, 15.5624
3058, 101007, 6226.896, 15.5622
3059, 104310, 6226.835, 15.5621
3060, 107171, 6226.774, 15.5619
3061, 107794, 6226.713, 15.5618
3062, 106235, 6226.652, 15.5616
3063, 103774, 6226.591, 15.5615
3064, 101314, 6226.529, 15.5613
3065, 98959, 6226.468, 15.5611
3066, 96849, 6226.407, 15.5610
3067, 95683, 6226.346, 15.5608
3068, 96088, 6226.285, 15.5607
3069, 97724, 6226.224, 15.5605
3070, 99391, 6226.163, 15.5604
3071, 100168, 6226.102, 15.5602
3072, 100322, 6226.040, 15.5601
3073, 100862, 6225.979, 15.5599
3074, 102167, 6225.918, 15.5598
3075, 103361, 6225.857, 15.5596
3076, 103345, 6225.796, 15.5595
3077, 102238, 6225.735, 15.5593
3078, 101247, 6225.674, 15.5592
3079, 101077, 6225.612, 15.5590
3080, 101099, 6225.551, 15.5589
3081, 100539, 6225.490, 15.5587
3082, 99966, 6225.429, 15.5585
3083, 100814, 6225.368, 15.5584
3084, 103424, 6225.307, 15.5582
3085, 106349, 6225.246, 15.5581
3086, 107974, 6225.185, 15.5579
3087, 108330, 6225.123, 15.5578
3088, 108706, 6225.062, 15.5576
3089, 109770, 6225.001, 15.5575
3090, 110657, 6224.940, 15.5573
3091, 109995, 6224.879, 15.5572
3092, 107333, 6224.818, 15.5570
3093, 103445, 6224.757, 15.5569
3094, 99655, 6224.695, 15.5567
3095, 97082, 6224.634, 15.5566
3096, 96116, 6224.573, 15.5564
3097, 96190, 6224.512, 15.5563
3098, 96246, 6224.451, 15.5561
3099, 95826, 6224.390, 15.5560
3100, 95623, 6224.329, 15.5558
3101, 96636, 6224.268, 15.5556
3102, 98786, 6224.206, 15.5555
3103, 100775, 6224.145, 15.5553
3104, 101434, 6224.084, 15.5552
3105, 100918, 6224.023, 15.5550
3106, 100422, 6223.962, 15.5549
3107, 100898, 6223.901, 15.5547
3108, 102201, 6223.840, 15.5546
3109, 103367, 6223.779, 15.5544
3110, 103572, 6223.717, 15.5543
3111, 102801, 6223.656, 15.5541
3112, 101721, 6223.595, 15.5540
3113, 101026, 6223.534, 15.5538
3114, 101007, 6223.473, 15.5537
3115, 101659, 6223.412, 15.5535
3116, 102784, 6223.351, 15.5534
3117, 103768, 6223.289, 15.5532
3118, 103714, 6223.228, 15.5530
3119, 102364, 6223.167, 15.5529
3120, 100731, 6223.106, 15.5527
3121, 100148, 6223.045, 15.5526
3122, 100590, 6222.984, 15.5524
3123, 100548, 6222.923, 15.5523
3124, 98855, 6222.862, 15.5521
3125, 96117, 6222.800, 15.5520
3126, 93973, 6222.739, 15.5518
3127, 93346, 6222.678, 15.5517
3128, 93865, 6222.617, 15.5515
3129, 94688, 6222.556, 15.5514
3130, 95349, 6222.495, 15.5512
3131, 95889, 6222.434, 15.5511
3132, 96515, 6222.372, 15.5509
3133, 97109, 6222.311, 15.5508
3134, 96988, 6222.250, 15.5506
3135, 95489, 6222.189, 15.5505
3136, 93026, 6222.128, 15.5503
3137, 91109, 6222.067, 15.5501
3138, 90784, 6222.006, 15.5500
3139, 91433, 6221.945, 15.5498
3140, 91721, 6221.883, 15.5497
3141, 91478, 6221.822, 15.5495
3142, 91828, 6221.761, 15.5494
3143, 93488, 6221.700, 15.5492
3144, 95710, 6221.639, 15.5491
3145, 97105, 6221.578, 15.5489
3146, 96987, 6221.517, 15.5488
3147, 95786, 6221.455, 15.5486
3148, 94753, 6221.394, 15.5485
3149, 95309, 6221.333, 15.5483
3150, 97936, 6221.272, 15.5482
3151, 101348, 6221.211, 15.5480
3152, 103375, 6221.150, 15.5479
3153, 103071, 6221.089, 15.5477
3154, 101426, 6221.028, 15.5475
3155, 99731, 6220.966, 15.5474
3156, 98062, 6220.905, 15.5472
3157, 95972, 6220.844, 15.5471
3158, 93910, 6220.783, 15.5469
3159, 92884, 6220.722, 15.5468
3160, 93040, 6220.661, 15.5466
3161, 93620, 6220.600, 15.5465
3162, 94237, 6220.538, 15.5463
3163, 95223, 6220.477, 15.5462
3164, 96528, 6220.416, 15.5460
3165, 97250, 6220.355, 15.5459
3166, 96721, 6220.294, 15.5457
3167, 95439, 6220.233, 15.5456
3168, 94376, 6220.172, 15.5454
3169, 93864, 6220.111, 15.5453
3170, 93637, 6220.049, 15.5451
3171, 93623, 6219.988, 15.5450
3172, 94052, 6219.927, 15.5448
3173, 94835, 6219.866, 15.5446
3174, 95385, 6219.805, 15.5445
3175, 95196, 6219.744, 15.5443
3176, 94456, 6219.683, 15.5442
3177, 93934, 6219.621, 15.5440
3178, 94341, 6219.560, 15.5439
3179, 95766, 6219.499, 15.5437
3180, 97697, 6219.438, 15.5436
3181, 99592, 6219.377, 15.5434
3182, 101306, 6219.316, 15.5433
3183, 102854, 6219.255, 15.5431
3184, 103930, 6219.194, 15.5430
3185, 104018, 6219.132, 15.5428
3186, 103056, 6219.071, 15.5427
3187, 101655, 6219.010, 15.5425
3188, 100587, 6218.949, 15.5424
3189, 100346, 6218.888, 15.5422
3190, 101171, 6218.827, 15.5420
3191, 102995, 6218.766, 15.5419
3192, 105148, 6218.704, 15.5417
3193, 106631, 6218.643, 15.5416
3194, 107043, 6218.582, 15.5414
3195, 106906, 6218.521, 15.5413
3196, 106750, 6218.460, 15.5411
3197, 106322, 6218.399, 15.5410
3198, 105149, 6218.338, 15.5408
3199, 103459, 6218.277, 15.5407
3200, 101910, 6218.215, 15.5405
3201, 100751, 6218.154, 15.5404
3202, 99982, 6218.093, 15.5402
3203, 100102, 6218.032, 15.5401
3204, 101704, 6217.971, 15.5399
3205, 104189, 6217.910, 15.5398
3206, 105776, 6217.849, 15.5396
3207, 105235, 6217.787, 15.5395
3208, 103089, 6217.726, 15.5393
3209, 100794, 6217.665, 15.5391
3210, 99249, 6217.604, 15.5390
3211, 98512, 6217.543, 15.5388
3212, 98395, 6217.482, 15.5387
3213, 98704, 6217.421, 15.5385
3214, 99138, 6217.360, 15.5384
3215, 99497, 6217.298, 15.5382
3216, 99905, 6217.237, 15.5381
3217, 100508, 6217.176, 15.5379
3218, 101105, 6217.115, 15.5378
3219, 101382, 6217.054, 15.5376
3220, 101322, 6216.993, 15.5375
3221, 101090, 6216.932, 15.5373
3222, 100646, 6216.870, 15.5372
3223, 99819, 6216.809, 15.5370
3224, 98597, 6216.748, 15.5369
3225, 97210, 6216.687, 15.5367
3226, 96085, 6216.626, 15.5365
3227, 95895, 6216.565, 15.5364
3228, 97141, 6216.504, 15.5362
3229, 99228, 6216.443, 15.5361
3230, 100367, 6216.381, 15.5359
3231, 99204, 6216.320, 15.5358
3232, 96508, 6216.259, 15.5356
3233, 94580, 6216.198, 15.5355
3234, 94796, 6216.137, 15.5353
3235, 96245, 6216.076, 15.5352
3236, 96940, 6216.015, 15.5350
3237, 96001, 6215.953, 15.5349
3238, 94403, 6215.892, 15.5347
3239, 93855, 6215.831, 15.5346
3240, 95121, 6215.770, 15.5344
3241, 97236, 6215.709, 15.5343
3242, 98374, 6215.648, 15.5341
3243, 97691, 6215.587, 15.5340
3244, 96271, 6215.526, 15.5338
3245, 95930, 6215.464, 15.5336
3246, 97197, 6215.403, 15.5335
3247, 98966, 6215.342, 15.5333
3248, 100030, 6215.281, 15.5332
3249, 100195, 6215.220, 15.5330
3250, 99654, 6215.159, 15.5329
3251, 98137, 6215.098, 15.5327
3252, 95477, 6215.036, 15.5326
3253, 92558, 6214.975, 15.5324
3254, 90751, 6214.914, 15.5323
3255, 90365, 6214.853, 15.5321
3256, 90395, 6214.792, 15.5320
3257, 90029, 6214.731, 15.5318
3258, 89792, 6214.670, 15.5317
3259, 90801, 6214.609, 15.5315
3260, 93336, 6214.547, 15.5314
3261, 96651, 6214.486, 15.5312
3262, 99934, 6214.425, 15.5310
3263, 102740, 6214.364, 15.5309
3264, 104553, 6214.303, 15.5307
3265, 104725, 6214.242, 15.5306
3266, 103352, 6214.181, 15.5304
3267, 101644, 6214.119, 15.5303
3268, 100770, 6214.058, 15.5301
3269, 100597, 6213.997, 15.5300
3270, 100279, 6213.936, 15.5298
3271, 99853, 6213.875, 15.5297
3272, 100308, 6213.814, 15.5295
3273, 101905, 6213.753, 15.5294
3274, 103414, 6213.692, 15.5292
3275, 103513, 6213.630, 15.5291
3276, 102155, 6213.569, 15.5289
3277, 99911, 6213.508, 15.5288
3278, 96838, 6213.447, 15.5286
3279, 93072, 6213.386, 15.5285
3280, 89989, 6213.325, 15.5283
3281, 89372, 6213.264, 15.5281
3282, 91326, 6213.202, 15.5280
3283, 94039, 6213.141, 15.5278
3284, 95851, 6213.080, 15.5277
3285, 96650, 6213.019, 15.5275
3286, 97038, 6212.958, 15.5274
3287, 97164, 6212.897, 15.5272
3288, 96996, 6212.836, 15.5271
3289, 96971, 6212.775, 15.5269
3290, 97628, 6212.713, 15.5268
3291, 98891, 6212.652, 15.5266
3292, 100168, 6212.591, 15.5265
3293, 100942, 6212.530, 15.5263
3294, 101002, 6212.469, 15.5262
3295, 100467, 6212.408, 15.5260
3296, 99828, 6212.347, 15.5259
3297, 99478, 6212.286, 15.5257
3298, 99037, 6212.224, 15.5255
3299, 97732, 6212.163, 15.5254
3300, 95733, 6212.102, 15.5252
3301, 94382, 6212.041, 15.5251
3302, 94549, 6211.980, 15.5249
3303, 95440, 6211.919, 15.5248
3304, 95712, 6211.858, 15.5246
3305, 95227, 6211.796, 15.5245
3306, 94862, 6211.735, 15.5243
3307, 94969, 6211.674, 15.5242
3308, 95023, 6211.613, 15.5240
3309, 94642, 6211.552, 15.5239
3310, 94116, 6211.491, 15.5237
3311, 93817, 6211.430, 15.5236
3312, 93795, 6211.369, 15.5234
3313, 94110, 6211.307, 15.5233
3314, 94947, 6211.246, 15.5231
3315, 96171, 6211.185, 15.5230
3316, 97206, 6211.124, 15.5228
3317, 97556, 6211.063, 15.5226
3318, 97228, 6211.002, 15.5225
3319, 96589, 6210.941, 15.5223
3320, 96091, 6210.879, 15.5222
3321, 96085, 6210.818, 15.5220
3322, 96629, 6210.757, 15.5219
3323, 97479, 6210.696, 15.5217
3324, 98475, 6210.635, 15.5216
3325, 99684, 6210.574, 15.5214
3326, 100885, 6210.513, 15.5213
3327, 101333, 6210.452, 15.5211
3328, 100621, 6210.390, 15.5210
3329, 99553, 6210.329, 15.5208
3330, 99400, 6210.268, 15.5207
3331, 100293, 6210.207, 15.5205
3332, 101014, 6210.146, 15.5204
3333, 100472, 6210.085, 15.5202
3334, 98813, 6210.024, 15.5200
3335, 96963, 6209.962, 15.5199
3336, 95717, 6209.901, 15.5197
3337, 95483, 6209.840, 15.5196
3338, 96323, 6209.779, 15.5194
3339, 97861, 6209.718, 15.5193
3340, 99466, 6209.657, 15.5191
3341, 100729, 6209.596, 15.5190
3342, 101533, 6209.535, 15.5188
3343, 101718, 6209.473, 15.5187
3344, 101271, 6209.412, 15.5185
3345, 100894, 6209.351, 15.5184
3346, 101613, 6209.290, 15.5182
3347, 103377, 6209.229, 15.5181
3348, 104640, 6209.168, 15.5179
3349, 103917, 6209.107, 15.5178
3350, 101404, 6209.045, 15.5176
3351, 98553, 6208.984, 15.5175
3352, 96406, 6208.923, 15.5173
3353, 95003, 6208.862, 15.5171
3354, 94219, 6208.801, 15.5170
3355, 94338, 6208.740, 15.5168
3356, 95520, 6208.679, 15.5167
3357, 97168, 6208.618, 15.5165
3358, 98293, 6208.556, 15.5164
3359, 98440, 6208.495, 15.5162
3360, 98044, 6208.434, 15.5161
3361, 97932, 6208.373, 15.5159
3362, 98596, 6208.312, 15.5158
3363, 99972, 6208.251, 15.5156
3364, 101697, 6208.190, 15.5155
3365, 103310, 6208.128, 15.5153
3366, 104210, 6208.067, 15.5152
3367, 103798, 6208.006, 15.5150
3368, 102029, 6207.945, 15.5149
3369, 99731, 6207.884, 15.5147
3370, 98065, 6207.823, 15.5145
3371, 97580, 6207.762, 15.5144
3372, 97973, 6207.701, 15.5142
3373, 98629, 6207.639, 15.5141
3374, 99125, 6207.578, 15.5139
3375, 99234, 6207.517, 15.5138
3376, 98875, 6207.456, 15.5136
3377, 98259, 6207.395, 15.5135
3378, 97836, 6207.334, 15.5133
3379, 97884, 6207.273, 15.5132
3380, 98203, 6207.211, 15.5130
3381, 98271, 6207.150, 15.5129
3382, 97677, 6207.089, 15.5127
3383, 96496, 6207.028, 15.5126
3384, 95352, 6206.967, 15.5124
3385, 94957, 6206.906, 15.5123
3386, 95384, 6206.845, 15.5121
3387, 96001, 6206.784, 15.5120
3388, 96370, 6206.722, 15.5118
3389, 96938, 6206.661, 15.5116
3390, 98374, 6206.600, 15.5115
3391, 100391, 6206.539, 15.5113
3392, 101839, 6206.478, 15.5112
3393, 101942, 6206.417, 15.5110
3394, 100965, 6206.356, 15.5109
3395, 99621, 6206.294, 15.5107
3396, 98447, 6206.233, 15.5106
3397, 97792, 6206.172, 15.5104
3398, 97827, 6206.111, 15.5103
3399, 98333, 6206.050, 15.5101
3400, 98950, 6205.989, 15.5100
3401, 99752, 6205.928, 15.5098
3402, 101053, 6205.867, 15.5097
3403, 102584, 6205.805, 15.5095
3404, 103580, 6205.744, 15.5094
3405, 103813, 6205.683, 15.5092
3406, 103767, 6205.622, 15.5090
3407, 103558, 6205.561, 15.5089
3408, 102653, 6205.500, 15.5087
3409, 101159, 6205.439, 15.5086
3410, 100343, 6205.377, 15.5084
3411, 100950, 6205.316, 15.5083
3412, 101760, 6205.255, 15.5081
3413, 100927, 6205.194, 15.5080
3414, 98380, 6205.133, 15.5078
3415, 95846, 6205.072, 15.5077
3416, 94770, 6205.011, 15.5075
3417, 95215, 6204.950, 15.5074
3418, 96670, 6204.888, 15.5072
3419, 98781, 6204.827, 15.5071
3420, 101101, 6204.766, 15.5069
3421, 103032, 6204.705, 15.5068
3422, 104351, 6204.644, 15.5066
3423, 105127, 6204.583, 15.5065
3424, 105035, 6204.522, 15.5063
3425, 103530, 6204.460, 15.5061
3426, 100949, 6204.399, 15.5060
3427, 98636, 6204.338, 15.5058
3428, 97555, 6204.277, 15.5057
3429, 97378, 6204.216, 15.5055
3430, 97266, 6204.155, 15.5054
3431, 96873, 6204.094, 15.5052
3432, 96166, 6204.033, 15.5051
3433, 94982, 6203.971, 15.5049
3434, 93502, 6203.910, 15.5048
3435, 92645, 6203.849, 15.5046
3436, 93159, 6203.788, 15.5045
3437, 94457, 6203.727, 15.5043
3438, 95146, 6203.666, 15.5042
3439, 94763, 6203.605, 15.5040
3440, 94307, 6203.543, 15.5039
3441, 94827, 6203.482, 15.5037
3442, 95998, 6203.421, 15.5035
3443, 96511, 6203.360, 15.5034
3444, 95660, 6203.299, 15.5032
3445, 94084, 6203.238, 15.5031
3446, 92908, 6203.177, 15.5029
3447, 92520, 6203.116, 15.5028
3448, 92537, 6203.054, 15.5026
3449, 92785, 6202.993, 15.5025
3450, 93712, 6202.932, 15.5023
3451, 95501, 6202.871, 15.5022
3452, 97250, 6202.810, 15.5020
3453, 97706, 6202.749, 15.5019
3454, 96772, 6202.688, 15.5017
3455, 95677, 6202.626, 15.5016
3456, 95517, 6202.565, 15.5014
3457, 96159, 6202.504, 15.5013
3458, 96830, 6202.443, 15.5011
3459, 97210, 6202.382, 15.5009
3460, 97455, 6202.321, 15.5008
3461, 97553, 6202.260, 15.5006
3462, 97269, 6202.199, 15.5005
3463, 96655, 6202.137, 15.5003
3464, 96130, 6202.076, 15.5002
3465, 95986, 6202.015, 15.5000
3466, 96114, 6201.954, 15.4999
3467, 96288, 6201.893, 15.4997
3468, 96495, 6201.832, 15.4996
3469, 96964, 6201.771, 15.4994
3470, 97935, 6201.710, 15.4993
3471, 99278, 6201.648, 15.4991
3472, 100243, 6201.587, 15.4990
3473, 99851, 6201.526, 15.4988
3474, 97863, 6201.465, 15.4987
3475, 95267, 6201.404, 15.4985
3476, 93497, 6201.343, 15.4984
3477, 93289, 6201.282, 15.4982
3478, 94440, 6201.220, 15.4980
3479, 96350, 6201.159, 15.4979
3480, 98254, 6201.098, 15.4977
3481, 99172, 6201.037, 15.4976
3482, 98489, 6200.976, 15.4974
3483, 96832, 6200.915, 15.4973
3484, 95813, 6200.854, 15.4971
3485, 96459, 6200.793, 15.4970
3486, 98195, 6200.731, 15.4968
3487, 99641, 6200.670, 15.4967
3488, 100071, 6200.609, 15.4965
3489, 99754, 6200.548, 15.4964
3490, 99269, 6200.487, 15.4962
3491, 99023, 6200.426, 15.4961
3492, 99260, 6200.365, 15.4959
3493, 99935, 6200.303, 15.4958
3494, 100447, 6200.242, 15.4956
3495, 99956, 6200.181, 15.4954
3496, 98161, 6200.120, 15.4953
3497, 95598, 6200.059, 15.4951
3498, 93117, 6199.998, 15.4950
3499, 91332, 6199.937, 15.4948
3500, 90591, 6199.876, 15.4947
3501, 91062, 6199.814, 15.4945
3502, 92487, 6199.753, 15.4944
3503, 94024, 6199.692, 15.4942
3504, 94672, 6199.631, 15.4941
3505, 93991, 6199.570, 15.4939
3506, 92352, 6199.509, 15.4938
3507, 90527, 6199.448, 15.4936
3508, 89169, 6199.386, 15.4935
3509, 88620, 6199.325, 15.4933
3510, 89007, 6199.264, 15.4932
3511, 90262, 6199.203, 15.4930
3512, 91967, 6199.142, 15.4929
3513, 93433, 6199.081, 15.4927
3514, 94298, 6199.020, 15.4925
3515, 95085, 6198.959, 15.4924
3516, 96759, 6198.897, 15.4922
3517, 99416, 6198.836, 15.4921
3518, 101790, 6198.775, 15.4919
3519, 102577, 6198.714, 15.4918
3520, 102033, 6198.653, 15.4916
3521, 101523, 6198.592, 15.4915
3522, 101479, 6198.531, 15.4913
3523, 100759, 6198.469, 15.4912
3524, 98483, 6198.408, 15.4910
3525, 95679, 6198.347, 15.4909
3526, 94183, 6198.286, 15.4907
3527, 94359, 6198.225, 15.4906
3528, 94917, 6198.164, 15.4904
3529, 94837, 6198.103, 15.4903
3530, 94352, 6198.042, 15.4901
3531, 93837, 6197.980, 15.4899
3532, 92922, 6197.919, 15.4898
3533, 91439, 6197.858, 15.4896
3534, 90435, 6197.797, 15.4895
3535, 91112, 6197.736, 15.4893
3536, 93065, 6197.675, 15.4892
3537, 94632, 6197.614, 15.4890
3538, 95082, 6197.552, 15.4889
3539, 95500, 6197.491, 15.4887
3540, 97093, 6197.430, 15.4886
3541, 99401, 6197.369, 15.4884
3542, 100883, 6197.308, 15.4883
3543, 100909, 6197.247, 15.4881
3544, 100368, 6197.186, 15.4880
3545, 100322, 6197.125, 15.4878
3546, 100749, 6197.063, 15.4877
3547, 100862, 6197.002, 15.4875
3548, 100170, 6196.941, 15.4874
3549, 98827, 6196.880, 15.4872
3550, 97214, 6196.819, 15.4870
3551, 95676, 6196.758, 15.4869
3552, 94632, 6196.697, 15.4867
3553, 94511, 6196.635, 15.4866
3554, 95388, 6196.574, 15.4864
3555, 96826, 6196.513, 15.4863
3556, 98181, 6196.452, 15.4861
3557, 98983, 6196.391, 15.4860
3558, 99081, 6196.330, 15.4858
3559, 98625, 6196.269, 15.4857
3560, 97931, 6196.208, 15.4855
3561, 97159, 6196.146, 15.4854
3562, 96191, 6196.085, 15.4852
3563, 95090, 6196.024, 15.4851
3564, 94549, 6195.963, 15.4849
3565, 95292, 6195.902, 15.4848
3566, 96854, 6195.841, 15.4846
3567, 97617, 6195.780, 15.4844
3568, 96627, 6195.718, 15.4843
3569, 94963, 6195.657, 15.4841
3570, 94595, 6195.596, 15.4840
3571, 96101, 6195.535, 15.4838
3572, 98245, 6195.474, 15.4837
3573, 99730, 6195.413, 15.4835
3574, 100501, 6195.352, 15.4834
3575, 101044, 6195.291, 15.4832
3576, 101259, 6195.229, 15.4831
3577, 100720, 6195.168, 15.4829
3578, 99620, 6195.107, 15.4828
3579, 98792, 6195.046, 15.4826
3580, 98874, 6194.985, 15.4825
3581, 99865, 6194.924, 15.4823
3582, 101343, 6194.863, 15.4822
3583, 102695, 6194.801, 15.4820
3584, 103232, 6194.740, 15.4819
3585, 102549, 6194.679, 15.4817
3586, 100856, 6194.618, 15.4815
3587, 98680, 6194.557, 15.4814
3588, 96372, 6194.496, 15.4812
3589, 94250, 6194.435, 15.4811
3590, 92985, 6194.374, 15.4809
3591, 93085, 6194.312, 15.4808
3592, 93789, 6194.251, 15.4806
3593, 93299, 6194.190, 15.4805
3594, 90784, 6194.129, 15.4803
3595, 87761, 6194.068, 15.4802
3596, 86680, 6194.007, 15.4800
3597, 88220, 6193.946, 15.4799
3598, 90775, 6193.884, 15.4797
3599, 92722, 6193.823, 15.4796
3600, 94199, 6193.762, 15.4794
3601, 96062, 6193.701, 15.4793
3602, 97962, 6193.640, 15.4791
3603, 98739, 6193.579, 15.4789
3604, 98462, 6193.518, 15.4788
3605, 98678, 6193.457, 15.4786
3606, 100152, 6193.395, 15.4785
3607, 101506, 6193.334, 15.4783
3608, 101059, 6193.273, 15.4782
3609, 99293, 6193.212, 15.4780
3610, 98337, 6193.151, 15.4779
3611, 99260, 6193.090, 15.4777
3612, 101011, 6193.029, 15.4776
3613, 102117, 6192.967, 15.4774
3614, 102358, 6192.906, 15.4773
3615, 102305, 6192.845, 15.4771
3616, 102156, 6192.784, 15.4770
3617, 101809, 6192.723, 15.4768
3618, 101591, 6192.662, 15.4767
3619, 102067, 6192.601, 15.4765
3620, 103181, 6192.540, 15.4764
3621, 104215, 6192.478, 15.4762
3622, 104736, 6192.417, 15.4760
3623, 105139, 6192.356, 15.4759
3624, 106047, 6192.295, 15.4757
3625, 107367, 6192.234, 15.4756
3626, 108218, 6192.173, 15.4754
3627, 107829, 6192.112, 15.4753
3628, 106404, 6192.050, 15.4751
3629, 104939, 6191.989, 15.4750
3630, 104158, 6191.928, 15.4748
3631, 103858, 6191.867, 15.4747
3632, 103435, 6191.806, 15.4745
3633, 102754, 6191.745, 15.4744
3634, 102136, 6191.684, 15.4742
3635, 101682, 6191.623, 15.4741
3636, 101192, 6191.561, 15.4739
3637, 100722, 6191.500, 15.4738
3638, 100691, 6191.439, 15.4736
3639, 101270, 6191.378, 15.4734
3640, 102161, 6191.317, 15.4733
3641, 103115, 6191.256, 15.4731
3642, 104204, 6191.195, 15.4730
3643, 105381, 6191.133, 15.4728
3644, 106284, 6191.072, 15.4727
3645, 106747, 6191.011, 15.4725
3646, 106975, 6190.950, 15.4724
3647, 106886, 6190.889, 15.4722
3648, 105760, 6190.828, 15.4721
3649, 103073, 6190.767, 15.4719
3650, 99347, 6190.706, 15.4718
3651, 95737, 6190.644, 15.4716
3652, 93042, 6190.583, 15.4715
3653, 91480, 6190.522, 15.4713
3654, 91039, 6190.461, 15.4712
3655, 91486, 6190.400, 15.4710
3656, 92217, 6190.339, 15.4709
3657, 92575, 6190.278, 15.4707
3658, 92301, 6190.217, 15.4705
3659, 91515, 6190.155, 15.4704
3660, 90595, 6190.094, 15.4702
3661, 90288, 6190.033, 15.4701
3662, 91354, 6189.972, 15.4699
3663, 93596, 6189.911, 15.4698
3664, 95791, 6189.850, 15.4696
3665, 97158, 6189.789, 15.4695
3666, 98304, 6189.727, 15.4693
3667, 99883, 6189.666, 15.4692
3668, 100940, 6189.605, 15.4690
3669, 99872, 6189.544, 15.4689
3670, 96896, 6189.483, 15.4687
3671, 94188, 6189.422, 15.4686
3672, 93239, 6189.361, 15.4684
3673, 93266, 6189.300, 15.4683
3674, 92793, 6189.238, 15.4681
3675, 91847, 6189.177, 15.4679
3676, 91738, 6189.116, 15.4678
3677, 93258, 6189.055, 15.4676
3678, 95872, 6188.994, 15.4675
3679, 98443, 6188.933, 15.4673
3680, 100137, 6188.872, 15.4672
3681, 100747, 6188.810, 15.4670
3682, 100631, 6188.749, 15.4669
3683, 100336, 6188.688, 15.4667
3684, 100059, 6188.627, 15.4666
3685, 99572, 6188.566, 15.4664
3686, 98743, 6188.505, 15.4663
3687, 97839, 6188.444, 15.4661
3688, 97180, 6188.383, 15.4660
3689, 96831, 6188.321, 15.4658
3690, 96785, 6188.260, 15.4657
3691, 97036, 6188.199, 15.4655
3692, 97210, 6188.138, 15.4654
3693, 96559, 6188.077, 15.4652
3694, 94784, 6188.016, 15.4650
3695, 92624, 6187.955, 15.4649
3696, 91215, 6187.893, 15.4647
3697, 91005, 6187.832, 15.4646
3698, 91620, 6187.771, 15.4644
3699, 92504, 6187.710, 15.4643
3700, 93342, 6187.649, 15.4641
3701, 93977, 6187.588, 15.4640
3702, 94395, 6187.527, 15.4638
3703, 94828, 6187.466, 15.4637
3704, 95556, 6187.404, 15.4635
3705, 96595, 6187.343, 15.4634
3706, 97685, 6187.282, 15.4632
3707, 98587, 6187.221, 15.4631
3708, 99272, 6187.160, 15.4629
3709, 99922, 6187.099, 15.4628
3710, 100745, 6187.038, 15.4626
3711, 101554, 6186.976, 15.4624
3712, 101591, 6186.915, 15.4623
3713, 100268, 6186.854, 15.4621
3714, 98290, 6186.793, 15.4620
3715, 97389, 6186.732, 15.4618
3716, 98460, 6186.671, 15.4617
3717, 100408, 6186.610, 15.4615
3718, 101527, 6186.549, 15.4614
3719, 101650, 6186.487, 15.4612
3720, 102026, 6186.426, 15.4611
3721, 103253, 6186.365, 15.4609
3722, 104437, 6186.304, 15.4608
3723, 104721, 6186.243, 15.4606
3724, 104640, 6186.182, 15.4605
3725, 105175, 6186.121, 15.4603
3726, 106058, 6186.059, 15.4602
3727, 105961, 6185.998, 15.4600
3728, 104218, 6185.937, 15.4599
3729, 101581, 6185.876, 15.4597
3730, 99181, 6185.815, 15.4595
3731, 97458, 6185.754, 15.4594
3732, 96389, 6185.693, 15.4592
3733, 96103, 6185.632, 15.4591
3734, 96658, 6185.570, 15.4589
3735, 97481, 6185.509, 15.4588
3736, 97707, 6185.448, 15.4586
3737, 97174, 6185.387, 15.4585
3738, 96619, 6185.326, 15.4583
3739, 96686, 6185.265, 15.4582
3740, 97121, 6185.204, 15.4580
3741, 97237, 6185.142, 15.4579
3742, 96876, 6185.081, 15.4577
3743, 96450, 6185.020, 15.4576
3744, 96132, 6184.959, 15.4574
3745, 95528, 6184.898, 15.4573
3746, 94410, 6184.837, 15.4571
3747, 93477, 6184.776, 15.4569
3748, 93936, 6184.715, 15.4568
3749, 96288, 6184.653, 15.4566
3750, 99698, 6184.592, 15.4565
3751, 102673, 6184.531, 15.4563
3752, 104304, 6184.470, 15.4562
3753, 104828, 6184.409, 15.4560
3754, 105071, 6184.348, 15.4559
3755, 105514, 6184.287, 15.4557
3756, 105930, 6184.225, 15.4556
3757, 105776, 6184.164, 15.4554
3758, 104761, 6184.103, 15.4553
3759, 103121, 6184.042, 15.4551
3760, 101503, 6183.981, 15.4550
3761, 100571, 6183.920, 15.4548
3762, 100407, 6183.859, 15.4547
3763, 100297, 6183.798, 15.4545
3764, 99338, 6183.736, 15.4544
3765, 97385, 6183.675, 15.4542
3766, 95150, 6183.614, 15.4540
3767, 93364, 6183.553, 15.4539
3768, 92328, 6183.492, 15.4537
3769, 92423, 6183.431, 15.4536
3770, 94282, 6183.370, 15.4534
3771, 97716, 6183.308, 15.4533
3772, 100922, 6183.247, 15.4531
3773, 101815, 6183.186, 15.4530
3774, 100220, 6183.125, 15.4528
3775, 97990, 6183.064, 15.4527
3776, 96784, 6183.003, 15.4525
3777, 96533, 6182.942, 15.4524
3778, 96362, 6182.881, 15.4522
3779, 96108, 6182.819, 15.4521
3780, 96194, 6182.758, 15.4519
3781, 96614, 6182.697, 15.4518
3782, 96945, 6182.636, 15.4516
3783, 97163, 6182.575, 15.4514
3784, 97671, 6182.514, 15.4513
3785, 98531, 6182.453, 15.4511
3786, 99371, 6182.391, 15.4510
3787, 100127, 6182.330, 15.4508
3788, 101150, 6182.269, 15.4507
3789, 102301, 6182.208, 15.4505
3790, 102568, 6182.147, 15.4504
3791, 101185, 6182.086, 15.4502
3792, 98884, 6182.025, 15.4501
3793, 97396, 6181.964, 15.4499
3794, 97608, 6181.902, 15.4498
3795, 98664, 6181.841, 15.4496
3796, 99094, 6181.780, 15.4495
3797, 98494, 6181.719, 15.4493
3798, 97633, 6181.658, 15.4492
3799, 97069, 6181.597, 15.4490
3800, 96370, 6181.536, 15.4489
3801, 95042, 6181.474, 15.4487
3802, 93692, 6181.413, 15.4485
3803, 93555, 6181.352, 15.4484
3804, 94909, 6181.291, 15.4482
3805, 96609, 6181.230, 15.4481
3806, 97456, 6181.169, 15.4479
3807, 97569, 6181.108, 15.4478
3808, 98079, 6181.047, 15.4476
3809, 99767, 6180.985, 15.4475
3810, 102269, 6180.924, 15.4473
3811, 104431, 6180.863, 15.4472
3812, 105222, 6180.802, 15.4470
3813, 104554, 6180.741, 15.4469
3814, 103449, 6180.680, 15.4467
3815, 103176, 6180.619, 15.4466
3816, 103931, 6180.557, 15.4464
3817, 104605, 6180.496, 15.4463
3818, 104059, 6180.435, 15.4461
3819, 102315, 6180.374, 15.4459
3820, 100201, 6180.313, 15.4458
3821, 98284, 6180.252, 15.4456
3822, 96750, 6180.191, 15.4455
3823, 96005, 6180.130, 15.4453
3824, 96521, 6180.068, 15.4452
3825, 97995, 6180.007, 15.4450
3826, 99454, 6179.946, 15.4449
3827, 100475, 6179.885, 15.4447
3828, 101665, 6179.824, 15.4446
3829, 103515, 6179.763, 15.4444
3830, 105346, 6179.702, 15.4443
3831, 106006, 6179.640, 15.4441
3832, 105293, 6179.579, 15.4440
3833, 104104, 6179.518, 15.4438
3834, 103245, 6179.457, 15.4437
3835, 102720, 6179.396, 15.4435
3836, 102240, 6179.335, 15.4434
3837, 101857, 6179.274, 15.4432
3838, 101781, 6179.213, 15.4430
3839, 101857, 6179.151, 15.4429
3840, 101637, 6179.090, 15.4427
3841, 101000, 6179.029, 15.4426
3842, 100542, 6178.968, 15.4424
3843, 101165, 6178.907, 15.4423
3844, 103073, 6178.846, 15.4421
3845, 105168, 6178.785, 15.4420
3846, 105734, 6178.724, 15.4418
3847, 104118, 6178.662, 15.4417
3848, 101606, 6178.601, 15.4415
3849, 100217, 6178.540, 15.4414
3850, 100571, 6178.479, 15.4412
3851, 101364, 6178.418, 15.4411
3852, 101060, 6178.357, 15.4409
3853, 99533, 6178.296, 15.4408
3854, 97729, 6178.234, 15.4406
3855, 96300, 6178.173, 15.4404
3856, 95309, 6178.112, 15.4403
3857, 95019, 6178.051, 15.4401
3858, 96095, 6177.990, 15.4400
3859, 98787, 6177.929, 15.4398
3860, 102367, 6177.868, 15.4397
3861, 105590, 6177.807, 15.4395
3862, 107400, 6177.745, 15.4394
3863, 107212, 6177.684, 15.4392
3864, 105133, 6177.623, 15.4391
3865, 102145, 6177.562, 15.4389
3866, 99639, 6177.501, 15.4388
3867, 98368, 6177.440, 15.4386
3868, 98071, 6177.379, 15.4385
3869, 98200, 6177.317, 15.4383
3870, 98554, 6177.256, 15.4382
3871, 99037, 6177.195, 15.4380
3872, 99436, 6177.134, 15.4379
3873, 99887, 6177.073, 15.4377
3874, 101000, 6177.012, 15.4375
3875, 102984, 6176.951, 15.4374
3876, 105053, 6176.890, 15.4372
3877, 106269, 6176.828, 15.4371
3878, 106538, 6176.767, 15.4369
3879, 106174, 6176.706, 15.4368
3880, 105003, 6176.645, 15.4366
3881, 102838, 6176.584, 15.4365
3882, 100480, 6176.523, 15.4363
3883, 99139, 6176.462, 15.4362
3884, 98900, 6176.400, 15.4360
3885, 98738, 6176.339, 15.4359
3886, 98068, 6176.278, 15.4357
3887, 97191, 6176.217, 15.4356
3888, 96088, 6176.156, 15.4354
3889, 94088, 6176.095, 15.4353
3890, 91345, 6176.034, 15.4351
3891, 89488, 6175.973, 15.4349
3892, 89833, 6175.911, 15.4348
3893, 91663, 6175.850, 15.4346
3894, 93204, 6175.789, 15.4345
3895, 93775, 6175.728, 15.4343
3896, 94034, 6175.667, 15.4342
3897, 94515, 6175.606, 15.4340
3898, 94967, 6175.545, 15.4339
3899, 95055, 6175.483, 15.4337
3900, 94793, 6175.422, 15.4336
3901, 94183, 6175.361, 15.4334
3902, 93203, 6175.300, 15.4333
3903, 92317, 6175.239, 15.4331
3904, 92300, 6175.178, 15.4330
3905, 93283, 6175.117, 15.4328
3906, 94403, 6175.056, 15.4327
3907, 94756, 6174.994, 15.4325
3908, 94449, 6174.933, 15.4324
3909, 94518, 6174.872, 15.4322
3910, 95948, 6174.811, 15.4320
3911, 98798, 6174.750, 15.4319
3912, 102115, 6174.689, 15.4317
3913, 104667, 6174.628, 15.4316
3914, 105908, 6174.566, 15.4314
3915, 106203, 6174.505, 15.4313
3916, 105995, 6174.444, 15.4311
3917, 105097, 6174.383, 15.4310
3918, 103125, 6174.322, 15.4308
3919, 100449, 6174.261, 15.4307
3920, 98125, 6174.200, 15.4305
3921, 96835, 6174.139, 15.4304
3922, 96318, 6174.077, 15.4302
3923, 95930, 6174.016, 15.4301
3924, 95344, 6173.955, 15.4299
3925, 94565, 6173.894, 15.4298
3926, 93669, 6173.833, 15.4296
3927, 92800, 6173.772, 15.4294
3928, 92158, 6173.711, 15.4293
3929, 91679, 6173.649, 15.4291
3930, 90870, 6173.588, 15.4290
3931, 89302, 6173.527, 15.4288
3932, 87256, 6173.466, 15.4287
3933, 85706, 6173.405, 15.4285
3934, 85540, 6173.344, 15.4284
3935, 86822, 6173.283, 15.4282
3936, 88837, 6173.222, 15.4281
3937, 90793, 6173.160, 15.4279
3938, 92443, 6173.099, 15.4278
3939, 94007, 6173.038, 15.4276
3940, 95558, 6172.977, 15.4275
3941, 96664, 6172.916, 15.4273
3942, 96723, 6172.855, 15.4272
3943, 95585, 6172.794, 15.4270
3944, 93788, 6172.732, 15.4269
3945, 92192, 6172.671, 15.4267
3946, 91403, 6172.610, 15.4265
3947, 91488, 6172.549, 15.4264
3948, 92142, 6172.488, 15.4262
3949, 93129, 6172.427, 15.4261
3950, 94512, 6172.366, 15.4259
3951, 96437, 6172.305, 15.4258
3952, 98803, 6172.243, 15.4256
3953, 101241, 6172.182, 15.4255
3954, 103262, 6172.121, 15.4253
3955, 104284, 6172.060, 15.4252
3956, 103756, 6171.999, 15.4250
3957, 101675, 6171.938, 15.4249
3958, 98923, 6171.877, 15.4247
3959, 96698, 6171.815, 15.4246
3960, 95565, 6171.754, 15.4244
3961, 95337, 6171.693, 15.4243
3962, 95718, 6171.632, 15.4241
3963, 96487, 6171.571, 15.4239
3964, 97145, 6171.510, 15.4238
3965, 97161, 6171.449, 15.4236
3966, 96792, 6171.388, 15.4235
3967, 96917, 6171.326, 15.4233
3968, 97740, 6171.265, 15.4232
3969, 98385, 6171.204, 15.4230
3970, 98252, 6171.143, 15.4229
3971, 97983, 6171.082, 15.4227
3972, 98364, 6171.021, 15.4226
3973, 98991, 6170.960, 15.4224
3974, 99013, 6170.898, 15.4223
3975, 98662, 6170.837, 15.4221
3976, 98896, 6170.776, 15.4220
3977, 99715, 6170.715, 15.4218
3978, 100065, 6170.654, 15.4217
3979, 99612, 6170.593, 15.4215
3980, 99438, 6170.532, 15.4213
3981, 100555, 6170.471, 15.4212
3982, 102623, 6170.409, 15.4210
3983, 104728, 6170.348, 15.4209
3984, 106699, 6170.287, 15.4207
3985, 108885, 6170.226, 15.4206
3986, 111029, 6170.165, 15.4204
3987, 112249, 6170.104, 15.4203
3988, 112158, 6170.043, 15.4201
3989, 111485, 6169.981, 15.4200
3990, 111316, 6169.920, 15.4198
3991, 111827, 6169.859, 15.4197
3992, 111897, 6169.798, 15.4195
3993, 110087, 6169.737, 15.4194
3994, 106154, 6169.676, 15.4192
3995, 101543, 6169.615, 15.4191
3996, 98176, 6169.554, 15.4189
3997, 96777, 6169.492, 15.4188
3998, 96586, 6169.431, 15.4186
3999, 96598, 6169.370, 15.4184
4000, 96586, 6169.309, 15.4183
4001, 96845, 6169.248, 15.4181
4002, 97410, 6169.187, 15.4180
4003, 97960, 6169.126, 15.4178
4004, 98260, 6169.064, 15.4177
4005, 98285, 6169.003, 15.4175
4006, 97906, 6168.942, 15.4174
4007, 96767, 6168.881, 15.4172
4008, 94689, 6168.820, 15.4171
4009, 92211, 6168.759, 15.4169
4010, 90508, 6168.698, 15.4168
4011, 90513, 6168.637, 15.4166
4012, 92025, 6168.575, 15.4165
4013, 93932, 6168.514, 15.4163
4014, 95434, 6168.453, 15.4162
4015, 96727, 6168.392, 15.4160
4016, 98215, 6168.331, 15.4158
4017, 99491, 6168.270, 15.4157
4018, 99760, 6168.209, 15.4155
4019, 99185, 6168.148, 15.4154
4020, 99037, 6168.086, 15.4152
4021, 100227, 6168.025, 15.4151
4022, 102187, 6167.964, 15.4149
4023, 103561, 6167.903, 15.4148
4024, 103676, 6167.842, 15.4146
4025, 102948, 6167.781, 15.4145
4026, 102070, 6167.720, 15.4143
4027, 101305, 6167.658, 15.4142
4028, 100636, 6167.597, 15.4140
4029, 100275, 6167.536, 15.4139
4030, 100699, 6167.475, 15.4137
4031, 102185, 6167.414, 15.4136
4032, 104452, 6167.353, 15.4134
4033, 106879, 6167.292, 15.4133
4034, 109008, 6167.231, 15.4131
4035, 110651, 6167.169, 15.4129
4036, 111584, 6167.108, 15.4128
4037, 111439, 6167.047, 15.4126
4038, 110087, 6166.986, 15.4125
4039, 107913, 6166.925, 15.4123
4040, 105529, 6166.864, 15.4122
4041, 103353, 6166.803, 15.4120
4042, 101513, 6166.741, 15.4119
4043, 99932, 6166.680, 15.4117
4044, 98416, 6166.619, 15.4116
4045, 96991, 6166.558, 15.4114
4046, 96235, 6166.497, 15.4113
4047, 96799, 6166.436, 15.4111
4048, 98386, 6166.375, 15.4110
4049, 99798, 6166.314, 15.4108
4050, 100379, 6166.252, 15.4107
4051, 100805, 6166.191, 15.4105
4052, 101922, 6166.130, 15.4103
4053, 103411, 6166.069, 15.4102
4054, 104426, 6166.008, 15.4100
4055, 105018, 6165.947, 15.4099
4056, 105873, 6165.886, 15.4097
4057, 106904, 6165.824, 15.4096
4058, 107234, 6165.763, 15.4094
4059, 106602, 6165.702, 15.4093
4060, 105769, 6165.641, 15.4091
4061, 105308, 6165.580, 15.4090
4062, 104932, 6165.519, 15.4088
4063, 104280, 6165.458, 15.4087
4064, 103556, 6165.397, 15.4085
4065, 103050, 6165.335, 15.4084
4066, 102784, 6165.274, 15.4082
4067, 102907, 6165.213, 15.4081
4068, 103725, 6165.152, 15.4079
4069, 104991, 6165.091, 15.4078
4070, 105905, 6165.030, 15.4076
4071, 106120, 6164.969, 15.4074
4072, 106091, 6164.907, 15.4073
4073, 106117, 6164.846, 15.4071
4074, 105853, 6164.785, 15.4070
4075, 105114, 6164.724, 15.4068
4076, 104320, 6164.663, 15.4067
4077, 103562, 6164.602, 15.4065
4078, 102087, 6164.541, 15.4064
4079, 99504, 6164.480, 15.4062
4080, 96823, 6164.418, 15.4061
4081, 95461, 6164.357, 15.4059
4082, 95665, 6164.296, 15.4058
4083, 96602, 6164.235, 15.4056
4084, 97562, 6164.174, 15.4055
4085, 98243, 6164.113, 15.4053
4086, 98285, 6164.052, 15.4052
4087, 97481, 6163.990, 15.4050
4088, 96365, 6163.929, 15.4048
4089, 95865, 6163.868, 15.4047
4090, 96373, 6163.807, 15.4045
4091, 97629, 6163.746, 15.4044
4092, 99303, 6163.685, 15.4042
4093, 101107, 6163.624, 15.4041
4094, 102557, 6163.563, 15.4039
4095, 103332, 6163.501, 15.4038
4096, 103788, 6163.440, 15.4036
4097, 104533, 6163.379, 15.4035
4098, 105525, 6163.318, 15.4033
4099, 106112, 6163.257, 15.4032
4100, 105855, 6163.196, 15.4030
4101, 104826, 6163.135, 15.4029
4102, 103224, 6163.073, 15.4027
4103, 101284, 6163.012, 15.4026
4104, 99501, 6162.951, 15.4024
4105, 98367, 6162.890, 15.4023
4106, 97896, 6162.829, 15.4021
4107, 97876, 6162.768, 15.4019
4108, 98524, 6162.707, 15.4018
4109, 100310, 6162.646, 15.4016
4110, 103149, 6162.584, 15.4015
4111, 106319, 6162.523, 15.4013
4112, 109173, 6162.462, 15.4012
4113, 111391, 6162.401, 15.4010
4114, 112542, 6162.340, 15.4009
4115, 112072, 6162.279, 15.4007
4116, 110027, 6162.218, 15.4006
4117, 107326, 6162.156, 15.4004
4118, 105026, 6162.095, 15.4003
4119, 103551, 6162.034, 15.4001
4120, 102740, 6161.973, 15.4000
4121, 102325, 6161.912, 15.3998
4122, 102145, 6161.851, 15.3997
4123, 102139, 6161.790, 15.3995
4124, 102309, 6161.729, 15.3993
4125, 102606, 6161.667, 15.3992
4126, 102861, 6161.606, 15.3990
4127, 102927, 6161.545, 15.3989
4128, 102856, 6161.484, 15.3987
4129, 102775, 6161.423, 15.3986
4130, 102753, 6161.362, 15.3984
4131, 102895, 6161.301, 15.3983
4132, 103258, 6161.239, 15.3981
4133, 103360, 6161.178, 15.3980
4134, 102183, 6161.117, 15.3978
4135, 99271, 6161.056, 15.3977
4136, 95665, 6160.995, 15.3975
4137, 93118, 6160.934, 15.3974
4138, 92377, 6160.873, 15.3972
4139, 92757, 6160.812, 15.3971
4140, 93307, 6160.750, 15.3969
4141, 93721, 6160.689, 15.3968
4142, 94007, 6160.628, 15.3966
4143, 94017, 6160.567, 15.3964
4144, 93740, 6160.506, 15.3963
4145, 93606, 6160.445, 15.3961
4146, 94078, 6160.384, 15.3960
4147, 95168, 6160.322, 15.3958
4148, 96594, 6160.261, 15.3957
4149, 98124, 6160.200, 15.3955
4150, 99420, 6160.139, 15.3954
4151, 99808, 6160.078, 15.3952
4152, 98656, 6160.017, 15.3951
4153, 96135, 6159.956, 15.3949
4154, 93407, 6159.895, 15.3948
4155, 91906, 6159.833, 15.3946
4156, 92259, 6159.772, 15.3945
4157, 93816, 6159.711, 15.3943
4158, 95287, 6159.650, 15.3942
4159, 95918, 6159.589, 15.3940
4160, 95979, 6159.528, 15.3938
4161, 96104, 6159.467, 15.3937
4162, 96467, 6159.405, 15.3935
4163, 96811, 6159.344, 15.3934
4164, 96948, 6159.283, 15.3932
4165, 96851, 6159.222, 15.3931
4166, 96500, 6159.161, 15.3929
4167, 95989, 6159.100, 15.3928
4168, 95663, 6159.039, 15.3926
4169, 95758, 6158.978, 15.3925
4170, 96124, 6158.916, 15.3923
4171, 96666, 6158.855, 15.3922
4172, 97721, 6158.794, 15.3920
4173, 99487, 6158.733, 15.3919
4174, 101382, 6158.672, 15.3917
4175, 102656, 6158.611, 15.3916
4176, 103439, 6158.550, 15.3914
4177, 104416, 6158.488, 15.3913
4178, 105586, 6158.427, 15.3911
4179, 106148, 6158.366, 15.3909
4180, 105637, 6158.305, 15.3908
4181, 104364, 6158.244, 15.3906
4182, 102625, 6158.183, 15.3905
4183, 100334, 6158.122, 15.3903
4184, 97655, 6158.061, 15.3902
4185, 95233, 6157.999, 15.3900
4186, 93534, 6157.938, 15.3899
4187, 92699, 6157.877, 15.3897
4188, 93091, 6157.816, 15.3896
4189, 94948, 6157.755, 15.3894
4190, 97177, 6157.694, 15.3893
4191, 97752, 6157.633, 15.3891
4192, 96066, 6157.571, 15.3890
4193, 93896, 6157.510, 15.3888
4194, 93196, 6157.449, 15.3887
4195, 93872, 6157.388, 15.3885
4196, 94725, 6157.327, 15.3883
4197, 95575, 6157.266, 15.3882
4198, 96974, 6157.205, 15.3880
4199, 98428, 6157.144, 15.3879
4200, 98681, 6157.082, 15.3877
4201, 97805, 6157.021, 15.3876
4202, 97437, 6156.960, 15.3874
4203, 98476, 6156.899, 15.3873
4204, 99747, 6156.838, 15.3871
4205, 99609, 6156.777, 15.3870
4206, 98002, 6156.716, 15.3868
4207, 96237, 6156.655, 15.3867
4208, 95374, 6156.593, 15.3865
4209, 95396, 6156.532, 15.3864
4210, 95610, 6156.471, 15.3862
4211, 95396, 6156.410, 15.3861
4212, 94812, 6156.349, 15.3859
4213, 94651, 6156.288, 15.3858
4214, 95506, 6156.227, 15.3856
4215, 96700, 6156.165, 15.3854
4216, 96803, 6156.104, 15.3853
4217, 95477, 6156.043, 15.3851
4218, 94083, 6155.982, 15.3850
4219, 93964, 6155.921, 15.3848
4220, 94831, 6155.860, 15.3847
4221, 95564, 6155.799, 15.3845
4222, 96001, 6155.738, 15.3844
4223, 96884, 6155.676, 15.3842
4224, 98239, 6155.615, 15.3841
4225, 98893, 6155.554, 15.3839
4226, 97927, 6155.493, 15.3838
4227, 95898, 6155.432, 15.3836
4228, 94208, 6155.371, 15.3835
4229, 93756, 6155.310, 15.3833
4230, 94532, 6155.248, 15.3832
4231, 96129, 6155.187, 15.3830
4232, 98103, 6155.126, 15.3828
4233, 99916, 6155.065, 15.3827
4234, 101010, 6155.004, 15.3825
4235, 101116, 6154.943, 15.3824
4236, 100382, 6154.882, 15.3822
4237, 99198, 6154.821, 15.3821
4238, 97991, 6154.759, 15.3819
4239, 97148, 6154.698, 15.3818
4240, 96889, 6154.637, 15.3816
4241, 96992, 6154.576, 15.3815
4242, 96729, 6154.515, 15.3813
4243, 95409, 6154.454, 15.3812
4244, 93223, 6154.393, 15.3810
4245, 91462, 6154.331, 15.3809
4246, 91537, 6154.270, 15.3807
4247, 93603, 6154.209, 15.3806
4248, 96268, 6154.148, 15.3804
4249, 97823, 6154.087, 15.3803
4250, 97681, 6154.026, 15.3801
4251, 96548, 6153.965, 15.3799
4252, 95422, 6153.904, 15.3798
4253, 94710, 6153.842, 15.3796
4254, 94320, 6153.781, 15.3795
4255, 94195, 6153.720, 15.3793
4256, 94525, 6153.659, 15.3792
4257, 95494, 6153.598, 15.3790
4258, 96992, 6153.537, 15.3789
4259, 98565, 6153.476, 15.3787
4260, 99601, 6153.414, 15.3786
4261, 99686, 6153.353, 15.3784
4262, 98954, 6153.292, 15.3783
4263, 98121, 6153.231, 15.3781
4264, 98036, 6153.170, 15.3780
4265, 99012, 6153.109, 15.3778
4266, 100503, 6153.048, 15.3777
4267, 101498, 6152.987, 15.3775
4268, 101239, 6152.925, 15.3773
4269, 99605, 6152.864, 15.3772
4270, 96953, 6152.803, 15.3770
4271, 93922, 6152.742, 15.3769
4272, 91472, 6152.681, 15.3767
4273, 90663, 6152.620, 15.3766
4274, 91788, 6152.559, 15.3764
4275, 93726, 6152.497, 15.3763
4276, 94780, 6152.436, 15.3761
4277, 94472, 6152.375, 15.3760
4278, 94128, 6152.314, 15.3758
4279, 95259, 6152.253, 15.3757
4280, 97689, 6152.192, 15.3755
4281, 99732, 6152.131, 15.3754
4282, 99965, 6152.070, 15.3752
4283, 98338, 6152.008, 15.3751
4284, 95765, 6151.947, 15.3749
4285, 93362, 6151.886, 15.3748
4286, 92096, 6151.825, 15.3746
4287, 92339, 6151.764, 15.3744
4288, 93333, 6151.703, 15.3743
4289, 93627, 6151.642, 15.3741
4290, 92566, 6151.580, 15.3740
4291, 91057, 6151.519, 15.3738
4292, 90505, 6151.458, 15.3737
4293, 91323, 6151.397, 15.3735
4294, 92845, 6151.336, 15.3734
4295, 94342, 6151.275, 15.3732
4296, 95512, 6151.214, 15.3731
4297, 96188, 6151.153, 15.3729
4298, 96266, 6151.091, 15.3728
4299, 96011, 6151.030, 15.3726
4300, 96020, 6150.969, 15.3725
4301, 96680, 6150.908, 15.3723
4302, 97882, 6150.847, 15.3722
4303, 99175, 6150.786, 15.3720
4304, 99992, 6150.725, 15.3718
4305, 99860, 6150.663, 15.3717
4306, 98867, 6150.602, 15.3715
4307, 97854, 6150.541, 15.3714
4308, 97716, 6150.480, 15.3712
4309, 98474, 6150.419, 15.3711
4310, 99410, 6150.358, 15.3709
4311, 100038, 6150.297, 15.3708
4312, 100393, 6150.236, 15.3706
4313, 100401, 6150.174, 15.3705
4314, 99724, 6150.113, 15.3703
4315, 98513, 6150.052, 15.3702
4316, 97667, 6149.991, 15.3700
4317, 97822, 6149.930, 15.3699
4318, 98525, 6149.869, 15.3697
4319, 98908, 6149.808, 15.3696
4320, 98845, 6149.746, 15.3694
4321, 98790, 6149.685, 15.3693
4322, 98772, 6149.624, 15.3691
4323, 98313, 6149.563, 15.3689
4324, 97431, 6149.502, 15.3688
4325, 97037, 6149.441, 15.3686
4326, 97922, 6149.380, 15.3685
4327, 99662, 6149.319, 15.3683
4328, 100901, 6149.257, 15.3682
4329, 100662, 6149.196, 15.3680
4330, 99174, 6149.135, 15.3679
4331, 97465, 6149.074, 15.3677
4332, 96408, 6149.013, 15.3676
4333, 96180, 6148.952, 15.3674
4334, 96388, 6148.891, 15.3673
4335, 96406, 6148.829, 15.3671
4336, 95647, 6148.768, 15.3670
4337, 93949, 6148.707, 15.3668
4338, 91979, 6148.646, 15.3667
4339, 90991, 6148.585, 15.3665
4340, 91724, 6148.524, 15.3663
4341, 93607, 6148.463, 15.3662
4342, 95429, 6148.402, 15.3660
4343, 96690, 6148.340, 15.3659
4344, 97790, 6148.279, 15.3657
4345, 98909, 6148.218, 15.3656
4346, 99419, 6148.157, 15.3654
4347, 98752, 6148.096, 15.3653
4348, 97273, 6148.035, 15.3651
4349, 95773, 6147.974, 15.3650
4350, 94548, 6147.912, 15.3648
4351, 93468, 6147.851, 15.3647
4352, 92584, 6147.790, 15.3645
4353, 91971, 6147.729, 15.3644
4354, 91267, 6147.668, 15.3642
4355, 90113, 6147.607, 15.3641
4356, 88968, 6147.546, 15.3639
4357, 88693, 6147.485, 15.3638
4358, 89189, 6147.423, 15.3636
4359, 89279, 6147.362, 15.3634
4360, 88288, 6147.301, 15.3633
4361, 87063, 6147.240, 15.3631
4362, 86830, 6147.179, 15.3630
4363, 87571, 6147.118, 15.3628
4364, 88243, 6147.057, 15.3627
4365, 88282, 6146.995, 15.3625
4366, 88116, 6146.934, 15.3624
4367, 88213, 6146.873, 15.3622
4368, 88454, 6146.812, 15.3621
4369, 88720, 6146.751, 15.3619
4370, 89365, 6146.690, 15.3618
4371, 90516, 6146.629, 15.3616
4372, 91355, 6146.568, 15.3615
4373, 90896, 6146.506, 15.3613
4374, 89446, 6146.445, 15.3612
4375, 88562, 6146.384, 15.3610
4376, 89304, 6146.323, 15.3608
4377, 91054, 6146.262, 15.3607
4378, 92350, 6146.201, 15.3605
4379, 92434, 6146.140, 15.3604
4380, 91553, 6146.079, 15.3602
4381, 90174, 6146.017, 15.3601
4382, 88558, 6145.956, 15.3599
4383, 86983, 6145.895, 15.3598
4384, 85718, 6145.834, 15.3596
4385, 84673, 6145.773, 15.3595
4386, 83473, 6145.712, 15.3593
4387, 81990, 6145.651, 15.3592
4388, 80477, 6145.589, 15.3590
4389, 79165, 6145.528, 15.3589
4390, 78126, 6145.467, 15.3587
4391, 77560, 6145.406, 15.3586
4392, 77785, 6145.345, 15.3584
4393, 78827, 6145.284, 15.3583
4394, 80428, 6145.223, 15.3581
4395, 82518, 6145.162, 15.3579
4396, 85225, 6145.100, 15.3578
4397, 88301, 6145.039, 15.3576
4398, 91036, 6144.978, 15.3575
4399, 92952, 6144.917, 15.3573
4400, 94106, 6144.856, 15.3572
4401, 94567, 6144.795, 15.3570
4402, 94170, 6144.734, 15.3569
4403, 93171, 6144.672, 15.3567
4404, 92613, 6144.611, 15.3566
4405, 93464, 6144.550, 15.3564
4406, 95640, 6144.489, 15.3563
4407, 98102, 6144.428, 15.3561
4408, 99635, 6144.367, 15.3560
4409, 99343, 6144.306, 15.3558
4410, 97048, 6144.245, 15.3557
4411, 93671, 6144.183, 15.3555
4412, 90791, 6144.122, 15.3553
4413, 89242, 6144.061, 15.3552
4414, 88452, 6144.000, 15.3550
4415, 87503, 6143.939, 15.3549
4416, 86286, 6143.878, 15.3547
4417, 85110, 6143.817, 15.3546
4418, 83824, 6143.755, 15.3544
4419, 82188, 6143.694, 15.3543
4420, 80657, 6143.633, 15.3541
4421, 79910, 6143.572, 15.3540
4422, 79829, 6143.511, 15.3538
4423, 79766, 6143.450, 15.3537
4424, 79635, 6143.389, 15.3535
4425, 79887, 6143.328, 15.3534
4426, 80658, 6143.266, 15.3532
4427, 81892, 6143.205, 15.3531
4428, 84105, 6143.144, 15.3529
4429, 87842, 6143.083, 15.3528
4430, 92391, 6143.022, 15.3526
4431, 96267, 6142.961, 15.3524
4432, 99259, 6142.900, 15.3523
4433, 102757, 6142.838, 15.3521
4434, 107469, 6142.777, 15.3520
4435, 112003, 6142.716, 15.3518
4436, 114640, 6142.655, 15.3517
4437, 115657, 6142.594, 15.3515
4438, 116755, 6142.533, 15.3514
4439, 118684, 6142.472, 15.3512
4440, 120671, 6142.411, 15.3511
4441, 122107, 6142.349, 15.3509
4442, 123578, 6142.288, 15.3508
4443, 125767, 6142.227, 15.3506
4444, 128119, 6142.166, 15.3505
4445, 129268, 6142.105, 15.3503
4446, 128545, 6142.044, 15.3502
4447, 126530, 6141.983, 15.3500
4448, 124156, 6141.921, 15.3498
4449, 121739, 6141.860, 15.3497
4450, 119053, 6141.799, 15.3495
4451, 115914, 6141.738, 15.3494
4452, 112268, 6141.677, 15.3492
4453, 107918, 6141.616, 15.3491
4454, 102812, 6141.555, 15.3489
4455, 97686, 6141.494, 15.3488
4456, 93756, 6141.432, 15.3486
4457, 91372, 6141.371, 15.3485
4458, 89490, 6141.310, 15.3483
4459, 86924, 6141.249, 15.3482
4460, 83659, 6141.188, 15.3480
4461, 80392, 6141.127, 15.3479
4462, 77297, 6141.066, 15.3477
4463, 74123, 6141.004, 15.3476
4464, 71213, 6140.943, 15.3474
4465, 69449, 6140.882, 15.3473
4466, 69115, 6140.821, 15.3471
4467, 69658, 6140.760, 15.3469
4468, 70641, 6140.699, 15.3468
4469, 72124, 6140.638, 15.3466
4470, 73893, 6140.577, 15.3465
4471, 75202, 6140.515, 15.3463
4472, 75801, 6140.454, 15.3462
4473, 76699, 6140.393, 15.3460
4474, 79323, 6140.332, 15.3459
4475, 84077, 6140.271, 15.3457
4476, 89935, 6140.210, 15.3456
4477, 95301, 6140.149, 15.3454
4478, 99280, 6140.087, 15.3453
4479, 102289, 6140.026, 15.3451
4480, 105349, 6139.965, 15.3450
4481, 108579, 6139.904, 15.3448
4482, 110869, 6139.843, 15.3447
4483, 111484, 6139.782, 15.3445
4484, 111331, 6139.721, 15.3443
4485, 111734, 6139.660, 15.3442
4486, 112471, 6139.598, 15.3440
4487, 112378, 6139.537, 15.3439
4488, 111675, 6139.476, 15.3437
4489, 112083, 6139.415, 15.3436
4490, 114413, 6139.354, 15.3434
4491, 117547, 6139.293, 15.3433
4492, 120307, 6139.232, 15.3431
4493, 122779, 6139.170, 15.3430
4494, 125030, 6139.109, 15.3428
4495, 126005, 6139.048, 15.3427
4496, 124891, 6138.987, 15.3425
4497, 122496, 6138.926, 15.3424
4498, 120050, 6138.865, 15.3422
4499, 117518, 6138.804, 15.3421
4500, 114303, 6138.743, 15.3419
4501, 110765, 6138.681, 15.3417
4502, 107719, 6138.620, 15.3416
4503, 105063, 6138.559, 15.3414
4504, 102297, 6138.498, 15.3413
4505, 99849, 6138.437, 15.3411
4506, 98440, 6138.376, 15.3410
4507, 97463, 6138.315, 15.3408
4508, 95534, 6138.253, 15.3407
4509, 92668, 6138.192, 15.3405
4510, 90555, 6138.131, 15.3404
4511, 90466, 6138.070, 15.3402
4512, 92023, 6138.009, 15.3401
4513, 94180, 6137.948, 15.3399
4514, 96295, 6137.887, 15.3398
4515, 98018, 6137.826, 15.3396
4516, 99174, 6137.764, 15.3395
4517, 100152, 6137.703, 15.3393
4518, 101541, 6137.642, 15.3392
4519, 103083, 6137.581, 15.3390
4520, 103819, 6137.520, 15.3388
4521, 103566, 6137.459, 15.3387
4522, 103402, 6137.398, 15.3385
4523, 104290, 6137.336, 15.3384
4524, 105924, 6137.275, 15.3382
4525, 107337, 6137.214, 15.3381
4526, 108054, 6137.153, 15.3379
4527, 108256, 6137.092, 15.3378
4528, 108406, 6137.031, 15.3376
4529, 109034, 6136.970, 15.3375
4530, 110382, 6136.909, 15.3373
4531, 111957, 6136.847, 15.3372
4532, 112925, 6136.786, 15.3370
4533, 113177, 6136.725, 15.3369
4534, 113506, 6136.664, 15.3367
4535, 114483, 6136.603, 15.3366
4536, 115716, 6136.542, 15.3364
4537, 116485, 6136.481, 15.3362
4538, 116550, 6136.419, 15.3361
4539, 116121, 6136.358, 15.3359
4540, 115579, 6136.297, 15.3358
4541, 115504, 6136.236, 15.3356
4542, 116332, 6136.175, 15.3355
4543, 117577, 6136.114, 15.3353
4544, 117965, 6136.053, 15.3352
4545, 116805, 6135.992, 15.3350
4546, 114729, 6135.930, 15.3349
4547, 112693, 6135.869, 15.3347
4548, 110861, 6135.808, 15.3346
4549, 109036, 6135.747, 15.3344
4550, 107597, 6135.686, 15.3343
4551, 107137, 6135.625, 15.3341
4552, 107381, 6135.564, 15.3340
4553, 107237, 6135.502, 15.3338
4554, 105973, 6135.441, 15.3337
4555, 103812, 6135.380, 15.3335
4556, 101432, 6135.319, 15.3333
4557, 99437, 6135.258, 15.3332
4558, 98363, 6135.197, 15.3330
4559, 98601, 6135.136, 15.3329
4560, 99994, 6135.075, 15.3327
4561, 101720, 6135.013, 15.3326
4562, 102847, 6134.952, 15.3324
4563, 102965, 6134.891, 15.3323
4564, 102357, 6134.830, 15.3321
4565, 101703, 6134.769, 15.3320
4566, 101618, 6134.708, 15.3318
4567, 102215, 6134.647, 15.3317
4568, 103011, 6134.586, 15.3315
4569, 103349, 6134.524, 15.3314
4570, 103031, 6134.463, 15.3312
4571, 102514, 6134.402, 15.3311
4572, 102467, 6134.341, 15.3309
4573, 103178, 6134.280, 15.3307
4574, 104437, 6134.219, 15.3306
4575, 105868, 6134.158, 15.3304
4576, 107226, 6134.096, 15.3303
4577, 108319, 6134.035, 15.3301
4578, 108862, 6133.974, 15.3300
4579, 108664, 6133.913, 15.3298
4580, 107909, 6133.852, 15.3297
4581, 106995, 6133.791, 15.3295
4582, 106027, 6133.730, 15.3294
4583, 104778, 6133.669, 15.3292
4584, 103186, 6133.607, 15.3291
4585, 101569, 6133.546, 15.3289
4586, 100187, 6133.485, 15.3288
4587, 98997, 6133.424, 15.3286
4588, 98099, 6133.363, 15.3285
4589, 97997, 6133.302, 15.3283
4590, 98984, 6133.241, 15.3282
4591, 100655, 6133.179, 15.3280
4592, 102521, 6133.118, 15.3278
4593, 104787, 6133.057, 15.3277
4594, 107855, 6132.996, 15.3275
4595, 111273, 6132.935, 15.3274
4596, 113877, 6132.874, 15.3272
4597, 114969, 6132.813, 15.3271
4598, 114756, 6132.752, 15.3269
4599, 113758, 6132.690, 15.3268
4600, 112477, 6132.629, 15.3266
4601, 111563, 6132.568, 15.3265
4602, 111392, 6132.507, 15.3263
4603, 111318, 6132.446, 15.3262
4604, 110229, 6132.385, 15.3260
4605, 108146, 6132.324, 15.3259
4606, 106457, 6132.262, 15.3257
4607, 106174, 6132.201, 15.3256
4608, 106781, 6132.140, 15.3254
4609, 107376, 6132.079, 15.3252
4610, 107975, 6132.018, 15.3251
4611, 108814, 6131.957, 15.3249
4612, 109055, 6131.896, 15.3248
4613, 107462, 6131.835, 15.3246
4614, 104268, 6131.773, 15.3245
4615, 101263, 6131.712, 15.3243
4616, 99804, 6131.651, 15.3242
4617, 99565, 6131.590, 15.3240
4618, 99540, 6131.529, 15.3239
4619, 99547, 6131.468, 15.3237
4620, 100107, 6131.407, 15.3236
4621, 101258, 6131.345, 15.3234
4622, 102188, 6131.284, 15.3233
4623, 102099, 6131.223, 15.3231
4624, 101003, 6131.162, 15.3230
4625, 99476, 6131.101, 15.3228
4626, 97982, 6131.040, 15.3227
4627, 96750, 6130.979, 15.3225
4628, 96211, 6130.918, 15.3223
4629, 97031, 6130.856, 15.3222
4630, 99445, 6130.795, 15.3220
4631, 102738, 6130.734, 15.3219
4632, 105726, 6130.673, 15.3217
4633, 107637, 6130.612, 15.3216
4634, 108388, 6130.551, 15.3214
4635, 108260, 6130.490, 15.3213
4636, 107692, 6130.428, 15.3211
4637, 107187, 6130.367, 15.3210
4638, 106864, 6130.306, 15.3208
4639, 106178, 6130.245, 15.3207
4640, 104625, 6130.184, 15.3205
4641, 102705, 6130.123, 15.3204
4642, 101560, 6130.062, 15.3202
4643, 101519, 6130.001, 15.3201
4644, 101698, 6129.939, 15.3199
4645, 101260, 6129.878, 15.3197
4646, 100434, 6129.817, 15.3196
4647, 99933, 6129.756, 15.3194
4648, 99975, 6129.695, 15.3193
4649, 100386, 6129.634, 15.3191
4650, 101136, 6129.573, 15.3190
4651, 102197, 6129.511, 15.3188
4652, 103260, 6129.450, 15.3187
4653, 104174, 6129.389, 15.3185
4654, 105318, 6129.328, 15.3184
4655, 106988, 6129.267, 15.3182
4656, 108616, 6129.206, 15.3181
4657, 109250, 6129.145, 15.3179
4658, 108658, 6129.084, 15.3178
4659, 107507, 6129.022, 15.3176
4660, 106567, 6128.961, 15.3175
4661, 106203, 6128.900, 15.3173
4662, 106504, 6128.839, 15.3172
4663, 107366, 6128.778, 15.3170
4664, 108476, 6128.717, 15.3168
4665, 109561, 6128.656, 15.3167
4666, 110536, 6128.594, 15.3165
4667, 111089, 6128.533, 15.3164
4668, 110449, 6128.472, 15.3162
4669, 108160, 6128.411, 15.3161
4670, 104877, 6128.350, 15.3159
4671, 101838, 6128.289, 15.3158
4672, 99625, 6128.228, 15.3156
4673, 98021, 6128.167, 15.3155
4674, 96823, 6128.105, 15.3153
4675, 96052, 6128.044, 15.3152
4676, 95462, 6127.983, 15.3150
4677, 94790, 6127.922, 15.3149
4678, 94646, 6127.861, 15.3147
4679, 96141, 6127.800, 15.3146
4680, 99151, 6127.739, 15.3144
4681, 101800, 6127.677, 15.3142
4682, 102383, 6127.616, 15.3141
4683, 101312, 6127.555, 15.3139
4684, 100436, 6127.494, 15.3138
4685, 100817, 6127.433, 15.3136
4686, 101927, 6127.372, 15.3135
4687, 102856, 6127.311, 15.3133
4688, 103404, 6127.250, 15.3132
4689, 103784, 6127.188, 15.3130
4690, 103869, 6127.127, 15.3129
4691, 103226, 6127.066, 15.3127
4692, 101701, 6127.005, 15.3126
4693, 99708, 6126.944, 15.3124
4694, 97990, 6126.883, 15.3123
4695, 97189, 6126.822, 15.3121
4696, 97497, 6126.760, 15.3120
4697, 98527, 6126.699, 15.3118
4698, 99539, 6126.638, 15.3117
4699, 99969, 6126.577, 15.3115
4700, 99863, 6126.516, 15.3113
4701, 99799, 6126.455, 15.3112
4702, 100363, 6126.394, 15.3110
4703, 101711, 6126.333, 15.3109
4704, 103574, 6126.271, 15.3107
4705, 105557, 6126.210, 15.3106
4706, 107240, 6126.149, 15.3104
4707, 108180, 6126.088, 15.3103
4708, 108177, 6126.027, 15.3101
4709, 107700, 6125.966, 15.3100
4710, 107676, 6125.905, 15.3098
4711, 108541, 6125.843, 15.3097
4712, 109668, 6125.782, 15.3095
4713, 110094, 6125.721, 15.3094
4714, 109638, 6125.660, 15.3092
4715, 108932, 6125.599, 15.3091
4716, 108451, 6125.538, 15.3089
4717, 108027, 6125.477, 15.3087
4718, 107396, 6125.416, 15.3086
4719, 106639, 6125.354, 15.3084
4720, 105850, 6125.293, 15.3083
4721, 104802, 6125.232, 15.3081
4722, 103350, 6125.171, 15.3080
4723, 101958, 6125.110, 15.3078
4724, 101482, 6125.049, 15.3077
4725, 102411, 6124.988, 15.3075
4726, 104472, 6124.926, 15.3074
4727, 106809, 6124.865, 15.3072
4728, 108446, 6124.804, 15.3071
4729, 108802, 6124.743, 15.3069
4730, 108015, 6124.682, 15.3068
4731, 106695, 6124.621, 15.3066
4732, 105288, 6124.560, 15.3065
4733, 103868, 6124.499, 15.3063
4734, 102596, 6124.437, 15.3062
4735, 101910, 6124.376, 15.3060
4736, 101941, 6124.315, 15.3058
4737, 102053, 6124.254, 15.3057
4738, 101426, 6124.193, 15.3055
4739, 99963, 6124.132, 15.3054
4740, 98235, 6124.071, 15.3052
4741, 96772, 6124.009, 15.3051
4742, 95906, 6123.948, 15.3049
4743, 96098, 6123.887, 15.3048
4744, 97728, 6123.826, 15.3046
4745, 100394, 6123.765, 15.3045
4746, 102928, 6123.704, 15.3043
4747, 104305, 6123.643, 15.3042
4748, 104198, 6123.582, 15.3040
4749, 102627, 6123.520, 15.3039
4750, 99742, 6123.459, 15.3037
4751, 96250, 6123.398, 15.3036
4752, 93494, 6123.337, 15.3034
4753, 92495, 6123.276, 15.3032
4754, 93035, 6123.215, 15.3031
4755, 93955, 6123.154, 15.3029
4756, 94186, 6123.093, 15.3028
4757, 93337, 6123.031, 15.3026
4758, 91783, 6122.970, 15.3025
4759, 90564, 6122.909, 15.3023
4760, 90778, 6122.848, 15.3022
4761, 92503, 6122.787, 15.3020
4762, 94471, 6122.726, 15.3019
4763, 95283, 6122.665, 15.3017
4764, 94703, 6122.603, 15.3016
4765, 93387, 6122.542, 15.3014
4766, 91823, 6122.481, 15.3013
4767, 90225, 6122.420, 15.3011
4768, 89147, 6122.359, 15.3010
4769, 89190, 6122.298, 15.3008
4770, 90175, 6122.237, 15.3007
4771, 91416, 6122.176, 15.3005
4772, 92765, 6122.114, 15.3003
4773, 94415, 6122.053, 15.3002
4774, 95724, 6121.992, 15.3000
4775, 95526, 6121.931, 15.2999
4776, 94013, 6121.870, 15.2997
4777, 92991, 6121.809, 15.2996
4778, 93463, 6121.748, 15.2994
4779, 94175, 6121.686, 15.2993
4780, 93636, 6121.625, 15.2991
4781, 92599, 6121.564, 15.2990
4782, 93045, 6121.503, 15.2988
4783, 95272, 6121.442, 15.2987
4784, 97594, 6121.381, 15.2985
4785, 98784, 6121.320, 15.2984
4786, 99235, 6121.259, 15.2982
4787, 99501, 6121.197, 15.2981
4788, 99221, 6121.136, 15.2979
4789, 98145, 6121.075, 15.2977
4790, 97027, 6121.014, 15.2976
4791, 96618, 6120.953, 15.2974
4792, 96573, 6120.892, 15.2973
4793, 96210, 6120.831, 15.2971
4794, 95728, 6120.769, 15.2970
4795, 95772, 6120.708, 15.2968
4796, 96139, 6120.647, 15.2967
4797, 95889, 6120.586, 15.2965
4798, 94702, 6120.525, 15.2964
4799, 93394, 6120.464, 15.2962
4800, 92878, 6120.403, 15.2961
4801, 93181, 6120.342, 15.2959
4802, 93802, 6120.280, 15.2958
4803, 94680, 6120.219, 15.2956
4804, 96305, 6120.158, 15.2955
4805, 98723, 6120.097, 15.2953
4806, 100878, 6120.036, 15.2952
4807, 101508, 6119.975, 15.2950
4808, 100691, 6119.914, 15.2948
4809, 99856, 6119.852, 15.2947
4810, 99966, 6119.791, 15.2945
4811, 100431, 6119.730, 15.2944
4812, 100440, 6119.669, 15.2942
4813, 100530, 6119.608, 15.2941
4814, 101605, 6119.547, 15.2939
4815, 102870, 6119.486, 15.2938
4816, 102394, 6119.425, 15.2936
4817, 99849, 6119.363, 15.2935
4818, 97127, 6119.302, 15.2933
4819, 95706, 6119.241, 15.2932
4820, 94998, 6119.180, 15.2930
4821, 94156, 6119.119, 15.2929
4822, 93955, 6119.058, 15.2927
4823, 95380, 6118.997, 15.2926
4824, 97522, 6118.935, 15.2924
4825, 98703, 6118.874, 15.2922
4826, 99172, 6118.813, 15.2921
4827, 100834, 6118.752, 15.2919
4828, 104307, 6118.691, 15.2918
4829, 107846, 6118.630, 15.2916
4830, 109472, 6118.569, 15.2915
4831, 108846, 6118.508, 15.2913
4832, 106719, 6118.446, 15.2912
4833, 103830, 6118.385, 15.2910
4834, 100986, 6118.324, 15.2909
4835, 99151, 6118.263, 15.2907
4836, 98673, 6118.202, 15.2906
4837, 98948, 6118.141, 15.2904
4838, 99372, 6118.080, 15.2903
4839, 100017, 6118.018, 15.2901
4840, 101000, 6117.957, 15.2900
4841, 101882, 6117.896, 15.2898
4842, 102193, 6117.835, 15.2897
4843, 102000, 6117.774, 15.2895
4844, 101479, 6117.713, 15.2893
4845, 100546, 6117.652, 15.2892
4846, 99446, 6117.591, 15.2890
4847, 99088, 6117.529, 15.2889
4848, 99994, 6117.468, 15.2887
4849, 101345, 6117.407, 15.2886
4850, 101786, 6117.346, 15.2884
4851, 100982, 6117.285, 15.2883
4852, 99710, 6117.224, 15.2881
4853, 98678, 6117.163, 15.2880
4854, 97958, 6117.101, 15.2878
4855, 97529, 6117.040, 15.2877
4856, 97632, 6116.979, 15.2875
4857, 98408, 6116.918, 15.2874
4858, 99721, 6116.857, 15.2872
4859, 101509, 6116.796, 15.2871
4860, 103868, 6116.735, 15.2869
4861, 106585, 6116.674, 15.2867
4862, 108927, 6116.612, 15.2866
4863, 110114, 6116.551, 15.2864
4864, 109869, 6116.490, 15.2863
4865, 108468, 6116.429, 15.2861
4866, 106499, 6116.368, 15.2860
4867, 104646, 6116.307, 15.2858
4868, 103411, 6116.246, 15.2857
4869, 102778, 6116.184, 15.2855
4870, 102255, 6116.123, 15.2854
4871, 101359, 6116.062, 15.2852
4872, 100040, 6116.001, 15.2851
4873, 98637, 6115.940, 15.2849
4874, 97596, 6115.879, 15.2848
4875, 97289, 6115.818, 15.2846
4876, 97857, 6115.757, 15.2845
4877, 99035, 6115.695, 15.2843
4878, 100254, 6115.634, 15.2842
4879, 101129, 6115.573, 15.2840
4880, 101796, 6115.512, 15.2838
4881, 102564, 6115.451, 15.2837
4882, 103255, 6115.390, 15.2835
4883, 103242, 6115.329, 15.2834
4884, 102245, 6115.267, 15.2832
4885, 100845, 6115.206, 15.2831
4886, 99973, 6115.145, 15.2829
4887, 100099, 6115.084, 15.2828
4888, 101150, 6115.023, 15.2826
4889, 102921, 6114.962, 15.2825
4890, 104999, 6114.901, 15.2823
4891, 106409, 6114.840, 15.2822
4892, 106126, 6114.778, 15.2820
4893, 104260, 6114.717, 15.2819
4894, 102200, 6114.656, 15.2817
4895, 101163, 6114.595, 15.2816
4896, 101055, 6114.534, 15.2814
4897, 101152, 6114.473, 15.2812
4898, 101380, 6114.412, 15.2811
4899, 102159, 6114.350, 15.2809
4900, 103302, 6114.289, 15.2808
4901, 103950, 6114.228, 15.2806
4902, 103588, 6114.167, 15.2805
4903, 102431, 6114.106, 15.2803
4904, 100762, 6114.045, 15.2802
4905, 98729, 6113.984, 15.2800
4906, 96994, 6113.923, 15.2799
4907, 96763, 6113.861, 15.2797
4908, 98579, 6113.800, 15.2796
4909, 101522, 6113.739, 15.2794
4910, 104069, 6113.678, 15.2793
4911, 105484, 6113.617, 15.2791
4912, 106051, 6113.556, 15.2790
4913, 106307, 6113.495, 15.2788
4914, 106509, 6113.433, 15.2787
4915, 106671, 6113.372, 15.2785
4916, 106778, 6113.311, 15.2783
4917, 106989, 6113.250, 15.2782
4918, 107656, 6113.189, 15.2780
4919, 108883, 6113.128, 15.2779
4920, 110014, 6113.067, 15.2777
4921, 109982, 6113.006, 15.2776
4922, 108424, 6112.944, 15.2774
4923, 106119, 6112.883, 15.2773
4924, 104130, 6112.822, 15.2771
4925, 102822, 6112.761, 15.2770
4926, 101925, 6112.700, 15.2768
4927, 101129, 6112.639, 15.2767
4928, 100353, 6112.578, 15.2765
4929, 99784, 6112.517, 15.2764
4930, 99901, 6112.455, 15.2762
4931, 101071, 6112.394, 15.2761
4932, 102913, 6112.333, 15.2759
4933, 104576, 6112.272, 15.2757
4934, 105849, 6112.211, 15.2756
4935, 107301, 6112.150, 15.2754
4936, 108998, 6112.089, 15.2753
4937, 109893, 6112.027, 15.2751
4938, 109202, 6111.966, 15.2750
4939, 107631, 6111.905, 15.2748
4940, 106384, 6111.844, 15.2747
4941, 105591, 6111.783, 15.2745
4942, 104735, 6111.722, 15.2744
4943, 104055, 6111.661, 15.2742
4944, 104249, 6111.600, 15.2741
4945, 105016, 6111.538, 15.2739
4946, 105221, 6111.477, 15.2738
4947, 104522, 6111.416, 15.2736
4948, 103558, 6111.355, 15.2735
4949, 102387, 6111.294, 15.2733
4950, 100139, 6111.233, 15.2732
4951, 96745, 6111.172, 15.2730
4952, 93788, 6111.110, 15.2728
4953, 92797, 6111.049, 15.2727
4954, 93520, 6110.988, 15.2725
4955, 94625, 6110.927, 15.2724
4956, 95365, 6110.866, 15.2722
4957, 95803, 6110.805, 15.2721
4958, 96003, 6110.744, 15.2719
4959, 95920, 6110.683, 15.2718
4960, 95741, 6110.621, 15.2716
4961, 95716, 6110.560, 15.2715
4962, 95879, 6110.499, 15.2713
4963, 96362, 6110.438, 15.2712
4964, 97449, 6110.377, 15.2710
4965, 98794, 6110.316, 15.2709
4966, 99267, 6110.255, 15.2707
4967, 98328, 6110.193, 15.2706
4968, 97082, 6110.132, 15.2704
4969, 97049, 6110.071, 15.2702
4970, 98259, 6110.010, 15.2701
4971, 99522, 6109.949, 15.2699
4972, 100318, 6109.888, 15.2698
4973, 101287, 6109.827, 15.2696
4974, 102781, 6109.766, 15.2695
4975, 104006, 6109.704, 15.2693
4976, 104025, 6109.643, 15.2692
4977, 102930, 6109.582, 15.2690
4978, 101626, 6109.521, 15.2689
4979, 100842, 6109.460, 15.2687
4980, 100664, 6109.399, 15.2686
4981, 100712, 6109.338, 15.2684
4982, 100634, 6109.276, 15.2683
4983, 100639, 6109.215, 15.2681
4984, 101452, 6109.154, 15.2680
4985, 103331, 6109.093, 15.2678
4986, 105334, 6109.032, 15.2677
4987, 106213, 6108.971, 15.2675
4988, 105952, 6108.910, 15.2673
4989, 105703, 6108.849, 15.2672
4990, 106129, 6108.787, 15.2670
4991, 106656, 6108.726, 15.2669
4992, 106609, 6108.665, 15.2667
4993, 106204, 6108.604, 15.2666
4994, 105876, 6108.543, 15.2664
4995, 105384, 6108.482, 15.2663
4996, 104293, 6108.421, 15.2661
4997, 102915, 6108.359, 15.2660
4998, 101988, 6108.298, 15.2658
4999, 101661, 6108.237, 15.2657
5000, 101537, 6108.176, 15.2655
5001, 101689, 6108.115, 15.2654
5002, 102921, 6108.054, 15.2652
5003, 105700, 6107.993, 15.2651
5004, 109147, 6107.932, 15.2649
5005, 111453, 6107.870, 15.2647
5006, 111426, 6107.809, 15.2646
5007, 109628, 6107.748, 15.2644
5008, 107847, 6107.687, 15.2643
5009, 107320, 6107.626, 15.2641
5010, 107565, 6107.565, 15.2640
5011, 107278, 6107.504, 15.2638
5012, 106168, 6107.442, 15.2637
5013, 105276, 6107.381, 15.2635
5014, 105461, 6107.320, 15.2634
5015, 106340, 6107.259, 15.2632
5016, 107067, 6107.198, 15.2631
5017, 107481, 6107.137, 15.2629
5018, 107832, 6107.076, 15.2628
5019, 107927, 6107.015, 15.2626
5020, 107388, 6106.953, 15.2625
5021, 106509, 6106.892, 15.2623
5022, 106101, 6106.831, 15.2622
5023, 106499, 6106.770, 15.2620
5024, 107257, 6106.709, 15.2618
5025, 107743, 6106.648, 15.2617
5026, 107457, 6106.587, 15.2615
5027, 105919, 6106.525, 15.2614
5028, 103069, 6106.464, 15.2612
5029, 99889, 6106.403, 15.2611
5030, 97874, 6106.342, 15.2609
5031, 97574, 6106.281, 15.2608
5032, 98177, 6106.220, 15.2606
5033, 98704, 6106.159, 15.2605
5034, 98982, 6106.098, 15.2603
5035, 99127, 6106.036, 15.2602
5036, 98838, 6105.975, 15.2600
5037, 97936, 6105.914, 15.2599
5038, 97096, 6105.853, 15.2597
5039, 97144, 6105.792, 15.2596
5040, 97678, 6105.731, 15.2594
5041, 97256, 6105.670, 15.2592
5042, 95275, 6105.608, 15.2591
5043, 93024, 6105.547, 15.2589
5044, 92333, 6105.486, 15.2588
5045, 93449, 6105.425, 15.2586
5046, 94803, 6105.364, 15.2585
5047, 94923, 6105.303, 15.2583
5048, 94110, 6105.242, 15.2582
5049, 93900, 6105.181, 15.2580
5050, 95136, 6105.119, 15.2579
5051, 97040, 6105.058, 15.2577
5052, 98292, 6104.997, 15.2576
5053, 98661, 6104.936, 15.2574
5054, 99187, 6104.875, 15.2573
5055, 100806, 6104.814, 15.2571
5056, 103146, 6104.753, 15.2570
5057, 104865, 6104.691, 15.2568
5058, 105062, 6104.630, 15.2566
5059, 104169, 6104.569, 15.2565
5060, 103424, 6104.508, 15.2563
5061, 103608, 6104.447, 15.2562
5062, 104431, 6104.386, 15.2560
5063, 105007, 6104.325, 15.2559
5064, 104661, 6104.264, 15.2557
5065, 103166, 6104.202, 15.2556
5066, 100598, 6104.141, 15.2554
5067, 97414, 6104.080, 15.2553
5068, 94599, 6104.019, 15.2551
5069, 93206, 6103.958, 15.2550
5070, 93530, 6103.897, 15.2548
5071, 94948, 6103.836, 15.2547
5072, 96673, 6103.774, 15.2545
5073, 98357, 6103.713, 15.2544
5074, 99967, 6103.652, 15.2542
5075, 101555, 6103.591, 15.2541
5076, 103379, 6103.530, 15.2539
5077, 105732, 6103.469, 15.2537
5078, 108228, 6103.408, 15.2536
5079, 109685, 6103.347, 15.2534
5080, 109288, 6103.285, 15.2533
5081, 107653, 6103.224, 15.2531
5082, 106153, 6103.163, 15.2530
5083, 105405, 6103.102, 15.2528
5084, 104990, 6103.041, 15.2527
5085, 104530, 6102.980, 15.2525
5086, 104270, 6102.919, 15.2524
5087, 104389, 6102.857, 15.2522
5088, 104405, 6102.796, 15.2521
5089, 103692, 6102.735, 15.2519
5090, 102282, 6102.674, 15.2518
5091, 100918, 6102.613, 15.2516
5092, 100481, 6102.552, 15.2515
5093, 101442, 6102.491, 15.2513
5094, 103575, 6102.430, 15.2511
5095, 106008, 6102.368, 15.2510
5096, 107836, 6102.307, 15.2508
5097, 108917, 6102.246, 15.2507
5098, 109990, 6102.185, 15.2505
5099, 111825, 6102.124, 15.2504
5100, 114290, 6102.063, 15.2502
5101, 116269, 6102.002, 15.2501
5102, 116587, 6101.940, 15.2499
5103, 115213, 6101.879, 15.2498
5104, 113599, 6101.818, 15.2496
5105, 113500, 6101.757, 15.2495
5106, 115072, 6101.696, 15.2493
5107, 116424, 6101.635, 15.2492
5108, 115456, 6101.574, 15.2490
5109, 112048, 6101.513, 15.2489
5110, 108106, 6101.451, 15.2487
5111, 105706, 6101.390, 15.2486
5112, 105609, 6101.329, 15.2484
5113, 107267, 6101.268, 15.2482
5114, 109491, 6101.207, 15.2481
5115, 111102, 6101.146, 15.2479
5116, 111635, 6101.085, 15.2478
5117, 111521, 6101.024, 15.2476
5118, 111192, 6100.962, 15.2475
5119, 110184, 6100.901, 15.2473
5120, 107830, 6100.840, 15.2472
5121, 104680, 6100.779, 15.2470
5122, 102302, 6100.718, 15.2469
5123, 101524, 6100.657, 15.2467
5124, 101756, 6100.596, 15.2466
5125, 102124, 6100.534, 15.2464
5126, 102237, 6100.473, 15.2463
5127, 101599, 6100.412, 15.2461
5128, 99562, 6100.351, 15.2460
5129, 96637, 6100.290, 15.2458
5130, 94770, 6100.229, 15.2456
5131, 95343, 6100.168, 15.2455
5132, 97584, 6100.107, 15.2453
5133, 99816, 6100.045, 15.2452
5134, 101508, 6099.984, 15.2450
5135, 103101, 6099.923, 15.2449
5136, 104528, 6099.862, 15.2447
5137, 105205, 6099.801, 15.2446
5138, 105174, 6099.740, 15.2444
5139, 105042, 6099.679, 15.2443
5140, 104976, 6099.617, 15.2441
5141, 104817, 6099.556, 15.2440
5142, 104897, 6099.495, 15.2438
5143, 105456, 6099.434, 15.2437
5144, 105364, 6099.373, 15.2435
5145, 102924, 6099.312, 15.2434
5146, 98400, 6099.251, 15.2432
5147, 94446, 6099.190, 15.2431
5148, 93386, 6099.128, 15.2429
5149, 95023, 6099.067, 15.2427
5150, 97748, 6099.006, 15.2426
5151, 100729, 6098.945, 15.2424
5152, 104055, 6098.884, 15.2423
5153, 107455, 6098.823, 15.2421
5154, 110100, 6098.762, 15.2420
5155, 111540, 6098.700, 15.2418
5156, 111963, 6098.639, 15.2417
5157, 111581, 6098.578, 15.2415
5158, 110467, 6098.517, 15.2414
5159, 108993, 6098.456, 15.2412
5160, 107716, 6098.395, 15.2411
5161, 106675, 6098.334, 15.2409
5162, 105351, 6098.273, 15.2408
5163, 103542, 6098.211, 15.2406
5164, 101846, 6098.150, 15.2405
5165, 100879, 6098.089, 15.2403
5166, 100387, 6098.028, 15.2401
5167, 99601, 6097.967, 15.2400
5168, 98406, 6097.906, 15.2398
5169, 97598, 6097.845, 15.2397
5170, 97742, 6097.783, 15.2395
5171, 98161, 6097.722, 15.2394
5172, 97530, 6097.661, 15.2392
5173, 95370, 6097.600, 15.2391
5174, 92532, 6097.539, 15.2389
5175, 90183, 6097.478, 15.2388
5176, 88815, 6097.417, 15.2386
5177, 88409, 6097.356, 15.2385
5178, 88957, 6097.294, 15.2383
5179, 90311, 6097.233, 15.2382
5180, 91840, 6097.172, 15.2380
5181, 92926, 6097.111, 15.2379
5182, 93766, 6097.050, 15.2377
5183, 95160, 6096.989, 15.2376
5184, 97440, 6096.928, 15.2374
5185, 99985, 6096.866, 15.2372
5186, 101865, 6096.805, 15.2371
5187, 102679, 6096.744, 15.2369
5188, 102804, 6096.683, 15.2368
5189, 103101, 6096.622, 15.2366
5190, 104351, 6096.561, 15.2365
5191, 106596, 6096.500, 15.2363
5192, 108995, 6096.439, 15.2362
5193, 110605, 6096.377, 15.2360
5194, 111232, 6096.316, 15.2359
5195, 111266, 6096.255, 15.2357
5196, 110906, 6096.194, 15.2356
5197, 110106, 6096.133, 15.2354
5198, 109111, 6096.072, 15.2353
5199, 108311, 6096.011, 15.2351
5200, 107482, 6095.949, 15.2350
5201, 105942, 6095.888, 15.2348
5202, 103727, 6095.827, 15.2346
5203, 101917, 6095.766, 15.2345
5204, 101334, 6095.705, 15.2343
5205, 101541, 6095.644, 15.2342
5206, 101700, 6095.583, 15.2340
5207, 101912, 6095.522, 15.2339
5208, 102855, 6095.460, 15.2337
5209, 104280, 6095.399, 15.2336
5210, 104759, 6095.338, 15.2334
5211, 103204, 6095.277, 15.2333
5212, 100134, 6095.216, 15.2331
5213, 97149, 6095.155, 15.2330
5214, 95472, 6095.094, 15.2328
5215, 95332, 6095.032, 15.2327
5216, 96460, 6094.971, 15.2325
5217, 98639, 6094.910, 15.2324
5218, 101508, 6094.849, 15.2322
5219, 104192, 6094.788, 15.2321
5220, 105581, 6094.727, 15.2319
5221, 105174, 6094.666, 15.2317
5222, 103431, 6094.605, 15.2316
5223, 101198, 6094.543, 15.2314
5224, 99004, 6094.482, 15.2313
5225, 97070, 6094.421, 15.2311
5226, 95657, 6094.360, 15.2310
5227, 94939, 6094.299, 15.2308
5228, 94601, 6094.238, 15.2307
5229, 94027, 6094.177, 15.2305
5230, 93009, 6094.115, 15.2304
5231, 91984, 6094.054, 15.2302
5232, 91546, 6093.993, 15.2301
5233, 91922, 6093.932, 15.2299
5234, 92872, 6093.871, 15.2298
5235, 93739, 6093.810, 15.2296
5236, 93676, 6093.749, 15.2295
5237, 92366, 6093.688, 15.2293
5238, 90684, 6093.626, 15.2291
5239, 90176, 6093.565, 15.2290
5240, 91563, 6093.504, 15.2288
5241, 94054, 6093.443, 15.2287
5242, 96262, 6093.382, 15.2285
5243, 97413, 6093.321, 15.2284
5244, 97535, 6093.260, 15.2282
5245, 97081, 6093.198, 15.2281
5246, 96806, 6093.137, 15.2279
5247, 97542, 6093.076, 15.2278
5248, 99313, 6093.015, 15.2276
5249, 100857, 6092.954, 15.2275
5250, 100752, 6092.893, 15.2273
5251, 99106, 6092.832, 15.2272
5252, 97629, 6092.771, 15.2270
5253, 97826, 6092.709, 15.2269
5254, 99540, 6092.648, 15.2267
5255, 101453, 6092.587, 15.2266
5256, 102596, 6092.526, 15.2264
5257, 102984, 6092.465, 15.2262
5258, 103060, 6092.404, 15.2261
5259, 103081, 6092.343, 15.2259
5260, 103103, 6092.281, 15.2258
5261, 103197, 6092.220, 15.2256
5262, 103447, 6092.159, 15.2255
5263, 103940, 6092.098, 15.2253
5264, 104939, 6092.037, 15.2252
5265, 106822, 6091.976, 15.2250
5266, 109508, 6091.915, 15.2249
5267, 112068, 6091.854, 15.2247
5268, 113315, 6091.792, 15.2246
5269, 112935, 6091.731, 15.2244
5270, 111727, 6091.670, 15.2243
5271, 110627, 6091.609, 15.2241
5272, 109856, 6091.548, 15.2240
5273, 109151, 6091.487, 15.2238
5274, 108359, 6091.426, 15.2236
5275, 107328, 6091.364, 15.2235
5276, 105688, 6091.303, 15.2233
5277, 103376, 6091.242, 15.2232
5278, 101217, 6091.181, 15.2230
5279, 100260, 6091.120, 15.2229
5280, 100487, 6091.059, 15.2227
5281, 100811, 6090.998, 15.2226
5282, 100495, 6090.937, 15.2224
5283, 99958, 6090.875, 15.2223
5284, 99919, 6090.814, 15.2221
5285, 100351, 6090.753, 15.2220
5286, 100718, 6090.692, 15.2218
5287, 100768, 6090.631, 15.2217
5288, 100584, 6090.570, 15.2215
5289, 100119, 6090.509, 15.2214
5290, 99275, 6090.447, 15.2212
5291, 98287, 6090.386, 15.2211
5292, 97557, 6090.325, 15.2209
5293, 97089, 6090.264, 15.2207
5294, 96507, 6090.203, 15.2206
5295, 95729, 6090.142, 15.2204
5296, 95197, 6090.081, 15.2203
5297, 95222, 6090.020, 15.2201
5298, 95413, 6089.958, 15.2200
5299, 95080, 6089.897, 15.2198
5300, 94176, 6089.836, 15.2197
5301, 93474, 6089.775, 15.2195
5302, 93716, 6089.714, 15.2194
5303, 94780, 6089.653, 15.2192
5304, 95892, 6089.592, 15.2191
5305, 96556, 6089.531, 15.2189
5306, 96957, 6089.469, 15.2188
5307, 97438, 6089.408, 15.2186
5308, 97927, 6089.347, 15.2185
5309, 98034, 6089.286, 15.2183
5310, 97444, 6089.225, 15.2181
5311, 96073, 6089.164, 15.2180
5312, 94171, 6089.103, 15.2178
5313, 92554, 6089.041, 15.2177
5314, 92307, 6088.980, 15.2175
5315, 93758, 6088.919, 15.2174
5316, 95938, 6088.858, 15.2172
5317, 97573, 6088.797, 15.2171
5318, 98525, 6088.736, 15.2169
5319, 99751, 6088.675, 15.2168
5320, 101904, 6088.614, 15.2166
5321, 104475, 6088.552, 15.2165
5322, 106305, 6088.491, 15.2163
5323, 106500, 6088.430, 15.2162
5324, 104860, 6088.369, 15.2160
5325, 101998, 6088.308, 15.2159
5326, 99119, 6088.247, 15.2157
5327, 97202, 6088.186, 15.2156
5328, 96196, 6088.124, 15.2154
5329, 95407, 6088.063, 15.2152
5330, 94678, 6088.002, 15.2151
5331, 94682, 6087.941, 15.2149
5332, 95935, 6087.880, 15.2148
5333, 98096, 6087.819, 15.2146
5334, 100359, 6087.758, 15.2145
5335, 102049, 6087.697, 15.2143
5336, 102653, 6087.635, 15.2142
5337, 101917, 6087.574, 15.2140
5338, 100280, 6087.513, 15.2139
5339, 98713, 6087.452, 15.2137
5340, 97764, 6087.391, 15.2136
5341, 97149, 6087.330, 15.2134
5342, 96527, 6087.269, 15.2133
5343, 96143, 6087.207, 15.2131
5344, 96349, 6087.146, 15.2130
5345, 96969, 6087.085, 15.2128
5346, 97627, 6087.024, 15.2126
5347, 98262, 6086.963, 15.2125
5348, 98904, 6086.902, 15.2123
5349, 99294, 6086.841, 15.2122
5350, 99282, 6086.780, 15.2120
5351, 99296, 6086.718, 15.2119
5352, 99896, 6086.657, 15.2117
5353, 100988, 6086.596, 15.2116
5354, 101891, 6086.535, 15.2114
5355, 102052, 6086.474, 15.2113
5356, 101422, 6086.413, 15.2111
5357, 100351, 6086.352, 15.2110
5358, 99421, 6086.290, 15.2108
5359, 99172, 6086.229, 15.2107
5360, 99707, 6086.168, 15.2105
5361, 100714, 6086.107, 15.2104
5362, 102030, 6086.046, 15.2102
5363, 103826, 6085.985, 15.2101
5364, 105974, 6085.924, 15.2099
5365, 107631, 6085.863, 15.2097
5366, 107859, 6085.801, 15.2096
5367, 106510, 6085.740, 15.2094
5368, 104311, 6085.679, 15.2093
5369, 102333, 6085.618, 15.2091
5370, 101491, 6085.557, 15.2090
5371, 101967, 6085.496, 15.2088
5372, 102823, 6085.435, 15.2087
5373, 102702, 6085.373, 15.2085
5374, 101369, 6085.312, 15.2084
5375, 100081, 6085.251, 15.2082
5376, 100039, 6085.190, 15.2081
5377, 100985, 6085.129, 15.2079
5378, 101878, 6085.068, 15.2078
5379, 102405, 6085.007, 15.2076
5380, 103122, 6084.946, 15.2075
5381, 104481, 6084.884, 15.2073
5382, 106433, 6084.823, 15.2071
5383, 108690, 6084.762, 15.2070
5384, 110678, 6084.701, 15.2068
5385, 111443, 6084.640, 15.2067
5386, 110342, 6084.579, 15.2065
5387, 107800, 6084.518, 15.2064
5388, 104942, 6084.456, 15.2062
5389, 102650, 6084.395, 15.2061
5390, 101362, 6084.334, 15.2059
5391, 101314, 6084.273, 15.2058
5392, 102272, 6084.212, 15.2056
5393, 103364, 6084.151, 15.2055
5394, 103953, 6084.090, 15.2053
5395, 104509, 6084.029, 15.2052
5396, 105882, 6083.967, 15.2050
5397, 107951, 6083.906, 15.2049
5398, 109659, 6083.845, 15.2047
5399, 110189, 6083.784, 15.2046
5400, 109400, 6083.723, 15.2044
5401, 107436, 6083.662, 15.2042
5402, 104793, 6083.601, 15.2041
5403, 102556, 6083.539, 15.2039
5404, 101607, 6083.478, 15.2038
5405, 101602, 6083.417, 15.2036
5406, 101580, 6083.356, 15.2035
5407, 101428, 6083.295, 15.2033
5408, 101811, 6083.234, 15.2032
5409, 102811, 6083.173, 15.2030
5410, 103733, 6083.112, 15.2029
5411, 104242, 6083.050, 15.2027
5412, 104517, 6082.989, 15.2026
5413, 104234, 6082.928, 15.2024
5414, 102718, 6082.867, 15.2023
5415, 100393, 6082.806, 15.2021
5416, 98739, 6082.745, 15.2020
5417, 98293, 6082.684, 15.2018
5418, 97974, 6082.622, 15.2016
5419, 97002, 6082.561, 15.2015
5420, 96191, 6082.500, 15.2013
5421, 96421, 6082.439, 15.2012
5422, 97035, 6082.378, 15.2010
5423, 96947, 6082.317, 15.2009
5424, 96377, 6082.256, 15.2007
5425, 96205, 6082.195, 15.2006
5426, 96319, 6082.133, 15.2004
5427, 96033, 6082.072, 15.2003
5428, 95640, 6082.011, 15.2001
5429, 95987, 6081.950, 15.2000
5430, 96632, 6081.889, 15.1998
5431, 96031, 6081.828, 15.1997
5432, 93904, 6081.767, 15.1995
5433, 92048, 6081.705, 15.1994
5434, 92188, 6081.644, 15.1992
5435, 94027, 6081.583, 15.1991
5436, 96165, 6081.522, 15.1989
5437, 98130, 6081.461, 15.1987
5438, 100443, 6081.400, 15.1986
5439, 103077, 6081.339, 15.1984
5440, 104921, 6081.278, 15.1983
5441, 105051, 6081.216, 15.1981
5442, 103827, 6081.155, 15.1980
5443, 102323, 6081.094, 15.1978
5444, 101059, 6081.033, 15.1977
5445, 99830, 6080.972, 15.1975
5446, 98638, 6080.911, 15.1974
5447, 98103, 6080.850, 15.1972
5448, 98596, 6080.788, 15.1971
5449, 99421, 6080.727, 15.1969
5450, 99435, 6080.666, 15.1968
5451, 98365, 6080.605, 15.1966
5452, 97021, 6080.544, 15.1965
5453, 96249, 6080.483, 15.1963
5454, 96218, 6080.422, 15.1961
5455, 96743, 6080.361, 15.1960
5456, 97620, 6080.299, 15.1958
5457, 98423, 6080.238, 15.1957
5458, 98626, 6080.177, 15.1955
5459, 98386, 6080.116, 15.1954
5460, 98715, 6080.055, 15.1952
5461, 100309, 6079.994, 15.1951
5462, 102486, 6079.933, 15.1949
5463, 103748, 6079.871, 15.1948
5464, 103235, 6079.810, 15.1946
5465, 101336, 6079.749, 15.1945
5466, 99156, 6079.688, 15.1943
5467, 97796, 6079.627, 15.1942
5468, 97867, 6079.566, 15.1940
5469, 99178, 6079.505, 15.1939
5470, 100901, 6079.444, 15.1937
5471, 102299, 6079.382, 15.1936
5472, 103183, 6079.321, 15.1934
5473, 103622, 6079.260, 15.1932
5474, 103646, 6079.199, 15.1931
5475, 103519, 6079.138, 15.1929
5476, 103741, 6079.077, 15.1928
5477, 104262, 6079.016, 15.1926
5478, 104171, 6078.955, 15.1925
5479, 102902, 6078.893, 15.1923
5480, 101344, 6078.832, 15.1922
5481, 100946, 6078.771, 15.1920
5482, 101907, 6078.710, 15.1919
5483, 103142, 6078.649, 15.1917
5484, 103913, 6078.588, 15.1916
5485, 104511, 6078.527, 15.1914
5486, 105185, 6078.465, 15.1913
5487, 105449, 6078.404, 15.1911
5488, 104875, 6078.343, 15.1910
5489, 103721, 6078.282, 15.1908
5490, 102262, 6078.221, 15.1906
5491, 100332, 6078.160, 15.1905
5492, 98246, 6078.099, 15.1903
5493, 97478, 6078.038, 15.1902
5494, 99335, 6077.976, 15.1900
5495, 103098, 6077.915, 15.1899
5496, 106410, 6077.854, 15.1897
5497, 107663, 6077.793, 15.1896
5498, 107351, 6077.732, 15.1894
5499, 106945, 6077.671, 15.1893
5500, 107073, 6077.610, 15.1891
5501, 107156, 6077.548, 15.1890
5502, 106344, 6077.487, 15.1888
5503, 104343, 6077.426, 15.1887
5504, 101474, 6077.365, 15.1885
5505, 98336, 6077.304, 15.1884
5506, 95500, 6077.243, 15.1882
5507, 93286, 6077.182, 15.1881
5508, 91720, 6077.121, 15.1879
5509, 90689, 6077.059, 15.1877
5510, 90229, 6076.998, 15.1876
5511, 90660, 6076.937, 15.1874
5512, 92402, 6076.876, 15.1873
5513, 95459, 6076.815, 15.1871
5514, 98977, 6076.754, 15.1870
5515, 101570, 6076.693, 15.1868
5516, 102412, 6076.631, 15.1867
5517, 102028, 6076.570, 15.1865
5518, 101709, 6076.509, 15.1864
5519, 102113, 6076.448, 15.1862
5520, 102775, 6076.387, 15.1861
5521, 103026, 6076.326, 15.1859
5522, 102918, 6076.265, 15.1858
5523, 102892, 6076.204, 15.1856
5524, 102972, 6076.142, 15.1855
5525, 102873, 6076.081, 15.1853
5526, 102777, 6076.020, 15.1851
5527, 103301, 6075.959, 15.1850
5528, 104507, 6075.898, 15.1848
5529, 105456, 6075.837, 15.1847
5530, 105099, 6075.776, 15.1845
5531, 103457, 6075.714, 15.1844
5532, 101708, 6075.653, 15.1842
5533, 101232, 6075.592, 15.1841
5534, 102565, 6075.531, 15.1839
5535, 104963, 6075.470, 15.1838
5536, 106850, 6075.409, 15.1836
5537, 107039, 6075.348, 15.1835
5538, 105774, 6075.287, 15.1833
5539, 104375, 6075.225, 15.1832
5540, 103750, 6075.164, 15.1830
5541, 103599, 6075.103, 15.1829
5542, 103240, 6075.042, 15.1827
5543, 102721, 6074.981, 15.1826
5544, 102666, 6074.920, 15.1824
5545, 103362, 6074.859, 15.1822
5546, 104596, 6074.797, 15.1821
5547, 106155, 6074.736, 15.1819
5548, 107886, 6074.675, 15.1818
5549, 109318, 6074.614, 15.1816
5550, 109910, 6074.553, 15.1815
5551, 109833, 6074.492, 15.1813
5552, 109976, 6074.431, 15.1812
5553, 110887, 6074.370, 15.1810
5554, 111989, 6074.308, 15.1809
5555, 112089, 6074.247, 15.1807
5556, 110516, 6074.186, 15.1806
5557, 107690, 6074.125, 15.1804
5558, 104768, 6074.064, 15.1803
5559, 102746, 6074.003, 15.1801
5560, 101760, 6073.942, 15.1800
5561, 101230, 6073.880, 15.1798
5562, 100753, 6073.819, 15.1796
5563, 100603, 6073.758, 15.1795
5564, 101173, 6073.697, 15.1793
5565, 102295, 6073.636, 15.1792
5566, 103521, 6073.575, 15.1790
5567, 104747, 6073.514, 15.1789
5568, 105914, 6073.453, 15.1787
5569, 106407, 6073.391, 15.1786
5570, 105596, 6073.330, 15.1784
5571, 103978, 6073.269, 15.1783
5572, 102884, 6073.208, 15.1781
5573, 102850, 6073.147, 15.1780
5574, 103047, 6073.086, 15.1778
5575, 102548, 6073.025, 15.1777
5576, 101370, 6072.963, 15.1775
5577, 99904, 6072.902, 15.1774
5578, 98199, 6072.841, 15.1772
5579, 96360, 6072.780, 15.1770
5580, 94942, 6072.719, 15.1769
5581, 94255, 6072.658, 15.1767
5582, 93894, 6072.597, 15.1766
5583, 93563, 6072.536, 15.1764
5584, 93786, 6072.474, 15.1763
5585, 94942, 6072.413, 15.1761
5586, 96196, 6072.352, 15.1760
5587, 96469, 6072.291, 15.1758
5588, 96206, 6072.230, 15.1757
5589, 97005, 6072.169, 15.1755
5590, 99397, 6072.108, 15.1754
5591, 102042, 6072.046, 15.1752
5592, 103462, 6071.985, 15.1751
5593, 103744, 6071.924, 15.1749
5594, 104037, 6071.863, 15.1748
5595, 104975, 6071.802, 15.1746
5596, 106252, 6071.741, 15.1745
5597, 107388, 6071.680, 15.1743
5598, 108278, 6071.619, 15.1741
5599, 108905, 6071.557, 15.1740
5600, 108986, 6071.496, 15.1738
5601, 108172, 6071.435, 15.1737
5602, 106570, 6071.374, 15.1735
5603, 104832, 6071.313, 15.1734
5604, 103557, 6071.252, 15.1732
5605, 102717, 6071.191, 15.1731
5606, 101957, 6071.129, 15.1729
5607, 101407, 6071.068, 15.1728
5608, 101681, 6071.007, 15.1726
5609, 102861, 6070.946, 15.1725
5610, 104076, 6070.885, 15.1723
5611, 104545, 6070.824, 15.1722
5612, 104503, 6070.763, 15.1720
5613, 104451, 6070.702, 15.1719
5614, 103982, 6070.640, 15.1717
5615, 102361, 6070.579, 15.1715
5616, 100153, 6070.518, 15.1714
5617, 99077, 6070.457, 15.1712
5618, 99841, 6070.396, 15.1711
5619, 101023, 6070.335, 15.1709
5620, 100730, 6070.274, 15.1708
5621, 98817, 6070.212, 15.1706
5622, 96809, 6070.151, 15.1705
5623, 96068, 6070.090, 15.1703
5624, 96722, 6070.029, 15.1702
5625, 98127, 6069.968, 15.1700
5626, 99612, 6069.907, 15.1699
5627, 100653, 6069.846, 15.1697
5628, 100875, 6069.785, 15.1696
5629, 100237, 6069.723, 15.1694
5630, 98995, 6069.662, 15.1693
5631, 97417, 6069.601, 15.1691
5632, 95702, 6069.540, 15.1690
5633, 94251, 6069.479, 15.1688
5634, 93761, 6069.418, 15.1686
5635, 94767, 6069.357, 15.1685
5636, 97032, 6069.295, 15.1683
5637, 99474, 6069.234, 15.1682
5638, 100833, 6069.173, 15.1680
5639, 100604, 6069.112, 15.1679
5640, 99520, 6069.051, 15.1677
5641, 99036, 6068.990, 15.1676
5642, 100098, 6068.929, 15.1674
5643, 102231, 6068.868, 15.1673
5644, 103912, 6068.806, 15.1671
5645, 103975, 6068.745, 15.1670
5646, 102662, 6068.684, 15.1668
5647, 101207, 6068.623, 15.1667
5648, 100489, 6068.562, 15.1665
5649, 100384, 6068.501, 15.1664
5650, 100487, 6068.440, 15.1662
5651, 101020, 6068.378, 15.1660
5652, 102529, 6068.317, 15.1659
5653, 104841, 6068.256, 15.1657
5654, 106913, 6068.195, 15.1656
5655, 107853, 6068.134, 15.1654
5656, 107623, 6068.073, 15.1653
5657, 106584, 6068.012, 15.1651
5658, 104927, 6067.951, 15.1650
5659, 103002, 6067.889, 15.1648
5660, 101660, 6067.828, 15.1647
5661, 101562, 6067.767, 15.1645
5662, 102298, 6067.706, 15.1644
5663, 102833, 6067.645, 15.1642
5664, 102769, 6067.584, 15.1641
5665, 102527, 6067.523, 15.1639
5666, 102291, 6067.462, 15.1638
5667, 101565, 6067.400, 15.1636
5668, 100078, 6067.339, 15.1635
5669, 98496, 6067.278, 15.1633
5670, 97710, 6067.217, 15.1631
5671, 97772, 6067.156, 15.1630
5672, 98038, 6067.095, 15.1628
5673, 98147, 6067.034, 15.1627
5674, 98344, 6066.972, 15.1625
5675, 98854, 6066.911, 15.1624
5676, 99343, 6066.850, 15.1622
5677, 99192, 6066.789, 15.1621
5678, 98211, 6066.728, 15.1619
5679, 97002, 6066.667, 15.1618
5680, 96545, 6066.606, 15.1616
5681, 97308, 6066.545, 15.1615
5682, 98748, 6066.483, 15.1613
5683, 99853, 6066.422, 15.1612
5684, 100202, 6066.361, 15.1610
5685, 100198, 6066.300, 15.1609
5686, 100276, 6066.239, 15.1607
5687, 100300, 6066.178, 15.1605
5688, 100012, 6066.117, 15.1604
5689, 99653, 6066.055, 15.1602
5690, 99642, 6065.994, 15.1601
5691, 99893, 6065.933, 15.1599
5692, 99999, 6065.872, 15.1598
5693, 99984, 6065.811, 15.1596
5694, 100297, 6065.750, 15.1595
5695, 101031, 6065.689, 15.1593
5696, 101770, 6065.628, 15.1592
5697, 102462, 6065.566, 15.1590
5698, 103861, 6065.505, 15.1589
5699, 106613, 6065.444, 15.1587
5700, 110183, 6065.383, 15.1586
5701, 113203, 6065.322, 15.1584
5702, 114738, 6065.261, 15.1583
5703, 114854, 6065.200, 15.1581
5704, 114079, 6065.138, 15.1580
5705, 112819, 6065.077, 15.1578
5706, 111302, 6065.016, 15.1576
5707, 109622, 6064.955, 15.1575
5708, 107680, 6064.894, 15.1573
5709, 105444, 6064.833, 15.1572
5710, 103361, 6064.772, 15.1570
5711, 102050, 6064.711, 15.1569
5712, 101385, 6064.649, 15.1567
5713, 100426, 6064.588, 15.1566
5714, 98737, 6064.527, 15.1564
5715, 97356, 6064.466, 15.1563
5716, 97720, 6064.405, 15.1561
5717, 99723, 6064.344, 15.1560
5718, 101528, 6064.283, 15.1558
5719, 101541, 6064.221, 15.1557
5720, 100012, 6064.160, 15.1555
5721, 98435, 6064.099, 15.1554
5722, 97871, 6064.038, 15.1552
5723, 98317, 6063.977, 15.1550
5724, 99394, 6063.916, 15.1549
5725, 100943, 6063.855, 15.1547
5726, 102848, 6063.794, 15.1546
5727, 104712, 6063.732, 15.1544
5728, 106045, 6063.671, 15.1543
5729, 106646, 6063.610, 15.1541
5730, 106644, 6063.549, 15.1540
5731, 106225, 6063.488, 15.1538
5732, 105544, 6063.427, 15.1537
5733, 104891, 6063.366, 15.1535
5734, 104683, 6063.304, 15.1534
5735, 104950, 6063.243, 15.1532
5736, 104958, 6063.182, 15.1531
5737, 103764, 6063.121, 15.1529
5738, 101416, 6063.060, 15.1528
5739, 99236, 6062.999, 15.1526
5740, 98463, 6062.938, 15.1525
5741, 98838, 6062.877, 15.1523
5742, 99083, 6062.815, 15.1521
5743, 98686, 6062.754, 15.1520
5744, 98523, 6062.693, 15.1518
5745, 99482, 6062.632, 15.1517
5746, 101137, 6062.571, 15.1515
5747, 102338, 6062.510, 15.1514
5748, 102774, 6062.449, 15.1512
5749, 103273, 6062.387, 15.1511
5750, 104546, 6062.326, 15.1509
5751, 106184, 6062.265, 15.1508
5752, 107114, 6062.204, 15.1506
5753, 106814, 6062.143, 15.1505
5754, 105840, 6062.082, 15.1503
5755, 105153, 6062.021, 15.1502
5756, 105082, 6061.960, 15.1500
5757, 105066, 6061.898, 15.1499
5758, 104382, 6061.837, 15.1497
5759, 102968, 6061.776, 15.1495
5760, 101332, 6061.715, 15.1494
5761, 99866, 6061.654, 15.1492
5762, 98599, 6061.593, 15.1491
5763, 97504, 6061.532, 15.1489
5764, 96580, 6061.470, 15.1488
5765, 95604, 6061.409, 15.1486
5766, 94365, 6061.348, 15.1485
5767, 93280, 6061.287, 15.1483
5768, 93199, 6061.226, 15.1482
5769, 94233, 6061.165, 15.1480
5770, 95266, 6061.104, 15.1479
5771, 95095, 6061.043, 15.1477
5772, 93739, 6060.981, 15.1476
5773, 92218, 6060.920, 15.1474
5774, 91437, 6060.859, 15.1473
5775, 91763, 6060.798, 15.1471
5776, 93272, 6060.737, 15.1470
5777, 95654, 6060.676, 15.1468
5778, 98036, 6060.615, 15.1466
5779, 99615, 6060.553, 15.1465
5780, 100508, 6060.492, 15.1463
5781, 101469, 6060.431, 15.1462
5782, 102759, 6060.370, 15.1460
5783, 103836, 6060.309, 15.1459
5784, 104148, 6060.248, 15.1457
5785, 103702, 6060.187, 15.1456
5786, 102817, 6060.126, 15.1454
5787, 101845, 6060.064, 15.1453
5788, 101238, 6060.003, 15.1451
5789, 101304, 6059.942, 15.1450
5790, 101597, 6059.881, 15.1448
5791, 101033, 6059.820, 15.1447
5792, 98904, 6059.759, 15.1445
5793, 95647, 6059.698, 15.1444
5794, 92465, 6059.636, 15.1442
5795, 90447, 6059.575, 15.1440
5796, 90032, 6059.514, 15.1439
5797, 90888, 6059.453, 15.1437
5798, 92163, 6059.392, 15.1436
5799, 93148, 6059.331, 15.1434
5800, 93835, 6059.270, 15.1433
5801, 94599, 6059.209, 15.1431
5802, 95437, 6059.147, 15.1430
5803, 95897, 6059.086, 15.1428
5804, 95775, 6059.025, 15.1427
5805, 95375, 6058.964, 15.1425
5806, 95036, 6058.903, 15.1424
5807, 94924, 6058.842, 15.1422
5808, 95337, 6058.781, 15.1421
5809, 96569, 6058.719, 15.1419
5810, 98191, 6058.658, 15.1418
5811, 99142, 6058.597, 15.1416
5812, 98969, 6058.536, 15.1415
5813, 98422, 6058.475, 15.1413
5814, 98415, 6058.414, 15.1411
5815, 98899, 6058.353, 15.1410
5816, 99340, 6058.292, 15.1408
5817, 99730, 6058.230, 15.1407
5818, 100368, 6058.169, 15.1405
5819, 100944, 6058.108, 15.1404
5820, 100757, 6058.047, 15.1402
5821, 99884, 6057.986, 15.1401
5822, 99392, 6057.925, 15.1399
5823, 100182, 6057.864, 15.1398
5824, 102096, 6057.802, 15.1396
5825, 104259, 6057.741, 15.1395
5826, 105851, 6057.680, 15.1393
5827, 106420, 6057.619, 15.1392
5828, 106013, 6057.558, 15.1390
5829, 105303, 6057.497, 15.1389
5830, 105234, 6057.436, 15.1387
5831, 106159, 6057.375, 15.1385
5832, 107393, 6057.313, 15.1384
5833, 107759, 6057.252, 15.1382
5834, 106517, 6057.191, 15.1381
5835, 103843, 6057.130, 15.1379
5836, 100820, 6057.069, 15.1378
5837, 98999, 6057.008, 15.1376
5838, 99453, 6056.947, 15.1375
5839, 101788, 6056.886, 15.1373
5840, 104322, 6056.824, 15.1372
5841, 105618, 6056.763, 15.1370
5842, 105794, 6056.702, 15.1369
5843, 106000, 6056.641, 15.1367
5844, 106760, 6056.580, 15.1366
5845, 107320, 6056.519, 15.1364
5846, 106728, 6056.458, 15.1363
5847, 105108, 6056.396, 15.1361
5848, 103545, 6056.335, 15.1360
5849, 102944, 6056.274, 15.1358
5850, 103284, 6056.213, 15.1356
5851, 103826, 6056.152, 15.1355
5852, 103708, 6056.091, 15.1353
5853, 102400, 6056.030, 15.1352
5854, 100063, 6055.969, 15.1350
5855, 97687, 6055.907, 15.1349
5856, 96622, 6055.846, 15.1347
5857, 97598, 6055.785, 15.1346
5858, 100153, 6055.724, 15.1344
5859, 103106, 6055.663, 15.1343
5860, 105570, 6055.602, 15.1341
5861, 107388, 6055.541, 15.1340
5862, 108641, 6055.479, 15.1338
5863, 108996, 6055.418, 15.1337
5864, 107780, 6055.357, 15.1335
5865, 104803, 6055.296, 15.1334
5866, 101057, 6055.235, 15.1332
5867, 98317, 6055.174, 15.1330
5868, 97787, 6055.113, 15.1329
5869, 99120, 6055.052, 15.1327
5870, 100892, 6054.990, 15.1326
5871, 102010, 6054.929, 15.1324
5872, 102396, 6054.868, 15.1323
5873, 102421, 6054.807, 15.1321
5874, 102251, 6054.746, 15.1320
5875, 101980, 6054.685, 15.1318
5876, 101920, 6054.624, 15.1317
5877, 102151, 6054.562, 15.1315
5878, 102026, 6054.501, 15.1314
5879, 100768, 6054.440, 15.1312
5880, 98654, 6054.379, 15.1311
5881, 97102, 6054.318, 15.1309
5882, 97312, 6054.257, 15.1308
5883, 99091, 6054.196, 15.1306
5884, 101163, 6054.135, 15.1305
5885, 102442, 6054.073, 15.1303
5886, 102865, 6054.012, 15.1301
5887, 103151, 6053.951, 15.1300
5888, 103956, 6053.890, 15.1298
5889, 105216, 6053.829, 15.1297
5890, 106298, 6053.768, 15.1295
5891, 106768, 6053.707, 15.1294
5892, 106897, 6053.645, 15.1292
5893, 107290, 6053.584, 15.1291
5894, 108165, 6053.523, 15.1289
5895, 109204, 6053.462, 15.1288
5896, 109923, 6053.401, 15.1286
5897, 109921, 6053.340, 15.1285
5898, 108945, 6053.279, 15.1283
5899, 107155, 6053.218, 15.1282
5900, 105272, 6053.156, 15.1280
5901, 104002, 6053.095, 15.1279
5902, 103218, 6053.034, 15.1277
5903, 102134, 6052.973, 15.1275
5904, 100371, 6052.912, 15.1274
5905, 98500, 6052.851, 15.1272
5906, 97446, 6052.790, 15.1271
5907, 97679, 6052.728, 15.1269
5908, 99014, 6052.667, 15.1268
5909, 100730, 6052.606, 15.1266
5910, 101820, 6052.545, 15.1265
5911, 101643, 6052.484, 15.1263
5912, 100632, 6052.423, 15.1262
5913, 99966, 6052.362, 15.1260
5914, 100317, 6052.301, 15.1259
5915, 101279, 6052.239, 15.1257
5916, 102133, 6052.178, 15.1256
5917, 102632, 6052.117, 15.1254
5918, 102786, 6052.056, 15.1253
5919, 102596, 6051.995, 15.1251
5920, 102492, 6051.934, 15.1250
5921, 103455, 6051.873, 15.1248
5922, 105962, 6051.811, 15.1246
5923, 109083, 6051.750, 15.1245
5924, 111273, 6051.689, 15.1243
5925, 111895, 6051.628, 15.1242
5926, 111423, 6051.567, 15.1240
5927, 110430, 6051.506, 15.1239
5928, 109068, 6051.445, 15.1237
5929, 107464, 6051.384, 15.1236
5930, 105929, 6051.322, 15.1234
5931, 104723, 6051.261, 15.1233
5932, 104081, 6051.200, 15.1231
5933, 104415, 6051.139, 15.1230
5934, 105938, 6051.078, 15.1228
5935, 108080, 6051.017, 15.1227
5936, 109905, 6050.956, 15.1225
5937, 111087, 6050.894, 15.1224
5938, 111878, 6050.833, 15.1222
5939, 112080, 6050.772, 15.1220
5940, 110886, 6050.711, 15.1219
5941, 108066, 6050.650, 15.1217
5942, 104704, 6050.589, 15.1216
5943, 102243, 6050.528, 15.1214
5944, 101184, 6050.467, 15.1213
5945, 101015, 6050.405, 15.1211
5946, 101006, 6050.344, 15.1210
5947, 100739, 6050.283, 15.1208
5948, 100326, 6050.222, 15.1207
5949, 100486, 6050.161, 15.1205
5950, 101979, 6050.100, 15.1204
5951, 104496, 6050.039, 15.1202
5952, 106435, 6049.977, 15.1201
5953, 106371, 6049.916, 15.1199
5954, 104587, 6049.855, 15.1198
5955, 102770, 6049.794, 15.1196
5956, 102371, 6049.733, 15.1195
5957, 103626, 6049.672, 15.1193
5958, 105864, 6049.611, 15.1191
5959, 108153, 6049.550, 15.1190
5960, 109736, 6049.488, 15.1188
5961, 110459, 6049.427, 15.1187
5962, 110870, 6049.366, 15.1185
5963, 111571, 6049.305, 15.1184
5964, 112496, 6049.244, 15.1182
5965, 113190, 6049.183, 15.1181
5966, 113562, 6049.122, 15.1179
5967, 113779, 6049.060, 15.1178
5968, 113587, 6048.999, 15.1176
5969, 112535, 6048.938, 15.1175
5970, 110963, 6048.877, 15.1173
5971, 109941, 6048.816, 15.1172
5972, 109919, 6048.755, 15.1170
5973, 110208, 6048.694, 15.1169
5974, 110171, 6048.633, 15.1167
5975, 110133, 6048.571, 15.1165
5976, 110454, 6048.510, 15.1164
5977, 110449, 6048.449, 15.1162
5978, 109189, 6048.388, 15.1161
5979, 106969, 6048.327, 15.1159
5980, 104968, 6048.266, 15.1158
5981, 103644, 6048.205, 15.1156
5982, 102535, 6048.143, 15.1155
5983, 101701, 6048.082, 15.1153
5984, 102176, 6048.021, 15.1152
5985, 104465, 6047.960, 15.1150
5986, 107399, 6047.899, 15.1149
5987, 109195, 6047.838, 15.1147
5988, 109177, 6047.777, 15.1146
5989, 108038, 6047.716, 15.1144
5990, 106884, 6047.654, 15.1143
5991, 106592, 6047.593, 15.1141
5992, 107555, 6047.532, 15.1140
5993, 109261, 6047.471, 15.1138
5994, 110335, 6047.410, 15.1136
5995, 109758, 6047.349, 15.1135
5996, 108061, 6047.288, 15.1133
5997, 106733, 6047.226, 15.1132
5998, 106414, 6047.165, 15.1130
5999, 106288, 6047.104, 15.1129
6000, 105421, 6047.043, 15.1127
6001, 104117, 6046.982, 15.1126
6002, 103599, 6046.921, 15.1124
6003, 104625, 6046.860, 15.1123
6004, 106636, 6046.799, 15.1121
6005, 108102, 6046.737, 15.1120
6006, 107619, 6046.676, 15.1118
6007, 104992, 6046.615, 15.1117
6008, 101447, 6046.554, 15.1115
6009, 98615, 6046.493, 15.1114
6010, 97163, 6046.432, 15.1112
6011, 96550, 6046.371, 15.1110
6012, 96001, 6046.309, 15.1109
6013, 95350, 6046.248, 15.1107
6014, 94898, 6046.187, 15.1106
6015, 94981, 6046.126, 15.1104
6016, 95963, 6046.065, 15.1103
6017, 98103, 6046.004, 15.1101
6018, 100919, 6045.943, 15.1100
6019, 103052, 6045.882, 15.1098
6020, 103452, 6045.820, 15.1097
6021, 102711, 6045.759, 15.1095
6022, 102658, 6045.698, 15.1094
6023, 104518, 6045.637, 15.1092
6024, 107821, 6045.576, 15.1091
6025, 111138, 6045.515, 15.1089
6026, 113320, 6045.454, 15.1088
6027, 113842, 6045.393, 15.1086
6028, 112646, 6045.331, 15.1085
6029, 110305, 6045.270, 15.1083
6030, 108077, 6045.209, 15.1081
6031, 107036, 6045.148, 15.1080
6032, 107002, 6045.087, 15.1078
6033, 106787, 6045.026, 15.1077
6034, 105588, 6044.965, 15.1075
6035, 103796, 6044.903, 15.1074
6036, 102330, 6044.842, 15.1072
6037, 101659, 6044.781, 15.1071
6038, 101680, 6044.720, 15.1069
6039, 102091, 6044.659, 15.1068
6040, 102447, 6044.598, 15.1066
6041, 102239, 6044.537, 15.1065
6042, 101387, 6044.476, 15.1063
6043, 100437, 6044.414, 15.1062
6044, 99766, 6044.353, 15.1060
6045, 98915, 6044.292, 15.1059
6046, 97431, 6044.231, 15.1057
6047, 96141, 6044.170, 15.1055
6048, 96580, 6044.109, 15.1054
6049, 98914, 6044.048, 15.1052
6050, 101374, 6043.986, 15.1051
6051, 102321, 6043.925, 15.1049
6052, 102121, 6043.864, 15.1048
6053, 102189, 6043.803, 15.1046
6054, 102776, 6043.742, 15.1045
6055, 102727, 6043.681, 15.1043
6056, 101324, 6043.620, 15.1042
6057, 99420, 6043.559, 15.1040
6058, 98445, 6043.497, 15.1039
6059, 98914, 6043.436, 15.1037
6060, 100192, 6043.375, 15.1036
6061, 101313, 6043.314, 15.1034
6062, 101626, 6043.253, 15.1033
6063, 100897, 6043.192, 15.1031
6064, 99201, 6043.131, 15.1030
6065, 96893, 6043.069, 15.1028
6066, 94611, 6043.008, 15.1026
6067, 93085, 6042.947, 15.1025
6068, 92689, 6042.886, 15.1023
6069, 93129, 6042.825, 15.1022
6070, 93872, 6042.764, 15.1020
6071, 94925, 6042.703, 15.1019
6072, 96792, 6042.642, 15.1017
6073, 99505, 6042.580, 15.1016
6074, 102180, 6042.519, 15.1014
6075, 103904, 6042.458, 15.1013
6076, 104572, 6042.397, 15.1011
6077, 104456, 6042.336, 15.1010
6078, 103481, 6042.275, 15.1008
6079, 101665, 6042.214, 15.1007
6080, 99782, 6042.152, 15.1005
6081, 98700, 6042.091, 15.1004
6082, 98263, 6042.030, 15.1002
6083, 97721, 6041.969, 15.1000
6084, 97133, 6041.908, 15.0999
6085, 97303, 6041.847, 15.0997
6086, 98312, 6041.786, 15.0996
6087, 99187, 6041.725, 15.0994
6088, 99336, 6041.663, 15.0993
6089, 99282, 6041.602, 15.0991
6090, 99494, 6041.541, 15.0990
6091, 99423, 6041.480, 15.0988
6092, 98430, 6041.419, 15.0987
6093, 96992, 6041.358, 15.0985
6094, 96203, 6041.297, 15.0984
6095, 96462, 6041.235, 15.0982
6096, 97249, 6041.174, 15.0981
6097, 97840, 6041.113, 15.0979
6098, 97746, 6041.052, 15.0978
6099, 96819, 6040.991, 15.0976
6100, 95526, 6040.930, 15.0974
6101, 94828, 6040.869, 15.0973
6102, 95284, 6040.808, 15.0971
6103, 96504, 6040.746, 15.0970
6104, 97850, 6040.685, 15.0968
6105, 99252, 6040.624, 15.0967
6106, 100844, 6040.563, 15.0965
6107, 102224, 6040.502, 15.0964
6108, 102871, 6040.441, 15.0962
6109, 103100, 6040.380, 15.0961
6110, 103851, 6040.318, 15.0959
6111, 105441, 6040.257, 15.0958
6112, 107057, 6040.196, 15.0956
6113, 107584, 6040.135, 15.0955
6114, 106611, 6040.074, 15.0953
6115, 104627, 6040.013, 15.0952
6116, 102534, 6039.952, 15.0950
6117, 101044, 6039.891, 15.0949
6118, 100343, 6039.829, 15.0947
6119, 100334, 6039.768, 15.0945
6120, 101125, 6039.707, 15.0944
6121, 102870, 6039.646, 15.0942
6122, 105051, 6039.585, 15.0941
6123, 106503, 6039.524, 15.0939
6124, 106630, 6039.463, 15.0938
6125, 106163, 6039.401, 15.0936
6126, 106174, 6039.340, 15.0935
6127, 106744, 6039.279, 15.0933
6128, 107237, 6039.218, 15.0932
6129, 107524, 6039.157, 15.0930
6130, 108059, 6039.096, 15.0929
6131, 108831, 6039.035, 15.0927
6132, 109048, 6038.974, 15.0926
6133, 108085, 6038.912, 15.0924
6134, 106232, 6038.851, 15.0923
6135, 104365, 6038.790, 15.0921
6136, 103259, 6038.729, 15.0919
6137, 103257, 6038.668, 15.0918
6138, 104188, 6038.607, 15.0916
6139, 105522, 6038.546, 15.0915
6140, 106819, 6038.484, 15.0913
6141, 107904, 6038.423, 15.0912
6142, 108383, 6038.362, 15.0910
6143, 107484, 6038.301, 15.0909
6144, 104983, 6038.240, 15.0907
6145, 101991, 6038.179, 15.0906
6146, 99993, 6038.118, 15.0904
6147, 99278, 6038.057, 15.0903
6148, 99091, 6037.995, 15.0901
6149, 99175, 6037.934, 15.0900
6150, 100027, 6037.873, 15.0898
6151, 101553, 6037.812, 15.0897
6152, 102702, 6037.751, 15.0895
6153, 102998, 6037.690, 15.0894
6154, 103368, 6037.629, 15.0892
6155, 104637, 6037.567, 15.0890
6156, 105966, 6037.506, 15.0889
6157, 105808, 6037.445, 15.0887
6158, 103984, 6037.384, 15.0886
6159, 101827, 6037.323, 15.0884
6160, 100472, 6037.262, 15.0883
6161, 99915, 6037.201, 15.0881
6162, 99766, 6037.140, 15.0880
6163, 100018, 6037.078, 15.0878
6164, 100726, 6037.017, 15.0877
6165, 101587, 6036.956, 15.0875
6166, 102304, 6036.895, 15.0874
6167, 103006, 6036.834, 15.0872
6168, 103871, 6036.773, 15.0871
6169, 104502, 6036.712, 15.0869
6170, 104174, 6036.650, 15.0868
6171, 102759, 6036.589, 15.0866
6172, 101103, 6036.528, 15.0864
6173, 100191, 6036.467, 15.0863
6174, 100090, 6036.406, 15.0861
6175, 100006, 6036.345, 15.0860
6176, 99455, 6036.284, 15.0858
6177, 98990, 6036.223, 15.0857
6178, 99420, 6036.161, 15.0855
6179, 100561, 6036.100, 15.0854
6180, 101319, 6036.039, 15.0852
6181, 101054, 6035.978, 15.0851
6182, 100334, 6035.917, 15.0849
6183, 100061, 6035.856, 15.0848
6184, 100313, 6035.795, 15.0846
6185, 100549, 6035.733, 15.0845
6186, 100644, 6035.672, 15.0843
6187, 101057, 6035.611, 15.0842
6188, 101858, 6035.550, 15.0840
6189, 102170, 6035.489, 15.0839
6190, 101032, 6035.428, 15.0837
6191, 98710, 6035.367, 15.0835
6192, 96716, 6035.306, 15.0834
6193, 96438, 6035.244, 15.0832
6194, 97865, 6035.183, 15.0831
6195, 99736, 6035.122, 15.0829
6196, 100743, 6035.061, 15.0828
6197, 100445, 6035.000, 15.0826
6198, 99239, 6034.939, 15.0825
6199, 97881, 6034.878, 15.0823
6200, 97145, 6034.816, 15.0822
6201, 97486, 6034.755, 15.0820
6202, 98645, 6034.694, 15.0819
6203, 99730, 6034.633, 15.0817
6204, 100066, 6034.572, 15.0816
6205, 99873, 6034.511, 15.0814
6206, 99810, 6034.450, 15.0813
6207, 99982, 6034.389, 15.0811
6208, 99875, 6034.327, 15.0809
6209, 99312, 6034.266, 15.0808
6210, 98930, 6034.205, 15.0806
6211, 99389, 6034.144, 15.0805
6212, 100528, 6034.083, 15.0803
6213, 101745, 6034.022, 15.0802
6214, 102984, 6033.961, 15.0800
6215, 104786, 6033.900, 15.0799
6216, 107269, 6033.838, 15.0797
6217, 109579, 6033.777, 15.0796
6218, 110634, 6033.716, 15.0794
6219, 110196, 6033.655, 15.0793
6220, 108836, 6033.594, 15.0791
6221, 107015, 6033.533, 15.0790
6222, 104761, 6033.472, 15.0788
6223, 102384, 6033.410, 15.0787
6224, 100891, 6033.349, 15.0785
6225, 101048, 6033.288, 15.0784
6226, 102162, 6033.227, 15.0782
6227, 102453, 6033.166, 15.0780
6228, 100784, 6033.105, 15.0779
6229, 97626, 6033.044, 15.0777
6230, 94220, 6032.983, 15.0776
6231, 91427, 6032.921, 15.0774
6232, 89621, 6032.860, 15.0773
6233, 88948, 6032.799, 15.0771
6234, 89052, 6032.738, 15.0770
6235, 89059, 6032.677, 15.0768
6236, 88676, 6032.616, 15.0767
6237, 88994, 6032.555, 15.0765
6238, 91295, 6032.493, 15.0764
6239, 95135, 6032.432, 15.0762
6240, 98560, 6032.371, 15.0761
6241, 100346, 6032.310, 15.0759
6242, 101073, 6032.249, 15.0758
6243, 101715, 6032.188, 15.0756
6244, 102218, 6032.127, 15.0754
6245, 102158, 6032.066, 15.0753
6246, 101951, 6032.004, 15.0751
6247, 102333, 6031.943, 15.0750
6248, 103064, 6031.882, 15.0748
6249, 103216, 6031.821, 15.0747
6250, 102670, 6031.760, 15.0745
6251, 102314, 6031.699, 15.0744
6252, 102597, 6031.638, 15.0742
6253, 102849, 6031.576, 15.0741
6254, 102441, 6031.515, 15.0739
6255, 101802, 6031.454, 15.0738
6256, 101574, 6031.393, 15.0736
6257, 101340, 6031.332, 15.0735
6258, 100043, 6031.271, 15.0733
6259, 97496, 6031.210, 15.0732
6260, 94683, 6031.149, 15.0730
6261, 92613, 6031.087, 15.0729
6262, 91643, 6031.026, 15.0727
6263, 91977, 6030.965, 15.0725
6264, 93822, 6030.904, 15.0724
6265, 96522, 6030.843, 15.0722
6266, 98401, 6030.782, 15.0721
6267, 98404, 6030.721, 15.0719
6268, 97545, 6030.659, 15.0718
6269, 97808, 6030.598, 15.0716
6270, 99733, 6030.537, 15.0715
6271, 102011, 6030.476, 15.0713
6272, 103419, 6030.415, 15.0712
6273, 104145, 6030.354, 15.0710
6274, 104909, 6030.293, 15.0709
6275, 105677, 6030.232, 15.0707
6276, 105850, 6030.170, 15.0706
6277, 105096, 6030.109, 15.0704
6278, 103427, 6030.048, 15.0703
6279, 100956, 6029.987, 15.0701
6280, 98118, 6029.926, 15.0699
6281, 95695, 6029.865, 15.0698
6282, 94094, 6029.804, 15.0696
6283, 93036, 6029.742, 15.0695
6284, 92380, 6029.681, 15.0693
6285, 92626, 6029.620, 15.0692
6286, 93899, 6029.559, 15.0690
6287, 95120, 6029.498, 15.0689
6288, 95149, 6029.437, 15.0687
6289, 94344, 6029.376, 15.0686
6290, 93942, 6029.315, 15.0684
6291, 94212, 6029.253, 15.0683
6292, 94405, 6029.192, 15.0681
6293, 94386, 6029.131, 15.0680
6294, 94983, 6029.070, 15.0678
6295, 96392, 6029.009, 15.0677
6296, 97469, 6028.948, 15.0675
6297, 97147, 6028.887, 15.0674
6298, 95727, 6028.825, 15.0672
6299, 94249, 6028.764, 15.0670
6300, 93383, 6028.703, 15.0669
6301, 93463, 6028.642, 15.0667
6302, 94831, 6028.581, 15.0666
6303, 97374, 6028.520, 15.0664
6304, 100207, 6028.459, 15.0663
6305, 102465, 6028.398, 15.0661
6306, 104123, 6028.336, 15.0660
6307, 105560, 6028.275, 15.0658
6308, 106727, 6028.214, 15.0657
6309, 107227, 6028.153, 15.0655
6310, 106865, 6028.092, 15.0654
6311, 105761, 6028.031, 15.0652
6312, 104208, 6027.970, 15.0651
6313, 102705, 6027.908, 15.0649
6314, 101649, 6027.847, 15.0648
6315, 100670, 6027.786, 15.0646
6316, 98860, 6027.725, 15.0644
6317, 96173, 6027.664, 15.0643
6318, 93992, 6027.603, 15.0641
6319, 93666, 6027.542, 15.0640
6320, 94919, 6027.481, 15.0638
6321, 96396, 6027.419, 15.0637
6322, 97356, 6027.358, 15.0635
6323, 98012, 6027.297, 15.0634
6324, 98517, 6027.236, 15.0632
6325, 98528, 6027.175, 15.0631
6326, 97766, 6027.114, 15.0629
6327, 96338, 6027.053, 15.0628
6328, 94520, 6026.991, 15.0626
6329, 92825, 6026.930, 15.0625
6330, 92128, 6026.869, 15.0623
6331, 92929, 6026.808, 15.0622
6332, 94446, 6026.747, 15.0620
6333, 95167, 6026.686, 15.0619
6334, 94493, 6026.625, 15.0617
6335, 93250, 6026.564, 15.0615
6336, 92479, 6026.502, 15.0614
6337, 92407, 6026.441, 15.0612
6338, 92878, 6026.380, 15.0611
6339, 94032, 6026.319, 15.0609
6340, 95969, 6026.258, 15.0608
6341, 98161, 6026.197, 15.0606
6342, 99837, 6026.136, 15.0605
6343, 100877, 6026.074, 15.0603
6344, 101856, 6026.013, 15.0602
6345, 103159, 6025.952, 15.0600
6346, 104354, 6025.891, 15.0599
6347, 104573, 6025.830, 15.0597
6348, 103401, 6025.769, 15.0596
6349, 101284, 6025.708, 15.0594
6350, 99066, 6025.647, 15.0593
6351, 97209, 6025.585, 15.0591
6352, 95588, 6025.524, 15.0589
6353, 94002, 6025.463, 15.0588
6354, 92648, 6025.402, 15.0586
6355, 91888, 6025.341, 15.0585
6356, 91747, 6025.280, 15.0583
6357, 91915, 6025.219, 15.0582
6358, 92121, 6025.157, 15.0580
6359, 92218, 6025.096, 15.0579
6360, 92024, 6025.035, 15.0577
6361, 91478, 6024.974, 15.0576
6362, 91020, 6024.913, 15.0574
6363, 91473, 6024.852, 15.0573
6364, 93301, 6024.791, 15.0571
6365, 96145, 6024.730, 15.0570
6366, 99165, 6024.668, 15.0568
6367, 101654, 6024.607, 15.0567
6368, 103193, 6024.546, 15.0565
6369, 103458, 6024.485, 15.0564
6370, 102293, 6024.424, 15.0562
6371, 100197, 6024.363, 15.0560
6372, 98443, 6024.302, 15.0559
6373, 98168, 6024.240, 15.0557
6374, 99081, 6024.179, 15.0556
6375, 99476, 6024.118, 15.0554
6376, 98045, 6024.057, 15.0553
6377, 95527, 6023.996, 15.0551
6378, 93996, 6023.935, 15.0550
6379, 94527, 6023.874, 15.0548
6380, 96280, 6023.813, 15.0547
6381, 98001, 6023.751, 15.0545
6382, 99538, 6023.690, 15.0544
6383, 101376, 6023.629, 15.0542
6384, 103476, 6023.568, 15.0541
6385, 105438, 6023.507, 15.0539
6386, 107256, 6023.446, 15.0538
6387, 108940, 6023.385, 15.0536
6388, 109750, 6023.324, 15.0534
6389, 108931, 6023.262, 15.0533
6390, 107162, 6023.201, 15.0531
6391, 106163, 6023.140, 15.0530
6392, 106579, 6023.079, 15.0528
6393, 107215, 6023.018, 15.0527
6394, 106756, 6022.957, 15.0525
6395, 105393, 6022.896, 15.0524
6396, 104211, 6022.834, 15.0522
6397, 103691, 6022.773, 15.0521
6398, 103547, 6022.712, 15.0519
6399, 103539, 6022.651, 15.0518
6400, 103704, 6022.590, 15.0516
6401, 103946, 6022.529, 15.0515
6402, 104058, 6022.468, 15.0513
6403, 104147, 6022.407, 15.0512
6404, 104598, 6022.345, 15.0510
6405, 105606, 6022.284, 15.0509
6406, 106919, 6022.223, 15.0507
6407, 107930, 6022.162, 15.0505
6408, 107909, 6022.101, 15.0504
6409, 106445, 6022.040, 15.0502
6410, 103994, 6021.979, 15.0501
6411, 101804, 6021.917, 15.0499
6412, 100922, 6021.856, 15.0498
6413, 101357, 6021.795, 15.0496
6414, 102338, 6021.734, 15.0495
6415, 103154, 6021.673, 15.0493
6416, 103440, 6021.612, 15.0492
6417, 103040, 6021.551, 15.0490
6418, 102123, 6021.490, 15.0489
6419, 101337, 6021.428, 15.0487
6420, 101395, 6021.367, 15.0486
6421, 102380, 6021.306, 15.0484
6422, 103646, 6021.245, 15.0483
6423, 104306, 6021.184, 15.0481
6424, 103709, 6021.123, 15.0479
6425, 101737, 6021.062, 15.0478
6426, 99026, 6021.000, 15.0476
6427, 96710, 6020.939, 15.0475
6428, 95582, 6020.878, 15.0473
6429, 95639, 6020.817, 15.0472
6430, 96678, 6020.756, 15.0470
6431, 98852, 6020.695, 15.0469
6432, 102042, 6020.634, 15.0467
6433, 105124, 6020.573, 15.0466
6434, 106840, 6020.511, 15.0464
6435, 107355, 6020.450, 15.0463
6436, 107920, 6020.389, 15.0461
6437, 108883, 6020.328, 15.0460
6438, 109096, 6020.267, 15.0458
6439, 107732, 6020.206, 15.0457
6440, 105600, 6020.145, 15.0455
6441, 103887, 6020.083, 15.0454
6442, 102503, 6020.022, 15.0452
6443, 100733, 6019.961, 15.0450
6444, 98906, 6019.900, 15.0449
6445, 98052, 6019.839, 15.0447
6446, 98102, 6019.778, 15.0446
6447, 97730, 6019.717, 15.0444
6448, 96191, 6019.656, 15.0443
6449, 94251, 6019.594, 15.0441
6450, 92909, 6019.533, 15.0440
6451, 92216, 6019.472, 15.0438
6452, 91903, 6019.411, 15.0437
6453, 92307, 6019.350, 15.0435
6454, 93830, 6019.289, 15.0434
6455, 95990, 6019.228, 15.0432
6456, 97871, 6019.166, 15.0431
6457, 99330, 6019.105, 15.0429
6458, 101028, 6019.044, 15.0428
6459, 103255, 6018.983, 15.0426
6460, 105251, 6018.922, 15.0424
6461, 105880, 6018.861, 15.0423
6462, 104775, 6018.800, 15.0421
6463, 102831, 6018.739, 15.0420
6464, 101608, 6018.677, 15.0418
6465, 102003, 6018.616, 15.0417
6466, 103322, 6018.555, 15.0415
6467, 103967, 6018.494, 15.0414
6468, 103202, 6018.433, 15.0412
6469, 101770, 6018.372, 15.0411
6470, 100583, 6018.311, 15.0409
6471, 99579, 6018.249, 15.0408
6472, 98541, 6018.188, 15.0406
6473, 98247, 6018.127, 15.0405
6474, 99580, 6018.066, 15.0403
6475, 101773, 6018.005, 15.0402
6476, 102899, 6017.944, 15.0400
6477, 102365, 6017.883, 15.0399
6478, 101746, 6017.822, 15.0397
6479, 102566, 6017.760, 15.0395
6480, 104226, 6017.699, 15.0394
6481, 104923, 6017.638, 15.0392
6482, 103977, 6017.577, 15.0391
6483, 102395, 6017.516, 15.0389
6484, 101487, 6017.455, 15.0388
6485, 101722, 6017.394, 15.0386
6486, 102797, 6017.332, 15.0385
6487, 104108, 6017.271, 15.0383
6488, 105053, 6017.210, 15.0382
6489, 105318, 6017.149, 15.0380
6490, 104952, 6017.088, 15.0379
6491, 103989, 6017.027, 15.0377
6492, 102223, 6016.966, 15.0376
6493, 99738, 6016.905, 15.0374
6494, 97422, 6016.843, 15.0373
6495, 96353, 6016.782, 15.0371
6496, 96596, 6016.721, 15.0369
6497, 97083, 6016.660, 15.0368
6498, 96920, 6016.599, 15.0366
6499, 96482, 6016.538, 15.0365
6500, 97008, 6016.477, 15.0363
6501, 99177, 6016.415, 15.0362
6502, 102249, 6016.354, 15.0360
6503, 104585, 6016.293, 15.0359
6504, 105015, 6016.232, 15.0357
6505, 103790, 6016.171, 15.0356
6506, 102215, 6016.110, 15.0354
6507, 101341, 6016.049, 15.0353
6508, 101110, 6015.988, 15.0351
6509, 100777, 6015.926, 15.0350
6510, 99952, 6015.865, 15.0348
6511, 99041, 6015.804, 15.0347
6512, 98846, 6015.743, 15.0345
6513, 99977, 6015.682, 15.0344
6514, 102523, 6015.621, 15.0342
6515, 105976, 6015.560, 15.0340
6516, 109370, 6015.498, 15.0339
6517, 111726, 6015.437, 15.0337
6518, 112547, 6015.376, 15.0336
6519, 111940, 6015.315, 15.0334
6520, 110314, 6015.254, 15.0333
6521, 108033, 6015.193, 15.0331
6522, 105397, 6015.132, 15.0330
6523, 102844, 6015.071, 15.0328
6524, 100946, 6015.009, 15.0327
6525, 99949, 6014.948, 15.0325
6526, 99322, 6014.887, 15.0324
6527, 98178, 6014.826, 15.0322
6528, 96424, 6014.765, 15.0321
6529, 95253, 6014.704, 15.0319
6530, 95941, 6014.643, 15.0318
6531, 98204, 6014.581, 15.0316
6532, 100267, 6014.520, 15.0314
6533, 100678, 6014.459, 15.0313
6534, 99618, 6014.398, 15.0311
6535, 98317, 6014.337, 15.0310
6536, 97730, 6014.276, 15.0308
6537, 98043, 6014.215, 15.0307
6538, 99001, 6014.154, 15.0305
6539, 100162, 6014.092, 15.0304
6540, 101008, 6014.031, 15.0302
6541, 101170, 6013.970, 15.0301
6542, 100535, 6013.909, 15.0299
6543, 99120, 6013.848, 15.0298
6544, 97148, 6013.787, 15.0296
6545, 95356, 6013.726, 15.0295
6546, 94679, 6013.664, 15.0293
6547, 95337, 6013.603, 15.0292
6548, 96579, 6013.542, 15.0290
6549, 97718, 6013.481, 15.0289
6550, 98969, 6013.420, 15.0287
6551, 100857, 6013.359, 15.0285
6552, 103176, 6013.298, 15.0284
6553, 105058, 6013.237, 15.0282
6554, 105842, 6013.175, 15.0281
6555, 105405, 6013.114, 15.0279
6556, 103932, 6013.053, 15.0278
6557, 101906, 6012.992, 15.0276
6558, 100124, 6012.931, 15.0275
6559, 99157, 6012.870, 15.0273
6560, 98849, 6012.809, 15.0272
6561, 98708, 6012.747, 15.0270
6562, 98584, 6012.686, 15.0269
6563, 98475, 6012.625, 15.0267
6564, 98034, 6012.564, 15.0266
6565, 96947, 6012.503, 15.0264
6566, 95711, 6012.442, 15.0263
6567, 95352, 6012.381, 15.0261
6568, 96326, 6012.320, 15.0259
6569, 98227, 6012.258, 15.0258
6570, 100443, 6012.197, 15.0256
6571, 102478, 6012.136, 15.0255
6572, 103678, 6012.075, 15.0253
6573, 103471, 6012.014, 15.0252
6574, 102077, 6011.953, 15.0250
6575, 100388, 6011.892, 15.0249
6576, 98933, 6011.831, 15.0247
6577, 97490, 6011.769, 15.0246
6578, 95894, 6011.708, 15.0244
6579, 94588, 6011.647, 15.0243
6580, 94008, 6011.586, 15.0241
6581, 93909, 6011.525, 15.0240
6582, 93650, 6011.464, 15.0238
6583, 92878, 6011.403, 15.0237
6584, 91754, 6011.341, 15.0235
6585, 90816, 6011.280, 15.0234
6586, 90751, 6011.219, 15.0232
6587, 91858, 6011.158, 15.0230
6588, 93554, 6011.097, 15.0229
6589, 94805, 6011.036, 15.0227
6590, 95215, 6010.975, 15.0226
6591, 95275, 6010.914, 15.0224
6592, 95383, 6010.852, 15.0223
6593, 95179, 6010.791, 15.0221
6594, 94194, 6010.730, 15.0220
6595, 92735, 6010.669, 15.0218
6596, 91662, 6010.608, 15.0217
6597, 91488, 6010.547, 15.0215
6598, 92003, 6010.486, 15.0214
6599, 92549, 6010.424, 15.0212
6600, 92501, 6010.363, 15.0211
6601, 91822, 6010.302, 15.0209
6602, 91356, 6010.241, 15.0208
6603, 92207, 6010.180, 15.0206
6604, 94454, 6010.119, 15.0204
6605, 96856, 6010.058, 15.0203
6606, 98206, 6009.997, 15.0201
6607, 98705, 6009.935, 15.0200
6608, 99596, 6009.874, 15.0198
6609, 101742, 6009.813, 15.0197
6610, 104993, 6009.752, 15.0195
6611, 108692, 6009.691, 15.0194
6612, 112142, 6009.630, 15.0192
6613, 114527, 6009.569, 15.0191
6614, 115031, 6009.507, 15.0189
6615, 113453, 6009.446, 15.0188
6616, 110597, 6009.385, 15.0186
6617, 107785, 6009.324, 15.0185
6618, 105910, 6009.263, 15.0183
6619, 104944, 6009.202, 15.0182
6620, 104380, 6009.141, 15.0180
6621, 104045, 6009.080, 15.0178
6622, 104265, 6009.018, 15.0177
6623, 105094, 6008.957, 15.0175
6624, 105709, 6008.896, 15.0174
6625, 105159, 6008.835, 15.0172
6626, 103728, 6008.774, 15.0171
6627, 102992, 6008.713, 15.0169
6628, 104149, 6008.652, 15.0168
6629, 106612, 6008.590, 15.0166
6630, 108596, 6008.529, 15.0165
6631, 108835, 6008.468, 15.0163
6632, 107433, 6008.407, 15.0162
6633, 105349, 6008.346, 15.0160
6634, 103492, 6008.285, 15.0159
6635, 102348, 6008.224, 15.0157
6636, 102012, 6008.163, 15.0156
6637, 102282, 6008.101, 15.0154
6638, 102674, 6008.040, 15.0153
6639, 102459, 6007.979, 15.0151
6640, 101070, 6007.918, 15.0149
6641, 98869, 6007.857, 15.0148
6642, 97364, 6007.796, 15.0146
6643, 98109, 6007.735, 15.0145
6644, 101139, 6007.673, 15.0143
6645, 104880, 6007.612, 15.0142
6646, 107719, 6007.551, 15.0140
6647, 109219, 6007.490, 15.0139
6648, 109654, 6007.429, 15.0137
6649, 109131, 6007.368, 15.0136
6650, 107711, 6007.307, 15.0134
6651, 105916, 6007.246, 15.0133
6652, 104334, 6007.184, 15.0131
6653, 102908, 6007.123, 15.0130
6654, 101255, 6007.062, 15.0128
6655, 99521, 6007.001, 15.0127
6656, 98361, 6006.940, 15.0125
6657, 98073, 6006.879, 15.0123
6658, 98352, 6006.818, 15.0122
6659, 98910, 6006.756, 15.0120
6660, 99797, 6006.695, 15.0119
6661, 101040, 6006.634, 15.0117
6662, 102453, 6006.573, 15.0116
6663, 103955, 6006.512, 15.0114
6664, 105594, 6006.451, 15.0113
6665, 107075, 6006.390, 15.0111
6666, 107674, 6006.329, 15.0110
6667, 106931, 6006.267, 15.0108
6668, 105228, 6006.206, 15.0107
6669, 103507, 6006.145, 15.0105
6670, 102565, 6006.084, 15.0104
6671, 102694, 6006.023, 15.0102
6672, 103731, 6005.962, 15.0101
6673, 105248, 6005.901, 15.0099
6674, 106828, 6005.839, 15.0098
6675, 108218, 6005.778, 15.0096
6676, 109199, 6005.717, 15.0094
6677, 109414, 6005.656, 15.0093
6678, 108631, 6005.595, 15.0091
6679, 107155, 6005.534, 15.0090
6680, 105631, 6005.473, 15.0088
6681, 104351, 6005.412, 15.0087
6682, 103078, 6005.350, 15.0085
6683, 101626, 6005.289, 15.0084
6684, 100275, 6005.228, 15.0082
6685, 99399, 6005.167, 15.0081
6686, 98986, 6005.106, 15.0079
6687, 98747, 6005.045, 15.0078
6688, 98464, 6004.984, 15.0076
6689, 98026, 6004.922, 15.0075
6690, 97413, 6004.861, 15.0073
6691, 96948, 6004.800, 15.0072
6692, 97279, 6004.739, 15.0070
6693, 98708, 6004.678, 15.0068
6694, 100703, 6004.617, 15.0067
6695, 102446, 6004.556, 15.0065
6696, 103727, 6004.495, 15.0064
6697, 104836, 6004.433, 15.0062
6698, 105673, 6004.372, 15.0061
6699, 105614, 6004.311, 15.0059
6700, 104468, 6004.250, 15.0058
6701, 103017, 6004.189, 15.0056
6702, 102183, 6004.128, 15.0055
6703, 101977, 6004.067, 15.0053
6704, 101688, 6004.005, 15.0052
6705, 100858, 6003.944, 15.0050
6706, 99575, 6003.883, 15.0049
6707, 97968, 6003.822, 15.0047
6708, 96036, 6003.761, 15.0046
6709, 94131, 6003.700, 15.0044
6710, 93137, 6003.639, 15.0043
6711, 93797, 6003.578, 15.0041
6712, 96064, 6003.516, 15.0039
6713, 99291, 6003.455, 15.0038
6714, 102792, 6003.394, 15.0036
6715, 105980, 6003.333, 15.0035
6716, 108230, 6003.272, 15.0033
6717, 109048, 6003.211, 15.0032
6718, 108419, 6003.150, 15.0030
6719, 106810, 6003.088, 15.0029
6720, 104815, 6003.027, 15.0027
6721, 102888, 6002.966, 15.0026
6722, 101307, 6002.905, 15.0024
6723, 100151, 6002.844, 15.0023
6724, 99360, 6002.783, 15.0021
6725, 98912, 6002.722, 15.0020
6726, 98817, 6002.661, 15.0018
6727, 98820, 6002.599, 15.0017
6728, 98362, 6002.538, 15.0015
6729, 97162, 6002.477, 15.0013
6730, 95744, 6002.416, 15.0012
6731, 95046, 6002.355, 15.0010
6732, 95444, 6002.294, 15.0009
6733, 96347, 6002.233, 15.0007
6734, 96765, 6002.171, 15.0006
6735, 96152, 6002.110, 15.0004
6736, 94940, 6002.049, 15.0003
6737, 94408, 6001.988, 15.0001
6738, 95759, 6001.927, 15.0000
6739, 98821, 6001.866, 14.9998
6740, 101814, 6001.805, 14.9997
6741, 102958, 6001.744, 14.9995
6742, 102322, 6001.682, 14.9994
6743, 101620, 6001.621, 14.9992
6744, 102214, 6001.560, 14.9991
6745, 103865, 6001.499, 14.9989
6746, 105442, 6001.438, 14.9988
6747, 106117, 6001.377, 14.9986
6748, 105559, 6001.316, 14.9984
6749, 103749, 6001.255, 14.9983
6750, 101245, 6001.193, 14.9981
6751, 99200, 6001.132, 14.9980
6752, 98428, 6001.071, 14.9978
6753, 98584, 6001.010, 14.9977
6754, 98752, 6000.949, 14.9975
6755, 98643, 6000.888, 14.9974
6756, 98716, 6000.827, 14.9972
6757, 99239, 6000.765, 14.9971
6758, 99868, 6000.704, 14.9969
6759, 100279, 6000.643, 14.9968
6760, 100721, 6000.582, 14.9966
6761, 101617, 6000.521, 14.9965
6762, 102874, 6000.460, 14.9963
6763, 103832, 6000.399, 14.9962
6764, 103917, 6000.338, 14.9960
6765, 103225, 6000.276, 14.9958
6766, 102405, 6000.215, 14.9957
6767, 102007, 6000.154, 14.9955
6768, 102035, 6000.093, 14.9954
6769, 102229, 6000.032, 14.9952
6770, 102581, 5999.971, 14.9951
6771, 103223, 5999.910, 14.9949
6772, 103829, 5999.848, 14.9948
6773, 103614, 5999.787, 14.9946
6774, 102132, 5999.726, 14.9945
6775, 99829, 5999.665, 14.9943
6776, 97577, 5999.604, 14.9942
6777, 95996, 5999.543, 14.9940
6778, 95355, 5999.482, 14.9939
6779, 95705, 5999.421, 14.9937
6780, 96710, 5999.359, 14.9936
6781, 97674, 5999.298, 14.9934
6782, 98233, 5999.237, 14.9933
6783, 98814, 5999.176, 14.9931
6784, 99976, 5999.115, 14.9929
6785, 101566, 5999.054, 14.9928
6786, 103036, 5998.993, 14.9926
6787, 104416, 5998.931, 14.9925
6788, 106293, 5998.870, 14.9923
6789, 108757, 5998.809, 14.9922
6790, 110921, 5998.748, 14.9920
6791, 111777, 5998.687, 14.9919
6792, 111238, 5998.626, 14.9917
6793, 110116, 5998.565, 14.9916
6794, 109329, 5998.504, 14.9914
6795, 109203, 5998.442, 14.9913
6796, 109343, 5998.381, 14.9911
6797, 109077, 5998.320, 14.9910
6798, 108135, 5998.259, 14.9908
6799, 106874, 5998.198, 14.9907
6800, 105764, 5998.137, 14.9905
6801, 104867, 5998.076, 14.9903
6802, 104082, 5998.014, 14.9902
6803, 103662, 5997.953, 14.9900
6804, 103948, 5997.892, 14.9899
6805, 104669, 5997.831, 14.9897
6806, 105001, 5997.770, 14.9896
6807, 104464, 5997.709, 14.9894
6808, 103326, 5997.648, 14.9893
6809, 102079, 5997.587, 14.9891
6810, 100981, 5997.525, 14.9890
6811, 100249, 5997.464, 14.9888
6812, 100223, 5997.403, 14.9887
6813, 100987, 5997.342, 14.9885
6814, 102188, 5997.281, 14.9884
6815, 103468, 5997.220, 14.9882
6816, 104784, 5997.159, 14.9881
6817, 106065, 5997.097, 14.9879
6818, 106957, 5997.036, 14.9878
6819, 107270, 5996.975, 14.9876
6820, 107381, 5996.914, 14.9874
6821, 107812, 5996.853, 14.9873
6822, 108561, 5996.792, 14.9871
6823, 109148, 5996.731, 14.9870
6824, 109079, 5996.670, 14.9868
6825, 107945, 5996.608, 14.9867
6826, 105420, 5996.547, 14.9865
6827, 101748, 5996.486, 14.9864
6828, 98145, 5996.425, 14.9862
6829, 96087, 5996.364, 14.9861
6830, 96023, 5996.303, 14.9859
6831, 97207, 5996.242, 14.9858
6832, 98807, 5996.180, 14.9856
6833, 100656, 5996.119, 14.9855
6834, 102715, 5996.058, 14.9853
6835, 104449, 5995.997, 14.9852
6836, 105286, 5995.936, 14.9850
6837, 105375, 5995.875, 14.9848
6838, 105273, 5995.814, 14.9847
6839, 104957, 5995.753, 14.9845
6840, 103756, 5995.691, 14.9844
6841, 101362, 5995.630, 14.9842
6842, 98469, 5995.569, 14.9841
6843, 96118, 5995.508, 14.9839
6844, 94784, 5995.447, 14.9838
6845, 94366, 5995.386, 14.9836
6846, 94697, 5995.325, 14.9835
6847, 95562, 5995.263, 14.9833
6848, 96336, 5995.202, 14.9832
6849, 96243, 5995.141, 14.9830
6850, 95208, 5995.080, 14.9829
6851, 94085, 5995.019, 14.9827
6852, 93718, 5994.958, 14.9826
6853, 93941, 5994.897, 14.9824
6854, 93873, 5994.836, 14.9823
6855, 93205, 5994.774, 14.9821
6856, 92781, 5994.713, 14.9819
6857, 93655, 5994.652, 14.9818
6858, 95687, 5994.591, 14.9816
6859, 97431, 5994.530, 14.9815
6860, 97590, 5994.469, 14.9813
6861, 96385, 5994.408, 14.9812
6862, 95252, 5994.346, 14.9810
6863, 95205, 5994.285, 14.9809
6864, 95832, 5994.224, 14.9807
6865, 95998, 5994.163, 14.9806
6866, 95272, 5994.102, 14.9804
6867, 94429, 5994.041, 14.9803
6868, 94680, 5993.980, 14.9801
6869, 96597, 5993.919, 14.9800
6870, 99652, 5993.857, 14.9798
6871, 102566, 5993.796, 14.9797
6872, 104255, 5993.735, 14.9795
6873, 104718, 5993.674, 14.9793
6874, 104905, 5993.613, 14.9792
6875, 105504, 5993.552, 14.9790
6876, 106106, 5993.491, 14.9789
6877, 105978, 5993.429, 14.9787
6878, 105389, 5993.368, 14.9786
6879, 105376, 5993.307, 14.9784
6880, 106095, 5993.246, 14.9783
6881, 106239, 5993.185, 14.9781
6882, 104617, 5993.124, 14.9780
6883, 101852, 5993.063, 14.9778
6884, 99904, 5993.002, 14.9777
6885, 100000, 5992.940, 14.9775
6886, 101465, 5992.879, 14.9774
6887, 102575, 5992.818, 14.9772
6888, 102313, 5992.757, 14.9771
6889, 101301, 5992.696, 14.9769
6890, 101068, 5992.635, 14.9768
6891, 102290, 5992.574, 14.9766
6892, 103854, 5992.512, 14.9764
6893, 104070, 5992.451, 14.9763
6894, 102759, 5992.390, 14.9761
6895, 101489, 5992.329, 14.9760
6896, 101534, 5992.268, 14.9758
6897, 102399, 5992.207, 14.9757
6898, 102910, 5992.146, 14.9755
6899, 103029, 5992.085, 14.9754
6900, 103703, 5992.023, 14.9752
6901, 105320, 5991.962, 14.9751
6902, 107263, 5991.901, 14.9749
6903, 108827, 5991.840, 14.9748
6904, 109683, 5991.779, 14.9746
6905, 109500, 5991.718, 14.9745
6906, 108017, 5991.657, 14.9743
6907, 105585, 5991.595, 14.9742
6908, 102909, 5991.534, 14.9740
6909, 100178, 5991.473, 14.9738
6910, 97251, 5991.412, 14.9737
6911, 94714, 5991.351, 14.9735
6912, 93757, 5991.290, 14.9734
6913, 94553, 5991.229, 14.9732
6914, 95693, 5991.168, 14.9731
6915, 95777, 5991.106, 14.9729
6916, 94951, 5991.045, 14.9728
6917, 94375, 5990.984, 14.9726
6918, 94855, 5990.923, 14.9725
6919, 96514, 5990.862, 14.9723
6920, 99022, 5990.801, 14.9722
6921, 101398, 5990.740, 14.9720
6922, 102266, 5990.678, 14.9719
6923, 101318, 5990.617, 14.9717
6924, 100065, 5990.556, 14.9716
6925, 100138, 5990.495, 14.9714
6926, 101136, 5990.434, 14.9713
6927, 101250, 5990.373, 14.9711
6928, 99875, 5990.312, 14.9709
6929, 98355, 5990.251, 14.9708
6930, 97983, 5990.189, 14.9706
6931, 98449, 5990.128, 14.9705
6932, 98783, 5990.067, 14.9703
6933, 98846, 5990.006, 14.9702
6934, 99155, 5989.945, 14.9700
6935, 99917, 5989.884, 14.9699
6936, 101029, 5989.823, 14.9697
6937, 102548, 5989.762, 14.9696
6938, 104357, 5989.700, 14.9694
6939, 105663, 5989.639, 14.9693
6940, 105646, 5989.578, 14.9691
6941, 104588, 5989.517, 14.9690
6942, 103719, 5989.456, 14.9688
6943, 103908, 5989.395, 14.9687
6944, 104964, 5989.334, 14.9685
6945, 106176, 5989.272, 14.9683
6946, 106948, 5989.211, 14.9682
6947, 106874, 5989.150, 14.9680
6948, 105881, 5989.089, 14.9679
6949, 104580, 5989.028, 14.9677
6950, 103935, 5988.967, 14.9676
6951, 104149, 5988.906, 14.9674
6952, 104293, 5988.845, 14.9673
6953, 103479, 5988.783, 14.9671
6954, 102126, 5988.722, 14.9670
6955, 101467, 5988.661, 14.9668
6956, 101863, 5988.600, 14.9667
6957, 102237, 5988.539, 14.9665
6958, 101453, 5988.478, 14.9664
6959, 99838, 5988.417, 14.9662
6960, 98852, 5988.355, 14.9661
6961, 99359, 5988.294, 14.9659
6962, 100724, 5988.233, 14.9658
6963, 101777, 5988.172, 14.9656
6964, 102223, 5988.111, 14.9654
6965, 102621, 5988.050, 14.9653
6966, 103194, 5987.989, 14.9651
6967, 103275, 5987.928, 14.9650
6968, 102130, 5987.866, 14.9648
6969, 99811, 5987.805, 14.9647
6970, 96928, 5987.744, 14.9645
6971, 94102, 5987.683, 14.9644
6972, 92117, 5987.622, 14.9642
6973, 92018, 5987.561, 14.9641
6974, 94087, 5987.500, 14.9639
6975, 96871, 5987.438, 14.9638
6976, 98342, 5987.377, 14.9636
6977, 98279, 5987.316, 14.9635
6978, 98609, 5987.255, 14.9633
6979, 100839, 5987.194, 14.9632
6980, 104024, 5987.133, 14.9630
6981, 106031, 5987.072, 14.9628
6982, 106231, 5987.011, 14.9627
6983, 105925, 5986.949, 14.9625
6984, 106419, 5986.888, 14.9624
6985, 107662, 5986.827, 14.9622
6986, 108821, 5986.766, 14.9621
6987, 109292, 5986.705, 14.9619
6988, 108888, 5986.644, 14.9618
6989, 107743, 5986.583, 14.9616
6990, 106380, 5986.521, 14.9615
6991, 105492, 5986.460, 14.9613
6992, 105360, 5986.399, 14.9612
6993, 105722, 5986.338, 14.9610
6994, 106175, 5986.277, 14.9609
6995, 106310, 5986.216, 14.9607
6996, 105574, 5986.155, 14.9606
6997, 103668, 5986.094, 14.9604
6998, 101252, 5986.032, 14.9603
6999, 99593, 5985.971, 14.9601
7000, 99243, 5985.910, 14.9599
7001, 99562, 5985.849, 14.9598
7002, 99788, 5985.788, 14.9596
7003, 99978, 5985.727, 14.9595
7004, 100545, 5985.666, 14.9593
7005, 101444, 5985.604, 14.9592
7006, 102361, 5985.543, 14.9590
7007, 103170, 5985.482, 14.9589
7008, 103603, 5985.421, 14.9587
7009, 102909, 5985.360, 14.9586
7010, 100674, 5985.299, 14.9584
7011, 97868, 5985.238, 14.9583
7012, 96325, 5985.177, 14.9581
7013, 96981, 5985.115, 14.9580
7014, 99127, 5985.054, 14.9578
7015, 101499, 5984.993, 14.9577
7016, 103557, 5984.932, 14.9575
7017, 105364, 5984.871, 14.9573
7018, 106704, 5984.810, 14.9572
7019, 106960, 5984.749, 14.9570
7020, 105984, 5984.687, 14.9569
7021, 104589, 5984.626, 14.9567
7022, 103764, 5984.565, 14.9566
7023, 103562, 5984.504, 14.9564
7024, 103203, 5984.443, 14.9563
7025, 102326, 5984.382, 14.9561
7026, 101554, 5984.321, 14.9560
7027, 101524, 5984.260, 14.9558
7028, 101960, 5984.198, 14.9557
7029, 102356, 5984.137, 14.9555
7030, 103098, 5984.076, 14.9554
7031, 104928, 5984.015, 14.9552
7032, 107405, 5983.954, 14.9551
7033, 108890, 5983.893, 14.9549
7034, 108315, 5983.832, 14.9548
7035, 106158, 5983.770, 14.9546
7036, 103469, 5983.709, 14.9544
7037, 100806, 5983.648, 14.9543
7038, 98446, 5983.587, 14.9541
7039, 96716, 5983.526, 14.9540
7040, 95516, 5983.465, 14.9538
7041, 94300, 5983.404, 14.9537
7042, 93130, 5983.343, 14.9535
7043, 93024, 5983.281, 14.9534
7044, 94505, 5983.220, 14.9532
7045, 96497, 5983.159, 14.9531
7046, 97446, 5983.098, 14.9529
7047, 97010, 5983.037, 14.9528
7048, 95850, 5982.976, 14.9526
7049, 94401, 5982.915, 14.9525
7050, 92835, 5982.853, 14.9523
7051, 91780, 5982.792, 14.9522
7052, 91918, 5982.731, 14.9520
7053, 93012, 5982.670, 14.9518
7054, 94325, 5982.609, 14.9517
7055, 95909, 5982.548, 14.9515
7056, 98465, 5982.487, 14.9514
7057, 101875, 5982.426, 14.9512
7058, 104751, 5982.364, 14.9511
7059, 105762, 5982.303, 14.9509
7060, 104890, 5982.242, 14.9508
7061, 103340, 5982.181, 14.9506
7062, 102605, 5982.120, 14.9505
7063, 103408, 5982.059, 14.9503
7064, 105012, 5981.998, 14.9502
7065, 105733, 5981.936, 14.9500
7066, 104715, 5981.875, 14.9499
7067, 102916, 5981.814, 14.9497
7068, 101820, 5981.753, 14.9496
7069, 101753, 5981.692, 14.9494
7070, 102216, 5981.631, 14.9493
7071, 103207, 5981.570, 14.9491
7072, 104914, 5981.509, 14.9489
7073, 106577, 5981.447, 14.9488
7074, 107144, 5981.386, 14.9486
7075, 106929, 5981.325, 14.9485
7076, 107188, 5981.264, 14.9483
7077, 108024, 5981.203, 14.9482
7078, 108284, 5981.142, 14.9480
7079, 107655, 5981.081, 14.9479
7080, 107164, 5981.019, 14.9477
7081, 107115, 5980.958, 14.9476
7082, 106299, 5980.897, 14.9474
7083, 104118, 5980.836, 14.9473
7084, 101939, 5980.775, 14.9471
7085, 101187, 5980.714, 14.9470
7086, 101401, 5980.653, 14.9468
7087, 101480, 5980.592, 14.9467
7088, 101708, 5980.530, 14.9465
7089, 102954, 5980.469, 14.9463
7090, 104617, 5980.408, 14.9462
7091, 105077, 5980.347, 14.9460
7092, 103981, 5980.286, 14.9459
7093, 102725, 5980.225, 14.9457
7094, 102600, 5980.164, 14.9456
7095, 103582, 5980.102, 14.9454
7096, 104990, 5980.041, 14.9453
7097, 106265, 5979.980, 14.9451
7098, 106866, 5979.919, 14.9450
7099, 106267, 5979.858, 14.9448
7100, 104563, 5979.797, 14.9447
7101, 102678, 5979.736, 14.9445
7102, 101641, 5979.675, 14.9444
7103, 101732, 5979.613, 14.9442
7104, 102336, 5979.552, 14.9441
7105, 102541, 5979.491, 14.9439
7106, 102084, 5979.430, 14.9438
7107, 101794, 5979.369, 14.9436
7108, 102692, 5979.308, 14.9434
7109, 104549, 5979.247, 14.9433
7110, 105874, 5979.185, 14.9431
7111, 105620, 5979.124, 14.9430
7112, 104293, 5979.063, 14.9428
7113, 102961, 5979.002, 14.9427
7114, 101920, 5978.941, 14.9425
7115, 100975, 5978.880, 14.9424
7116, 100339, 5978.819, 14.9422
7117, 100333, 5978.758, 14.9421
7118, 100572, 5978.696, 14.9419
7119, 100313, 5978.635, 14.9418
7120, 99474, 5978.574, 14.9416
7121, 98678, 5978.513, 14.9415
7122, 98547, 5978.452, 14.9413
7123, 99413, 5978.391, 14.9412
7124, 101260, 5978.330, 14.9410
7125, 103251, 5978.269, 14.9408
7126, 103882, 5978.207, 14.9407
7127, 102550, 5978.146, 14.9405
7128, 100669, 5978.085, 14.9404
7129, 100301, 5978.024, 14.9402
7130, 101977, 5977.963, 14.9401
7131, 104714, 5977.902, 14.9399
7132, 107611, 5977.841, 14.9398
7133, 110192, 5977.779, 14.9396
7134, 111466, 5977.718, 14.9395
7135, 110354, 5977.657, 14.9393
7136, 107405, 5977.596, 14.9392
7137, 104867, 5977.535, 14.9390
7138, 104405, 5977.474, 14.9389
7139, 105609, 5977.413, 14.9387
7140, 107061, 5977.352, 14.9386
7141, 107973, 5977.290, 14.9384
7142, 108301, 5977.229, 14.9382
7143, 108149, 5977.168, 14.9381
7144, 107755, 5977.107, 14.9379
7145, 107479, 5977.046, 14.9378
7146, 107369, 5976.985, 14.9376
7147, 107193, 5976.924, 14.9375
7148, 107164, 5976.862, 14.9373
7149, 107900, 5976.801, 14.9372
7150, 109320, 5976.740, 14.9370
7151, 110378, 5976.679, 14.9369
7152, 110416, 5976.618, 14.9367
7153, 110012, 5976.557, 14.9366
7154, 109895, 5976.496, 14.9364
7155, 109745, 5976.435, 14.9363
7156, 108801, 5976.373, 14.9361
7157, 107017, 5976.312, 14.9360
7158, 104792, 5976.251, 14.9358
7159, 102064, 5976.190, 14.9357
7160, 98678, 5976.129, 14.9355
7161, 95266, 5976.068, 14.9353
7162, 92774, 5976.007, 14.9352
7163, 91292, 5975.945, 14.9350
7164, 90301, 5975.884, 14.9349
7165, 89959, 5975.823, 14.9347
7166, 90945, 5975.762, 14.9346
7167, 92873, 5975.701, 14.9344
7168, 94034, 5975.640, 14.9343
7169, 93415, 5975.579, 14.9341
7170, 92149, 5975.518, 14.9340
7171, 92183, 5975.456, 14.9338
7172, 94027, 5975.395, 14.9337
7173, 96532, 5975.334, 14.9335
7174, 98485, 5975.273, 14.9334
7175, 99521, 5975.212, 14.9332
7176, 99627, 5975.151, 14.9331
7177, 98742, 5975.090, 14.9329
7178, 97181, 5975.028, 14.9327
7179, 95764, 5974.967, 14.9326
7180, 95083, 5974.906, 14.9324
7181, 95041, 5974.845, 14.9323
7182, 95401, 5974.784, 14.9321
7183, 96320, 5974.723, 14.9320
7184, 97871, 5974.662, 14.9318
7185, 99454, 5974.601, 14.9317
7186, 100353, 5974.539, 14.9315
7187, 100727, 5974.478, 14.9314
7188, 101370, 5974.417, 14.9312
7189, 102525, 5974.356, 14.9311
7190, 103618, 5974.295, 14.9309
7191, 104209, 5974.234, 14.9308
7192, 104506, 5974.173, 14.9306
7193, 104625, 5974.111, 14.9305
7194, 104062, 5974.050, 14.9303
7195, 102420, 5973.989, 14.9302
7196, 100212, 5973.928, 14.9300
7197, 98363, 5973.867, 14.9298
7198, 97200, 5973.806, 14.9297
7199, 96472, 5973.745, 14.9295
7200, 96076, 5973.684, 14.9294
7201, 96127, 5973.622, 14.9292
7202, 96472, 5973.561, 14.9291
7203, 96753, 5973.500, 14.9289
7204, 97052, 5973.439, 14.9288
7205, 97919, 5973.378, 14.9286
7206, 99565, 5973.317, 14.9285
7207, 101370, 5973.256, 14.9283
7208, 102378, 5973.194, 14.9282
7209, 102109, 5973.133, 14.9280
7210, 100904, 5973.072, 14.9279
7211, 99636, 5973.011, 14.9277
7212, 99074, 5972.950, 14.9276
7213, 99344, 5972.889, 14.9274
7214, 100031, 5972.828, 14.9272
7215, 100858, 5972.767, 14.9271
7216, 101996, 5972.705, 14.9269
7217, 103479, 5972.644, 14.9268
7218, 104774, 5972.583, 14.9266
7219, 105445, 5972.522, 14.9265
7220, 105949, 5972.461, 14.9263
7221, 107026, 5972.400, 14.9262
7222, 108389, 5972.339, 14.9260
7223, 108787, 5972.277, 14.9259
7224, 107610, 5972.216, 14.9257
7225, 105720, 5972.155, 14.9256
7226, 104353, 5972.094, 14.9254
7227, 103726, 5972.033, 14.9253
7228, 103213, 5971.972, 14.9251
7229, 102496, 5971.911, 14.9250
7230, 101811, 5971.850, 14.9248
7231, 101203, 5971.788, 14.9247
7232, 100221, 5971.727, 14.9245
7233, 98695, 5971.666, 14.9243
7234, 97375, 5971.605, 14.9242
7235, 97229, 5971.544, 14.9240
7236, 98159, 5971.483, 14.9239
7237, 98950, 5971.422, 14.9237
7238, 98777, 5971.360, 14.9236
7239, 98242, 5971.299, 14.9234
7240, 98361, 5971.238, 14.9233
7241, 98851, 5971.177, 14.9231
7242, 98372, 5971.116, 14.9230
7243, 96549, 5971.055, 14.9228
7244, 94786, 5970.994, 14.9227
7245, 94575, 5970.933, 14.9225
7246, 95823, 5970.871, 14.9224
7247, 97490, 5970.810, 14.9222
7248, 99055, 5970.749, 14.9221
7249, 100427, 5970.688, 14.9219
7250, 101115, 5970.627, 14.9217
7251, 100772, 5970.566, 14.9216
7252, 100264, 5970.505, 14.9214
7253, 100842, 5970.443, 14.9213
7254, 102152, 5970.382, 14.9211
7255, 102340, 5970.321, 14.9210
7256, 100530, 5970.260, 14.9208
7257, 98100, 5970.199, 14.9207
7258, 96963, 5970.138, 14.9205
7259, 97455, 5970.077, 14.9204
7260, 98465, 5970.016, 14.9202
7261, 98892, 5969.954, 14.9201
7262, 98274, 5969.893, 14.9199
7263, 96677, 5969.832, 14.9198
7264, 94778, 5969.771, 14.9196
7265, 93765, 5969.710, 14.9195
7266, 94441, 5969.649, 14.9193
7267, 96502, 5969.588, 14.9192
7268, 99048, 5969.526, 14.9190
7269, 101521, 5969.465, 14.9188
7270, 103784, 5969.404, 14.9187
7271, 105618, 5969.343, 14.9185
7272, 106679, 5969.282, 14.9184
7273, 106834, 5969.221, 14.9182
7274, 106228, 5969.160, 14.9181
7275, 105126, 5969.099, 14.9179
7276, 103853, 5969.037, 14.9178
7277, 102697, 5968.976, 14.9176
7278, 101691, 5968.915, 14.9175
7279, 100783, 5968.854, 14.9173
7280, 100289, 5968.793, 14.9172
7281, 100746, 5968.732, 14.9170
7282, 102151, 5968.671, 14.9169
7283, 103837, 5968.609, 14.9167
7284, 105326, 5968.548, 14.9166
7285, 106721, 5968.487, 14.9164
7286, 108008, 5968.426, 14.9162
7287, 108676, 5968.365, 14.9161
7288, 108575, 5968.304, 14.9159
7289, 108403, 5968.243, 14.9158
7290, 108590, 5968.182, 14.9156
7291, 108237, 5968.120, 14.9155
7292, 106193, 5968.059, 14.9153
7293, 102933, 5967.998, 14.9152
7294, 100381, 5967.937, 14.9150
7295, 99746, 5967.876, 14.9149
7296, 100310, 5967.815, 14.9147
7297, 100496, 5967.754, 14.9146
7298, 99516, 5967.693, 14.9144
7299, 97830, 5967.631, 14.9143
7300, 96589, 5967.570, 14.9141
7301, 96849, 5967.509, 14.9140
7302, 98819, 5967.448, 14.9138
7303, 101525, 5967.387, 14.9137
7304, 103551, 5967.326, 14.9135
7305, 104305, 5967.265, 14.9133
7306, 104370, 5967.203, 14.9132
7307, 104567, 5967.142, 14.9130
7308, 105048, 5967.081, 14.9129
7309, 105490, 5967.020, 14.9127
7310, 105743, 5966.959, 14.9126
7311, 105898, 5966.898, 14.9124
7312, 105886, 5966.837, 14.9123
7313, 105403, 5966.776, 14.9121
7314, 104295, 5966.714, 14.9120
7315, 102849, 5966.653, 14.9118
7316, 101628, 5966.592, 14.9117
7317, 101118, 5966.531, 14.9115
7318, 101538, 5966.470, 14.9114
7319, 102772, 5966.409, 14.9112
7320, 104251, 5966.348, 14.9111
7321, 104936, 5966.286, 14.9109
7322, 103913, 5966.225, 14.9107
7323, 101371, 5966.164, 14.9106
7324, 98819, 5966.103, 14.9104
7325, 97885, 5966.042, 14.9103
7326, 98918, 5965.981, 14.9101
7327, 101080, 5965.920, 14.9100
7328, 103606, 5965.859, 14.9098
7329, 106263, 5965.797, 14.9097
7330, 108556, 5965.736, 14.9095
7331, 109373, 5965.675, 14.9094
7332, 108060, 5965.614, 14.9092
7333, 105336, 5965.553, 14.9091
7334, 102621, 5965.492, 14.9089
7335, 100719, 5965.431, 14.9088
7336, 99639, 5965.369, 14.9086
7337, 99271, 5965.308, 14.9085
7338, 99599, 5965.247, 14.9083
7339, 100383, 5965.186, 14.9082
7340, 101170, 5965.125, 14.9080
7341, 101657, 5965.064, 14.9078
7342, 101765, 5965.003, 14.9077
7343, 101552, 5964.942, 14.9075
7344, 101265, 5964.880, 14.9074
7345, 101238, 5964.819, 14.9072
7346, 101423, 5964.758, 14.9071
7347, 101402, 5964.697, 14.9069
7348, 101112, 5964.636, 14.9068
7349, 101072, 5964.575, 14.9066
7350, 101437, 5964.514, 14.9065
7351, 101496, 5964.452, 14.9063
7352, 100781, 5964.391, 14.9062
7353, 99995, 5964.330, 14.9060
7354, 99940, 5964.269, 14.9059
7355, 100078, 5964.208, 14.9057
7356, 99366, 5964.147, 14.9056
7357, 98133, 5964.086, 14.9054
7358, 97727, 5964.025, 14.9052
7359, 98380, 5963.963, 14.9051
7360, 98909, 5963.902, 14.9049
7361, 98778, 5963.841, 14.9048
7362, 98897, 5963.780, 14.9046
7363, 99774, 5963.719, 14.9045
7364, 100316, 5963.658, 14.9043
7365, 99470, 5963.597, 14.9042
7366, 97982, 5963.535, 14.9040
7367, 97377, 5963.474, 14.9039
7368, 97966, 5963.413, 14.9037
7369, 99014, 5963.352, 14.9036
7370, 100242, 5963.291, 14.9034
7371, 101863, 5963.230, 14.9033
7372, 103414, 5963.169, 14.9031
7373, 103817, 5963.108, 14.9030
7374, 102784, 5963.046, 14.9028
7375, 101267, 5962.985, 14.9027
7376, 100400, 5962.924, 14.9025
7377, 100573, 5962.863, 14.9023
7378, 101493, 5962.802, 14.9022
7379, 102483, 5962.741, 14.9020
7380, 102785, 5962.680, 14.9019
7381, 102311, 5962.618, 14.9017
7382, 102046, 5962.557, 14.9016
7383, 102967, 5962.496, 14.9014
7384, 104552, 5962.435, 14.9013
7385, 105204, 5962.374, 14.9011
7386, 104278, 5962.313, 14.9010
7387, 102869, 5962.252, 14.9008
7388, 102315, 5962.191, 14.9007
7389, 102729, 5962.129, 14.9005
7390, 103417, 5962.068, 14.9004
7391, 103981, 5962.007, 14.9002
7392, 104339, 5961.946, 14.9001
7393, 104206, 5961.885, 14.8999
7394, 103331, 5961.824, 14.8997
7395, 102045, 5961.763, 14.8996
7396, 100983, 5961.701, 14.8994
7397, 100330, 5961.640, 14.8993
7398, 99760, 5961.579, 14.8991
7399, 99041, 5961.518, 14.8990
7400, 98349, 5961.457, 14.8988
7401, 98036, 5961.396, 14.8987
7402, 98346, 5961.335, 14.8985
7403, 99198, 5961.274, 14.8984
7404, 99971, 5961.212, 14.8982
7405, 99719, 5961.151, 14.8981
7406, 98000, 5961.090, 14.8979
7407, 95457, 5961.029, 14.8978
7408, 93259, 5960.968, 14.8976
7409, 92074, 5960.907, 14.8975
7410, 91851, 5960.846, 14.8973
7411, 92364, 5960.784, 14.8972
7412, 93444, 5960.723, 14.8970
7413, 94683, 5960.662, 14.8968
7414, 95468, 5960.601, 14.8967
7415, 95542, 5960.540, 14.8965
7416, 95260, 5960.479, 14.8964
7417, 95141, 5960.418, 14.8962
7418, 95412, 5960.357, 14.8961
7419, 96069, 5960.295, 14.8959
7420, 97092, 5960.234, 14.8958
7421, 98383, 5960.173, 14.8956
7422, 99703, 5960.112, 14.8955
7423, 100899, 5960.051, 14.8953
7424, 102083, 5959.990, 14.8952
7425, 103402, 5959.929, 14.8950
7426, 104677, 5959.867, 14.8949
7427, 105403, 5959.806, 14.8947
7428, 105124, 5959.745, 14.8946
7429, 103793, 5959.684, 14.8944
7430, 101828, 5959.623, 14.8942
7431, 99880, 5959.562, 14.8941
7432, 98535, 5959.501, 14.8939
7433, 98148, 5959.440, 14.8938
7434, 98716, 5959.378, 14.8936
7435, 99673, 5959.317, 14.8935
7436, 99976, 5959.256, 14.8933
7437, 98960, 5959.195, 14.8932
7438, 97339, 5959.134, 14.8930
7439, 96771, 5959.073, 14.8929
7440, 97873, 5959.012, 14.8927
7441, 99134, 5958.950, 14.8926
7442, 98572, 5958.889, 14.8924
7443, 96236, 5958.828, 14.8923
7444, 94145, 5958.767, 14.8921
7445, 93783, 5958.706, 14.8920
7446, 94685, 5958.645, 14.8918
7447, 95772, 5958.584, 14.8917
7448, 96935, 5958.523, 14.8915
7449, 98556, 5958.461, 14.8913
7450, 100312, 5958.400, 14.8912
7451, 101416, 5958.339, 14.8910
7452, 101696, 5958.278, 14.8909
7453, 101638, 5958.217, 14.8907
7454, 101666, 5958.156, 14.8906
7455, 102027, 5958.095, 14.8904
7456, 103032, 5958.033, 14.8903
7457, 104619, 5957.972, 14.8901
7458, 106008, 5957.911, 14.8900
7459, 106567, 5957.850, 14.8898
7460, 106716, 5957.789, 14.8897
7461, 107092, 5957.728, 14.8895
7462, 107158, 5957.667, 14.8894
7463, 105854, 5957.606, 14.8892
7464, 103608, 5957.544, 14.8891
7465, 102376, 5957.483, 14.8889
7466, 103197, 5957.422, 14.8887
7467, 104771, 5957.361, 14.8886
7468, 105032, 5957.300, 14.8884
7469, 103311, 5957.239, 14.8883
7470, 100411, 5957.178, 14.8881
7471, 97403, 5957.116, 14.8880
7472, 95134, 5957.055, 14.8878
7473, 94227, 5956.994, 14.8877
7474, 94627, 5956.933, 14.8875
7475, 95408, 5956.872, 14.8874
7476, 95747, 5956.811, 14.8872
7477, 95871, 5956.750, 14.8871
7478, 96506, 5956.689, 14.8869
7479, 97654, 5956.627, 14.8868
7480, 98516, 5956.566, 14.8866
7481, 98502, 5956.505, 14.8865
7482, 97815, 5956.444, 14.8863
7483, 97188, 5956.383, 14.8862
7484, 97400, 5956.322, 14.8860
7485, 98762, 5956.261, 14.8858
7486, 100661, 5956.200, 14.8857
7487, 101892, 5956.138, 14.8855
7488, 101912, 5956.077, 14.8854
7489, 101432, 5956.016, 14.8852
7490, 101319, 5955.955, 14.8851
7491, 101373, 5955.894, 14.8849
7492, 100848, 5955.833, 14.8848
7493, 99783, 5955.772, 14.8846
7494, 98943, 5955.710, 14.8845
7495, 98660, 5955.649, 14.8843
7496, 98610, 5955.588, 14.8842
7497, 98653, 5955.527, 14.8840
7498, 98948, 5955.466, 14.8839
7499, 99197, 5955.405, 14.8837
7500, 98760, 5955.344, 14.8836
7501, 97793, 5955.283, 14.8834
7502, 97326, 5955.221, 14.8832
7503, 97704, 5955.160, 14.8831
7504, 97743, 5955.099, 14.8829
7505, 96142, 5955.038, 14.8828
7506, 93263, 5954.977, 14.8826
7507, 90787, 5954.916, 14.8825
7508, 89923, 5954.855, 14.8823
7509, 90578, 5954.793, 14.8822
7510, 92143, 5954.732, 14.8820
7511, 94304, 5954.671, 14.8819
7512, 96895, 5954.610, 14.8817
7513, 99388, 5954.549, 14.8816
7514, 101012, 5954.488, 14.8814
7515, 101370, 5954.427, 14.8813
7516, 100784, 5954.366, 14.8811
7517, 99915, 5954.304, 14.8810
7518, 99076, 5954.243, 14.8808
7519, 98090, 5954.182, 14.8807
7520, 96877, 5954.121, 14.8805
7521, 95979, 5954.060, 14.8803
7522, 96200, 5953.999, 14.8802
7523, 97792, 5953.938, 14.8800
7524, 100154, 5953.876, 14.8799
7525, 102297, 5953.815, 14.8797
7526, 103392, 5953.754, 14.8796
7527, 103102, 5953.693, 14.8794
7528, 101779, 5953.632, 14.8793
7529, 100321, 5953.571, 14.8791
7530, 99465, 5953.510, 14.8790
7531, 99138, 5953.449, 14.8788
7532, 98736, 5953.387, 14.8787
7533, 97941, 5953.326, 14.8785
7534, 96991, 5953.265, 14.8784
7535, 96318, 5953.204, 14.8782
7536, 96330, 5953.143, 14.8781
7537, 97389, 5953.082, 14.8779
7538, 99379, 5953.021, 14.8777
7539, 101344, 5952.959, 14.8776
7540, 102265, 5952.898, 14.8774
7541, 102266, 5952.837, 14.8773
7542, 102330, 5952.776, 14.8771
7543, 102698, 5952.715, 14.8770
7544, 102432, 5952.654, 14.8768
7545, 100962, 5952.593, 14.8767
7546, 99157, 5952.532, 14.8765
7547, 98157, 5952.470, 14.8764
7548, 97884, 5952.409, 14.8762
7549, 97629, 5952.348, 14.8761
7550, 97537, 5952.287, 14.8759
7551, 98343, 5952.226, 14.8758
7552, 99846, 5952.165, 14.8756
7553, 100851, 5952.104, 14.8755
7554, 100926, 5952.042, 14.8753
7555, 101179, 5951.981, 14.8752
7556, 102829, 5951.920, 14.8750
7557, 105646, 5951.859, 14.8748
7558, 108354, 5951.798, 14.8747
7559, 110037, 5951.737, 14.8745
7560, 110564, 5951.676, 14.8744
7561, 110029, 5951.615, 14.8742
7562, 108526, 5951.553, 14.8741
7563, 106475, 5951.492, 14.8739
7564, 104557, 5951.431, 14.8738
7565, 103090, 5951.370, 14.8736
7566, 101824, 5951.309, 14.8735
7567, 100529, 5951.248, 14.8733
7568, 99508, 5951.187, 14.8732
7569, 99257, 5951.125, 14.8730
7570, 99743, 5951.064, 14.8729
7571, 100341, 5951.003, 14.8727
7572, 100483, 5950.942, 14.8726
7573, 100121, 5950.881, 14.8724
7574, 99477, 5950.820, 14.8722
7575, 98678, 5950.759, 14.8721
7576, 97905, 5950.698, 14.8719
7577, 97673, 5950.636, 14.8718
7578, 98485, 5950.575, 14.8716
7579, 100173, 5950.514, 14.8715
7580, 101923, 5950.453, 14.8713
7581, 103125, 5950.392, 14.8712
7582, 103923, 5950.331, 14.8710
7583, 104770, 5950.270, 14.8709
7584, 105686, 5950.208, 14.8707
7585, 106176, 5950.147, 14.8706
7586, 105724, 5950.086, 14.8704
7587, 104231, 5950.025, 14.8703
7588, 102158, 5949.964, 14.8701
7589, 100445, 5949.903, 14.8700
7590, 99993, 5949.842, 14.8698
7591, 100900, 5949.781, 14.8697
7592, 102329, 5949.719, 14.8695
7593, 103363, 5949.658, 14.8693
7594, 103853, 5949.597, 14.8692
7595, 104151, 5949.536, 14.8690
7596, 104262, 5949.475, 14.8689
7597, 103771, 5949.414, 14.8687
7598, 102566, 5949.353, 14.8686
7599, 101101, 5949.291, 14.8684
7600, 99837, 5949.230, 14.8683
7601, 98869, 5949.169, 14.8681
7602, 98332, 5949.108, 14.8680
7603, 98662, 5949.047, 14.8678
7604, 100015, 5948.986, 14.8677
7605, 101711, 5948.925, 14.8675
7606, 102801, 5948.864, 14.8674
7607, 103192, 5948.802, 14.8672
7608, 103688, 5948.741, 14.8671
7609, 104765, 5948.680, 14.8669
7610, 105711, 5948.619, 14.8667
7611, 105440, 5948.558, 14.8666
7612, 103929, 5948.497, 14.8664
7613, 102360, 5948.436, 14.8663
7614, 101690, 5948.374, 14.8661
7615, 101553, 5948.313, 14.8660
7616, 100895, 5948.252, 14.8658
7617, 99421, 5948.191, 14.8657
7618, 97901, 5948.130, 14.8655
7619, 97093, 5948.069, 14.8654
7620, 96915, 5948.008, 14.8652
7621, 96912, 5947.947, 14.8651
7622, 97086, 5947.885, 14.8649
7623, 97791, 5947.824, 14.8648
7624, 98935, 5947.763, 14.8646
7625, 99783, 5947.702, 14.8645
7626, 99662, 5947.641, 14.8643
7627, 98673, 5947.580, 14.8642
7628, 97561, 5947.519, 14.8640
7629, 97050, 5947.457, 14.8638
7630, 97346, 5947.396, 14.8637
7631, 98183, 5947.335, 14.8635
7632, 99145, 5947.274, 14.8634
7633, 99866, 5947.213, 14.8632
7634, 100051, 5947.152, 14.8631
7635, 99576, 5947.091, 14.8629
7636, 98778, 5947.030, 14.8628
7637, 98396, 5946.968, 14.8626
7638, 98802, 5946.907, 14.8625
7639, 99338, 5946.846, 14.8623
7640, 98851, 5946.785, 14.8622
7641, 97104, 5946.724, 14.8620
7642, 95180, 5946.663, 14.8619
7643, 94227, 5946.602, 14.8617
7644, 94295, 5946.540, 14.8616
7645, 94860, 5946.479, 14.8614
7646, 96013, 5946.418, 14.8612
7647, 98264, 5946.357, 14.8611
7648, 101192, 5946.296, 14.8609
7649, 103159, 5946.235, 14.8608
7650, 102767, 5946.174, 14.8606
7651, 100253, 5946.113, 14.8605
7652, 97228, 5946.051, 14.8603
7653, 95376, 5945.990, 14.8602
7654, 95471, 5945.929, 14.8600
7655, 97130, 5945.868, 14.8599
7656, 99104, 5945.807, 14.8597
7657, 100189, 5945.746, 14.8596
7658, 100225, 5945.685, 14.8594
7659, 100104, 5945.624, 14.8593
7660, 100589, 5945.562, 14.8591
7661, 101434, 5945.501, 14.8590
7662, 101944, 5945.440, 14.8588
7663, 102019, 5945.379, 14.8586
7664, 102158, 5945.318, 14.8585
7665, 102691, 5945.257, 14.8583
7666, 103624, 5945.196, 14.8582
7667, 105106, 5945.134, 14.8580
7668, 107320, 5945.073, 14.8579
7669, 109688, 5945.012, 14.8577
7670, 110825, 5944.951, 14.8576
7671, 109811, 5944.890, 14.8574
7672, 107252, 5944.829, 14.8573
7673, 104725, 5944.768, 14.8571
7674, 103320, 5944.707, 14.8570
7675, 103049, 5944.645, 14.8568
7676, 103407, 5944.584, 14.8567
7677, 103879, 5944.523, 14.8565
7678, 103786, 5944.462, 14.8564
7679, 102294, 5944.401, 14.8562
7680, 99170, 5944.340, 14.8561
7681, 95405, 5944.279, 14.8559
7682, 92569, 5944.217, 14.8557
7683, 91453, 5944.156, 14.8556
7684, 91611, 5944.095, 14.8554
7685, 92227, 5944.034, 14.8553
7686, 92987, 5943.973, 14.8551
7687, 93886, 5943.912, 14.8550
7688, 94743, 5943.851, 14.8548
7689, 95475, 5943.790, 14.8547
7690, 96554, 5943.728, 14.8545
7691, 98469, 5943.667, 14.8544
7692, 100695, 5943.606, 14.8542
7693, 101961, 5943.545, 14.8541
7694, 101855, 5943.484, 14.8539
7695, 101484, 5943.423, 14.8538
7696, 102067, 5943.362, 14.8536
7697, 103415, 5943.300, 14.8535
7698, 104487, 5943.239, 14.8533
7699, 105067, 5943.178, 14.8531
7700, 105967, 5943.117, 14.8530
7701, 107548, 5943.056, 14.8528
7702, 108945, 5942.995, 14.8527
7703, 109144, 5942.934, 14.8525
7704, 108255, 5942.873, 14.8524
7705, 107258, 5942.811, 14.8522
7706, 106825, 5942.750, 14.8521
7707, 106816, 5942.689, 14.8519
7708, 106773, 5942.628, 14.8518
7709, 106563, 5942.567, 14.8516
7710, 106519, 5942.506, 14.8515
7711, 106943, 5942.445, 14.8513
7712, 107343, 5942.383, 14.8512
7713, 106406, 5942.322, 14.8510
7714, 103387, 5942.261, 14.8509
7715, 99599, 5942.200, 14.8507
7716, 97688, 5942.139, 14.8506
7717, 98870, 5942.078, 14.8504
7718, 101501, 5942.017, 14.8502
7719, 103078, 5941.956, 14.8501
7720, 103130, 5941.894, 14.8499
7721, 103242, 5941.833, 14.8498
7722, 104536, 5941.772, 14.8496
7723, 106299, 5941.711, 14.8495
7724, 107211, 5941.650, 14.8493
7725, 106883, 5941.589, 14.8492
7726, 105708, 5941.528, 14.8490
7727, 103973, 5941.466, 14.8489
7728, 101738, 5941.405, 14.8487
7729, 99173, 5941.344, 14.8486
7730, 96537, 5941.283, 14.8484
7731, 94093, 5941.222, 14.8483
7732, 92331, 5941.161, 14.8481
7733, 91834, 5941.100, 14.8480
7734, 92590, 5941.039, 14.8478
7735, 93858, 5940.977, 14.8476
7736, 95093, 5940.916, 14.8475
7737, 96607, 5940.855, 14.8473
7738, 98828, 5940.794, 14.8472
7739, 101284, 5940.733, 14.8470
7740, 102844, 5940.672, 14.8469
7741, 102770, 5940.611, 14.8467
7742, 101084, 5940.549, 14.8466
7743, 98269, 5940.488, 14.8464
7744, 95190, 5940.427, 14.8463
7745, 93018, 5940.366, 14.8461
7746, 92491, 5940.305, 14.8460
7747, 93172, 5940.244, 14.8458
7748, 93934, 5940.183, 14.8457
7749, 94163, 5940.122, 14.8455
7750, 94045, 5940.060, 14.8454
7751, 93827, 5939.999, 14.8452
7752, 93466, 5939.938, 14.8451
7753, 93087, 5939.877, 14.8449
7754, 93184, 5939.816, 14.8447
7755, 94165, 5939.755, 14.8446
7756, 96003, 5939.694, 14.8444
7757, 98315, 5939.632, 14.8443
7758, 100413, 5939.571, 14.8441
7759, 101440, 5939.510, 14.8440
7760, 101087, 5939.449, 14.8438
7761, 100240, 5939.388, 14.8437
7762, 100312, 5939.327, 14.8435
7763, 101788, 5939.266, 14.8434
7764, 103841, 5939.205, 14.8432
7765, 105445, 5939.143, 14.8431
7766, 106274, 5939.082, 14.8429
7767, 106504, 5939.021, 14.8428
7768, 106440, 5938.960, 14.8426
7769, 106487, 5938.899, 14.8425
7770, 106736, 5938.838, 14.8423
7771, 106391, 5938.777, 14.8421
7772, 104425, 5938.715, 14.8420
7773, 101146, 5938.654, 14.8418
7774, 98285, 5938.593, 14.8417
7775, 96958, 5938.532, 14.8415
7776, 96391, 5938.471, 14.8414
7777, 95378, 5938.410, 14.8412
7778, 94252, 5938.349, 14.8411
7779, 94418, 5938.288, 14.8409
7780, 96409, 5938.226, 14.8408
7781, 99385, 5938.165, 14.8406
7782, 102262, 5938.104, 14.8405
7783, 104375, 5938.043, 14.8403
7784, 105243, 5937.982, 14.8402
7785, 104742, 5937.921, 14.8400
7786, 103580, 5937.860, 14.8399
7787, 102764, 5937.798, 14.8397
7788, 102446, 5937.737, 14.8396
7789, 102032, 5937.676, 14.8394
7790, 101431, 5937.615, 14.8392
7791, 101299, 5937.554, 14.8391
7792, 101833, 5937.493, 14.8389
7793, 102248, 5937.432, 14.8388
7794, 101933, 5937.371, 14.8386
7795, 101453, 5937.309, 14.8385
7796, 101761, 5937.248, 14.8383
7797, 102848, 5937.187, 14.8382
7798, 103717, 5937.126, 14.8380
7799, 103491, 5937.065, 14.8379
7800, 102144, 5937.004, 14.8377
7801, 100318, 5936.943, 14.8376
7802, 98839, 5936.881, 14.8374
7803, 98310, 5936.820, 14.8373
7804, 98881, 5936.759, 14.8371
7805, 100318, 5936.698, 14.8370
7806, 102213, 5936.637, 14.8368
7807, 103993, 5936.576, 14.8366
7808, 104868, 5936.515, 14.8365
7809, 104277, 5936.454, 14.8363
7810, 102538, 5936.392, 14.8362
7811, 100751, 5936.331, 14.8360
7812, 99854, 5936.270, 14.8359
7813, 99950, 5936.209, 14.8357
7814, 100546, 5936.148, 14.8356
7815, 101073, 5936.087, 14.8354
7816, 101105, 5936.026, 14.8353
7817, 100537, 5935.964, 14.8351
7818, 99800, 5935.903, 14.8350
7819, 99538, 5935.842, 14.8348
7820, 99860, 5935.781, 14.8347
7821, 100230, 5935.720, 14.8345
7822, 100296, 5935.659, 14.8344
7823, 100441, 5935.598, 14.8342
7824, 101216, 5935.537, 14.8341
7825, 102543, 5935.475, 14.8339
7826, 103829, 5935.414, 14.8337
7827, 104599, 5935.353, 14.8336
7828, 104690, 5935.292, 14.8334
7829, 104089, 5935.231, 14.8333
7830, 103010, 5935.170, 14.8331
7831, 102019, 5935.109, 14.8330
7832, 101640, 5935.047, 14.8328
7833, 101762, 5934.986, 14.8327
7834, 101720, 5934.925, 14.8325
7835, 101094, 5934.864, 14.8324
7836, 100407, 5934.803, 14.8322
7837, 100874, 5934.742, 14.8321
7838, 103196, 5934.681, 14.8319
7839, 106348, 5934.620, 14.8318
7840, 107880, 5934.558, 14.8316
7841, 106053, 5934.497, 14.8315
7842, 101825, 5934.436, 14.8313
7843, 98186, 5934.375, 14.8311
7844, 97303, 5934.314, 14.8310
7845, 98798, 5934.253, 14.8308
7846, 100889, 5934.192, 14.8307
7847, 102444, 5934.131, 14.8305
7848, 103361, 5934.069, 14.8304
7849, 103687, 5934.008, 14.8302
7850, 103388, 5933.947, 14.8301
7851, 102819, 5933.886, 14.8299
7852, 102599, 5933.825, 14.8298
7853, 102862, 5933.764, 14.8296
7854, 103102, 5933.703, 14.8295
7855, 102772, 5933.641, 14.8293
7856, 101694, 5933.580, 14.8292
7857, 100086, 5933.519, 14.8290
7858, 98668, 5933.458, 14.8289
7859, 98550, 5933.397, 14.8287
7860, 100281, 5933.336, 14.8286
7861, 102904, 5933.275, 14.8284
7862, 104531, 5933.214, 14.8282
7863, 104027, 5933.152, 14.8281
7864, 101850, 5933.091, 14.8279
7865, 99289, 5933.030, 14.8278
7866, 97422, 5932.969, 14.8276
7867, 96851, 5932.908, 14.8275
7868, 97716, 5932.847, 14.8273
7869, 99514, 5932.786, 14.8272
7870, 101298, 5932.724, 14.8270
7871, 102422, 5932.663, 14.8269
7872, 102946, 5932.602, 14.8267
7873, 103208, 5932.541, 14.8266
7874, 103280, 5932.480, 14.8264
7875, 103064, 5932.419, 14.8263
7876, 102634, 5932.358, 14.8261
7877, 102244, 5932.297, 14.8260
7878, 102147, 5932.235, 14.8258
7879, 102507, 5932.174, 14.8256
7880, 103290, 5932.113, 14.8255
7881, 104153, 5932.052, 14.8253
7882, 104621, 5931.991, 14.8252
7883, 104516, 5931.930, 14.8250
7884, 104001, 5931.869, 14.8249
7885, 103214, 5931.807, 14.8247
7886, 102150, 5931.746, 14.8246
7887, 101013, 5931.685, 14.8244
7888, 100372, 5931.624, 14.8243
7889, 100777, 5931.563, 14.8241
7890, 102358, 5931.502, 14.8240
7891, 104783, 5931.441, 14.8238
7892, 107310, 5931.380, 14.8237
7893, 108873, 5931.318, 14.8235
7894, 108642, 5931.257, 14.8234
7895, 106783, 5931.196, 14.8232
7896, 104376, 5931.135, 14.8231
7897, 102335, 5931.074, 14.8229
7898, 100685, 5931.013, 14.8227
7899, 99066, 5930.952, 14.8226
7900, 97545, 5930.890, 14.8224
7901, 96523, 5930.829, 14.8223
7902, 96093, 5930.768, 14.8221
7903, 95948, 5930.707, 14.8220
7904, 95884, 5930.646, 14.8218
7905, 96001, 5930.585, 14.8217
7906, 96421, 5930.524, 14.8215
7907, 97063, 5930.463, 14.8214
7908, 97754, 5930.401, 14.8212
7909, 98377, 5930.340, 14.8211
7910, 98843, 5930.279, 14.8209
7911, 99050, 5930.218, 14.8208
7912, 98917, 5930.157, 14.8206
7913, 98453, 5930.096, 14.8205
7914, 97879, 5930.035, 14.8203
7915, 97617, 5929.973, 14.8201
7916, 97961, 5929.912, 14.8200
7917, 98725, 5929.851, 14.8198
7918, 99461, 5929.790, 14.8197
7919, 100112, 5929.729, 14.8195
7920, 101159, 5929.668, 14.8194
7921, 102880, 5929.607, 14.8192
7922, 104738, 5929.546, 14.8191
7923, 105784, 5929.484, 14.8189
7924, 105574, 5929.423, 14.8188
7925, 104481, 5929.362, 14.8186
7926, 103232, 5929.301, 14.8185
7927, 102361, 5929.240, 14.8183
7928, 102005, 5929.179, 14.8182
7929, 101966, 5929.118, 14.8180
7930, 101950, 5929.056, 14.8179
7931, 101836, 5928.995, 14.8177
7932, 101712, 5928.934, 14.8176
7933, 101680, 5928.873, 14.8174
7934, 101860, 5928.812, 14.8172
7935, 102556, 5928.751, 14.8171
7936, 104058, 5928.690, 14.8169
7937, 106010, 5928.629, 14.8168
7938, 107331, 5928.567, 14.8166
7939, 107145, 5928.506, 14.8165
7940, 105685, 5928.445, 14.8163
7941, 103951, 5928.384, 14.8162
7942, 102627, 5928.323, 14.8160
7943, 101657, 5928.262, 14.8159
7944, 100805, 5928.201, 14.8157
7945, 100205, 5928.139, 14.8156
7946, 100177, 5928.078, 14.8154
7947, 100708, 5928.017, 14.8153
7948, 101250, 5927.956, 14.8151
7949, 101072, 5927.895, 14.8150
7950, 99854, 5927.834, 14.8148
7951, 97990, 5927.773, 14.8146
7952, 96232, 5927.712, 14.8145
7953, 95062, 5927.650, 14.8143
7954, 94541, 5927.589, 14.8142
7955, 94615, 5927.528, 14.8140
7956, 95101, 5927.467, 14.8139
7957, 95328, 5927.406, 14.8137
7958, 94465, 5927.345, 14.8136
7959, 92659, 5927.284, 14.8134
7960, 91384, 5927.222, 14.8133
7961, 92015, 5927.161, 14.8131
7962, 94271, 5927.100, 14.8130
7963, 96658, 5927.039, 14.8128
7964, 98236, 5926.978, 14.8127
7965, 99285, 5926.917, 14.8125
7966, 100226, 5926.856, 14.8124
7967, 100702, 5926.795, 14.8122
7968, 100072, 5926.733, 14.8121
7969, 98441, 5926.672, 14.8119
7970, 96768, 5926.611, 14.8117
7971, 96120, 5926.550, 14.8116
7972, 96913, 5926.489, 14.8114
7973, 98697, 5926.428, 14.8113
7974, 100482, 5926.367, 14.8111
7975, 101394, 5926.305, 14.8110
7976, 101152, 5926.244, 14.8108
7977, 100062, 5926.183, 14.8107
7978, 98760, 5926.122, 14.8105
7979, 98014, 5926.061, 14.8104
7980, 98345, 5926.000, 14.8102
7981, 99471, 5925.939, 14.8101
7982, 100355, 5925.878, 14.8099
7983, 100254, 5925.816, 14.8098
7984, 99527, 5925.755, 14.8096
7985, 98968, 5925.694, 14.8095
7986, 98599, 5925.633, 14.8093
7987, 97736, 5925.572, 14.8091
7988, 96157, 5925.511, 14.8090
7989, 94466, 5925.450, 14.8088
7990, 93233, 5925.388, 14.8087
7991, 92448, 5925.327, 14.8085
7992, 92045, 5925.266, 14.8084
7993, 92332, 5925.205, 14.8082
7994, 93542, 5925.144, 14.8081
7995, 95368, 5925.083, 14.8079
7996, 97240, 5925.022, 14.8078
7997, 98735, 5924.961, 14.8076
7998, 99556, 5924.899, 14.8075
7999, 99567, 5924.838, 14.8073
8000, 99104, 5924.777, 14.8072
8001, 98892, 5924.716, 14.8070
8002, 99338, 5924.655, 14.8069
8003, 100136, 5924.594, 14.8067
8004, 100664, 5924.533, 14.8066
8005, 100489, 5924.471, 14.8064
8006, 99563, 5924.410, 14.8062
8007, 98433, 5924.349, 14.8061
8008, 98221, 5924.288, 14.8059
8009, 99610, 5924.227, 14.8058
8010, 101670, 5924.166, 14.8056
8011, 102506, 5924.105, 14.8055
8012, 101411, 5924.044, 14.8053
8013, 99627, 5923.982, 14.8052
8014, 98529, 5923.921, 14.8050
8015, 98012, 5923.860, 14.8049
8016, 97359, 5923.799, 14.8047
8017, 96761, 5923.738, 14.8046
8018, 96803, 5923.677, 14.8044
8019, 97053, 5923.616, 14.8043
8020, 96446, 5923.554, 14.8041
8021, 94925, 5923.493, 14.8040
8022, 93554, 5923.432, 14.8038
8023, 92958, 5923.371, 14.8036
8024, 92741, 5923.310, 14.8035
8025, 92624, 5923.249, 14.8033
8026, 93169, 5923.188, 14.8032
8027, 94909, 5923.127, 14.8030
8028, 97496, 5923.065, 14.8029
8029, 100068, 5923.004, 14.8027
8030, 101967, 5922.943, 14.8026
8031, 102800, 5922.882, 14.8024
8032, 102401, 5922.821, 14.8023
8033, 101115, 5922.760, 14.8021
8034, 99704, 5922.699, 14.8020
8035, 98673, 5922.638, 14.8018
8036, 98070, 5922.576, 14.8017
8037, 97974, 5922.515, 14.8015
8038, 98587, 5922.454, 14.8014
8039, 99555, 5922.393, 14.8012
8040, 99918, 5922.332, 14.8011
8041, 99158, 5922.271, 14.8009
8042, 97783, 5922.210, 14.8007
8043, 96392, 5922.148, 14.8006
8044, 94761, 5922.087, 14.8004
8045, 92608, 5922.026, 14.8003
8046, 90913, 5921.965, 14.8001
8047, 91498, 5921.904, 14.8000
8048, 95048, 5921.843, 14.7998
8049, 100011, 5921.782, 14.7997
8050, 103680, 5921.721, 14.7995
8051, 104301, 5921.659, 14.7994
8052, 102213, 5921.598, 14.7992
8053, 99311, 5921.537, 14.7991
8054, 97482, 5921.476, 14.7989
8055, 97319, 5921.415, 14.7988
8056, 98142, 5921.354, 14.7986
8057, 99048, 5921.293, 14.7985
8058, 99712, 5921.231, 14.7983
8059, 100188, 5921.170, 14.7981
8060, 100411, 5921.109, 14.7980
8061, 100268, 5921.048, 14.7978
8062, 99889, 5920.987, 14.7977
8063, 99514, 5920.926, 14.7975
8064, 99232, 5920.865, 14.7974
8065, 99151, 5920.804, 14.7972
8066, 99611, 5920.742, 14.7971
8067, 100804, 5920.681, 14.7969
8068, 102366, 5920.620, 14.7968
8069, 103822, 5920.559, 14.7966
8070, 105261, 5920.498, 14.7965
8071, 106938, 5920.437, 14.7963
8072, 108250, 5920.376, 14.7962
8073, 107939, 5920.314, 14.7960
8074, 105699, 5920.253, 14.7959
8075, 102947, 5920.192, 14.7957
8076, 101410, 5920.131, 14.7956
8077, 101335, 5920.070, 14.7954
8078, 101675, 5920.009, 14.7952
8079, 101738, 5919.948, 14.7951
8080, 101863, 5919.887, 14.7949
8081, 102512, 5919.825, 14.7948
8082, 103489, 5919.764, 14.7946
8083, 104378, 5919.703, 14.7945
8084, 105197, 5919.642, 14.7943
8085, 106155, 5919.581, 14.7942
8086, 107087, 5919.520, 14.7940
8087, 107555, 5919.459, 14.7939
8088, 107348, 5919.397, 14.7937
8089, 106602, 5919.336, 14.7936
8090, 105598, 5919.275, 14.7934
8091, 104712, 5919.214, 14.7933
8092, 104286, 5919.153, 14.7931
8093, 104183, 5919.092, 14.7930
8094, 103802, 5919.031, 14.7928
8095, 103004, 5918.970, 14.7926
8096, 102706, 5918.908, 14.7925
8097, 103758, 5918.847, 14.7923
8098, 105308, 5918.786, 14.7922
8099, 105265, 5918.725, 14.7920
8100, 102730, 5918.664, 14.7919
8101, 99186, 5918.603, 14.7917
8102, 96809, 5918.542, 14.7916
8103, 96294, 5918.480, 14.7914
8104, 96916, 5918.419, 14.7913
8105, 97963, 5918.358, 14.7911
8106, 99131, 5918.297, 14.7910
8107, 99969, 5918.236, 14.7908
8108, 100125, 5918.175, 14.7907
8109, 100187, 5918.114, 14.7905
8110, 101274, 5918.053, 14.7904
8111, 103515, 5917.991, 14.7902
8112, 105706, 5917.930, 14.7901
8113, 106827, 5917.869, 14.7899
8114, 107175, 5917.808, 14.7897
8115, 107567, 5917.747, 14.7896
8116, 108012, 5917.686, 14.7894
8117, 107838, 5917.625, 14.7893
8118, 106759, 5917.563, 14.7891
8119, 105215, 5917.502, 14.7890
8120, 103787, 5917.441, 14.7888
8121, 102727, 5917.380, 14.7887
8122, 102024, 5917.319, 14.7885
8123, 101563, 5917.258, 14.7884
8124, 101178, 5917.197, 14.7882
8125, 100751, 5917.136, 14.7881
8126, 100336, 5917.074, 14.7879
8127, 100135, 5917.013, 14.7878
8128, 100462, 5916.952, 14.7876
8129, 101646, 5916.891, 14.7875
8130, 103683, 5916.830, 14.7873
8131, 105918, 5916.769, 14.7871
8132, 107479, 5916.708, 14.7870
8133, 108180, 5916.646, 14.7868
8134, 108621, 5916.585, 14.7867
8135, 109148, 5916.524, 14.7865
8136, 109213, 5916.463, 14.7864
8137, 108248, 5916.402, 14.7862
8138, 106791, 5916.341, 14.7861
8139, 106046, 5916.280, 14.7859
8140, 106345, 5916.219, 14.7858
8141, 106657, 5916.157, 14.7856
8142, 105750, 5916.096, 14.7855
8143, 103484, 5916.035, 14.7853
8144, 100807, 5915.974, 14.7852
8145, 98782, 5915.913, 14.7850
8146, 97763, 5915.852, 14.7849
8147, 97284, 5915.791, 14.7847
8148, 96600, 5915.729, 14.7846
8149, 95443, 5915.668, 14.7844
8150, 94327, 5915.607, 14.7842
8151, 94076, 5915.546, 14.7841
8152, 95126, 5915.485, 14.7839
8153, 97330, 5915.424, 14.7838
8154, 100170, 5915.363, 14.7836
8155, 102774, 5915.302, 14.7835
8156, 103983, 5915.240, 14.7833
8157, 103081, 5915.179, 14.7832
8158, 100723, 5915.118, 14.7830
8159, 98625, 5915.057, 14.7829
8160, 97955, 5914.996, 14.7827
8161, 98286, 5914.935, 14.7826
8162, 98520, 5914.874, 14.7824
8163, 98587, 5914.812, 14.7823
8164, 99617, 5914.751, 14.7821
8165, 102323, 5914.690, 14.7820
8166, 105749, 5914.629, 14.7818
8167, 108077, 5914.568, 14.7816
8168, 108516, 5914.507, 14.7815
8169, 107968, 5914.446, 14.7813
8170, 107748, 5914.385, 14.7812
8171, 108004, 5914.323, 14.7810
8172, 107719, 5914.262, 14.7809
8173, 106179, 5914.201, 14.7807
8174, 104029, 5914.140, 14.7806
8175, 102728, 5914.079, 14.7804
8176, 103120, 5914.018, 14.7803
8177, 104721, 5913.957, 14.7801
8178, 106272, 5913.895, 14.7800
8179, 106820, 5913.834, 14.7798
8180, 106288, 5913.773, 14.7797
8181, 105225, 5913.712, 14.7795
8182, 104143, 5913.651, 14.7794
8183, 103070, 5913.590, 14.7792
8184, 101670, 5913.529, 14.7790
8185, 99790, 5913.468, 14.7789
8186, 97770, 5913.406, 14.7787
8187, 96203, 5913.345, 14.7786
8188, 95433, 5913.284, 14.7784
8189, 95337, 5913.223, 14.7783
8190, 95574, 5913.162, 14.7781
8191, 95958, 5913.101, 14.7780
8192, 96652, 5913.040, 14.7778
8193, 97952, 5912.978, 14.7777
8194, 99771, 5912.917, 14.7775
8195, 101280, 5912.856, 14.7774
8196, 101372, 5912.795, 14.7772
8197, 99767, 5912.734, 14.7771
8198, 97567, 5912.673, 14.7769
8199, 96364, 5912.612, 14.7768
8200, 96660, 5912.551, 14.7766
8201, 97416, 5912.489, 14.7765
8202, 97296, 5912.428, 14.7763
8203, 96131, 5912.367, 14.7761
8204, 94950, 5912.306, 14.7760
8205, 94751, 5912.245, 14.7758
8206, 95585, 5912.184, 14.7757
8207, 96745, 5912.123, 14.7755
8208, 97475, 5912.062, 14.7754
8209, 97360, 5912.000, 14.7752
8210, 96426, 5911.939, 14.7751
8211, 95233, 5911.878, 14.7749
8212, 94693, 5911.817, 14.7748
8213, 95287, 5911.756, 14.7746
8214, 96382, 5911.695, 14.7745
8215, 96742, 5911.634, 14.7743
8216, 95921, 5911.572, 14.7742
8217, 94881, 5911.511, 14.7740
8218, 94945, 5911.450, 14.7739
8219, 96366, 5911.389, 14.7737
8220, 98193, 5911.328, 14.7735
8221, 99392, 5911.267, 14.7734
8222, 99708, 5911.206, 14.7732
8223, 99527, 5911.145, 14.7731
8224, 99315, 5911.083, 14.7729
8225, 99360, 5911.022, 14.7728
8226, 99763, 5910.961, 14.7726
8227, 100502, 5910.900, 14.7725
8228, 101492, 5910.839, 14.7723
8229, 102538, 5910.778, 14.7722
8230, 103173, 5910.717, 14.7720
8231, 102863, 5910.655, 14.7719
8232, 101691, 5910.594, 14.7717
8233, 100650, 5910.533, 14.7716
8234, 100750, 5910.472, 14.7714
8235, 101897, 5910.411, 14.7713
8236, 103083, 5910.350, 14.7711
8237, 103615, 5910.289, 14.7710
8238, 103619, 5910.228, 14.7708
8239, 103367, 5910.166, 14.7706
8240, 102913, 5910.105, 14.7705
8241, 102568, 5910.044, 14.7703
8242, 102911, 5909.983, 14.7702
8243, 103843, 5909.922, 14.7700
8244, 104305, 5909.861, 14.7699
8245, 103574, 5909.800, 14.7697
8246, 102334, 5909.738, 14.7696
8247, 101756, 5909.677, 14.7694
8248, 101929, 5909.616, 14.7693
8249, 101909, 5909.555, 14.7691
8250, 101084, 5909.494, 14.7690
8251, 99843, 5909.433, 14.7688
8252, 99088, 5909.372, 14.7687
8253, 99656, 5909.311, 14.7685
8254, 101828, 5909.249, 14.7684
8255, 104622, 5909.188, 14.7682
8256, 105939, 5909.127, 14.7680
8257, 104497, 5909.066, 14.7679
8258, 101562, 5909.005, 14.7677
8259, 99663, 5908.944, 14.7676
8260, 99534, 5908.883, 14.7674
8261, 99516, 5908.821, 14.7673
8262, 98262, 5908.760, 14.7671
8263, 96674, 5908.699, 14.7670
8264, 96371, 5908.638, 14.7668
8265, 97334, 5908.577, 14.7667
8266, 98265, 5908.516, 14.7665
8267, 98568, 5908.455, 14.7664
8268, 98730, 5908.394, 14.7662
8269, 99084, 5908.332, 14.7661
8270, 99438, 5908.271, 14.7659
8271, 99910, 5908.210, 14.7658
8272, 100923, 5908.149, 14.7656
8273, 102136, 5908.088, 14.7655
8274, 102399, 5908.027, 14.7653
8275, 101251, 5907.966, 14.7651
8276, 99675, 5907.904, 14.7650
8277, 98765, 5907.843, 14.7648
8278, 98285, 5907.782, 14.7647
8279, 97325, 5907.721, 14.7645
8280, 95920, 5907.660, 14.7644
8281, 95069, 5907.599, 14.7642
8282, 95105, 5907.538, 14.7641
8283, 94993, 5907.477, 14.7639
8284, 93736, 5907.415, 14.7638
8285, 91975, 5907.354, 14.7636
8286, 91492, 5907.293, 14.7635
8287, 93243, 5907.232, 14.7633
8288, 96432, 5907.171, 14.7632
8289, 99559, 5907.110, 14.7630
8290, 101763, 5907.049, 14.7629
8291, 102816, 5906.987, 14.7627
8292, 102523, 5906.926, 14.7625
8293, 100976, 5906.865, 14.7624
8294, 99257, 5906.804, 14.7622
8295, 98912, 5906.743, 14.7621
8296, 100352, 5906.682, 14.7619
8297, 102376, 5906.621, 14.7618
8298, 103621, 5906.560, 14.7616
8299, 103961, 5906.498, 14.7615
8300, 103979, 5906.437, 14.7613
8301, 103694, 5906.376, 14.7612
8302, 102649, 5906.315, 14.7610
8303, 101042, 5906.254, 14.7609
8304, 99748, 5906.193, 14.7607
8305, 99063, 5906.132, 14.7606
8306, 98221, 5906.070, 14.7604
8307, 96606, 5906.009, 14.7603
8308, 94888, 5905.948, 14.7601
8309, 94360, 5905.887, 14.7600
8310, 95384, 5905.826, 14.7598
8311, 96985, 5905.765, 14.7596
8312, 97948, 5905.704, 14.7595
8313, 97932, 5905.643, 14.7593
8314, 97461, 5905.581, 14.7592
8315, 97143, 5905.520, 14.7590
8316, 97081, 5905.459, 14.7589
8317, 96940, 5905.398, 14.7587
8318, 96359, 5905.337, 14.7586
8319, 95298, 5905.276, 14.7584
8320, 94078, 5905.215, 14.7583
8321, 93235, 5905.153, 14.7581
8322, 93216, 5905.092, 14.7580
8323, 93959, 5905.031, 14.7578
8324, 94740, 5904.970, 14.7577
8325, 94761, 5904.909, 14.7575
8326, 94153, 5904.848, 14.7574
8327, 94094, 5904.787, 14.7572
8328, 95512, 5904.726, 14.7570
8329, 97790, 5904.664, 14.7569
8330, 99282, 5904.603, 14.7567
8331, 99176, 5904.542, 14.7566
8332, 98350, 5904.481, 14.7564
8333, 98231, 5904.420, 14.7563
8334, 99167, 5904.359, 14.7561
8335, 100242, 5904.298, 14.7560
8336, 100404, 5904.236, 14.7558
8337, 99429, 5904.175, 14.7557
8338, 97985, 5904.114, 14.7555
8339, 97091, 5904.053, 14.7554
8340, 97518, 5903.992, 14.7552
8341, 99418, 5903.931, 14.7551
8342, 102310, 5903.870, 14.7549
8343, 105299, 5903.809, 14.7548
8344, 107355, 5903.747, 14.7546
8345, 107690, 5903.686, 14.7545
8346, 106361, 5903.625, 14.7543
8347, 104500, 5903.564, 14.7541
8348, 103487, 5903.503, 14.7540
8349, 103629, 5903.442, 14.7538
8350, 103969, 5903.381, 14.7537
8351, 103563, 5903.319, 14.7535
8352, 102621, 5903.258, 14.7534
8353, 102147, 5903.197, 14.7532
8354, 102819, 5903.136, 14.7531
8355, 104574, 5903.075, 14.7529
8356, 106968, 5903.014, 14.7528
8357, 109486, 5902.953, 14.7526
8358, 111613, 5902.892, 14.7525
8359, 112956, 5902.830, 14.7523
8360, 113292, 5902.769, 14.7522
8361, 112431, 5902.708, 14.7520
8362, 110316, 5902.647, 14.7519
8363, 107500, 5902.586, 14.7517
8364, 105132, 5902.525, 14.7515
8365, 104058, 5902.464, 14.7514
8366, 104078, 5902.402, 14.7512
8367, 104338, 5902.341, 14.7511
8368, 104125, 5902.280, 14.7509
8369, 103031, 5902.219, 14.7508
8370, 100966, 5902.158, 14.7506
8371, 98577, 5902.097, 14.7505
8372, 97125, 5902.036, 14.7503
8373, 97157, 5901.975, 14.7502
8374, 97716, 5901.913, 14.7500
8375, 97671, 5901.852, 14.7499
8376, 97390, 5901.791, 14.7497
8377, 97997, 5901.730, 14.7496
8378, 99340, 5901.669, 14.7494
8379, 100113, 5901.608, 14.7493
8380, 100048, 5901.547, 14.7491
8381, 100442, 5901.485, 14.7490
8382, 102048, 5901.424, 14.7488
8383, 103815, 5901.363, 14.7486
8384, 104481, 5901.302, 14.7485
8385, 104206, 5901.241, 14.7483
8386, 103669, 5901.180, 14.7482
8387, 102693, 5901.119, 14.7480
8388, 100944, 5901.058, 14.7479
8389, 99183, 5900.996, 14.7477
8390, 98433, 5900.935, 14.7476
8391, 98414, 5900.874, 14.7474
8392, 98076, 5900.813, 14.7473
8393, 97384, 5900.752, 14.7471
8394, 97284, 5900.691, 14.7470
8395, 98055, 5900.630, 14.7468
8396, 98920, 5900.569, 14.7467
8397, 99358, 5900.507, 14.7465
8398, 99628, 5900.446, 14.7464
8399, 99860, 5900.385, 14.7462
8400, 99677, 5900.324, 14.7460
8401, 99017, 5900.263, 14.7459
8402, 98407, 5900.202, 14.7457
8403, 98016, 5900.141, 14.7456
8404, 97277, 5900.079, 14.7454
8405, 95839, 5900.018, 14.7453
8406, 94247, 5899.957, 14.7451
8407, 93302, 5899.896, 14.7450
8408, 93311, 5899.835, 14.7448
8409, 94262, 5899.774, 14.7447
8410, 96112, 5899.713, 14.7445
8411, 98512, 5899.652, 14.7444
8412, 100783, 5899.590, 14.7442
8413, 102457, 5899.529, 14.7441
8414, 103415, 5899.468, 14.7439
8415, 103383, 5899.407, 14.7438
8416, 101995, 5899.346, 14.7436
8417, 99675, 5899.285, 14.7435
8418, 97786, 5899.224, 14.7433
8419, 97396, 5899.162, 14.7431
8420, 98326, 5899.101, 14.7430
8421, 99695, 5899.040, 14.7428
8422, 100845, 5898.979, 14.7427
8423, 101389, 5898.918, 14.7425
8424, 101049, 5898.857, 14.7424
8425, 100051, 5898.796, 14.7422
8426, 99258, 5898.735, 14.7421
8427, 99353, 5898.673, 14.7419
8428, 100233, 5898.612, 14.7418
8429, 101532, 5898.551, 14.7416
8430, 103232, 5898.490, 14.7415
8431, 105174, 5898.429, 14.7413
8432, 106512, 5898.368, 14.7412
8433, 106452, 5898.307, 14.7410
8434, 105363, 5898.245, 14.7409
8435, 104523, 5898.184, 14.7407
8436, 104761, 5898.123, 14.7405
8437, 105769, 5898.062, 14.7404
8438, 106603, 5898.001, 14.7402
8439, 106518, 5897.940, 14.7401
8440, 105467, 5897.879, 14.7399
8441, 104094, 5897.818, 14.7398
8442, 103071, 5897.756, 14.7396
8443, 102251, 5897.695, 14.7395
8444, 100904, 5897.634, 14.7393
8445, 99014, 5897.573, 14.7392
8446, 97666, 5897.512, 14.7390
8447, 97615, 5897.451, 14.7389
8448, 98088, 5897.390, 14.7387
8449, 97892, 5897.328, 14.7386
8450, 97257, 5897.267, 14.7384
8451, 97532, 5897.206, 14.7383
8452, 99203, 5897.145, 14.7381
8453, 101196, 5897.084, 14.7380
8454, 102275, 5897.023, 14.7378
8455, 102263, 5896.962, 14.7376
8456, 101641, 5896.901, 14.7375
8457, 100821, 5896.839, 14.7373
8458, 100234, 5896.778, 14.7372
8459, 100489, 5896.717, 14.7370
8460, 101823, 5896.656, 14.7369
8461, 103687, 5896.595, 14.7367
8462, 105276, 5896.534, 14.7366
8463, 106296, 5896.473, 14.7364
8464, 106883, 5896.411, 14.7363
8465, 106996, 5896.350, 14.7361
8466, 106289, 5896.289, 14.7360
8467, 104654, 5896.228, 14.7358
8468, 102682, 5896.167, 14.7357
8469, 101417, 5896.106, 14.7355
8470, 101546, 5896.045, 14.7354
8471, 102820, 5895.984, 14.7352
8472, 104389, 5895.922, 14.7350
8473, 105708, 5895.861, 14.7349
8474, 106882, 5895.800, 14.7347
8475, 108044, 5895.739, 14.7346
8476, 108839, 5895.678, 14.7344
8477, 108907, 5895.617, 14.7343
8478, 108578, 5895.556, 14.7341
8479, 108556, 5895.494, 14.7340
8480, 108960, 5895.433, 14.7338
8481, 109149, 5895.372, 14.7337
8482, 108532, 5895.311, 14.7335
8483, 107226, 5895.250, 14.7334
8484, 105865, 5895.189, 14.7332
8485, 105059, 5895.128, 14.7331
8486, 105011, 5895.067, 14.7329
8487, 105387, 5895.005, 14.7328
8488, 105527, 5894.944, 14.7326
8489, 104959, 5894.883, 14.7325
8490, 103678, 5894.822, 14.7323
8491, 101884, 5894.761, 14.7321
8492, 99717, 5894.700, 14.7320
8493, 97508, 5894.639, 14.7318
8494, 95929, 5894.577, 14.7317
8495, 95468, 5894.516, 14.7315
8496, 95961, 5894.455, 14.7314
8497, 96980, 5894.394, 14.7312
8498, 98357, 5894.333, 14.7311
8499, 99844, 5894.272, 14.7309
8500, 100687, 5894.211, 14.7308
8501, 100293, 5894.150, 14.7306
8502, 99197, 5894.088, 14.7305
8503, 98631, 5894.027, 14.7303
8504, 99167, 5893.966, 14.7302
8505, 100454, 5893.905, 14.7300
8506, 102194, 5893.844, 14.7299
8507, 104454, 5893.783, 14.7297
8508, 106816, 5893.722, 14.7295
8509, 108054, 5893.660, 14.7294
8510, 107209, 5893.599, 14.7292
8511, 104576, 5893.538, 14.7291
8512, 101347, 5893.477, 14.7289
8513, 98619, 5893.416, 14.7288
8514, 96871, 5893.355, 14.7286
8515, 95954, 5893.294, 14.7285
8516, 95356, 5893.233, 14.7283
8517, 94790, 5893.171, 14.7282
8518, 94568, 5893.110, 14.7280
8519, 95050, 5893.049, 14.7279
8520, 95892, 5892.988, 14.7277
8521, 96510, 5892.927, 14.7276
8522, 97182, 5892.866, 14.7274
8523, 98757, 5892.805, 14.7273
8524, 101114, 5892.743, 14.7271
8525, 102930, 5892.682, 14.7270
8526, 103443, 5892.621, 14.7268
8527, 103430, 5892.560, 14.7266
8528, 103764, 5892.499, 14.7265
8529, 103878, 5892.438, 14.7263
8530, 102713, 5892.377, 14.7262
8531, 100612, 5892.316, 14.7260
8532, 99147, 5892.254, 14.7259
8533, 99164, 5892.193, 14.7257
8534, 99960, 5892.132, 14.7256
8535, 100526, 5892.071, 14.7254
8536, 100839, 5892.010, 14.7253
8537, 101643, 5891.949, 14.7251
8538, 103420, 5891.888, 14.7250
8539, 105826, 5891.826, 14.7248
8540, 107937, 5891.765, 14.7247
8541, 108938, 5891.704, 14.7245
8542, 108679, 5891.643, 14.7244
8543, 107596, 5891.582, 14.7242
8544, 106103, 5891.521, 14.7240
8545, 104360, 5891.460, 14.7239
8546, 102697, 5891.399, 14.7237
8547, 101779, 5891.337, 14.7236
8548, 101930, 5891.276, 14.7234
8549, 102633, 5891.215, 14.7233
8550, 103116, 5891.154, 14.7231
8551, 103169, 5891.093, 14.7230
8552, 102984, 5891.032, 14.7228
8553, 102565, 5890.971, 14.7227
8554, 101946, 5890.909, 14.7225
8555, 101741, 5890.848, 14.7224
8556, 102713, 5890.787, 14.7222
8557, 104698, 5890.726, 14.7221
8558, 106592, 5890.665, 14.7219
8559, 107596, 5890.604, 14.7218
8560, 107985, 5890.543, 14.7216
8561, 108455, 5890.482, 14.7215
8562, 109234, 5890.420, 14.7213
8563, 110089, 5890.359, 14.7211
8564, 110792, 5890.298, 14.7210
8565, 111134, 5890.237, 14.7208
8566, 110698, 5890.176, 14.7207
8567, 109086, 5890.115, 14.7205
8568, 106474, 5890.054, 14.7204
8569, 103711, 5889.992, 14.7202
8570, 101718, 5889.931, 14.7201
8571, 100791, 5889.870, 14.7199
8572, 100540, 5889.809, 14.7198
8573, 100489, 5889.748, 14.7196
8574, 100664, 5889.687, 14.7195
8575, 101467, 5889.626, 14.7193
8576, 102954, 5889.565, 14.7192
8577, 104426, 5889.503, 14.7190
8578, 104925, 5889.442, 14.7189
8579, 104134, 5889.381, 14.7187
8580, 102670, 5889.320, 14.7185
8581, 101467, 5889.259, 14.7184
8582, 100945, 5889.198, 14.7182
8583, 100813, 5889.137, 14.7181
8584, 100648, 5889.076, 14.7179
8585, 100527, 5889.014, 14.7178
8586, 100878, 5888.953, 14.7176
8587, 101739, 5888.892, 14.7175
8588, 102480, 5888.831, 14.7173
8589, 102521, 5888.770, 14.7172
8590, 102044, 5888.709, 14.7170
8591, 101631, 5888.648, 14.7169
8592, 101338, 5888.586, 14.7167
8593, 100705, 5888.525, 14.7166
8594, 99652, 5888.464, 14.7164
8595, 98794, 5888.403, 14.7163
8596, 98714, 5888.342, 14.7161
8597, 99369, 5888.281, 14.7160
8598, 100380, 5888.220, 14.7158
8599, 101418, 5888.159, 14.7156
8600, 102215, 5888.097, 14.7155
8601, 102762, 5888.036, 14.7153
8602, 103669, 5887.975, 14.7152
8603, 105611, 5887.914, 14.7150
8604, 108007, 5887.853, 14.7149
8605, 109080, 5887.792, 14.7147
8606, 107934, 5887.731, 14.7146
8607, 105916, 5887.669, 14.7144
8608, 104988, 5887.608, 14.7143
8609, 105244, 5887.547, 14.7141
8610, 105113, 5887.486, 14.7140
8611, 103853, 5887.425, 14.7138
8612, 102552, 5887.364, 14.7137
8613, 102380, 5887.303, 14.7135
8614, 102934, 5887.242, 14.7134
8615, 102981, 5887.180, 14.7132
8616, 102110, 5887.119, 14.7130
8617, 100879, 5887.058, 14.7129
8618, 99728, 5886.997, 14.7127
8619, 98538, 5886.936, 14.7126
8620, 97263, 5886.875, 14.7124
8621, 96366, 5886.814, 14.7123
8622, 96381, 5886.752, 14.7121
8623, 97360, 5886.691, 14.7120
8624, 98899, 5886.630, 14.7118
8625, 100556, 5886.569, 14.7117
8626, 102017, 5886.508, 14.7115
8627, 102945, 5886.447, 14.7114
8628, 102988, 5886.386, 14.7112
8629, 102160, 5886.325, 14.7111
8630, 101033, 5886.263, 14.7109
8631, 100275, 5886.202, 14.7108
8632, 99969, 5886.141, 14.7106
8633, 99703, 5886.080, 14.7105
8634, 99272, 5886.019, 14.7103
8635, 98881, 5885.958, 14.7101
8636, 98556, 5885.897, 14.7100
8637, 97901, 5885.835, 14.7098
8638, 96823, 5885.774, 14.7097
8639, 96038, 5885.713, 14.7095
8640, 96297, 5885.652, 14.7094
8641, 97394, 5885.591, 14.7092
8642, 98532, 5885.530, 14.7091
8643, 99475, 5885.469, 14.7089
8644, 100698, 5885.408, 14.7088
8645, 102388, 5885.346, 14.7086
8646, 103929, 5885.285, 14.7085
8647, 104565, 5885.224, 14.7083
8648, 104117, 5885.163, 14.7082
8649, 102929, 5885.102, 14.7080
8650, 101536, 5885.041, 14.7079
8651, 100517, 5884.980, 14.7077
8652, 100181, 5884.918, 14.7075
8653, 100153, 5884.857, 14.7074
8654, 99703, 5884.796, 14.7072
8655, 98737, 5884.735, 14.7071
8656, 98132, 5884.674, 14.7069
8657, 98721, 5884.613, 14.7068
8658, 100201, 5884.552, 14.7066
8659, 101385, 5884.491, 14.7065
8660, 101368, 5884.429, 14.7063
8661, 100115, 5884.368, 14.7062
8662, 98118, 5884.307, 14.7060
8663, 95859, 5884.246, 14.7059
8664, 93737, 5884.185, 14.7057
8665, 92180, 5884.124, 14.7056
8666, 91588, 5884.063, 14.7054
8667, 92149, 5884.001, 14.7053
8668, 93805, 5883.940, 14.7051
8669, 96365, 5883.879, 14.7050
8670, 99552, 5883.818, 14.7048
8671, 102801, 5883.757, 14.7046
8672, 105178, 5883.696, 14.7045
8673, 105851, 5883.635, 14.7043
8674, 104874, 5883.574, 14.7042
8675, 103207, 5883.512, 14.7040
8676, 101684, 5883.451, 14.7039
8677, 100220, 5883.390, 14.7037
8678, 98449, 5883.329, 14.7036
8679, 96851, 5883.268, 14.7034
8680, 96529, 5883.207, 14.7033
8681, 97743, 5883.146, 14.7031
8682, 99349, 5883.084, 14.7030
8683, 100077, 5883.023, 14.7028
8684, 99854, 5882.962, 14.7027
8685, 99454, 5882.901, 14.7025
8686, 99325, 5882.840, 14.7024
8687, 99385, 5882.779, 14.7022
8688, 99730, 5882.718, 14.7020
8689, 100716, 5882.657, 14.7019
8690, 102264, 5882.595, 14.7017
8691, 103665, 5882.534, 14.7016
8692, 104403, 5882.473, 14.7014
8693, 104750, 5882.412, 14.7013
8694, 105296, 5882.351, 14.7011
8695, 106189, 5882.290, 14.7010
8696, 107062, 5882.229, 14.7008
8697, 107431, 5882.167, 14.7007
8698, 106848, 5882.106, 14.7005
8699, 105076, 5882.045, 14.7004
8700, 102537, 5881.984, 14.7002
8701, 100381, 5881.923, 14.7001
8702, 99534, 5881.862, 14.6999
8703, 99756, 5881.801, 14.6998
8704, 100160, 5881.740, 14.6996
8705, 100553, 5881.678, 14.6994
8706, 101584, 5881.617, 14.6993
8707, 103448, 5881.556, 14.6991
8708, 105316, 5881.495, 14.6990
8709, 106550, 5881.434, 14.6988
8710, 107718, 5881.373, 14.6987
8711, 109635, 5881.312, 14.6985
8712, 111882, 5881.250, 14.6984
8713, 113162, 5881.189, 14.6982
8714, 112914, 5881.128, 14.6981
8715, 111688, 5881.067, 14.6979
8716, 110034, 5881.006, 14.6978
8717, 108051, 5880.945, 14.6976
8718, 106153, 5880.884, 14.6975
8719, 105236, 5880.823, 14.6973
8720, 105510, 5880.761, 14.6972
8721, 105903, 5880.700, 14.6970
8722, 105210, 5880.639, 14.6969
8723, 103378, 5880.578, 14.6967
8724, 101198, 5880.517, 14.6965
8725, 99301, 5880.456, 14.6964
8726, 98051, 5880.395, 14.6962
8727, 97952, 5880.333, 14.6961
8728, 99339, 5880.272, 14.6959
8729, 101756, 5880.211, 14.6958
8730, 104202, 5880.150, 14.6956
8731, 105961, 5880.089, 14.6955
8732, 106807, 5880.028, 14.6953
8733, 106664, 5879.967, 14.6952
8734, 105597, 5879.906, 14.6950
8735, 104145, 5879.844, 14.6949
8736, 103132, 5879.783, 14.6947
8737, 103010, 5879.722, 14.6946
8738, 103585, 5879.661, 14.6944
8739, 104367, 5879.600, 14.6943
8740, 105060, 5879.539, 14.6941
8741, 105744, 5879.478, 14.6939
8742, 106688, 5879.416, 14.6938
8743, 107872, 5879.355, 14.6936
8744, 108696, 5879.294, 14.6935
8745, 108547, 5879.233, 14.6933
8746, 107709, 5879.172, 14.6932
8747, 107178, 5879.111, 14.6930
8748, 107318, 5879.050, 14.6929
8749, 107265, 5878.989, 14.6927
8750, 106095, 5878.927, 14.6926
8751, 104059, 5878.866, 14.6924
8752, 102185, 5878.805, 14.6923
8753, 101144, 5878.744, 14.6921
8754, 101064, 5878.683, 14.6920
8755, 101948, 5878.622, 14.6918
8756, 103438, 5878.561, 14.6917
8757, 104543, 5878.500, 14.6915
8758, 104499, 5878.438, 14.6914
8759, 103835, 5878.377, 14.6912
8760, 103868, 5878.316, 14.6910
8761, 105216, 5878.255, 14.6909
8762, 107369, 5878.194, 14.6907
8763, 109513, 5878.133, 14.6906
8764, 111044, 5878.072, 14.6904
8765, 111482, 5878.010, 14.6903
8766, 110775, 5877.949, 14.6901
8767, 109724, 5877.888, 14.6900
8768, 109303, 5877.827, 14.6898
8769, 109525, 5877.766, 14.6897
8770, 109645, 5877.705, 14.6895
8771, 109456, 5877.644, 14.6894
8772, 109528, 5877.583, 14.6892
8773, 110135, 5877.521, 14.6891
8774, 110828, 5877.460, 14.6889
8775, 111218, 5877.399, 14.6888
8776, 111314, 5877.338, 14.6886
8777, 110867, 5877.277, 14.6884
8778, 109310, 5877.216, 14.6883
8779, 106784, 5877.155, 14.6881
8780, 104420, 5877.093, 14.6880
8781, 103140, 5877.032, 14.6878
8782, 102811, 5876.971, 14.6877
8783, 103035, 5876.910, 14.6875
8784, 103993, 5876.849, 14.6874
8785, 105848, 5876.788, 14.6872
8786, 107869, 5876.727, 14.6871
8787, 108871, 5876.666, 14.6869
8788, 108374, 5876.604, 14.6868
8789, 106921, 5876.543, 14.6866
8790, 105545, 5876.482, 14.6865
8791, 105131, 5876.421, 14.6863
8792, 105887, 5876.360, 14.6862
8793, 107016, 5876.299, 14.6860
8794, 107343, 5876.238, 14.6859
8795, 106518, 5876.176, 14.6857
8796, 105259, 5876.115, 14.6855
8797, 104226, 5876.054, 14.6854
8798, 103306, 5875.993, 14.6852
8799, 102355, 5875.932, 14.6851
8800, 101880, 5875.871, 14.6849
8801, 102274, 5875.810, 14.6848
8802, 102937, 5875.749, 14.6846
8803, 102964, 5875.687, 14.6845
8804, 102368, 5875.626, 14.6843
8805, 101884, 5875.565, 14.6842
8806, 101823, 5875.504, 14.6840
8807, 101895, 5875.443, 14.6839
8808, 102088, 5875.382, 14.6837
8809, 102850, 5875.321, 14.6836
8810, 104219, 5875.259, 14.6834
8811, 105367, 5875.198, 14.6833
8812, 105378, 5875.137, 14.6831
8813, 104195, 5875.076, 14.6829
8814, 102625, 5875.015, 14.6828
8815, 101567, 5874.954, 14.6826
8816, 101345, 5874.893, 14.6825
8817, 101679, 5874.832, 14.6823
8818, 102168, 5874.770, 14.6822
8819, 102672, 5874.709, 14.6820
8820, 103109, 5874.648, 14.6819
8821, 103064, 5874.587, 14.6817
8822, 102102, 5874.526, 14.6816
8823, 100526, 5874.465, 14.6814
8824, 99357, 5874.404, 14.6813
8825, 99249, 5874.342, 14.6811
8826, 99800, 5874.281, 14.6810
8827, 100206, 5874.220, 14.6808
8828, 100176, 5874.159, 14.6807
8829, 99838, 5874.098, 14.6805
8830, 99196, 5874.037, 14.6804
8831, 98284, 5873.976, 14.6802
8832, 97563, 5873.915, 14.6800
8833, 97539, 5873.853, 14.6799
8834, 97994, 5873.792, 14.6797
8835, 98196, 5873.731, 14.6796
8836, 97918, 5873.670, 14.6794
8837, 97775, 5873.609, 14.6793
8838, 98356, 5873.548, 14.6791
8839, 99345, 5873.487, 14.6790
8840, 99829, 5873.425, 14.6788
8841, 99397, 5873.364, 14.6787
8842, 98669, 5873.303, 14.6785
8843, 98586, 5873.242, 14.6784
8844, 99184, 5873.181, 14.6782
8845, 99409, 5873.120, 14.6781
8846, 98424, 5873.059, 14.6779
8847, 96894, 5872.998, 14.6778
8848, 96395, 5872.936, 14.6776
8849, 97530, 5872.875, 14.6774
8850, 99236, 5872.814, 14.6773
8851, 100265, 5872.753, 14.6771
8852, 100781, 5872.692, 14.6770
8853, 101978, 5872.631, 14.6768
8854, 104387, 5872.570, 14.6767
8855, 107052, 5872.508, 14.6765
8856, 108369, 5872.447, 14.6764
8857, 107543, 5872.386, 14.6762
8858, 105285, 5872.325, 14.6761
8859, 103240, 5872.264, 14.6759
8860, 102540, 5872.203, 14.6758
8861, 102934, 5872.142, 14.6756
8862, 103476, 5872.081, 14.6755
8863, 103825, 5872.019, 14.6753
8864, 104234, 5871.958, 14.6752
8865, 104463, 5871.897, 14.6750
8866, 103771, 5871.836, 14.6749
8867, 102304, 5871.775, 14.6747
8868, 101423, 5871.714, 14.6745
8869, 101870, 5871.653, 14.6744
8870, 102467, 5871.591, 14.6742
8871, 101624, 5871.530, 14.6741
8872, 99591, 5871.469, 14.6739
8873, 98114, 5871.408, 14.6738
8874, 98177, 5871.347, 14.6736
8875, 99204, 5871.286, 14.6735
8876, 100384, 5871.225, 14.6733
8877, 101610, 5871.164, 14.6732
8878, 102906, 5871.102, 14.6730
8879, 103858, 5871.041, 14.6729
8880, 104094, 5870.980, 14.6727
8881, 103736, 5870.919, 14.6726
8882, 103075, 5870.858, 14.6724
8883, 102205, 5870.797, 14.6723
8884, 101187, 5870.736, 14.6721
8885, 100144, 5870.674, 14.6719
8886, 99073, 5870.613, 14.6718
8887, 97999, 5870.552, 14.6716
8888, 97336, 5870.491, 14.6715
8889, 97558, 5870.430, 14.6713
8890, 98335, 5870.369, 14.6712
8891, 98606, 5870.308, 14.6710
8892, 97814, 5870.247, 14.6709
8893, 96661, 5870.185, 14.6707
8894, 96289, 5870.124, 14.6706
8895, 97063, 5870.063, 14.6704
8896, 98503, 5870.002, 14.6703
8897, 100134, 5869.941, 14.6701
8898, 101947, 5869.880, 14.6700
8899, 103986, 5869.819, 14.6698
8900, 105835, 5869.757, 14.6697
8901, 106785, 5869.696, 14.6695
8902, 106550, 5869.635, 14.6694
8903, 105644, 5869.574, 14.6692
8904, 104763, 5869.513, 14.6690
8905, 103850, 5869.452, 14.6689
8906, 102221, 5869.391, 14.6687
8907, 99818, 5869.330, 14.6686
8908, 97791, 5869.268, 14.6684
8909, 97344, 5869.207, 14.6683
8910, 98359, 5869.146, 14.6681
8911, 99731, 5869.085, 14.6680
8912, 100752, 5869.024, 14.6678
8913, 101517, 5868.963, 14.6677
8914, 102163, 5868.902, 14.6675
8915, 102578, 5868.840, 14.6674
8916, 102881, 5868.779, 14.6672
8917, 103347, 5868.718, 14.6671
8918, 103663, 5868.657, 14.6669
8919, 102994, 5868.596, 14.6668
8920, 101245, 5868.535, 14.6666
8921, 99717, 5868.474, 14.6664
8922, 99995, 5868.413, 14.6663
8923, 102376, 5868.351, 14.6661
8924, 105640, 5868.290, 14.6660
8925, 108155, 5868.229, 14.6658
8926, 109091, 5868.168, 14.6657
8927, 108905, 5868.107, 14.6655
8928, 108814, 5868.046, 14.6654
8929, 109465, 5867.985, 14.6652
8930, 110046, 5867.923, 14.6651
8931, 109061, 5867.862, 14.6649
8932, 106120, 5867.801, 14.6648
8933, 102483, 5867.740, 14.6646
8934, 99637, 5867.679, 14.6645
8935, 97891, 5867.618, 14.6643
8936, 96715, 5867.557, 14.6642
8937, 95874, 5867.496, 14.6640
8938, 95547, 5867.434, 14.6639
8939, 95598, 5867.373, 14.6637
8940, 95446, 5867.312, 14.6635
8941, 94716, 5867.251, 14.6634
8942, 93491, 5867.190, 14.6632
8943, 91902, 5867.129, 14.6631
8944, 90019, 5867.068, 14.6629
8945, 88362, 5867.007, 14.6628
8946, 88028, 5866.945, 14.6626
8947, 89654, 5866.884, 14.6625
8948, 92297, 5866.823, 14.6623
8949, 93925, 5866.762, 14.6622
8950, 93430, 5866.701, 14.6620
8951, 91900, 5866.640, 14.6619
8952, 91408, 5866.579, 14.6617
8953, 92537, 5866.517, 14.6616
8954, 93620, 5866.456, 14.6614
8955, 92714, 5866.395, 14.6613
8956, 89953, 5866.334, 14.6611
8957, 87523, 5866.273, 14.6609
8958, 87551, 5866.212, 14.6608
8959, 90405, 5866.151, 14.6606
8960, 94841, 5866.090, 14.6605
8961, 99193, 5866.028, 14.6603
8962, 102347, 5865.967, 14.6602
8963, 104100, 5865.906, 14.6600
8964, 104914, 5865.845, 14.6599
8965, 105294, 5865.784, 14.6597
8966, 105345, 5865.723, 14.6596
8967, 104987, 5865.662, 14.6594
8968, 104369, 5865.600, 14.6593
8969, 103791, 5865.539, 14.6591
8970, 103399, 5865.478, 14.6590
8971, 103252, 5865.417, 14.6588
8972, 103486, 5865.356, 14.6587
8973, 103978, 5865.295, 14.6585
8974, 104071, 5865.234, 14.6584
8975, 103207, 5865.173, 14.6582
8976, 101755, 5865.111, 14.6580
8977, 100586, 5865.050, 14.6579
8978, 99919, 5864.989, 14.6577
8979, 99234, 5864.928, 14.6576
8980, 98408, 5864.867, 14.6574
8981, 98145, 5864.806, 14.6573
8982, 99055, 5864.745, 14.6571
8983, 100979, 5864.683, 14.6570
8984, 103483, 5864.622, 14.6568
8985, 106241, 5864.561, 14.6567
8986, 108549, 5864.500, 14.6565
8987, 109276, 5864.439, 14.6564
8988, 108042, 5864.378, 14.6562
8989, 105997, 5864.317, 14.6561
8990, 104674, 5864.256, 14.6559
8991, 104380, 5864.194, 14.6558
8992, 104358, 5864.133, 14.6556
8993, 104170, 5864.072, 14.6554
8994, 104081, 5864.011, 14.6553
8995, 104118, 5863.950, 14.6551
8996, 103641, 5863.889, 14.6550
8997, 102138, 5863.828, 14.6548
8998, 99941, 5863.766, 14.6547
8999, 97921, 5863.705, 14.6545
9000, 96783, 5863.644, 14.6544
9001, 96776, 5863.583, 14.6542
9002, 97674, 5863.522, 14.6541
9003, 98840, 5863.461, 14.6539
9004, 99572, 5863.400, 14.6538
9005, 99689, 5863.339, 14.6536
9006, 99686, 5863.277, 14.6535
9007, 100141, 5863.216, 14.6533
9008, 101076, 5863.155, 14.6532
9009, 101972, 5863.094, 14.6530
9010, 102358, 5863.033, 14.6529
9011, 102268, 5862.972, 14.6527
9012, 102091, 5862.911, 14.6525
9013, 102005, 5862.849, 14.6524
9014, 101646, 5862.788, 14.6522
9015, 100517, 5862.727, 14.6521
9016, 98752, 5862.666, 14.6519
9017, 97255, 5862.605, 14.6518
9018, 96867, 5862.544, 14.6516
9019, 97543, 5862.483, 14.6515
9020, 98577, 5862.422, 14.6513
9021, 99458, 5862.360, 14.6512
9022, 100152, 5862.299, 14.6510
9023, 100621, 5862.238, 14.6509
9024, 100584, 5862.177, 14.6507
9025, 100021, 5862.116, 14.6506
9026, 99539, 5862.055, 14.6504
9027, 99779, 5861.994, 14.6503
9028, 100488, 5861.932, 14.6501
9029, 100634, 5861.871, 14.6499
9030, 99590, 5861.810, 14.6498
9031, 97921, 5861.749, 14.6496
9032, 96706, 5861.688, 14.6495
9033, 96283, 5861.627, 14.6493
9034, 96099, 5861.566, 14.6492
9035, 95834, 5861.505, 14.6490
9036, 96105, 5861.443, 14.6489
9037, 97631, 5861.382, 14.6487
9038, 100010, 5861.321, 14.6486
9039, 101935, 5861.260, 14.6484
9040, 102675, 5861.199, 14.6483
9041, 102803, 5861.138, 14.6481
9042, 103209, 5861.077, 14.6480
9043, 103831, 5861.015, 14.6478
9044, 103835, 5860.954, 14.6477
9045, 102885, 5860.893, 14.6475
9046, 101707, 5860.832, 14.6474
9047, 101231, 5860.771, 14.6472
9048, 101529, 5860.710, 14.6470
9049, 101885, 5860.649, 14.6469
9050, 101761, 5860.588, 14.6467
9051, 101301, 5860.526, 14.6466
9052, 100757, 5860.465, 14.6464
9053, 99816, 5860.404, 14.6463
9054, 97969, 5860.343, 14.6461
9055, 95541, 5860.282, 14.6460
9056, 93847, 5860.221, 14.6458
9057, 94012, 5860.160, 14.6457
9058, 95860, 5860.098, 14.6455
9059, 98283, 5860.037, 14.6454
9060, 100528, 5859.976, 14.6452
9061, 102732, 5859.915, 14.6451
9062, 105294, 5859.854, 14.6449
9063, 108192, 5859.793, 14.6448
9064, 111012, 5859.732, 14.6446
9065, 113279, 5859.671, 14.6444
9066, 114588, 5859.609, 14.6443
9067, 114708, 5859.548, 14.6441
9068, 113807, 5859.487, 14.6440
9069, 112437, 5859.426, 14.6438
9070, 111044, 5859.365, 14.6437
9071, 109590, 5859.304, 14.6435
9072, 107794, 5859.243, 14.6434
9073, 105735, 5859.181, 14.6432
9074, 104013, 5859.120, 14.6431
9075, 103232, 5859.059, 14.6429
9076, 103365, 5858.998, 14.6428
9077, 103770, 5858.937, 14.6426
9078, 103899, 5858.876, 14.6425
9079, 103873, 5858.815, 14.6423
9080, 104161, 5858.754, 14.6422
9081, 104746, 5858.692, 14.6420
9082, 105020, 5858.631, 14.6419
9083, 104634, 5858.570, 14.6417
9084, 104089, 5858.509, 14.6415
9085, 104105, 5858.448, 14.6414
9086, 104725, 5858.387, 14.6412
9087, 105403, 5858.326, 14.6411
9088, 105746, 5858.264, 14.6409
9089, 105625, 5858.203, 14.6408
9090, 104760, 5858.142, 14.6406
9091, 102861, 5858.081, 14.6405
9092, 100313, 5858.020, 14.6403
9093, 98101, 5857.959, 14.6402
9094, 96820, 5857.898, 14.6400
9095, 96165, 5857.837, 14.6399
9096, 95657, 5857.775, 14.6397
9097, 95433, 5857.714, 14.6396
9098, 95918, 5857.653, 14.6394
9099, 96977, 5857.592, 14.6393
9100, 97856, 5857.531, 14.6391
9101, 98025, 5857.470, 14.6389
9102, 97876, 5857.409, 14.6388
9103, 98417, 5857.347, 14.6386
9104, 100224, 5857.286, 14.6385
9105, 102739, 5857.225, 14.6383
9106, 104768, 5857.164, 14.6382
9107, 105742, 5857.103, 14.6380
9108, 106200, 5857.042, 14.6379
9109, 106836, 5856.981, 14.6377
9110, 107470, 5856.920, 14.6376
9111, 107453, 5856.858, 14.6374
9112, 106789, 5856.797, 14.6373
9113, 106156, 5856.736, 14.6371
9114, 105865, 5856.675, 14.6370
9115, 105543, 5856.614, 14.6368
9116, 104965, 5856.553, 14.6367
9117, 104542, 5856.492, 14.6365
9118, 104686, 5856.431, 14.6364
9119, 105278, 5856.369, 14.6362
9120, 106087, 5856.308, 14.6360
9121, 107184, 5856.247, 14.6359
9122, 108542, 5856.186, 14.6357
9123, 109607, 5856.125, 14.6356
9124, 109740, 5856.064, 14.6354
9125, 108850, 5856.003, 14.6353
9126, 107320, 5855.941, 14.6351
9127, 105588, 5855.880, 14.6350
9128, 104041, 5855.819, 14.6348
9129, 102984, 5855.758, 14.6347
9130, 102328, 5855.697, 14.6345
9131, 101583, 5855.636, 14.6344
9132, 100420, 5855.575, 14.6342
9133, 99049, 5855.514, 14.6341
9134, 97799, 5855.452, 14.6339
9135, 96648, 5855.391, 14.6338
9136, 95481, 5855.330, 14.6336
9137, 94577, 5855.269, 14.6334
9138, 94484, 5855.208, 14.6333
9139, 95469, 5855.147, 14.6331
9140, 97165, 5855.086, 14.6330
9141, 98617, 5855.024, 14.6328
9142, 98757, 5854.963, 14.6327
9143, 97363, 5854.902, 14.6325
9144, 95624, 5854.841, 14.6324
9145, 95151, 5854.780, 14.6322
9146, 96156, 5854.719, 14.6321
9147, 97236, 5854.658, 14.6319
9148, 97283, 5854.597, 14.6318
9149, 96906, 5854.535, 14.6316
9150, 97376, 5854.474, 14.6315
9151, 98849, 5854.413, 14.6313
9152, 100465, 5854.352, 14.6312
9153, 101730, 5854.291, 14.6310
9154, 102751, 5854.230, 14.6309
9155, 103292, 5854.169, 14.6307
9156, 102720, 5854.107, 14.6305
9157, 101172, 5854.046, 14.6304
9158, 99895, 5853.985, 14.6302
9159, 99875, 5853.924, 14.6301
9160, 100594, 5853.863, 14.6299
9161, 100648, 5853.802, 14.6298
9162, 99471, 5853.741, 14.6296
9163, 98089, 5853.680, 14.6295
9164, 98132, 5853.618, 14.6293
9165, 100254, 5853.557, 14.6292
9166, 103557, 5853.496, 14.6290
9167, 106561, 5853.435, 14.6289
9168, 108632, 5853.374, 14.6287
9169, 110205, 5853.313, 14.6286
9170, 111733, 5853.252, 14.6284
9171, 112927, 5853.190, 14.6283
9172, 113267, 5853.129, 14.6281
9173, 112698, 5853.068, 14.6279
9174, 111411, 5853.007, 14.6278
9175, 109378, 5852.946, 14.6276
9176, 106733, 5852.885, 14.6275
9177, 104297, 5852.824, 14.6273
9178, 102964, 5852.763, 14.6272
9179, 102654, 5852.701, 14.6270
9180, 102493, 5852.640, 14.6269
9181, 102053, 5852.579, 14.6267
9182, 101736, 5852.518, 14.6266
9183, 101812, 5852.457, 14.6264
9184, 101775, 5852.396, 14.6263
9185, 101058, 5852.335, 14.6261
9186, 99942, 5852.273, 14.6260
9187, 99297, 5852.212, 14.6258
9188, 99565, 5852.151, 14.6257
9189, 100356, 5852.090, 14.6255
9190, 101039, 5852.029, 14.6254
9191, 101519, 5851.968, 14.6252
9192, 102265, 5851.907, 14.6250
9193, 103583, 5851.846, 14.6249
9194, 105001, 5851.784, 14.6247
9195, 105659, 5851.723, 14.6246
9196, 105296, 5851.662, 14.6244
9197, 104519, 5851.601, 14.6243
9198, 103923, 5851.540, 14.6241
9199, 103441, 5851.479, 14.6240
9200, 102945, 5851.418, 14.6238
9201, 103002, 5851.356, 14.6237
9202, 104263, 5851.295, 14.6235
9203, 106129, 5851.234, 14.6234
9204, 106826, 5851.173, 14.6232
9205, 105208, 5851.112, 14.6231
9206, 102144, 5851.051, 14.6229
9207, 99758, 5850.990, 14.6228
9208, 99378, 5850.929, 14.6226
9209, 100454, 5850.867, 14.6224
9210, 101420, 5850.806, 14.6223
9211, 101468, 5850.745, 14.6221
9212, 101229, 5850.684, 14.6220
9213, 101658, 5850.623, 14.6218
9214, 102568, 5850.562, 14.6217
9215, 102810, 5850.501, 14.6215
9216, 101861, 5850.439, 14.6214
9217, 100539, 5850.378, 14.6212
9218, 99851, 5850.317, 14.6211
9219, 99841, 5850.256, 14.6209
9220, 100085, 5850.195, 14.6208
9221, 100625, 5850.134, 14.6206
9222, 101571, 5850.073, 14.6205
9223, 102270, 5850.012, 14.6203
9224, 101944, 5849.950, 14.6202
9225, 101039, 5849.889, 14.6200
9226, 100891, 5849.828, 14.6198
9227, 101971, 5849.767, 14.6197
9228, 103323, 5849.706, 14.6195
9229, 103980, 5849.645, 14.6194
9230, 104025, 5849.584, 14.6192
9231, 103925, 5849.522, 14.6191
9232, 103637, 5849.461, 14.6189
9233, 102919, 5849.400, 14.6188
9234, 102000, 5849.339, 14.6186
9235, 101343, 5849.278, 14.6185
9236, 101091, 5849.217, 14.6183
9237, 101196, 5849.156, 14.6182
9238, 101722, 5849.095, 14.6180
9239, 102583, 5849.033, 14.6179
9240, 103243, 5848.972, 14.6177
9241, 103097, 5848.911, 14.6176
9242, 102107, 5848.850, 14.6174
9243, 100819, 5848.789, 14.6173
9244, 99901, 5848.728, 14.6171
9245, 99788, 5848.667, 14.6169
9246, 100444, 5848.605, 14.6168
9247, 101179, 5848.544, 14.6166
9248, 101027, 5848.483, 14.6165
9249, 99724, 5848.422, 14.6163
9250, 98138, 5848.361, 14.6162
9251, 97352, 5848.300, 14.6160
9252, 97368, 5848.239, 14.6159
9253, 97153, 5848.178, 14.6157
9254, 96099, 5848.116, 14.6156
9255, 95068, 5848.055, 14.6154
9256, 95635, 5847.994, 14.6153
9257, 98271, 5847.933, 14.6151
9258, 101695, 5847.872, 14.6150
9259, 104305, 5847.811, 14.6148
9260, 105971, 5847.750, 14.6147
9261, 107794, 5847.688, 14.6145
9262, 110116, 5847.627, 14.6143
9263, 111647, 5847.566, 14.6142
9264, 111094, 5847.505, 14.6140
9265, 108943, 5847.444, 14.6139
9266, 106739, 5847.383, 14.6137
9267, 105128, 5847.322, 14.6136
9268, 103692, 5847.261, 14.6134
9269, 102474, 5847.199, 14.6133
9270, 102263, 5847.138, 14.6131
9271, 103105, 5847.077, 14.6130
9272, 103825, 5847.016, 14.6128
9273, 103708, 5846.955, 14.6127
9274, 103636, 5846.894, 14.6125
9275, 104641, 5846.833, 14.6124
9276, 106046, 5846.771, 14.6122
9277, 106186, 5846.710, 14.6121
9278, 104705, 5846.649, 14.6119
9279, 103166, 5846.588, 14.6118
9280, 103309, 5846.527, 14.6116
9281, 105366, 5846.466, 14.6114
9282, 108164, 5846.405, 14.6113
9283, 110346, 5846.344, 14.6111
9284, 111352, 5846.282, 14.6110
9285, 111592, 5846.221, 14.6108
9286, 111816, 5846.160, 14.6107
9287, 112207, 5846.099, 14.6105
9288, 112130, 5846.038, 14.6104
9289, 110989, 5845.977, 14.6102
9290, 109146, 5845.916, 14.6101
9291, 107732, 5845.854, 14.6099
9292, 107623, 5845.793, 14.6098
9293, 108729, 5845.732, 14.6096
9294, 110102, 5845.671, 14.6095
9295, 110507, 5845.610, 14.6093
9296, 109255, 5845.549, 14.6092
9297, 106872, 5845.488, 14.6090
9298, 104723, 5845.427, 14.6088
9299, 103625, 5845.365, 14.6087
9300, 103017, 5845.304, 14.6085
9301, 101894, 5845.243, 14.6084
9302, 100249, 5845.182, 14.6082
9303, 98980, 5845.121, 14.6081
9304, 98595, 5845.060, 14.6079
9305, 98755, 5844.999, 14.6078
9306, 99159, 5844.938, 14.6076
9307, 100093, 5844.876, 14.6075
9308, 101733, 5844.815, 14.6073
9309, 103535, 5844.754, 14.6072
9310, 104814, 5844.693, 14.6070
9311, 105614, 5844.632, 14.6069
9312, 106447, 5844.571, 14.6067
9313, 107347, 5844.510, 14.6066
9314, 107700, 5844.448, 14.6064
9315, 107030, 5844.387, 14.6063
9316, 105569, 5844.326, 14.6061
9317, 103966, 5844.265, 14.6059
9318, 102740, 5844.204, 14.6058
9319, 102202, 5844.143, 14.6056
9320, 102557, 5844.082, 14.6055
9321, 103692, 5844.021, 14.6053
9322, 104933, 5843.959, 14.6052
9323, 105380, 5843.898, 14.6050
9324, 104614, 5843.837, 14.6049
9325, 102847, 5843.776, 14.6047
9326, 100401, 5843.715, 14.6046
9327, 97474, 5843.654, 14.6044
9328, 94662, 5843.593, 14.6043
9329, 93164, 5843.531, 14.6041
9330, 93808, 5843.470, 14.6040
9331, 95938, 5843.409, 14.6038
9332, 97951, 5843.348, 14.6037
9333, 99056, 5843.287, 14.6035
9334, 99929, 5843.226, 14.6033
9335, 101387, 5843.165, 14.6032
9336, 103090, 5843.104, 14.6030
9337, 104073, 5843.042, 14.6029
9338, 104076, 5842.981, 14.6027
9339, 103600, 5842.920, 14.6026
9340, 102882, 5842.859, 14.6024
9341, 101665, 5842.798, 14.6023
9342, 100107, 5842.737, 14.6021
9343, 99111, 5842.676, 14.6020
9344, 99274, 5842.614, 14.6018
9345, 99975, 5842.553, 14.6017
9346, 100050, 5842.492, 14.6015
9347, 99144, 5842.431, 14.6014
9348, 97904, 5842.370, 14.6012
9349, 97028, 5842.309, 14.6011
9350, 96707, 5842.248, 14.6009
9351, 96998, 5842.187, 14.6008
9352, 98034, 5842.125, 14.6006
9353, 99508, 5842.064, 14.6004
9354, 100461, 5842.003, 14.6003
9355, 100157, 5841.942, 14.6001
9356, 98987, 5841.881, 14.6000
9357, 98024, 5841.820, 14.5998
9358, 97813, 5841.759, 14.5997
9359, 98095, 5841.697, 14.5995
9360, 98585, 5841.636, 14.5994
9361, 99307, 5841.575, 14.5992
9362, 100053, 5841.514, 14.5991
9363, 100258, 5841.453, 14.5989
9364, 99844, 5841.392, 14.5988
9365, 99582, 5841.331, 14.5986
9366, 100115, 5841.270, 14.5985
9367, 101008, 5841.208, 14.5983
9368, 101318, 5841.147, 14.5982
9369, 100775, 5841.086, 14.5980
9370, 99915, 5841.025, 14.5978
9371, 99318, 5840.964, 14.5977
9372, 99315, 5840.903, 14.5975
9373, 100141, 5840.842, 14.5974
9374, 101689, 5840.780, 14.5972
9375, 103242, 5840.719, 14.5971
9376, 104046, 5840.658, 14.5969
9377, 104089, 5840.597, 14.5968
9378, 103777, 5840.536, 14.5966
9379, 103148, 5840.475, 14.5965
9380, 102150, 5840.414, 14.5963
9381, 101467, 5840.353, 14.5962
9382, 102020, 5840.291, 14.5960
9383, 103510, 5840.230, 14.5959
9384, 104391, 5840.169, 14.5957
9385, 103607, 5840.108, 14.5956
9386, 101627, 5840.047, 14.5954
9387, 99613, 5839.986, 14.5953
9388, 98434, 5839.925, 14.5951
9389, 98812, 5839.863, 14.5949
9390, 101347, 5839.802, 14.5948
9391, 105622, 5839.741, 14.5946
9392, 109943, 5839.680, 14.5945
9393, 112776, 5839.619, 14.5943
9394, 114084, 5839.558, 14.5942
9395, 114692, 5839.497, 14.5940
9396, 114847, 5839.436, 14.5939
9397, 114129, 5839.374, 14.5937
9398, 112485, 5839.313, 14.5936
9399, 110562, 5839.252, 14.5934
9400, 109104, 5839.191, 14.5933
9401, 108440, 5839.130, 14.5931
9402, 108473, 5839.069, 14.5930
9403, 108778, 5839.008, 14.5928
9404, 108869, 5838.946, 14.5927
9405, 108599, 5838.885, 14.5925
9406, 108140, 5838.824, 14.5923
9407, 107481, 5838.763, 14.5922
9408, 106462, 5838.702, 14.5920
9409, 105479, 5838.641, 14.5919
9410, 105446, 5838.580, 14.5917
9411, 106535, 5838.519, 14.5916
9412, 107517, 5838.457, 14.5914
9413, 107010, 5838.396, 14.5913
9414, 104947, 5838.335, 14.5911
9415, 102303, 5838.274, 14.5910
9416, 99893, 5838.213, 14.5908
9417, 98104, 5838.152, 14.5907
9418, 97264, 5838.091, 14.5905
9419, 97432, 5838.029, 14.5904
9420, 98103, 5837.968, 14.5902
9421, 98889, 5837.907, 14.5901
9422, 100164, 5837.846, 14.5899
9423, 102268, 5837.785, 14.5898
9424, 104434, 5837.724, 14.5896
9425, 105470, 5837.663, 14.5894
9426, 105292, 5837.602, 14.5893
9427, 104872, 5837.540, 14.5891
9428, 104757, 5837.479, 14.5890
9429, 104619, 5837.418, 14.5888
9430, 104240, 5837.357, 14.5887
9431, 103977, 5837.296, 14.5885
9432, 104115, 5837.235, 14.5884
9433, 104576, 5837.174, 14.5882
9434, 105374, 5837.112, 14.5881
9435, 106508, 5837.051, 14.5879
9436, 107353, 5836.990, 14.5878
9437, 107078, 5836.929, 14.5876
9438, 105870, 5836.868, 14.5875
9439, 104876, 5836.807, 14.5873
9440, 104725, 5836.746, 14.5872
9441, 105000, 5836.685, 14.5870
9442, 105398, 5836.623, 14.5868
9443, 106267, 5836.562, 14.5867
9444, 107474, 5836.501, 14.5865
9445, 107836, 5836.440, 14.5864
9446, 106550, 5836.379, 14.5862
9447, 104480, 5836.318, 14.5861
9448, 103120, 5836.257, 14.5859
9449, 102817, 5836.195, 14.5858
9450, 102866, 5836.134, 14.5856
9451, 102904, 5836.073, 14.5855
9452, 103154, 5836.012, 14.5853
9453, 103498, 5835.951, 14.5852
9454, 103331, 5835.890, 14.5850
9455, 102545, 5835.829, 14.5849
9456, 101886, 5835.768, 14.5847
9457, 102021, 5835.706, 14.5846
9458, 102786, 5835.645, 14.5844
9459, 103673, 5835.584, 14.5843
9460, 104731, 5835.523, 14.5841
9461, 106571, 5835.462, 14.5839
9462, 109573, 5835.401, 14.5838
9463, 113300, 5835.340, 14.5836
9464, 116655, 5835.278, 14.5835
9465, 118548, 5835.217, 14.5833
9466, 118527, 5835.156, 14.5832
9467, 117032, 5835.095, 14.5830
9468, 115066, 5835.034, 14.5829
9469, 113436, 5834.973, 14.5827
9470, 112115, 5834.912, 14.5826
9471, 110495, 5834.851, 14.5824
9472, 108511, 5834.789, 14.5823
9473, 107304, 5834.728, 14.5821
9474, 108179, 5834.667, 14.5820
9475, 110786, 5834.606, 14.5818
9476, 113004, 5834.545, 14.5817
9477, 113143, 5834.484, 14.5815
9478, 111727, 5834.423, 14.5813
9479, 110433, 5834.361, 14.5812
9480, 109686, 5834.300, 14.5810
9481, 108353, 5834.239, 14.5809
9482, 105757, 5834.178, 14.5807
9483, 102977, 5834.117, 14.5806
9484, 101696, 5834.056, 14.5804
9485, 102417, 5833.995, 14.5803
9486, 104293, 5833.934, 14.5801
9487, 106231, 5833.872, 14.5800
9488, 107754, 5833.811, 14.5798
9489, 109007, 5833.750, 14.5797
9490, 110310, 5833.689, 14.5795
9491, 111678, 5833.628, 14.5794
9492, 112706, 5833.567, 14.5792
9493, 113063, 5833.506, 14.5791
9494, 112938, 5833.445, 14.5789
9495, 112723, 5833.383, 14.5788
9496, 112455, 5833.322, 14.5786
9497, 112093, 5833.261, 14.5784
9498, 112111, 5833.200, 14.5783
9499, 113003, 5833.139, 14.5781
9500, 114175, 5833.078, 14.5780
9501, 114236, 5833.017, 14.5778
9502, 112685, 5832.955, 14.5777
9503, 110529, 5832.894, 14.5775
9504, 108811, 5832.833, 14.5774
9505, 107312, 5832.772, 14.5772
9506, 105334, 5832.711, 14.5771
9507, 103191, 5832.650, 14.5769
9508, 102104, 5832.589, 14.5768
9509, 102784, 5832.528, 14.5766
9510, 104609, 5832.466, 14.5765
9511, 106133, 5832.405, 14.5763
9512, 106173, 5832.344, 14.5762
9513, 104677, 5832.283, 14.5760
9514, 102742, 5832.222, 14.5758
9515, 101491, 5832.161, 14.5757
9516, 100859, 5832.100, 14.5755
9517, 99897, 5832.038, 14.5754
9518, 98361, 5831.977, 14.5752
9519, 97329, 5831.916, 14.5751
9520, 97947, 5831.855, 14.5749
9521, 100170, 5831.794, 14.5748
9522, 103018, 5831.733, 14.5746
9523, 105411, 5831.672, 14.5745
9524, 106407, 5831.611, 14.5743
9525, 105468, 5831.549, 14.5742
9526, 103180, 5831.488, 14.5740
9527, 101084, 5831.427, 14.5739
9528, 100111, 5831.366, 14.5737
9529, 99718, 5831.305, 14.5736
9530, 99104, 5831.244, 14.5734
9531, 98582, 5831.183, 14.5733
9532, 98934, 5831.121, 14.5731
9533, 100037, 5831.060, 14.5729
9534, 101096, 5830.999, 14.5728
9535, 101775, 5830.938, 14.5726
9536, 102194, 5830.877, 14.5725
9537, 102201, 5830.816, 14.5723
9538, 101728, 5830.755, 14.5722
9539, 101547, 5830.694, 14.5720
9540, 102567, 5830.632, 14.5719
9541, 104431, 5830.571, 14.5717
9542, 105797, 5830.510, 14.5716
9543, 105974, 5830.449, 14.5714
9544, 105355, 5830.388, 14.5713
9545, 104308, 5830.327, 14.5711
9546, 102731, 5830.266, 14.5710
9547, 100873, 5830.204, 14.5708
9548, 99607, 5830.143, 14.5707
9549, 99472, 5830.082, 14.5705
9550, 100089, 5830.021, 14.5703
9551, 100740, 5829.960, 14.5702
9552, 100974, 5829.899, 14.5700
9553, 100563, 5829.838, 14.5699
9554, 99554, 5829.777, 14.5697
9555, 98466, 5829.715, 14.5696
9556, 97839, 5829.654, 14.5694
9557, 97624, 5829.593, 14.5693
9558, 97707, 5829.532, 14.5691
9559, 98804, 5829.471, 14.5690
9560, 101719, 5829.410, 14.5688
9561, 105612, 5829.349, 14.5687
9562, 108260, 5829.287, 14.5685
9563, 108506, 5829.226, 14.5684
9564, 107447, 5829.165, 14.5682
9565, 106706, 5829.104, 14.5681
9566, 106567, 5829.043, 14.5679
9567, 106551, 5828.982, 14.5678
9568, 106854, 5828.921, 14.5676
9569, 108114, 5828.860, 14.5674
9570, 110252, 5828.798, 14.5673
9571, 112491, 5828.737, 14.5671
9572, 114281, 5828.676, 14.5670
9573, 115468, 5828.615, 14.5668
9574, 115812, 5828.554, 14.5667
9575, 115101, 5828.493, 14.5665
9576, 113672, 5828.432, 14.5664
9577, 112208, 5828.370, 14.5662
9578, 111038, 5828.309, 14.5661
9579, 110074, 5828.248, 14.5659
9580, 109332, 5828.187, 14.5658
9581, 109046, 5828.126, 14.5656
9582, 109214, 5828.065, 14.5655
9583, 109435, 5828.004, 14.5653
9584, 109245, 5827.943, 14.5652
9585, 108504, 5827.881, 14.5650
9586, 107472, 5827.820, 14.5648
9587, 106645, 5827.759, 14.5647
9588, 106351, 5827.698, 14.5645
9589, 106466, 5827.637, 14.5644
9590, 106640, 5827.576, 14.5642
9591, 106710, 5827.515, 14.5641
9592, 106557, 5827.453, 14.5639
9593, 105689, 5827.392, 14.5638
9594, 103664, 5827.331, 14.5636
9595, 101083, 5827.270, 14.5635
9596, 99463, 5827.209, 14.5633
9597, 99714, 5827.148, 14.5632
9598, 101241, 5827.087, 14.5630
9599, 102860, 5827.026, 14.5629
9600, 103942, 5826.964, 14.5627
9601, 104217, 5826.903, 14.5626
9602, 103233, 5826.842, 14.5624
9603, 100936, 5826.781, 14.5623
9604, 98384, 5826.720, 14.5621
9605, 97012, 5826.659, 14.5619
9606, 97209, 5826.598, 14.5618
9607, 98224, 5826.536, 14.5616
9608, 99283, 5826.475, 14.5615
9609, 100190, 5826.414, 14.5613
9610, 100943, 5826.353, 14.5612
9611, 101514, 5826.292, 14.5610
9612, 102032, 5826.231, 14.5609
9613, 102656, 5826.170, 14.5607
9614, 103156, 5826.109, 14.5606
9615, 103057, 5826.047, 14.5604
9616, 102242, 5825.986, 14.5603
9617, 101046, 5825.925, 14.5601
9618, 99834, 5825.864, 14.5600
9619, 98888, 5825.803, 14.5598
9620, 98627, 5825.742, 14.5597
9621, 99354, 5825.681, 14.5595
9622, 100715, 5825.619, 14.5593
9623, 101868, 5825.558, 14.5592
9624, 102360, 5825.497, 14.5590
9625, 102529, 5825.436, 14.5589
9626, 102892, 5825.375, 14.5587
9627, 103499, 5825.314, 14.5586
9628, 104075, 5825.253, 14.5584
9629, 104594, 5825.192, 14.5583
9630, 105427, 5825.130, 14.5581
9631, 106843, 5825.069, 14.5580
9632, 108394, 5825.008, 14.5578
9633, 109067, 5824.947, 14.5577
9634, 108360, 5824.886, 14.5575
9635, 107159, 5824.825, 14.5574
9636, 107027, 5824.764, 14.5572
9637, 108415, 5824.702, 14.5571
9638, 110086, 5824.641, 14.5569
9639, 110613, 5824.580, 14.5568
9640, 109843, 5824.519, 14.5566
9641, 108462, 5824.458, 14.5564
9642, 106819, 5824.397, 14.5563
9643, 105037, 5824.336, 14.5561
9644, 103823, 5824.275, 14.5560
9645, 104027, 5824.213, 14.5558
9646, 105359, 5824.152, 14.5557
9647, 106476, 5824.091, 14.5555
9648, 106565, 5824.030, 14.5554
9649, 106158, 5823.969, 14.5552
9650, 106114, 5823.908, 14.5551
9651, 106446, 5823.847, 14.5549
9652, 106479, 5823.785, 14.5548
9653, 105689, 5823.724, 14.5546
9654, 104118, 5823.663, 14.5545
9655, 102297, 5823.602, 14.5543
9656, 100952, 5823.541, 14.5542
9657, 100419, 5823.480, 14.5540
9658, 100199, 5823.419, 14.5538
9659, 99458, 5823.358, 14.5537
9660, 98095, 5823.296, 14.5535
9661, 96887, 5823.235, 14.5534
9662, 96455, 5823.174, 14.5532
9663, 96510, 5823.113, 14.5531
9664, 96348, 5823.052, 14.5529
9665, 95729, 5822.991, 14.5528
9666, 95055, 5822.930, 14.5526
9667, 94915, 5822.869, 14.5525
9668, 95570, 5822.807, 14.5523
9669, 96601, 5822.746, 14.5522
9670, 97038, 5822.685, 14.5520
9671, 96240, 5822.624, 14.5519
9672, 94683, 5822.563, 14.5517
9673, 93477, 5822.502, 14.5516
9674, 93087, 5822.441, 14.5514
9675, 93052, 5822.379, 14.5513
9676, 93029, 5822.318, 14.5511
9677, 93380, 5822.257, 14.5509
9678, 94373, 5822.196, 14.5508
9679, 95456, 5822.135, 14.5506
9680, 95925, 5822.074, 14.5505
9681, 95951, 5822.013, 14.5503
9682, 96355, 5821.952, 14.5502
9683, 97568, 5821.890, 14.5500
9684, 99241, 5821.829, 14.5499
9685, 100712, 5821.768, 14.5497
9686, 101408, 5821.707, 14.5496
9687, 100908, 5821.646, 14.5494
9688, 99094, 5821.585, 14.5493
9689, 96392, 5821.524, 14.5491
9690, 93634, 5821.462, 14.5490
9691, 91547, 5821.401, 14.5488
9692, 90448, 5821.340, 14.5487
9693, 90296, 5821.279, 14.5485
9694, 90770, 5821.218, 14.5483
9695, 91302, 5821.157, 14.5482
9696, 91310, 5821.096, 14.5480
9697, 90677, 5821.035, 14.5479
9698, 90012, 5820.973, 14.5477
9699, 90189, 5820.912, 14.5476
9700, 91399, 5820.851, 14.5474
9701, 92763, 5820.790, 14.5473
9702, 93250, 5820.729, 14.5471
9703, 93041, 5820.668, 14.5470
9704, 93485, 5820.607, 14.5468
9705, 95402, 5820.545, 14.5467
9706, 97858, 5820.484, 14.5465
9707, 99100, 5820.423, 14.5464
9708, 98380, 5820.362, 14.5462
9709, 96425, 5820.301, 14.5461
9710, 94474, 5820.240, 14.5459
9711, 93551, 5820.179, 14.5458
9712, 94307, 5820.118, 14.5456
9713, 96622, 5820.056, 14.5454
9714, 99262, 5819.995, 14.5453
9715, 100784, 5819.934, 14.5451
9716, 100981, 5819.873, 14.5450
9717, 100879, 5819.812, 14.5448
9718, 101321, 5819.751, 14.5447
9719, 102286, 5819.690, 14.5445
9720, 103505, 5819.628, 14.5444
9721, 104741, 5819.567, 14.5442
9722, 105298, 5819.506, 14.5441
9723, 104405, 5819.445, 14.5439
9724, 102569, 5819.384, 14.5438
9725, 101594, 5819.323, 14.5436
9726, 102660, 5819.262, 14.5435
9727, 105158, 5819.201, 14.5433
9728, 107858, 5819.139, 14.5432
9729, 110209, 5819.078, 14.5430
9730, 111767, 5819.017, 14.5428
9731, 111507, 5818.956, 14.5427
9732, 108951, 5818.895, 14.5425
9733, 105347, 5818.834, 14.5424
9734, 102540, 5818.773, 14.5422
9735, 100977, 5818.711, 14.5421
9736, 99856, 5818.650, 14.5419
9737, 98830, 5818.589, 14.5418
9738, 98393, 5818.528, 14.5416
9739, 98733, 5818.467, 14.5415
9740, 99385, 5818.406, 14.5413
9741, 100118, 5818.345, 14.5412
9742, 101156, 5818.284, 14.5410
9743, 102338, 5818.222, 14.5409
9744, 102952, 5818.161, 14.5407
9745, 102703, 5818.100, 14.5406
9746, 102217, 5818.039, 14.5404
9747, 102240, 5817.978, 14.5402
9748, 102814, 5817.917, 14.5401
9749, 103413, 5817.856, 14.5399
9750, 103577, 5817.794, 14.5398
9751, 103329, 5817.733, 14.5396
9752, 103259, 5817.672, 14.5395
9753, 104156, 5817.611, 14.5393
9754, 106195, 5817.550, 14.5392
9755, 108632, 5817.489, 14.5390
9756, 110569, 5817.428, 14.5389
9757, 111753, 5817.367, 14.5387
9758, 112276, 5817.305, 14.5386
9759, 112074, 5817.244, 14.5384
9760, 111390, 5817.183, 14.5383
9761, 111190, 5817.122, 14.5381
9762, 112105, 5817.061, 14.5380
9763, 113223, 5817.000, 14.5378
9764, 112994, 5816.939, 14.5377
9765, 111263, 5816.877, 14.5375
9766, 109423, 5816.816, 14.5373
9767, 108592, 5816.755, 14.5372
9768, 108630, 5816.694, 14.5370
9769, 108998, 5816.633, 14.5369
9770, 109397, 5816.572, 14.5367
9771, 109370, 5816.511, 14.5366
9772, 108468, 5816.450, 14.5364
9773, 107267, 5816.388, 14.5363
9774, 107159, 5816.327, 14.5361
9775, 108560, 5816.266, 14.5360
9776, 110230, 5816.205, 14.5358
9777, 111004, 5816.144, 14.5357
9778, 111252, 5816.083, 14.5355
9779, 111827, 5816.022, 14.5354
9780, 112431, 5815.960, 14.5352
9781, 112088, 5815.899, 14.5351
9782, 110756, 5815.838, 14.5349
9783, 109382, 5815.777, 14.5347
9784, 108535, 5815.716, 14.5346
9785, 107883, 5815.655, 14.5344
9786, 107065, 5815.594, 14.5343
9787, 106319, 5815.533, 14.5341
9788, 105976, 5815.471, 14.5340
9789, 105862, 5815.410, 14.5338
9790, 105561, 5815.349, 14.5337
9791, 105141, 5815.288, 14.5335
9792, 105301, 5815.227, 14.5334
9793, 106557, 5815.166, 14.5332
9794, 108305, 5815.105, 14.5331
9795, 109099, 5815.043, 14.5329
9796, 108272, 5814.982, 14.5328
9797, 106959, 5814.921, 14.5326
9798, 106853, 5814.860, 14.5325
9799, 108150, 5814.799, 14.5323
9800, 109546, 5814.738, 14.5322
9801, 110160, 5814.677, 14.5320
9802, 110356, 5814.616, 14.5318
9803, 110482, 5814.554, 14.5317
9804, 110053, 5814.493, 14.5315
9805, 108978, 5814.432, 14.5314
9806, 108514, 5814.371, 14.5312
9807, 109849, 5814.310, 14.5311
9808, 112285, 5814.249, 14.5309
9809, 113848, 5814.188, 14.5308
9810, 113505, 5814.126, 14.5306
9811, 111985, 5814.065, 14.5305
9812, 110688, 5814.004, 14.5303
9813, 110518, 5813.943, 14.5302
9814, 111516, 5813.882, 14.5300
9815, 112811, 5813.821, 14.5299
9816, 113056, 5813.760, 14.5297
9817, 111710, 5813.699, 14.5296
9818, 109829, 5813.637, 14.5294
9819, 108946, 5813.576, 14.5292
9820, 109283, 5813.515, 14.5291
9821, 109694, 5813.454, 14.5289
9822, 109251, 5813.393, 14.5288
9823, 108086, 5813.332, 14.5286
9824, 106678, 5813.271, 14.5285
9825, 105191, 5813.209, 14.5283
9826, 103775, 5813.148, 14.5282
9827, 102824, 5813.087, 14.5280
9828, 102567, 5813.026, 14.5279
9829, 102787, 5812.965, 14.5277
9830, 103193, 5812.904, 14.5276
9831, 103715, 5812.843, 14.5274
9832, 104253, 5812.782, 14.5273
9833, 104501, 5812.720, 14.5271
9834, 104226, 5812.659, 14.5270
9835, 103424, 5812.598, 14.5268
9836, 102157, 5812.537, 14.5267
9837, 100572, 5812.476, 14.5265
9838, 99198, 5812.415, 14.5263
9839, 98803, 5812.354, 14.5262
9840, 99737, 5812.292, 14.5260
9841, 101639, 5812.231, 14.5259
9842, 103882, 5812.170, 14.5257
9843, 106015, 5812.109, 14.5256
9844, 107703, 5812.048, 14.5254
9845, 108637, 5811.987, 14.5253
9846, 108845, 5811.926, 14.5251
9847, 108817, 5811.865, 14.5250
9848, 108997, 5811.803, 14.5248
9849, 109176, 5811.742, 14.5247
9850, 108628, 5811.681, 14.5245
9851, 106910, 5811.620, 14.5244
9852, 104445, 5811.559, 14.5242
9853, 102285, 5811.498, 14.5241
9854, 101295, 5811.437, 14.5239
9855, 101618, 5811.376, 14.5237
9856, 102870, 5811.314, 14.5236
9857, 104595, 5811.253, 14.5234
9858, 106284, 5811.192, 14.5233
9859, 107147, 5811.131, 14.5231
9860, 106474, 5811.070, 14.5230
9861, 104454, 5811.009, 14.5228
9862, 102152, 5810.948, 14.5227
9863, 100378, 5810.886, 14.5225
9864, 98932, 5810.825, 14.5224
9865, 97333, 5810.764, 14.5222
9866, 95800, 5810.703, 14.5221
9867, 94976, 5810.642, 14.5219
9868, 95037, 5810.581, 14.5218
9869, 95777, 5810.520, 14.5216
9870, 97379, 5810.459, 14.5215
9871, 100270, 5810.397, 14.5213
9872, 104079, 5810.336, 14.5212
9873, 107446, 5810.275, 14.5210
9874, 109150, 5810.214, 14.5208
9875, 109051, 5810.153, 14.5207
9876, 107794, 5810.092, 14.5205
9877, 106047, 5810.031, 14.5204
9878, 104266, 5809.969, 14.5202
9879, 102734, 5809.908, 14.5201
9880, 101461, 5809.847, 14.5199
9881, 100271, 5809.786, 14.5198
9882, 99186, 5809.725, 14.5196
9883, 98534, 5809.664, 14.5195
9884, 98426, 5809.603, 14.5193
9885, 98382, 5809.542, 14.5192
9886, 97760, 5809.480, 14.5190
9887, 96525, 5809.419, 14.5189
9888, 95416, 5809.358, 14.5187
9889, 95302, 5809.297, 14.5186
9890, 96390, 5809.236, 14.5184
9891, 97946, 5809.175, 14.5182
9892, 98816, 5809.114, 14.5181
9893, 98398, 5809.052, 14.5179
9894, 97231, 5808.991, 14.5178
9895, 96584, 5808.930, 14.5176
9896, 97387, 5808.869, 14.5175
9897, 99433, 5808.808, 14.5173
9898, 101508, 5808.747, 14.5172
9899, 102307, 5808.686, 14.5170
9900, 101430, 5808.625, 14.5169
9901, 99641, 5808.563, 14.5167
9902, 98124, 5808.502, 14.5166
9903, 97491, 5808.441, 14.5164
9904, 97648, 5808.380, 14.5163
9905, 98324, 5808.319, 14.5161
9906, 99193, 5808.258, 14.5160
9907, 99553, 5808.197, 14.5158
9908, 98749, 5808.135, 14.5157
9909, 97311, 5808.074, 14.5155
9910, 96888, 5808.013, 14.5153
9911, 98326, 5807.952, 14.5152
9912, 100383, 5807.891, 14.5150
9913, 101196, 5807.830, 14.5149
9914, 100563, 5807.769, 14.5147
9915, 99801, 5807.708, 14.5146
9916, 99648, 5807.646, 14.5144
9917, 99489, 5807.585, 14.5143
9918, 98782, 5807.524, 14.5141
9919, 98039, 5807.463, 14.5140
9920, 97951, 5807.402, 14.5138
9921, 98361, 5807.341, 14.5137
9922, 98673, 5807.280, 14.5135
9923, 98745, 5807.218, 14.5134
9924, 98968, 5807.157, 14.5132
9925, 99865, 5807.096, 14.5131
9926, 101813, 5807.035, 14.5129
9927, 104637, 5806.974, 14.5127
9928, 107299, 5806.913, 14.5126
9929, 108704, 5806.852, 14.5124
9930, 109099, 5806.791, 14.5123
9931, 109911, 5806.729, 14.5121
9932, 111750, 5806.668, 14.5120
9933, 113369, 5806.607, 14.5118
9934, 113268, 5806.546, 14.5117
9935, 111682, 5806.485, 14.5115
9936, 110106, 5806.424, 14.5114
9937, 109316, 5806.363, 14.5112
9938, 108815, 5806.301, 14.5111
9939, 108039, 5806.240, 14.5109
9940, 107216, 5806.179, 14.5108
9941, 106980, 5806.118, 14.5106
9942, 107792, 5806.057, 14.5105
9943, 109716, 5805.996, 14.5103
9944, 112124, 5805.935, 14.5102
9945, 113658, 5805.874, 14.5100
9946, 113305, 5805.812, 14.5098
9947, 111733, 5805.751, 14.5097
9948, 110842, 5805.690, 14.5095
9949, 111621, 5805.629, 14.5094
9950, 113000, 5805.568, 14.5092
9951, 113180, 5805.507, 14.5091
9952, 111541, 5805.446, 14.5089
9953, 108773, 5805.384, 14.5088
9954, 105714, 5805.323, 14.5086
9955, 102937, 5805.262, 14.5085
9956, 101210, 5805.201, 14.5083
9957, 101284, 5805.140, 14.5082
9958, 102799, 5805.079, 14.5080
9959, 104104, 5805.018, 14.5079
9960, 103799, 5804.957, 14.5077
9961, 102157, 5804.895, 14.5076
9962, 100551, 5804.834, 14.5074
9963, 99779, 5804.773, 14.5072
9964, 99601, 5804.712, 14.5071
9965, 99840, 5804.651, 14.5069
9966, 101052, 5804.590, 14.5068
9967, 103669, 5804.529, 14.5066
9968, 106992, 5804.467, 14.5065
9969, 109578, 5804.406, 14.5063
9970, 110474, 5804.345, 14.5062
9971, 109704, 5804.284, 14.5060
9972, 107806, 5804.223, 14.5059
9973, 105396, 5804.162, 14.5057
9974, 103144, 5804.101, 14.5056
9975, 101638, 5804.040, 14.5054
9976, 100970, 5803.978, 14.5053
9977, 100592, 5803.917, 14.5051
9978, 99783, 5803.856, 14.5050
9979, 98304, 5803.795, 14.5048
9980, 96687, 5803.734, 14.5047
9981, 95806, 5803.673, 14.5045
9982, 95950, 5803.612, 14.5043
9983, 96312, 5803.550, 14.5042
9984, 95769, 5803.489, 14.5040
9985, 94364, 5803.428, 14.5039
9986, 93673, 5803.367, 14.5037
9987, 95381, 5803.306, 14.5036
9988, 99635, 5803.245, 14.5034
9989, 104894, 5803.184, 14.5033
9990, 109001, 5803.123, 14.5031
9991, 110367, 5803.061, 14.5030
9992, 108859, 5803.000, 14.5028
9993, 106122, 5802.939, 14.5027
9994, 104472, 5802.878, 14.5025
9995, 104764, 5802.817, 14.5024
9996, 105744, 5802.756, 14.5022
9997, 106058, 5802.695, 14.5021
9998, 106131, 5802.633, 14.5019
9999, 107076, 5802.572, 14.5017
10000, 108469, 5802.511, 14.5016
10001, 108754, 5802.450, 14.5014
10002, 107661, 5802.389, 14.5013
10003, 106565, 5802.328, 14.5011
10004, 106213, 5802.267, 14.5010
10005, 105677, 5802.206, 14.5008
10006, 104176, 5802.144, 14.5007
10007, 102475, 5802.083, 14.5005
10008, 101565, 5802.022, 14.5004
10009, 101156, 5801.961, 14.5002
10010, 100580, 5801.900, 14.5001
10011, 100221, 5801.839, 14.4999
10012, 100766, 5801.778, 14.4998
10013, 101638, 5801.716, 14.4996
10014, 101536, 5801.655, 14.4995
10015, 100300, 5801.594, 14.4993
10016, 99087, 5801.533, 14.4992
10017, 98689, 5801.472, 14.4990
10018, 98620, 5801.411, 14.4988
10019, 98037, 5801.350, 14.4987
10020, 96836, 5801.289, 14.4985
10021, 95608, 5801.227, 14.4984
10022, 94970, 5801.166, 14.4982
10023, 95103, 5801.105, 14.4981
10024, 95763, 5801.044, 14.4979
10025, 96740, 5800.983, 14.4978
10026, 98265, 5800.922, 14.4976
10027, 100560, 5800.861, 14.4975
10028, 102887, 5800.800, 14.4973
10029, 103741, 5800.738, 14.4972
10030, 102610, 5800.677, 14.4970
10031, 100961, 5800.616, 14.4969
10032, 100771, 5800.555, 14.4967
10033, 102401, 5800.494, 14.4966
10034, 104555, 5800.433, 14.4964
10035, 105890, 5800.372, 14.4962
10036, 105906, 5800.310, 14.4961
10037, 104578, 5800.249, 14.4959
10038, 102193, 5800.188, 14.4958
10039, 99648, 5800.127, 14.4956
10040, 98129, 5800.066, 14.4955
10041, 98171, 5800.005, 14.4953
10042, 99329, 5799.944, 14.4952
10043, 100649, 5799.883, 14.4950
10044, 101147, 5799.821, 14.4949
10045, 100189, 5799.760, 14.4947
10046, 98130, 5799.699, 14.4946
10047, 96407, 5799.638, 14.4944
10048, 96280, 5799.577, 14.4943
10049, 97539, 5799.516, 14.4941
10050, 99012, 5799.455, 14.4940
10051, 100140, 5799.393, 14.4938
10052, 101295, 5799.332, 14.4937
10053, 102686, 5799.271, 14.4935
10054, 103898, 5799.210, 14.4933
10055, 104603, 5799.149, 14.4932
10056, 104881, 5799.088, 14.4930
10057, 104663, 5799.027, 14.4929
10058, 103646, 5798.966, 14.4927
10059, 102124, 5798.904, 14.4926
10060, 101213, 5798.843, 14.4924
10061, 101844, 5798.782, 14.4923
10062, 103877, 5798.721, 14.4921
10063, 106414, 5798.660, 14.4920
10064, 108544, 5798.599, 14.4918
10065, 109751, 5798.538, 14.4917
10066, 110122, 5798.476, 14.4915
10067, 110301, 5798.415, 14.4914
10068, 110735, 5798.354, 14.4912
10069, 110879, 5798.293, 14.4911
10070, 109759, 5798.232, 14.4909
10071, 107418, 5798.171, 14.4907
10072, 105151, 5798.110, 14.4906
10073, 104084, 5798.049, 14.4904
10074, 104162, 5797.987, 14.4903
10075, 104692, 5797.926, 14.4901
10076, 105136, 5797.865, 14.4900
10077, 105059, 5797.804, 14.4898
10078, 104137, 5797.743, 14.4897
10079, 102812, 5797.682, 14.4895
10080, 102300, 5797.621, 14.4894
10081, 103274, 5797.559, 14.4892
10082, 104987, 5797.498, 14.4891
10083, 106156, 5797.437, 14.4889
10084, 106337, 5797.376, 14.4888
10085, 105910, 5797.315, 14.4886
10086, 105277, 5797.254, 14.4885
10087, 104705, 5797.193, 14.4883
10088, 104546, 5797.132, 14.4882
10089, 104857, 5797.070, 14.4880
10090, 105032, 5797.009, 14.4878
10091, 104474, 5796.948, 14.4877
10092, 103458, 5796.887, 14.4875
10093, 102721, 5796.826, 14.4874
10094, 102429, 5796.765, 14.4872
10095, 102249, 5796.704, 14.4871
10096, 102328, 5796.642, 14.4869
10097, 103329, 5796.581, 14.4868
10098, 105394, 5796.520, 14.4866
10099, 107791, 5796.459, 14.4865
10100, 109839, 5796.398, 14.4863
10101, 111560, 5796.337, 14.4862
10102, 113059, 5796.276, 14.4860
10103, 113838, 5796.215, 14.4859
10104, 113321, 5796.153, 14.4857
10105, 111738, 5796.092, 14.4856
10106, 109920, 5796.031, 14.4854
10107, 108247, 5795.970, 14.4852
10108, 106293, 5795.909, 14.4851
10109, 103692, 5795.848, 14.4849
10110, 100988, 5795.787, 14.4848
10111, 99265, 5795.725, 14.4846
10112, 98977, 5795.664, 14.4845
10113, 99408, 5795.603, 14.4843
10114, 99460, 5795.542, 14.4842
10115, 98914, 5795.481, 14.4840
10116, 98676, 5795.420, 14.4839
10117, 99679, 5795.359, 14.4837
10118, 101618, 5795.298, 14.4836
10119, 102959, 5795.236, 14.4834
10120, 102301, 5795.175, 14.4833
10121, 99692, 5795.114, 14.4831
10122, 96560, 5795.053, 14.4830
10123, 94407, 5794.992, 14.4828
10124, 93690, 5794.931, 14.4827
10125, 93980, 5794.870, 14.4825
10126, 94862, 5794.808, 14.4823
10127, 96263, 5794.747, 14.4822
10128, 97954, 5794.686, 14.4820
10129, 99290, 5794.625, 14.4819
10130, 99794, 5794.564, 14.4817
10131, 99671, 5794.503, 14.4816
10132, 99425, 5794.442, 14.4814
10133, 99201, 5794.381, 14.4813
10134, 98957, 5794.319, 14.4811
10135, 98980, 5794.258, 14.4810
10136, 99582, 5794.197, 14.4808
10137, 100342, 5794.136, 14.4807
10138, 100354, 5794.075, 14.4805
10139, 99469, 5794.014, 14.4804
10140, 98604, 5793.953, 14.4802
10141, 98422, 5793.891, 14.4801
10142, 98256, 5793.830, 14.4799
10143, 97044, 5793.769, 14.4797
10144, 95070, 5793.708, 14.4796
10145, 94010, 5793.647, 14.4794
10146, 95034, 5793.586, 14.4793
10147, 97383, 5793.525, 14.4791
10148, 99165, 5793.464, 14.4790
10149, 99350, 5793.402, 14.4788
10150, 98665, 5793.341, 14.4787
10151, 98587, 5793.280, 14.4785
10152, 99765, 5793.219, 14.4784
10153, 101571, 5793.158, 14.4782
10154, 102891, 5793.097, 14.4781
10155, 103043, 5793.036, 14.4779
10156, 102025, 5792.974, 14.4778
10157, 100364, 5792.913, 14.4776
10158, 98930, 5792.852, 14.4775
10159, 98488, 5792.791, 14.4773
10160, 99067, 5792.730, 14.4772
10161, 99935, 5792.669, 14.4770
10162, 100465, 5792.608, 14.4768
10163, 100800, 5792.547, 14.4767
10164, 101327, 5792.485, 14.4765
10165, 101826, 5792.424, 14.4764
10166, 101714, 5792.363, 14.4762
10167, 100972, 5792.302, 14.4761
10168, 100196, 5792.241, 14.4759
10169, 99752, 5792.180, 14.4758
10170, 99499, 5792.119, 14.4756
10171, 99393, 5792.057, 14.4755
10172, 99638, 5791.996, 14.4753
10173, 100031, 5791.935, 14.4752
10174, 99897, 5791.874, 14.4750
10175, 99106, 5791.813, 14.4749
10176, 98602, 5791.752, 14.4747
10177, 99361, 5791.691, 14.4746
10178, 101184, 5791.630, 14.4744
10179, 103051, 5791.568, 14.4742
10180, 104338, 5791.507, 14.4741
10181, 105142, 5791.446, 14.4739
10182, 105659, 5791.385, 14.4738
10183, 105887, 5791.324, 14.4736
10184, 105977, 5791.263, 14.4735
10185, 106276, 5791.202, 14.4733
10186, 106845, 5791.140, 14.4732
10187, 107235, 5791.079, 14.4730
10188, 106993, 5791.018, 14.4729
10189, 106160, 5790.957, 14.4727
10190, 105150, 5790.896, 14.4726
10191, 104234, 5790.835, 14.4724
10192, 103355, 5790.774, 14.4723
10193, 102422, 5790.713, 14.4721
10194, 101632, 5790.651, 14.4720
10195, 101263, 5790.590, 14.4718
10196, 101171, 5790.529, 14.4717
10197, 100780, 5790.468, 14.4715
10198, 99763, 5790.407, 14.4713
10199, 98530, 5790.346, 14.4712
10200, 97751, 5790.285, 14.4710
10201, 97631, 5790.223, 14.4709
10202, 98012, 5790.162, 14.4707
10203, 98878, 5790.101, 14.4706
10204, 100128, 5790.040, 14.4704
10205, 101033, 5789.979, 14.4703
10206, 100811, 5789.918, 14.4701
10207, 99880, 5789.857, 14.4700
10208, 99683, 5789.796, 14.4698
10209, 100893, 5789.734, 14.4697
10210, 102562, 5789.673, 14.4695
10211, 103540, 5789.612, 14.4694
10212, 103983, 5789.551, 14.4692
10213, 104708, 5789.490, 14.4691
10214, 105678, 5789.429, 14.4689
10215, 106104, 5789.368, 14.4687
10216, 105775, 5789.307, 14.4686
10217, 105305, 5789.245, 14.4684
10218, 105066, 5789.184, 14.4683
10219, 104711, 5789.123, 14.4681
10220, 103944, 5789.062, 14.4680
10221, 103114, 5789.001, 14.4678
10222, 102733, 5788.940, 14.4677
10223, 102877, 5788.879, 14.4675
10224, 103306, 5788.817, 14.4674
10225, 103854, 5788.756, 14.4672
10226, 104467, 5788.695, 14.4671
10227, 105099, 5788.634, 14.4669
10228, 105764, 5788.573, 14.4668
10229, 106536, 5788.512, 14.4666
10230, 107387, 5788.451, 14.4665
10231, 108111, 5788.390, 14.4663
10232, 108496, 5788.328, 14.4662
10233, 108525, 5788.267, 14.4660
10234, 108414, 5788.206, 14.4658
10235, 108414, 5788.145, 14.4657
10236, 108424, 5788.084, 14.4655
10237, 107830, 5788.023, 14.4654
10238, 106085, 5787.962, 14.4652
10239, 103596, 5787.900, 14.4651
10240, 101690, 5787.839, 14.4649
10241, 101405, 5787.778, 14.4648
10242, 102545, 5787.717, 14.4646
10243, 104156, 5787.656, 14.4645
10244, 105554, 5787.595, 14.4643
10245, 106547, 5787.534, 14.4642
10246, 107084, 5787.473, 14.4640
10247, 107265, 5787.411, 14.4639
10248, 107481, 5787.350, 14.4637
10249, 107970, 5787.289, 14.4636
10250, 108347, 5787.228, 14.4634
10251, 108117, 5787.167, 14.4632
10252, 107517, 5787.106, 14.4631
10253, 107299, 5787.045, 14.4629
10254, 107737, 5786.983, 14.4628
10255, 108377, 5786.922, 14.4626
10256, 108719, 5786.861, 14.4625
10257, 108548, 5786.800, 14.4623
10258, 107571, 5786.739, 14.4622
10259, 105410, 5786.678, 14.4620
10260, 102260, 5786.617, 14.4619
10261, 99151, 5786.556, 14.4617
10262, 97197, 5786.494, 14.4616
10263, 96761, 5786.433, 14.4614
10264, 97371, 5786.372, 14.4613
10265, 98141, 5786.311, 14.4611
10266, 98288, 5786.250, 14.4610
10267, 97614, 5786.189, 14.4608
10268, 96677, 5786.128, 14.4606
10269, 96268, 5786.066, 14.4605
10270, 96620, 5786.005, 14.4603
10271, 97281, 5785.944, 14.4602
10272, 97667, 5785.883, 14.4600
10273, 97506, 5785.822, 14.4599
10274, 96921, 5785.761, 14.4597
10275, 96410, 5785.700, 14.4596
10276, 96458, 5785.639, 14.4594
10277, 96753, 5785.577, 14.4593
10278, 96111, 5785.516, 14.4591
10279, 93924, 5785.455, 14.4590
10280, 91510, 5785.394, 14.4588
10281, 91134, 5785.333, 14.4587
10282, 93502, 5785.272, 14.4585
10283, 97029, 5785.211, 14.4584
10284, 99765, 5785.149, 14.4582
10285, 101250, 5785.088, 14.4581
10286, 102113, 5785.027, 14.4579
10287, 102663, 5784.966, 14.4577
10288, 102606, 5784.905, 14.4576
10289, 101776, 5784.844, 14.4574
10290, 100523, 5784.783, 14.4573
10291, 99515, 5784.722, 14.4571
10292, 99345, 5784.660, 14.4570
10293, 100045, 5784.599, 14.4568
10294, 100852, 5784.538, 14.4567
10295, 100963, 5784.477, 14.4565
10296, 100631, 5784.416, 14.4564
10297, 100896, 5784.355, 14.4562
10298, 101918, 5784.294, 14.4561
10299, 102392, 5784.232, 14.4559
10300, 101133, 5784.171, 14.4558
10301, 98577, 5784.110, 14.4556
10302, 96048, 5784.049, 14.4555
10303, 94212, 5783.988, 14.4553
10304, 93112, 5783.927, 14.4551
10305, 93122, 5783.866, 14.4550
10306, 94670, 5783.805, 14.4548
10307, 97215, 5783.743, 14.4547
10308, 99631, 5783.682, 14.4545
10309, 101636, 5783.621, 14.4544
10310, 103754, 5783.560, 14.4542
10311, 105668, 5783.499, 14.4541
10312, 105885, 5783.438, 14.4539
10313, 103793, 5783.377, 14.4538
10314, 101225, 5783.315, 14.4536
10315, 100869, 5783.254, 14.4535
10316, 103289, 5783.193, 14.4533
10317, 106315, 5783.132, 14.4532
10318, 107460, 5783.071, 14.4530
10319, 106308, 5783.010, 14.4529
10320, 104261, 5782.949, 14.4527
10321, 102532, 5782.888, 14.4526
10322, 101077, 5782.826, 14.4524
10323, 99460, 5782.765, 14.4522
10324, 98085, 5782.704, 14.4521
10325, 97988, 5782.643, 14.4519
10326, 99564, 5782.582, 14.4518
10327, 101944, 5782.521, 14.4516
10328, 103658, 5782.460, 14.4515
10329, 103619, 5782.398, 14.4513
10330, 101617, 5782.337, 14.4512
10331, 98535, 5782.276, 14.4510
10332, 96195, 5782.215, 14.4509
10333, 96231, 5782.154, 14.4507
10334, 98576, 5782.093, 14.4506
10335, 101453, 5782.032, 14.4504
10336, 103246, 5781.971, 14.4503
10337, 103873, 5781.909, 14.4501
10338, 103904, 5781.848, 14.4500
10339, 103192, 5781.787, 14.4498
10340, 101397, 5781.726, 14.4496
10341, 99369, 5781.665, 14.4495
10342, 98651, 5781.604, 14.4493
10343, 99489, 5781.543, 14.4492
10344, 100407, 5781.481, 14.4490
10345, 100035, 5781.420, 14.4489
10346, 98549, 5781.359, 14.4487
10347, 97067, 5781.298, 14.4486
10348, 96470, 5781.237, 14.4484
10349, 97120, 5781.176, 14.4483
10350, 98773, 5781.115, 14.4481
10351, 100264, 5781.054, 14.4480
10352, 100169, 5780.992, 14.4478
10353, 98577, 5780.931, 14.4477
10354, 97499, 5780.870, 14.4475
10355, 98694, 5780.809, 14.4474
10356, 101568, 5780.748, 14.4472
10357, 104071, 5780.687, 14.4471
10358, 105147, 5780.626, 14.4469
10359, 105305, 5780.564, 14.4467
10360, 105120, 5780.503, 14.4466
10361, 104426, 5780.442, 14.4464
10362, 103133, 5780.381, 14.4463
10363, 101801, 5780.320, 14.4461
10364, 100992, 5780.259, 14.4460
10365, 100752, 5780.198, 14.4458
10366, 101015, 5780.137, 14.4457
10367, 101816, 5780.075, 14.4455
10368, 102759, 5780.014, 14.4454
10369, 102962, 5779.953, 14.4452
10370, 102096, 5779.892, 14.4451
10371, 101035, 5779.831, 14.4449
10372, 100948, 5779.770, 14.4448
10373, 102078, 5779.709, 14.4446
10374, 103809, 5779.647, 14.4445
10375, 105496, 5779.586, 14.4443
10376, 106714, 5779.525, 14.4441
10377, 107050, 5779.464, 14.4440
10378, 106373, 5779.403, 14.4438
10379, 105172, 5779.342, 14.4437
10380, 104014, 5779.281, 14.4435
10381, 102794, 5779.220, 14.4434
10382, 101143, 5779.158, 14.4432
10383, 99575, 5779.097, 14.4431
10384, 99361, 5779.036, 14.4429
10385, 100907, 5778.975, 14.4428
10386, 102930, 5778.914, 14.4426
10387, 103777, 5778.853, 14.4425
10388, 103180, 5778.792, 14.4423
10389, 102153, 5778.730, 14.4422
10390, 101490, 5778.669, 14.4420
10391, 101051, 5778.608, 14.4419
10392, 100499, 5778.547, 14.4417
10393, 99979, 5778.486, 14.4416
10394, 99787, 5778.425, 14.4414
10395, 99857, 5778.364, 14.4412
10396, 99993, 5778.303, 14.4411
10397, 100336, 5778.241, 14.4409
10398, 101192, 5778.180, 14.4408
10399, 102521, 5778.119, 14.4406
10400, 103952, 5778.058, 14.4405
10401, 105273, 5777.997, 14.4403
10402, 106549, 5777.936, 14.4402
10403, 107778, 5777.875, 14.4400
10404, 108763, 5777.814, 14.4399
10405, 109401, 5777.752, 14.4397
10406, 109753, 5777.691, 14.4396
10407, 109685, 5777.630, 14.4394
10408, 108855, 5777.569, 14.4393
10409, 107371, 5777.508, 14.4391
10410, 106118, 5777.447, 14.4390
10411, 105888, 5777.386, 14.4388
10412, 106268, 5777.324, 14.4386
10413, 105928, 5777.263, 14.4385
10414, 104171, 5777.202, 14.4383
10415, 101814, 5777.141, 14.4382
10416, 100391, 5777.080, 14.4380
10417, 100700, 5777.019, 14.4379
10418, 102258, 5776.958, 14.4377
10419, 103803, 5776.897, 14.4376
10420, 104209, 5776.835, 14.4374
10421, 103254, 5776.774, 14.4373
10422, 101817, 5776.713, 14.4371
10423, 101095, 5776.652, 14.4370
10424, 101413, 5776.591, 14.4368
10425, 102008, 5776.530, 14.4367
10426, 102131, 5776.469, 14.4365
10427, 101895, 5776.407, 14.4364
10428, 101661, 5776.346, 14.4362
10429, 101141, 5776.285, 14.4361
10430, 99834, 5776.224, 14.4359
10431, 98126, 5776.163, 14.4357
10432, 97119, 5776.102, 14.4356
10433, 97295, 5776.041, 14.4354
10434, 98090, 5775.980, 14.4353
10435, 98905, 5775.918, 14.4351
10436, 99755, 5775.857, 14.4350
10437, 100686, 5775.796, 14.4348
10438, 101425, 5775.735, 14.4347
10439, 102134, 5775.674, 14.4345
10440, 103658, 5775.613, 14.4344
10441, 106176, 5775.552, 14.4342
10442, 108233, 5775.490, 14.4341
10443, 108209, 5775.429, 14.4339
10444, 106587, 5775.368, 14.4338
10445, 105643, 5775.307, 14.4336
10446, 106729, 5775.246, 14.4335
10447, 108786, 5775.185, 14.4333
10448, 109868, 5775.124, 14.4331
10449, 109281, 5775.063, 14.4330
10450, 107695, 5775.001, 14.4328
10451, 105890, 5774.940, 14.4327
10452, 104276, 5774.879, 14.4325
10453, 103269, 5774.818, 14.4324
10454, 103192, 5774.757, 14.4322
10455, 103663, 5774.696, 14.4321
10456, 103705, 5774.635, 14.4319
10457, 102838, 5774.573, 14.4318
10458, 101760, 5774.512, 14.4316
10459, 101689, 5774.451, 14.4315
10460, 103084, 5774.390, 14.4313
10461, 105136, 5774.329, 14.4312
10462, 106402, 5774.268, 14.4310
10463, 105934, 5774.207, 14.4309
10464, 103983, 5774.146, 14.4307
10465, 101789, 5774.084, 14.4306
10466, 100567, 5774.023, 14.4304
10467, 100483, 5773.962, 14.4302
10468, 100593, 5773.901, 14.4301
10469, 99906, 5773.840, 14.4299
10470, 98554, 5773.779, 14.4298
10471, 97743, 5773.718, 14.4296
10472, 98403, 5773.656, 14.4295
10473, 100087, 5773.595, 14.4293
10474, 101522, 5773.534, 14.4292
10475, 102176, 5773.473, 14.4290
10476, 102802, 5773.412, 14.4289
10477, 104221, 5773.351, 14.4287
10478, 106032, 5773.290, 14.4286
10479, 107082, 5773.229, 14.4284
10480, 106966, 5773.167, 14.4283
10481, 106416, 5773.106, 14.4281
10482, 106149, 5773.045, 14.4280
10483, 106026, 5772.984, 14.4278
10484, 105651, 5772.923, 14.4276
10485, 105240, 5772.862, 14.4275
10486, 105283, 5772.801, 14.4273
10487, 105664, 5772.739, 14.4272
10488, 105794, 5772.678, 14.4270
10489, 105633, 5772.617, 14.4269
10490, 105902, 5772.556, 14.4267
10491, 107038, 5772.495, 14.4266
10492, 108417, 5772.434, 14.4264
10493, 109023, 5772.373, 14.4263
10494, 108604, 5772.312, 14.4261
10495, 107689, 5772.250, 14.4260
10496, 106623, 5772.189, 14.4258
10497, 105209, 5772.128, 14.4257
10498, 103477, 5772.067, 14.4255
10499, 102168, 5772.006, 14.4254
10500, 101931, 5771.945, 14.4252
10501, 102312, 5771.884, 14.4251
10502, 102234, 5771.822, 14.4249
10503, 101455, 5771.761, 14.4247
10504, 100945, 5771.700, 14.4246
10505, 101634, 5771.639, 14.4244
10506, 103401, 5771.578, 14.4243
10507, 105629, 5771.517, 14.4241
10508, 108105, 5771.456, 14.4240
10509, 110705, 5771.395, 14.4238
10510, 112698, 5771.333, 14.4237
10511, 113366, 5771.272, 14.4235
10512, 113182, 5771.211, 14.4234
10513, 113365, 5771.150, 14.4232
10514, 114099, 5771.089, 14.4231
10515, 114148, 5771.028, 14.4229
10516, 112673, 5770.967, 14.4228
10517, 110563, 5770.905, 14.4226
10518, 109243, 5770.844, 14.4225
10519, 108851, 5770.783, 14.4223
10520, 108463, 5770.722, 14.4221
10521, 107665, 5770.661, 14.4220
10522, 106891, 5770.600, 14.4218
10523, 106344, 5770.539, 14.4217
10524, 105611, 5770.478, 14.4215
10525, 104510, 5770.416, 14.4214
10526, 103519, 5770.355, 14.4212
10527, 103079, 5770.294, 14.4211
10528, 103064, 5770.233, 14.4209
10529, 103202, 5770.172, 14.4208
10530, 103362, 5770.111, 14.4206
10531, 103109, 5770.050, 14.4205
10532, 101571, 5769.988, 14.4203
10533, 98329, 5769.927, 14.4202
10534, 94164, 5769.866, 14.4200
10535, 90583, 5769.805, 14.4199
10536, 88789, 5769.744, 14.4197
10537, 89245, 5769.683, 14.4196
10538, 91596, 5769.622, 14.4194
10539, 94574, 5769.561, 14.4192
10540, 96530, 5769.499, 14.4191
10541, 96842, 5769.438, 14.4189
10542, 96669, 5769.377, 14.4188
10543, 97679, 5769.316, 14.4186
10544, 100129, 5769.255, 14.4185
10545, 102720, 5769.194, 14.4183
10546, 104163, 5769.133, 14.4182
10547, 104236, 5769.071, 14.4180
10548, 103389, 5769.010, 14.4179
10549, 102108, 5768.949, 14.4177
10550, 100904, 5768.888, 14.4176
10551, 100238, 5768.827, 14.4174
10552, 100151, 5768.766, 14.4173
10553, 100380, 5768.705, 14.4171
10554, 100949, 5768.644, 14.4170
10555, 102020, 5768.582, 14.4168
10556, 103023, 5768.521, 14.4166
10557, 102845, 5768.460, 14.4165
10558, 101433, 5768.399, 14.4163
10559, 100366, 5768.338, 14.4162
10560, 100945, 5768.277, 14.4160
10561, 102286, 5768.216, 14.4159
10562, 102378, 5768.154, 14.4157
10563, 100788, 5768.093, 14.4156
10564, 99147, 5768.032, 14.4154
10565, 98909, 5767.971, 14.4153
10566, 99761, 5767.910, 14.4151
10567, 100602, 5767.849, 14.4150
10568, 101115, 5767.788, 14.4148
10569, 101737, 5767.727, 14.4147
10570, 102675, 5767.665, 14.4145
10571, 103631, 5767.604, 14.4144
10572, 104097, 5767.543, 14.4142
10573, 103442, 5767.482, 14.4141
10574, 101184, 5767.421, 14.4139
10575, 97803, 5767.360, 14.4137
10576, 94962, 5767.299, 14.4136
10577, 94258, 5767.238, 14.4134
10578, 95788, 5767.176, 14.4133
10579, 98303, 5767.115, 14.4131
10580, 100532, 5767.054, 14.4130
10581, 101944, 5766.993, 14.4128
10582, 102571, 5766.932, 14.4127
10583, 102742, 5766.871, 14.4125
10584, 102920, 5766.810, 14.4124
10585, 103236, 5766.748, 14.4122
10586, 103229, 5766.687, 14.4121
10587, 102555, 5766.626, 14.4119
10588, 101770, 5766.565, 14.4118
10589, 101826, 5766.504, 14.4116
10590, 102839, 5766.443, 14.4115
10591, 103991, 5766.382, 14.4113
10592, 104574, 5766.321, 14.4111
10593, 104447, 5766.259, 14.4110
10594, 103500, 5766.198, 14.4108
10595, 101581, 5766.137, 14.4107
10596, 99300, 5766.076, 14.4105
10597, 98039, 5766.015, 14.4104
10598, 98598, 5765.954, 14.4102
10599, 100311, 5765.893, 14.4101
10600, 101935, 5765.831, 14.4099
10601, 102945, 5765.770, 14.4098
10602, 103556, 5765.709, 14.4096
10603, 104099, 5765.648, 14.4095
10604, 104939, 5765.587, 14.4093
10605, 106533, 5765.526, 14.4092
10606, 108820, 5765.465, 14.4090
10607, 110883, 5765.404, 14.4089
10608, 111846, 5765.342, 14.4087
10609, 111802, 5765.281, 14.4086
10610, 111229, 5765.220, 14.4084
10611, 109908, 5765.159, 14.4082
10612, 107348, 5765.098, 14.4081
10613, 104117, 5765.037, 14.4079
10614, 101731, 5764.976, 14.4078
10615, 101067, 5764.914, 14.4076
10616, 101751, 5764.853, 14.4075
10617, 103249, 5764.792, 14.4073
10618, 105559, 5764.731, 14.4072
10619, 108373, 5764.670, 14.4070
10620, 110525, 5764.609, 14.4069
10621, 111095, 5764.548, 14.4067
10622, 110546, 5764.487, 14.4066
10623, 109918, 5764.425, 14.4064
10624, 109291, 5764.364, 14.4063
10625, 107915, 5764.303, 14.4061
10626, 105721, 5764.242, 14.4060
10627, 103714, 5764.181, 14.4058
10628, 102640, 5764.120, 14.4056
10629, 102126, 5764.059, 14.4055
10630, 101555, 5763.997, 14.4053
10631, 101183, 5763.936, 14.4052
10632, 101673, 5763.875, 14.4050
10633, 102842, 5763.814, 14.4049
10634, 103700, 5763.753, 14.4047
10635, 103778, 5763.692, 14.4046
10636, 103752, 5763.631, 14.4044
10637, 104333, 5763.570, 14.4043
10638, 105025, 5763.508, 14.4041
10639, 104630, 5763.447, 14.4040
10640, 102881, 5763.386, 14.4038
10641, 100977, 5763.325, 14.4037
10642, 100246, 5763.264, 14.4035
10643, 100655, 5763.203, 14.4034
10644, 100995, 5763.142, 14.4032
10645, 100388, 5763.080, 14.4031
10646, 99247, 5763.019, 14.4029
10647, 98783, 5762.958, 14.4027
10648, 99781, 5762.897, 14.4026
10649, 101955, 5762.836, 14.4024
10650, 104331, 5762.775, 14.4023
10651, 106132, 5762.714, 14.4021
10652, 107240, 5762.653, 14.4020
10653, 107857, 5762.591, 14.4018
10654, 107923, 5762.530, 14.4017
10655, 107254, 5762.469, 14.4015
10656, 106204, 5762.408, 14.4014
10657, 105701, 5762.347, 14.4012
10658, 106224, 5762.286, 14.4011
10659, 107069, 5762.225, 14.4009
10660, 107123, 5762.163, 14.4008
10661, 106243, 5762.102, 14.4006
10662, 105393, 5762.041, 14.4005
10663, 105387, 5761.980, 14.4003
10664, 105956, 5761.919, 14.4001
10665, 106201, 5761.858, 14.4000
10666, 105628, 5761.797, 14.3998
10667, 104586, 5761.736, 14.3997
10668, 103890, 5761.674, 14.3995
10669, 104107, 5761.613, 14.3994
10670, 104997, 5761.552, 14.3992
10671, 105690, 5761.491, 14.3991
10672, 105697, 5761.430, 14.3989
10673, 105682, 5761.369, 14.3988
10674, 106703, 5761.308, 14.3986
10675, 108644, 5761.246, 14.3985
10676, 110005, 5761.185, 14.3983
10677, 109564, 5761.124, 14.3982
10678, 107787, 5761.063, 14.3980
10679, 106215, 5761.002, 14.3979
10680, 105785, 5760.941, 14.3977
10681, 106204, 5760.880, 14.3976
10682, 106622, 5760.819, 14.3974
10683, 106379, 5760.757, 14.3972
10684, 105260, 5760.696, 14.3971
10685, 103540, 5760.635, 14.3969
10686, 101850, 5760.574, 14.3968
10687, 100690, 5760.513, 14.3966
10688, 100107, 5760.452, 14.3965
10689, 100025, 5760.391, 14.3963
10690, 100590, 5760.329, 14.3962
10691, 101768, 5760.268, 14.3960
10692, 102864, 5760.207, 14.3959
10693, 103071, 5760.146, 14.3957
10694, 102521, 5760.085, 14.3956
10695, 102265, 5760.024, 14.3954
10696, 103082, 5759.963, 14.3953
10697, 104746, 5759.902, 14.3951
10698, 106521, 5759.840, 14.3950
10699, 107876, 5759.779, 14.3948
10700, 108557, 5759.718, 14.3946
10701, 108408, 5759.657, 14.3945
10702, 107516, 5759.596, 14.3943
10703, 106287, 5759.535, 14.3942
10704, 105170, 5759.474, 14.3940
10705, 104447, 5759.412, 14.3939
10706, 104369, 5759.351, 14.3937
10707, 105137, 5759.290, 14.3936
10708, 106530, 5759.229, 14.3934
10709, 107863, 5759.168, 14.3933
10710, 108494, 5759.107, 14.3931
10711, 108226, 5759.046, 14.3930
10712, 107167, 5758.985, 14.3928
10713, 105610, 5758.923, 14.3927
10714, 104185, 5758.862, 14.3925
10715, 103557, 5758.801, 14.3924
10716, 103557, 5758.740, 14.3922
10717, 103077, 5758.679, 14.3921
10718, 101379, 5758.618, 14.3919
10719, 99252, 5758.557, 14.3917
10720, 98271, 5758.495, 14.3916
10721, 99040, 5758.434, 14.3914
10722, 100700, 5758.373, 14.3913
10723, 102102, 5758.312, 14.3911
10724, 102844, 5758.251, 14.3910
10725, 103041, 5758.190, 14.3908
10726, 102671, 5758.129, 14.3907
10727, 101530, 5758.068, 14.3905
10728, 99635, 5758.006, 14.3904
10729, 97438, 5757.945, 14.3902
10730, 95725, 5757.884, 14.3901
10731, 95249, 5757.823, 14.3899
10732, 96192, 5757.762, 14.3898
10733, 97934, 5757.701, 14.3896
10734, 99531, 5757.640, 14.3895
10735, 100420, 5757.578, 14.3893
10736, 100501, 5757.517, 14.3891
10737, 99730, 5757.456, 14.3890
10738, 98160, 5757.395, 14.3888
10739, 96349, 5757.334, 14.3887
10740, 95135, 5757.273, 14.3885
10741, 94743, 5757.212, 14.3884
10742, 94592, 5757.151, 14.3882
10743, 94222, 5757.089, 14.3881
10744, 93983, 5757.028, 14.3879
10745, 94351, 5756.967, 14.3878
10746, 94928, 5756.906, 14.3876
10747, 94717, 5756.845, 14.3875
10748, 93345, 5756.784, 14.3873
10749, 91569, 5756.723, 14.3872
10750, 90531, 5756.661, 14.3870
10751, 90788, 5756.600, 14.3869
10752, 92124, 5756.539, 14.3867
10753, 93952, 5756.478, 14.3866
10754, 95755, 5756.417, 14.3864
10755, 97273, 5756.356, 14.3862
10756, 98516, 5756.295, 14.3861
10757, 99634, 5756.234, 14.3859
10758, 100803, 5756.172, 14.3858
10759, 102145, 5756.111, 14.3856
10760, 103618, 5756.050, 14.3855
10761, 104919, 5755.989, 14.3853
10762, 105604, 5755.928, 14.3852
10763, 105450, 5755.867, 14.3850
10764, 104650, 5755.806, 14.3849
10765, 103727, 5755.745, 14.3847
10766, 103317, 5755.683, 14.3846
10767, 103938, 5755.622, 14.3844
10768, 105567, 5755.561, 14.3843
10769, 107365, 5755.500, 14.3841
10770, 108227, 5755.439, 14.3840
10771, 107899, 5755.378, 14.3838
10772, 107300, 5755.317, 14.3836
10773, 107374, 5755.255, 14.3835
10774, 107846, 5755.194, 14.3833
10775, 107592, 5755.133, 14.3832
10776, 106251, 5755.072, 14.3830
10777, 104984, 5755.011, 14.3829
10778, 105309, 5754.950, 14.3827
10779, 107277, 5754.889, 14.3826
10780, 109098, 5754.828, 14.3824
10781, 108794, 5754.766, 14.3823
10782, 106270, 5754.705, 14.3821
10783, 103587, 5754.644, 14.3820
10784, 102933, 5754.583, 14.3818
10785, 104475, 5754.522, 14.3817
10786, 106475, 5754.461, 14.3815
10787, 107388, 5754.400, 14.3814
10788, 107233, 5754.338, 14.3812
10789, 106859, 5754.277, 14.3810
10790, 106640, 5754.216, 14.3809
10791, 106403, 5754.155, 14.3807
10792, 106079, 5754.094, 14.3806
10793, 105745, 5754.033, 14.3804
10794, 105330, 5753.972, 14.3803
10795, 104908, 5753.911, 14.3801
10796, 104954, 5753.849, 14.3800
10797, 105674, 5753.788, 14.3798
10798, 106300, 5753.727, 14.3797
10799, 105875, 5753.666, 14.3795
10800, 104617, 5753.605, 14.3794
10801, 103728, 5753.544, 14.3792
10802, 103879, 5753.483, 14.3791
10803, 104688, 5753.421, 14.3789
10804, 105705, 5753.360, 14.3788
10805, 106884, 5753.299, 14.3786
10806, 107753, 5753.238, 14.3785
10807, 107206, 5753.177, 14.3783
10808, 104928, 5753.116, 14.3781
10809, 102450, 5753.055, 14.3780
10810, 101904, 5752.994, 14.3778
10811, 103882, 5752.932, 14.3777
10812, 107056, 5752.871, 14.3775
10813, 109667, 5752.810, 14.3774
10814, 110887, 5752.749, 14.3772
10815, 110949, 5752.688, 14.3771
10816, 110571, 5752.627, 14.3769
10817, 110300, 5752.566, 14.3768
10818, 109995, 5752.504, 14.3766
10819, 108888, 5752.443, 14.3765
10820, 106430, 5752.382, 14.3763
10821, 103134, 5752.321, 14.3762
10822, 100294, 5752.260, 14.3760
10823, 98832, 5752.199, 14.3759
10824, 98554, 5752.138, 14.3757
10825, 98594, 5752.077, 14.3755
10826, 98456, 5752.015, 14.3754
10827, 98486, 5751.954, 14.3752
10828, 99252, 5751.893, 14.3751
10829, 100553, 5751.832, 14.3749
10830, 101410, 5751.771, 14.3748
10831, 101302, 5751.710, 14.3746
10832, 101050, 5751.649, 14.3745
10833, 101902, 5751.587, 14.3743
10834, 103851, 5751.526, 14.3742
10835, 105562, 5751.465, 14.3740
10836, 106052, 5751.404, 14.3739
10837, 105773, 5751.343, 14.3737
10838, 105785, 5751.282, 14.3736
10839, 106487, 5751.221, 14.3734
10840, 107498, 5751.160, 14.3733
10841, 108253, 5751.098, 14.3731
10842, 108310, 5751.037, 14.3730
10843, 107544, 5750.976, 14.3728
10844, 106428, 5750.915, 14.3726
10845, 105714, 5750.854, 14.3725
10846, 105530, 5750.793, 14.3723
10847, 105256, 5750.732, 14.3722
10848, 104577, 5750.670, 14.3720
10849, 104021, 5750.609, 14.3719
10850, 104023, 5750.548, 14.3717
10851, 104209, 5750.487, 14.3716
10852, 104149, 5750.426, 14.3714
10853, 104081, 5750.365, 14.3713
10854, 104143, 5750.304, 14.3711
10855, 103574, 5750.243, 14.3710
10856, 101717, 5750.181, 14.3708
10857, 99330, 5750.120, 14.3707
10858, 97914, 5750.059, 14.3705
10859, 98071, 5749.998, 14.3704
10860, 99508, 5749.937, 14.3702
10861, 102145, 5749.876, 14.3700
10862, 105936, 5749.815, 14.3699
10863, 109781, 5749.753, 14.3697
10864, 112139, 5749.692, 14.3696
10865, 112910, 5749.631, 14.3694
10866, 113476, 5749.570, 14.3693
10867, 114550, 5749.509, 14.3691
10868, 115264, 5749.448, 14.3690
10869, 114869, 5749.387, 14.3688
10870, 114095, 5749.326, 14.3687
10871, 113952, 5749.264, 14.3685
10872, 114154, 5749.203, 14.3684
10873, 113725, 5749.142, 14.3682
10874, 112633, 5749.081, 14.3681
10875, 111833, 5749.020, 14.3679
10876, 111952, 5748.959, 14.3678
10877, 112641, 5748.898, 14.3676
10878, 113194, 5748.836, 14.3675
10879, 113306, 5748.775, 14.3673
10880, 113243, 5748.714, 14.3671
10881, 113424, 5748.653, 14.3670
10882, 113736, 5748.592, 14.3668
10883, 113371, 5748.531, 14.3667
10884, 111866, 5748.470, 14.3665
10885, 110231, 5748.409, 14.3664
10886, 110218, 5748.347, 14.3662
10887, 112160, 5748.286, 14.3661
10888, 114358, 5748.225, 14.3659
10889, 115064, 5748.164, 14.3658
10890, 114306, 5748.103, 14.3656
10891, 113261, 5748.042, 14.3655
10892, 112634, 5747.981, 14.3653
10893, 112434, 5747.919, 14.3652
10894, 112596, 5747.858, 14.3650
10895, 112871, 5747.797, 14.3649
10896, 112495, 5747.736, 14.3647
10897, 110990, 5747.675, 14.3645
10898, 109042, 5747.614, 14.3644
10899, 107761, 5747.553, 14.3642
10900, 107262, 5747.492, 14.3641
10901, 106777, 5747.430, 14.3639
10902, 106007, 5747.369, 14.3638
10903, 105438, 5747.308, 14.3636
10904, 105352, 5747.247, 14.3635
10905, 105350, 5747.186, 14.3633
10906, 104984, 5747.125, 14.3632
10907, 104226, 5747.064, 14.3630
10908, 103265, 5747.002, 14.3629
10909, 102478, 5746.941, 14.3627
10910, 102564, 5746.880, 14.3626
10911, 103942, 5746.819, 14.3624
10912, 105874, 5746.758, 14.3623
10913, 106924, 5746.697, 14.3621
10914, 106529, 5746.636, 14.3620
10915, 105533, 5746.575, 14.3618
10916, 104976, 5746.513, 14.3616
10917, 105006, 5746.452, 14.3615
10918, 105273, 5746.391, 14.3613
10919, 105699, 5746.330, 14.3612
10920, 106356, 5746.269, 14.3610
10921, 107042, 5746.208, 14.3609
10922, 107505, 5746.147, 14.3607
10923, 107805, 5746.085, 14.3606
10924, 108056, 5746.024, 14.3604
10925, 108004, 5745.963, 14.3603
10926, 107256, 5745.902, 14.3601
10927, 105861, 5745.841, 14.3600
10928, 104476, 5745.780, 14.3598
10929, 104008, 5745.719, 14.3597
10930, 105037, 5745.658, 14.3595
10931, 107227, 5745.596, 14.3594
10932, 109228, 5745.535, 14.3592
10933, 109707, 5745.474, 14.3590
10934, 108785, 5745.413, 14.3589
10935, 107993, 5745.352, 14.3587
10936, 108367, 5745.291, 14.3586
10937, 108978, 5745.230, 14.3584
10938, 108016, 5745.168, 14.3583
10939, 105139, 5745.107, 14.3581
10940, 102016, 5745.046, 14.3580
10941, 100404, 5744.985, 14.3578
10942, 100345, 5744.924, 14.3577
10943, 100633, 5744.863, 14.3575
10944, 100561, 5744.802, 14.3574
10945, 100531, 5744.741, 14.3572
10946, 100972, 5744.679, 14.3571
10947, 101364, 5744.618, 14.3569
10948, 100771, 5744.557, 14.3568
10949, 99100, 5744.496, 14.3566
10950, 97315, 5744.435, 14.3565
10951, 96371, 5744.374, 14.3563
10952, 96361, 5744.313, 14.3561
10953, 96907, 5744.252, 14.3560
10954, 98022, 5744.190, 14.3558
10955, 100017, 5744.129, 14.3557
10956, 102619, 5744.068, 14.3555
10957, 104702, 5744.007, 14.3554
10958, 105244, 5743.946, 14.3552
10959, 104421, 5743.885, 14.3551
10960, 103444, 5743.824, 14.3549
10961, 103325, 5743.762, 14.3548
10962, 103947, 5743.701, 14.3546
10963, 104366, 5743.640, 14.3545
10964, 103881, 5743.579, 14.3543
10965, 102634, 5743.518, 14.3542
10966, 101273, 5743.457, 14.3540
10967, 100322, 5743.396, 14.3539
10968, 100038, 5743.335, 14.3537
10969, 100600, 5743.273, 14.3535
10970, 102053, 5743.212, 14.3534
10971, 104036, 5743.151, 14.3532
10972, 105962, 5743.090, 14.3531
10973, 107511, 5743.029, 14.3529
10974, 108642, 5742.968, 14.3528
10975, 109152, 5742.907, 14.3526
10976, 108740, 5742.845, 14.3525
10977, 107739, 5742.784, 14.3523
10978, 107221, 5742.723, 14.3522
10979, 107903, 5742.662, 14.3520
10980, 109295, 5742.601, 14.3519
10981, 110373, 5742.540, 14.3517
10982, 110752, 5742.479, 14.3516
10983, 110670, 5742.418, 14.3514
10984, 110219, 5742.356, 14.3513
10985, 109413, 5742.295, 14.3511
10986, 108848, 5742.234, 14.3510
10987, 109363, 5742.173, 14.3508
10988, 110829, 5742.112, 14.3506
10989, 112014, 5742.051, 14.3505
10990, 111914, 5741.990, 14.3503
10991, 110637, 5741.928, 14.3502
10992, 108783, 5741.867, 14.3500
10993, 106690, 5741.806, 14.3499
10994, 104714, 5741.745, 14.3497
10995, 103564, 5741.684, 14.3496
10996, 103654, 5741.623, 14.3494
10997, 104462, 5741.562, 14.3493
10998, 105177, 5741.501, 14.3491
10999, 105713, 5741.439, 14.3490
11000, 106469, 5741.378, 14.3488
11001, 107306, 5741.317, 14.3487
11002, 107487, 5741.256, 14.3485
11003, 106677, 5741.195, 14.3484
11004, 105383, 5741.134, 14.3482
11005, 104199, 5741.073, 14.3480
11006, 103109, 5741.011, 14.3479
11007, 101809, 5740.950, 14.3477
11008, 100371, 5740.889, 14.3476
11009, 99265, 5740.828, 14.3474
11010, 98926, 5740.767, 14.3473
11011, 99504, 5740.706, 14.3471
11012, 100889, 5740.645, 14.3470
11013, 102737, 5740.584, 14.3468
11014, 104565, 5740.522, 14.3467
11015, 106100, 5740.461, 14.3465
11016, 107558, 5740.400, 14.3464
11017, 109406, 5740.339, 14.3462
11018, 111778, 5740.278, 14.3461
11019, 114207, 5740.217, 14.3459
11020, 115867, 5740.156, 14.3458
11021, 115962, 5740.094, 14.3456
11022, 114041, 5740.033, 14.3455
11023, 110359, 5739.972, 14.3453
11024, 106114, 5739.911, 14.3451
11025, 102922, 5739.850, 14.3450
11026, 101516, 5739.789, 14.3448
11027, 101016, 5739.728, 14.3447
11028, 100007, 5739.667, 14.3445
11029, 98374, 5739.605, 14.3444
11030, 97515, 5739.544, 14.3442
11031, 98464, 5739.483, 14.3441
11032, 100384, 5739.422, 14.3439
11033, 101572, 5739.361, 14.3438
11034, 101664, 5739.300, 14.3436
11035, 102073, 5739.239, 14.3435
11036, 104172, 5739.177, 14.3433
11037, 107642, 5739.116, 14.3432
11038, 110904, 5739.055, 14.3430
11039, 112684, 5738.994, 14.3429
11040, 112854, 5738.933, 14.3427
11041, 112059, 5738.872, 14.3425
11042, 110992, 5738.811, 14.3424
11043, 110001, 5738.750, 14.3422
11044, 109100, 5738.688, 14.3421
11045, 108204, 5738.627, 14.3419
11046, 107300, 5738.566, 14.3418
11047, 106379, 5738.505, 14.3416
11048, 105310, 5738.444, 14.3415
11049, 104030, 5738.383, 14.3413
11050, 102839, 5738.322, 14.3412
11051, 102291, 5738.260, 14.3410
11052, 102757, 5738.199, 14.3409
11053, 104160, 5738.138, 14.3407
11054, 105999, 5738.077, 14.3406
11055, 107487, 5738.016, 14.3404
11056, 107900, 5737.955, 14.3403
11057, 107254, 5737.894, 14.3401
11058, 106474, 5737.833, 14.3400
11059, 106343, 5737.771, 14.3398
11060, 106370, 5737.710, 14.3396
11061, 105444, 5737.649, 14.3395
11062, 103706, 5737.588, 14.3393
11063, 102896, 5737.527, 14.3392
11064, 104288, 5737.466, 14.3390
11065, 106967, 5737.405, 14.3389
11066, 108820, 5737.343, 14.3387
11067, 108759, 5737.282, 14.3386
11068, 107258, 5737.221, 14.3384
11069, 105087, 5737.160, 14.3383
11070, 102595, 5737.099, 14.3381
11071, 100282, 5737.038, 14.3380
11072, 99073, 5736.977, 14.3378
11073, 99484, 5736.916, 14.3377
11074, 100906, 5736.854, 14.3375
11075, 102158, 5736.793, 14.3374
11076, 102570, 5736.732, 14.3372
11077, 102333, 5736.671, 14.3370
11078, 102000, 5736.610, 14.3369
11079, 101870, 5736.549, 14.3367
11080, 101769, 5736.488, 14.3366
11081, 101340, 5736.426, 14.3364
11082, 100595, 5736.365, 14.3363
11083, 100090, 5736.304, 14.3361
11084, 100327, 5736.243, 14.3360
11085, 101057, 5736.182, 14.3358
11086, 101536, 5736.121, 14.3357
11087, 101538, 5736.060, 14.3355
11088, 101663, 5735.999, 14.3354
11089, 102425, 5735.937, 14.3352
11090, 103400, 5735.876, 14.3351
11091, 103720, 5735.815, 14.3349
11092, 103270, 5735.754, 14.3348
11093, 102929, 5735.693, 14.3346
11094, 103473, 5735.632, 14.3345
11095, 104521, 5735.571, 14.3343
11096, 104805, 5735.509, 14.3341
11097, 103486, 5735.448, 14.3340
11098, 101020, 5735.387, 14.3338
11099, 98702, 5735.326, 14.3337
11100, 97476, 5735.265, 14.3335
11101, 97321, 5735.204, 14.3334
11102, 97650, 5735.143, 14.3332
11103, 97992, 5735.082, 14.3331
11104, 98168, 5735.020, 14.3329
11105, 98119, 5734.959, 14.3328
11106, 97973, 5734.898, 14.3326
11107, 98299, 5734.837, 14.3325
11108, 99880, 5734.776, 14.3323
11109, 102875, 5734.715, 14.3322
11110, 106202, 5734.654, 14.3320
11111, 108049, 5734.592, 14.3319
11112, 107254, 5734.531, 14.3317
11113, 104323, 5734.470, 14.3315
11114, 100948, 5734.409, 14.3314
11115, 98516, 5734.348, 14.3312
11116, 97201, 5734.287, 14.3311
11117, 96552, 5734.226, 14.3309
11118, 96527, 5734.165, 14.3308
11119, 97374, 5734.103, 14.3306
11120, 98678, 5734.042, 14.3305
11121, 99371, 5733.981, 14.3303
11122, 99051, 5733.920, 14.3302
11123, 98670, 5733.859, 14.3300
11124, 99347, 5733.798, 14.3299
11125, 100948, 5733.737, 14.3297
11126, 102479, 5733.676, 14.3296
11127, 103560, 5733.614, 14.3294
11128, 104596, 5733.553, 14.3293
11129, 105632, 5733.492, 14.3291
11130, 106069, 5733.431, 14.3290
11131, 105770, 5733.370, 14.3288
11132, 105526, 5733.309, 14.3286
11133, 105852, 5733.248, 14.3285
11134, 106013, 5733.186, 14.3283
11135, 105101, 5733.125, 14.3282
11136, 103592, 5733.064, 14.3280
11137, 102918, 5733.003, 14.3279
11138, 103566, 5732.942, 14.3277
11139, 104548, 5732.881, 14.3276
11140, 104978, 5732.820, 14.3274
11141, 105321, 5732.759, 14.3273
11142, 106559, 5732.697, 14.3271
11143, 108599, 5732.636, 14.3270
11144, 110240, 5732.575, 14.3268
11145, 110568, 5732.514, 14.3267
11146, 109740, 5732.453, 14.3265
11147, 108329, 5732.392, 14.3264
11148, 106541, 5732.331, 14.3262
11149, 104482, 5732.269, 14.3260
11150, 102790, 5732.208, 14.3259
11151, 102300, 5732.147, 14.3257
11152, 102987, 5732.086, 14.3256
11153, 103764, 5732.025, 14.3254
11154, 103624, 5731.964, 14.3253
11155, 102659, 5731.903, 14.3251
11156, 101597, 5731.842, 14.3250
11157, 100636, 5731.780, 14.3248
11158, 99314, 5731.719, 14.3247
11159, 97590, 5731.658, 14.3245
11160, 96394, 5731.597, 14.3244
11161, 96702, 5731.536, 14.3242
11162, 98382, 5731.475, 14.3241
11163, 100432, 5731.414, 14.3239
11164, 102097, 5731.352, 14.3238
11165, 103256, 5731.291, 14.3236
11166, 103805, 5731.230, 14.3235
11167, 103341, 5731.169, 14.3233
11168, 101718, 5731.108, 14.3231
11169, 99524, 5731.047, 14.3230
11170, 97646, 5730.986, 14.3228
11171, 96614, 5730.925, 14.3227
11172, 96593, 5730.863, 14.3225
11173, 97646, 5730.802, 14.3224
11174, 99581, 5730.741, 14.3222
11175, 101781, 5730.680, 14.3221
11176, 103676, 5730.619, 14.3219
11177, 105272, 5730.558, 14.3218
11178, 106749, 5730.497, 14.3216
11179, 107745, 5730.435, 14.3215
11180, 107694, 5730.374, 14.3213
11181, 106905, 5730.313, 14.3212
11182, 106466, 5730.252, 14.3210
11183, 106846, 5730.191, 14.3209
11184, 107316, 5730.130, 14.3207
11185, 107248, 5730.069, 14.3205
11186, 107161, 5730.008, 14.3204
11187, 107720, 5729.946, 14.3202
11188, 108317, 5729.885, 14.3201
11189, 107767, 5729.824, 14.3199
11190, 106170, 5729.763, 14.3198
11191, 104941, 5729.702, 14.3196
11192, 104947, 5729.641, 14.3195
11193, 105656, 5729.580, 14.3193
11194, 106336, 5729.518, 14.3192
11195, 106963, 5729.457, 14.3190
11196, 107473, 5729.396, 14.3189
11197, 107209, 5729.335, 14.3187
11198, 106012, 5729.274, 14.3186
11199, 105054, 5729.213, 14.3184
11200, 105493, 5729.152, 14.3183
11201, 106716, 5729.091, 14.3181
11202, 107017, 5729.029, 14.3180
11203, 105808, 5728.968, 14.3178
11204, 104186, 5728.907, 14.3176
11205, 103310, 5728.846, 14.3175
11206, 103253, 5728.785, 14.3173
11207, 103659, 5728.724, 14.3172
11208, 104565, 5728.663, 14.3170
11209, 106063, 5728.601, 14.3169
11210, 107833, 5728.540, 14.3167
11211, 109546, 5728.479, 14.3166
11212, 111344, 5728.418, 14.3164
11213, 113429, 5728.357, 14.3163
11214, 115402, 5728.296, 14.3161
11215, 116376, 5728.235, 14.3160
11216, 115613, 5728.174, 14.3158
11217, 112996, 5728.112, 14.3157
11218, 109238, 5728.051, 14.3155
11219, 105753, 5727.990, 14.3154
11220, 103743, 5727.929, 14.3152
11221, 103048, 5727.868, 14.3150
11222, 102319, 5727.807, 14.3149
11223, 100790, 5727.746, 14.3147
11224, 99385, 5727.684, 14.3146
11225, 99522, 5727.623, 14.3144
11226, 101225, 5727.562, 14.3143
11227, 103180, 5727.501, 14.3141
11228, 104519, 5727.440, 14.3140
11229, 105632, 5727.379, 14.3138
11230, 107124, 5727.318, 14.3137
11231, 108818, 5727.257, 14.3135
11232, 110208, 5727.195, 14.3134
11233, 111268, 5727.134, 14.3132
11234, 112183, 5727.073, 14.3131
11235, 112657, 5727.012, 14.3129
11236, 112131, 5726.951, 14.3128
11237, 110624, 5726.890, 14.3126
11238, 108867, 5726.829, 14.3125
11239, 107566, 5726.767, 14.3123
11240, 106913, 5726.706, 14.3121
11241, 106786, 5726.645, 14.3120
11242, 107032, 5726.584, 14.3118
11243, 107377, 5726.523, 14.3117
11244, 107450, 5726.462, 14.3115
11245, 107144, 5726.401, 14.3114
11246, 106813, 5726.340, 14.3112
11247, 106891, 5726.278, 14.3111
11248, 107411, 5726.217, 14.3109
11249, 108011, 5726.156, 14.3108
11250, 108280, 5726.095, 14.3106
11251, 107979, 5726.034, 14.3105
11252, 107089, 5725.973, 14.3103
11253, 105803, 5725.912, 14.3102
11254, 104382, 5725.850, 14.3100
11255, 102871, 5725.789, 14.3099
11256, 101074, 5725.728, 14.3097
11257, 98937, 5725.667, 14.3095
11258, 96824, 5725.606, 14.3094
11259, 95277, 5725.545, 14.3092
11260, 94639, 5725.484, 14.3091
11261, 95014, 5725.423, 14.3089
11262, 96319, 5725.361, 14.3088
11263, 98065, 5725.300, 14.3086
11264, 99368, 5725.239, 14.3085
11265, 99662, 5725.178, 14.3083
11266, 99311, 5725.117, 14.3082
11267, 99168, 5725.056, 14.3080
11268, 99665, 5724.995, 14.3079
11269, 100775, 5724.933, 14.3077
11270, 102610, 5724.872, 14.3076
11271, 105226, 5724.811, 14.3074
11272, 107778, 5724.750, 14.3073
11273, 108747, 5724.689, 14.3071
11274, 107493, 5724.628, 14.3070
11275, 104978, 5724.567, 14.3068
11276, 102540, 5724.506, 14.3066
11277, 100566, 5724.444, 14.3065
11278, 98874, 5724.383, 14.3063
11279, 97672, 5724.322, 14.3062
11280, 97267, 5724.261, 14.3060
11281, 97248, 5724.200, 14.3059
11282, 96972, 5724.139, 14.3057
11283, 96730, 5724.078, 14.3056
11284, 97482, 5724.016, 14.3054
11285, 99364, 5723.955, 14.3053
11286, 101269, 5723.894, 14.3051
11287, 102202, 5723.833, 14.3050
11288, 102362, 5723.772, 14.3048
11289, 102633, 5723.711, 14.3047
11290, 103549, 5723.650, 14.3045
11291, 105027, 5723.589, 14.3044
11292, 106636, 5723.527, 14.3042
11293, 107835, 5723.466, 14.3040
11294, 108315, 5723.405, 14.3039
11295, 108271, 5723.344, 14.3037
11296, 107952, 5723.283, 14.3036
11297, 107015, 5723.222, 14.3034
11298, 105057, 5723.161, 14.3033
11299, 102866, 5723.099, 14.3031
11300, 102128, 5723.038, 14.3030
11301, 103342, 5722.977, 14.3028
11302, 104891, 5722.916, 14.3027
11303, 105030, 5722.855, 14.3025
11304, 104128, 5722.794, 14.3024
11305, 103884, 5722.733, 14.3022
11306, 104776, 5722.672, 14.3021
11307, 105503, 5722.610, 14.3019
11308, 104984, 5722.549, 14.3018
11309, 103743, 5722.488, 14.3016
11310, 102946, 5722.427, 14.3014
11311, 103008, 5722.366, 14.3013
11312, 103612, 5722.305, 14.3011
11313, 104386, 5722.244, 14.3010
11314, 104959, 5722.183, 14.3008
11315, 104901, 5722.121, 14.3007
11316, 104283, 5722.060, 14.3005
11317, 103931, 5721.999, 14.3004
11318, 104422, 5721.938, 14.3002
11319, 105065, 5721.877, 14.3001
11320, 104534, 5721.816, 14.2999
11321, 102482, 5721.755, 14.2998
11322, 99950, 5721.693, 14.2996
11323, 98160, 5721.632, 14.2995
11324, 97482, 5721.571, 14.2993
11325, 97689, 5721.510, 14.2992
11326, 98593, 5721.449, 14.2990
11327, 99994, 5721.388, 14.2989
11328, 101366, 5721.327, 14.2987
11329, 102043, 5721.266, 14.2985
11330, 101718, 5721.204, 14.2984
11331, 100624, 5721.143, 14.2982
11332, 99459, 5721.082, 14.2981
11333, 99180, 5721.021, 14.2979
11334, 100429, 5720.960, 14.2978
11335, 102798, 5720.899, 14.2976
11336, 104986, 5720.838, 14.2975
11337, 106148, 5720.776, 14.2973
11338, 106800, 5720.715, 14.2972
11339, 107882, 5720.654, 14.2970
11340, 109168, 5720.593, 14.2969
11341, 109369, 5720.532, 14.2967
11342, 107799, 5720.471, 14.2966
11343, 105177, 5720.410, 14.2964
11344, 102572, 5720.349, 14.2963
11345, 100302, 5720.287, 14.2961
11346, 98309, 5720.226, 14.2959
11347, 96938, 5720.165, 14.2958
11348, 96618, 5720.104, 14.2956
11349, 97111, 5720.043, 14.2955
11350, 97734, 5719.982, 14.2953
11351, 98158, 5719.921, 14.2952
11352, 98485, 5719.859, 14.2950
11353, 98724, 5719.798, 14.2949
11354, 98751, 5719.737, 14.2947
11355, 98709, 5719.676, 14.2946
11356, 98918, 5719.615, 14.2944
11357, 99301, 5719.554, 14.2943
11358, 99412, 5719.493, 14.2941
11359, 99068, 5719.432, 14.2940
11360, 98622, 5719.370, 14.2938
11361, 98531, 5719.309, 14.2937
11362, 98970, 5719.248, 14.2935
11363, 99830, 5719.187, 14.2934
11364, 100747, 5719.126, 14.2932
11365, 101147, 5719.065, 14.2930
11366, 100610, 5719.004, 14.2929
11367, 99277, 5718.942, 14.2927
11368, 97734, 5718.881, 14.2926
11369, 96626, 5718.820, 14.2924
11370, 96587, 5718.759, 14.2923
11371, 98092, 5718.698, 14.2921
11372, 100822, 5718.637, 14.2920
11373, 103433, 5718.576, 14.2918
11374, 104733, 5718.515, 14.2917
11375, 105023, 5718.453, 14.2915
11376, 105573, 5718.392, 14.2914
11377, 106761, 5718.331, 14.2912
11378, 107539, 5718.270, 14.2911
11379, 106883, 5718.209, 14.2909
11380, 104967, 5718.148, 14.2908
11381, 102701, 5718.087, 14.2906
11382, 100875, 5718.025, 14.2904
11383, 100122, 5717.964, 14.2903
11384, 100896, 5717.903, 14.2901
11385, 102891, 5717.842, 14.2900
11386, 105071, 5717.781, 14.2898
11387, 106741, 5717.720, 14.2897
11388, 108092, 5717.659, 14.2895
11389, 109326, 5717.598, 14.2894
11390, 110013, 5717.536, 14.2892
11391, 109884, 5717.475, 14.2891
11392, 109500, 5717.414, 14.2889
11393, 109399, 5717.353, 14.2888
11394, 109218, 5717.292, 14.2886
11395, 108526, 5717.231, 14.2885
11396, 107819, 5717.170, 14.2883
11397, 107644, 5717.108, 14.2882
11398, 107255, 5717.047, 14.2880
11399, 105493, 5716.986, 14.2879
11400, 102819, 5716.925, 14.2877
11401, 101042, 5716.864, 14.2875
11402, 100845, 5716.803, 14.2874
11403, 100894, 5716.742, 14.2872
11404, 99896, 5716.681, 14.2871
11405, 98407, 5716.619, 14.2869
11406, 97859, 5716.558, 14.2868
11407, 98626, 5716.497, 14.2866
11408, 99946, 5716.436, 14.2865
11409, 101182, 5716.375, 14.2863
11410, 102267, 5716.314, 14.2862
11411, 103163, 5716.253, 14.2860
11412, 103677, 5716.191, 14.2859
11413, 103891, 5716.130, 14.2857
11414, 104156, 5716.069, 14.2856
11415, 104593, 5716.008, 14.2854
11416, 104940, 5715.947, 14.2853
11417, 104950, 5715.886, 14.2851
11418, 104627, 5715.825, 14.2849
11419, 104013, 5715.764, 14.2848
11420, 103066, 5715.702, 14.2846
11421, 101851, 5715.641, 14.2845
11422, 100644, 5715.580, 14.2843
11423, 99736, 5715.519, 14.2842
11424, 99190, 5715.458, 14.2840
11425, 98910, 5715.397, 14.2839
11426, 98875, 5715.336, 14.2837
11427, 99279, 5715.274, 14.2836
11428, 100385, 5715.213, 14.2834
11429, 102184, 5715.152, 14.2833
11430, 104211, 5715.091, 14.2831
11431, 105765, 5715.030, 14.2830
11432, 106433, 5714.969, 14.2828
11433, 106396, 5714.908, 14.2827
11434, 106230, 5714.847, 14.2825
11435, 106366, 5714.785, 14.2824
11436, 106762, 5714.724, 14.2822
11437, 107035, 5714.663, 14.2820
11438, 106914, 5714.602, 14.2819
11439, 106508, 5714.541, 14.2817
11440, 106111, 5714.480, 14.2816
11441, 105857, 5714.419, 14.2814
11442, 105722, 5714.357, 14.2813
11443, 105812, 5714.296, 14.2811
11444, 106411, 5714.235, 14.2810
11445, 107632, 5714.174, 14.2808
11446, 109183, 5714.113, 14.2807
11447, 110596, 5714.052, 14.2805
11448, 111540, 5713.991, 14.2804
11449, 111869, 5713.930, 14.2802
11450, 111579, 5713.868, 14.2801
11451, 110847, 5713.807, 14.2799
11452, 109915, 5713.746, 14.2798
11453, 108827, 5713.685, 14.2796
11454, 107506, 5713.624, 14.2794
11455, 106167, 5713.563, 14.2793
11456, 105253, 5713.502, 14.2791
11457, 104742, 5713.440, 14.2790
11458, 103936, 5713.379, 14.2788
11459, 102323, 5713.318, 14.2787
11460, 100279, 5713.257, 14.2785
11461, 98462, 5713.196, 14.2784
11462, 96923, 5713.135, 14.2782
11463, 95426, 5713.074, 14.2781
11464, 94397, 5713.013, 14.2779
11465, 94616, 5712.951, 14.2778
11466, 95939, 5712.890, 14.2776
11467, 97177, 5712.829, 14.2775
11468, 97549, 5712.768, 14.2773
11469, 97547, 5712.707, 14.2772
11470, 97912, 5712.646, 14.2770
11471, 98365, 5712.585, 14.2769
11472, 98124, 5712.523, 14.2767
11473, 97355, 5712.462, 14.2765
11474, 97313, 5712.401, 14.2764
11475, 98836, 5712.340, 14.2762
11476, 101179, 5712.279, 14.2761
11477, 102714, 5712.218, 14.2759
11478, 102615, 5712.157, 14.2758
11479, 101570, 5712.096, 14.2756
11480, 100809, 5712.034, 14.2755
11481, 100711, 5711.973, 14.2753
11482, 100667, 5711.912, 14.2752
11483, 100199, 5711.851, 14.2750
11484, 99758, 5711.790, 14.2749
11485, 100133, 5711.729, 14.2747
11486, 101309, 5711.668, 14.2746
11487, 102272, 5711.607, 14.2744
11488, 101962, 5711.545, 14.2743
11489, 100253, 5711.484, 14.2741
11490, 98105, 5711.423, 14.2739
11491, 96870, 5711.362, 14.2738
11492, 97279, 5711.301, 14.2736
11493, 98858, 5711.240, 14.2735
11494, 100462, 5711.179, 14.2733
11495, 101500, 5711.117, 14.2732
11496, 102295, 5711.056, 14.2730
11497, 103070, 5710.995, 14.2729
11498, 103241, 5710.934, 14.2727
11499, 102387, 5710.873, 14.2726
11500, 101382, 5710.812, 14.2724
11501, 101509, 5710.751, 14.2723
11502, 102535, 5710.690, 14.2721
11503, 102851, 5710.628, 14.2720
11504, 101772, 5710.567, 14.2718
11505, 100565, 5710.506, 14.2717
11506, 100570, 5710.445, 14.2715
11507, 101306, 5710.384, 14.2714
11508, 101471, 5710.323, 14.2712
11509, 101159, 5710.262, 14.2710
11510, 101770, 5710.200, 14.2709
11511, 103704, 5710.139, 14.2707
11512, 105319, 5710.078, 14.2706
11513, 104694, 5710.017, 14.2704
11514, 101851, 5709.956, 14.2703
11515, 98693, 5709.895, 14.2701
11516, 97113, 5709.834, 14.2700
11517, 97622, 5709.773, 14.2698
11518, 99608, 5709.711, 14.2697
11519, 102257, 5709.650, 14.2695
11520, 104891, 5709.589, 14.2694
11521, 106808, 5709.528, 14.2692
11522, 107404, 5709.467, 14.2691
11523, 106712, 5709.406, 14.2689
11524, 105589, 5709.345, 14.2688
11525, 105075, 5709.283, 14.2686
11526, 105579, 5709.222, 14.2684
11527, 106772, 5709.161, 14.2683
11528, 108051, 5709.100, 14.2681
11529, 108865, 5709.039, 14.2680
11530, 108776, 5708.978, 14.2678
11531, 107652, 5708.917, 14.2677
11532, 105889, 5708.856, 14.2675
11533, 104134, 5708.794, 14.2674
11534, 102707, 5708.733, 14.2672
11535, 101476, 5708.672, 14.2671
11536, 100281, 5708.611, 14.2669
11537, 99264, 5708.550, 14.2668
11538, 98815, 5708.489, 14.2666
11539, 99391, 5708.428, 14.2665
11540, 101247, 5708.366, 14.2663
11541, 103980, 5708.305, 14.2662
11542, 106458, 5708.244, 14.2660
11543, 107655, 5708.183, 14.2659
11544, 107528, 5708.122, 14.2657
11545, 106720, 5708.061, 14.2655
11546, 105598, 5708.000, 14.2654
11547, 104250, 5707.939, 14.2652
11548, 103324, 5707.877, 14.2651
11549, 103923, 5707.816, 14.2649
11550, 106239, 5707.755, 14.2648
11551, 109031, 5707.694, 14.2646
11552, 110884, 5707.633, 14.2645
11553, 111508, 5707.572, 14.2643
11554, 111384, 5707.511, 14.2642
11555, 110791, 5707.449, 14.2640
11556, 109881, 5707.388, 14.2639
11557, 109230, 5707.327, 14.2637
11558, 109456, 5707.266, 14.2636
11559, 110356, 5707.205, 14.2634
11560, 111047, 5707.144, 14.2633
11561, 111011, 5707.083, 14.2631
11562, 110582, 5707.022, 14.2629
11563, 110397, 5706.960, 14.2628
11564, 110715, 5706.899, 14.2626
11565, 111231, 5706.838, 14.2625
11566, 111293, 5706.777, 14.2623
11567, 110355, 5706.716, 14.2622
11568, 108488, 5706.655, 14.2620
11569, 106390, 5706.594, 14.2619
11570, 104732, 5706.532, 14.2617
11571, 103672, 5706.471, 14.2616
11572, 103078, 5706.410, 14.2614
11573, 102877, 5706.349, 14.2613
11574, 102911, 5706.288, 14.2611
11575, 102827, 5706.227, 14.2610
11576, 102505, 5706.166, 14.2608
11577, 102316, 5706.105, 14.2607
11578, 102633, 5706.043, 14.2605
11579, 103414, 5705.982, 14.2604
11580, 104596, 5705.921, 14.2602
11581, 106360, 5705.860, 14.2600
11582, 108447, 5705.799, 14.2599
11583, 109763, 5705.738, 14.2597
11584, 109526, 5705.677, 14.2596
11585, 108465, 5705.615, 14.2594
11586, 107907, 5705.554, 14.2593
11587, 107766, 5705.493, 14.2591
11588, 106523, 5705.432, 14.2590
11589, 103428, 5705.371, 14.2588
11590, 99739, 5705.310, 14.2587
11591, 97323, 5705.249, 14.2585
11592, 96739, 5705.188, 14.2584
11593, 97188, 5705.126, 14.2582
11594, 97696, 5705.065, 14.2581
11595, 97726, 5705.004, 14.2579
11596, 97226, 5704.943, 14.2578
11597, 96854, 5704.882, 14.2576
11598, 97871, 5704.821, 14.2574
11599, 100955, 5704.760, 14.2573
11600, 105081, 5704.698, 14.2571
11601, 108237, 5704.637, 14.2570
11602, 109438, 5704.576, 14.2568
11603, 109593, 5704.515, 14.2567
11604, 110212, 5704.454, 14.2565
11605, 111696, 5704.393, 14.2564
11606, 113232, 5704.332, 14.2562
11607, 113940, 5704.271, 14.2561
11608, 113576, 5704.209, 14.2559
11609, 112214, 5704.148, 14.2558
11610, 109940, 5704.087, 14.2556
11611, 107227, 5704.026, 14.2555
11612, 105202, 5703.965, 14.2553
11613, 104938, 5703.904, 14.2552
11614, 106382, 5703.843, 14.2550
11615, 108282, 5703.781, 14.2549
11616, 109265, 5703.720, 14.2547
11617, 108810, 5703.659, 14.2545
11618, 107244, 5703.598, 14.2544
11619, 105228, 5703.537, 14.2542
11620, 103358, 5703.476, 14.2541
11621, 101935, 5703.415, 14.2539
11622, 100816, 5703.354, 14.2538
11623, 99672, 5703.292, 14.2536
11624, 98510, 5703.231, 14.2535
11625, 97729, 5703.170, 14.2533
11626, 97560, 5703.109, 14.2532
11627, 97895, 5703.048, 14.2530
11628, 98830, 5702.987, 14.2529
11629, 100872, 5702.926, 14.2527
11630, 104064, 5702.864, 14.2526
11631, 107250, 5702.803, 14.2524
11632, 108814, 5702.742, 14.2523
11633, 108082, 5702.681, 14.2521
11634, 105638, 5702.620, 14.2519
11635, 102528, 5702.559, 14.2518
11636, 99716, 5702.498, 14.2516
11637, 98169, 5702.437, 14.2515
11638, 98603, 5702.375, 14.2513
11639, 100801, 5702.314, 14.2512
11640, 103561, 5702.253, 14.2510
11641, 105602, 5702.192, 14.2509
11642, 106332, 5702.131, 14.2507
11643, 105800, 5702.070, 14.2506
11644, 104411, 5702.009, 14.2504
11645, 102886, 5701.947, 14.2503
11646, 102015, 5701.886, 14.2501
11647, 101986, 5701.825, 14.2500
11648, 102121, 5701.764, 14.2498
11649, 101605, 5701.703, 14.2497
11650, 100447, 5701.642, 14.2495
11651, 99481, 5701.581, 14.2494
11652, 99453, 5701.520, 14.2492
11653, 100284, 5701.458, 14.2490
11654, 101239, 5701.397, 14.2489
11655, 101647, 5701.336, 14.2487
11656, 101332, 5701.275, 14.2486
11657, 100429, 5701.214, 14.2484
11658, 99090, 5701.153, 14.2483
11659, 97555, 5701.092, 14.2481
11660, 96323, 5701.030, 14.2480
11661, 95868, 5700.969, 14.2478
11662, 96166, 5700.908, 14.2477
11663, 96800, 5700.847, 14.2475
11664, 97473, 5700.786, 14.2474
11665, 98062, 5700.725, 14.2472
11666, 98259, 5700.664, 14.2471
11667, 97827, 5700.603, 14.2469
11668, 97342, 5700.541, 14.2468
11669, 97857, 5700.480, 14.2466
11670, 99387, 5700.419, 14.2464
11671, 100524, 5700.358, 14.2463
11672, 100263, 5700.297, 14.2461
11673, 99473, 5700.236, 14.2460
11674, 99594, 5700.175, 14.2458
11675, 100433, 5700.114, 14.2457
11676, 100540, 5700.052, 14.2455
11677, 99499, 5699.991, 14.2454
11678, 98467, 5699.930, 14.2452
11679, 98328, 5699.869, 14.2451
11680, 98655, 5699.808, 14.2449
11681, 98946, 5699.747, 14.2448
11682, 99588, 5699.686, 14.2446
11683, 100746, 5699.624, 14.2445
11684, 101288, 5699.563, 14.2443
11685, 99960, 5699.502, 14.2442
11686, 97172, 5699.441, 14.2440
11687, 94683, 5699.380, 14.2439
11688, 93763, 5699.319, 14.2437
11689, 94420, 5699.258, 14.2435
11690, 96127, 5699.197, 14.2434
11691, 98347, 5699.135, 14.2432
11692, 100305, 5699.074, 14.2431
11693, 101168, 5699.013, 14.2429
11694, 100906, 5698.952, 14.2428
11695, 100505, 5698.891, 14.2426
11696, 100937, 5698.830, 14.2425
11697, 102158, 5698.769, 14.2423
11698, 103406, 5698.707, 14.2422
11699, 104296, 5698.646, 14.2420
11700, 105185, 5698.585, 14.2419
11701, 106420, 5698.524, 14.2417
11702, 107587, 5698.463, 14.2416
11703, 107799, 5698.402, 14.2414
11704, 106705, 5698.341, 14.2413
11705, 104926, 5698.280, 14.2411
11706, 103449, 5698.218, 14.2409
11707, 102828, 5698.157, 14.2408
11708, 103109, 5698.096, 14.2406
11709, 104117, 5698.035, 14.2405
11710, 105408, 5697.974, 14.2403
11711, 106162, 5697.913, 14.2402
11712, 105686, 5697.852, 14.2400
11713, 104115, 5697.790, 14.2399
11714, 102382, 5697.729, 14.2397
11715, 101427, 5697.668, 14.2396
11716, 101609, 5697.607, 14.2394
11717, 102599, 5697.546, 14.2393
11718, 103462, 5697.485, 14.2391
11719, 103092, 5697.424, 14.2390
11720, 101195, 5697.363, 14.2388
11721, 98879, 5697.301, 14.2387
11722, 97795, 5697.240, 14.2385
11723, 98667, 5697.179, 14.2384
11724, 100980, 5697.118, 14.2382
11725, 103825, 5697.057, 14.2380
11726, 106350, 5696.996, 14.2379
11727, 107609, 5696.935, 14.2377
11728, 107005, 5696.873, 14.2376
11729, 105165, 5696.812, 14.2374
11730, 103515, 5696.751, 14.2373
11731, 102655, 5696.690, 14.2371
11732, 101901, 5696.629, 14.2370
11733, 100725, 5696.568, 14.2368
11734, 99752, 5696.507, 14.2367
11735, 99723, 5696.446, 14.2365
11736, 100290, 5696.384, 14.2364
11737, 100584, 5696.323, 14.2362
11738, 100430, 5696.262, 14.2361
11739, 100199, 5696.201, 14.2359
11740, 99901, 5696.140, 14.2358
11741, 99236, 5696.079, 14.2356
11742, 98238, 5696.018, 14.2354
11743, 97146, 5695.956, 14.2353
11744, 95882, 5695.895, 14.2351
11745, 94370, 5695.834, 14.2350
11746, 93214, 5695.773, 14.2348
11747, 93339, 5695.712, 14.2347
11748, 94919, 5695.651, 14.2345
11749, 97196, 5695.590, 14.2344
11750, 99266, 5695.529, 14.2342
11751, 100673, 5695.467, 14.2341
11752, 101436, 5695.406, 14.2339
11753, 102076, 5695.345, 14.2338
11754, 103435, 5695.284, 14.2336
11755, 105860, 5695.223, 14.2335
11756, 108580, 5695.162, 14.2333
11757, 110369, 5695.101, 14.2332
11758, 110825, 5695.039, 14.2330
11759, 110626, 5694.978, 14.2329
11760, 110696, 5694.917, 14.2327
11761, 111525, 5694.856, 14.2325
11762, 113043, 5694.795, 14.2324
11763, 114580, 5694.734, 14.2322
11764, 115060, 5694.673, 14.2321
11765, 113919, 5694.612, 14.2319
11766, 111837, 5694.550, 14.2318
11767, 110095, 5694.489, 14.2316
11768, 109276, 5694.428, 14.2315
11769, 109095, 5694.367, 14.2313
11770, 109311, 5694.306, 14.2312
11771, 109989, 5694.245, 14.2310
11772, 110778, 5694.184, 14.2309
11773, 110763, 5694.122, 14.2307
11774, 109479, 5694.061, 14.2306
11775, 107651, 5694.000, 14.2304
11776, 106492, 5693.939, 14.2303
11777, 106443, 5693.878, 14.2301
11778, 106753, 5693.817, 14.2299
11779, 106245, 5693.756, 14.2298
11780, 104608, 5693.695, 14.2296
11781, 103060, 5693.633, 14.2295
11782, 103431, 5693.572, 14.2293
11783, 106172, 5693.511, 14.2292
11784, 109595, 5693.450, 14.2290
11785, 111606, 5693.389, 14.2289
11786, 111876, 5693.328, 14.2287
11787, 111536, 5693.267, 14.2286
11788, 111113, 5693.205, 14.2284
11789, 109922, 5693.144, 14.2283
11790, 107622, 5693.083, 14.2281
11791, 105124, 5693.022, 14.2280
11792, 103377, 5692.961, 14.2278
11793, 102178, 5692.900, 14.2277
11794, 100909, 5692.839, 14.2275
11795, 99759, 5692.778, 14.2274
11796, 99430, 5692.716, 14.2272
11797, 100088, 5692.655, 14.2270
11798, 101388, 5692.594, 14.2269
11799, 103182, 5692.533, 14.2267
11800, 105385, 5692.472, 14.2266
11801, 107276, 5692.411, 14.2264
11802, 107742, 5692.350, 14.2263
11803, 106382, 5692.288, 14.2261
11804, 104011, 5692.227, 14.2260
11805, 102005, 5692.166, 14.2258
11806, 101456, 5692.105, 14.2257
11807, 102712, 5692.044, 14.2255
11808, 105174, 5691.983, 14.2254
11809, 107510, 5691.922, 14.2252
11810, 108621, 5691.861, 14.2251
11811, 108647, 5691.799, 14.2249
11812, 108663, 5691.738, 14.2248
11813, 109202, 5691.677, 14.2246
11814, 109463, 5691.616, 14.2244
11815, 108348, 5691.555, 14.2243
11816, 105981, 5691.494, 14.2241
11817, 103715, 5691.433, 14.2240
11818, 102679, 5691.371, 14.2238
11819, 102821, 5691.310, 14.2237
11820, 103580, 5691.249, 14.2235
11821, 104921, 5691.188, 14.2234
11822, 107096, 5691.127, 14.2232
11823, 109588, 5691.066, 14.2231
11824, 111092, 5691.005, 14.2229
11825, 110818, 5690.944, 14.2228
11826, 109277, 5690.882, 14.2226
11827, 107417, 5690.821, 14.2225
11828, 105552, 5690.760, 14.2223
11829, 103612, 5690.699, 14.2222
11830, 101939, 5690.638, 14.2220
11831, 101048, 5690.577, 14.2218
11832, 100886, 5690.516, 14.2217
11833, 101113, 5690.454, 14.2215
11834, 101962, 5690.393, 14.2214
11835, 103920, 5690.332, 14.2212
11836, 106515, 5690.271, 14.2211
11837, 108370, 5690.210, 14.2209
11838, 108762, 5690.149, 14.2208
11839, 108371, 5690.088, 14.2206
11840, 108143, 5690.027, 14.2205
11841, 108124, 5689.965, 14.2203
11842, 107794, 5689.904, 14.2202
11843, 106778, 5689.843, 14.2200
11844, 104760, 5689.782, 14.2199
11845, 101542, 5689.721, 14.2197
11846, 97990, 5689.660, 14.2196
11847, 96211, 5689.599, 14.2194
11848, 97656, 5689.537, 14.2193
11849, 101178, 5689.476, 14.2191
11850, 103881, 5689.415, 14.2189
11851, 103927, 5689.354, 14.2188
11852, 101905, 5689.293, 14.2186
11853, 99605, 5689.232, 14.2185
11854, 98320, 5689.171, 14.2183
11855, 98477, 5689.110, 14.2182
11856, 99974, 5689.048, 14.2180
11857, 102191, 5688.987, 14.2179
11858, 104015, 5688.926, 14.2177
11859, 104455, 5688.865, 14.2176
11860, 103414, 5688.804, 14.2174
11861, 101801, 5688.743, 14.2173
11862, 100820, 5688.682, 14.2171
11863, 101012, 5688.621, 14.2170
11864, 101883, 5688.559, 14.2168
11865, 102552, 5688.498, 14.2167
11866, 102801, 5688.437, 14.2165
11867, 103194, 5688.376, 14.2163
11868, 104093, 5688.315, 14.2162
11869, 104985, 5688.254, 14.2160
11870, 105175, 5688.193, 14.2159
11871, 104727, 5688.131, 14.2157
11872, 104196, 5688.070, 14.2156
11873, 103732, 5688.009, 14.2154
11874, 103084, 5687.948, 14.2153
11875, 102269, 5687.887, 14.2151
11876, 101568, 5687.826, 14.2150
11877, 100910, 5687.765, 14.2148
11878, 99978, 5687.704, 14.2147
11879, 98907, 5687.642, 14.2145
11880, 98198, 5687.581, 14.2144
11881, 97892, 5687.520, 14.2142
11882, 97554, 5687.459, 14.2141
11883, 97202, 5687.398, 14.2139
11884, 97452, 5687.337, 14.2138
11885, 98455, 5687.276, 14.2136
11886, 99471, 5687.214, 14.2134
11887, 99937, 5687.153, 14.2133
11888, 100311, 5687.092, 14.2131
11889, 101341, 5687.031, 14.2130
11890, 103048, 5686.970, 14.2128
11891, 104956, 5686.909, 14.2127
11892, 106724, 5686.848, 14.2125
11893, 107917, 5686.787, 14.2124
11894, 107800, 5686.725, 14.2122
11895, 106318, 5686.664, 14.2121
11896, 104941, 5686.603, 14.2119
11897, 105460, 5686.542, 14.2118
11898, 107829, 5686.481, 14.2116
11899, 110021, 5686.420, 14.2115
11900, 110210, 5686.359, 14.2113
11901, 108454, 5686.297, 14.2112
11902, 106121, 5686.236, 14.2110
11903, 104393, 5686.175, 14.2108
11904, 103684, 5686.114, 14.2107
11905, 103864, 5686.053, 14.2105
11906, 104473, 5685.992, 14.2104
11907, 104973, 5685.931, 14.2102
11908, 105168, 5685.870, 14.2101
11909, 105256, 5685.808, 14.2099
11910, 105313, 5685.747, 14.2098
11911, 105016, 5685.686, 14.2096
11912, 104086, 5685.625, 14.2095
11913, 102699, 5685.564, 14.2093
11914, 101177, 5685.503, 14.2092
11915, 99610, 5685.442, 14.2090
11916, 98133, 5685.380, 14.2089
11917, 97287, 5685.319, 14.2087
11918, 97625, 5685.258, 14.2086
11919, 98982, 5685.197, 14.2084
11920, 100499, 5685.136, 14.2083
11921, 101421, 5685.075, 14.2081
11922, 101648, 5685.014, 14.2079
11923, 101538, 5684.953, 14.2078
11924, 101378, 5684.891, 14.2076
11925, 101138, 5684.830, 14.2075
11926, 100665, 5684.769, 14.2073
11927, 100095, 5684.708, 14.2072
11928, 100065, 5684.647, 14.2070
11929, 101254, 5684.586, 14.2069
11930, 103543, 5684.525, 14.2067
11931, 105790, 5684.463, 14.2066
11932, 106718, 5684.402, 14.2064
11933, 106026, 5684.341, 14.2063
11934, 104553, 5684.280, 14.2061
11935, 103501, 5684.219, 14.2060
11936, 103583, 5684.158, 14.2058
11937, 104647, 5684.097, 14.2057
11938, 105863, 5684.036, 14.2055
11939, 106362, 5683.974, 14.2053
11940, 105978, 5683.913, 14.2052
11941, 105230, 5683.852, 14.2050
11942, 104449, 5683.791, 14.2049
11943, 103241, 5683.730, 14.2047
11944, 101177, 5683.669, 14.2046
11945, 98677, 5683.608, 14.2044
11946, 96675, 5683.546, 14.2043
11947, 95544, 5683.485, 14.2041
11948, 94911, 5683.424, 14.2040
11949, 94471, 5683.363, 14.2038
11950, 94345, 5683.302, 14.2037
11951, 94549, 5683.241, 14.2035
11952, 94795, 5683.180, 14.2034
11953, 95079, 5683.119, 14.2032
11954, 95945, 5683.057, 14.2031
11955, 97824, 5682.996, 14.2029
11956, 100493, 5682.935, 14.2028
11957, 103394, 5682.874, 14.2026
11958, 106064, 5682.813, 14.2024
11959, 108034, 5682.752, 14.2023
11960, 108881, 5682.691, 14.2021
11961, 108776, 5682.629, 14.2020
11962, 108535, 5682.568, 14.2018
11963, 108648, 5682.507, 14.2017
11964, 108673, 5682.446, 14.2015
11965, 108017, 5682.385, 14.2014
11966, 106900, 5682.324, 14.2012
11967, 105995, 5682.263, 14.2011
11968, 105521, 5682.202, 14.2009
11969, 105339, 5682.140, 14.2008
11970, 105609, 5682.079, 14.2006
11971, 106600, 5682.018, 14.2005
11972, 108006, 5681.957, 14.2003
11973, 109188, 5681.896, 14.2002
11974, 110050, 5681.835, 14.2000
11975, 110956, 5681.774, 14.1998
11976, 111812, 5681.712, 14.1997
11977, 112043, 5681.651, 14.1995
11978, 111595, 5681.590, 14.1994
11979, 111221, 5681.529, 14.1992
11980, 111444, 5681.468, 14.1991
11981, 111828, 5681.407, 14.1989
11982, 111558, 5681.346, 14.1988
11983, 110252, 5681.285, 14.1986
11984, 107987, 5681.223, 14.1985
11985, 105106, 5681.162, 14.1983
11986, 102306, 5681.101, 14.1982
11987, 100406, 5681.040, 14.1980
11988, 99696, 5680.979, 14.1979
11989, 99902, 5680.918, 14.1977
11990, 100896, 5680.857, 14.1976
11991, 102783, 5680.795, 14.1974
11992, 105024, 5680.734, 14.1973
11993, 106341, 5680.673, 14.1971
11994, 106132, 5680.612, 14.1969
11995, 105303, 5680.551, 14.1968
11996, 104970, 5680.490, 14.1966
11997, 104953, 5680.429, 14.1965
11998, 104393, 5680.368, 14.1963
11999, 103289, 5680.306, 14.1962
12000, 102284, 5680.245, 14.1960
12001, 101292, 5680.184, 14.1959
12002, 99664, 5680.123, 14.1957
12003, 97709, 5680.062, 14.1956
12004, 96754, 5680.001, 14.1954
12005, 97244, 5679.940, 14.1953
12006, 97988, 5679.878, 14.1951
12007, 97974, 5679.817, 14.1950
12008, 97878, 5679.756, 14.1948
12009, 98816, 5679.695, 14.1947
12010, 100348, 5679.634, 14.1945
12011, 101019, 5679.573, 14.1943
12012, 100598, 5679.512, 14.1942
12013, 100530, 5679.451, 14.1940
12014, 101909, 5679.389, 14.1939
12015, 104002, 5679.328, 14.1937
12016, 105282, 5679.267, 14.1936
12017, 105244, 5679.206, 14.1934
12018, 104647, 5679.145, 14.1933
12019, 104382, 5679.084, 14.1931
12020, 104735, 5679.023, 14.1930
12021, 105534, 5678.961, 14.1928
12022, 106408, 5678.900, 14.1927
12023, 106837, 5678.839, 14.1925
12024, 106400, 5678.778, 14.1924
12025, 105186, 5678.717, 14.1922
12026, 103733, 5678.656, 14.1921
12027, 102483, 5678.595, 14.1919
12028, 101537, 5678.534, 14.1918
12029, 100984, 5678.472, 14.1916
12030, 101075, 5678.411, 14.1914
12031, 101808, 5678.350, 14.1913
12032, 102660, 5678.289, 14.1911
12033, 103162, 5678.228, 14.1910
12034, 103653, 5678.167, 14.1908
12035, 104986, 5678.106, 14.1907
12036, 107358, 5678.045, 14.1905
12037, 109854, 5677.983, 14.1904
12038, 111402, 5677.922, 14.1902
12039, 111933, 5677.861, 14.1901
12040, 112299, 5677.800, 14.1899
12041, 113162, 5677.739, 14.1898
12042, 114293, 5677.678, 14.1896
12043, 114939, 5677.617, 14.1895
12044, 114611, 5677.555, 14.1893
12045, 113424, 5677.494, 14.1892
12046, 111836, 5677.433, 14.1890
12047, 110233, 5677.372, 14.1888
12048, 108698, 5677.311, 14.1887
12049, 107053, 5677.250, 14.1885
12050, 105072, 5677.189, 14.1884
12051, 102744, 5677.128, 14.1882
12052, 100519, 5677.066, 14.1881
12053, 99331, 5677.005, 14.1879
12054, 100072, 5676.944, 14.1878
12055, 102676, 5676.883, 14.1876
12056, 105783, 5676.822, 14.1875
12057, 107867, 5676.761, 14.1873
12058, 108863, 5676.700, 14.1872
12059, 110165, 5676.638, 14.1870
12060, 112665, 5676.577, 14.1869
12061, 115301, 5676.516, 14.1867
12062, 116240, 5676.455, 14.1866
12063, 115208, 5676.394, 14.1864
12064, 113729, 5676.333, 14.1863
12065, 113007, 5676.272, 14.1861
12066, 112556, 5676.211, 14.1859
12067, 111383, 5676.149, 14.1858
12068, 109728, 5676.088, 14.1856
12069, 108772, 5676.027, 14.1855
12070, 108995, 5675.966, 14.1853
12071, 109654, 5675.905, 14.1852
12072, 109805, 5675.844, 14.1850
12073, 109153, 5675.783, 14.1849
12074, 107858, 5675.721, 14.1847
12075, 106227, 5675.660, 14.1846
12076, 104778, 5675.599, 14.1844
12077, 103996, 5675.538, 14.1843
12078, 103714, 5675.477, 14.1841
12079, 103291, 5675.416, 14.1840
12080, 102720, 5675.355, 14.1838
12081, 103005, 5675.294, 14.1837
12082, 104887, 5675.232, 14.1835
12083, 107644, 5675.171, 14.1833
12084, 109860, 5675.110, 14.1832
12085, 111157, 5675.049, 14.1830
12086, 112360, 5674.988, 14.1829
12087, 113950, 5674.927, 14.1827
12088, 115213, 5674.866, 14.1826
12089, 115276, 5674.804, 14.1824
12090, 114313, 5674.743, 14.1823
12091, 113202, 5674.682, 14.1821
12092, 112322, 5674.621, 14.1820
12093, 111286, 5674.560, 14.1818
12094, 109760, 5674.499, 14.1817
12095, 108083, 5674.438, 14.1815
12096, 107017, 5674.377, 14.1814
12097, 107080, 5674.315, 14.1812
12098, 108043, 5674.254, 14.1811
12099, 108954, 5674.193, 14.1809
12100, 108819, 5674.132, 14.1808
12101, 107501, 5674.071, 14.1806
12102, 105810, 5674.010, 14.1804
12103, 104511, 5673.949, 14.1803
12104, 103557, 5673.887, 14.1801
12105, 102630, 5673.826, 14.1800
12106, 102014, 5673.765, 14.1798
12107, 102205, 5673.704, 14.1797
12108, 102844, 5673.643, 14.1795
12109, 102891, 5673.582, 14.1794
12110, 102052, 5673.521, 14.1792
12111, 101227, 5673.460, 14.1791
12112, 101176, 5673.398, 14.1789
12113, 101469, 5673.337, 14.1788
12114, 101346, 5673.276, 14.1786
12115, 100961, 5673.215, 14.1785
12116, 100977, 5673.154, 14.1783
12117, 101346, 5673.093, 14.1782
12118, 101401, 5673.032, 14.1780
12119, 100962, 5672.970, 14.1778
12120, 100471, 5672.909, 14.1777
12121, 100071, 5672.848, 14.1775
12122, 99535, 5672.787, 14.1774
12123, 99305, 5672.726, 14.1772
12124, 100475, 5672.665, 14.1771
12125, 103142, 5672.604, 14.1769
12126, 105564, 5672.543, 14.1768
12127, 105860, 5672.481, 14.1766
12128, 104133, 5672.420, 14.1765
12129, 102193, 5672.359, 14.1763
12130, 101468, 5672.298, 14.1762
12131, 101949, 5672.237, 14.1760
12132, 102906, 5672.176, 14.1759
12133, 103665, 5672.115, 14.1757
12134, 103656, 5672.053, 14.1756
12135, 102624, 5671.992, 14.1754
12136, 101175, 5671.931, 14.1753
12137, 100446, 5671.870, 14.1751
12138, 100851, 5671.809, 14.1749
12139, 101616, 5671.748, 14.1748
12140, 101861, 5671.687, 14.1746
12141, 101583, 5671.626, 14.1745
12142, 101235, 5671.564, 14.1743
12143, 100923, 5671.503, 14.1742
12144, 100615, 5671.442, 14.1740
12145, 100660, 5671.381, 14.1739
12146, 101383, 5671.320, 14.1737
12147, 102403, 5671.259, 14.1736
12148, 103000, 5671.198, 14.1734
12149, 103039, 5671.136, 14.1733
12150, 102875, 5671.075, 14.1731
12151, 102493, 5671.014, 14.1730
12152, 101506, 5670.953, 14.1728
12153, 100120, 5670.892, 14.1727
12154, 99324, 5670.831, 14.1725
12155, 99833, 5670.770, 14.1723
12156, 101340, 5670.709, 14.1722
12157, 103091, 5670.647, 14.1720
12158, 104694, 5670.586, 14.1719
12159, 106076, 5670.525, 14.1717
12160, 107214, 5670.464, 14.1716
12161, 108344, 5670.403, 14.1714
12162, 109901, 5670.342, 14.1713
12163, 111676, 5670.281, 14.1711
12164, 112416, 5670.219, 14.1710
12165, 111056, 5670.158, 14.1708
12166, 108280, 5670.097, 14.1707
12167, 106135, 5670.036, 14.1705
12168, 105887, 5669.975, 14.1704
12169, 106774, 5669.914, 14.1702
12170, 107142, 5669.853, 14.1701
12171, 106457, 5669.792, 14.1699
12172, 105784, 5669.730, 14.1698
12173, 106426, 5669.669, 14.1696
12174, 108423, 5669.608, 14.1694
12175, 110489, 5669.547, 14.1693
12176, 111265, 5669.486, 14.1691
12177, 110448, 5669.425, 14.1690
12178, 108728, 5669.364, 14.1688
12179, 106888, 5669.302, 14.1687
12180, 105282, 5669.241, 14.1685
12181, 104081, 5669.180, 14.1684
12182, 103531, 5669.119, 14.1682
12183, 103666, 5669.058, 14.1681
12184, 104081, 5668.997, 14.1679
12185, 104368, 5668.936, 14.1678
12186, 104607, 5668.875, 14.1676
12187, 105131, 5668.813, 14.1675
12188, 105865, 5668.752, 14.1673
12189, 106279, 5668.691, 14.1672
12190, 105958, 5668.630, 14.1670
12191, 104951, 5668.569, 14.1668
12192, 103570, 5668.508, 14.1667
12193, 102138, 5668.447, 14.1665
12194, 101007, 5668.385, 14.1664
12195, 100509, 5668.324, 14.1662
12196, 100727, 5668.263, 14.1661
12197, 101404, 5668.202, 14.1659
12198, 102133, 5668.141, 14.1658
12199, 102568, 5668.080, 14.1656
12200, 102508, 5668.019, 14.1655
12201, 101981, 5667.958, 14.1653
12202, 101283, 5667.896, 14.1652
12203, 100772, 5667.835, 14.1650
12204, 100535, 5667.774, 14.1649
12205, 100322, 5667.713, 14.1647
12206, 99809, 5667.652, 14.1646
12207, 98911, 5667.591, 14.1644
12208, 97901, 5667.530, 14.1643
12209, 97260, 5667.468, 14.1641
12210, 97259, 5667.407, 14.1639
12211, 97609, 5667.346, 14.1638
12212, 97762, 5667.285, 14.1636
12213, 97705, 5667.224, 14.1635
12214, 98123, 5667.163, 14.1633
12215, 99473, 5667.102, 14.1632
12216, 101239, 5667.041, 14.1630
12217, 102605, 5666.979, 14.1629
12218, 103630, 5666.918, 14.1627
12219, 105097, 5666.857, 14.1626
12220, 107214, 5666.796, 14.1624
12221, 109189, 5666.735, 14.1623
12222, 110292, 5666.674, 14.1621
12223, 110707, 5666.613, 14.1620
12224, 110905, 5666.552, 14.1618
12225, 110691, 5666.490, 14.1617
12226, 109499, 5666.429, 14.1615
12227, 107436, 5666.368, 14.1613
12228, 105468, 5666.307, 14.1612
12229, 104488, 5666.246, 14.1610
12230, 104534, 5666.185, 14.1609
12231, 104985, 5666.124, 14.1607
12232, 105251, 5666.062, 14.1606
12233, 105109, 5666.001, 14.1604
12234, 104619, 5665.940, 14.1603
12235, 103962, 5665.879, 14.1601
12236, 103416, 5665.818, 14.1600
12237, 103344, 5665.757, 14.1598
12238, 103972, 5665.696, 14.1597
12239, 105038, 5665.635, 14.1595
12240, 105768, 5665.573, 14.1594
12241, 105435, 5665.512, 14.1592
12242, 104096, 5665.451, 14.1591
12243, 102744, 5665.390, 14.1589
12244, 102644, 5665.329, 14.1588
12245, 104357, 5665.268, 14.1586
12246, 107298, 5665.207, 14.1584
12247, 110192, 5665.145, 14.1583
12248, 111992, 5665.084, 14.1581
12249, 112359, 5665.023, 14.1580
12250, 111319, 5664.962, 14.1578
12251, 108777, 5664.901, 14.1577
12252, 104873, 5664.840, 14.1575
12253, 100699, 5664.779, 14.1574
12254, 98036, 5664.718, 14.1572
12255, 97984, 5664.656, 14.1571
12256, 100159, 5664.595, 14.1569
12257, 103449, 5664.534, 14.1568
12258, 107002, 5664.473, 14.1566
12259, 110153, 5664.412, 14.1565
12260, 112022, 5664.351, 14.1563
12261, 112001, 5664.290, 14.1562
12262, 110398, 5664.228, 14.1560
12263, 107933, 5664.167, 14.1558
12264, 104872, 5664.106, 14.1557
12265, 101370, 5664.045, 14.1555
12266, 98280, 5663.984, 14.1554
12267, 96577, 5663.923, 14.1552
12268, 96020, 5663.862, 14.1551
12269, 95467, 5663.801, 14.1549
12270, 94666, 5663.739, 14.1548
12271, 94702, 5663.678, 14.1546
12272, 96265, 5663.617, 14.1545
12273, 98448, 5663.556, 14.1543
12274, 99831, 5663.495, 14.1542
12275, 99989, 5663.434, 14.1540
12276, 99385, 5663.373, 14.1539
12277, 98509, 5663.311, 14.1537
12278, 97811, 5663.250, 14.1536
12279, 97846, 5663.189, 14.1534
12280, 98731, 5663.128, 14.1533
12281, 99858, 5663.067, 14.1531
12282, 100715, 5663.006, 14.1529
12283, 101525, 5662.945, 14.1528
12284, 102499, 5662.884, 14.1526
12285, 103050, 5662.822, 14.1525
12286, 102518, 5662.761, 14.1523
12287, 101258, 5662.700, 14.1522
12288, 100227, 5662.639, 14.1520
12289, 99827, 5662.578, 14.1519
12290, 99967, 5662.517, 14.1517
12291, 100850, 5662.456, 14.1516
12292, 102693, 5662.394, 14.1514
12293, 104815, 5662.333, 14.1513
12294, 106037, 5662.272, 14.1511
12295, 106081, 5662.211, 14.1510
12296, 105707, 5662.150, 14.1508
12297, 105414, 5662.089, 14.1507
12298, 104891, 5662.028, 14.1505
12299, 103991, 5661.967, 14.1503
12300, 103294, 5661.905, 14.1502
12301, 103197, 5661.844, 14.1500
12302, 103189, 5661.783, 14.1499
12303, 102688, 5661.722, 14.1497
12304, 102118, 5661.661, 14.1496
12305, 102489, 5661.600, 14.1494
12306, 104110, 5661.539, 14.1493
12307, 106257, 5661.477, 14.1491
12308, 108066, 5661.416, 14.1490
12309, 109280, 5661.355, 14.1488
12310, 110077, 5661.294, 14.1487
12311, 110500, 5661.233, 14.1485
12312, 110279, 5661.172, 14.1484
12313, 109164, 5661.111, 14.1482
12314, 107347, 5661.050, 14.1481
12315, 105546, 5660.988, 14.1479
12316, 104659, 5660.927, 14.1478
12317, 105257, 5660.866, 14.1476
12318, 107260, 5660.805, 14.1474
12319, 109905, 5660.744, 14.1473
12320, 112086, 5660.683, 14.1471
12321, 112998, 5660.622, 14.1470
12322, 112650, 5660.560, 14.1468
12323, 111628, 5660.499, 14.1467
12324, 110400, 5660.438, 14.1465
12325, 109140, 5660.377, 14.1464
12326, 108168, 5660.316, 14.1462
12327, 107926, 5660.255, 14.1461
12328, 108218, 5660.194, 14.1459
12329, 108120, 5660.133, 14.1458
12330, 107169, 5660.071, 14.1456
12331, 106159, 5660.010, 14.1455
12332, 106033, 5659.949, 14.1453
12333, 106398, 5659.888, 14.1452
12334, 106048, 5659.827, 14.1450
12335, 104830, 5659.766, 14.1448
12336, 103943, 5659.705, 14.1447
12337, 104218, 5659.643, 14.1445
12338, 105029, 5659.582, 14.1444
12339, 105359, 5659.521, 14.1442
12340, 105210, 5659.460, 14.1441
12341, 105375, 5659.399, 14.1439
12342, 106269, 5659.338, 14.1438
12343, 107616, 5659.277, 14.1436
12344, 108948, 5659.216, 14.1435
12345, 109843, 5659.154, 14.1433
12346, 109837, 5659.093, 14.1432
12347, 108681, 5659.032, 14.1430
12348, 106836, 5658.971, 14.1429
12349, 105337, 5658.910, 14.1427
12350, 104951, 5658.849, 14.1426
12351, 105546, 5658.788, 14.1424
12352, 106319, 5658.726, 14.1422
12353, 106548, 5658.665, 14.1421
12354, 106048, 5658.604, 14.1419
12355, 105045, 5658.543, 14.1418
12356, 103822, 5658.482, 14.1416
12357, 102625, 5658.421, 14.1415
12358, 101736, 5658.360, 14.1413
12359, 101396, 5658.299, 14.1412
12360, 101558, 5658.237, 14.1410
12361, 101988, 5658.176, 14.1409
12362, 102640, 5658.115, 14.1407
12363, 103650, 5658.054, 14.1406
12364, 104777, 5657.993, 14.1404
12365, 105223, 5657.932, 14.1403
12366, 104317, 5657.871, 14.1401
12367, 102196, 5657.809, 14.1400
12368, 99604, 5657.748, 14.1398
12369, 97316, 5657.687, 14.1397
12370, 95971, 5657.626, 14.1395
12371, 95950, 5657.565, 14.1393
12372, 96869, 5657.504, 14.1392
12373, 97555, 5657.443, 14.1390
12374, 97232, 5657.382, 14.1389
12375, 96552, 5657.320, 14.1387
12376, 96807, 5657.259, 14.1386
12377, 98300, 5657.198, 14.1384
12378, 100184, 5657.137, 14.1383
12379, 101826, 5657.076, 14.1381
12380, 103471, 5657.015, 14.1380
12381, 105412, 5656.954, 14.1378
12382, 107286, 5656.892, 14.1377
12383, 108512, 5656.831, 14.1375
12384, 108892, 5656.770, 14.1374
12385, 108579, 5656.709, 14.1372
12386, 107936, 5656.648, 14.1371
12387, 107465, 5656.587, 14.1369
12388, 107221, 5656.526, 14.1367
12389, 106275, 5656.465, 14.1366
12390, 103662, 5656.403, 14.1364
12391, 100162, 5656.342, 14.1363
12392, 98176, 5656.281, 14.1361
12393, 99201, 5656.220, 14.1360
12394, 102133, 5656.159, 14.1358
12395, 104744, 5656.098, 14.1357
12396, 106125, 5656.037, 14.1355
12397, 106828, 5655.976, 14.1354
12398, 107229, 5655.914, 14.1352
12399, 106957, 5655.853, 14.1351
12400, 105868, 5655.792, 14.1349
12401, 104494, 5655.731, 14.1348
12402, 103321, 5655.670, 14.1346
12403, 102359, 5655.609, 14.1345
12404, 101710, 5655.548, 14.1343
12405, 101907, 5655.486, 14.1342
12406, 103280, 5655.425, 14.1340
12407, 105427, 5655.364, 14.1338
12408, 107684, 5655.303, 14.1337
12409, 109789, 5655.242, 14.1335
12410, 111706, 5655.181, 14.1334
12411, 113008, 5655.120, 14.1332
12412, 112999, 5655.059, 14.1331
12413, 111580, 5654.997, 14.1329
12414, 109713, 5654.936, 14.1328
12415, 108673, 5654.875, 14.1326
12416, 108798, 5654.814, 14.1325
12417, 109129, 5654.753, 14.1323
12418, 108451, 5654.692, 14.1322
12419, 106593, 5654.631, 14.1320
12420, 104544, 5654.569, 14.1319
12421, 103320, 5654.508, 14.1317
12422, 103007, 5654.447, 14.1316
12423, 103015, 5654.386, 14.1314
12424, 103011, 5654.325, 14.1312
12425, 103252, 5654.264, 14.1311
12426, 103985, 5654.203, 14.1309
12427, 104792, 5654.142, 14.1308
12428, 104828, 5654.080, 14.1306
12429, 103765, 5654.019, 14.1305
12430, 102310, 5653.958, 14.1303
12431, 101501, 5653.897, 14.1302
12432, 101511, 5653.836, 14.1300
12433, 101496, 5653.775, 14.1299
12434, 100749, 5653.714, 14.1297
12435, 99698, 5653.652, 14.1296
12436, 99500, 5653.591, 14.1294
12437, 100914, 5653.530, 14.1293
12438, 103807, 5653.469, 14.1291
12439, 107346, 5653.408, 14.1290
12440, 110249, 5653.347, 14.1288
12441, 111242, 5653.286, 14.1287
12442, 110077, 5653.225, 14.1285
12443, 107974, 5653.163, 14.1283
12444, 106477, 5653.102, 14.1282
12445, 105859, 5653.041, 14.1280
12446, 105304, 5652.980, 14.1279
12447, 104477, 5652.919, 14.1277
12448, 104017, 5652.858, 14.1276
12449, 104337, 5652.797, 14.1274
12450, 104839, 5652.735, 14.1273
12451, 104727, 5652.674, 14.1271
12452, 103882, 5652.613, 14.1270
12453, 102577, 5652.552, 14.1268
12454, 101039, 5652.491, 14.1267
12455, 99728, 5652.430, 14.1265
12456, 99349, 5652.369, 14.1264
12457, 100043, 5652.308, 14.1262
12458, 101158, 5652.246, 14.1261
12459, 102354, 5652.185, 14.1259
12460, 104189, 5652.124, 14.1257
12461, 106942, 5652.063, 14.1256
12462, 109511, 5652.002, 14.1254
12463, 110452, 5651.941, 14.1253
12464, 109708, 5651.880, 14.1251
12465, 108399, 5651.818, 14.1250
12466, 107174, 5651.757, 14.1248
12467, 105786, 5651.696, 14.1247
12468, 104172, 5651.635, 14.1245
12469, 102961, 5651.574, 14.1244
12470, 102702, 5651.513, 14.1242
12471, 103351, 5651.452, 14.1241
12472, 104674, 5651.391, 14.1239
12473, 106509, 5651.329, 14.1238
12474, 108457, 5651.268, 14.1236
12475, 109947, 5651.207, 14.1235
12476, 110747, 5651.146, 14.1233
12477, 110877, 5651.085, 14.1232
12478, 109953, 5651.024, 14.1230
12479, 107461, 5650.963, 14.1228
12480, 104006, 5650.901, 14.1227
12481, 101531, 5650.840, 14.1225
12482, 101578, 5650.779, 14.1224
12483, 103716, 5650.718, 14.1222
12484, 106223, 5650.657, 14.1221
12485, 107981, 5650.596, 14.1219
12486, 109055, 5650.535, 14.1218
12487, 109695, 5650.474, 14.1216
12488, 109702, 5650.412, 14.1215
12489, 109096, 5650.351, 14.1213
12490, 108698, 5650.290, 14.1212
12491, 109364, 5650.229, 14.1210
12492, 110813, 5650.168, 14.1209
12493, 111834, 5650.107, 14.1207
12494, 111781, 5650.046, 14.1206
12495, 111310, 5649.984, 14.1204
12496, 111300, 5649.923, 14.1202
12497, 111503, 5649.862, 14.1201
12498, 110901, 5649.801, 14.1199
12499, 109218, 5649.740, 14.1198
12500, 107360, 5649.679, 14.1196
12501, 106193, 5649.618, 14.1195
12502, 105532, 5649.557, 14.1193
12503, 104736, 5649.495, 14.1192
12504, 103784, 5649.434, 14.1190
12505, 103233, 5649.373, 14.1189
12506, 103371, 5649.312, 14.1187
12507, 103925, 5649.251, 14.1186
12508, 104465, 5649.190, 14.1184
12509, 104711, 5649.129, 14.1183
12510, 104538, 5649.067, 14.1181
12511, 104093, 5649.006, 14.1180
12512, 103863, 5648.945, 14.1178
12513, 104254, 5648.884, 14.1177
12514, 105091, 5648.823, 14.1175
12515, 105708, 5648.762, 14.1173
12516, 105574, 5648.701, 14.1172
12517, 104730, 5648.640, 14.1170
12518, 103830, 5648.578, 14.1169
12519, 103767, 5648.517, 14.1167
12520, 104967, 5648.456, 14.1166
12521, 106809, 5648.395, 14.1164
12522, 108134, 5648.334, 14.1163
12523, 108528, 5648.273, 14.1161
12524, 108645, 5648.212, 14.1160
12525, 108968, 5648.150, 14.1158
12526, 108845, 5648.089, 14.1157
12527, 107453, 5648.028, 14.1155
12528, 105200, 5647.967, 14.1154
12529, 103351, 5647.906, 14.1152
12530, 102486, 5647.845, 14.1151
12531, 102187, 5647.784, 14.1149
12532, 102080, 5647.723, 14.1147
12533, 102246, 5647.661, 14.1146
12534, 102524, 5647.600, 14.1144
12535, 102383, 5647.539, 14.1143
12536, 101720, 5647.478, 14.1141
12537, 101047, 5647.417, 14.1140
12538, 100631, 5647.356, 14.1138
12539, 100198, 5647.295, 14.1137
12540, 99782, 5647.233, 14.1135
12541, 100036, 5647.172, 14.1134
12542, 101147, 5647.111, 14.1132
12543, 102173, 5647.050, 14.1131
12544, 102125, 5646.989, 14.1129
12545, 101257, 5646.928, 14.1128
12546, 100632, 5646.867, 14.1126
12547, 100768, 5646.806, 14.1125
12548, 101390, 5646.744, 14.1123
12549, 102214, 5646.683, 14.1122
12550, 103203, 5646.622, 14.1120
12551, 104164, 5646.561, 14.1118
12552, 104752, 5646.500, 14.1117
12553, 104999, 5646.439, 14.1115
12554, 105365, 5646.378, 14.1114
12555, 106189, 5646.316, 14.1112
12556, 107381, 5646.255, 14.1111
12557, 108608, 5646.194, 14.1109
12558, 109387, 5646.133, 14.1108
12559, 109135, 5646.072, 14.1106
12560, 107663, 5646.011, 14.1105
12561, 105658, 5645.950, 14.1103
12562, 104115, 5645.889, 14.1102
12563, 103233, 5645.827, 14.1100
12564, 102442, 5645.766, 14.1099
12565, 101714, 5645.705, 14.1097
12566, 102044, 5645.644, 14.1096
12567, 104030, 5645.583, 14.1094
12568, 106504, 5645.522, 14.1092
12569, 107488, 5645.461, 14.1091
12570, 106413, 5645.399, 14.1089
12571, 104605, 5645.338, 14.1088
12572, 103474, 5645.277, 14.1086
12573, 103031, 5645.216, 14.1085
12574, 102570, 5645.155, 14.1083
12575, 102076, 5645.094, 14.1082
12576, 102204, 5645.033, 14.1080
12577, 103194, 5644.972, 14.1079
12578, 104574, 5644.910, 14.1077
12579, 105884, 5644.849, 14.1076
12580, 107099, 5644.788, 14.1074
12581, 108244, 5644.727, 14.1073
12582, 109154, 5644.666, 14.1071
12583, 109774, 5644.605, 14.1070
12584, 110247, 5644.544, 14.1068
12585, 110610, 5644.483, 14.1067
12586, 110785, 5644.421, 14.1065
12587, 110990, 5644.360, 14.1063
12588, 111666, 5644.299, 14.1062
12589, 112705, 5644.238, 14.1060
12590, 113229, 5644.177, 14.1059
12591, 112486, 5644.116, 14.1057
12592, 110710, 5644.055, 14.1056
12593, 108822, 5643.993, 14.1054
12594, 107623, 5643.932, 14.1053
12595, 107491, 5643.871, 14.1051
12596, 108432, 5643.810, 14.1050
12597, 109980, 5643.749, 14.1048
12598, 111322, 5643.688, 14.1047
12599, 111926, 5643.627, 14.1045
12600, 111852, 5643.566, 14.1044
12601, 111294, 5643.504, 14.1042
12602, 110265, 5643.443, 14.1041
12603, 109042, 5643.382, 14.1039
12604, 108286, 5643.321, 14.1037
12605, 108176, 5643.260, 14.1036
12606, 107980, 5643.199, 14.1034
12607, 107222, 5643.138, 14.1033
12608, 106744, 5643.076, 14.1031
12609, 107622, 5643.015, 14.1030
12610, 109444, 5642.954, 14.1028
12611, 110831, 5642.893, 14.1027
12612, 111530, 5642.832, 14.1025
12613, 112611, 5642.771, 14.1024
12614, 114380, 5642.710, 14.1022
12615, 115504, 5642.649, 14.1021
12616, 114921, 5642.587, 14.1019
12617, 113418, 5642.526, 14.1018
12618, 112325, 5642.465, 14.1016
12619, 111545, 5642.404, 14.1015
12620, 110100, 5642.343, 14.1013
12621, 108147, 5642.282, 14.1012
12622, 106986, 5642.221, 14.1010
12623, 107068, 5642.159, 14.1008
12624, 107261, 5642.098, 14.1007
12625, 106594, 5642.037, 14.1005
12626, 105770, 5641.976, 14.1004
12627, 106143, 5641.915, 14.1002
12628, 107744, 5641.854, 14.1001
12629, 109213, 5641.793, 14.0999
12630, 109650, 5641.732, 14.0998
12631, 109697, 5641.670, 14.0996
12632, 110435, 5641.609, 14.0995
12633, 111725, 5641.548, 14.0993
12634, 112239, 5641.487, 14.0992
12635, 111065, 5641.426, 14.0990
12636, 108776, 5641.365, 14.0989
12637, 106720, 5641.304, 14.0987
[truncated: 3,864,141 more chars]
