# Supplementary material for: Characterization data and kinetic studies of novel lipophilic analogues from 2,4-dichlorophenoxyacetic acid and Propanil herbicides
Source: Data Brief. 2020 Aug 21;32:106202. doi: 10.1016/j.dib.2020.106202 (PMC7482028; doi:10.1016/j.dib.2020.106202)
Supplement: Supplementary file 3 [file mmc3.zip › Kinetic raw data_txt/CDOCA_Alex_AO_NaOD_4zg_24h_ascii-spec.txt]

CDOCA_Alex_AO_NaOD
1, -9836, 5880.092, 14.6955
2, -9201, 5880.030, 14.6953
3, -8837, 5879.969, 14.6952
4, -9117, 5879.908, 14.6950
5, -9344, 5879.847, 14.6949
6, -8827, 5879.786, 14.6947
7, -7787, 5879.725, 14.6946
8, -6821, 5879.664, 14.6944
9, -6061, 5879.603, 14.6943
10, -5412, 5879.541, 14.6941
11, -5221, 5879.480, 14.6940
12, -5999, 5879.419, 14.6938
13, -7569, 5879.358, 14.6937
14, -9090, 5879.297, 14.6935
15, -9955, 5879.236, 14.6933
16, -10195, 5879.175, 14.6932
17, -9976, 5879.113, 14.6930
18, -9236, 5879.052, 14.6929
19, -8037, 5878.991, 14.6927
20, -6835, 5878.930, 14.6926
21, -6071, 5878.869, 14.6924
22, -5785, 5878.808, 14.6923
23, -5874, 5878.747, 14.6921
24, -6491, 5878.686, 14.6920
25, -7788, 5878.624, 14.6918
26, -9432, 5878.563, 14.6917
27, -10788, 5878.502, 14.6915
28, -11635, 5878.441, 14.6914
29, -12370, 5878.380, 14.6912
30, -13302, 5878.319, 14.6911
31, -14034, 5878.258, 14.6909
32, -13827, 5878.196, 14.6907
33, -12510, 5878.135, 14.6906
34, -10745, 5878.074, 14.6904
35, -9339, 5878.013, 14.6903
36, -8555, 5877.952, 14.6901
37, -8250, 5877.891, 14.6900
38, -8386, 5877.830, 14.6898
39, -9065, 5877.769, 14.6897
40, -10144, 5877.707, 14.6895
41, -11203, 5877.646, 14.6894
42, -11968, 5877.585, 14.6892
43, -12495, 5877.524, 14.6891
44, -12808, 5877.463, 14.6889
45, -12692, 5877.402, 14.6888
46, -12121, 5877.341, 14.6886
47, -11589, 5877.279, 14.6885
48, -11651, 5877.218, 14.6883
49, -12244, 5877.157, 14.6882
50, -12834, 5877.096, 14.6880
51, -13209, 5877.035, 14.6878
52, -13678, 5876.974, 14.6877
53, -14399, 5876.913, 14.6875
54, -14926, 5876.852, 14.6874
55, -14722, 5876.790, 14.6872
56, -13835, 5876.729, 14.6871
57, -12719, 5876.668, 14.6869
58, -11601, 5876.607, 14.6868
59, -10473, 5876.546, 14.6866
60, -9660, 5876.485, 14.6865
61, -9773, 5876.424, 14.6863
62, -10845, 5876.362, 14.6862
63, -11912, 5876.301, 14.6860
64, -11939, 5876.240, 14.6859
65, -11002, 5876.179, 14.6857
66, -10073, 5876.118, 14.6856
67, -9712, 5876.057, 14.6854
68, -9582, 5875.996, 14.6852
69, -9401, 5875.935, 14.6851
70, -9666, 5875.873, 14.6849
71, -10838, 5875.812, 14.6848
72, -12210, 5875.751, 14.6846
73, -12407, 5875.690, 14.6845
74, -11117, 5875.629, 14.6843
75, -9624, 5875.568, 14.6842
76, -9308, 5875.507, 14.6840
77, -10070, 5875.445, 14.6839
78, -10703, 5875.384, 14.6837
79, -10502, 5875.323, 14.6836
80, -9993, 5875.262, 14.6834
81, -10112, 5875.201, 14.6833
82, -11054, 5875.140, 14.6831
83, -12085, 5875.079, 14.6830
84, -12287, 5875.018, 14.6828
85, -11349, 5874.956, 14.6827
86, -9769, 5874.895, 14.6825
87, -8385, 5874.834, 14.6823
88, -7705, 5874.773, 14.6822
89, -7654, 5874.712, 14.6820
90, -7908, 5874.651, 14.6819
91, -8279, 5874.590, 14.6817
92, -8730, 5874.528, 14.6816
93, -9221, 5874.467, 14.6814
94, -9788, 5874.406, 14.6813
95, -10645, 5874.345, 14.6811
96, -11909, 5874.284, 14.6810
97, -13158, 5874.223, 14.6808
98, -13556, 5874.162, 14.6807
99, -12689, 5874.101, 14.6805
100, -11206, 5874.039, 14.6804
101, -10442, 5873.978, 14.6802
102, -11237, 5873.917, 14.6801
103, -13094, 5873.856, 14.6799
104, -14543, 5873.795, 14.6797
105, -14451, 5873.734, 14.6796
106, -13048, 5873.673, 14.6794
107, -11657, 5873.611, 14.6793
108, -11274, 5873.550, 14.6791
109, -11495, 5873.489, 14.6790
110, -10985, 5873.428, 14.6788
111, -9079, 5873.367, 14.6787
112, -6686, 5873.306, 14.6785
113, -5382, 5873.245, 14.6784
114, -5744, 5873.184, 14.6782
115, -6851, 5873.122, 14.6781
116, -7476, 5873.061, 14.6779
117, -7426, 5873.000, 14.6778
118, -7483, 5872.939, 14.6776
119, -8318, 5872.878, 14.6775
120, -9862, 5872.817, 14.6773
121, -11602, 5872.756, 14.6772
122, -12976, 5872.694, 14.6770
123, -13370, 5872.633, 14.6768
124, -12288, 5872.572, 14.6767
125, -10014, 5872.511, 14.6765
126, -7825, 5872.450, 14.6764
127, -6965, 5872.389, 14.6762
128, -7397, 5872.328, 14.6761
129, -7950, 5872.267, 14.6759
130, -7718, 5872.205, 14.6758
131, -6914, 5872.144, 14.6756
132, -6254, 5872.083, 14.6755
133, -5921, 5872.022, 14.6753
134, -5502, 5871.961, 14.6752
135, -4650, 5871.900, 14.6750
136, -3476, 5871.839, 14.6749
137, -2352, 5871.777, 14.6747
138, -1682, 5871.716, 14.6746
139, -1784, 5871.655, 14.6744
140, -2665, 5871.594, 14.6742
141, -3780, 5871.533, 14.6741
142, -4207, 5871.472, 14.6739
143, -3353, 5871.411, 14.6738
144, -1507, 5871.350, 14.6736
145, 342, 5871.288, 14.6735
146, 1260, 5871.227, 14.6733
147, 885, 5871.166, 14.6732
148, -636, 5871.105, 14.6730
149, -3003, 5871.044, 14.6729
150, -5821, 5870.983, 14.6727
151, -8454, 5870.922, 14.6726
152, -10235, 5870.860, 14.6724
153, -11065, 5870.799, 14.6723
154, -11612, 5870.738, 14.6721
155, -12595, 5870.677, 14.6720
156, -13916, 5870.616, 14.6718
157, -14742, 5870.555, 14.6716
158, -14488, 5870.494, 14.6715
159, -13481, 5870.433, 14.6713
160, -12567, 5870.371, 14.6712
161, -12190, 5870.310, 14.6710
162, -11948, 5870.249, 14.6709
163, -11027, 5870.188, 14.6707
164, -9114, 5870.127, 14.6706
165, -6952, 5870.066, 14.6704
166, -5847, 5870.005, 14.6703
167, -6389, 5869.944, 14.6701
168, -7759, 5869.882, 14.6700
169, -8568, 5869.821, 14.6698
170, -8325, 5869.760, 14.6697
171, -7641, 5869.699, 14.6695
172, -7020, 5869.638, 14.6694
173, -6061, 5869.577, 14.6692
174, -4273, 5869.516, 14.6691
175, -2219, 5869.454, 14.6689
176, -1166, 5869.393, 14.6687
177, -1605, 5869.332, 14.6686
178, -2695, 5869.271, 14.6684
179, -3424, 5869.210, 14.6683
180, -3867, 5869.149, 14.6681
181, -4867, 5869.088, 14.6680
182, -6619, 5869.027, 14.6678
183, -8165, 5868.965, 14.6677
184, -8534, 5868.904, 14.6675
185, -7957, 5868.843, 14.6674
186, -7469, 5868.782, 14.6672
187, -7540, 5868.721, 14.6671
188, -7707, 5868.660, 14.6669
189, -7654, 5868.599, 14.6668
190, -7872, 5868.537, 14.6666
191, -8720, 5868.476, 14.6665
192, -9402, 5868.415, 14.6663
193, -8726, 5868.354, 14.6661
194, -6754, 5868.293, 14.6660
195, -4869, 5868.232, 14.6658
196, -4118, 5868.171, 14.6657
197, -4115, 5868.110, 14.6655
198, -3882, 5868.048, 14.6654
199, -3130, 5867.987, 14.6652
200, -2355, 5867.926, 14.6651
201, -2101, 5867.865, 14.6649
202, -2507, 5867.804, 14.6648
203, -3266, 5867.743, 14.6646
204, -3687, 5867.682, 14.6645
205, -3133, 5867.620, 14.6643
206, -1760, 5867.559, 14.6642
207, -596, 5867.498, 14.6640
208, -483, 5867.437, 14.6639
209, -1192, 5867.376, 14.6637
210, -1882, 5867.315, 14.6636
211, -2149, 5867.254, 14.6634
212, -2219, 5867.193, 14.6632
213, -2370, 5867.131, 14.6631
214, -2714, 5867.070, 14.6629
215, -3412, 5867.009, 14.6628
216, -4558, 5866.948, 14.6626
217, -5791, 5866.887, 14.6625
218, -6489, 5866.826, 14.6623
219, -6470, 5866.765, 14.6622
220, -6164, 5866.703, 14.6620
221, -5962, 5866.642, 14.6619
222, -5724, 5866.581, 14.6617
223, -5084, 5866.520, 14.6616
224, -4002, 5866.459, 14.6614
225, -2756, 5866.398, 14.6613
226, -1502, 5866.337, 14.6611
227, -18, 5866.276, 14.6610
228, 2002, 5866.214, 14.6608
229, 4388, 5866.153, 14.6606
230, 6305, 5866.092, 14.6605
231, 6837, 5866.031, 14.6603
232, 5854, 5865.970, 14.6602
233, 4093, 5865.909, 14.6600
234, 2304, 5865.848, 14.6599
235, 540, 5865.786, 14.6597
236, -1474, 5865.725, 14.6596
237, -3509, 5865.664, 14.6594
238, -4847, 5865.603, 14.6593
239, -5101, 5865.542, 14.6591
240, -4682, 5865.481, 14.6590
241, -4355, 5865.420, 14.6588
242, -4529, 5865.359, 14.6587
243, -5050, 5865.297, 14.6585
244, -5487, 5865.236, 14.6584
245, -5558, 5865.175, 14.6582
246, -5429, 5865.114, 14.6581
247, -5622, 5865.053, 14.6579
248, -6496, 5864.992, 14.6577
249, -7756, 5864.931, 14.6576
250, -8564, 5864.869, 14.6574
251, -8193, 5864.808, 14.6573
252, -6689, 5864.747, 14.6571
253, -4979, 5864.686, 14.6570
254, -4367, 5864.625, 14.6568
255, -5571, 5864.564, 14.6567
256, -8037, 5864.503, 14.6565
257, -10252, 5864.442, 14.6564
258, -10949, 5864.380, 14.6562
259, -9984, 5864.319, 14.6561
260, -8049, 5864.258, 14.6559
261, -5827, 5864.197, 14.6558
262, -3673, 5864.136, 14.6556
263, -1846, 5864.075, 14.6555
264, -619, 5864.014, 14.6553
265, -141, 5863.952, 14.6551
266, -395, 5863.891, 14.6550
267, -1327, 5863.830, 14.6548
268, -2815, 5863.769, 14.6547
269, -4528, 5863.708, 14.6545
270, -5935, 5863.647, 14.6544
271, -6454, 5863.586, 14.6542
272, -5650, 5863.525, 14.6541
273, -3611, 5863.463, 14.6539
274, -1331, 5863.402, 14.6538
275, -340, 5863.341, 14.6536
276, -1531, 5863.280, 14.6535
277, -4350, 5863.219, 14.6533
278, -7382, 5863.158, 14.6532
279, -9585, 5863.097, 14.6530
280, -10744, 5863.035, 14.6529
281, -10984, 5862.974, 14.6527
282, -10351, 5862.913, 14.6526
283, -8846, 5862.852, 14.6524
284, -6581, 5862.791, 14.6522
285, -3900, 5862.730, 14.6521
286, -1452, 5862.669, 14.6519
287, 83, 5862.608, 14.6518
288, 686, 5862.546, 14.6516
289, 1066, 5862.485, 14.6515
290, 1692, 5862.424, 14.6513
291, 1981, 5862.363, 14.6512
292, 1023, 5862.302, 14.6510
293, -1141, 5862.241, 14.6509
294, -3562, 5862.180, 14.6507
295, -5483, 5862.118, 14.6506
296, -6735, 5862.057, 14.6504
297, -7085, 5861.996, 14.6503
298, -6139, 5861.935, 14.6501
299, -4168, 5861.874, 14.6500
300, -2293, 5861.813, 14.6498
301, -1400, 5861.752, 14.6496
302, -1310, 5861.691, 14.6495
303, -1315, 5861.629, 14.6493
304, -1066, 5861.568, 14.6492
305, -608, 5861.507, 14.6490
306, -16, 5861.446, 14.6489
307, 518, 5861.385, 14.6487
308, 607, 5861.324, 14.6486
309, 90, 5861.263, 14.6484
310, -698, 5861.201, 14.6483
311, -1402, 5861.140, 14.6481
312, -2125, 5861.079, 14.6480
313, -3047, 5861.018, 14.6478
314, -3858, 5860.957, 14.6477
315, -4049, 5860.896, 14.6475
316, -3666, 5860.835, 14.6474
317, -3339, 5860.774, 14.6472
318, -3581, 5860.712, 14.6471
319, -4366, 5860.651, 14.6469
320, -5404, 5860.590, 14.6467
321, -6475, 5860.529, 14.6466
322, -7412, 5860.468, 14.6464
323, -7956, 5860.407, 14.6463
324, -7807, 5860.346, 14.6461
325, -6858, 5860.284, 14.6460
326, -5360, 5860.223, 14.6458
327, -3748, 5860.162, 14.6457
328, -2256, 5860.101, 14.6455
329, -780, 5860.040, 14.6454
330, 681, 5859.979, 14.6452
331, 1652, 5859.918, 14.6451
332, 1631, 5859.857, 14.6449
333, 886, 5859.795, 14.6448
334, 350, 5859.734, 14.6446
335, 596, 5859.673, 14.6445
336, 1280, 5859.612, 14.6443
337, 1740, 5859.551, 14.6441
338, 1748, 5859.490, 14.6440
339, 1518, 5859.429, 14.6438
340, 1400, 5859.367, 14.6437
341, 1748, 5859.306, 14.6435
342, 2660, 5859.245, 14.6434
343, 3565, 5859.184, 14.6432
344, 3508, 5859.123, 14.6431
345, 2306, 5859.062, 14.6429
346, 994, 5859.001, 14.6428
347, 669, 5858.940, 14.6426
348, 1234, 5858.878, 14.6425
349, 1818, 5858.817, 14.6423
350, 2111, 5858.756, 14.6422
351, 2564, 5858.695, 14.6420
352, 3442, 5858.634, 14.6419
353, 4431, 5858.573, 14.6417
354, 5224, 5858.512, 14.6416
355, 5836, 5858.451, 14.6414
356, 6114, 5858.389, 14.6412
357, 5578, 5858.328, 14.6411
358, 4165, 5858.267, 14.6409
359, 2714, 5858.206, 14.6408
360, 2227, 5858.145, 14.6406
361, 2771, 5858.084, 14.6405
362, 3394, 5858.023, 14.6403
363, 3092, 5857.961, 14.6402
364, 1644, 5857.900, 14.6400
365, -328, 5857.839, 14.6399
366, -1845, 5857.778, 14.6397
367, -2131, 5857.717, 14.6396
368, -1014, 5857.656, 14.6394
369, 968, 5857.595, 14.6393
370, 2913, 5857.534, 14.6391
371, 4131, 5857.472, 14.6390
372, 4545, 5857.411, 14.6388
373, 4551, 5857.350, 14.6386
374, 4506, 5857.289, 14.6385
375, 4391, 5857.228, 14.6383
376, 3952, 5857.167, 14.6382
377, 3148, 5857.106, 14.6380
378, 2384, 5857.044, 14.6379
379, 2266, 5856.983, 14.6377
380, 3118, 5856.922, 14.6376
381, 4581, 5856.861, 14.6374
382, 5686, 5856.800, 14.6373
383, 5576, 5856.739, 14.6371
384, 4422, 5856.678, 14.6370
385, 3513, 5856.617, 14.6368
386, 4072, 5856.555, 14.6367
387, 6024, 5856.494, 14.6365
388, 8226, 5856.433, 14.6364
389, 9792, 5856.372, 14.6362
390, 10748, 5856.311, 14.6361
391, 11348, 5856.250, 14.6359
392, 11406, 5856.189, 14.6357
393, 10692, 5856.127, 14.6356
394, 9552, 5856.066, 14.6354
395, 8627, 5856.005, 14.6353
396, 8108, 5855.944, 14.6351
397, 7648, 5855.883, 14.6350
398, 6877, 5855.822, 14.6348
399, 5728, 5855.761, 14.6347
400, 4447, 5855.700, 14.6345
401, 3527, 5855.638, 14.6344
402, 3440, 5855.577, 14.6342
403, 4146, 5855.516, 14.6341
404, 5066, 5855.455, 14.6339
405, 5748, 5855.394, 14.6338
406, 6283, 5855.333, 14.6336
407, 6752, 5855.272, 14.6335
408, 6671, 5855.210, 14.6333
409, 5560, 5855.149, 14.6331
410, 3814, 5855.088, 14.6330
411, 2389, 5855.027, 14.6328
412, 1668, 5854.966, 14.6327
413, 1272, 5854.905, 14.6325
414, 1004, 5854.844, 14.6324
415, 1369, 5854.783, 14.6322
416, 2917, 5854.721, 14.6321
417, 5412, 5854.660, 14.6319
418, 7882, 5854.599, 14.6318
419, 9256, 5854.538, 14.6316
420, 9027, 5854.477, 14.6315
421, 7640, 5854.416, 14.6313
422, 6247, 5854.355, 14.6312
423, 5684, 5854.293, 14.6310
424, 5684, 5854.232, 14.6309
425, 5424, 5854.171, 14.6307
426, 4758, 5854.110, 14.6306
427, 4329, 5854.049, 14.6304
428, 4441, 5853.988, 14.6302
429, 4535, 5853.927, 14.6301
430, 4110, 5853.866, 14.6299
431, 3518, 5853.804, 14.6298
432, 3412, 5853.743, 14.6296
433, 3845, 5853.682, 14.6295
434, 4396, 5853.621, 14.6293
435, 4876, 5853.560, 14.6292
436, 5423, 5853.499, 14.6290
437, 6084, 5853.438, 14.6289
438, 6650, 5853.376, 14.6287
439, 6792, 5853.315, 14.6286
440, 6136, 5853.254, 14.6284
441, 4574, 5853.193, 14.6283
442, 2830, 5853.132, 14.6281
443, 2261, 5853.071, 14.6280
444, 3471, 5853.010, 14.6278
445, 5339, 5852.949, 14.6276
446, 6046, 5852.887, 14.6275
447, 5004, 5852.826, 14.6273
448, 3224, 5852.765, 14.6272
449, 1857, 5852.704, 14.6270
450, 1042, 5852.643, 14.6269
451, 294, 5852.582, 14.6267
452, -628, 5852.521, 14.6266
453, -1533, 5852.459, 14.6264
454, -1998, 5852.398, 14.6263
455, -1471, 5852.337, 14.6261
456, 382, 5852.276, 14.6260
457, 3039, 5852.215, 14.6258
458, 5188, 5852.154, 14.6257
459, 5926, 5852.093, 14.6255
460, 5685, 5852.032, 14.6254
461, 5638, 5851.970, 14.6252
462, 6366, 5851.909, 14.6251
463, 7536, 5851.848, 14.6249
464, 8716, 5851.787, 14.6247
465, 9833, 5851.726, 14.6246
466, 10727, 5851.665, 14.6244
467, 10892, 5851.604, 14.6243
468, 10096, 5851.542, 14.6241
469, 8970, 5851.481, 14.6240
470, 8402, 5851.420, 14.6238
471, 8393, 5851.359, 14.6237
472, 7976, 5851.298, 14.6235
473, 6484, 5851.237, 14.6234
474, 4556, 5851.176, 14.6232
475, 3513, 5851.115, 14.6231
476, 3847, 5851.053, 14.6229
477, 4704, 5850.992, 14.6228
478, 4956, 5850.931, 14.6226
479, 4413, 5850.870, 14.6225
480, 3678, 5850.809, 14.6223
481, 3178, 5850.748, 14.6221
482, 2857, 5850.687, 14.6220
483, 2783, 5850.625, 14.6218
484, 3345, 5850.564, 14.6217
485, 4599, 5850.503, 14.6215
486, 5815, 5850.442, 14.6214
487, 6253, 5850.381, 14.6212
488, 6125, 5850.320, 14.6211
489, 6296, 5850.259, 14.6209
490, 7064, 5850.198, 14.6208
491, 7755, 5850.136, 14.6206
492, 7646, 5850.075, 14.6205
493, 6861, 5850.014, 14.6203
494, 6156, 5849.953, 14.6202
495, 6137, 5849.892, 14.6200
496, 6868, 5849.831, 14.6199
497, 7985, 5849.770, 14.6197
498, 8962, 5849.708, 14.6196
499, 9476, 5849.647, 14.6194
500, 9643, 5849.586, 14.6192
501, 9733, 5849.525, 14.6191
502, 9590, 5849.464, 14.6189
503, 8719, 5849.403, 14.6188
504, 7166, 5849.342, 14.6186
505, 5891, 5849.281, 14.6185
506, 5791, 5849.219, 14.6183
507, 6612, 5849.158, 14.6182
508, 7279, 5849.097, 14.6180
509, 7127, 5849.036, 14.6179
510, 6400, 5848.975, 14.6177
511, 5639, 5848.914, 14.6176
512, 5108, 5848.853, 14.6174
513, 4800, 5848.791, 14.6173
514, 4530, 5848.730, 14.6171
515, 4029, 5848.669, 14.6170
516, 3352, 5848.608, 14.6168
517, 3158, 5848.547, 14.6166
518, 4026, 5848.486, 14.6165
519, 5466, 5848.425, 14.6163
520, 6249, 5848.364, 14.6162
521, 5847, 5848.302, 14.6160
522, 4983, 5848.241, 14.6159
523, 4458, 5848.180, 14.6157
524, 4182, 5848.119, 14.6156
525, 3832, 5848.058, 14.6154
526, 3813, 5847.997, 14.6153
527, 4787, 5847.936, 14.6151
528, 6524, 5847.874, 14.6150
529, 7951, 5847.813, 14.6148
530, 8226, 5847.752, 14.6147
531, 7274, 5847.691, 14.6145
532, 5453, 5847.630, 14.6144
533, 3375, 5847.569, 14.6142
534, 1965, 5847.508, 14.6141
535, 1933, 5847.447, 14.6139
536, 2977, 5847.385, 14.6137
537, 4020, 5847.324, 14.6136
538, 4433, 5847.263, 14.6134
539, 4591, 5847.202, 14.6133
540, 5079, 5847.141, 14.6131
541, 5866, 5847.080, 14.6130
542, 6468, 5847.019, 14.6128
543, 6493, 5846.958, 14.6127
544, 5679, 5846.896, 14.6125
545, 3875, 5846.835, 14.6124
546, 1478, 5846.774, 14.6122
547, -353, 5846.713, 14.6121
548, -505, 5846.652, 14.6119
549, 1018, 5846.591, 14.6118
550, 3140, 5846.530, 14.6116
551, 4840, 5846.468, 14.6115
552, 5951, 5846.407, 14.6113
553, 6853, 5846.346, 14.6111
554, 7767, 5846.285, 14.6110
555, 8621, 5846.224, 14.6108
556, 9409, 5846.163, 14.6107
557, 10365, 5846.102, 14.6105
558, 11789, 5846.041, 14.6104
559, 13764, 5845.979, 14.6102
560, 15949, 5845.918, 14.6101
561, 17511, 5845.857, 14.6099
562, 17395, 5845.796, 14.6098
563, 15079, 5845.735, 14.6096
564, 11281, 5845.674, 14.6095
565, 7627, 5845.613, 14.6093
566, 5365, 5845.551, 14.6092
567, 4446, 5845.490, 14.6090
568, 4091, 5845.429, 14.6089
569, 3988, 5845.368, 14.6087
570, 4497, 5845.307, 14.6086
571, 5779, 5845.246, 14.6084
572, 7316, 5845.185, 14.6082
573, 8485, 5845.124, 14.6081
574, 9144, 5845.062, 14.6079
575, 9425, 5845.001, 14.6078
576, 9398, 5844.940, 14.6076
577, 9258, 5844.879, 14.6075
578, 9463, 5844.818, 14.6073
579, 10215, 5844.757, 14.6072
580, 11044, 5844.696, 14.6070
581, 11362, 5844.634, 14.6069
582, 11185, 5844.573, 14.6067
583, 10919, 5844.512, 14.6066
584, 10706, 5844.451, 14.6064
585, 10495, 5844.390, 14.6063
586, 10573, 5844.329, 14.6061
587, 11412, 5844.268, 14.6060
588, 12977, 5844.207, 14.6058
589, 14623, 5844.145, 14.6056
590, 15668, 5844.084, 14.6055
591, 15686, 5844.023, 14.6053
592, 14478, 5843.962, 14.6052
593, 12376, 5843.901, 14.6050
594, 10446, 5843.840, 14.6049
595, 9631, 5843.779, 14.6047
596, 9607, 5843.717, 14.6046
597, 9167, 5843.656, 14.6044
598, 7910, 5843.595, 14.6043
599, 6760, 5843.534, 14.6041
600, 6673, 5843.473, 14.6040
601, 7517, 5843.412, 14.6038
602, 8563, 5843.351, 14.6037
603, 9343, 5843.290, 14.6035
604, 9604, 5843.228, 14.6034
605, 9155, 5843.167, 14.6032
606, 8376, 5843.106, 14.6031
607, 8232, 5843.045, 14.6029
608, 9107, 5842.984, 14.6027
609, 10051, 5842.923, 14.6026
610, 9868, 5842.862, 14.6024
611, 8634, 5842.800, 14.6023
612, 7493, 5842.739, 14.6021
613, 7268, 5842.678, 14.6020
614, 7945, 5842.617, 14.6018
615, 9141, 5842.556, 14.6017
616, 10358, 5842.495, 14.6015
617, 11058, 5842.434, 14.6014
618, 11275, 5842.373, 14.6012
619, 11968, 5842.311, 14.6011
620, 13914, 5842.250, 14.6009
621, 16409, 5842.189, 14.6008
622, 17949, 5842.128, 14.6006
623, 18145, 5842.067, 14.6005
624, 18047, 5842.006, 14.6003
625, 18407, 5841.945, 14.6001
626, 18684, 5841.883, 14.6000
627, 18145, 5841.822, 14.5998
628, 17111, 5841.761, 14.5997
629, 16552, 5841.700, 14.5995
630, 17037, 5841.639, 14.5994
631, 18552, 5841.578, 14.5992
632, 20793, 5841.517, 14.5991
633, 23051, 5841.456, 14.5989
634, 24267, 5841.394, 14.5988
635, 23833, 5841.333, 14.5986
636, 22112, 5841.272, 14.5985
637, 19806, 5841.211, 14.5983
638, 17200, 5841.150, 14.5982
639, 14492, 5841.089, 14.5980
640, 12366, 5841.028, 14.5979
641, 11533, 5840.966, 14.5977
642, 11884, 5840.905, 14.5976
643, 12727, 5840.844, 14.5974
644, 13703, 5840.783, 14.5972
645, 14861, 5840.722, 14.5971
646, 15845, 5840.661, 14.5969
647, 15767, 5840.600, 14.5968
648, 14177, 5840.539, 14.5966
649, 11723, 5840.477, 14.5965
650, 9525, 5840.416, 14.5963
651, 8143, 5840.355, 14.5962
652, 7403, 5840.294, 14.5960
653, 7014, 5840.233, 14.5959
654, 7048, 5840.172, 14.5957
655, 7704, 5840.111, 14.5956
656, 8731, 5840.049, 14.5954
657, 9381, 5839.988, 14.5953
658, 9124, 5839.927, 14.5951
659, 8353, 5839.866, 14.5950
660, 8022, 5839.805, 14.5948
661, 8514, 5839.744, 14.5946
662, 9284, 5839.683, 14.5945
663, 9751, 5839.622, 14.5943
664, 10099, 5839.560, 14.5942
665, 10773, 5839.499, 14.5940
666, 11542, 5839.438, 14.5939
667, 11617, 5839.377, 14.5937
668, 10596, 5839.316, 14.5936
669, 8914, 5839.255, 14.5934
670, 7423, 5839.194, 14.5933
671, 6829, 5839.132, 14.5931
672, 7358, 5839.071, 14.5930
673, 8498, 5839.010, 14.5928
674, 9282, 5838.949, 14.5927
675, 9330, 5838.888, 14.5925
676, 9476, 5838.827, 14.5924
677, 10853, 5838.766, 14.5922
678, 13417, 5838.705, 14.5920
679, 15952, 5838.643, 14.5919
680, 17333, 5838.582, 14.5917
681, 17153, 5838.521, 14.5916
682, 15318, 5838.460, 14.5914
683, 12131, 5838.399, 14.5913
684, 8996, 5838.338, 14.5911
685, 7838, 5838.277, 14.5910
686, 9061, 5838.215, 14.5908
687, 10812, 5838.154, 14.5907
688, 11055, 5838.093, 14.5905
689, 9862, 5838.032, 14.5904
690, 8865, 5837.971, 14.5902
691, 8970, 5837.910, 14.5901
692, 9528, 5837.849, 14.5899
693, 9530, 5837.788, 14.5898
694, 8603, 5837.726, 14.5896
695, 6887, 5837.665, 14.5895
696, 4930, 5837.604, 14.5893
697, 3889, 5837.543, 14.5891
698, 4905, 5837.482, 14.5890
699, 7766, 5837.421, 14.5888
700, 10745, 5837.360, 14.5887
701, 12263, 5837.298, 14.5885
702, 12302, 5837.237, 14.5884
703, 11867, 5837.176, 14.5882
704, 11581, 5837.115, 14.5881
705, 11450, 5837.054, 14.5879
706, 11573, 5836.993, 14.5878
707, 12261, 5836.932, 14.5876
708, 13361, 5836.871, 14.5875
709, 14127, 5836.809, 14.5873
710, 14055, 5836.748, 14.5872
711, 13496, 5836.687, 14.5870
712, 13134, 5836.626, 14.5869
713, 13098, 5836.565, 14.5867
714, 12944, 5836.504, 14.5865
715, 12431, 5836.443, 14.5864
716, 11934, 5836.382, 14.5862
717, 11993, 5836.320, 14.5861
718, 12732, 5836.259, 14.5859
719, 13910, 5836.198, 14.5858
720, 15264, 5836.137, 14.5856
721, 16448, 5836.076, 14.5855
722, 16805, 5836.015, 14.5853
723, 15761, 5835.954, 14.5852
724, 13670, 5835.892, 14.5850
725, 11853, 5835.831, 14.5849
726, 11428, 5835.770, 14.5847
727, 12211, 5835.709, 14.5846
728, 13092, 5835.648, 14.5844
729, 13294, 5835.587, 14.5843
730, 12928, 5835.526, 14.5841
731, 12439, 5835.465, 14.5840
732, 11986, 5835.403, 14.5838
733, 11481, 5835.342, 14.5836
734, 10907, 5835.281, 14.5835
735, 10353, 5835.220, 14.5833
736, 9913, 5835.159, 14.5832
737, 9751, 5835.098, 14.5830
738, 10162, 5835.037, 14.5829
739, 11376, 5834.975, 14.5827
740, 13258, 5834.914, 14.5826
741, 15289, 5834.853, 14.5824
742, 16998, 5834.792, 14.5823
743, 18410, 5834.731, 14.5821
744, 19971, 5834.670, 14.5820
745, 21818, 5834.609, 14.5818
746, 23303, 5834.548, 14.5817
747, 23597, 5834.486, 14.5815
748, 22783, 5834.425, 14.5814
749, 21842, 5834.364, 14.5812
750, 21318, 5834.303, 14.5810
751, 20521, 5834.242, 14.5809
752, 18522, 5834.181, 14.5807
753, 15588, 5834.120, 14.5806
754, 13059, 5834.058, 14.5804
755, 11987, 5833.997, 14.5803
756, 12406, 5833.936, 14.5801
757, 13688, 5833.875, 14.5800
758, 14943, 5833.814, 14.5798
759, 15205, 5833.753, 14.5797
760, 14108, 5833.692, 14.5795
761, 12549, 5833.631, 14.5794
762, 12051, 5833.569, 14.5792
763, 13186, 5833.508, 14.5791
764, 15122, 5833.447, 14.5789
765, 16696, 5833.386, 14.5788
766, 17268, 5833.325, 14.5786
767, 16527, 5833.264, 14.5785
768, 14554, 5833.203, 14.5783
769, 12520, 5833.141, 14.5781
770, 12211, 5833.080, 14.5780
771, 14035, 5833.019, 14.5778
772, 16186, 5832.958, 14.5777
773, 16676, 5832.897, 14.5775
774, 15577, 5832.836, 14.5774
775, 14337, 5832.775, 14.5772
776, 13536, 5832.714, 14.5771
777, 12667, 5832.652, 14.5769
778, 11824, 5832.591, 14.5768
779, 12074, 5832.530, 14.5766
780, 13785, 5832.469, 14.5765
781, 15771, 5832.408, 14.5763
782, 16637, 5832.347, 14.5762
783, 16092, 5832.286, 14.5760
784, 14543, 5832.224, 14.5759
785, 12339, 5832.163, 14.5757
786, 10157, 5832.102, 14.5755
787, 9241, 5832.041, 14.5754
788, 10238, 5831.980, 14.5752
789, 12113, 5831.919, 14.5751
790, 13146, 5831.858, 14.5749
791, 12917, 5831.797, 14.5748
792, 12580, 5831.735, 14.5746
793, 13255, 5831.674, 14.5745
794, 14845, 5831.613, 14.5743
795, 16506, 5831.552, 14.5742
796, 17638, 5831.491, 14.5740
797, 18119, 5831.430, 14.5739
798, 18060, 5831.369, 14.5737
799, 17699, 5831.307, 14.5736
800, 17308, 5831.246, 14.5734
801, 16946, 5831.185, 14.5733
802, 16412, 5831.124, 14.5731
803, 15644, 5831.063, 14.5730
804, 15042, 5831.002, 14.5728
805, 15216, 5830.941, 14.5726
806, 16385, 5830.880, 14.5725
807, 17989, 5830.818, 14.5723
808, 18928, 5830.757, 14.5722
809, 18317, 5830.696, 14.5720
810, 16279, 5830.635, 14.5719
811, 14062, 5830.574, 14.5717
812, 13109, 5830.513, 14.5716
813, 13884, 5830.452, 14.5714
814, 15617, 5830.390, 14.5713
815, 17142, 5830.329, 14.5711
816, 17731, 5830.268, 14.5710
817, 17186, 5830.207, 14.5708
818, 15610, 5830.146, 14.5707
819, 13513, 5830.085, 14.5705
820, 11887, 5830.024, 14.5704
821, 11683, 5829.963, 14.5702
822, 13023, 5829.901, 14.5700
823, 15137, 5829.840, 14.5699
824, 17124, 5829.779, 14.5697
825, 18556, 5829.718, 14.5696
826, 19363, 5829.657, 14.5694
827, 19491, 5829.596, 14.5693
828, 18941, 5829.535, 14.5691
829, 17973, 5829.473, 14.5690
830, 17073, 5829.412, 14.5688
831, 16709, 5829.351, 14.5687
832, 17126, 5829.290, 14.5685
833, 18171, 5829.229, 14.5684
834, 19187, 5829.168, 14.5682
835, 19319, 5829.107, 14.5681
836, 18187, 5829.046, 14.5679
837, 16232, 5828.984, 14.5678
838, 14242, 5828.923, 14.5676
839, 12664, 5828.862, 14.5675
840, 11495, 5828.801, 14.5673
841, 10662, 5828.740, 14.5671
842, 10256, 5828.679, 14.5670
843, 10479, 5828.618, 14.5668
844, 11581, 5828.556, 14.5667
845, 13615, 5828.495, 14.5665
846, 15974, 5828.434, 14.5664
847, 17465, 5828.373, 14.5662
848, 17459, 5828.312, 14.5661
849, 16941, 5828.251, 14.5659
850, 17764, 5828.190, 14.5658
851, 20629, 5828.129, 14.5656
852, 24267, 5828.067, 14.5655
853, 26808, 5828.006, 14.5653
854, 27463, 5827.945, 14.5652
855, 26624, 5827.884, 14.5650
856, 24928, 5827.823, 14.5649
857, 22883, 5827.762, 14.5647
858, 21076, 5827.701, 14.5645
859, 19983, 5827.639, 14.5644
860, 19496, 5827.578, 14.5642
861, 19061, 5827.517, 14.5641
862, 18396, 5827.456, 14.5639
863, 17742, 5827.395, 14.5638
864, 17356, 5827.334, 14.5636
865, 17022, 5827.273, 14.5635
866, 16159, 5827.212, 14.5633
867, 14290, 5827.150, 14.5632
868, 11506, 5827.089, 14.5630
869, 8671, 5827.028, 14.5629
870, 7084, 5826.967, 14.5627
871, 7579, 5826.906, 14.5626
872, 9846, 5826.845, 14.5624
873, 12692, 5826.784, 14.5623
874, 14917, 5826.722, 14.5621
875, 15886, 5826.661, 14.5620
876, 15587, 5826.600, 14.5618
877, 14562, 5826.539, 14.5616
878, 13680, 5826.478, 14.5615
879, 13489, 5826.417, 14.5613
880, 13734, 5826.356, 14.5612
881, 13837, 5826.295, 14.5610
882, 13835, 5826.233, 14.5609
883, 14440, 5826.172, 14.5607
884, 16087, 5826.111, 14.5606
885, 18373, 5826.050, 14.5604
886, 20564, 5825.989, 14.5603
887, 22211, 5825.928, 14.5601
888, 23018, 5825.867, 14.5600
889, 22658, 5825.805, 14.5598
890, 21272, 5825.744, 14.5597
891, 19899, 5825.683, 14.5595
892, 19681, 5825.622, 14.5594
893, 20567, 5825.561, 14.5592
894, 21353, 5825.500, 14.5590
895, 21203, 5825.439, 14.5589
896, 20580, 5825.378, 14.5587
897, 20239, 5825.316, 14.5586
898, 19790, 5825.255, 14.5584
899, 18170, 5825.194, 14.5583
900, 15527, 5825.133, 14.5581
901, 13748, 5825.072, 14.5580
902, 14523, 5825.011, 14.5578
903, 17380, 5824.950, 14.5577
904, 20328, 5824.889, 14.5575
905, 22177, 5824.827, 14.5574
906, 23401, 5824.766, 14.5572
907, 24771, 5824.705, 14.5571
908, 26042, 5824.644, 14.5569
909, 26386, 5824.583, 14.5568
910, 25470, 5824.522, 14.5566
911, 23585, 5824.461, 14.5565
912, 21178, 5824.399, 14.5563
913, 18802, 5824.338, 14.5561
914, 17156, 5824.277, 14.5560
915, 16569, 5824.216, 14.5558
916, 16654, 5824.155, 14.5557
917, 16999, 5824.094, 14.5555
918, 17952, 5824.033, 14.5554
919, 20103, 5823.972, 14.5552
920, 23103, 5823.910, 14.5551
921, 25662, 5823.849, 14.5549
922, 26836, 5823.788, 14.5548
923, 26852, 5823.727, 14.5546
924, 26533, 5823.666, 14.5545
925, 26364, 5823.605, 14.5543
926, 26269, 5823.544, 14.5542
927, 26008, 5823.482, 14.5540
928, 25623, 5823.421, 14.5539
929, 25655, 5823.360, 14.5537
930, 26669, 5823.299, 14.5535
931, 28248, 5823.238, 14.5534
932, 28778, 5823.177, 14.5532
933, 27024, 5823.116, 14.5531
934, 23922, 5823.055, 14.5529
935, 21938, 5822.993, 14.5528
936, 22300, 5822.932, 14.5526
937, 23597, 5822.871, 14.5525
938, 23662, 5822.810, 14.5523
939, 22218, 5822.749, 14.5522
940, 20914, 5822.688, 14.5520
941, 21088, 5822.627, 14.5519
942, 22376, 5822.565, 14.5517
943, 23569, 5822.504, 14.5516
944, 24021, 5822.443, 14.5514
945, 23814, 5822.382, 14.5513
946, 23083, 5822.321, 14.5511
947, 21885, 5822.260, 14.5510
948, 20653, 5822.199, 14.5508
949, 20111, 5822.138, 14.5506
950, 20416, 5822.076, 14.5505
951, 20772, 5822.015, 14.5503
952, 20354, 5821.954, 14.5502
953, 19436, 5821.893, 14.5500
954, 18996, 5821.832, 14.5499
955, 19242, 5821.771, 14.5497
956, 19199, 5821.710, 14.5496
957, 18048, 5821.648, 14.5494
958, 16224, 5821.587, 14.5493
959, 14786, 5821.526, 14.5491
960, 14256, 5821.465, 14.5490
961, 14646, 5821.404, 14.5488
962, 16056, 5821.343, 14.5487
963, 18327, 5821.282, 14.5485
964, 20481, 5821.221, 14.5484
965, 21544, 5821.159, 14.5482
966, 21892, 5821.098, 14.5480
967, 22810, 5821.037, 14.5479
968, 24672, 5820.976, 14.5477
969, 26549, 5820.915, 14.5476
970, 27758, 5820.854, 14.5474
971, 28670, 5820.793, 14.5473
972, 29522, 5820.731, 14.5471
973, 29538, 5820.670, 14.5470
974, 28075, 5820.609, 14.5468
975, 25855, 5820.548, 14.5467
976, 24180, 5820.487, 14.5465
977, 23406, 5820.426, 14.5464
978, 23043, 5820.365, 14.5462
979, 22943, 5820.304, 14.5461
980, 23487, 5820.242, 14.5459
981, 24709, 5820.181, 14.5458
982, 26061, 5820.120, 14.5456
983, 27078, 5820.059, 14.5455
984, 27664, 5819.998, 14.5453
985, 27731, 5819.937, 14.5451
986, 27159, 5819.876, 14.5450
987, 26125, 5819.814, 14.5448
988, 25002, 5819.753, 14.5447
989, 23875, 5819.692, 14.5445
990, 22599, 5819.631, 14.5444
991, 21361, 5819.570, 14.5442
992, 20748, 5819.509, 14.5441
993, 21133, 5819.448, 14.5439
994, 22283, 5819.387, 14.5438
995, 23636, 5819.325, 14.5436
996, 24754, 5819.264, 14.5435
997, 25520, 5819.203, 14.5433
998, 26153, 5819.142, 14.5432
999, 27008, 5819.081, 14.5430
1000, 28084, 5819.020, 14.5429
1001, 28790, 5818.959, 14.5427
1002, 28420, 5818.897, 14.5425
1003, 26899, 5818.836, 14.5424
1004, 24837, 5818.775, 14.5422
1005, 22912, 5818.714, 14.5421
1006, 21473, 5818.653, 14.5419
1007, 20666, 5818.592, 14.5418
1008, 20657, 5818.531, 14.5416
1009, 21598, 5818.470, 14.5415
1010, 23440, 5818.408, 14.5413
1011, 25782, 5818.347, 14.5412
1012, 27855, 5818.286, 14.5410
1013, 28907, 5818.225, 14.5409
1014, 28805, 5818.164, 14.5407
1015, 28187, 5818.103, 14.5406
1016, 27854, 5818.042, 14.5404
1017, 28152, 5817.980, 14.5403
1018, 28870, 5817.919, 14.5401
1019, 29437, 5817.858, 14.5400
1020, 29119, 5817.797, 14.5398
1021, 27546, 5817.736, 14.5396
1022, 25282, 5817.675, 14.5395
1023, 23414, 5817.614, 14.5393
1024, 22246, 5817.553, 14.5392
1025, 20871, 5817.491, 14.5390
1026, 18538, 5817.430, 14.5389
1027, 15859, 5817.369, 14.5387
1028, 13985, 5817.308, 14.5386
1029, 13016, 5817.247, 14.5384
1030, 12151, 5817.186, 14.5383
1031, 11182, 5817.125, 14.5381
1032, 10775, 5817.063, 14.5380
1033, 11178, 5817.002, 14.5378
1034, 11627, 5816.941, 14.5377
1035, 11442, 5816.880, 14.5375
1036, 10964, 5816.819, 14.5374
1037, 10924, 5816.758, 14.5372
1038, 11449, 5816.697, 14.5370
1039, 12216, 5816.636, 14.5369
1040, 13182, 5816.574, 14.5367
1041, 14610, 5816.513, 14.5366
1042, 16508, 5816.452, 14.5364
1043, 18506, 5816.391, 14.5363
1044, 20218, 5816.330, 14.5361
1045, 21459, 5816.269, 14.5360
1046, 22100, 5816.208, 14.5358
1047, 21991, 5816.146, 14.5357
1048, 21122, 5816.085, 14.5355
1049, 19853, 5816.024, 14.5354
1050, 18909, 5815.963, 14.5352
1051, 18948, 5815.902, 14.5351
1052, 20014, 5815.841, 14.5349
1053, 21495, 5815.780, 14.5348
1054, 22627, 5815.719, 14.5346
1055, 22848, 5815.657, 14.5345
1056, 21712, 5815.596, 14.5343
1057, 19134, 5815.535, 14.5341
1058, 16128, 5815.474, 14.5340
1059, 14636, 5815.413, 14.5338
1060, 15685, 5815.352, 14.5337
1061, 17982, 5815.291, 14.5335
1062, 19266, 5815.229, 14.5334
1063, 19016, 5815.168, 14.5332
1064, 18863, 5815.107, 14.5331
1065, 20282, 5815.046, 14.5329
1066, 22934, 5814.985, 14.5328
1067, 25606, 5814.924, 14.5326
1068, 27686, 5814.863, 14.5325
1069, 29028, 5814.802, 14.5323
1070, 29365, 5814.740, 14.5322
1071, 28831, 5814.679, 14.5320
1072, 28510, 5814.618, 14.5319
1073, 29421, 5814.557, 14.5317
1074, 31174, 5814.496, 14.5315
1075, 32392, 5814.435, 14.5314
1076, 32304, 5814.374, 14.5312
1077, 31190, 5814.313, 14.5311
1078, 29518, 5814.251, 14.5309
1079, 27564, 5814.190, 14.5308
1080, 25815, 5814.129, 14.5306
1081, 24902, 5814.068, 14.5305
1082, 24899, 5814.007, 14.5303
1083, 25288, 5813.946, 14.5302
1084, 25717, 5813.885, 14.5300
1085, 26052, 5813.823, 14.5299
1086, 25706, 5813.762, 14.5297
1087, 23844, 5813.701, 14.5296
1088, 20796, 5813.640, 14.5294
1089, 18343, 5813.579, 14.5293
1090, 17814, 5813.518, 14.5291
1091, 18421, 5813.457, 14.5290
1092, 18403, 5813.396, 14.5288
1093, 17451, 5813.334, 14.5286
1094, 17007, 5813.273, 14.5285
1095, 18077, 5813.212, 14.5283
1096, 19826, 5813.151, 14.5282
1097, 20774, 5813.090, 14.5280
1098, 20681, 5813.029, 14.5279
1099, 20585, 5812.968, 14.5277
1100, 21427, 5812.906, 14.5276
1101, 23353, 5812.845, 14.5274
1102, 26096, 5812.784, 14.5273
1103, 29178, 5812.723, 14.5271
1104, 31647, 5812.662, 14.5270
1105, 32411, 5812.601, 14.5268
1106, 31274, 5812.540, 14.5267
1107, 29224, 5812.479, 14.5265
1108, 27373, 5812.417, 14.5264
1109, 26015, 5812.356, 14.5262
1110, 25118, 5812.295, 14.5260
1111, 25180, 5812.234, 14.5259
1112, 26740, 5812.173, 14.5257
1113, 29139, 5812.112, 14.5256
1114, 30612, 5812.051, 14.5254
1115, 30034, 5811.989, 14.5253
1116, 28066, 5811.928, 14.5251
1117, 26253, 5811.867, 14.5250
1118, 25272, 5811.806, 14.5248
1119, 24601, 5811.745, 14.5247
1120, 23688, 5811.684, 14.5245
1121, 22850, 5811.623, 14.5244
1122, 22775, 5811.562, 14.5242
1123, 23401, 5811.500, 14.5241
1124, 23793, 5811.439, 14.5239
1125, 23250, 5811.378, 14.5238
1126, 22316, 5811.317, 14.5236
1127, 22353, 5811.256, 14.5235
1128, 24011, 5811.195, 14.5233
1129, 26421, 5811.134, 14.5231
1130, 28138, 5811.072, 14.5230
1131, 28707, 5811.011, 14.5228
1132, 28921, 5810.950, 14.5227
1133, 29611, 5810.889, 14.5225
1134, 30622, 5810.828, 14.5224
1135, 31180, 5810.767, 14.5222
1136, 30948, 5810.706, 14.5221
1137, 30324, 5810.645, 14.5219
1138, 29803, 5810.583, 14.5218
1139, 29332, 5810.522, 14.5216
1140, 28499, 5810.461, 14.5215
1141, 27263, 5810.400, 14.5213
1142, 26276, 5810.339, 14.5212
1143, 26316, 5810.278, 14.5210
1144, 27428, 5810.217, 14.5209
1145, 28890, 5810.155, 14.5207
1146, 30036, 5810.094, 14.5205
1147, 30803, 5810.033, 14.5204
1148, 31276, 5809.972, 14.5202
1149, 31102, 5809.911, 14.5201
1150, 29891, 5809.850, 14.5199
1151, 28102, 5809.789, 14.5198
1152, 26957, 5809.728, 14.5196
1153, 27261, 5809.666, 14.5195
1154, 28594, 5809.605, 14.5193
1155, 29771, 5809.544, 14.5192
1156, 29910, 5809.483, 14.5190
1157, 29069, 5809.422, 14.5189
1158, 28074, 5809.361, 14.5187
1159, 27770, 5809.300, 14.5186
1160, 28184, 5809.238, 14.5184
1161, 28502, 5809.177, 14.5183
1162, 28083, 5809.116, 14.5181
1163, 27291, 5809.055, 14.5180
1164, 26883, 5808.994, 14.5178
1165, 26767, 5808.933, 14.5176
1166, 26120, 5808.872, 14.5175
1167, 24753, 5808.811, 14.5173
1168, 23547, 5808.749, 14.5172
1169, 23219, 5808.688, 14.5170
1170, 23470, 5808.627, 14.5169
1171, 23793, 5808.566, 14.5167
1172, 24390, 5808.505, 14.5166
1173, 25531, 5808.444, 14.5164
1174, 26600, 5808.383, 14.5163
1175, 26710, 5808.321, 14.5161
1176, 26006, 5808.260, 14.5160
1177, 25463, 5808.199, 14.5158
1178, 25481, 5808.138, 14.5157
1179, 25554, 5808.077, 14.5155
1180, 25358, 5808.016, 14.5154
1181, 25341, 5807.955, 14.5152
1182, 25968, 5807.894, 14.5150
1183, 27107, 5807.832, 14.5149
1184, 28498, 5807.771, 14.5147
1185, 30217, 5807.710, 14.5146
1186, 32193, 5807.649, 14.5144
1187, 33795, 5807.588, 14.5143
1188, 34464, 5807.527, 14.5141
1189, 34492, 5807.466, 14.5140
1190, 34624, 5807.404, 14.5138
1191, 34976, 5807.343, 14.5137
1192, 34817, 5807.282, 14.5135
1193, 33447, 5807.221, 14.5134
1194, 30981, 5807.160, 14.5132
1195, 28247, 5807.099, 14.5131
1196, 26141, 5807.038, 14.5129
1197, 25098, 5806.977, 14.5128
1198, 24895, 5806.915, 14.5126
1199, 24884, 5806.854, 14.5124
1200, 24551, 5806.793, 14.5123
1201, 23990, 5806.732, 14.5121
1202, 23792, 5806.671, 14.5120
1203, 24497, 5806.610, 14.5118
1204, 26197, 5806.549, 14.5117
1205, 28539, 5806.487, 14.5115
1206, 30910, 5806.426, 14.5114
1207, 32672, 5806.365, 14.5112
1208, 33550, 5806.304, 14.5111
1209, 33949, 5806.243, 14.5109
1210, 34672, 5806.182, 14.5108
1211, 36055, 5806.121, 14.5106
1212, 37484, 5806.060, 14.5105
1213, 37953, 5805.998, 14.5103
1214, 37084, 5805.937, 14.5102
1215, 35374, 5805.876, 14.5100
1216, 33559, 5805.815, 14.5099
1217, 32099, 5805.754, 14.5097
1218, 31293, 5805.693, 14.5095
1219, 31419, 5805.632, 14.5094
1220, 32345, 5805.570, 14.5092
1221, 33290, 5805.509, 14.5091
1222, 33458, 5805.448, 14.5089
1223, 32924, 5805.387, 14.5088
1224, 32604, 5805.326, 14.5086
1225, 33230, 5805.265, 14.5085
1226, 34641, 5805.204, 14.5083
1227, 36059, 5805.143, 14.5082
1228, 36796, 5805.081, 14.5080
1229, 36586, 5805.020, 14.5079
1230, 35490, 5804.959, 14.5077
1231, 33709, 5804.898, 14.5076
1232, 31455, 5804.837, 14.5074
1233, 29051, 5804.776, 14.5073
1234, 27143, 5804.715, 14.5071
1235, 26580, 5804.653, 14.5069
1236, 27649, 5804.592, 14.5068
1237, 29602, 5804.531, 14.5066
1238, 31363, 5804.470, 14.5065
1239, 32688, 5804.409, 14.5063
1240, 34028, 5804.348, 14.5062
1241, 35260, 5804.287, 14.5060
1242, 35380, 5804.226, 14.5059
1243, 33873, 5804.164, 14.5057
1244, 31710, 5804.103, 14.5056
1245, 30313, 5804.042, 14.5054
1246, 29975, 5803.981, 14.5053
1247, 29973, 5803.920, 14.5051
1248, 29876, 5803.859, 14.5050
1249, 29935, 5803.798, 14.5048
1250, 30331, 5803.736, 14.5047
1251, 30949, 5803.675, 14.5045
1252, 31918, 5803.614, 14.5044
1253, 33517, 5803.553, 14.5042
1254, 35301, 5803.492, 14.5040
1255, 36137, 5803.431, 14.5039
1256, 35568, 5803.370, 14.5037
1257, 34596, 5803.309, 14.5036
1258, 34547, 5803.247, 14.5034
1259, 35585, 5803.186, 14.5033
1260, 36833, 5803.125, 14.5031
1261, 37595, 5803.064, 14.5030
1262, 37857, 5803.003, 14.5028
1263, 37805, 5802.942, 14.5027
1264, 37476, 5802.881, 14.5025
1265, 36942, 5802.820, 14.5024
1266, 36333, 5802.758, 14.5022
1267, 35591, 5802.697, 14.5021
1268, 34581, 5802.636, 14.5019
1269, 33563, 5802.575, 14.5018
1270, 33168, 5802.514, 14.5016
1271, 33622, 5802.453, 14.5014
1272, 34216, 5802.392, 14.5013
1273, 33809, 5802.330, 14.5011
1274, 31873, 5802.269, 14.5010
1275, 29010, 5802.208, 14.5008
1276, 26584, 5802.147, 14.5007
1277, 25790, 5802.086, 14.5005
1278, 26850, 5802.025, 14.5004
1279, 28886, 5801.964, 14.5002
1280, 30613, 5801.903, 14.5001
1281, 31283, 5801.841, 14.4999
1282, 31003, 5801.780, 14.4998
1283, 30262, 5801.719, 14.4996
1284, 29402, 5801.658, 14.4995
1285, 28575, 5801.597, 14.4993
1286, 27861, 5801.536, 14.4992
1287, 27265, 5801.475, 14.4990
1288, 26736, 5801.413, 14.4989
1289, 26447, 5801.352, 14.4987
1290, 26756, 5801.291, 14.4985
1291, 27578, 5801.230, 14.4984
1292, 28034, 5801.169, 14.4982
1293, 27348, 5801.108, 14.4981
1294, 26123, 5801.047, 14.4979
1295, 26070, 5800.986, 14.4978
1296, 28118, 5800.924, 14.4976
1297, 31214, 5800.863, 14.4975
1298, 33467, 5800.802, 14.4973
1299, 34177, 5800.741, 14.4972
1300, 34187, 5800.680, 14.4970
1301, 34427, 5800.619, 14.4969
1302, 34798, 5800.558, 14.4967
1303, 34638, 5800.496, 14.4966
1304, 33740, 5800.435, 14.4964
1305, 32536, 5800.374, 14.4963
1306, 31528, 5800.313, 14.4961
1307, 30800, 5800.252, 14.4959
1308, 30000, 5800.191, 14.4958
1309, 28739, 5800.130, 14.4956
1310, 27207, 5800.069, 14.4955
1311, 26390, 5800.007, 14.4953
1312, 27324, 5799.946, 14.4952
1313, 29895, 5799.885, 14.4950
1314, 32658, 5799.824, 14.4949
1315, 34150, 5799.763, 14.4947
1316, 34171, 5799.702, 14.4946
1317, 33595, 5799.641, 14.4944
1318, 33157, 5799.579, 14.4943
1319, 32849, 5799.518, 14.4941
1320, 32427, 5799.457, 14.4940
1321, 32061, 5799.396, 14.4938
1322, 32278, 5799.335, 14.4937
1323, 33413, 5799.274, 14.4935
1324, 35198, 5799.213, 14.4934
1325, 36854, 5799.152, 14.4932
1326, 37586, 5799.090, 14.4930
1327, 37085, 5799.029, 14.4929
1328, 35646, 5798.968, 14.4927
1329, 33897, 5798.907, 14.4926
1330, 32567, 5798.846, 14.4924
1331, 32265, 5798.785, 14.4923
1332, 33037, 5798.724, 14.4921
1333, 34003, 5798.662, 14.4920
1334, 33920, 5798.601, 14.4918
1335, 32430, 5798.540, 14.4917
1336, 30440, 5798.479, 14.4915
1337, 29000, 5798.418, 14.4914
1338, 28173, 5798.357, 14.4912
1339, 27508, 5798.296, 14.4911
1340, 27218, 5798.235, 14.4909
1341, 28113, 5798.173, 14.4908
1342, 30361, 5798.112, 14.4906
1343, 33004, 5798.051, 14.4904
1344, 34899, 5797.990, 14.4903
1345, 35704, 5797.929, 14.4901
1346, 35744, 5797.868, 14.4900
1347, 35379, 5797.807, 14.4898
1348, 34759, 5797.745, 14.4897
1349, 33937, 5797.684, 14.4895
1350, 32987, 5797.623, 14.4894
1351, 32098, 5797.562, 14.4892
1352, 31534, 5797.501, 14.4891
1353, 31248, 5797.440, 14.4889
1354, 30724, 5797.379, 14.4888
1355, 29616, 5797.318, 14.4886
1356, 28427, 5797.256, 14.4885
1357, 27890, 5797.195, 14.4883
1358, 27671, 5797.134, 14.4882
1359, 26545, 5797.073, 14.4880
1360, 24205, 5797.012, 14.4879
1361, 22037, 5796.951, 14.4877
1362, 21468, 5796.890, 14.4875
1363, 22264, 5796.828, 14.4874
1364, 23278, 5796.767, 14.4872
1365, 24285, 5796.706, 14.4871
1366, 25924, 5796.645, 14.4869
1367, 28121, 5796.584, 14.4868
1368, 29831, 5796.523, 14.4866
1369, 30578, 5796.462, 14.4865
1370, 31166, 5796.401, 14.4863
1371, 32332, 5796.339, 14.4862
1372, 33529, 5796.278, 14.4860
1373, 33703, 5796.217, 14.4859
1374, 32678, 5796.156, 14.4857
1375, 31091, 5796.095, 14.4856
1376, 29432, 5796.034, 14.4854
1377, 27891, 5795.973, 14.4853
1378, 26886, 5795.911, 14.4851
1379, 26932, 5795.850, 14.4849
1380, 27944, 5795.789, 14.4848
1381, 29266, 5795.728, 14.4846
1382, 30472, 5795.667, 14.4845
1383, 31632, 5795.606, 14.4843
1384, 32737, 5795.545, 14.4842
1385, 33367, 5795.484, 14.4840
1386, 33195, 5795.422, 14.4839
1387, 32430, 5795.361, 14.4837
1388, 31552, 5795.300, 14.4836
1389, 30851, 5795.239, 14.4834
1390, 30399, 5795.178, 14.4833
1391, 30156, 5795.117, 14.4831
1392, 29951, 5795.056, 14.4830
1393, 29651, 5794.994, 14.4828
1394, 29494, 5794.933, 14.4827
1395, 29888, 5794.872, 14.4825
1396, 30689, 5794.811, 14.4824
1397, 31155, 5794.750, 14.4822
1398, 31060, 5794.689, 14.4820
1399, 31375, 5794.628, 14.4819
1400, 33138, 5794.567, 14.4817
1401, 35821, 5794.505, 14.4816
1402, 37605, 5794.444, 14.4814
1403, 37363, 5794.383, 14.4813
1404, 35704, 5794.322, 14.4811
1405, 33851, 5794.261, 14.4810
1406, 32158, 5794.200, 14.4808
1407, 30194, 5794.139, 14.4807
1408, 27771, 5794.077, 14.4805
1409, 25274, 5794.016, 14.4804
1410, 23223, 5793.955, 14.4802
1411, 22030, 5793.894, 14.4801
1412, 22003, 5793.833, 14.4799
1413, 22966, 5793.772, 14.4798
1414, 23948, 5793.711, 14.4796
1415, 23927, 5793.650, 14.4794
1416, 23137, 5793.588, 14.4793
1417, 23104, 5793.527, 14.4791
1418, 24964, 5793.466, 14.4790
1419, 27980, 5793.405, 14.4788
1420, 30164, 5793.344, 14.4787
1421, 30262, 5793.283, 14.4785
1422, 28844, 5793.222, 14.4784
1423, 27456, 5793.160, 14.4782
1424, 27071, 5793.099, 14.4781
1425, 27509, 5793.038, 14.4779
1426, 28056, 5792.977, 14.4778
1427, 28230, 5792.916, 14.4776
1428, 27886, 5792.855, 14.4775
1429, 27004, 5792.794, 14.4773
1430, 25777, 5792.733, 14.4772
1431, 24824, 5792.671, 14.4770
1432, 24879, 5792.610, 14.4769
1433, 26064, 5792.549, 14.4767
1434, 27759, 5792.488, 14.4765
1435, 29327, 5792.427, 14.4764
1436, 30675, 5792.366, 14.4762
1437, 31890, 5792.305, 14.4761
1438, 32720, 5792.243, 14.4759
1439, 32821, 5792.182, 14.4758
1440, 32288, 5792.121, 14.4756
1441, 31390, 5792.060, 14.4755
1442, 29971, 5791.999, 14.4753
1443, 27736, 5791.938, 14.4752
1444, 25114, 5791.877, 14.4750
1445, 23129, 5791.816, 14.4749
1446, 22208, 5791.754, 14.4747
1447, 21762, 5791.693, 14.4746
1448, 21231, 5791.632, 14.4744
1449, 20948, 5791.571, 14.4743
1450, 21549, 5791.510, 14.4741
1451, 23064, 5791.449, 14.4739
1452, 25149, 5791.388, 14.4738
1453, 27661, 5791.327, 14.4736
1454, 30315, 5791.265, 14.4735
1455, 32182, 5791.204, 14.4733
1456, 32475, 5791.143, 14.4732
1457, 31721, 5791.082, 14.4730
1458, 31235, 5791.021, 14.4729
1459, 31383, 5790.960, 14.4727
1460, 31291, 5790.899, 14.4726
1461, 30511, 5790.837, 14.4724
1462, 29944, 5790.776, 14.4723
1463, 30507, 5790.715, 14.4721
1464, 31687, 5790.654, 14.4720
1465, 32304, 5790.593, 14.4718
1466, 32209, 5790.532, 14.4717
1467, 32269, 5790.471, 14.4715
1468, 32824, 5790.410, 14.4714
1469, 33163, 5790.348, 14.4712
1470, 32665, 5790.287, 14.4710
1471, 31704, 5790.226, 14.4709
1472, 30995, 5790.165, 14.4707
1473, 30579, 5790.104, 14.4706
1474, 29943, 5790.043, 14.4704
1475, 28825, 5789.982, 14.4703
1476, 27503, 5789.920, 14.4701
1477, 26413, 5789.859, 14.4700
1478, 25851, 5789.798, 14.4698
1479, 25993, 5789.737, 14.4697
1480, 26875, 5789.676, 14.4695
1481, 28160, 5789.615, 14.4694
1482, 29057, 5789.554, 14.4692
1483, 28728, 5789.493, 14.4691
1484, 26984, 5789.431, 14.4689
1485, 24623, 5789.370, 14.4688
1486, 22851, 5789.309, 14.4686
1487, 22205, 5789.248, 14.4684
1488, 22205, 5789.187, 14.4683
1489, 22188, 5789.126, 14.4681
1490, 22160, 5789.065, 14.4680
1491, 22467, 5789.003, 14.4678
1492, 22977, 5788.942, 14.4677
1493, 23348, 5788.881, 14.4675
1494, 23999, 5788.820, 14.4674
1495, 25873, 5788.759, 14.4672
1496, 28901, 5788.698, 14.4671
1497, 31569, 5788.637, 14.4669
1498, 32698, 5788.576, 14.4668
1499, 32932, 5788.514, 14.4666
1500, 33590, 5788.453, 14.4665
1501, 34465, 5788.392, 14.4663
1502, 33882, 5788.331, 14.4662
1503, 30913, 5788.270, 14.4660
1504, 26557, 5788.209, 14.4659
1505, 22541, 5788.148, 14.4657
1506, 19869, 5788.086, 14.4655
1507, 18825, 5788.025, 14.4654
1508, 19442, 5787.964, 14.4652
1509, 21248, 5787.903, 14.4651
1510, 23141, 5787.842, 14.4649
1511, 24272, 5787.781, 14.4648
1512, 24824, 5787.720, 14.4646
1513, 25440, 5787.659, 14.4645
1514, 26168, 5787.597, 14.4643
1515, 26528, 5787.536, 14.4642
1516, 26279, 5787.475, 14.4640
1517, 25498, 5787.414, 14.4639
1518, 24180, 5787.353, 14.4637
1519, 22502, 5787.292, 14.4636
1520, 21362, 5787.231, 14.4634
1521, 21749, 5787.169, 14.4633
1522, 23427, 5787.108, 14.4631
1523, 24953, 5787.047, 14.4629
1524, 25323, 5786.986, 14.4628
1525, 24987, 5786.925, 14.4626
1526, 24945, 5786.864, 14.4625
1527, 25485, 5786.803, 14.4623
1528, 26360, 5786.742, 14.4622
1529, 27573, 5786.680, 14.4620
1530, 29159, 5786.619, 14.4619
1531, 30410, 5786.558, 14.4617
1532, 30140, 5786.497, 14.4616
1533, 27977, 5786.436, 14.4614
1534, 24858, 5786.375, 14.4613
1535, 22109, 5786.314, 14.4611
1536, 20449, 5786.252, 14.4610
1537, 20023, 5786.191, 14.4608
1538, 20889, 5786.130, 14.4607
1539, 22988, 5786.069, 14.4605
1540, 25824, 5786.008, 14.4604
1541, 28607, 5785.947, 14.4602
1542, 30709, 5785.886, 14.4600
1543, 31892, 5785.825, 14.4599
1544, 32207, 5785.763, 14.4597
1545, 31941, 5785.702, 14.4596
1546, 31566, 5785.641, 14.4594
1547, 31368, 5785.580, 14.4593
1548, 31045, 5785.519, 14.4591
1549, 29939, 5785.458, 14.4590
1550, 27855, 5785.397, 14.4588
1551, 25552, 5785.335, 14.4587
1552, 24284, 5785.274, 14.4585
1553, 24845, 5785.213, 14.4584
1554, 27046, 5785.152, 14.4582
1555, 29929, 5785.091, 14.4581
1556, 32413, 5785.030, 14.4579
1557, 33950, 5784.969, 14.4578
1558, 34810, 5784.908, 14.4576
1559, 35802, 5784.846, 14.4574
1560, 37515, 5784.785, 14.4573
1561, 39768, 5784.724, 14.4571
1562, 41807, 5784.663, 14.4570
1563, 42974, 5784.602, 14.4568
1564, 43075, 5784.541, 14.4567
1565, 42287, 5784.480, 14.4565
1566, 41076, 5784.418, 14.4564
1567, 40217, 5784.357, 14.4562
1568, 40358, 5784.296, 14.4561
1569, 41205, 5784.235, 14.4559
1570, 41464, 5784.174, 14.4558
1571, 40172, 5784.113, 14.4556
1572, 37984, 5784.052, 14.4555
1573, 36490, 5783.991, 14.4553
1574, 36178, 5783.929, 14.4552
1575, 35877, 5783.868, 14.4550
1576, 34728, 5783.807, 14.4549
1577, 33910, 5783.746, 14.4547
1578, 35311, 5783.685, 14.4545
1579, 38722, 5783.624, 14.4544
1580, 41561, 5783.563, 14.4542
1581, 41774, 5783.501, 14.4541
1582, 39956, 5783.440, 14.4539
1583, 37983, 5783.379, 14.4538
1584, 36616, 5783.318, 14.4536
1585, 35564, 5783.257, 14.4535
1586, 35175, 5783.196, 14.4533
1587, 36337, 5783.135, 14.4532
1588, 38602, 5783.074, 14.4530
1589, 39966, 5783.012, 14.4529
1590, 39181, 5782.951, 14.4527
1591, 37225, 5782.890, 14.4526
1592, 35728, 5782.829, 14.4524
1593, 34909, 5782.768, 14.4523
1594, 34055, 5782.707, 14.4521
1595, 33198, 5782.646, 14.4519
1596, 32985, 5782.584, 14.4518
1597, 33249, 5782.523, 14.4516
1598, 33096, 5782.462, 14.4515
1599, 32427, 5782.401, 14.4513
1600, 32128, 5782.340, 14.4512
1601, 32478, 5782.279, 14.4510
1602, 32540, 5782.218, 14.4509
1603, 31651, 5782.157, 14.4507
1604, 30488, 5782.095, 14.4506
1605, 29933, 5782.034, 14.4504
1606, 29662, 5781.973, 14.4503
1607, 28817, 5781.912, 14.4501
1608, 27623, 5781.851, 14.4500
1609, 27307, 5781.790, 14.4498
1610, 28407, 5781.729, 14.4497
1611, 29901, 5781.667, 14.4495
1612, 30267, 5781.606, 14.4494
1613, 29054, 5781.545, 14.4492
1614, 27270, 5781.484, 14.4490
1615, 26431, 5781.423, 14.4489
1616, 27280, 5781.362, 14.4487
1617, 29330, 5781.301, 14.4486
1618, 31536, 5781.240, 14.4484
1619, 33301, 5781.178, 14.4483
1620, 34674, 5781.117, 14.4481
1621, 35795, 5781.056, 14.4480
1622, 36672, 5780.995, 14.4478
1623, 37484, 5780.934, 14.4477
1624, 38456, 5780.873, 14.4475
1625, 39277, 5780.812, 14.4474
1626, 39297, 5780.751, 14.4472
1627, 38638, 5780.689, 14.4471
1628, 38333, 5780.628, 14.4469
1629, 38772, 5780.567, 14.4468
1630, 38786, 5780.506, 14.4466
1631, 37206, 5780.445, 14.4464
1632, 34839, 5780.384, 14.4463
1633, 33740, 5780.323, 14.4461
1634, 34688, 5780.261, 14.4460
1635, 36504, 5780.200, 14.4458
1636, 37915, 5780.139, 14.4457
1637, 38959, 5780.078, 14.4455
1638, 40149, 5780.017, 14.4454
1639, 41282, 5779.956, 14.4452
1640, 41810, 5779.895, 14.4451
1641, 41704, 5779.834, 14.4449
1642, 41274, 5779.772, 14.4448
1643, 40579, 5779.711, 14.4446
1644, 39741, 5779.650, 14.4445
1645, 39454, 5779.589, 14.4443
1646, 40289, 5779.528, 14.4442
1647, 41500, 5779.467, 14.4440
1648, 41330, 5779.406, 14.4439
1649, 38981, 5779.344, 14.4437
1650, 35905, 5779.283, 14.4435
1651, 34707, 5779.222, 14.4434
1652, 36689, 5779.161, 14.4432
1653, 40604, 5779.100, 14.4431
1654, 43752, 5779.039, 14.4429
1655, 44200, 5778.978, 14.4428
1656, 41934, 5778.917, 14.4426
1657, 38240, 5778.855, 14.4425
1658, 34423, 5778.794, 14.4423
1659, 31177, 5778.733, 14.4422
1660, 28691, 5778.672, 14.4420
1661, 26853, 5778.611, 14.4419
1662, 25470, 5778.550, 14.4417
1663, 24699, 5778.489, 14.4416
1664, 25196, 5778.427, 14.4414
1665, 27479, 5778.366, 14.4413
1666, 31096, 5778.305, 14.4411
1667, 34763, 5778.244, 14.4409
1668, 37344, 5778.183, 14.4408
1669, 38494, 5778.122, 14.4406
1670, 38543, 5778.061, 14.4405
1671, 38232, 5778.000, 14.4403
1672, 38503, 5777.938, 14.4402
1673, 39813, 5777.877, 14.4400
1674, 41374, 5777.816, 14.4399
1675, 41582, 5777.755, 14.4397
1676, 39618, 5777.694, 14.4396
1677, 36342, 5777.633, 14.4394
1678, 33360, 5777.572, 14.4393
1679, 31513, 5777.510, 14.4391
1680, 30513, 5777.449, 14.4390
1681, 29666, 5777.388, 14.4388
1682, 28538, 5777.327, 14.4387
1683, 27220, 5777.266, 14.4385
1684, 26333, 5777.205, 14.4384
1685, 26588, 5777.144, 14.4382
1686, 27940, 5777.083, 14.4380
1687, 29369, 5777.021, 14.4379
1688, 29889, 5776.960, 14.4377
1689, 29610, 5776.899, 14.4376
1690, 29421, 5776.838, 14.4374
1691, 29812, 5776.777, 14.4373
1692, 30507, 5776.716, 14.4371
1693, 31113, 5776.655, 14.4370
1694, 31480, 5776.593, 14.4368
1695, 31306, 5776.532, 14.4367
1696, 29952, 5776.471, 14.4365
1697, 27156, 5776.410, 14.4364
1698, 23702, 5776.349, 14.4362
1699, 21038, 5776.288, 14.4361
1700, 20216, 5776.227, 14.4359
1701, 21311, 5776.166, 14.4358
1702, 23715, 5776.104, 14.4356
1703, 26705, 5776.043, 14.4354
1704, 29630, 5775.982, 14.4353
1705, 31827, 5775.921, 14.4351
1706, 32789, 5775.860, 14.4350
1707, 32630, 5775.799, 14.4348
1708, 32184, 5775.738, 14.4347
1709, 32304, 5775.676, 14.4345
1710, 32987, 5775.615, 14.4344
1711, 33517, 5775.554, 14.4342
1712, 33510, 5775.493, 14.4341
1713, 33425, 5775.432, 14.4339
1714, 33792, 5775.371, 14.4338
1715, 34323, 5775.310, 14.4336
1716, 34297, 5775.249, 14.4335
1717, 33664, 5775.187, 14.4333
1718, 33154, 5775.126, 14.4332
1719, 33217, 5775.065, 14.4330
1720, 33466, 5775.004, 14.4328
1721, 33409, 5774.943, 14.4327
1722, 33333, 5774.882, 14.4325
1723, 33984, 5774.821, 14.4324
1724, 35522, 5774.759, 14.4322
1725, 37268, 5774.698, 14.4321
1726, 38485, 5774.637, 14.4319
1727, 39027, 5774.576, 14.4318
1728, 39119, 5774.515, 14.4316
1729, 38852, 5774.454, 14.4315
1730, 38240, 5774.393, 14.4313
1731, 37566, 5774.332, 14.4312
1732, 37267, 5774.270, 14.4310
1733, 37455, 5774.209, 14.4309
1734, 37851, 5774.148, 14.4307
1735, 38201, 5774.087, 14.4306
1736, 38454, 5774.026, 14.4304
1737, 38374, 5773.965, 14.4303
1738, 37425, 5773.904, 14.4301
1739, 35483, 5773.842, 14.4299
1740, 33501, 5773.781, 14.4298
1741, 32885, 5773.720, 14.4296
1742, 34031, 5773.659, 14.4295
1743, 35761, 5773.598, 14.4293
1744, 36464, 5773.537, 14.4292
1745, 35670, 5773.476, 14.4290
1746, 34413, 5773.415, 14.4289
1747, 34154, 5773.353, 14.4287
1748, 35458, 5773.292, 14.4286
1749, 37627, 5773.231, 14.4284
1750, 39506, 5773.170, 14.4283
1751, 40570, 5773.109, 14.4281
1752, 41145, 5773.048, 14.4280
1753, 41676, 5772.987, 14.4278
1754, 42113, 5772.925, 14.4277
1755, 42199, 5772.864, 14.4275
1756, 41990, 5772.803, 14.4273
1757, 41720, 5772.742, 14.4272
1758, 41371, 5772.681, 14.4270
1759, 40899, 5772.620, 14.4269
1760, 40702, 5772.559, 14.4267
1761, 41251, 5772.498, 14.4266
1762, 42220, 5772.436, 14.4264
1763, 42654, 5772.375, 14.4263
1764, 42160, 5772.314, 14.4261
1765, 41389, 5772.253, 14.4260
1766, 41056, 5772.192, 14.4258
1767, 41077, 5772.131, 14.4257
1768, 40986, 5772.070, 14.4255
1769, 40723, 5772.008, 14.4254
1770, 40571, 5771.947, 14.4252
1771, 40772, 5771.886, 14.4251
1772, 41484, 5771.825, 14.4249
1773, 42604, 5771.764, 14.4248
1774, 43244, 5771.703, 14.4246
1775, 42154, 5771.642, 14.4244
1776, 39387, 5771.581, 14.4243
1777, 37020, 5771.519, 14.4241
1778, 37270, 5771.458, 14.4240
1779, 40078, 5771.397, 14.4238
1780, 43338, 5771.336, 14.4237
1781, 45216, 5771.275, 14.4235
1782, 45350, 5771.214, 14.4234
1783, 44002, 5771.153, 14.4232
1784, 41399, 5771.091, 14.4231
1785, 38260, 5771.030, 14.4229
1786, 35890, 5770.969, 14.4228
1787, 34988, 5770.908, 14.4226
1788, 34988, 5770.847, 14.4225
1789, 35104, 5770.786, 14.4223
1790, 35416, 5770.725, 14.4222
1791, 36275, 5770.664, 14.4220
1792, 37141, 5770.602, 14.4218
1793, 36983, 5770.541, 14.4217
1794, 35706, 5770.480, 14.4215
1795, 34402, 5770.419, 14.4214
1796, 34027, 5770.358, 14.4212
1797, 34328, 5770.297, 14.4211
1798, 34378, 5770.236, 14.4209
1799, 33740, 5770.174, 14.4208
1800, 32858, 5770.113, 14.4206
1801, 32447, 5770.052, 14.4205
1802, 32827, 5769.991, 14.4203
1803, 33788, 5769.930, 14.4202
1804, 34796, 5769.869, 14.4200
1805, 35148, 5769.808, 14.4199
1806, 34178, 5769.747, 14.4197
1807, 31730, 5769.685, 14.4196
1808, 28605, 5769.624, 14.4194
1809, 26250, 5769.563, 14.4193
1810, 25663, 5769.502, 14.4191
1811, 26615, 5769.441, 14.4189
1812, 28094, 5769.380, 14.4188
1813, 29340, 5769.319, 14.4186
1814, 30234, 5769.258, 14.4185
1815, 30982, 5769.196, 14.4183
1816, 31884, 5769.135, 14.4182
1817, 33242, 5769.074, 14.4180
1818, 34966, 5769.013, 14.4179
1819, 36275, 5768.952, 14.4177
1820, 36366, 5768.891, 14.4176
1821, 35497, 5768.830, 14.4174
1822, 34867, 5768.768, 14.4173
1823, 35235, 5768.707, 14.4171
1824, 36226, 5768.646, 14.4170
1825, 37271, 5768.585, 14.4168
1826, 38564, 5768.524, 14.4167
1827, 40551, 5768.463, 14.4165
1828, 42852, 5768.402, 14.4163
1829, 44372, 5768.341, 14.4162
1830, 44302, 5768.279, 14.4160
1831, 42612, 5768.218, 14.4159
1832, 39850, 5768.157, 14.4157
1833, 37021, 5768.096, 14.4156
1834, 35352, 5768.035, 14.4154
1835, 35367, 5767.974, 14.4153
1836, 36125, 5767.913, 14.4151
1837, 36055, 5767.851, 14.4150
1838, 34792, 5767.790, 14.4148
1839, 33592, 5767.729, 14.4147
1840, 33694, 5767.668, 14.4145
1841, 34805, 5767.607, 14.4144
1842, 35690, 5767.546, 14.4142
1843, 35756, 5767.485, 14.4141
1844, 35433, 5767.424, 14.4139
1845, 35117, 5767.362, 14.4138
1846, 34446, 5767.301, 14.4136
1847, 32884, 5767.240, 14.4134
1848, 30623, 5767.179, 14.4133
1849, 28570, 5767.118, 14.4131
1850, 27585, 5767.057, 14.4130
1851, 27911, 5766.996, 14.4128
1852, 29213, 5766.934, 14.4127
1853, 30907, 5766.873, 14.4125
1854, 32449, 5766.812, 14.4124
1855, 33559, 5766.751, 14.4122
1856, 34362, 5766.690, 14.4121
1857, 35186, 5766.629, 14.4119
1858, 36154, 5766.568, 14.4118
1859, 37101, 5766.507, 14.4116
1860, 37955, 5766.445, 14.4115
1861, 38991, 5766.384, 14.4113
1862, 40363, 5766.323, 14.4112
1863, 41554, 5766.262, 14.4110
1864, 41787, 5766.201, 14.4108
1865, 41093, 5766.140, 14.4107
1866, 40539, 5766.079, 14.4105
1867, 41073, 5766.017, 14.4104
1868, 42429, 5765.956, 14.4102
1869, 43613, 5765.895, 14.4101
1870, 44261, 5765.834, 14.4099
1871, 44893, 5765.773, 14.4098
1872, 45794, 5765.712, 14.4096
1873, 46195, 5765.651, 14.4095
1874, 45025, 5765.590, 14.4093
1875, 42265, 5765.528, 14.4092
1876, 39118, 5765.467, 14.4090
1877, 36842, 5765.406, 14.4089
1878, 35679, 5765.345, 14.4087
1879, 35025, 5765.284, 14.4086
1880, 34378, 5765.223, 14.4084
1881, 33858, 5765.162, 14.4083
1882, 33852, 5765.100, 14.4081
1883, 34330, 5765.039, 14.4079
1884, 34749, 5764.978, 14.4078
1885, 34635, 5764.917, 14.4076
1886, 34191, 5764.856, 14.4075
1887, 34144, 5764.795, 14.4073
1888, 34925, 5764.734, 14.4072
1889, 36073, 5764.673, 14.4070
1890, 36695, 5764.611, 14.4069
1891, 36556, 5764.550, 14.4067
1892, 36472, 5764.489, 14.4066
1893, 37333, 5764.428, 14.4064
1894, 38878, 5764.367, 14.4063
1895, 39810, 5764.306, 14.4061
1896, 39251, 5764.245, 14.4060
1897, 37682, 5764.183, 14.4058
1898, 36192, 5764.122, 14.4057
1899, 35233, 5764.061, 14.4055
1900, 34604, 5764.000, 14.4053
1901, 34425, 5763.939, 14.4052
1902, 35267, 5763.878, 14.4050
1903, 37092, 5763.817, 14.4049
1904, 38774, 5763.756, 14.4047
1905, 39216, 5763.694, 14.4046
1906, 38653, 5763.633, 14.4044
1907, 38256, 5763.572, 14.4043
1908, 38673, 5763.511, 14.4041
1909, 39494, 5763.450, 14.4040
1910, 40107, 5763.389, 14.4038
1911, 40385, 5763.328, 14.4037
1912, 40363, 5763.266, 14.4035
1913, 39867, 5763.205, 14.4034
1914, 38934, 5763.144, 14.4032
1915, 38164, 5763.083, 14.4031
1916, 37997, 5763.022, 14.4029
1917, 37777, 5762.961, 14.4028
1918, 36331, 5762.900, 14.4026
1919, 33671, 5762.839, 14.4024
1920, 31512, 5762.777, 14.4023
1921, 31436, 5762.716, 14.4021
1922, 32888, 5762.655, 14.4020
1923, 33616, 5762.594, 14.4018
1924, 32176, 5762.533, 14.4017
1925, 29363, 5762.472, 14.4015
1926, 27046, 5762.411, 14.4014
1927, 26208, 5762.349, 14.4012
1928, 26579, 5762.288, 14.4011
1929, 27613, 5762.227, 14.4009
1930, 28998, 5762.166, 14.4008
1931, 30348, 5762.105, 14.4006
1932, 31183, 5762.044, 14.4005
1933, 31450, 5761.983, 14.4003
1934, 31574, 5761.922, 14.4002
1935, 31802, 5761.860, 14.4000
1936, 32004, 5761.799, 14.3998
1937, 32299, 5761.738, 14.3997
1938, 33272, 5761.677, 14.3995
1939, 35118, 5761.616, 14.3994
1940, 37079, 5761.555, 14.3992
1941, 38256, 5761.494, 14.3991
1942, 38747, 5761.432, 14.3989
1943, 39389, 5761.371, 14.3988
1944, 40515, 5761.310, 14.3986
1945, 41492, 5761.249, 14.3985
1946, 41493, 5761.188, 14.3983
1947, 40313, 5761.127, 14.3982
1948, 38405, 5761.066, 14.3980
1949, 36506, 5761.005, 14.3979
1950, 35204, 5760.943, 14.3977
1951, 34537, 5760.882, 14.3976
1952, 34003, 5760.821, 14.3974
1953, 33293, 5760.760, 14.3973
1954, 32887, 5760.699, 14.3971
1955, 33471, 5760.638, 14.3969
1956, 34867, 5760.577, 14.3968
1957, 36127, 5760.515, 14.3966
1958, 36792, 5760.454, 14.3965
1959, 37353, 5760.393, 14.3963
1960, 38224, 5760.332, 14.3962
1961, 38905, 5760.271, 14.3960
1962, 38691, 5760.210, 14.3959
1963, 37733, 5760.149, 14.3957
1964, 36729, 5760.088, 14.3956
1965, 35802, 5760.026, 14.3954
1966, 34461, 5759.965, 14.3953
1967, 32713, 5759.904, 14.3951
1968, 31532, 5759.843, 14.3950
1969, 31882, 5759.782, 14.3948
1970, 33667, 5759.721, 14.3947
1971, 35997, 5759.660, 14.3945
1972, 38200, 5759.598, 14.3943
1973, 40122, 5759.537, 14.3942
1974, 41519, 5759.476, 14.3940
1975, 41773, 5759.415, 14.3939
1976, 40551, 5759.354, 14.3937
1977, 38492, 5759.293, 14.3936
1978, 36713, 5759.232, 14.3934
1979, 35647, 5759.171, 14.3933
1980, 34810, 5759.109, 14.3931
1981, 33864, 5759.048, 14.3930
1982, 33361, 5758.987, 14.3928
1983, 34012, 5758.926, 14.3927
1984, 35571, 5758.865, 14.3925
1985, 37112, 5758.804, 14.3924
1986, 38269, 5758.743, 14.3922
1987, 39537, 5758.682, 14.3921
1988, 41260, 5758.620, 14.3919
1989, 42986, 5758.559, 14.3918
1990, 44074, 5758.498, 14.3916
1991, 44331, 5758.437, 14.3914
1992, 43690, 5758.376, 14.3913
1993, 41858, 5758.315, 14.3911
1994, 38859, 5758.254, 14.3910
1995, 35590, 5758.192, 14.3908
1996, 33274, 5758.131, 14.3907
1997, 32429, 5758.070, 14.3905
1998, 32739, 5758.009, 14.3904
1999, 33659, 5757.948, 14.3902
2000, 34717, 5757.887, 14.3901
2001, 35473, 5757.826, 14.3899
2002, 35755, 5757.765, 14.3898
2003, 35907, 5757.703, 14.3896
2004, 36339, 5757.642, 14.3895
2005, 36891, 5757.581, 14.3893
2006, 37049, 5757.520, 14.3892
2007, 36657, 5757.459, 14.3890
2008, 35973, 5757.398, 14.3888
2009, 35131, 5757.337, 14.3887
2010, 34100, 5757.275, 14.3885
2011, 33099, 5757.214, 14.3884
2012, 32548, 5757.153, 14.3882
2013, 32576, 5757.092, 14.3881
2014, 33087, 5757.031, 14.3879
2015, 34196, 5756.970, 14.3878
2016, 35927, 5756.909, 14.3876
2017, 37555, 5756.848, 14.3875
2018, 38040, 5756.786, 14.3873
2019, 37364, 5756.725, 14.3872
2020, 36730, 5756.664, 14.3870
2021, 37215, 5756.603, 14.3869
2022, 38903, 5756.542, 14.3867
2023, 41497, 5756.481, 14.3866
2024, 44773, 5756.420, 14.3864
2025, 47887, 5756.358, 14.3863
2026, 49246, 5756.297, 14.3861
2027, 48082, 5756.236, 14.3859
2028, 45601, 5756.175, 14.3858
2029, 43577, 5756.114, 14.3856
2030, 42336, 5756.053, 14.3855
2031, 41113, 5755.992, 14.3853
2032, 39961, 5755.931, 14.3852
2033, 39886, 5755.869, 14.3850
2034, 41066, 5755.808, 14.3849
2035, 42321, 5755.747, 14.3847
2036, 42826, 5755.686, 14.3846
2037, 43163, 5755.625, 14.3844
2038, 43924, 5755.564, 14.3843
2039, 44274, 5755.503, 14.3841
2040, 42997, 5755.441, 14.3840
2041, 40448, 5755.380, 14.3838
2042, 38349, 5755.319, 14.3837
2043, 37703, 5755.258, 14.3835
2044, 37827, 5755.197, 14.3833
2045, 37657, 5755.136, 14.3832
2046, 37203, 5755.075, 14.3830
2047, 37258, 5755.014, 14.3829
2048, 38081, 5754.952, 14.3827
2049, 38983, 5754.891, 14.3826
2050, 39144, 5754.830, 14.3824
2051, 38415, 5754.769, 14.3823
2052, 37183, 5754.708, 14.3821
2053, 35832, 5754.647, 14.3820
2054, 34662, 5754.586, 14.3818
2055, 34151, 5754.524, 14.3817
2056, 34767, 5754.463, 14.3815
2057, 36263, 5754.402, 14.3814
2058, 37573, 5754.341, 14.3812
2059, 37835, 5754.280, 14.3811
2060, 37414, 5754.219, 14.3809
2061, 37417, 5754.158, 14.3808
2062, 38199, 5754.097, 14.3806
2063, 38813, 5754.035, 14.3804
2064, 38132, 5753.974, 14.3803
2065, 36129, 5753.913, 14.3801
2066, 33824, 5753.852, 14.3800
2067, 32247, 5753.791, 14.3798
2068, 31718, 5753.730, 14.3797
2069, 31942, 5753.669, 14.3795
2070, 32453, 5753.607, 14.3794
2071, 33006, 5753.546, 14.3792
2072, 33686, 5753.485, 14.3791
2073, 34578, 5753.424, 14.3789
2074, 35344, 5753.363, 14.3788
2075, 35361, 5753.302, 14.3786
2076, 34408, 5753.241, 14.3785
2077, 33034, 5753.180, 14.3783
2078, 32027, 5753.118, 14.3782
2079, 31683, 5753.057, 14.3780
2080, 31702, 5752.996, 14.3778
2081, 31628, 5752.935, 14.3777
2082, 31230, 5752.874, 14.3775
2083, 30698, 5752.813, 14.3774
2084, 30560, 5752.752, 14.3772
2085, 31201, 5752.690, 14.3771
2086, 32270, 5752.629, 14.3769
2087, 32899, 5752.568, 14.3768
2088, 32698, 5752.507, 14.3766
2089, 32240, 5752.446, 14.3765
2090, 32232, 5752.385, 14.3763
2091, 32627, 5752.324, 14.3762
2092, 32975, 5752.263, 14.3760
2093, 33384, 5752.201, 14.3759
2094, 34452, 5752.140, 14.3757
2095, 36344, 5752.079, 14.3756
2096, 38467, 5752.018, 14.3754
2097, 40053, 5751.957, 14.3753
2098, 40644, 5751.896, 14.3751
2099, 40126, 5751.835, 14.3749
2100, 38932, 5751.773, 14.3748
2101, 38155, 5751.712, 14.3746
2102, 38777, 5751.651, 14.3745
2103, 40577, 5751.590, 14.3743
2104, 42425, 5751.529, 14.3742
2105, 43834, 5751.468, 14.3740
2106, 45417, 5751.407, 14.3739
2107, 47475, 5751.346, 14.3737
2108, 49002, 5751.284, 14.3736
2109, 48861, 5751.223, 14.3734
2110, 47444, 5751.162, 14.3733
2111, 46236, 5751.101, 14.3731
2112, 46001, 5751.040, 14.3730
2113, 46203, 5750.979, 14.3728
2114, 46133, 5750.918, 14.3727
2115, 45703, 5750.856, 14.3725
2116, 45006, 5750.795, 14.3723
2117, 43962, 5750.734, 14.3722
2118, 42778, 5750.673, 14.3720
2119, 42114, 5750.612, 14.3719
2120, 42258, 5750.551, 14.3717
2121, 42448, 5750.490, 14.3716
2122, 41541, 5750.429, 14.3714
2123, 39160, 5750.367, 14.3713
2124, 35947, 5750.306, 14.3711
2125, 32918, 5750.245, 14.3710
2126, 30970, 5750.184, 14.3708
2127, 30775, 5750.123, 14.3707
2128, 32536, 5750.062, 14.3705
2129, 35671, 5750.001, 14.3704
2130, 38969, 5749.939, 14.3702
2131, 41285, 5749.878, 14.3701
2132, 42114, 5749.817, 14.3699
2133, 41652, 5749.756, 14.3698
2134, 40425, 5749.695, 14.3696
2135, 38903, 5749.634, 14.3694
2136, 37371, 5749.573, 14.3693
2137, 36070, 5749.512, 14.3691
2138, 35335, 5749.450, 14.3690
2139, 35362, 5749.389, 14.3688
2140, 35932, 5749.328, 14.3687
2141, 36700, 5749.267, 14.3685
2142, 37798, 5749.206, 14.3684
2143, 39693, 5749.145, 14.3682
2144, 42186, 5749.084, 14.3681
2145, 44006, 5749.022, 14.3679
2146, 43887, 5748.961, 14.3678
2147, 41896, 5748.900, 14.3676
2148, 39331, 5748.839, 14.3675
2149, 37547, 5748.778, 14.3673
2150, 37186, 5748.717, 14.3672
2151, 38205, 5748.656, 14.3670
2152, 39928, 5748.595, 14.3668
2153, 41256, 5748.533, 14.3667
2154, 41579, 5748.472, 14.3665
2155, 41550, 5748.411, 14.3664
2156, 42268, 5748.350, 14.3662
2157, 43621, 5748.289, 14.3661
2158, 44285, 5748.228, 14.3659
2159, 43586, 5748.167, 14.3658
2160, 42453, 5748.105, 14.3656
2161, 41965, 5748.044, 14.3655
2162, 41807, 5747.983, 14.3653
2163, 41029, 5747.922, 14.3652
2164, 39734, 5747.861, 14.3650
2165, 38958, 5747.800, 14.3649
2166, 39124, 5747.739, 14.3647
2167, 39564, 5747.678, 14.3646
2168, 39637, 5747.616, 14.3644
2169, 39398, 5747.555, 14.3643
2170, 39046, 5747.494, 14.3641
2171, 38461, 5747.433, 14.3639
2172, 37624, 5747.372, 14.3638
2173, 36893, 5747.311, 14.3636
2174, 36550, 5747.250, 14.3635
2175, 36494, 5747.189, 14.3633
2176, 36622, 5747.127, 14.3632
2177, 37097, 5747.066, 14.3630
2178, 37983, 5747.005, 14.3629
2179, 39002, 5746.944, 14.3627
2180, 39863, 5746.883, 14.3626
2181, 40528, 5746.822, 14.3624
2182, 40927, 5746.761, 14.3623
2183, 40810, 5746.699, 14.3621
2184, 40044, 5746.638, 14.3620
2185, 38829, 5746.577, 14.3618
2186, 37496, 5746.516, 14.3617
2187, 36423, 5746.455, 14.3615
2188, 36151, 5746.394, 14.3613
2189, 36982, 5746.333, 14.3612
2190, 38351, 5746.272, 14.3610
2191, 39188, 5746.210, 14.3609
2192, 39176, 5746.149, 14.3607
2193, 39014, 5746.088, 14.3606
2194, 39186, 5746.027, 14.3604
2195, 39306, 5745.966, 14.3603
2196, 39244, 5745.905, 14.3601
2197, 39914, 5745.844, 14.3600
2198, 41928, 5745.782, 14.3598
2199, 44045, 5745.721, 14.3597
2200, 44247, 5745.660, 14.3595
2201, 42273, 5745.599, 14.3594
2202, 39936, 5745.538, 14.3592
2203, 38872, 5745.477, 14.3591
2204, 39046, 5745.416, 14.3589
2205, 39665, 5745.355, 14.3588
2206, 40375, 5745.293, 14.3586
2207, 40979, 5745.232, 14.3584
2208, 41004, 5745.171, 14.3583
2209, 40456, 5745.110, 14.3581
2210, 40348, 5745.049, 14.3580
2211, 41543, 5744.988, 14.3578
2212, 43423, 5744.927, 14.3577
2213, 44596, 5744.865, 14.3575
2214, 44709, 5744.804, 14.3574
2215, 44655, 5744.743, 14.3572
2216, 44910, 5744.682, 14.3571
2217, 44690, 5744.621, 14.3569
2218, 43183, 5744.560, 14.3568
2219, 40968, 5744.499, 14.3566
2220, 39522, 5744.438, 14.3565
2221, 39596, 5744.376, 14.3563
2222, 40632, 5744.315, 14.3562
2223, 41718, 5744.254, 14.3560
2224, 42494, 5744.193, 14.3558
2225, 42958, 5744.132, 14.3557
2226, 42884, 5744.071, 14.3555
2227, 41957, 5744.010, 14.3554
2228, 40375, 5743.948, 14.3552
2229, 38852, 5743.887, 14.3551
2230, 37910, 5743.826, 14.3549
2231, 37417, 5743.765, 14.3548
2232, 37026, 5743.704, 14.3546
2233, 36689, 5743.643, 14.3545
2234, 36423, 5743.582, 14.3543
2235, 35795, 5743.521, 14.3542
2236, 34261, 5743.459, 14.3540
2237, 32190, 5743.398, 14.3539
2238, 31026, 5743.337, 14.3537
2239, 31909, 5743.276, 14.3536
2240, 34244, 5743.215, 14.3534
2241, 36156, 5743.154, 14.3532
2242, 36474, 5743.093, 14.3531
2243, 35940, 5743.031, 14.3529
2244, 36162, 5742.970, 14.3528
2245, 37659, 5742.909, 14.3526
2246, 39374, 5742.848, 14.3525
2247, 40124, 5742.787, 14.3523
2248, 40036, 5742.726, 14.3522
2249, 40232, 5742.665, 14.3520
2250, 41343, 5742.604, 14.3519
2251, 42792, 5742.542, 14.3517
2252, 43515, 5742.481, 14.3516
2253, 42979, 5742.420, 14.3514
2254, 41470, 5742.359, 14.3513
2255, 39795, 5742.298, 14.3511
2256, 38937, 5742.237, 14.3510
2257, 39600, 5742.176, 14.3508
2258, 41651, 5742.114, 14.3507
2259, 44015, 5742.053, 14.3505
2260, 45432, 5741.992, 14.3503
2261, 45258, 5741.931, 14.3502
2262, 43519, 5741.870, 14.3500
2263, 40494, 5741.809, 14.3499
2264, 36596, 5741.748, 14.3497
2265, 32477, 5741.687, 14.3496
2266, 28787, 5741.625, 14.3494
2267, 25806, 5741.564, 14.3493
2268, 23621, 5741.503, 14.3491
2269, 22502, 5741.442, 14.3490
2270, 22675, 5741.381, 14.3488
2271, 23719, 5741.320, 14.3487
2272, 24725, 5741.259, 14.3485
2273, 25354, 5741.197, 14.3484
2274, 26324, 5741.136, 14.3482
2275, 28533, 5741.075, 14.3481
2276, 31924, 5741.014, 14.3479
2277, 35475, 5740.953, 14.3477
2278, 38193, 5740.892, 14.3476
2279, 39823, 5740.831, 14.3474
2280, 40685, 5740.770, 14.3473
2281, 41116, 5740.708, 14.3471
2282, 41126, 5740.647, 14.3470
2283, 40451, 5740.586, 14.3468
2284, 38915, 5740.525, 14.3467
2285, 36832, 5740.464, 14.3465
2286, 34975, 5740.403, 14.3464
2287, 34027, 5740.342, 14.3462
2288, 34046, 5740.280, 14.3461
2289, 34580, 5740.219, 14.3459
2290, 35248, 5740.158, 14.3458
2291, 36036, 5740.097, 14.3456
2292, 36945, 5740.036, 14.3455
2293, 37544, 5739.975, 14.3453
2294, 37175, 5739.914, 14.3452
2295, 35737, 5739.853, 14.3450
2296, 34098, 5739.791, 14.3448
2297, 33563, 5739.730, 14.3447
2298, 34867, 5739.669, 14.3445
2299, 37672, 5739.608, 14.3444
2300, 40775, 5739.547, 14.3442
2301, 42619, 5739.486, 14.3441
2302, 41931, 5739.425, 14.3439
2303, 38572, 5739.363, 14.3438
2304, 33994, 5739.302, 14.3436
2305, 30470, 5739.241, 14.3435
2306, 29419, 5739.180, 14.3433
2307, 30595, 5739.119, 14.3432
2308, 32829, 5739.058, 14.3430
2309, 35077, 5738.997, 14.3429
2310, 36546, 5738.936, 14.3427
2311, 36612, 5738.874, 14.3426
2312, 35424, 5738.813, 14.3424
2313, 34258, 5738.752, 14.3422
2314, 34414, 5738.691, 14.3421
2315, 35725, 5738.630, 14.3419
2316, 36791, 5738.569, 14.3418
2317, 36692, 5738.508, 14.3416
2318, 35823, 5738.446, 14.3415
2319, 35024, 5738.385, 14.3413
2320, 34669, 5738.324, 14.3412
2321, 34866, 5738.263, 14.3410
2322, 35794, 5738.202, 14.3409
2323, 37346, 5738.141, 14.3407
2324, 38903, 5738.080, 14.3406
2325, 39911, 5738.019, 14.3404
2326, 40439, 5737.957, 14.3403
2327, 40836, 5737.896, 14.3401
2328, 41186, 5737.835, 14.3400
2329, 41397, 5737.774, 14.3398
2330, 41536, 5737.713, 14.3397
2331, 41684, 5737.652, 14.3395
2332, 41671, 5737.591, 14.3393
2333, 41232, 5737.529, 14.3392
2334, 40263, 5737.468, 14.3390
2335, 38859, 5737.407, 14.3389
2336, 37416, 5737.346, 14.3387
2337, 36783, 5737.285, 14.3386
2338, 37740, 5737.224, 14.3384
2339, 39885, 5737.163, 14.3383
2340, 41489, 5737.102, 14.3381
2341, 41073, 5737.040, 14.3380
2342, 38979, 5736.979, 14.3378
2343, 36998, 5736.918, 14.3377
2344, 36567, 5736.857, 14.3375
2345, 37651, 5736.796, 14.3374
2346, 39236, 5736.735, 14.3372
2347, 40527, 5736.674, 14.3371
2348, 41692, 5736.612, 14.3369
2349, 43528, 5736.551, 14.3367
2350, 46272, 5736.490, 14.3366
2351, 48792, 5736.429, 14.3364
2352, 49474, 5736.368, 14.3363
2353, 48041, 5736.307, 14.3361
2354, 45932, 5736.246, 14.3360
2355, 44548, 5736.185, 14.3358
2356, 43762, 5736.123, 14.3357
2357, 42708, 5736.062, 14.3355
2358, 41382, 5736.001, 14.3354
2359, 40643, 5735.940, 14.3352
2360, 40913, 5735.879, 14.3351
2361, 41624, 5735.818, 14.3349
2362, 41791, 5735.757, 14.3348
2363, 40630, 5735.696, 14.3346
2364, 38015, 5735.634, 14.3345
2365, 34937, 5735.573, 14.3343
2366, 33091, 5735.512, 14.3342
2367, 33142, 5735.451, 14.3340
2368, 33805, 5735.390, 14.3338
2369, 33561, 5735.329, 14.3337
2370, 32867, 5735.268, 14.3335
2371, 33451, 5735.206, 14.3334
2372, 35666, 5735.145, 14.3332
2373, 38010, 5735.084, 14.3331
2374, 39384, 5735.023, 14.3329
2375, 40233, 5734.962, 14.3328
2376, 40941, 5734.901, 14.3326
2377, 40644, 5734.840, 14.3325
2378, 38651, 5734.779, 14.3323
2379, 35869, 5734.717, 14.3322
2380, 33694, 5734.656, 14.3320
2381, 32263, 5734.595, 14.3319
2382, 30956, 5734.534, 14.3317
2383, 29957, 5734.473, 14.3316
2384, 30002, 5734.412, 14.3314
2385, 30947, 5734.351, 14.3312
2386, 31854, 5734.289, 14.3311
2387, 32434, 5734.228, 14.3309
2388, 33233, 5734.167, 14.3308
2389, 34238, 5734.106, 14.3306
2390, 34420, 5734.045, 14.3305
2391, 33136, 5733.984, 14.3303
2392, 31209, 5733.923, 14.3302
2393, 30053, 5733.862, 14.3300
2394, 30168, 5733.800, 14.3299
2395, 30997, 5733.739, 14.3297
2396, 31939, 5733.678, 14.3296
2397, 33006, 5733.617, 14.3294
2398, 34474, 5733.556, 14.3293
2399, 36266, 5733.495, 14.3291
2400, 37888, 5733.434, 14.3290
2401, 38906, 5733.372, 14.3288
2402, 39244, 5733.311, 14.3287
2403, 38865, 5733.250, 14.3285
2404, 37487, 5733.189, 14.3283
2405, 35131, 5733.128, 14.3282
2406, 32812, 5733.067, 14.3280
2407, 31902, 5733.006, 14.3279
2408, 32501, 5732.945, 14.3277
2409, 33204, 5732.883, 14.3276
2410, 33035, 5732.822, 14.3274
2411, 32939, 5732.761, 14.3273
2412, 34523, 5732.700, 14.3271
2413, 37783, 5732.639, 14.3270
2414, 41044, 5732.578, 14.3268
2415, 42977, 5732.517, 14.3267
2416, 43730, 5732.455, 14.3265
2417, 44052, 5732.394, 14.3264
2418, 44226, 5732.333, 14.3262
2419, 44098, 5732.272, 14.3261
2420, 43528, 5732.211, 14.3259
2421, 42580, 5732.150, 14.3257
2422, 41648, 5732.089, 14.3256
2423, 41369, 5732.028, 14.3254
2424, 41836, 5731.966, 14.3253
2425, 42187, 5731.905, 14.3251
2426, 41772, 5731.844, 14.3250
2427, 41509, 5731.783, 14.3248
2428, 42876, 5731.722, 14.3247
2429, 45403, 5731.661, 14.3245
2430, 46604, 5731.600, 14.3244
2431, 45104, 5731.538, 14.3242
2432, 42647, 5731.477, 14.3241
2433, 41963, 5731.416, 14.3239
2434, 43466, 5731.355, 14.3238
2435, 45181, 5731.294, 14.3236
2436, 45439, 5731.233, 14.3235
2437, 44375, 5731.172, 14.3233
2438, 42945, 5731.111, 14.3232
2439, 41613, 5731.049, 14.3230
2440, 40264, 5730.988, 14.3228
2441, 38642, 5730.927, 14.3227
2442, 36519, 5730.866, 14.3225
2443, 33921, 5730.805, 14.3224
2444, 31336, 5730.744, 14.3222
2445, 29419, 5730.683, 14.3221
2446, 28454, 5730.621, 14.3219
2447, 28373, 5730.560, 14.3218
2448, 29112, 5730.499, 14.3216
2449, 30511, 5730.438, 14.3215
2450, 32005, 5730.377, 14.3213
2451, 32909, 5730.316, 14.3212
2452, 33025, 5730.255, 14.3210
2453, 32664, 5730.194, 14.3209
2454, 32240, 5730.132, 14.3207
2455, 32185, 5730.071, 14.3206
2456, 32961, 5730.010, 14.3204
2457, 34593, 5729.949, 14.3202
2458, 36349, 5729.888, 14.3201
2459, 37431, 5729.827, 14.3199
2460, 37828, 5729.766, 14.3198
2461, 37970, 5729.704, 14.3196
2462, 37886, 5729.643, 14.3195
2463, 37502, 5729.582, 14.3193
2464, 37441, 5729.521, 14.3192
2465, 38443, 5729.460, 14.3190
2466, 39964, 5729.399, 14.3189
2467, 40498, 5729.338, 14.3187
2468, 39634, 5729.277, 14.3186
2469, 38733, 5729.215, 14.3184
2470, 39073, 5729.154, 14.3183
2471, 40235, 5729.093, 14.3181
2472, 41003, 5729.032, 14.3180
2473, 41115, 5728.971, 14.3178
2474, 41313, 5728.910, 14.3177
2475, 42234, 5728.849, 14.3175
2476, 44054, 5728.787, 14.3173
2477, 46842, 5728.726, 14.3172
2478, 50364, 5728.665, 14.3170
2479, 53593, 5728.604, 14.3169
2480, 55130, 5728.543, 14.3167
2481, 54279, 5728.482, 14.3166
2482, 51551, 5728.421, 14.3164
2483, 48302, 5728.360, 14.3163
2484, 46069, 5728.298, 14.3161
2485, 45760, 5728.237, 14.3160
2486, 47061, 5728.176, 14.3158
2487, 48863, 5728.115, 14.3157
2488, 50457, 5728.054, 14.3155
2489, 51742, 5727.993, 14.3154
2490, 52050, 5727.932, 14.3152
2491, 49915, 5727.870, 14.3151
2492, 45004, 5727.809, 14.3149
2493, 39485, 5727.748, 14.3147
2494, 36111, 5727.687, 14.3146
2495, 35198, 5727.626, 14.3144
2496, 34824, 5727.565, 14.3143
2497, 33831, 5727.504, 14.3141
2498, 33087, 5727.443, 14.3140
2499, 33541, 5727.381, 14.3138
2500, 34596, 5727.320, 14.3137
2501, 35269, 5727.259, 14.3135
2502, 35822, 5727.198, 14.3134
2503, 37047, 5727.137, 14.3132
2504, 38619, 5727.076, 14.3131
2505, 39317, 5727.015, 14.3129
2506, 38713, 5726.953, 14.3128
2507, 37764, 5726.892, 14.3126
2508, 37590, 5726.831, 14.3125
2509, 38240, 5726.770, 14.3123
2510, 38769, 5726.709, 14.3122
2511, 38256, 5726.648, 14.3120
2512, 36769, 5726.587, 14.3118
2513, 35433, 5726.526, 14.3117
2514, 35378, 5726.464, 14.3115
2515, 36477, 5726.403, 14.3114
2516, 37478, 5726.342, 14.3112
2517, 37541, 5726.281, 14.3111
2518, 37158, 5726.220, 14.3109
2519, 37103, 5726.159, 14.3108
2520, 37039, 5726.098, 14.3106
2521, 35974, 5726.036, 14.3105
2522, 33850, 5725.975, 14.3103
2523, 31857, 5725.914, 14.3102
2524, 31008, 5725.853, 14.3100
2525, 31073, 5725.792, 14.3099
2526, 31275, 5725.731, 14.3097
2527, 31526, 5725.670, 14.3096
2528, 32491, 5725.609, 14.3094
2529, 34581, 5725.547, 14.3092
2530, 37199, 5725.486, 14.3091
2531, 39146, 5725.425, 14.3089
2532, 39687, 5725.364, 14.3088
2533, 39189, 5725.303, 14.3086
2534, 38677, 5725.242, 14.3085
2535, 38773, 5725.181, 14.3083
2536, 39182, 5725.120, 14.3082
2537, 39249, 5725.058, 14.3080
2538, 38701, 5724.997, 14.3079
2539, 37671, 5724.936, 14.3077
2540, 36191, 5724.875, 14.3076
2541, 34131, 5724.814, 14.3074
2542, 31753, 5724.753, 14.3073
2543, 30004, 5724.692, 14.3071
2544, 29971, 5724.630, 14.3070
2545, 31915, 5724.569, 14.3068
2546, 34800, 5724.508, 14.3067
2547, 36912, 5724.447, 14.3065
2548, 37139, 5724.386, 14.3063
2549, 35681, 5724.325, 14.3062
2550, 33368, 5724.264, 14.3060
2551, 30551, 5724.203, 14.3059
2552, 27207, 5724.141, 14.3057
2553, 24092, 5724.080, 14.3056
2554, 22829, 5724.019, 14.3054
2555, 24153, 5723.958, 14.3053
2556, 26707, 5723.897, 14.3051
2557, 28419, 5723.836, 14.3050
2558, 28838, 5723.775, 14.3048
2559, 29230, 5723.713, 14.3047
2560, 30635, 5723.652, 14.3045
2561, 32856, 5723.591, 14.3044
2562, 35400, 5723.530, 14.3042
2563, 38139, 5723.469, 14.3041
2564, 40545, 5723.408, 14.3039
2565, 41338, 5723.347, 14.3037
2566, 39903, 5723.286, 14.3036
2567, 37450, 5723.224, 14.3034
2568, 35823, 5723.163, 14.3033
2569, 35427, 5723.102, 14.3031
2570, 35165, 5723.041, 14.3030
2571, 34173, 5722.980, 14.3028
2572, 32677, 5722.919, 14.3027
2573, 31168, 5722.858, 14.3025
2574, 29646, 5722.796, 14.3024
2575, 28059, 5722.735, 14.3022
2576, 26868, 5722.674, 14.3021
2577, 26766, 5722.613, 14.3019
2578, 28110, 5722.552, 14.3018
2579, 30794, 5722.491, 14.3016
2580, 34244, 5722.430, 14.3015
2581, 37465, 5722.369, 14.3013
2582, 39588, 5722.307, 14.3012
2583, 40656, 5722.246, 14.3010
2584, 41483, 5722.185, 14.3008
2585, 42561, 5722.124, 14.3007
2586, 43618, 5722.063, 14.3005
2587, 44436, 5722.002, 14.3004
2588, 45413, 5721.941, 14.3002
2589, 46626, 5721.879, 14.3001
2590, 47013, 5721.818, 14.2999
2591, 45405, 5721.757, 14.2998
2592, 42365, 5721.696, 14.2996
2593, 40127, 5721.635, 14.2995
2594, 40490, 5721.574, 14.2993
2595, 43262, 5721.513, 14.2992
2596, 46839, 5721.452, 14.2990
2597, 49689, 5721.390, 14.2989
2598, 51108, 5721.329, 14.2987
2599, 51231, 5721.268, 14.2986
2600, 50942, 5721.207, 14.2984
2601, 51409, 5721.146, 14.2982
2602, 53068, 5721.085, 14.2981
2603, 55020, 5721.024, 14.2979
2604, 55765, 5720.962, 14.2978
2605, 54696, 5720.901, 14.2976
2606, 52742, 5720.840, 14.2975
2607, 51464, 5720.779, 14.2973
2608, 51504, 5720.718, 14.2972
2609, 51820, 5720.657, 14.2970
2610, 50533, 5720.596, 14.2969
2611, 46733, 5720.535, 14.2967
2612, 41506, 5720.473, 14.2966
2613, 36967, 5720.412, 14.2964
2614, 34345, 5720.351, 14.2963
2615, 33288, 5720.290, 14.2961
2616, 32962, 5720.229, 14.2960
2617, 33192, 5720.168, 14.2958
2618, 34263, 5720.107, 14.2957
2619, 36075, 5720.045, 14.2955
2620, 38088, 5719.984, 14.2953
2621, 39884, 5719.923, 14.2952
2622, 41317, 5719.862, 14.2950
2623, 42232, 5719.801, 14.2949
2624, 42470, 5719.740, 14.2947
2625, 42157, 5719.679, 14.2946
2626, 41609, 5719.618, 14.2944
2627, 40902, 5719.556, 14.2943
2628, 39816, 5719.495, 14.2941
2629, 38272, 5719.434, 14.2940
2630, 36553, 5719.373, 14.2938
2631, 35003, 5719.312, 14.2937
2632, 33727, 5719.251, 14.2935
2633, 32670, 5719.190, 14.2934
2634, 31816, 5719.128, 14.2932
2635, 31176, 5719.067, 14.2931
2636, 30694, 5719.006, 14.2929
2637, 30336, 5718.945, 14.2927
2638, 30322, 5718.884, 14.2926
2639, 31100, 5718.823, 14.2924
2640, 32875, 5718.762, 14.2923
2641, 35109, 5718.701, 14.2921
2642, 36813, 5718.639, 14.2920
2643, 37637, 5718.578, 14.2918
2644, 38395, 5718.517, 14.2917
2645, 40047, 5718.456, 14.2915
2646, 42327, 5718.395, 14.2914
2647, 44092, 5718.334, 14.2912
2648, 45022, 5718.273, 14.2911
2649, 46114, 5718.211, 14.2909
2650, 48115, 5718.150, 14.2908
2651, 50314, 5718.089, 14.2906
2652, 51535, 5718.028, 14.2905
2653, 51689, 5717.967, 14.2903
2654, 51575, 5717.906, 14.2902
2655, 51544, 5717.845, 14.2900
2656, 51219, 5717.784, 14.2898
2657, 50301, 5717.722, 14.2897
2658, 48895, 5717.661, 14.2895
2659, 47209, 5717.600, 14.2894
2660, 45536, 5717.539, 14.2892
2661, 44286, 5717.478, 14.2891
2662, 43411, 5717.417, 14.2889
2663, 42201, 5717.356, 14.2888
2664, 40514, 5717.294, 14.2886
2665, 39726, 5717.233, 14.2885
2666, 41287, 5717.172, 14.2883
2667, 44542, 5717.111, 14.2882
2668, 47290, 5717.050, 14.2880
2669, 48499, 5716.989, 14.2879
2670, 49082, 5716.928, 14.2877
2671, 49765, 5716.867, 14.2876
2672, 49824, 5716.805, 14.2874
2673, 48645, 5716.744, 14.2872
2674, 47114, 5716.683, 14.2871
2675, 46274, 5716.622, 14.2869
2676, 45653, 5716.561, 14.2868
2677, 44163, 5716.500, 14.2866
2678, 41991, 5716.439, 14.2865
2679, 40326, 5716.377, 14.2863
2680, 39550, 5716.316, 14.2862
2681, 38861, 5716.255, 14.2860
2682, 37652, 5716.194, 14.2859
2683, 36288, 5716.133, 14.2857
2684, 35442, 5716.072, 14.2856
2685, 35291, 5716.011, 14.2854
2686, 35405, 5715.950, 14.2853
2687, 35063, 5715.888, 14.2851
2688, 33880, 5715.827, 14.2850
2689, 32473, 5715.766, 14.2848
2690, 32093, 5715.705, 14.2847
2691, 33096, 5715.644, 14.2845
2692, 34309, 5715.583, 14.2843
2693, 34586, 5715.522, 14.2842
2694, 34451, 5715.460, 14.2840
2695, 35237, 5715.399, 14.2839
2696, 36946, 5715.338, 14.2837
2697, 38087, 5715.277, 14.2836
2698, 37623, 5715.216, 14.2834
2699, 36068, 5715.155, 14.2833
2700, 34502, 5715.094, 14.2831
2701, 33396, 5715.033, 14.2830
2702, 32669, 5714.971, 14.2828
2703, 32077, 5714.910, 14.2827
2704, 31223, 5714.849, 14.2825
2705, 29803, 5714.788, 14.2824
2706, 28247, 5714.727, 14.2822
2707, 27634, 5714.666, 14.2821
2708, 28642, 5714.605, 14.2819
2709, 30862, 5714.543, 14.2817
2710, 33296, 5714.482, 14.2816
2711, 35227, 5714.421, 14.2814
2712, 36573, 5714.360, 14.2813
2713, 37823, 5714.299, 14.2811
2714, 39591, 5714.238, 14.2810
2715, 41731, 5714.177, 14.2808
2716, 42982, 5714.116, 14.2807
2717, 42166, 5714.054, 14.2805
2718, 39809, 5713.993, 14.2804
2719, 37737, 5713.932, 14.2802
2720, 36853, 5713.871, 14.2801
2721, 36180, 5713.810, 14.2799
2722, 34627, 5713.749, 14.2798
2723, 32798, 5713.688, 14.2796
2724, 32237, 5713.627, 14.2795
2725, 33367, 5713.565, 14.2793
2726, 35130, 5713.504, 14.2792
2727, 36544, 5713.443, 14.2790
2728, 37778, 5713.382, 14.2788
2729, 39569, 5713.321, 14.2787
2730, 42219, 5713.260, 14.2785
2731, 45370, 5713.199, 14.2784
2732, 48180, 5713.137, 14.2782
2733, 49419, 5713.076, 14.2781
2734, 47896, 5713.015, 14.2779
2735, 43465, 5712.954, 14.2778
2736, 37652, 5712.893, 14.2776
2737, 32834, 5712.832, 14.2775
2738, 30521, 5712.771, 14.2773
2739, 30493, 5712.710, 14.2772
2740, 31604, 5712.648, 14.2770
2741, 33083, 5712.587, 14.2769
2742, 34815, 5712.526, 14.2767
2743, 36669, 5712.465, 14.2766
2744, 38162, 5712.404, 14.2764
2745, 38865, 5712.343, 14.2762
2746, 38709, 5712.282, 14.2761
2747, 37697, 5712.220, 14.2759
2748, 35828, 5712.159, 14.2758
2749, 33623, 5712.098, 14.2756
2750, 32264, 5712.037, 14.2755
2751, 32625, 5711.976, 14.2753
2752, 34293, 5711.915, 14.2752
2753, 36018, 5711.854, 14.2750
2754, 37003, 5711.793, 14.2749
2755, 37334, 5711.731, 14.2747
2756, 37285, 5711.670, 14.2746
2757, 36814, 5711.609, 14.2744
2758, 35853, 5711.548, 14.2743
2759, 34662, 5711.487, 14.2741
2760, 33681, 5711.426, 14.2740
2761, 33217, 5711.365, 14.2738
2762, 33361, 5711.303, 14.2736
2763, 34021, 5711.242, 14.2735
2764, 35012, 5711.181, 14.2733
2765, 36229, 5711.120, 14.2732
2766, 37622, 5711.059, 14.2730
2767, 38911, 5710.998, 14.2729
2768, 39563, 5710.937, 14.2727
2769, 39392, 5710.876, 14.2726
2770, 38963, 5710.814, 14.2724
2771, 39004, 5710.753, 14.2723
2772, 39581, 5710.692, 14.2721
2773, 40163, 5710.631, 14.2720
2774, 40317, 5710.570, 14.2718
2775, 39952, 5710.509, 14.2717
2776, 39193, 5710.448, 14.2715
2777, 38556, 5710.386, 14.2714
2778, 39012, 5710.325, 14.2712
2779, 41117, 5710.264, 14.2711
2780, 44112, 5710.203, 14.2709
2781, 46528, 5710.142, 14.2707
2782, 47748, 5710.081, 14.2706
2783, 48401, 5710.020, 14.2704
2784, 49182, 5709.959, 14.2703
2785, 49957, 5709.897, 14.2701
2786, 50142, 5709.836, 14.2700
2787, 49432, 5709.775, 14.2698
2788, 48031, 5709.714, 14.2697
2789, 46673, 5709.653, 14.2695
2790, 46388, 5709.592, 14.2694
2791, 47553, 5709.531, 14.2692
2792, 49106, 5709.469, 14.2691
2793, 49464, 5709.408, 14.2689
2794, 48382, 5709.347, 14.2688
2795, 47131, 5709.286, 14.2686
2796, 46546, 5709.225, 14.2685
2797, 45852, 5709.164, 14.2683
2798, 43907, 5709.103, 14.2681
2799, 40859, 5709.042, 14.2680
2800, 37901, 5708.980, 14.2678
2801, 36019, 5708.919, 14.2677
2802, 35603, 5708.858, 14.2675
2803, 36708, 5708.797, 14.2674
2804, 38834, 5708.736, 14.2672
2805, 40805, 5708.675, 14.2671
2806, 41708, 5708.614, 14.2669
2807, 41771, 5708.552, 14.2668
2808, 41705, 5708.491, 14.2666
2809, 41454, 5708.430, 14.2665
2810, 40378, 5708.369, 14.2663
2811, 38566, 5708.308, 14.2662
2812, 37025, 5708.247, 14.2660
2813, 36433, 5708.186, 14.2659
2814, 36468, 5708.125, 14.2657
2815, 36651, 5708.063, 14.2656
2816, 37215, 5708.002, 14.2654
2817, 38587, 5707.941, 14.2652
2818, 40434, 5707.880, 14.2651
2819, 41839, 5707.819, 14.2649
2820, 42419, 5707.758, 14.2648
2821, 42739, 5707.697, 14.2646
2822, 43444, 5707.635, 14.2645
2823, 44380, 5707.574, 14.2643
2824, 44944, 5707.513, 14.2642
2825, 45131, 5707.452, 14.2640
2826, 45710, 5707.391, 14.2639
2827, 47160, 5707.330, 14.2637
2828, 48862, 5707.269, 14.2636
2829, 49666, 5707.208, 14.2634
2830, 48985, 5707.146, 14.2633
2831, 47045, 5707.085, 14.2631
2832, 44425, 5707.024, 14.2630
2833, 41972, 5706.963, 14.2628
2834, 40772, 5706.902, 14.2626
2835, 41354, 5706.841, 14.2625
2836, 42856, 5706.780, 14.2623
2837, 43758, 5706.718, 14.2622
2838, 43622, 5706.657, 14.2620
2839, 43461, 5706.596, 14.2619
2840, 44207, 5706.535, 14.2617
2841, 45588, 5706.474, 14.2616
2842, 46817, 5706.413, 14.2614
2843, 47581, 5706.352, 14.2613
2844, 47849, 5706.291, 14.2611
2845, 47415, 5706.229, 14.2610
2846, 46256, 5706.168, 14.2608
2847, 44847, 5706.107, 14.2607
2848, 43541, 5706.046, 14.2605
2849, 42095, 5705.985, 14.2604
2850, 40429, 5705.924, 14.2602
2851, 39291, 5705.863, 14.2601
2852, 39413, 5705.801, 14.2599
2853, 40436, 5705.740, 14.2597
2854, 41450, 5705.679, 14.2596
2855, 42356, 5705.618, 14.2594
2856, 43761, 5705.557, 14.2593
2857, 45684, 5705.496, 14.2591
2858, 47260, 5705.435, 14.2590
2859, 47836, 5705.374, 14.2588
2860, 47556, 5705.312, 14.2587
2861, 46762, 5705.251, 14.2585
2862, 45532, 5705.190, 14.2584
2863, 44128, 5705.129, 14.2582
2864, 43237, 5705.068, 14.2581
2865, 43348, 5705.007, 14.2579
2866, 44201, 5704.946, 14.2578
2867, 45160, 5704.884, 14.2576
2868, 45806, 5704.823, 14.2575
2869, 45965, 5704.762, 14.2573
2870, 45532, 5704.701, 14.2571
2871, 44631, 5704.640, 14.2570
2872, 43706, 5704.579, 14.2568
2873, 43080, 5704.518, 14.2567
2874, 42553, 5704.457, 14.2565
2875, 41753, 5704.395, 14.2564
2876, 40794, 5704.334, 14.2562
2877, 40214, 5704.273, 14.2561
2878, 40141, 5704.212, 14.2559
2879, 39862, 5704.151, 14.2558
2880, 38612, 5704.090, 14.2556
2881, 36713, 5704.029, 14.2555
2882, 35491, 5703.967, 14.2553
2883, 35885, 5703.906, 14.2552
2884, 37440, 5703.845, 14.2550
2885, 38949, 5703.784, 14.2549
2886, 39756, 5703.723, 14.2547
2887, 39934, 5703.662, 14.2546
2888, 39476, 5703.601, 14.2544
2889, 38134, 5703.540, 14.2542
2890, 36230, 5703.478, 14.2541
2891, 34881, 5703.417, 14.2539
2892, 34908, 5703.356, 14.2538
2893, 35891, 5703.295, 14.2536
2894, 36666, 5703.234, 14.2535
2895, 36492, 5703.173, 14.2533
2896, 35472, 5703.112, 14.2532
2897, 34192, 5703.050, 14.2530
2898, 33315, 5702.989, 14.2529
2899, 33240, 5702.928, 14.2527
2900, 33700, 5702.867, 14.2526
2901, 33911, 5702.806, 14.2524
2902, 33429, 5702.745, 14.2523
2903, 32645, 5702.684, 14.2521
2904, 32177, 5702.623, 14.2520
2905, 32077, 5702.561, 14.2518
2906, 32007, 5702.500, 14.2516
2907, 31965, 5702.439, 14.2515
2908, 32381, 5702.378, 14.2513
2909, 33563, 5702.317, 14.2512
2910, 35361, 5702.256, 14.2510
2911, 37315, 5702.195, 14.2509
2912, 38958, 5702.134, 14.2507
2913, 40098, 5702.072, 14.2506
2914, 40936, 5702.011, 14.2504
2915, 41721, 5701.950, 14.2503
2916, 42228, 5701.889, 14.2501
2917, 41946, 5701.828, 14.2500
2918, 40873, 5701.767, 14.2498
2919, 39650, 5701.706, 14.2497
2920, 38765, 5701.644, 14.2495
2921, 38141, 5701.583, 14.2494
2922, 37798, 5701.522, 14.2492
2923, 38223, 5701.461, 14.2491
2924, 39606, 5701.400, 14.2489
2925, 41226, 5701.339, 14.2487
2926, 42211, 5701.278, 14.2486
2927, 42462, 5701.217, 14.2484
2928, 42361, 5701.155, 14.2483
2929, 42059, 5701.094, 14.2481
2930, 41664, 5701.033, 14.2480
2931, 41600, 5700.972, 14.2478
2932, 42052, 5700.911, 14.2477
2933, 42464, 5700.850, 14.2475
2934, 42325, 5700.789, 14.2474
2935, 42114, 5700.727, 14.2472
2936, 42724, 5700.666, 14.2471
2937, 44197, 5700.605, 14.2469
2938, 45700, 5700.544, 14.2468
2939, 46409, 5700.483, 14.2466
2940, 45803, 5700.422, 14.2465
2941, 43652, 5700.361, 14.2463
2942, 40669, 5700.300, 14.2461
2943, 38712, 5700.238, 14.2460
2944, 39133, 5700.177, 14.2458
2945, 41073, 5700.116, 14.2457
2946, 42481, 5700.055, 14.2455
2947, 42624, 5699.994, 14.2454
2948, 42451, 5699.933, 14.2452
2949, 42551, 5699.872, 14.2451
2950, 42251, 5699.810, 14.2449
2951, 41039, 5699.749, 14.2448
2952, 39583, 5699.688, 14.2446
2953, 38705, 5699.627, 14.2445
2954, 38355, 5699.566, 14.2443
2955, 38207, 5699.505, 14.2442
2956, 38407, 5699.444, 14.2440
2957, 39046, 5699.383, 14.2439
2958, 39643, 5699.321, 14.2437
2959, 39829, 5699.260, 14.2436
2960, 40053, 5699.199, 14.2434
2961, 40970, 5699.138, 14.2432
2962, 42618, 5699.077, 14.2431
2963, 44661, 5699.016, 14.2429
2964, 47003, 5698.955, 14.2428
2965, 49475, 5698.893, 14.2426
2966, 51293, 5698.832, 14.2425
2967, 51402, 5698.771, 14.2423
2968, 49421, 5698.710, 14.2422
2969, 46037, 5698.649, 14.2420
2970, 42581, 5698.588, 14.2419
2971, 40239, 5698.527, 14.2417
2972, 39260, 5698.466, 14.2416
2973, 38843, 5698.404, 14.2414
2974, 38070, 5698.343, 14.2413
2975, 36943, 5698.282, 14.2411
2976, 36131, 5698.221, 14.2410
2977, 35908, 5698.160, 14.2408
2978, 36056, 5698.099, 14.2406
2979, 36664, 5698.038, 14.2405
2980, 38071, 5697.976, 14.2403
2981, 39912, 5697.915, 14.2402
2982, 41232, 5697.854, 14.2400
2983, 41905, 5697.793, 14.2399
2984, 42982, 5697.732, 14.2397
2985, 45050, 5697.671, 14.2396
2986, 47103, 5697.610, 14.2394
2987, 47745, 5697.549, 14.2393
2988, 46861, 5697.487, 14.2391
2989, 45466, 5697.426, 14.2390
2990, 44476, 5697.365, 14.2388
2991, 44236, 5697.304, 14.2387
2992, 44609, 5697.243, 14.2385
2993, 44869, 5697.182, 14.2384
2994, 44075, 5697.121, 14.2382
2995, 42285, 5697.059, 14.2381
2996, 40844, 5696.998, 14.2379
2997, 40691, 5696.937, 14.2377
2998, 40911, 5696.876, 14.2376
2999, 39923, 5696.815, 14.2374
3000, 37721, 5696.754, 14.2373
3001, 35915, 5696.693, 14.2371
3002, 35665, 5696.632, 14.2370
3003, 36474, 5696.570, 14.2368
3004, 37070, 5696.509, 14.2367
3005, 36759, 5696.448, 14.2365
3006, 35786, 5696.387, 14.2364
3007, 34930, 5696.326, 14.2362
3008, 34832, 5696.265, 14.2361
3009, 35307, 5696.204, 14.2359
3010, 35401, 5696.142, 14.2358
3011, 34559, 5696.081, 14.2356
3012, 33526, 5696.020, 14.2355
3013, 33550, 5695.959, 14.2353
3014, 34847, 5695.898, 14.2351
3015, 36505, 5695.837, 14.2350
3016, 37728, 5695.776, 14.2348
3017, 38368, 5695.715, 14.2347
3018, 38257, 5695.653, 14.2345
3019, 37018, 5695.592, 14.2344
3020, 34971, 5695.531, 14.2342
3021, 33503, 5695.470, 14.2341
3022, 33859, 5695.409, 14.2339
3023, 35880, 5695.348, 14.2338
3024, 38401, 5695.287, 14.2336
3025, 40617, 5695.225, 14.2335
3026, 42503, 5695.164, 14.2333
3027, 43941, 5695.103, 14.2332
3028, 44200, 5695.042, 14.2330
3029, 42737, 5694.981, 14.2329
3030, 40214, 5694.920, 14.2327
3031, 38132, 5694.859, 14.2326
3032, 37396, 5694.798, 14.2324
3033, 37716, 5694.736, 14.2322
3034, 38568, 5694.675, 14.2321
3035, 40087, 5694.614, 14.2319
3036, 42434, 5694.553, 14.2318
3037, 44858, 5694.492, 14.2316
3038, 46329, 5694.431, 14.2315
3039, 46974, 5694.370, 14.2313
3040, 47834, 5694.308, 14.2312
3041, 49044, 5694.247, 14.2310
3042, 49335, 5694.186, 14.2309
3043, 47716, 5694.125, 14.2307
3044, 44771, 5694.064, 14.2306
3045, 41746, 5694.003, 14.2304
3046, 39239, 5693.942, 14.2303
3047, 37427, 5693.881, 14.2301
3048, 36716, 5693.819, 14.2300
3049, 37218, 5693.758, 14.2298
3050, 38229, 5693.697, 14.2296
3051, 39189, 5693.636, 14.2295
3052, 40685, 5693.575, 14.2293
3053, 43492, 5693.514, 14.2292
3054, 47076, 5693.453, 14.2290
3055, 50060, 5693.391, 14.2289
3056, 51888, 5693.330, 14.2287
3057, 52878, 5693.269, 14.2286
3058, 52885, 5693.208, 14.2284
3059, 51279, 5693.147, 14.2283
3060, 48395, 5693.086, 14.2281
3061, 45766, 5693.025, 14.2280
3062, 44367, 5692.964, 14.2278
3063, 43505, 5692.902, 14.2277
3064, 41925, 5692.841, 14.2275
3065, 39339, 5692.780, 14.2274
3066, 36401, 5692.719, 14.2272
3067, 33824, 5692.658, 14.2271
3068, 32065, 5692.597, 14.2269
3069, 31414, 5692.536, 14.2267
3070, 31809, 5692.474, 14.2266
3071, 32686, 5692.413, 14.2264
3072, 33332, 5692.352, 14.2263
3073, 33374, 5692.291, 14.2261
3074, 32967, 5692.230, 14.2260
3075, 32787, 5692.169, 14.2258
3076, 33697, 5692.108, 14.2257
3077, 36022, 5692.047, 14.2255
3078, 39167, 5691.985, 14.2254
3079, 42344, 5691.924, 14.2252
3080, 45442, 5691.863, 14.2251
3081, 48560, 5691.802, 14.2249
3082, 50938, 5691.741, 14.2248
3083, 51313, 5691.680, 14.2246
3084, 49579, 5691.619, 14.2245
3085, 47181, 5691.558, 14.2243
3086, 45540, 5691.496, 14.2241
3087, 44738, 5691.435, 14.2240
3088, 44122, 5691.374, 14.2238
3089, 43411, 5691.313, 14.2237
3090, 42754, 5691.252, 14.2235
3091, 42279, 5691.191, 14.2234
3092, 42099, 5691.130, 14.2232
3093, 42183, 5691.068, 14.2231
3094, 41774, 5691.007, 14.2229
3095, 39719, 5690.946, 14.2228
3096, 36092, 5690.885, 14.2226
3097, 32902, 5690.824, 14.2225
3098, 32258, 5690.763, 14.2223
3099, 34137, 5690.702, 14.2222
3100, 36811, 5690.641, 14.2220
3101, 39143, 5690.579, 14.2219
3102, 41338, 5690.518, 14.2217
3103, 43437, 5690.457, 14.2216
3104, 44384, 5690.396, 14.2214
3105, 43296, 5690.335, 14.2212
3106, 40925, 5690.274, 14.2211
3107, 38975, 5690.213, 14.2209
3108, 38241, 5690.151, 14.2208
3109, 38174, 5690.090, 14.2206
3110, 38205, 5690.029, 14.2205
3111, 38633, 5689.968, 14.2203
3112, 39783, 5689.907, 14.2202
3113, 40895, 5689.846, 14.2200
3114, 40683, 5689.785, 14.2199
3115, 38993, 5689.724, 14.2197
3116, 37266, 5689.662, 14.2196
3117, 37073, 5689.601, 14.2194
3118, 38620, 5689.540, 14.2193
3119, 40896, 5689.479, 14.2191
3120, 42770, 5689.418, 14.2190
3121, 43516, 5689.357, 14.2188
3122, 42788, 5689.296, 14.2186
3123, 40865, 5689.234, 14.2185
3124, 38711, 5689.173, 14.2183
3125, 37097, 5689.112, 14.2182
3126, 35761, 5689.051, 14.2180
3127, 34164, 5688.990, 14.2179
3128, 32937, 5688.929, 14.2177
3129, 33549, 5688.868, 14.2176
3130, 36205, 5688.807, 14.2174
3131, 39032, 5688.745, 14.2173
3132, 39962, 5688.684, 14.2171
3133, 38799, 5688.623, 14.2170
3134, 36852, 5688.562, 14.2168
3135, 35184, 5688.501, 14.2167
3136, 34064, 5688.440, 14.2165
3137, 33770, 5688.379, 14.2164
3138, 34947, 5688.317, 14.2162
3139, 37933, 5688.256, 14.2161
3140, 42137, 5688.195, 14.2159
3141, 46240, 5688.134, 14.2157
3142, 48840, 5688.073, 14.2156
3143, 49166, 5688.012, 14.2154
3144, 47594, 5687.951, 14.2153
3145, 45393, 5687.890, 14.2151
3146, 43610, 5687.828, 14.2150
3147, 42211, 5687.767, 14.2148
3148, 40570, 5687.706, 14.2147
3149, 38582, 5687.645, 14.2145
3150, 36919, 5687.584, 14.2144
3151, 36216, 5687.523, 14.2142
3152, 36442, 5687.462, 14.2141
3153, 37101, 5687.400, 14.2139
3154, 37829, 5687.339, 14.2138
3155, 38665, 5687.278, 14.2136
3156, 39845, 5687.217, 14.2135
3157, 41326, 5687.156, 14.2133
3158, 42551, 5687.095, 14.2131
3159, 42910, 5687.034, 14.2130
3160, 42527, 5686.973, 14.2128
3161, 42288, 5686.911, 14.2127
3162, 42821, 5686.850, 14.2125
3163, 43674, 5686.789, 14.2124
3164, 43782, 5686.728, 14.2122
3165, 42586, 5686.667, 14.2121
3166, 40525, 5686.606, 14.2119
3167, 38653, 5686.545, 14.2118
3168, 37906, 5686.483, 14.2116
3169, 38512, 5686.422, 14.2115
3170, 39799, 5686.361, 14.2113
3171, 40827, 5686.300, 14.2112
3172, 41364, 5686.239, 14.2110
3173, 42016, 5686.178, 14.2109
3174, 43231, 5686.117, 14.2107
3175, 44664, 5686.056, 14.2106
3176, 45731, 5685.994, 14.2104
3177, 46214, 5685.933, 14.2102
3178, 45937, 5685.872, 14.2101
3179, 44510, 5685.811, 14.2099
3180, 42119, 5685.750, 14.2098
3181, 40029, 5685.689, 14.2096
3182, 39347, 5685.628, 14.2095
3183, 39537, 5685.566, 14.2093
3184, 39127, 5685.505, 14.2092
3185, 37819, 5685.444, 14.2090
3186, 37002, 5685.383, 14.2089
3187, 37989, 5685.322, 14.2087
3188, 40544, 5685.261, 14.2086
3189, 43344, 5685.200, 14.2084
3190, 45233, 5685.139, 14.2083
3191, 45836, 5685.077, 14.2081
3192, 45536, 5685.016, 14.2080
3193, 45173, 5684.955, 14.2078
3194, 45300, 5684.894, 14.2076
3195, 45528, 5684.833, 14.2075
3196, 45034, 5684.772, 14.2073
3197, 43756, 5684.711, 14.2072
3198, 42579, 5684.649, 14.2070
3199, 42249, 5684.588, 14.2069
3200, 42698, 5684.527, 14.2067
3201, 43449, 5684.466, 14.2066
3202, 44036, 5684.405, 14.2064
3203, 43884, 5684.344, 14.2063
3204, 42586, 5684.283, 14.2061
3205, 40635, 5684.222, 14.2060
3206, 39210, 5684.160, 14.2058
3207, 38838, 5684.099, 14.2057
3208, 38843, 5684.038, 14.2055
3209, 38376, 5683.977, 14.2054
3210, 37377, 5683.916, 14.2052
3211, 36255, 5683.855, 14.2051
3212, 35423, 5683.794, 14.2049
3213, 35560, 5683.732, 14.2047
3214, 37433, 5683.671, 14.2046
3215, 40752, 5683.610, 14.2044
3216, 43927, 5683.549, 14.2043
3217, 45716, 5683.488, 14.2041
3218, 46538, 5683.427, 14.2040
3219, 47460, 5683.366, 14.2038
3220, 48583, 5683.305, 14.2037
3221, 49342, 5683.243, 14.2035
3222, 49763, 5683.182, 14.2034
3223, 50119, 5683.121, 14.2032
3224, 49716, 5683.060, 14.2031
3225, 47390, 5682.999, 14.2029
3226, 43389, 5682.938, 14.2028
3227, 39620, 5682.877, 14.2026
3228, 37648, 5682.815, 14.2025
3229, 37274, 5682.754, 14.2023
3230, 37424, 5682.693, 14.2021
3231, 37685, 5682.632, 14.2020
3232, 38410, 5682.571, 14.2018
3233, 39805, 5682.510, 14.2017
3234, 41381, 5682.449, 14.2015
3235, 42353, 5682.388, 14.2014
3236, 42488, 5682.326, 14.2012
3237, 42610, 5682.265, 14.2011
3238, 43949, 5682.204, 14.2009
3239, 46642, 5682.143, 14.2008
3240, 49224, 5682.082, 14.2006
3241, 50106, 5682.021, 14.2005
3242, 49233, 5681.960, 14.2003
3243, 47665, 5681.898, 14.2002
3244, 46017, 5681.837, 14.2000
3245, 44308, 5681.776, 14.1999
3246, 43049, 5681.715, 14.1997
3247, 43074, 5681.654, 14.1996
3248, 44105, 5681.593, 14.1994
3249, 44712, 5681.532, 14.1992
3250, 44220, 5681.471, 14.1991
3251, 43607, 5681.409, 14.1989
3252, 43962, 5681.348, 14.1988
3253, 44952, 5681.287, 14.1986
3254, 45561, 5681.226, 14.1985
3255, 45567, 5681.165, 14.1983
3256, 45446, 5681.104, 14.1982
3257, 45327, 5681.043, 14.1980
3258, 44855, 5680.981, 14.1979
3259, 43817, 5680.920, 14.1977
3260, 42369, 5680.859, 14.1976
3261, 40903, 5680.798, 14.1974
3262, 40098, 5680.737, 14.1973
3263, 40603, 5680.676, 14.1971
3264, 42183, 5680.615, 14.1970
3265, 43537, 5680.554, 14.1968
3266, 43473, 5680.492, 14.1966
3267, 41940, 5680.431, 14.1965
3268, 39645, 5680.370, 14.1963
3269, 37233, 5680.309, 14.1962
3270, 35273, 5680.248, 14.1960
3271, 34304, 5680.187, 14.1959
3272, 34207, 5680.126, 14.1957
3273, 34075, 5680.065, 14.1956
3274, 33457, 5680.003, 14.1954
3275, 33171, 5679.942, 14.1953
3276, 34088, 5679.881, 14.1951
3277, 35676, 5679.820, 14.1950
3278, 36757, 5679.759, 14.1948
3279, 37225, 5679.698, 14.1947
3280, 37881, 5679.637, 14.1945
3281, 38836, 5679.575, 14.1944
3282, 39411, 5679.514, 14.1942
3283, 39667, 5679.453, 14.1940
3284, 40757, 5679.392, 14.1939
3285, 43314, 5679.331, 14.1937
3286, 46362, 5679.270, 14.1936
3287, 48285, 5679.209, 14.1934
3288, 48194, 5679.148, 14.1933
3289, 46045, 5679.086, 14.1931
3290, 42256, 5679.025, 14.1930
3291, 37783, 5678.964, 14.1928
3292, 34125, 5678.903, 14.1927
3293, 32640, 5678.842, 14.1925
3294, 33827, 5678.781, 14.1924
3295, 37236, 5678.720, 14.1922
3296, 41637, 5678.658, 14.1921
3297, 45331, 5678.597, 14.1919
3298, 46969, 5678.536, 14.1918
3299, 46519, 5678.475, 14.1916
3300, 45176, 5678.414, 14.1915
3301, 44222, 5678.353, 14.1913
3302, 44202, 5678.292, 14.1911
3303, 45122, 5678.231, 14.1910
3304, 46790, 5678.169, 14.1908
3305, 48800, 5678.108, 14.1907
3306, 50613, 5678.047, 14.1905
3307, 51832, 5677.986, 14.1904
3308, 52077, 5677.925, 14.1902
3309, 50766, 5677.864, 14.1901
3310, 47653, 5677.803, 14.1899
3311, 43683, 5677.741, 14.1898
3312, 40535, 5677.680, 14.1896
3313, 39034, 5677.619, 14.1895
3314, 38530, 5677.558, 14.1893
3315, 38074, 5677.497, 14.1892
3316, 37592, 5677.436, 14.1890
3317, 37604, 5677.375, 14.1889
3318, 38359, 5677.314, 14.1887
3319, 39623, 5677.252, 14.1885
3320, 40883, 5677.191, 14.1884
3321, 41427, 5677.130, 14.1882
3322, 40669, 5677.069, 14.1881
3323, 38788, 5677.008, 14.1879
3324, 36793, 5676.947, 14.1878
3325, 35800, 5676.886, 14.1876
3326, 36465, 5676.824, 14.1875
3327, 38942, 5676.763, 14.1873
3328, 42672, 5676.702, 14.1872
3329, 46108, 5676.641, 14.1870
3330, 47552, 5676.580, 14.1869
3331, 46718, 5676.519, 14.1867
3332, 44903, 5676.458, 14.1866
3333, 43349, 5676.397, 14.1864
3334, 42162, 5676.335, 14.1863
3335, 41113, 5676.274, 14.1861
3336, 40458, 5676.213, 14.1860
3337, 40280, 5676.152, 14.1858
3338, 39895, 5676.091, 14.1856
3339, 38884, 5676.030, 14.1855
3340, 38149, 5675.969, 14.1853
3341, 38910, 5675.907, 14.1852
3342, 40998, 5675.846, 14.1850
3343, 43041, 5675.785, 14.1849
3344, 44085, 5675.724, 14.1847
3345, 44143, 5675.663, 14.1846
3346, 43356, 5675.602, 14.1844
3347, 41659, 5675.541, 14.1843
3348, 39495, 5675.480, 14.1841
3349, 37985, 5675.418, 14.1840
3350, 38026, 5675.357, 14.1838
3351, 39504, 5675.296, 14.1837
3352, 41473, 5675.235, 14.1835
3353, 42800, 5675.174, 14.1834
3354, 42710, 5675.113, 14.1832
3355, 41197, 5675.052, 14.1830
3356, 39065, 5674.990, 14.1829
3357, 37316, 5674.929, 14.1827
3358, 36446, 5674.868, 14.1826
3359, 36402, 5674.807, 14.1824
3360, 36878, 5674.746, 14.1823
3361, 37389, 5674.685, 14.1821
3362, 37424, 5674.624, 14.1820
3363, 37032, 5674.563, 14.1818
3364, 36999, 5674.501, 14.1817
3365, 38021, 5674.440, 14.1815
3366, 39906, 5674.379, 14.1814
3367, 41949, 5674.318, 14.1812
3368, 43615, 5674.257, 14.1811
3369, 44364, 5674.196, 14.1809
3370, 43459, 5674.135, 14.1808
3371, 40880, 5674.073, 14.1806
3372, 38119, 5674.012, 14.1805
3373, 36976, 5673.951, 14.1803
3374, 37586, 5673.890, 14.1801
3375, 38522, 5673.829, 14.1800
3376, 38844, 5673.768, 14.1798
3377, 39046, 5673.707, 14.1797
3378, 39808, 5673.646, 14.1795
3379, 40834, 5673.584, 14.1794
3380, 41432, 5673.523, 14.1792
3381, 41471, 5673.462, 14.1791
3382, 41175, 5673.401, 14.1789
3383, 40550, 5673.340, 14.1788
3384, 39559, 5673.279, 14.1786
3385, 38573, 5673.218, 14.1785
3386, 38122, 5673.156, 14.1783
3387, 38463, 5673.095, 14.1782
3388, 39651, 5673.034, 14.1780
3389, 41745, 5672.973, 14.1779
3390, 44490, 5672.912, 14.1777
3391, 46950, 5672.851, 14.1775
3392, 47886, 5672.790, 14.1774
3393, 46684, 5672.729, 14.1772
3394, 43919, 5672.667, 14.1771
3395, 40971, 5672.606, 14.1769
3396, 38977, 5672.545, 14.1768
3397, 37945, 5672.484, 14.1766
3398, 37091, 5672.423, 14.1765
3399, 36099, 5672.362, 14.1763
3400, 35691, 5672.301, 14.1762
3401, 36605, 5672.239, 14.1760
3402, 38472, 5672.178, 14.1759
3403, 40303, 5672.117, 14.1757
3404, 41692, 5672.056, 14.1756
3405, 42684, 5671.995, 14.1754
3406, 42763, 5671.934, 14.1753
3407, 41170, 5671.873, 14.1751
3408, 38411, 5671.812, 14.1750
3409, 36298, 5671.750, 14.1748
3410, 35936, 5671.689, 14.1746
3411, 36533, 5671.628, 14.1745
3412, 36873, 5671.567, 14.1743
3413, 37087, 5671.506, 14.1742
3414, 38109, 5671.445, 14.1740
3415, 39854, 5671.384, 14.1739
3416, 40999, 5671.322, 14.1737
3417, 40568, 5671.261, 14.1736
3418, 39020, 5671.200, 14.1734
3419, 37656, 5671.139, 14.1733
3420, 37384, 5671.078, 14.1731
3421, 38065, 5671.017, 14.1730
3422, 38774, 5670.956, 14.1728
3423, 38702, 5670.895, 14.1727
3424, 37979, 5670.833, 14.1725
3425, 37582, 5670.772, 14.1724
3426, 38239, 5670.711, 14.1722
3427, 39653, 5670.650, 14.1720
3428, 40937, 5670.589, 14.1719
3429, 41458, 5670.528, 14.1717
3430, 41002, 5670.467, 14.1716
3431, 39532, 5670.405, 14.1714
3432, 37331, 5670.344, 14.1713
3433, 35230, 5670.283, 14.1711
3434, 34069, 5670.222, 14.1710
3435, 33954, 5670.161, 14.1708
3436, 34392, 5670.100, 14.1707
3437, 35111, 5670.039, 14.1705
3438, 36306, 5669.978, 14.1704
3439, 38018, 5669.916, 14.1702
3440, 39772, 5669.855, 14.1701
3441, 41036, 5669.794, 14.1699
3442, 41710, 5669.733, 14.1698
3443, 41929, 5669.672, 14.1696
3444, 41728, 5669.611, 14.1695
3445, 41294, 5669.550, 14.1693
3446, 41386, 5669.489, 14.1691
3447, 42916, 5669.427, 14.1690
3448, 45811, 5669.366, 14.1688
3449, 48624, 5669.305, 14.1687
3450, 49736, 5669.244, 14.1685
3451, 48955, 5669.183, 14.1684
3452, 47560, 5669.122, 14.1682
3453, 46715, 5669.061, 14.1681
3454, 46345, 5668.999, 14.1679
3455, 45823, 5668.938, 14.1678
3456, 45219, 5668.877, 14.1676
3457, 45273, 5668.816, 14.1675
3458, 46262, 5668.755, 14.1673
3459, 47484, 5668.694, 14.1672
3460, 47931, 5668.633, 14.1670
3461, 47169, 5668.572, 14.1669
3462, 45688, 5668.510, 14.1667
3463, 44741, 5668.449, 14.1665
3464, 45563, 5668.388, 14.1664
3465, 48132, 5668.327, 14.1662
3466, 50763, 5668.266, 14.1661
3467, 51665, 5668.205, 14.1659
3468, 50927, 5668.144, 14.1658
3469, 50231, 5668.082, 14.1656
3470, 50437, 5668.021, 14.1655
3471, 50397, 5667.960, 14.1653
3472, 48670, 5667.899, 14.1652
3473, 45637, 5667.838, 14.1650
3474, 43050, 5667.777, 14.1649
3475, 41897, 5667.716, 14.1647
3476, 41525, 5667.655, 14.1646
3477, 40886, 5667.593, 14.1644
3478, 39918, 5667.532, 14.1643
3479, 39374, 5667.471, 14.1641
3480, 39641, 5667.410, 14.1640
3481, 40107, 5667.349, 14.1638
3482, 39851, 5667.288, 14.1636
3483, 38880, 5667.227, 14.1635
3484, 38295, 5667.165, 14.1633
3485, 38904, 5667.104, 14.1632
3486, 39980, 5667.043, 14.1630
3487, 40078, 5666.982, 14.1629
3488, 39019, 5666.921, 14.1627
3489, 38227, 5666.860, 14.1626
3490, 38824, 5666.799, 14.1624
3491, 40167, 5666.738, 14.1623
3492, 40746, 5666.676, 14.1621
3493, 39925, 5666.615, 14.1620
3494, 38226, 5666.554, 14.1618
3495, 36469, 5666.493, 14.1617
3496, 35269, 5666.432, 14.1615
3497, 35023, 5666.371, 14.1614
3498, 35703, 5666.310, 14.1612
3499, 36863, 5666.248, 14.1610
3500, 38227, 5666.187, 14.1609
3501, 39921, 5666.126, 14.1607
3502, 41664, 5666.065, 14.1606
3503, 42355, 5666.004, 14.1604
3504, 41232, 5665.943, 14.1603
3505, 39057, 5665.882, 14.1601
3506, 37326, 5665.821, 14.1600
3507, 36601, 5665.759, 14.1598
3508, 36452, 5665.698, 14.1597
3509, 36743, 5665.637, 14.1595
3510, 37835, 5665.576, 14.1594
3511, 39426, 5665.515, 14.1592
3512, 40311, 5665.454, 14.1591
3513, 39777, 5665.393, 14.1589
3514, 38556, 5665.331, 14.1588
3515, 37928, 5665.270, 14.1586
3516, 38379, 5665.209, 14.1585
3517, 39497, 5665.148, 14.1583
3518, 40736, 5665.087, 14.1581
3519, 41811, 5665.026, 14.1580
3520, 42604, 5664.965, 14.1578
3521, 43070, 5664.904, 14.1577
3522, 43248, 5664.842, 14.1575
3523, 43317, 5664.781, 14.1574
3524, 43619, 5664.720, 14.1572
3525, 44364, 5664.659, 14.1571
3526, 45084, 5664.598, 14.1569
3527, 44747, 5664.537, 14.1568
3528, 43067, 5664.476, 14.1566
3529, 41371, 5664.414, 14.1565
3530, 41273, 5664.353, 14.1563
3531, 42553, 5664.292, 14.1562
3532, 43316, 5664.231, 14.1560
3533, 42476, 5664.170, 14.1559
3534, 41032, 5664.109, 14.1557
3535, 40399, 5664.048, 14.1555
3536, 40484, 5663.987, 14.1554
3537, 40321, 5663.925, 14.1552
3538, 39900, 5663.864, 14.1551
3539, 40180, 5663.803, 14.1549
3540, 41499, 5663.742, 14.1548
3541, 43002, 5663.681, 14.1546
3542, 43810, 5663.620, 14.1545
3543, 44012, 5663.559, 14.1543
3544, 44267, 5663.497, 14.1542
3545, 44880, 5663.436, 14.1540
3546, 45645, 5663.375, 14.1539
3547, 46336, 5663.314, 14.1537
3548, 47082, 5663.253, 14.1536
3549, 48219, 5663.192, 14.1534
3550, 49709, 5663.131, 14.1533
3551, 50804, 5663.070, 14.1531
3552, 50623, 5663.008, 14.1530
3553, 49234, 5662.947, 14.1528
3554, 47721, 5662.886, 14.1526
3555, 46818, 5662.825, 14.1525
3556, 45980, 5662.764, 14.1523
3557, 44437, 5662.703, 14.1522
3558, 42744, 5662.642, 14.1520
3559, 42287, 5662.580, 14.1519
3560, 43249, 5662.519, 14.1517
3561, 44151, 5662.458, 14.1516
3562, 43784, 5662.397, 14.1514
3563, 42676, 5662.336, 14.1513
3564, 42020, 5662.275, 14.1511
3565, 41947, 5662.214, 14.1510
3566, 41802, 5662.153, 14.1508
3567, 41652, 5662.091, 14.1507
3568, 42279, 5662.030, 14.1505
3569, 43696, 5661.969, 14.1504
3570, 44743, 5661.908, 14.1502
3571, 44576, 5661.847, 14.1500
3572, 43716, 5661.786, 14.1499
3573, 43071, 5661.725, 14.1497
3574, 42585, 5661.663, 14.1496
3575, 41653, 5661.602, 14.1494
3576, 40435, 5661.541, 14.1493
3577, 39872, 5661.480, 14.1491
3578, 40400, 5661.419, 14.1490
3579, 41418, 5661.358, 14.1488
3580, 42190, 5661.297, 14.1487
3581, 42682, 5661.236, 14.1485
3582, 43268, 5661.174, 14.1484
3583, 44119, 5661.113, 14.1482
3584, 45211, 5661.052, 14.1481
3585, 46527, 5660.991, 14.1479
3586, 47881, 5660.930, 14.1478
3587, 48910, 5660.869, 14.1476
3588, 49605, 5660.808, 14.1475
3589, 50473, 5660.746, 14.1473
3590, 51675, 5660.685, 14.1471
3591, 52277, 5660.624, 14.1470
3592, 51093, 5660.563, 14.1468
3593, 48222, 5660.502, 14.1467
3594, 45200, 5660.441, 14.1465
3595, 43483, 5660.380, 14.1464
3596, 43259, 5660.319, 14.1462
3597, 43804, 5660.257, 14.1461
3598, 44357, 5660.196, 14.1459
3599, 44346, 5660.135, 14.1458
3600, 43405, 5660.074, 14.1456
3601, 41836, 5660.013, 14.1455
3602, 40681, 5659.952, 14.1453
3603, 40697, 5659.891, 14.1452
3604, 41320, 5659.829, 14.1450
3605, 41296, 5659.768, 14.1449
3606, 40386, 5659.707, 14.1447
3607, 39845, 5659.646, 14.1445
3608, 41059, 5659.585, 14.1444
3609, 44184, 5659.524, 14.1442
3610, 48280, 5659.463, 14.1441
3611, 52182, 5659.402, 14.1439
3612, 54884, 5659.340, 14.1438
3613, 55733, 5659.279, 14.1436
3614, 54948, 5659.218, 14.1435
3615, 53683, 5659.157, 14.1433
3616, 52833, 5659.096, 14.1432
3617, 51924, 5659.035, 14.1430
3618, 49848, 5658.974, 14.1429
3619, 46651, 5658.912, 14.1427
3620, 43775, 5658.851, 14.1426
3621, 42416, 5658.790, 14.1424
3622, 42503, 5658.729, 14.1423
3623, 43551, 5658.668, 14.1421
3624, 45535, 5658.607, 14.1420
3625, 48198, 5658.546, 14.1418
3626, 50300, 5658.485, 14.1416
3627, 50631, 5658.423, 14.1415
3628, 49370, 5658.362, 14.1413
3629, 47440, 5658.301, 14.1412
3630, 44890, 5658.240, 14.1410
3631, 41143, 5658.179, 14.1409
3632, 36899, 5658.118, 14.1407
3633, 34339, 5658.057, 14.1406
3634, 34709, 5657.996, 14.1404
3635, 36564, 5657.934, 14.1403
3636, 37323, 5657.873, 14.1401
3637, 36110, 5657.812, 14.1400
3638, 34362, 5657.751, 14.1398
3639, 33961, 5657.690, 14.1397
3640, 35460, 5657.629, 14.1395
3641, 37955, 5657.568, 14.1394
3642, 39931, 5657.506, 14.1392
3643, 40197, 5657.445, 14.1390
3644, 38585, 5657.384, 14.1389
3645, 36139, 5657.323, 14.1387
3646, 34474, 5657.262, 14.1386
3647, 34759, 5657.201, 14.1384
3648, 37107, 5657.140, 14.1383
3649, 40640, 5657.079, 14.1381
3650, 43981, 5657.017, 14.1380
3651, 45986, 5656.956, 14.1378
3652, 46407, 5656.895, 14.1377
3653, 45863, 5656.834, 14.1375
3654, 45076, 5656.773, 14.1374
3655, 44315, 5656.712, 14.1372
3656, 43631, 5656.651, 14.1371
3657, 43308, 5656.589, 14.1369
3658, 43702, 5656.528, 14.1368
3659, 44789, 5656.467, 14.1366
3660, 46131, 5656.406, 14.1365
3661, 47231, 5656.345, 14.1363
3662, 47811, 5656.284, 14.1361
3663, 47857, 5656.223, 14.1360
3664, 47527, 5656.162, 14.1358
3665, 46810, 5656.100, 14.1357
3666, 45353, 5656.039, 14.1355
3667, 42985, 5655.978, 14.1354
3668, 40455, 5655.917, 14.1352
3669, 38954, 5655.856, 14.1351
3670, 38625, 5655.795, 14.1349
3671, 38257, 5655.734, 14.1348
3672, 37053, 5655.672, 14.1346
3673, 36094, 5655.611, 14.1345
3674, 37155, 5655.550, 14.1343
3675, 40364, 5655.489, 14.1342
3676, 43903, 5655.428, 14.1340
3677, 45954, 5655.367, 14.1339
3678, 46146, 5655.306, 14.1337
3679, 45077, 5655.245, 14.1335
3680, 43324, 5655.183, 14.1334
3681, 41258, 5655.122, 14.1332
3682, 39205, 5655.061, 14.1331
3683, 37383, 5655.000, 14.1329
3684, 35911, 5654.939, 14.1328
3685, 35029, 5654.878, 14.1326
3686, 34970, 5654.817, 14.1325
3687, 35534, 5654.755, 14.1323
3688, 36138, 5654.694, 14.1322
3689, 36475, 5654.633, 14.1320
3690, 36820, 5654.572, 14.1319
3691, 37630, 5654.511, 14.1317
3692, 39063, 5654.450, 14.1316
3693, 40860, 5654.389, 14.1314
3694, 42314, 5654.328, 14.1313
3695, 42514, 5654.266, 14.1311
3696, 41131, 5654.205, 14.1310
3697, 39075, 5654.144, 14.1308
3698, 37887, 5654.083, 14.1306
3699, 38295, 5654.022, 14.1305
3700, 39690, 5653.961, 14.1303
3701, 41013, 5653.900, 14.1302
3702, 41711, 5653.838, 14.1300
3703, 41799, 5653.777, 14.1299
3704, 41621, 5653.716, 14.1297
3705, 41756, 5653.655, 14.1296
3706, 42635, 5653.594, 14.1294
3707, 43936, 5653.533, 14.1293
3708, 44737, 5653.472, 14.1291
3709, 44561, 5653.411, 14.1290
3710, 43932, 5653.349, 14.1288
3711, 43667, 5653.288, 14.1287
3712, 44060, 5653.227, 14.1285
3713, 44903, 5653.166, 14.1284
3714, 45920, 5653.105, 14.1282
3715, 46771, 5653.044, 14.1280
3716, 47001, 5652.983, 14.1279
3717, 46447, 5652.921, 14.1277
3718, 45556, 5652.860, 14.1276
3719, 44951, 5652.799, 14.1274
3720, 44750, 5652.738, 14.1273
3721, 44450, 5652.677, 14.1271
3722, 43436, 5652.616, 14.1270
3723, 41589, 5652.555, 14.1268
3724, 39546, 5652.494, 14.1267
3725, 38287, 5652.432, 14.1265
3726, 38170, 5652.371, 14.1264
3727, 38476, 5652.310, 14.1262
3728, 38297, 5652.249, 14.1261
3729, 37804, 5652.188, 14.1259
3730, 37980, 5652.127, 14.1258
3731, 39112, 5652.066, 14.1256
3732, 40262, 5652.004, 14.1255
3733, 40535, 5651.943, 14.1253
3734, 40198, 5651.882, 14.1251
3735, 40117, 5651.821, 14.1250
3736, 40676, 5651.760, 14.1248
3737, 41677, 5651.699, 14.1247
3738, 42777, 5651.638, 14.1245
3739, 43491, 5651.577, 14.1244
3740, 43230, 5651.515, 14.1242
3741, 41915, 5651.454, 14.1241
3742, 40231, 5651.393, 14.1239
3743, 38810, 5651.332, 14.1238
3744, 37521, 5651.271, 14.1236
3745, 36118, 5651.210, 14.1235
3746, 35164, 5651.149, 14.1233
3747, 35582, 5651.087, 14.1232
3748, 37410, 5651.026, 14.1230
3749, 39530, 5650.965, 14.1229
3750, 40677, 5650.904, 14.1227
3751, 40456, 5650.843, 14.1225
3752, 39632, 5650.782, 14.1224
3753, 39707, 5650.721, 14.1222
3754, 41789, 5650.660, 14.1221
3755, 45372, 5650.598, 14.1219
3756, 48492, 5650.537, 14.1218
3757, 49564, 5650.476, 14.1216
3758, 48676, 5650.415, 14.1215
3759, 46779, 5650.354, 14.1213
3760, 44319, 5650.293, 14.1212
3761, 41471, 5650.232, 14.1210
3762, 39050, 5650.170, 14.1209
3763, 37913, 5650.109, 14.1207
3764, 37640, 5650.048, 14.1206
3765, 37038, 5649.987, 14.1204
3766, 35957, 5649.926, 14.1203
3767, 35486, 5649.865, 14.1201
3768, 36190, 5649.804, 14.1200
3769, 37269, 5649.743, 14.1198
3770, 37874, 5649.681, 14.1196
3771, 38126, 5649.620, 14.1195
3772, 38263, 5649.559, 14.1193
3773, 37759, 5649.498, 14.1192
3774, 36195, 5649.437, 14.1190
3775, 34432, 5649.376, 14.1189
3776, 33896, 5649.315, 14.1187
3777, 34874, 5649.253, 14.1186
3778, 36128, 5649.192, 14.1184
3779, 36208, 5649.131, 14.1183
3780, 34775, 5649.070, 14.1181
3781, 32814, 5649.009, 14.1180
3782, 31870, 5648.948, 14.1178
3783, 32860, 5648.887, 14.1177
3784, 35274, 5648.826, 14.1175
3785, 37630, 5648.764, 14.1174
3786, 38866, 5648.703, 14.1172
3787, 39161, 5648.642, 14.1170
3788, 39355, 5648.581, 14.1169
3789, 40054, 5648.520, 14.1167
3790, 41472, 5648.459, 14.1166
3791, 43584, 5648.398, 14.1164
3792, 45889, 5648.336, 14.1163
3793, 47412, 5648.275, 14.1161
3794, 47485, 5648.214, 14.1160
3795, 46434, 5648.153, 14.1158
3796, 45091, 5648.092, 14.1157
3797, 43801, 5648.031, 14.1155
3798, 42240, 5647.970, 14.1154
3799, 40021, 5647.909, 14.1152
3800, 37267, 5647.847, 14.1151
3801, 34719, 5647.786, 14.1149
3802, 33494, 5647.725, 14.1148
3803, 34313, 5647.664, 14.1146
3804, 36550, 5647.603, 14.1144
3805, 38434, 5647.542, 14.1143
3806, 38733, 5647.481, 14.1141
3807, 38066, 5647.419, 14.1140
3808, 38053, 5647.358, 14.1138
3809, 39352, 5647.297, 14.1137
3810, 41105, 5647.236, 14.1135
3811, 42217, 5647.175, 14.1134
3812, 42542, 5647.114, 14.1132
3813, 42746, 5647.053, 14.1131
3814, 43523, 5646.992, 14.1129
3815, 45091, 5646.930, 14.1128
3816, 47101, 5646.869, 14.1126
3817, 48851, 5646.808, 14.1125
3818, 49789, 5646.747, 14.1123
3819, 49869, 5646.686, 14.1122
3820, 49321, 5646.625, 14.1120
3821, 48266, 5646.564, 14.1119
3822, 46863, 5646.503, 14.1117
3823, 45599, 5646.441, 14.1115
3824, 44972, 5646.380, 14.1114
3825, 44928, 5646.319, 14.1112
3826, 44979, 5646.258, 14.1111
3827, 44755, 5646.197, 14.1109
3828, 44096, 5646.136, 14.1108
3829, 42818, 5646.075, 14.1106
3830, 40914, 5646.013, 14.1105
3831, 38786, 5645.952, 14.1103
3832, 36740, 5645.891, 14.1102
3833, 34508, 5645.830, 14.1100
3834, 32079, 5645.769, 14.1099
3835, 30747, 5645.708, 14.1097
3836, 32198, 5645.647, 14.1096
3837, 36282, 5645.586, 14.1094
3838, 40726, 5645.524, 14.1093
3839, 43515, 5645.463, 14.1091
3840, 44637, 5645.402, 14.1089
3841, 45006, 5645.341, 14.1088
3842, 44756, 5645.280, 14.1086
3843, 43613, 5645.219, 14.1085
3844, 42160, 5645.158, 14.1083
3845, 41499, 5645.096, 14.1082
3846, 41926, 5645.035, 14.1080
3847, 42903, 5644.974, 14.1079
3848, 44085, 5644.913, 14.1077
3849, 45386, 5644.852, 14.1076
3850, 46236, 5644.791, 14.1074
3851, 45935, 5644.730, 14.1073
3852, 44922, 5644.669, 14.1071
3853, 44757, 5644.607, 14.1070
3854, 46446, 5644.546, 14.1068
3855, 49411, 5644.485, 14.1067
3856, 52294, 5644.424, 14.1065
3857, 54102, 5644.363, 14.1064
3858, 54431, 5644.302, 14.1062
3859, 53338, 5644.241, 14.1060
3860, 51387, 5644.179, 14.1059
3861, 49219, 5644.118, 14.1057
3862, 46800, 5644.057, 14.1056
3863, 43673, 5643.996, 14.1054
3864, 40127, 5643.935, 14.1053
3865, 37376, 5643.874, 14.1051
3866, 36218, 5643.813, 14.1050
3867, 36314, 5643.752, 14.1048
3868, 37179, 5643.690, 14.1047
3869, 38944, 5643.629, 14.1045
3870, 41416, 5643.568, 14.1044
3871, 43351, 5643.507, 14.1042
3872, 43798, 5643.446, 14.1041
3873, 43611, 5643.385, 14.1039
3874, 44334, 5643.324, 14.1038
3875, 45924, 5643.262, 14.1036
3876, 46833, 5643.201, 14.1034
3877, 46438, 5643.140, 14.1033
3878, 46041, 5643.079, 14.1031
3879, 47029, 5643.018, 14.1030
3880, 49026, 5642.957, 14.1028
3881, 50452, 5642.896, 14.1027
3882, 50192, 5642.835, 14.1025
3883, 48241, 5642.773, 14.1024
3884, 45333, 5642.712, 14.1022
3885, 42564, 5642.651, 14.1021
3886, 40913, 5642.590, 14.1019
3887, 40474, 5642.529, 14.1018
3888, 40384, 5642.468, 14.1016
3889, 39790, 5642.407, 14.1015
3890, 38678, 5642.345, 14.1013
3891, 37506, 5642.284, 14.1012
3892, 36487, 5642.223, 14.1010
3893, 35633, 5642.162, 14.1009
3894, 35112, 5642.101, 14.1007
3895, 35085, 5642.040, 14.1005
3896, 35462, 5641.979, 14.1004
3897, 36208, 5641.918, 14.1002
3898, 37589, 5641.856, 14.1001
3899, 39710, 5641.795, 14.0999
3900, 42132, 5641.734, 14.0998
3901, 44344, 5641.673, 14.0996
3902, 46240, 5641.612, 14.0995
3903, 47643, 5641.551, 14.0993
3904, 47804, 5641.490, 14.0992
3905, 46188, 5641.428, 14.0990
3906, 43576, 5641.367, 14.0989
3907, 41517, 5641.306, 14.0987
3908, 40571, 5641.245, 14.0986
3909, 39820, 5641.184, 14.0984
3910, 38283, 5641.123, 14.0983
3911, 36281, 5641.062, 14.0981
3912, 35058, 5641.001, 14.0979
3913, 35491, 5640.939, 14.0978
3914, 37399, 5640.878, 14.0976
3915, 39792, 5640.817, 14.0975
3916, 41571, 5640.756, 14.0973
3917, 42217, 5640.695, 14.0972
3918, 42026, 5640.634, 14.0970
3919, 41601, 5640.573, 14.0969
3920, 41233, 5640.511, 14.0967
3921, 40919, 5640.450, 14.0966
3922, 40687, 5640.389, 14.0964
3923, 40505, 5640.328, 14.0963
3924, 40098, 5640.267, 14.0961
3925, 39521, 5640.206, 14.0960
3926, 39675, 5640.145, 14.0958
3927, 41425, 5640.084, 14.0957
3928, 44185, 5640.022, 14.0955
3929, 46262, 5639.961, 14.0954
3930, 46826, 5639.900, 14.0952
3931, 46644, 5639.839, 14.0950
3932, 46586, 5639.778, 14.0949
3933, 46470, 5639.717, 14.0947
3934, 45990, 5639.656, 14.0946
3935, 45760, 5639.594, 14.0944
3936, 46381, 5639.533, 14.0943
3937, 47126, 5639.472, 14.0941
3938, 46806, 5639.411, 14.0940
3939, 45701, 5639.350, 14.0938
3940, 45561, 5639.289, 14.0937
3941, 47581, 5639.228, 14.0935
3942, 51135, 5639.167, 14.0934
3943, 54489, 5639.105, 14.0932
3944, 56065, 5639.044, 14.0931
3945, 55135, 5638.983, 14.0929
3946, 52225, 5638.922, 14.0928
3947, 49066, 5638.861, 14.0926
3948, 47458, 5638.800, 14.0924
3949, 47831, 5638.739, 14.0923
3950, 49266, 5638.677, 14.0921
3951, 50856, 5638.616, 14.0920
3952, 52478, 5638.555, 14.0918
3953, 54186, 5638.494, 14.0917
3954, 55548, 5638.433, 14.0915
3955, 55838, 5638.372, 14.0914
3956, 54611, 5638.311, 14.0912
3957, 52110, 5638.250, 14.0911
3958, 49569, 5638.188, 14.0909
3959, 48741, 5638.127, 14.0908
3960, 50218, 5638.066, 14.0906
3961, 52249, 5638.005, 14.0905
3962, 52239, 5637.944, 14.0903
3963, 49677, 5637.883, 14.0902
3964, 46669, 5637.822, 14.0900
3965, 45262, 5637.760, 14.0899
3966, 45213, 5637.699, 14.0897
3967, 44944, 5637.638, 14.0895
3968, 43675, 5637.577, 14.0894
3969, 41815, 5637.516, 14.0892
3970, 39970, 5637.455, 14.0891
3971, 38495, 5637.394, 14.0889
3972, 37614, 5637.333, 14.0888
3973, 37251, 5637.271, 14.0886
3974, 37034, 5637.210, 14.0885
3975, 37034, 5637.149, 14.0883
3976, 38008, 5637.088, 14.0882
3977, 40244, 5637.027, 14.0880
3978, 42706, 5636.966, 14.0879
3979, 44074, 5636.905, 14.0877
3980, 44206, 5636.843, 14.0876
3981, 43819, 5636.782, 14.0874
3982, 43263, 5636.721, 14.0873
3983, 42575, 5636.660, 14.0871
3984, 42307, 5636.599, 14.0869
3985, 43084, 5636.538, 14.0868
3986, 44429, 5636.477, 14.0866
3987, 45129, 5636.416, 14.0865
3988, 44814, 5636.354, 14.0863
3989, 44095, 5636.293, 14.0862
3990, 43130, 5636.232, 14.0860
3991, 41337, 5636.171, 14.0859
3992, 38903, 5636.110, 14.0857
3993, 37365, 5636.049, 14.0856
3994, 37872, 5635.988, 14.0854
3995, 39656, 5635.927, 14.0853
3996, 41085, 5635.865, 14.0851
3997, 41686, 5635.804, 14.0850
3998, 42238, 5635.743, 14.0848
3999, 43176, 5635.682, 14.0847
4000, 43782, 5635.621, 14.0845
4001, 43211, 5635.560, 14.0844
4002, 41699, 5635.499, 14.0842
4003, 40405, 5635.437, 14.0840
4004, 40148, 5635.376, 14.0839
4005, 40651, 5635.315, 14.0837
4006, 41077, 5635.254, 14.0836
4007, 41115, 5635.193, 14.0834
4008, 41177, 5635.132, 14.0833
4009, 41513, 5635.071, 14.0831
4010, 41676, 5635.010, 14.0830
4011, 41128, 5634.948, 14.0828
4012, 39936, 5634.887, 14.0827
4013, 38416, 5634.826, 14.0825
4014, 36576, 5634.765, 14.0824
4015, 34546, 5634.704, 14.0822
4016, 33178, 5634.643, 14.0821
4017, 33397, 5634.582, 14.0819
4018, 35067, 5634.520, 14.0818
4019, 37196, 5634.459, 14.0816
4020, 39078, 5634.398, 14.0814
4021, 40491, 5634.337, 14.0813
4022, 41008, 5634.276, 14.0811
4023, 40188, 5634.215, 14.0810
4024, 38583, 5634.154, 14.0808
4025, 37599, 5634.093, 14.0807
4026, 38024, 5634.031, 14.0805
4027, 39335, 5633.970, 14.0804
4028, 40526, 5633.909, 14.0802
4029, 40904, 5633.848, 14.0801
4030, 40175, 5633.787, 14.0799
4031, 38687, 5633.726, 14.0798
4032, 37731, 5633.665, 14.0796
4033, 38544, 5633.603, 14.0795
4034, 40838, 5633.542, 14.0793
4035, 43308, 5633.481, 14.0792
4036, 45671, 5633.420, 14.0790
4037, 48857, 5633.359, 14.0789
4038, 52830, 5633.298, 14.0787
4039, 55802, 5633.237, 14.0785
4040, 56429, 5633.176, 14.0784
4041, 55494, 5633.114, 14.0782
4042, 54396, 5633.053, 14.0781
4043, 53216, 5632.992, 14.0779
4044, 51470, 5632.931, 14.0778
4045, 49659, 5632.870, 14.0776
4046, 48623, 5632.809, 14.0775
4047, 48092, 5632.748, 14.0773
4048, 47246, 5632.686, 14.0772
4049, 46167, 5632.625, 14.0770
4050, 45468, 5632.564, 14.0769
4051, 45008, 5632.503, 14.0767
4052, 44292, 5632.442, 14.0766
4053, 43703, 5632.381, 14.0764
4054, 43974, 5632.320, 14.0763
4055, 44699, 5632.259, 14.0761
4056, 44705, 5632.197, 14.0759
4057, 43720, 5632.136, 14.0758
4058, 42437, 5632.075, 14.0756
4059, 41156, 5632.014, 14.0755
4060, 39697, 5631.953, 14.0753
4061, 38565, 5631.892, 14.0752
4062, 38776, 5631.831, 14.0750
4063, 40379, 5631.769, 14.0749
4064, 42411, 5631.708, 14.0747
4065, 44419, 5631.647, 14.0746
4066, 46709, 5631.586, 14.0744
4067, 48923, 5631.525, 14.0743
4068, 49807, 5631.464, 14.0741
4069, 48982, 5631.403, 14.0740
4070, 47775, 5631.342, 14.0738
4071, 47650, 5631.280, 14.0737
4072, 48667, 5631.219, 14.0735
4073, 50026, 5631.158, 14.0734
4074, 51249, 5631.097, 14.0732
4075, 52158, 5631.036, 14.0730
4076, 52357, 5630.975, 14.0729
4077, 51423, 5630.914, 14.0727
4078, 49417, 5630.852, 14.0726
4079, 46952, 5630.791, 14.0724
4080, 44982, 5630.730, 14.0723
4081, 44311, 5630.669, 14.0721
4082, 44758, 5630.608, 14.0720
4083, 45030, 5630.547, 14.0718
4084, 44163, 5630.486, 14.0717
4085, 42746, 5630.425, 14.0715
4086, 41723, 5630.363, 14.0714
4087, 40468, 5630.302, 14.0712
4088, 37680, 5630.241, 14.0711
4089, 34162, 5630.180, 14.0709
4090, 32769, 5630.119, 14.0708
4091, 34857, 5630.058, 14.0706
4092, 38357, 5629.997, 14.0704
4093, 40345, 5629.935, 14.0703
4094, 40299, 5629.874, 14.0701
4095, 39767, 5629.813, 14.0700
4096, 40025, 5629.752, 14.0698
4097, 41339, 5629.691, 14.0697
4098, 43624, 5629.630, 14.0695
4099, 46345, 5629.569, 14.0694
4100, 48104, 5629.508, 14.0692
4101, 47609, 5629.446, 14.0691
4102, 45025, 5629.385, 14.0689
4103, 41716, 5629.324, 14.0688
4104, 38894, 5629.263, 14.0686
4105, 37164, 5629.202, 14.0685
4106, 36923, 5629.141, 14.0683
4107, 38319, 5629.080, 14.0682
4108, 40883, 5629.018, 14.0680
4109, 43764, 5628.957, 14.0679
4110, 46254, 5628.896, 14.0677
4111, 47886, 5628.835, 14.0675
4112, 48554, 5628.774, 14.0674
4113, 48791, 5628.713, 14.0672
4114, 49333, 5628.652, 14.0671
4115, 49982, 5628.591, 14.0669
4116, 49654, 5628.529, 14.0668
4117, 47996, 5628.468, 14.0666
4118, 46179, 5628.407, 14.0665
4119, 45423, 5628.346, 14.0663
4120, 45553, 5628.285, 14.0662
4121, 45670, 5628.224, 14.0660
4122, 45381, 5628.163, 14.0659
4123, 44557, 5628.101, 14.0657
4124, 42826, 5628.040, 14.0656
4125, 40372, 5627.979, 14.0654
4126, 38429, 5627.918, 14.0653
4127, 37814, 5627.857, 14.0651
4128, 37703, 5627.796, 14.0649
4129, 37027, 5627.735, 14.0648
4130, 36330, 5627.674, 14.0646
4131, 36710, 5627.612, 14.0645
4132, 37661, 5627.551, 14.0643
4133, 37853, 5627.490, 14.0642
4134, 37731, 5627.429, 14.0640
4135, 39229, 5627.368, 14.0639
4136, 42619, 5627.307, 14.0637
4137, 45582, 5627.246, 14.0636
4138, 46193, 5627.184, 14.0634
4139, 45323, 5627.123, 14.0633
4140, 45133, 5627.062, 14.0631
4141, 46403, 5627.001, 14.0630
4142, 48391, 5626.940, 14.0628
4143, 50363, 5626.879, 14.0627
4144, 52073, 5626.818, 14.0625
4145, 53176, 5626.757, 14.0624
4146, 53213, 5626.695, 14.0622
4147, 52232, 5626.634, 14.0620
4148, 50908, 5626.573, 14.0619
4149, 50003, 5626.512, 14.0617
4150, 49860, 5626.451, 14.0616
4151, 50188, 5626.390, 14.0614
4152, 50151, 5626.329, 14.0613
4153, 48941, 5626.267, 14.0611
4154, 46427, 5626.206, 14.0610
4155, 43123, 5626.145, 14.0608
4156, 39606, 5626.084, 14.0607
4157, 36378, 5626.023, 14.0605
4158, 34105, 5625.962, 14.0604
4159, 33317, 5625.901, 14.0602
4160, 33797, 5625.840, 14.0601
4161, 34778, 5625.778, 14.0599
4162, 35791, 5625.717, 14.0598
4163, 36770, 5625.656, 14.0596
4164, 37454, 5625.595, 14.0594
4165, 37462, 5625.534, 14.0593
4166, 37105, 5625.473, 14.0591
4167, 37291, 5625.412, 14.0590
4168, 38304, 5625.350, 14.0588
4169, 39366, 5625.289, 14.0587
4170, 39763, 5625.228, 14.0585
4171, 39752, 5625.167, 14.0584
4172, 39925, 5625.106, 14.0582
4173, 40302, 5625.045, 14.0581
4174, 40507, 5624.984, 14.0579
4175, 40410, 5624.923, 14.0578
4176, 40088, 5624.861, 14.0576
4177, 39485, 5624.800, 14.0575
4178, 38528, 5624.739, 14.0573
4179, 37277, 5624.678, 14.0572
4180, 35732, 5624.617, 14.0570
4181, 33854, 5624.556, 14.0569
4182, 32063, 5624.495, 14.0567
4183, 31286, 5624.434, 14.0565
4184, 32118, 5624.372, 14.0564
4185, 34183, 5624.311, 14.0562
4186, 36598, 5624.250, 14.0561
4187, 38827, 5624.189, 14.0559
4188, 40827, 5624.128, 14.0558
4189, 42653, 5624.067, 14.0556
4190, 44139, 5624.006, 14.0555
4191, 44838, 5623.944, 14.0553
4192, 44245, 5623.883, 14.0552
4193, 42432, 5623.822, 14.0550
4194, 40408, 5623.761, 14.0549
4195, 39274, 5623.700, 14.0547
4196, 38931, 5623.639, 14.0546
4197, 38287, 5623.578, 14.0544
4198, 36960, 5623.517, 14.0543
4199, 36063, 5623.455, 14.0541
4200, 36818, 5623.394, 14.0539
4201, 39085, 5623.333, 14.0538
4202, 41798, 5623.272, 14.0536
4203, 44272, 5623.211, 14.0535
4204, 46330, 5623.150, 14.0533
4205, 47554, 5623.089, 14.0532
4206, 47353, 5623.027, 14.0530
4207, 45842, 5622.966, 14.0529
4208, 43951, 5622.905, 14.0527
4209, 42436, 5622.844, 14.0526
4210, 41206, 5622.783, 14.0524
4211, 39911, 5622.722, 14.0523
4212, 38893, 5622.661, 14.0521
4213, 39054, 5622.600, 14.0520
4214, 40616, 5622.538, 14.0518
4215, 42292, 5622.477, 14.0517
4216, 42293, 5622.416, 14.0515
4217, 40361, 5622.355, 14.0514
4218, 38280, 5622.294, 14.0512
4219, 37889, 5622.233, 14.0510
4220, 38970, 5622.172, 14.0509
4221, 39856, 5622.110, 14.0507
4222, 39709, 5622.049, 14.0506
4223, 39200, 5621.988, 14.0504
4224, 39027, 5621.927, 14.0503
4225, 39096, 5621.866, 14.0501
4226, 39444, 5621.805, 14.0500
4227, 40701, 5621.744, 14.0498
4228, 42916, 5621.683, 14.0497
4229, 44890, 5621.621, 14.0495
4230, 45603, 5621.560, 14.0494
4231, 45548, 5621.499, 14.0492
4232, 45825, 5621.438, 14.0491
4233, 46512, 5621.377, 14.0489
4234, 46801, 5621.316, 14.0488
4235, 46205, 5621.255, 14.0486
4236, 44835, 5621.193, 14.0484
4237, 43039, 5621.132, 14.0483
4238, 41651, 5621.071, 14.0481
4239, 41860, 5621.010, 14.0480
4240, 43741, 5620.949, 14.0478
4241, 45371, 5620.888, 14.0477
4242, 44737, 5620.827, 14.0475
4243, 42223, 5620.766, 14.0474
4244, 40017, 5620.704, 14.0472
4245, 39324, 5620.643, 14.0471
4246, 39678, 5620.582, 14.0469
4247, 40829, 5620.521, 14.0468
4248, 43420, 5620.460, 14.0466
4249, 47122, 5620.399, 14.0465
4250, 49742, 5620.338, 14.0463
4251, 49469, 5620.276, 14.0462
4252, 47179, 5620.215, 14.0460
4253, 45408, 5620.154, 14.0459
4254, 45483, 5620.093, 14.0457
4255, 46484, 5620.032, 14.0455
4256, 46692, 5619.971, 14.0454
4257, 45312, 5619.910, 14.0452
4258, 43017, 5619.849, 14.0451
4259, 41379, 5619.787, 14.0449
4260, 41497, 5619.726, 14.0448
4261, 42817, 5619.665, 14.0446
4262, 43630, 5619.604, 14.0445
4263, 43132, 5619.543, 14.0443
4264, 42380, 5619.482, 14.0442
4265, 42683, 5619.421, 14.0440
4266, 43731, 5619.359, 14.0439
4267, 44239, 5619.298, 14.0437
4268, 44040, 5619.237, 14.0436
4269, 44378, 5619.176, 14.0434
4270, 46121, 5619.115, 14.0433
4271, 48636, 5619.054, 14.0431
4272, 50712, 5618.993, 14.0429
4273, 51791, 5618.932, 14.0428
4274, 51967, 5618.870, 14.0426
4275, 51358, 5618.809, 14.0425
4276, 49970, 5618.748, 14.0423
4277, 47849, 5618.687, 14.0422
4278, 45153, 5618.626, 14.0420
4279, 42214, 5618.565, 14.0419
4280, 39619, 5618.504, 14.0417
4281, 37841, 5618.442, 14.0416
4282, 36774, 5618.381, 14.0414
4283, 36041, 5618.320, 14.0413
4284, 35735, 5618.259, 14.0411
4285, 36272, 5618.198, 14.0410
4286, 37343, 5618.137, 14.0408
4287, 37806, 5618.076, 14.0407
4288, 37110, 5618.015, 14.0405
4289, 36194, 5617.953, 14.0404
4290, 36365, 5617.892, 14.0402
4291, 37697, 5617.831, 14.0400
4292, 39209, 5617.770, 14.0399
4293, 40253, 5617.709, 14.0397
4294, 40905, 5617.648, 14.0396
4295, 41159, 5617.587, 14.0394
4296, 40702, 5617.525, 14.0393
4297, 39629, 5617.464, 14.0391
4298, 38670, 5617.403, 14.0390
4299, 38457, 5617.342, 14.0388
4300, 39082, 5617.281, 14.0387
4301, 40549, 5617.220, 14.0385
4302, 42945, 5617.159, 14.0384
4303, 45844, 5617.098, 14.0382
4304, 48101, 5617.036, 14.0381
4305, 48801, 5616.975, 14.0379
4306, 48123, 5616.914, 14.0378
4307, 46889, 5616.853, 14.0376
4308, 45635, 5616.792, 14.0374
4309, 44417, 5616.731, 14.0373
4310, 43179, 5616.670, 14.0371
4311, 41835, 5616.608, 14.0370
4312, 40338, 5616.547, 14.0368
4313, 39120, 5616.486, 14.0367
4314, 39078, 5616.425, 14.0365
4315, 40480, 5616.364, 14.0364
4316, 42130, 5616.303, 14.0362
4317, 42379, 5616.242, 14.0361
4318, 40970, 5616.181, 14.0359
4319, 39307, 5616.119, 14.0358
4320, 38867, 5616.058, 14.0356
4321, 39832, 5615.997, 14.0355
4322, 41276, 5615.936, 14.0353
4323, 42148, 5615.875, 14.0352
4324, 41981, 5615.814, 14.0350
4325, 41224, 5615.753, 14.0348
4326, 41032, 5615.691, 14.0347
4327, 42218, 5615.630, 14.0345
4328, 44214, 5615.569, 14.0344
4329, 45460, 5615.508, 14.0342
4330, 45042, 5615.447, 14.0341
4331, 43587, 5615.386, 14.0339
4332, 42388, 5615.325, 14.0338
4333, 42069, 5615.264, 14.0336
4334, 42277, 5615.202, 14.0335
4335, 42255, 5615.141, 14.0333
4336, 41462, 5615.080, 14.0332
4337, 39933, 5615.019, 14.0330
4338, 38270, 5614.958, 14.0329
4339, 37028, 5614.897, 14.0327
4340, 36072, 5614.836, 14.0326
4341, 34899, 5614.774, 14.0324
4342, 33698, 5614.713, 14.0323
4343, 33457, 5614.652, 14.0321
4344, 34812, 5614.591, 14.0319
4345, 37306, 5614.530, 14.0318
4346, 40043, 5614.469, 14.0316
4347, 42503, 5614.408, 14.0315
4348, 44369, 5614.347, 14.0313
4349, 45342, 5614.285, 14.0312
4350, 45650, 5614.224, 14.0310
4351, 46097, 5614.163, 14.0309
4352, 46767, 5614.102, 14.0307
4353, 46319, 5614.041, 14.0306
4354, 43673, 5613.980, 14.0304
4355, 40113, 5613.919, 14.0303
4356, 38546, 5613.858, 14.0301
4357, 40495, 5613.796, 14.0300
4358, 44719, 5613.735, 14.0298
4359, 48961, 5613.674, 14.0297
4360, 52058, 5613.613, 14.0295
4361, 53997, 5613.552, 14.0293
4362, 54879, 5613.491, 14.0292
4363, 54596, 5613.430, 14.0290
4364, 53077, 5613.368, 14.0289
4365, 50308, 5613.307, 14.0287
4366, 46554, 5613.246, 14.0286
4367, 42943, 5613.185, 14.0284
4368, 41176, 5613.124, 14.0283
4369, 41841, 5613.063, 14.0281
4370, 43517, 5613.002, 14.0280
4371, 44398, 5612.941, 14.0278
4372, 44476, 5612.879, 14.0277
4373, 45049, 5612.818, 14.0275
4374, 46207, 5612.757, 14.0274
4375, 46169, 5612.696, 14.0272
4376, 43668, 5612.635, 14.0271
4377, 39990, 5612.574, 14.0269
4378, 37737, 5612.513, 14.0268
4379, 38101, 5612.451, 14.0266
4380, 40106, 5612.390, 14.0264
4381, 42112, 5612.329, 14.0263
4382, 43137, 5612.268, 14.0261
4383, 42984, 5612.207, 14.0260
4384, 42040, 5612.146, 14.0258
4385, 41087, 5612.085, 14.0257
4386, 40490, 5612.024, 14.0255
4387, 39524, 5611.962, 14.0254
4388, 37332, 5611.901, 14.0252
4389, 34673, 5611.840, 14.0251
4390, 33636, 5611.779, 14.0249
4391, 35122, 5611.718, 14.0248
4392, 37585, 5611.657, 14.0246
4393, 39022, 5611.596, 14.0245
4394, 39335, 5611.534, 14.0243
4395, 39679, 5611.473, 14.0242
4396, 40290, 5611.412, 14.0240
4397, 40394, 5611.351, 14.0238
4398, 40062, 5611.290, 14.0237
4399, 40547, 5611.229, 14.0235
4400, 42387, 5611.168, 14.0234
4401, 44351, 5611.107, 14.0232
4402, 44918, 5611.045, 14.0231
4403, 44011, 5610.984, 14.0229
4404, 42657, 5610.923, 14.0228
4405, 41578, 5610.862, 14.0226
4406, 40791, 5610.801, 14.0225
4407, 40168, 5610.740, 14.0223
4408, 39792, 5610.679, 14.0222
4409, 39846, 5610.617, 14.0220
4410, 40463, 5610.556, 14.0219
4411, 41408, 5610.495, 14.0217
4412, 41885, 5610.434, 14.0216
4413, 41170, 5610.373, 14.0214
4414, 39718, 5610.312, 14.0213
4415, 39060, 5610.251, 14.0211
4416, 40174, 5610.190, 14.0209
4417, 42398, 5610.128, 14.0208
4418, 44296, 5610.067, 14.0206
4419, 45113, 5610.006, 14.0205
4420, 45020, 5609.945, 14.0203
4421, 44499, 5609.884, 14.0202
4422, 44127, 5609.823, 14.0200
4423, 44546, 5609.762, 14.0199
4424, 45937, 5609.700, 14.0197
4425, 47685, 5609.639, 14.0196
4426, 49016, 5609.578, 14.0194
4427, 49789, 5609.517, 14.0193
4428, 50244, 5609.456, 14.0191
4429, 50362, 5609.395, 14.0190
4430, 49960, 5609.334, 14.0188
4431, 49244, 5609.273, 14.0187
4432, 48838, 5609.211, 14.0185
4433, 49399, 5609.150, 14.0183
4434, 51333, 5609.089, 14.0182
4435, 54364, 5609.028, 14.0180
4436, 57076, 5608.967, 14.0179
4437, 57693, 5608.906, 14.0177
4438, 55987, 5608.845, 14.0176
4439, 53836, 5608.783, 14.0174
4440, 53113, 5608.722, 14.0173
4441, 53615, 5608.661, 14.0171
4442, 53856, 5608.600, 14.0170
4443, 53122, 5608.539, 14.0168
4444, 51537, 5608.478, 14.0167
4445, 48793, 5608.417, 14.0165
4446, 44549, 5608.356, 14.0164
4447, 39973, 5608.294, 14.0162
4448, 37155, 5608.233, 14.0161
4449, 36537, 5608.172, 14.0159
4450, 36367, 5608.111, 14.0158
4451, 35229, 5608.050, 14.0156
4452, 33757, 5607.989, 14.0154
4453, 33128, 5607.928, 14.0153
4454, 33217, 5607.866, 14.0151
4455, 33325, 5607.805, 14.0150
4456, 33719, 5607.744, 14.0148
4457, 35116, 5607.683, 14.0147
4458, 37167, 5607.622, 14.0145
4459, 38630, 5607.561, 14.0144
4460, 38854, 5607.500, 14.0142
4461, 38209, 5607.439, 14.0141
4462, 37362, 5607.377, 14.0139
4463, 37024, 5607.316, 14.0138
4464, 38084, 5607.255, 14.0136
4465, 40889, 5607.194, 14.0135
4466, 44307, 5607.133, 14.0133
4467, 46520, 5607.072, 14.0132
4468, 46996, 5607.011, 14.0130
4469, 46961, 5606.949, 14.0128
4470, 47671, 5606.888, 14.0127
4471, 48944, 5606.827, 14.0125
4472, 49808, 5606.766, 14.0124
4473, 49886, 5606.705, 14.0122
4474, 49465, 5606.644, 14.0121
4475, 48588, 5606.583, 14.0119
4476, 46950, 5606.522, 14.0118
4477, 44753, 5606.460, 14.0116
4478, 42987, 5606.399, 14.0115
4479, 42377, 5606.338, 14.0113
4480, 42379, 5606.277, 14.0112
4481, 41697, 5606.216, 14.0110
4482, 39757, 5606.155, 14.0109
4483, 37202, 5606.094, 14.0107
4484, 34880, 5606.032, 14.0106
4485, 32947, 5605.971, 14.0104
4486, 31293, 5605.910, 14.0103
4487, 30322, 5605.849, 14.0101
4488, 30542, 5605.788, 14.0099
4489, 31648, 5605.727, 14.0098
4490, 32862, 5605.666, 14.0096
4491, 34198, 5605.605, 14.0095
4492, 36513, 5605.543, 14.0093
4493, 39973, 5605.482, 14.0092
4494, 43167, 5605.421, 14.0090
4495, 44399, 5605.360, 14.0089
4496, 43463, 5605.299, 14.0087
4497, 41686, 5605.238, 14.0086
4498, 40546, 5605.177, 14.0084
4499, 40647, 5605.115, 14.0083
4500, 41652, 5605.054, 14.0081
4501, 42677, 5604.993, 14.0080
4502, 42858, 5604.932, 14.0078
4503, 42046, 5604.871, 14.0077
4504, 40920, 5604.810, 14.0075
4505, 40215, 5604.749, 14.0073
4506, 40098, 5604.688, 14.0072
4507, 40538, 5604.626, 14.0070
4508, 41775, 5604.565, 14.0069
4509, 43745, 5604.504, 14.0067
4510, 45410, 5604.443, 14.0066
4511, 45497, 5604.382, 14.0064
4512, 44115, 5604.321, 14.0063
4513, 42990, 5604.260, 14.0061
4514, 43804, 5604.198, 14.0060
4515, 46587, 5604.137, 14.0058
4516, 49816, 5604.076, 14.0057
4517, 51749, 5604.015, 14.0055
4518, 51618, 5603.954, 14.0054
4519, 50000, 5603.893, 14.0052
4520, 48333, 5603.832, 14.0051
4521, 47743, 5603.771, 14.0049
4522, 48060, 5603.709, 14.0048
4523, 48007, 5603.648, 14.0046
4524, 46496, 5603.587, 14.0044
4525, 43638, 5603.526, 14.0043
4526, 40450, 5603.465, 14.0041
4527, 37787, 5603.404, 14.0040
4528, 35737, 5603.343, 14.0038
4529, 33970, 5603.281, 14.0037
4530, 32463, 5603.220, 14.0035
4531, 31670, 5603.159, 14.0034
4532, 31979, 5603.098, 14.0032
4533, 33223, 5603.037, 14.0031
4534, 34943, 5602.976, 14.0029
4535, 37077, 5602.915, 14.0028
4536, 39895, 5602.854, 14.0026
4537, 43132, 5602.792, 14.0025
4538, 45620, 5602.731, 14.0023
4539, 46238, 5602.670, 14.0022
4540, 45060, 5602.609, 14.0020
4541, 43233, 5602.548, 14.0018
4542, 41851, 5602.487, 14.0017
4543, 41210, 5602.426, 14.0015
4544, 40934, 5602.365, 14.0014
4545, 40436, 5602.303, 14.0012
4546, 39405, 5602.242, 14.0011
4547, 38212, 5602.181, 14.0009
4548, 37676, 5602.120, 14.0008
4549, 38015, 5602.059, 14.0006
4550, 38355, 5601.998, 14.0005
4551, 37817, 5601.937, 14.0003
4552, 36811, 5601.875, 14.0002
4553, 36470, 5601.814, 14.0000
4554, 36867, 5601.753, 13.9999
4555, 36800, 5601.692, 13.9997
4556, 35594, 5601.631, 13.9996
4557, 34272, 5601.570, 13.9994
4558, 34366, 5601.509, 13.9993
4559, 36115, 5601.448, 13.9991
4560, 38380, 5601.386, 13.9989
4561, 39947, 5601.325, 13.9988
4562, 40489, 5601.264, 13.9986
4563, 40659, 5601.203, 13.9985
4564, 41625, 5601.142, 13.9983
4565, 44074, 5601.081, 13.9982
4566, 47148, 5601.020, 13.9980
4567, 48759, 5600.958, 13.9979
4568, 47625, 5600.897, 13.9977
4569, 44716, 5600.836, 13.9976
4570, 42170, 5600.775, 13.9974
4571, 41070, 5600.714, 13.9973
4572, 40863, 5600.653, 13.9971
4573, 40616, 5600.592, 13.9970
4574, 39937, 5600.531, 13.9968
4575, 38717, 5600.469, 13.9967
4576, 36921, 5600.408, 13.9965
4577, 34948, 5600.347, 13.9963
4578, 33499, 5600.286, 13.9962
4579, 32785, 5600.225, 13.9960
4580, 32367, 5600.164, 13.9959
4581, 32024, 5600.103, 13.9957
4582, 32207, 5600.041, 13.9956
4583, 33280, 5599.980, 13.9954
4584, 34778, 5599.919, 13.9953
4585, 35839, 5599.858, 13.9951
4586, 36040, 5599.797, 13.9950
4587, 35541, 5599.736, 13.9948
4588, 34786, 5599.675, 13.9947
4589, 34426, 5599.614, 13.9945
4590, 35071, 5599.552, 13.9944
4591, 36642, 5599.491, 13.9942
4592, 38272, 5599.430, 13.9941
4593, 39294, 5599.369, 13.9939
4594, 40038, 5599.308, 13.9938
4595, 41189, 5599.247, 13.9936
4596, 42719, 5599.186, 13.9934
4597, 44012, 5599.124, 13.9933
4598, 44809, 5599.063, 13.9931
4599, 45315, 5599.002, 13.9930
4600, 45576, 5598.941, 13.9928
4601, 45473, 5598.880, 13.9927
4602, 45267, 5598.819, 13.9925
4603, 45341, 5598.758, 13.9924
4604, 45354, 5598.697, 13.9922
4605, 44497, 5598.635, 13.9921
4606, 42837, 5598.574, 13.9919
4607, 41526, 5598.513, 13.9918
4608, 41283, 5598.452, 13.9916
4609, 41471, 5598.391, 13.9915
4610, 41297, 5598.330, 13.9913
4611, 41134, 5598.269, 13.9912
4612, 41777, 5598.207, 13.9910
4613, 42898, 5598.146, 13.9908
4614, 43291, 5598.085, 13.9907
4615, 42509, 5598.024, 13.9905
4616, 41326, 5597.963, 13.9904
4617, 40600, 5597.902, 13.9902
4618, 40518, 5597.841, 13.9901
4619, 41004, 5597.780, 13.9899
4620, 41947, 5597.718, 13.9898
4621, 42752, 5597.657, 13.9896
4622, 42543, 5597.596, 13.9895
4623, 41347, 5597.535, 13.9893
4624, 40430, 5597.474, 13.9892
4625, 40933, 5597.413, 13.9890
4626, 42685, 5597.352, 13.9889
4627, 44828, 5597.290, 13.9887
4628, 46957, 5597.229, 13.9886
4629, 48953, 5597.168, 13.9884
4630, 50306, 5597.107, 13.9883
4631, 50675, 5597.046, 13.9881
4632, 50844, 5596.985, 13.9879
4633, 51933, 5596.924, 13.9878
4634, 53506, 5596.863, 13.9876
4635, 53605, 5596.801, 13.9875
4636, 51187, 5596.740, 13.9873
4637, 47653, 5596.679, 13.9872
4638, 45228, 5596.618, 13.9870
4639, 44438, 5596.557, 13.9869
4640, 44113, 5596.496, 13.9867
4641, 43497, 5596.435, 13.9866
4642, 43283, 5596.373, 13.9864
4643, 44402, 5596.312, 13.9863
4644, 46651, 5596.251, 13.9861
4645, 48974, 5596.190, 13.9860
4646, 50592, 5596.129, 13.9858
4647, 51423, 5596.068, 13.9857
4648, 51670, 5596.007, 13.9855
4649, 51450, 5595.946, 13.9853
4650, 50764, 5595.884, 13.9852
4651, 49575, 5595.823, 13.9850
4652, 47985, 5595.762, 13.9849
4653, 46430, 5595.701, 13.9847
4654, 45516, 5595.640, 13.9846
4655, 45406, 5595.579, 13.9844
4656, 45531, 5595.518, 13.9843
4657, 45142, 5595.456, 13.9841
4658, 44123, 5595.395, 13.9840
4659, 43073, 5595.334, 13.9838
4660, 42701, 5595.273, 13.9837
4661, 43295, 5595.212, 13.9835
4662, 44596, 5595.151, 13.9834
4663, 45880, 5595.090, 13.9832
4664, 46342, 5595.029, 13.9831
4665, 45801, 5594.967, 13.9829
4666, 45040, 5594.906, 13.9828
4667, 45032, 5594.845, 13.9826
4668, 45760, 5594.784, 13.9824
4669, 46219, 5594.723, 13.9823
4670, 45727, 5594.662, 13.9821
4671, 44839, 5594.601, 13.9820
4672, 44708, 5594.539, 13.9818
4673, 45789, 5594.478, 13.9817
4674, 47516, 5594.417, 13.9815
4675, 48956, 5594.356, 13.9814
4676, 49491, 5594.295, 13.9812
4677, 49006, 5594.234, 13.9811
4678, 47847, 5594.173, 13.9809
4679, 46650, 5594.112, 13.9808
4680, 45962, 5594.050, 13.9806
4681, 45920, 5593.989, 13.9805
4682, 46331, 5593.928, 13.9803
4683, 46942, 5593.867, 13.9802
4684, 47547, 5593.806, 13.9800
4685, 48049, 5593.745, 13.9798
4686, 48588, 5593.684, 13.9797
4687, 49393, 5593.622, 13.9795
4688, 50275, 5593.561, 13.9794
4689, 50563, 5593.500, 13.9792
4690, 49988, 5593.439, 13.9791
4691, 49480, 5593.378, 13.9789
4692, 50424, 5593.317, 13.9788
4693, 52986, 5593.256, 13.9786
4694, 55649, 5593.195, 13.9785
4695, 56630, 5593.133, 13.9783
4696, 55393, 5593.072, 13.9782
4697, 52636, 5593.011, 13.9780
4698, 49316, 5592.950, 13.9779
4699, 46191, 5592.889, 13.9777
4700, 43900, 5592.828, 13.9776
4701, 42742, 5592.767, 13.9774
4702, 42325, 5592.705, 13.9773
4703, 42003, 5592.644, 13.9771
4704, 41829, 5592.583, 13.9769
4705, 42504, 5592.522, 13.9768
4706, 44087, 5592.461, 13.9766
4707, 45279, 5592.400, 13.9765
4708, 44708, 5592.339, 13.9763
4709, 42770, 5592.278, 13.9762
4710, 41437, 5592.216, 13.9760
4711, 42077, 5592.155, 13.9759
4712, 44017, 5592.094, 13.9757
4713, 45597, 5592.033, 13.9756
4714, 46093, 5591.972, 13.9754
4715, 46028, 5591.911, 13.9753
4716, 45996, 5591.850, 13.9751
4717, 45998, 5591.788, 13.9750
4718, 45943, 5591.727, 13.9748
4719, 46010, 5591.666, 13.9747
4720, 46200, 5591.605, 13.9745
4721, 46103, 5591.544, 13.9743
4722, 45464, 5591.483, 13.9742
4723, 44666, 5591.422, 13.9740
4724, 44359, 5591.361, 13.9739
4725, 44912, 5591.299, 13.9737
4726, 46352, 5591.238, 13.9736
4727, 48255, 5591.177, 13.9734
4728, 49413, 5591.116, 13.9733
4729, 48293, 5591.055, 13.9731
4730, 44560, 5590.994, 13.9730
4731, 39910, 5590.933, 13.9728
4732, 36775, 5590.872, 13.9727
4733, 36332, 5590.810, 13.9725
4734, 38097, 5590.749, 13.9724
4735, 40917, 5590.688, 13.9722
4736, 43580, 5590.627, 13.9721
4737, 44896, 5590.566, 13.9719
4738, 44366, 5590.505, 13.9718
4739, 42937, 5590.444, 13.9716
4740, 42147, 5590.382, 13.9714
4741, 42297, 5590.321, 13.9713
4742, 42249, 5590.260, 13.9711
4743, 41271, 5590.199, 13.9710
4744, 40147, 5590.138, 13.9708
4745, 39944, 5590.077, 13.9707
4746, 40533, 5590.016, 13.9705
4747, 41012, 5589.955, 13.9704
4748, 41006, 5589.893, 13.9702
4749, 40742, 5589.832, 13.9701
4750, 40281, 5589.771, 13.9699
4751, 39650, 5589.710, 13.9698
4752, 39505, 5589.649, 13.9696
4753, 40790, 5589.588, 13.9695
4754, 43417, 5589.527, 13.9693
4755, 45901, 5589.465, 13.9692
4756, 46675, 5589.404, 13.9690
4757, 45562, 5589.343, 13.9688
4758, 43776, 5589.282, 13.9687
4759, 42697, 5589.221, 13.9685
4760, 42760, 5589.160, 13.9684
4761, 43407, 5589.099, 13.9682
4762, 43887, 5589.038, 13.9681
4763, 43983, 5588.976, 13.9679
4764, 43939, 5588.915, 13.9678
4765, 43985, 5588.854, 13.9676
4766, 44283, 5588.793, 13.9675
4767, 45245, 5588.732, 13.9673
4768, 47322, 5588.671, 13.9672
4769, 50208, 5588.610, 13.9670
4770, 52719, 5588.548, 13.9669
4771, 53862, 5588.487, 13.9667
4772, 53784, 5588.426, 13.9666
4773, 53328, 5588.365, 13.9664
4774, 52928, 5588.304, 13.9663
4775, 52274, 5588.243, 13.9661
4776, 50946, 5588.182, 13.9659
4777, 49070, 5588.121, 13.9658
4778, 47460, 5588.059, 13.9656
4779, 47209, 5587.998, 13.9655
4780, 48818, 5587.937, 13.9653
4781, 51464, 5587.876, 13.9652
4782, 53534, 5587.815, 13.9650
4783, 54220, 5587.754, 13.9649
4784, 54236, 5587.693, 13.9647
4785, 54586, 5587.631, 13.9646
4786, 55136, 5587.570, 13.9644
4787, 55073, 5587.509, 13.9643
4788, 54360, 5587.448, 13.9641
4789, 53762, 5587.387, 13.9640
4790, 53493, 5587.326, 13.9638
4791, 52751, 5587.265, 13.9637
4792, 50914, 5587.204, 13.9635
4793, 48505, 5587.142, 13.9633
4794, 46532, 5587.081, 13.9632
4795, 45259, 5587.020, 13.9630
4796, 43997, 5586.959, 13.9629
4797, 41926, 5586.898, 13.9627
4798, 38977, 5586.837, 13.9626
4799, 36071, 5586.776, 13.9624
4800, 34462, 5586.714, 13.9623
4801, 34591, 5586.653, 13.9621
4802, 35615, 5586.592, 13.9620
4803, 36417, 5586.531, 13.9618
4804, 36960, 5586.470, 13.9617
4805, 38062, 5586.409, 13.9615
4806, 39862, 5586.348, 13.9614
4807, 41299, 5586.287, 13.9612
4808, 41462, 5586.225, 13.9611
4809, 40851, 5586.164, 13.9609
4810, 40752, 5586.103, 13.9608
4811, 41652, 5586.042, 13.9606
4812, 42821, 5585.981, 13.9604
4813, 43288, 5585.920, 13.9603
4814, 42790, 5585.859, 13.9601
4815, 41731, 5585.797, 13.9600
4816, 40554, 5585.736, 13.9598
4817, 39377, 5585.675, 13.9597
4818, 38252, 5585.614, 13.9595
4819, 37660, 5585.553, 13.9594
4820, 38397, 5585.492, 13.9592
4821, 40613, 5585.431, 13.9591
4822, 43152, 5585.370, 13.9589
4823, 44386, 5585.308, 13.9588
4824, 43769, 5585.247, 13.9586
4825, 42125, 5585.186, 13.9585
4826, 40435, 5585.125, 13.9583
4827, 38965, 5585.064, 13.9582
4828, 37842, 5585.003, 13.9580
4829, 37684, 5584.942, 13.9578
4830, 38986, 5584.880, 13.9577
4831, 41219, 5584.819, 13.9575
4832, 43149, 5584.758, 13.9574
4833, 43990, 5584.697, 13.9572
4834, 43853, 5584.636, 13.9571
4835, 43251, 5584.575, 13.9569
4836, 42574, 5584.514, 13.9568
4837, 41938, 5584.453, 13.9566
4838, 41144, 5584.391, 13.9565
4839, 39847, 5584.330, 13.9563
4840, 38040, 5584.269, 13.9562
4841, 36222, 5584.208, 13.9560
4842, 34845, 5584.147, 13.9559
4843, 33906, 5584.086, 13.9557
4844, 33385, 5584.025, 13.9556
4845, 33719, 5583.963, 13.9554
4846, 35208, 5583.902, 13.9553
4847, 37203, 5583.841, 13.9551
4848, 38644, 5583.780, 13.9549
4849, 39390, 5583.719, 13.9548
4850, 40309, 5583.658, 13.9546
4851, 41888, 5583.597, 13.9545
4852, 43433, 5583.536, 13.9543
4853, 43949, 5583.474, 13.9542
4854, 43267, 5583.413, 13.9540
4855, 41969, 5583.352, 13.9539
4856, 40790, 5583.291, 13.9537
4857, 40514, 5583.230, 13.9536
4858, 41880, 5583.169, 13.9534
4859, 44810, 5583.108, 13.9533
4860, 47936, 5583.046, 13.9531
4861, 49739, 5582.985, 13.9530
4862, 50251, 5582.924, 13.9528
4863, 50975, 5582.863, 13.9527
4864, 52886, 5582.802, 13.9525
4865, 55170, 5582.741, 13.9523
4866, 56386, 5582.680, 13.9522
4867, 56322, 5582.619, 13.9520
4868, 55905, 5582.557, 13.9519
4869, 55458, 5582.496, 13.9517
4870, 54082, 5582.435, 13.9516
4871, 51216, 5582.374, 13.9514
4872, 48125, 5582.313, 13.9513
4873, 46967, 5582.252, 13.9511
4874, 48479, 5582.191, 13.9510
4875, 51271, 5582.129, 13.9508
4876, 53509, 5582.068, 13.9507
4877, 54717, 5582.007, 13.9505
4878, 55611, 5581.946, 13.9504
4879, 56731, 5581.885, 13.9502
4880, 57781, 5581.824, 13.9501
4881, 58118, 5581.763, 13.9499
4882, 57404, 5581.702, 13.9497
4883, 55809, 5581.640, 13.9496
4884, 53887, 5581.579, 13.9494
4885, 52283, 5581.518, 13.9493
4886, 51281, 5581.457, 13.9491
4887, 50684, 5581.396, 13.9490
4888, 50240, 5581.335, 13.9488
4889, 50051, 5581.274, 13.9487
4890, 50236, 5581.212, 13.9485
4891, 50479, 5581.151, 13.9484
4892, 50366, 5581.090, 13.9482
4893, 50145, 5581.029, 13.9481
4894, 50463, 5580.968, 13.9479
4895, 51183, 5580.907, 13.9478
4896, 51074, 5580.846, 13.9476
4897, 49221, 5580.785, 13.9475
4898, 46428, 5580.723, 13.9473
4899, 44625, 5580.662, 13.9472
4900, 44850, 5580.601, 13.9470
4901, 46274, 5580.540, 13.9468
4902, 47341, 5580.479, 13.9467
4903, 47402, 5580.418, 13.9465
4904, 46924, 5580.357, 13.9464
4905, 46395, 5580.296, 13.9462
4906, 45712, 5580.234, 13.9461
4907, 44846, 5580.173, 13.9459
4908, 44608, 5580.112, 13.9458
4909, 46102, 5580.051, 13.9456
4910, 49354, 5579.990, 13.9455
4911, 52935, 5579.929, 13.9453
4912, 55146, 5579.868, 13.9452
4913, 55264, 5579.806, 13.9450
4914, 53567, 5579.745, 13.9449
4915, 50705, 5579.684, 13.9447
4916, 47568, 5579.623, 13.9446
4917, 45304, 5579.562, 13.9444
4918, 44604, 5579.501, 13.9442
4919, 44826, 5579.440, 13.9441
4920, 44468, 5579.379, 13.9439
4921, 42833, 5579.317, 13.9438
4922, 40768, 5579.256, 13.9436
4923, 39527, 5579.195, 13.9435
4924, 39329, 5579.134, 13.9433
4925, 39409, 5579.073, 13.9432
4926, 39210, 5579.012, 13.9430
4927, 39100, 5578.951, 13.9429
4928, 39969, 5578.889, 13.9427
4929, 42287, 5578.828, 13.9426
4930, 45481, 5578.767, 13.9424
4931, 48142, 5578.706, 13.9423
4932, 49131, 5578.645, 13.9421
4933, 48664, 5578.584, 13.9420
4934, 48083, 5578.523, 13.9418
4935, 48376, 5578.462, 13.9417
4936, 49283, 5578.400, 13.9415
4937, 50031, 5578.339, 13.9413
4938, 50402, 5578.278, 13.9412
4939, 50458, 5578.217, 13.9410
4940, 49663, 5578.156, 13.9409
4941, 47217, 5578.095, 13.9407
4942, 43462, 5578.034, 13.9406
4943, 40191, 5577.972, 13.9404
4944, 39155, 5577.911, 13.9403
4945, 40565, 5577.850, 13.9401
4946, 43311, 5577.789, 13.9400
4947, 46256, 5577.728, 13.9398
4948, 48894, 5577.667, 13.9397
4949, 50978, 5577.606, 13.9395
4950, 52041, 5577.545, 13.9394
4951, 51627, 5577.483, 13.9392
4952, 49936, 5577.422, 13.9391
4953, 48098, 5577.361, 13.9389
4954, 47464, 5577.300, 13.9387
4955, 48353, 5577.239, 13.9386
4956, 49571, 5577.178, 13.9384
4957, 49556, 5577.117, 13.9383
4958, 47997, 5577.055, 13.9381
4959, 45969, 5576.994, 13.9380
4960, 44443, 5576.933, 13.9378
4961, 43264, 5576.872, 13.9377
4962, 41926, 5576.811, 13.9375
4963, 40748, 5576.750, 13.9374
4964, 40470, 5576.689, 13.9372
4965, 40902, 5576.628, 13.9371
4966, 40822, 5576.566, 13.9369
4967, 39503, 5576.505, 13.9368
4968, 37733, 5576.444, 13.9366
4969, 36892, 5576.383, 13.9365
4970, 37461, 5576.322, 13.9363
4971, 38862, 5576.261, 13.9362
4972, 40461, 5576.200, 13.9360
4973, 42087, 5576.138, 13.9358
4974, 43620, 5576.077, 13.9357
4975, 44734, 5576.016, 13.9355
4976, 45251, 5575.955, 13.9354
4977, 45266, 5575.894, 13.9352
4978, 44739, 5575.833, 13.9351
4979, 43506, 5575.772, 13.9349
4980, 42079, 5575.711, 13.9348
4981, 41806, 5575.649, 13.9346
4982, 43453, 5575.588, 13.9345
4983, 45922, 5575.527, 13.9343
4984, 47304, 5575.466, 13.9342
4985, 47134, 5575.405, 13.9340
4986, 46600, 5575.344, 13.9339
4987, 46287, 5575.283, 13.9337
4988, 45031, 5575.221, 13.9336
4989, 41922, 5575.160, 13.9334
4990, 38485, 5575.099, 13.9332
4991, 37388, 5575.038, 13.9331
4992, 39186, 5574.977, 13.9329
4993, 41670, 5574.916, 13.9328
4994, 42704, 5574.855, 13.9326
4995, 42544, 5574.794, 13.9325
4996, 42800, 5574.732, 13.9323
4997, 44125, 5574.671, 13.9322
4998, 45760, 5574.610, 13.9320
4999, 46770, 5574.549, 13.9319
5000, 46793, 5574.488, 13.9317
5001, 45825, 5574.427, 13.9316
5002, 44130, 5574.366, 13.9314
5003, 42414, 5574.304, 13.9313
5004, 41494, 5574.243, 13.9311
5005, 41575, 5574.182, 13.9310
5006, 42142, 5574.121, 13.9308
5007, 42532, 5574.060, 13.9307
5008, 42304, 5573.999, 13.9305
5009, 41201, 5573.938, 13.9303
5010, 39210, 5573.877, 13.9302
5011, 36769, 5573.815, 13.9300
5012, 34568, 5573.754, 13.9299
5013, 32990, 5573.693, 13.9297
5014, 31945, 5573.632, 13.9296
5015, 31207, 5573.571, 13.9294
5016, 30674, 5573.510, 13.9293
5017, 30320, 5573.449, 13.9291
5018, 30100, 5573.387, 13.9290
5019, 29919, 5573.326, 13.9288
5020, 29550, 5573.265, 13.9287
5021, 28754, 5573.204, 13.9285
5022, 27785, 5573.143, 13.9284
5023, 27545, 5573.082, 13.9282
5024, 28770, 5573.021, 13.9281
5025, 31132, 5572.960, 13.9279
5026, 33601, 5572.898, 13.9277
5027, 35659, 5572.837, 13.9276
5028, 37497, 5572.776, 13.9274
5029, 39019, 5572.715, 13.9273
5030, 39476, 5572.654, 13.9271
5031, 38569, 5572.593, 13.9270
5032, 37271, 5572.532, 13.9268
5033, 36888, 5572.470, 13.9267
5034, 37643, 5572.409, 13.9265
5035, 38797, 5572.348, 13.9264
5036, 39878, 5572.287, 13.9262
5037, 41104, 5572.226, 13.9261
5038, 42704, 5572.165, 13.9259
5039, 44540, 5572.104, 13.9258
5040, 46463, 5572.043, 13.9256
5041, 48397, 5571.981, 13.9255
5042, 49859, 5571.920, 13.9253
5043, 50104, 5571.859, 13.9252
5044, 49084, 5571.798, 13.9250
5045, 47784, 5571.737, 13.9248
5046, 47095, 5571.676, 13.9247
5047, 46728, 5571.615, 13.9245
5048, 45736, 5571.553, 13.9244
5049, 43888, 5571.492, 13.9242
5050, 41917, 5571.431, 13.9241
5051, 40589, 5571.370, 13.9239
5052, 40144, 5571.309, 13.9238
5053, 40675, 5571.248, 13.9236
5054, 42313, 5571.187, 13.9235
5055, 44697, 5571.126, 13.9233
5056, 46781, 5571.064, 13.9232
5057, 47694, 5571.003, 13.9230
5058, 47475, 5570.942, 13.9229
5059, 46644, 5570.881, 13.9227
5060, 45382, 5570.820, 13.9226
5061, 43727, 5570.759, 13.9224
5062, 42335, 5570.698, 13.9222
5063, 42280, 5570.636, 13.9221
5064, 43856, 5570.575, 13.9219
5065, 46038, 5570.514, 13.9218
5066, 47420, 5570.453, 13.9216
5067, 47483, 5570.392, 13.9215
5068, 46846, 5570.331, 13.9213
5069, 46543, 5570.270, 13.9212
5070, 47065, 5570.209, 13.9210
5071, 47794, 5570.147, 13.9209
5072, 47339, 5570.086, 13.9207
5073, 44902, 5570.025, 13.9206
5074, 41454, 5569.964, 13.9204
5075, 39048, 5569.903, 13.9203
5076, 38706, 5569.842, 13.9201
5077, 39535, 5569.781, 13.9200
5078, 40319, 5569.719, 13.9198
5079, 41271, 5569.658, 13.9197
5080, 43420, 5569.597, 13.9195
5081, 46688, 5569.536, 13.9193
5082, 49645, 5569.475, 13.9192
5083, 51264, 5569.414, 13.9190
5084, 52048, 5569.353, 13.9189
5085, 53059, 5569.292, 13.9187
5086, 54476, 5569.230, 13.9186
5087, 55576, 5569.169, 13.9184
5088, 55734, 5569.108, 13.9183
5089, 54914, 5569.047, 13.9181
5090, 53384, 5568.986, 13.9180
5091, 51394, 5568.925, 13.9178
5092, 49240, 5568.864, 13.9177
5093, 47450, 5568.803, 13.9175
5094, 46679, 5568.741, 13.9174
5095, 47200, 5568.680, 13.9172
5096, 48438, 5568.619, 13.9171
5097, 49306, 5568.558, 13.9169
5098, 49373, 5568.497, 13.9167
5099, 49461, 5568.436, 13.9166
5100, 50561, 5568.375, 13.9164
5101, 52281, 5568.313, 13.9163
5102, 52996, 5568.252, 13.9161
5103, 51753, 5568.191, 13.9160
5104, 49452, 5568.130, 13.9158
5105, 47934, 5568.069, 13.9157
5106, 48253, 5568.008, 13.9155
5107, 49993, 5567.947, 13.9154
5108, 51728, 5567.886, 13.9152
5109, 51903, 5567.824, 13.9151
5110, 49871, 5567.763, 13.9149
5111, 46603, 5567.702, 13.9148
5112, 44072, 5567.641, 13.9146
5113, 43549, 5567.580, 13.9145
5114, 44710, 5567.519, 13.9143
5115, 46427, 5567.458, 13.9142
5116, 47806, 5567.396, 13.9140
5117, 48121, 5567.335, 13.9138
5118, 46676, 5567.274, 13.9137
5119, 43600, 5567.213, 13.9135
5120, 40326, 5567.152, 13.9134
5121, 38284, 5567.091, 13.9132
5122, 37394, 5567.030, 13.9131
5123, 36746, 5566.969, 13.9129
5124, 36485, 5566.907, 13.9128
5125, 37811, 5566.846, 13.9126
5126, 40946, 5566.785, 13.9125
5127, 44224, 5566.724, 13.9123
5128, 45692, 5566.663, 13.9122
5129, 44901, 5566.602, 13.9120
5130, 42744, 5566.541, 13.9119
5131, 40309, 5566.479, 13.9117
5132, 38449, 5566.418, 13.9116
5133, 37679, 5566.357, 13.9114
5134, 37624, 5566.296, 13.9112
5135, 36990, 5566.235, 13.9111
5136, 34936, 5566.174, 13.9109
5137, 32406, 5566.113, 13.9108
5138, 31386, 5566.052, 13.9106
5139, 32836, 5565.990, 13.9105
5140, 35832, 5565.929, 13.9103
5141, 38694, 5565.868, 13.9102
5142, 40385, 5565.807, 13.9100
5143, 40711, 5565.746, 13.9099
5144, 39838, 5565.685, 13.9097
5145, 38150, 5565.624, 13.9096
5146, 36405, 5565.562, 13.9094
5147, 35566, 5565.501, 13.9093
5148, 36215, 5565.440, 13.9091
5149, 38122, 5565.379, 13.9090
5150, 40440, 5565.318, 13.9088
5151, 42397, 5565.257, 13.9087
5152, 43830, 5565.196, 13.9085
5153, 44987, 5565.135, 13.9083
5154, 45980, 5565.073, 13.9082
5155, 46709, 5565.012, 13.9080
5156, 47380, 5564.951, 13.9079
5157, 48663, 5564.890, 13.9077
5158, 50972, 5564.829, 13.9076
5159, 53716, 5564.768, 13.9074
5160, 55596, 5564.707, 13.9073
5161, 55639, 5564.645, 13.9071
5162, 53805, 5564.584, 13.9070
5163, 50822, 5564.523, 13.9068
5164, 47793, 5564.462, 13.9067
5165, 45806, 5564.401, 13.9065
5166, 45365, 5564.340, 13.9064
5167, 45958, 5564.279, 13.9062
5168, 46498, 5564.218, 13.9061
5169, 46383, 5564.156, 13.9059
5170, 45951, 5564.095, 13.9057
5171, 45830, 5564.034, 13.9056
5172, 46161, 5563.973, 13.9054
5173, 46620, 5563.912, 13.9053
5174, 46899, 5563.851, 13.9051
5175, 46817, 5563.790, 13.9050
5176, 46074, 5563.728, 13.9048
5177, 44386, 5563.667, 13.9047
5178, 41952, 5563.606, 13.9045
5179, 39540, 5563.545, 13.9044
5180, 37838, 5563.484, 13.9042
5181, 36844, 5563.423, 13.9041
5182, 36136, 5563.362, 13.9039
5183, 35692, 5563.301, 13.9038
5184, 36131, 5563.239, 13.9036
5185, 37907, 5563.178, 13.9035
5186, 40452, 5563.117, 13.9033
5187, 42543, 5563.056, 13.9032
5188, 43653, 5562.995, 13.9030
5189, 44552, 5562.934, 13.9028
5190, 46306, 5562.873, 13.9027
5191, 48881, 5562.811, 13.9025
5192, 51151, 5562.750, 13.9024
5193, 52179, 5562.689, 13.9022
5194, 52048, 5562.628, 13.9021
5195, 51376, 5562.567, 13.9019
5196, 50502, 5562.506, 13.9018
5197, 49465, 5562.445, 13.9016
5198, 48413, 5562.384, 13.9015
5199, 47587, 5562.322, 13.9013
5200, 47004, 5562.261, 13.9012
5201, 46480, 5562.200, 13.9010
5202, 45978, 5562.139, 13.9009
5203, 45627, 5562.078, 13.9007
5204, 45430, 5562.017, 13.9006
5205, 45197, 5561.956, 13.9004
5206, 44813, 5561.894, 13.9002
5207, 44341, 5561.833, 13.9001
5208, 43861, 5561.772, 13.8999
5209, 43466, 5561.711, 13.8998
5210, 43480, 5561.650, 13.8996
5211, 44353, 5561.589, 13.8995
5212, 46116, 5561.528, 13.8993
5213, 48146, 5561.467, 13.8992
5214, 49660, 5561.405, 13.8990
5215, 50290, 5561.344, 13.8989
5216, 49959, 5561.283, 13.8987
5217, 48485, 5561.222, 13.8986
5218, 45821, 5561.161, 13.8984
5219, 42764, 5561.100, 13.8983
5220, 40887, 5561.039, 13.8981
5221, 41271, 5560.977, 13.8980
5222, 43406, 5560.916, 13.8978
5223, 45663, 5560.855, 13.8977
5224, 46909, 5560.794, 13.8975
5225, 47435, 5560.733, 13.8973
5226, 48270, 5560.672, 13.8972
5227, 49909, 5560.611, 13.8970
5228, 51929, 5560.550, 13.8969
5229, 53516, 5560.488, 13.8967
5230, 54009, 5560.427, 13.8966
5231, 53140, 5560.366, 13.8964
5232, 51338, 5560.305, 13.8963
5233, 49902, 5560.244, 13.8961
5234, 50200, 5560.183, 13.8960
5235, 52199, 5560.122, 13.8958
5236, 54111, 5560.060, 13.8957
5237, 54128, 5559.999, 13.8955
5238, 52363, 5559.938, 13.8954
5239, 50552, 5559.877, 13.8952
5240, 49864, 5559.816, 13.8951
5241, 49624, 5559.755, 13.8949
5242, 48435, 5559.694, 13.8947
5243, 45976, 5559.633, 13.8946
5244, 43185, 5559.571, 13.8944
5245, 41044, 5559.510, 13.8943
5246, 39754, 5559.449, 13.8941
5247, 39126, 5559.388, 13.8940
5248, 39256, 5559.327, 13.8938
5249, 40530, 5559.266, 13.8937
5250, 43026, 5559.205, 13.8935
5251, 46086, 5559.143, 13.8934
5252, 48642, 5559.082, 13.8932
5253, 50077, 5559.021, 13.8931
5254, 50724, 5558.960, 13.8929
5255, 51324, 5558.899, 13.8928
5256, 52039, 5558.838, 13.8926
5257, 52332, 5558.777, 13.8925
5258, 51813, 5558.716, 13.8923
5259, 50758, 5558.654, 13.8922
5260, 49604, 5558.593, 13.8920
5261, 48444, 5558.532, 13.8918
5262, 47355, 5558.471, 13.8917
5263, 46748, 5558.410, 13.8915
5264, 46765, 5558.349, 13.8914
5265, 46697, 5558.288, 13.8912
5266, 45720, 5558.226, 13.8911
5267, 44172, 5558.165, 13.8909
5268, 43357, 5558.104, 13.8908
5269, 43957, 5558.043, 13.8906
5270, 45200, 5557.982, 13.8905
5271, 45837, 5557.921, 13.8903
5272, 45483, 5557.860, 13.8902
5273, 44745, 5557.799, 13.8900
5274, 44483, 5557.737, 13.8899
5275, 45164, 5557.676, 13.8897
5276, 46593, 5557.615, 13.8896
5277, 47916, 5557.554, 13.8894
5278, 48175, 5557.493, 13.8892
5279, 47158, 5557.432, 13.8891
5280, 45567, 5557.371, 13.8889
5281, 44179, 5557.310, 13.8888
5282, 43101, 5557.248, 13.8886
5283, 42065, 5557.187, 13.8885
5284, 41062, 5557.126, 13.8883
5285, 40255, 5557.065, 13.8882
5286, 39498, 5557.004, 13.8880
5287, 38524, 5556.943, 13.8879
5288, 37615, 5556.882, 13.8877
5289, 37655, 5556.820, 13.8876
5290, 39166, 5556.759, 13.8874
5291, 41502, 5556.698, 13.8873
5292, 43292, 5556.637, 13.8871
5293, 43753, 5556.576, 13.8870
5294, 43403, 5556.515, 13.8868
5295, 43386, 5556.454, 13.8867
5296, 44230, 5556.393, 13.8865
5297, 45544, 5556.331, 13.8863
5298, 46838, 5556.270, 13.8862
5299, 48083, 5556.209, 13.8860
5300, 49133, 5556.148, 13.8859
5301, 49124, 5556.087, 13.8857
5302, 47196, 5556.026, 13.8856
5303, 43792, 5555.965, 13.8854
5304, 40576, 5555.903, 13.8853
5305, 38858, 5555.842, 13.8851
5306, 38580, 5555.781, 13.8850
5307, 38964, 5555.720, 13.8848
5308, 39612, 5555.659, 13.8847
5309, 40620, 5555.598, 13.8845
5310, 42032, 5555.537, 13.8844
5311, 43593, 5555.476, 13.8842
5312, 44840, 5555.414, 13.8841
5313, 45275, 5555.353, 13.8839
5314, 44734, 5555.292, 13.8837
5315, 43774, 5555.231, 13.8836
5316, 43304, 5555.170, 13.8834
5317, 43561, 5555.109, 13.8833
5318, 43790, 5555.048, 13.8831
5319, 43203, 5554.986, 13.8830
5320, 41875, 5554.925, 13.8828
5321, 40383, 5554.864, 13.8827
5322, 39007, 5554.803, 13.8825
5323, 37734, 5554.742, 13.8824
5324, 36729, 5554.681, 13.8822
5325, 36230, 5554.620, 13.8821
5326, 36161, 5554.559, 13.8819
5327, 36398, 5554.497, 13.8818
5328, 37344, 5554.436, 13.8816
5329, 39771, 5554.375, 13.8815
5330, 43914, 5554.314, 13.8813
5331, 48864, 5554.253, 13.8812
5332, 52906, 5554.192, 13.8810
5333, 54523, 5554.131, 13.8808
5334, 53451, 5554.069, 13.8807
5335, 50870, 5554.008, 13.8805
5336, 48340, 5553.947, 13.8804
5337, 46409, 5553.886, 13.8802
5338, 44599, 5553.825, 13.8801
5339, 42677, 5553.764, 13.8799
5340, 41138, 5553.703, 13.8798
5341, 40211, 5553.642, 13.8796
5342, 39312, 5553.580, 13.8795
5343, 38082, 5553.519, 13.8793
5344, 37171, 5553.458, 13.8792
5345, 37188, 5553.397, 13.8790
5346, 37623, 5553.336, 13.8789
5347, 37799, 5553.275, 13.8787
5348, 38204, 5553.214, 13.8786
5349, 39585, 5553.152, 13.8784
5350, 41211, 5553.091, 13.8782
5351, 41593, 5553.030, 13.8781
5352, 40891, 5552.969, 13.8779
5353, 41071, 5552.908, 13.8778
5354, 43275, 5552.847, 13.8776
5355, 46364, 5552.786, 13.8775
5356, 48536, 5552.725, 13.8773
5357, 49204, 5552.663, 13.8772
5358, 48629, 5552.602, 13.8770
5359, 46953, 5552.541, 13.8769
5360, 44655, 5552.480, 13.8767
5361, 43111, 5552.419, 13.8766
5362, 43488, 5552.358, 13.8764
5363, 45350, 5552.297, 13.8763
5364, 47159, 5552.235, 13.8761
5365, 47958, 5552.174, 13.8760
5366, 47875, 5552.113, 13.8758
5367, 47303, 5552.052, 13.8757
5368, 46306, 5551.991, 13.8755
5369, 44892, 5551.930, 13.8753
5370, 43337, 5551.869, 13.8752
5371, 42232, 5551.808, 13.8750
5372, 42279, 5551.746, 13.8749
5373, 43732, 5551.685, 13.8747
5374, 45822, 5551.624, 13.8746
5375, 47149, 5551.563, 13.8744
5376, 47026, 5551.502, 13.8743
5377, 46059, 5551.441, 13.8741
5378, 45208, 5551.380, 13.8740
5379, 44865, 5551.318, 13.8738
5380, 45153, 5551.257, 13.8737
5381, 46309, 5551.196, 13.8735
5382, 48060, 5551.135, 13.8734
5383, 49290, 5551.074, 13.8732
5384, 49224, 5551.013, 13.8731
5385, 48552, 5550.952, 13.8729
5386, 48435, 5550.891, 13.8727
5387, 48750, 5550.829, 13.8726
5388, 48358, 5550.768, 13.8724
5389, 46940, 5550.707, 13.8723
5390, 45421, 5550.646, 13.8721
5391, 44540, 5550.585, 13.8720
5392, 44070, 5550.524, 13.8718
5393, 43739, 5550.463, 13.8717
5394, 43953, 5550.401, 13.8715
5395, 45118, 5550.340, 13.8714
5396, 47034, 5550.279, 13.8712
5397, 49365, 5550.218, 13.8711
5398, 51965, 5550.157, 13.8709
5399, 54253, 5550.096, 13.8708
5400, 55056, 5550.035, 13.8706
5401, 53868, 5549.974, 13.8705
5402, 51766, 5549.912, 13.8703
5403, 50326, 5549.851, 13.8701
5404, 49953, 5549.790, 13.8700
5405, 49982, 5549.729, 13.8698
5406, 49977, 5549.668, 13.8697
5407, 49954, 5549.607, 13.8695
5408, 49476, 5549.546, 13.8694
5409, 47718, 5549.484, 13.8692
5410, 44788, 5549.423, 13.8691
5411, 42096, 5549.362, 13.8689
5412, 40786, 5549.301, 13.8688
5413, 40409, 5549.240, 13.8686
5414, 39850, 5549.179, 13.8685
5415, 39026, 5549.118, 13.8683
5416, 38781, 5549.057, 13.8682
5417, 39251, 5548.995, 13.8680
5418, 39378, 5548.934, 13.8679
5419, 38390, 5548.873, 13.8677
5420, 36986, 5548.812, 13.8676
5421, 36432, 5548.751, 13.8674
5422, 36837, 5548.690, 13.8672
5423, 36965, 5548.629, 13.8671
5424, 35698, 5548.567, 13.8669
5425, 33225, 5548.506, 13.8668
5426, 30750, 5548.445, 13.8666
5427, 29324, 5548.384, 13.8665
5428, 29051, 5548.323, 13.8663
5429, 29297, 5548.262, 13.8662
5430, 29602, 5548.201, 13.8660
5431, 30368, 5548.140, 13.8659
5432, 32383, 5548.078, 13.8657
5433, 35568, 5548.017, 13.8656
5434, 38551, 5547.956, 13.8654
5435, 39860, 5547.895, 13.8653
5436, 39320, 5547.834, 13.8651
5437, 37936, 5547.773, 13.8650
5438, 36764, 5547.712, 13.8648
5439, 36477, 5547.650, 13.8646
5440, 37725, 5547.589, 13.8645
5441, 40931, 5547.528, 13.8643
5442, 45430, 5547.467, 13.8642
5443, 49486, 5547.406, 13.8640
5444, 51671, 5547.345, 13.8639
5445, 51996, 5547.284, 13.8637
5446, 51547, 5547.223, 13.8636
5447, 51346, 5547.161, 13.8634
5448, 51711, 5547.100, 13.8633
5449, 52269, 5547.039, 13.8631
5450, 52344, 5546.978, 13.8630
5451, 51600, 5546.917, 13.8628
5452, 50406, 5546.856, 13.8627
5453, 49327, 5546.795, 13.8625
5454, 48377, 5546.734, 13.8624
5455, 47293, 5546.672, 13.8622
5456, 46361, 5546.611, 13.8621
5457, 46096, 5546.550, 13.8619
5458, 46133, 5546.489, 13.8617
5459, 45568, 5546.428, 13.8616
5460, 44682, 5546.367, 13.8614
5461, 44990, 5546.306, 13.8613
5462, 46749, 5546.244, 13.8611
5463, 47708, 5546.183, 13.8610
5464, 45680, 5546.122, 13.8608
5465, 41575, 5546.061, 13.8607
5466, 38339, 5546.000, 13.8605
5467, 37294, 5545.939, 13.8604
5468, 37092, 5545.878, 13.8602
5469, 36194, 5545.817, 13.8601
5470, 34765, 5545.755, 13.8599
5471, 33645, 5545.694, 13.8598
5472, 32892, 5545.633, 13.8596
5473, 32182, 5545.572, 13.8595
5474, 31773, 5545.511, 13.8593
5475, 32193, 5545.450, 13.8591
5476, 33424, 5545.389, 13.8590
5477, 34963, 5545.327, 13.8588
5478, 36376, 5545.266, 13.8587
5479, 37418, 5545.205, 13.8585
5480, 38037, 5545.144, 13.8584
5481, 38616, 5545.083, 13.8582
5482, 39840, 5545.022, 13.8581
5483, 41906, 5544.961, 13.8579
5484, 44135, 5544.900, 13.8578
5485, 45585, 5544.838, 13.8576
5486, 45790, 5544.777, 13.8575
5487, 44886, 5544.716, 13.8573
5488, 43535, 5544.655, 13.8572
5489, 42806, 5544.594, 13.8570
5490, 43443, 5544.533, 13.8569
5491, 44898, 5544.472, 13.8567
5492, 45719, 5544.410, 13.8566
5493, 45332, 5544.349, 13.8564
5494, 44902, 5544.288, 13.8562
5495, 45922, 5544.227, 13.8561
5496, 48404, 5544.166, 13.8559
5497, 51025, 5544.105, 13.8558
5498, 52667, 5544.044, 13.8556
5499, 53237, 5543.983, 13.8555
5500, 53229, 5543.921, 13.8553
5501, 53083, 5543.860, 13.8552
5502, 52853, 5543.799, 13.8550
5503, 52106, 5543.738, 13.8549
5504, 50329, 5543.677, 13.8547
5505, 47824, 5543.616, 13.8546
5506, 45882, 5543.555, 13.8544
5507, 45590, 5543.493, 13.8543
5508, 46635, 5543.432, 13.8541
5509, 47677, 5543.371, 13.8540
5510, 47647, 5543.310, 13.8538
5511, 46327, 5543.249, 13.8536
5512, 44129, 5543.188, 13.8535
5513, 41942, 5543.127, 13.8533
5514, 40774, 5543.066, 13.8532
5515, 40706, 5543.004, 13.8530
5516, 40419, 5542.943, 13.8529
5517, 38634, 5542.882, 13.8527
5518, 35895, 5542.821, 13.8526
5519, 33994, 5542.760, 13.8524
5520, 33700, 5542.699, 13.8523
5521, 34189, 5542.638, 13.8521
5522, 34832, 5542.576, 13.8520
5523, 36206, 5542.515, 13.8518
5524, 38623, 5542.454, 13.8517
5525, 40897, 5542.393, 13.8515
5526, 41810, 5542.332, 13.8514
5527, 42019, 5542.271, 13.8512
5528, 43124, 5542.210, 13.8511
5529, 45075, 5542.149, 13.8509
5530, 45971, 5542.087, 13.8507
5531, 44624, 5542.026, 13.8506
5532, 42142, 5541.965, 13.8504
5533, 40374, 5541.904, 13.8503
5534, 39755, 5541.843, 13.8501
5535, 39435, 5541.782, 13.8500
5536, 38820, 5541.721, 13.8498
5537, 38090, 5541.659, 13.8497
5538, 37463, 5541.598, 13.8495
5539, 36920, 5541.537, 13.8494
5540, 36626, 5541.476, 13.8492
5541, 36944, 5541.415, 13.8491
5542, 37832, 5541.354, 13.8489
5543, 38825, 5541.293, 13.8488
5544, 39742, 5541.232, 13.8486
5545, 40874, 5541.170, 13.8485
5546, 42251, 5541.109, 13.8483
5547, 43326, 5541.048, 13.8481
5548, 43748, 5540.987, 13.8480
5549, 43982, 5540.926, 13.8478
5550, 44626, 5540.865, 13.8477
5551, 45526, 5540.804, 13.8475
5552, 46116, 5540.742, 13.8474
5553, 46376, 5540.681, 13.8472
5554, 46727, 5540.620, 13.8471
5555, 47104, 5540.559, 13.8469
5556, 46909, 5540.498, 13.8468
5557, 45965, 5540.437, 13.8466
5558, 44815, 5540.376, 13.8465
5559, 43836, 5540.315, 13.8463
5560, 42810, 5540.253, 13.8462
5561, 41748, 5540.192, 13.8460
5562, 41431, 5540.131, 13.8459
5563, 42438, 5540.070, 13.8457
5564, 44096, 5540.009, 13.8456
5565, 45201, 5539.948, 13.8454
5566, 45502, 5539.887, 13.8452
5567, 45710, 5539.825, 13.8451
5568, 46197, 5539.764, 13.8449
5569, 46637, 5539.703, 13.8448
5570, 47027, 5539.642, 13.8446
5571, 48011, 5539.581, 13.8445
5572, 49666, 5539.520, 13.8443
5573, 50760, 5539.459, 13.8442
5574, 50053, 5539.398, 13.8440
5575, 47994, 5539.336, 13.8439
5576, 46320, 5539.275, 13.8437
5577, 46050, 5539.214, 13.8436
5578, 46525, 5539.153, 13.8434
5579, 46493, 5539.092, 13.8433
5580, 45470, 5539.031, 13.8431
5581, 43817, 5538.970, 13.8430
5582, 41999, 5538.908, 13.8428
5583, 40238, 5538.847, 13.8426
5584, 38687, 5538.786, 13.8425
5585, 37587, 5538.725, 13.8423
5586, 37189, 5538.664, 13.8422
5587, 37652, 5538.603, 13.8420
5588, 38962, 5538.542, 13.8419
5589, 40895, 5538.481, 13.8417
5590, 43186, 5538.419, 13.8416
5591, 45732, 5538.358, 13.8414
5592, 48450, 5538.297, 13.8413
5593, 50874, 5538.236, 13.8411
5594, 52205, 5538.175, 13.8410
5595, 52009, 5538.114, 13.8408
5596, 50683, 5538.053, 13.8407
5597, 48985, 5537.991, 13.8405
5598, 47271, 5537.930, 13.8404
5599, 45524, 5537.869, 13.8402
5600, 43986, 5537.808, 13.8401
5601, 43288, 5537.747, 13.8399
5602, 43795, 5537.686, 13.8397
5603, 45130, 5537.625, 13.8396
5604, 46551, 5537.564, 13.8394
5605, 47566, 5537.502, 13.8393
5606, 48037, 5537.441, 13.8391
5607, 47971, 5537.380, 13.8390
5608, 47469, 5537.319, 13.8388
5609, 46786, 5537.258, 13.8387
5610, 46101, 5537.197, 13.8385
5611, 45239, 5537.136, 13.8384
5612, 43856, 5537.074, 13.8382
5613, 41974, 5537.013, 13.8381
5614, 40165, 5536.952, 13.8379
5615, 39113, 5536.891, 13.8378
5616, 39110, 5536.830, 13.8376
5617, 40045, 5536.769, 13.8375
5618, 41729, 5536.708, 13.8373
5619, 43968, 5536.647, 13.8371
5620, 46306, 5536.585, 13.8370
5621, 47910, 5536.524, 13.8368
5622, 48000, 5536.463, 13.8367
5623, 46480, 5536.402, 13.8365
5624, 44086, 5536.341, 13.8364
5625, 41867, 5536.280, 13.8362
5626, 40530, 5536.219, 13.8361
5627, 40167, 5536.157, 13.8359
5628, 40399, 5536.096, 13.8358
5629, 40726, 5536.035, 13.8356
5630, 40994, 5535.974, 13.8355
5631, 41628, 5535.913, 13.8353
5632, 43112, 5535.852, 13.8352
5633, 45061, 5535.791, 13.8350
5634, 46231, 5535.730, 13.8349
5635, 45957, 5535.668, 13.8347
5636, 45302, 5535.607, 13.8346
5637, 45973, 5535.546, 13.8344
5638, 48076, 5535.485, 13.8342
5639, 49765, 5535.424, 13.8341
5640, 49499, 5535.363, 13.8339
5641, 47942, 5535.302, 13.8338
5642, 47001, 5535.241, 13.8336
5643, 47447, 5535.179, 13.8335
5644, 48245, 5535.118, 13.8333
5645, 48022, 5535.057, 13.8332
5646, 46458, 5534.996, 13.8330
5647, 44205, 5534.935, 13.8329
5648, 42078, 5534.874, 13.8327
5649, 40536, 5534.813, 13.8326
5650, 39447, 5534.751, 13.8324
5651, 38127, 5534.690, 13.8323
5652, 35936, 5534.629, 13.8321
5653, 33102, 5534.568, 13.8320
5654, 30749, 5534.507, 13.8318
5655, 29918, 5534.446, 13.8316
5656, 30683, 5534.385, 13.8315
5657, 32236, 5534.324, 13.8313
5658, 33656, 5534.262, 13.8312
5659, 34585, 5534.201, 13.8310
5660, 35414, 5534.140, 13.8309
5661, 36850, 5534.079, 13.8307
5662, 39108, 5534.018, 13.8306
5663, 41470, 5533.957, 13.8304
5664, 42847, 5533.896, 13.8303
5665, 42743, 5533.834, 13.8301
5666, 41443, 5533.773, 13.8300
5667, 39425, 5533.712, 13.8298
5668, 37094, 5533.651, 13.8297
5669, 35108, 5533.590, 13.8295
5670, 34330, 5533.529, 13.8294
5671, 35084, 5533.468, 13.8292
5672, 36808, 5533.407, 13.8291
5673, 38736, 5533.345, 13.8289
5674, 40575, 5533.284, 13.8287
5675, 42238, 5533.223, 13.8286
5676, 43354, 5533.162, 13.8284
5677, 43612, 5533.101, 13.8283
5678, 43303, 5533.040, 13.8281
5679, 42990, 5532.979, 13.8280
5680, 42713, 5532.917, 13.8278
5681, 42103, 5532.856, 13.8277
5682, 41295, 5532.795, 13.8275
5683, 41037, 5532.734, 13.8274
5684, 41646, 5532.673, 13.8272
5685, 42394, 5532.612, 13.8271
5686, 42476, 5532.551, 13.8269
5687, 42303, 5532.490, 13.8268
5688, 43122, 5532.428, 13.8266
5689, 45286, 5532.367, 13.8265
5690, 47539, 5532.306, 13.8263
5691, 48492, 5532.245, 13.8261
5692, 48430, 5532.184, 13.8260
5693, 48906, 5532.123, 13.8258
5694, 50536, 5532.062, 13.8257
5695, 52014, 5532.000, 13.8255
5696, 51748, 5531.939, 13.8254
5697, 49844, 5531.878, 13.8252
5698, 47750, 5531.817, 13.8251
5699, 46386, 5531.756, 13.8249
5700, 45576, 5531.695, 13.8248
5701, 45245, 5531.634, 13.8246
5702, 45977, 5531.573, 13.8245
5703, 47880, 5531.511, 13.8243
5704, 49811, 5531.450, 13.8242
5705, 50479, 5531.389, 13.8240
5706, 49838, 5531.328, 13.8239
5707, 48627, 5531.267, 13.8237
5708, 47023, 5531.206, 13.8236
5709, 44675, 5531.145, 13.8234
5710, 41936, 5531.083, 13.8232
5711, 40122, 5531.022, 13.8231
5712, 40251, 5530.961, 13.8229
5713, 42052, 5530.900, 13.8228
5714, 44450, 5530.839, 13.8226
5715, 46492, 5530.778, 13.8225
5716, 47648, 5530.717, 13.8223
5717, 47748, 5530.656, 13.8222
5718, 47100, 5530.594, 13.8220
5719, 46462, 5530.533, 13.8219
5720, 46417, 5530.472, 13.8217
5721, 46705, 5530.411, 13.8216
5722, 46359, 5530.350, 13.8214
5723, 44570, 5530.289, 13.8213
5724, 41458, 5530.228, 13.8211
5725, 38031, 5530.166, 13.8210
5726, 35367, 5530.105, 13.8208
5727, 33852, 5530.044, 13.8206
5728, 33294, 5529.983, 13.8205
5729, 33656, 5529.922, 13.8203
5730, 35220, 5529.861, 13.8202
5731, 37867, 5529.800, 13.8200
5732, 40740, 5529.739, 13.8199
5733, 43070, 5529.677, 13.8197
5734, 44896, 5529.616, 13.8196
5735, 46501, 5529.555, 13.8194
5736, 47641, 5529.494, 13.8193
5737, 48132, 5529.433, 13.8191
5738, 48690, 5529.372, 13.8190
5739, 49922, 5529.311, 13.8188
5740, 50676, 5529.249, 13.8187
5741, 48932, 5529.188, 13.8185
5742, 44780, 5529.127, 13.8184
5743, 41016, 5529.066, 13.8182
5744, 39909, 5529.005, 13.8181
5745, 40598, 5528.944, 13.8179
5746, 40876, 5528.883, 13.8177
5747, 40442, 5528.822, 13.8176
5748, 40796, 5528.760, 13.8174
5749, 42518, 5528.699, 13.8173
5750, 44503, 5528.638, 13.8171
5751, 45945, 5528.577, 13.8170
5752, 47367, 5528.516, 13.8168
5753, 49258, 5528.455, 13.8167
5754, 51023, 5528.394, 13.8165
5755, 51989, 5528.332, 13.8164
5756, 52403, 5528.271, 13.8162
5757, 52742, 5528.210, 13.8161
5758, 52834, 5528.149, 13.8159
5759, 52369, 5528.088, 13.8158
5760, 51565, 5528.027, 13.8156
5761, 50723, 5527.966, 13.8155
5762, 49781, 5527.905, 13.8153
5763, 48851, 5527.843, 13.8151
5764, 48478, 5527.782, 13.8150
5765, 48630, 5527.721, 13.8148
5766, 48183, 5527.660, 13.8147
5767, 46349, 5527.599, 13.8145
5768, 43983, 5527.538, 13.8144
5769, 42465, 5527.477, 13.8142
5770, 41719, 5527.415, 13.8141
5771, 40490, 5527.354, 13.8139
5772, 38338, 5527.293, 13.8138
5773, 36164, 5527.232, 13.8136
5774, 34869, 5527.171, 13.8135
5775, 34560, 5527.110, 13.8133
5776, 35117, 5527.049, 13.8132
5777, 36362, 5526.988, 13.8130
5778, 37555, 5526.926, 13.8129
5779, 37958, 5526.865, 13.8127
5780, 38205, 5526.804, 13.8126
5781, 39775, 5526.743, 13.8124
5782, 42499, 5526.682, 13.8122
5783, 43892, 5526.621, 13.8121
5784, 42059, 5526.560, 13.8119
5785, 38318, 5526.498, 13.8118
5786, 35698, 5526.437, 13.8116
5787, 35430, 5526.376, 13.8115
5788, 36191, 5526.315, 13.8113
5789, 36485, 5526.254, 13.8112
5790, 36390, 5526.193, 13.8110
5791, 36814, 5526.132, 13.8109
5792, 38110, 5526.071, 13.8107
5793, 39854, 5526.009, 13.8106
5794, 41282, 5525.948, 13.8104
5795, 41647, 5525.887, 13.8103
5796, 40796, 5525.826, 13.8101
5797, 39660, 5525.765, 13.8100
5798, 39679, 5525.704, 13.8098
5799, 41377, 5525.643, 13.8096
5800, 43972, 5525.581, 13.8095
5801, 46469, 5525.520, 13.8093
5802, 48527, 5525.459, 13.8092
5803, 50006, 5525.398, 13.8090
5804, 50401, 5525.337, 13.8089
5805, 49449, 5525.276, 13.8087
5806, 47869, 5525.215, 13.8086
5807, 46771, 5525.154, 13.8084
5808, 46401, 5525.092, 13.8083
5809, 46038, 5525.031, 13.8081
5810, 45138, 5524.970, 13.8080
5811, 44027, 5524.909, 13.8078
5812, 43332, 5524.848, 13.8077
5813, 43199, 5524.787, 13.8075
5814, 43363, 5524.726, 13.8074
5815, 43672, 5524.665, 13.8072
5816, 44048, 5524.603, 13.8071
5817, 44015, 5524.542, 13.8069
5818, 42771, 5524.481, 13.8067
5819, 40073, 5524.420, 13.8066
5820, 36917, 5524.359, 13.8064
5821, 34916, 5524.298, 13.8063
5822, 34843, 5524.237, 13.8061
5823, 35923, 5524.175, 13.8060
5824, 36768, 5524.114, 13.8058
5825, 36831, 5524.053, 13.8057
5826, 36729, 5523.992, 13.8055
5827, 37262, 5523.931, 13.8054
5828, 38494, 5523.870, 13.8052
5829, 39911, 5523.809, 13.8051
5830, 41083, 5523.748, 13.8049
5831, 41862, 5523.686, 13.8048
5832, 42103, 5523.625, 13.8046
5833, 41639, 5523.564, 13.8045
5834, 40684, 5523.503, 13.8043
5835, 39932, 5523.442, 13.8041
5836, 40004, 5523.381, 13.8040
5837, 40826, 5523.320, 13.8038
5838, 41745, 5523.258, 13.8037
5839, 42173, 5523.197, 13.8035
5840, 41979, 5523.136, 13.8034
5841, 41385, 5523.075, 13.8032
5842, 40843, 5523.014, 13.8031
5843, 41042, 5522.953, 13.8029
5844, 42554, 5522.892, 13.8028
5845, 45105, 5522.831, 13.8026
5846, 47462, 5522.769, 13.8025
5847, 48438, 5522.708, 13.8023
5848, 47896, 5522.647, 13.8022
5849, 46437, 5522.586, 13.8020
5850, 44418, 5522.525, 13.8019
5851, 41952, 5522.464, 13.8017
5852, 39783, 5522.403, 13.8016
5853, 39254, 5522.341, 13.8014
5854, 40913, 5522.280, 13.8012
5855, 43709, 5522.219, 13.8011
5856, 45988, 5522.158, 13.8009
5857, 47000, 5522.097, 13.8008
5858, 47101, 5522.036, 13.8006
5859, 46936, 5521.975, 13.8005
5860, 46847, 5521.914, 13.8003
5861, 46730, 5521.852, 13.8002
5862, 46009, 5521.791, 13.8000
5863, 44106, 5521.730, 13.7999
5864, 41355, 5521.669, 13.7997
5865, 39046, 5521.608, 13.7996
5866, 38064, 5521.547, 13.7994
5867, 37900, 5521.486, 13.7993
5868, 37723, 5521.424, 13.7991
5869, 37851, 5521.363, 13.7990
5870, 39212, 5521.302, 13.7988
5871, 41600, 5521.241, 13.7986
5872, 43701, 5521.180, 13.7985
5873, 44884, 5521.119, 13.7983
5874, 45844, 5521.058, 13.7982
5875, 47188, 5520.997, 13.7980
5876, 48461, 5520.935, 13.7979
5877, 49092, 5520.874, 13.7977
5878, 49261, 5520.813, 13.7976
5879, 49198, 5520.752, 13.7974
5880, 48494, 5520.691, 13.7973
5881, 47004, 5520.630, 13.7971
5882, 45720, 5520.569, 13.7970
5883, 45799, 5520.507, 13.7968
5884, 47077, 5520.446, 13.7967
5885, 48421, 5520.385, 13.7965
5886, 49162, 5520.324, 13.7964
5887, 49279, 5520.263, 13.7962
5888, 48625, 5520.202, 13.7961
5889, 47148, 5520.141, 13.7959
5890, 45788, 5520.080, 13.7957
5891, 45840, 5520.018, 13.7956
5892, 47032, 5519.957, 13.7954
5893, 47312, 5519.896, 13.7953
5894, 45205, 5519.835, 13.7951
5895, 41636, 5519.774, 13.7950
5896, 38784, 5519.713, 13.7948
5897, 37773, 5519.652, 13.7947
5898, 38215, 5519.590, 13.7945
5899, 39462, 5519.529, 13.7944
5900, 41197, 5519.468, 13.7942
5901, 42852, 5519.407, 13.7941
5902, 43548, 5519.346, 13.7939
5903, 43182, 5519.285, 13.7938
5904, 43004, 5519.224, 13.7936
5905, 44473, 5519.163, 13.7935
5906, 47530, 5519.101, 13.7933
5907, 50337, 5519.040, 13.7931
5908, 50755, 5518.979, 13.7930
5909, 48091, 5518.918, 13.7928
5910, 43637, 5518.857, 13.7927
5911, 39734, 5518.796, 13.7925
5912, 38210, 5518.735, 13.7924
5913, 39304, 5518.673, 13.7922
5914, 41801, 5518.612, 13.7921
5915, 44053, 5518.551, 13.7919
5916, 44916, 5518.490, 13.7918
5917, 44036, 5518.429, 13.7916
5918, 41829, 5518.368, 13.7915
5919, 39453, 5518.307, 13.7913
5920, 38315, 5518.246, 13.7912
5921, 38938, 5518.184, 13.7910
5922, 40283, 5518.123, 13.7909
5923, 40740, 5518.062, 13.7907
5924, 39980, 5518.001, 13.7905
5925, 39420, 5517.940, 13.7904
5926, 40616, 5517.879, 13.7902
5927, 43525, 5517.818, 13.7901
5928, 46586, 5517.756, 13.7899
5929, 48151, 5517.695, 13.7898
5930, 47590, 5517.634, 13.7896
5931, 45421, 5517.573, 13.7895
5932, 42953, 5517.512, 13.7893
5933, 41526, 5517.451, 13.7892
5934, 41480, 5517.390, 13.7890
5935, 41789, 5517.329, 13.7889
5936, 41121, 5517.267, 13.7887
5937, 39274, 5517.206, 13.7886
5938, 37267, 5517.145, 13.7884
5939, 36181, 5517.084, 13.7883
5940, 36352, 5517.023, 13.7881
5941, 37602, 5516.962, 13.7880
5942, 39625, 5516.901, 13.7878
5943, 41913, 5516.839, 13.7876
5944, 43771, 5516.778, 13.7875
5945, 44690, 5516.717, 13.7873
5946, 44596, 5516.656, 13.7872
5947, 43726, 5516.595, 13.7870
5948, 42535, 5516.534, 13.7869
5949, 41585, 5516.473, 13.7867
5950, 41041, 5516.412, 13.7866
5951, 40356, 5516.350, 13.7864
5952, 39019, 5516.289, 13.7863
5953, 37616, 5516.228, 13.7861
5954, 37426, 5516.167, 13.7860
5955, 38842, 5516.106, 13.7858
5956, 40991, 5516.045, 13.7857
5957, 43180, 5515.984, 13.7855
5958, 45763, 5515.922, 13.7854
5959, 48890, 5515.861, 13.7852
5960, 51179, 5515.800, 13.7850
5961, 50779, 5515.739, 13.7849
5962, 47600, 5515.678, 13.7847
5963, 43658, 5515.617, 13.7846
5964, 41143, 5515.556, 13.7844
5965, 40653, 5515.495, 13.7843
5966, 41281, 5515.433, 13.7841
5967, 41791, 5515.372, 13.7840
5968, 41531, 5515.311, 13.7838
5969, 40676, 5515.250, 13.7837
5970, 39844, 5515.189, 13.7835
5971, 39388, 5515.128, 13.7834
5972, 39057, 5515.067, 13.7832
5973, 38484, 5515.005, 13.7831
5974, 37831, 5514.944, 13.7829
5975, 37732, 5514.883, 13.7828
5976, 38730, 5514.822, 13.7826
5977, 40957, 5514.761, 13.7825
5978, 44100, 5514.700, 13.7823
5979, 47381, 5514.639, 13.7821
5980, 49704, 5514.578, 13.7820
5981, 50210, 5514.516, 13.7818
5982, 48639, 5514.455, 13.7817
5983, 45186, 5514.394, 13.7815
5984, 40429, 5514.333, 13.7814
5985, 35611, 5514.272, 13.7812
5986, 32305, 5514.211, 13.7811
5987, 31136, 5514.150, 13.7809
5988, 31203, 5514.088, 13.7808
5989, 31392, 5514.027, 13.7806
5990, 31814, 5513.966, 13.7805
5991, 33147, 5513.905, 13.7803
5992, 35064, 5513.844, 13.7802
5993, 36452, 5513.783, 13.7800
5994, 37093, 5513.722, 13.7799
5995, 37839, 5513.661, 13.7797
5996, 38950, 5513.599, 13.7795
5997, 39562, 5513.538, 13.7794
5998, 39280, 5513.477, 13.7792
5999, 39151, 5513.416, 13.7791
6000, 40192, 5513.355, 13.7789
6001, 41916, 5513.294, 13.7788
6002, 43215, 5513.233, 13.7786
6003, 43961, 5513.172, 13.7785
6004, 44637, 5513.110, 13.7783
6005, 44998, 5513.049, 13.7782
6006, 44439, 5512.988, 13.7780
6007, 43471, 5512.927, 13.7779
6008, 43374, 5512.866, 13.7777
6009, 44250, 5512.805, 13.7776
6010, 44706, 5512.744, 13.7774
6011, 44017, 5512.682, 13.7773
6012, 43445, 5512.621, 13.7771
6013, 44564, 5512.560, 13.7770
6014, 47014, 5512.499, 13.7768
6015, 48964, 5512.438, 13.7766
6016, 49373, 5512.377, 13.7765
6017, 48853, 5512.316, 13.7763
6018, 48410, 5512.255, 13.7762
6019, 48334, 5512.193, 13.7760
6020, 48453, 5512.132, 13.7759
6021, 48641, 5512.071, 13.7757
6022, 48693, 5512.010, 13.7756
6023, 48292, 5511.949, 13.7754
6024, 47511, 5511.888, 13.7753
6025, 46823, 5511.827, 13.7751
6026, 46242, 5511.765, 13.7750
6027, 45038, 5511.704, 13.7748
6028, 42903, 5511.643, 13.7747
6029, 40895, 5511.582, 13.7745
6030, 40366, 5511.521, 13.7744
6031, 41148, 5511.460, 13.7742
6032, 41721, 5511.399, 13.7740
6033, 41216, 5511.338, 13.7739
6034, 40378, 5511.276, 13.7737
6035, 40289, 5511.215, 13.7736
6036, 40976, 5511.154, 13.7734
6037, 41727, 5511.093, 13.7733
6038, 42061, 5511.032, 13.7731
6039, 41739, 5510.971, 13.7730
6040, 40476, 5510.910, 13.7728
6041, 38518, 5510.848, 13.7727
6042, 37144, 5510.787, 13.7725
6043, 37613, 5510.726, 13.7724
6044, 39619, 5510.665, 13.7722
6045, 41500, 5510.604, 13.7721
6046, 42029, 5510.543, 13.7719
6047, 41309, 5510.482, 13.7718
6048, 39977, 5510.421, 13.7716
6049, 38426, 5510.359, 13.7715
6050, 37125, 5510.298, 13.7713
6051, 36843, 5510.237, 13.7711
6052, 37874, 5510.176, 13.7710
6053, 39464, 5510.115, 13.7708
6054, 40569, 5510.054, 13.7707
6055, 40927, 5509.993, 13.7705
6056, 40976, 5509.931, 13.7704
6057, 40950, 5509.870, 13.7702
6058, 40594, 5509.809, 13.7701
6059, 39648, 5509.748, 13.7699
6060, 38186, 5509.687, 13.7698
6061, 36505, 5509.626, 13.7696
6062, 35020, 5509.565, 13.7695
6063, 34238, 5509.504, 13.7693
6064, 34465, 5509.442, 13.7692
6065, 35502, 5509.381, 13.7690
6066, 36801, 5509.320, 13.7689
6067, 37898, 5509.259, 13.7687
6068, 38589, 5509.198, 13.7685
6069, 38840, 5509.137, 13.7684
6070, 38915, 5509.076, 13.7682
6071, 39407, 5509.014, 13.7681
6072, 40718, 5508.953, 13.7679
6073, 42503, 5508.892, 13.7678
6074, 43996, 5508.831, 13.7676
6075, 44960, 5508.770, 13.7675
6076, 45843, 5508.709, 13.7673
6077, 46994, 5508.648, 13.7672
6078, 48203, 5508.587, 13.7670
6079, 49290, 5508.525, 13.7669
6080, 50546, 5508.464, 13.7667
6081, 52089, 5508.403, 13.7666
6082, 53228, 5508.342, 13.7664
6083, 53165, 5508.281, 13.7663
6084, 52166, 5508.220, 13.7661
6085, 51310, 5508.159, 13.7660
6086, 51054, 5508.097, 13.7658
6087, 50756, 5508.036, 13.7656
6088, 49787, 5507.975, 13.7655
6089, 48385, 5507.914, 13.7653
6090, 47067, 5507.853, 13.7652
6091, 45816, 5507.792, 13.7650
6092, 44461, 5507.731, 13.7649
6093, 43320, 5507.670, 13.7647
6094, 42761, 5507.608, 13.7646
6095, 42424, 5507.547, 13.7644
6096, 41681, 5507.486, 13.7643
6097, 40676, 5507.425, 13.7641
6098, 40057, 5507.364, 13.7640
6099, 39703, 5507.303, 13.7638
6100, 38704, 5507.242, 13.7637
6101, 36961, 5507.180, 13.7635
6102, 35902, 5507.119, 13.7634
6103, 36944, 5507.058, 13.7632
6104, 39732, 5506.997, 13.7630
6105, 42597, 5506.936, 13.7629
6106, 44376, 5506.875, 13.7627
6107, 45167, 5506.814, 13.7626
6108, 45512, 5506.753, 13.7624
6109, 45549, 5506.691, 13.7623
6110, 45090, 5506.630, 13.7621
6111, 43955, 5506.569, 13.7620
6112, 42070, 5506.508, 13.7618
6113, 39585, 5506.447, 13.7617
6114, 37066, 5506.386, 13.7615
6115, 35337, 5506.325, 13.7614
6116, 34951, 5506.263, 13.7612
6117, 35825, 5506.202, 13.7611
6118, 37356, 5506.141, 13.7609
6119, 38818, 5506.080, 13.7608
6120, 39815, 5506.019, 13.7606
6121, 40554, 5505.958, 13.7605
6122, 41628, 5505.897, 13.7603
6123, 43349, 5505.836, 13.7601
6124, 45262, 5505.774, 13.7600
6125, 46427, 5505.713, 13.7598
6126, 46155, 5505.652, 13.7597
6127, 44548, 5505.591, 13.7595
6128, 42549, 5505.530, 13.7594
6129, 41482, 5505.469, 13.7592
6130, 42099, 5505.408, 13.7591
6131, 43773, 5505.346, 13.7589
6132, 44963, 5505.285, 13.7588
6133, 44768, 5505.224, 13.7586
6134, 43762, 5505.163, 13.7585
6135, 42964, 5505.102, 13.7583
6136, 42459, 5505.041, 13.7582
6137, 41643, 5504.980, 13.7580
6138, 40545, 5504.919, 13.7579
6139, 40022, 5504.857, 13.7577
6140, 40598, 5504.796, 13.7575
6141, 41834, 5504.735, 13.7574
6142, 43097, 5504.674, 13.7572
6143, 44330, 5504.613, 13.7571
6144, 45684, 5504.552, 13.7569
6145, 46900, 5504.491, 13.7568
6146, 47572, 5504.429, 13.7566
6147, 47688, 5504.368, 13.7565
6148, 47439, 5504.307, 13.7563
6149, 46668, 5504.246, 13.7562
6150, 45104, 5504.185, 13.7560
6151, 43206, 5504.124, 13.7559
6152, 42197, 5504.063, 13.7557
6153, 42796, 5504.002, 13.7556
6154, 44114, 5503.940, 13.7554
6155, 44358, 5503.879, 13.7553
6156, 42768, 5503.818, 13.7551
6157, 40484, 5503.757, 13.7550
6158, 39224, 5503.696, 13.7548
6159, 39436, 5503.635, 13.7546
6160, 40190, 5503.574, 13.7545
6161, 40585, 5503.512, 13.7543
6162, 40483, 5503.451, 13.7542
6163, 39971, 5503.390, 13.7540
6164, 39025, 5503.329, 13.7539
6165, 38174, 5503.268, 13.7537
6166, 38591, 5503.207, 13.7536
6167, 40769, 5503.146, 13.7534
6168, 43543, 5503.085, 13.7533
6169, 45175, 5503.023, 13.7531
6170, 45114, 5502.962, 13.7530
6171, 44094, 5502.901, 13.7528
6172, 42954, 5502.840, 13.7527
6173, 42165, 5502.779, 13.7525
6174, 42190, 5502.718, 13.7524
6175, 43232, 5502.657, 13.7522
6176, 44615, 5502.595, 13.7520
6177, 45391, 5502.534, 13.7519
6178, 45623, 5502.473, 13.7517
6179, 46282, 5502.412, 13.7516
6180, 47793, 5502.351, 13.7514
6181, 49648, 5502.290, 13.7513
6182, 51613, 5502.229, 13.7511
6183, 54189, 5502.168, 13.7510
6184, 57369, 5502.106, 13.7508
6185, 59870, 5502.045, 13.7507
6186, 60394, 5501.984, 13.7505
6187, 59026, 5501.923, 13.7504
6188, 56808, 5501.862, 13.7502
6189, 54509, 5501.801, 13.7501
6190, 52483, 5501.740, 13.7499
6191, 51093, 5501.679, 13.7498
6192, 50375, 5501.617, 13.7496
6193, 49606, 5501.556, 13.7495
6194, 48023, 5501.495, 13.7493
6195, 45893, 5501.434, 13.7491
6196, 44225, 5501.373, 13.7490
6197, 43572, 5501.312, 13.7488
6198, 43723, 5501.251, 13.7487
6199, 44376, 5501.189, 13.7485
6200, 45393, 5501.128, 13.7484
6201, 46442, 5501.067, 13.7482
6202, 47141, 5501.006, 13.7481
6203, 47619, 5500.945, 13.7479
6204, 48257, 5500.884, 13.7478
6205, 48734, 5500.823, 13.7476
6206, 48078, 5500.762, 13.7475
6207, 46051, 5500.700, 13.7473
6208, 43921, 5500.639, 13.7472
6209, 43296, 5500.578, 13.7470
6210, 44414, 5500.517, 13.7469
6211, 46104, 5500.456, 13.7467
6212, 47210, 5500.395, 13.7465
6213, 47564, 5500.334, 13.7464
6214, 47621, 5500.272, 13.7462
6215, 47809, 5500.211, 13.7461
6216, 48502, 5500.150, 13.7459
6217, 50055, 5500.089, 13.7458
6218, 52204, 5500.028, 13.7456
6219, 53576, 5499.967, 13.7455
6220, 52632, 5499.906, 13.7453
6221, 49415, 5499.845, 13.7452
6222, 45782, 5499.783, 13.7450
6223, 43455, 5499.722, 13.7449
6224, 42274, 5499.661, 13.7447
6225, 41023, 5499.600, 13.7446
6226, 39559, 5499.539, 13.7444
6227, 39097, 5499.478, 13.7443
6228, 40330, 5499.417, 13.7441
6229, 42345, 5499.355, 13.7440
6230, 43817, 5499.294, 13.7438
6231, 44519, 5499.233, 13.7436
6232, 44992, 5499.172, 13.7435
6233, 45397, 5499.111, 13.7433
6234, 45491, 5499.050, 13.7432
6235, 45422, 5498.989, 13.7430
6236, 45656, 5498.928, 13.7429
6237, 46104, 5498.866, 13.7427
6238, 46008, 5498.805, 13.7426
6239, 44868, 5498.744, 13.7424
6240, 43093, 5498.683, 13.7423
6241, 41604, 5498.622, 13.7421
6242, 41090, 5498.561, 13.7420
6243, 41681, 5498.500, 13.7418
6244, 42988, 5498.438, 13.7417
6245, 44417, 5498.377, 13.7415
6246, 45739, 5498.316, 13.7414
6247, 47353, 5498.255, 13.7412
6248, 49705, 5498.194, 13.7410
6249, 52401, 5498.133, 13.7409
6250, 54264, 5498.072, 13.7407
6251, 54400, 5498.011, 13.7406
6252, 53023, 5497.949, 13.7404
6253, 51170, 5497.888, 13.7403
6254, 49820, 5497.827, 13.7401
6255, 49357, 5497.766, 13.7400
6256, 49642, 5497.705, 13.7398
6257, 50331, 5497.644, 13.7397
6258, 51111, 5497.583, 13.7395
6259, 51783, 5497.521, 13.7394
6260, 52276, 5497.460, 13.7392
6261, 52723, 5497.399, 13.7391
6262, 53404, 5497.338, 13.7389
6263, 54331, 5497.277, 13.7388
6264, 54793, 5497.216, 13.7386
6265, 53708, 5497.155, 13.7385
6266, 50802, 5497.094, 13.7383
6267, 47224, 5497.032, 13.7381
6268, 44631, 5496.971, 13.7380
6269, 43745, 5496.910, 13.7378
6270, 44113, 5496.849, 13.7377
6271, 45079, 5496.788, 13.7375
6272, 46389, 5496.727, 13.7374
6273, 47876, 5496.666, 13.7372
6274, 49184, 5496.604, 13.7371
6275, 50185, 5496.543, 13.7369
6276, 51204, 5496.482, 13.7368
6277, 52366, 5496.421, 13.7366
6278, 52991, 5496.360, 13.7365
6279, 52235, 5496.299, 13.7363
6280, 50275, 5496.238, 13.7362
6281, 48378, 5496.177, 13.7360
6282, 47661, 5496.115, 13.7359
6283, 48215, 5496.054, 13.7357
6284, 49637, 5495.993, 13.7355
6285, 51842, 5495.932, 13.7354
6286, 54763, 5495.871, 13.7352
6287, 57409, 5495.810, 13.7351
6288, 58067, 5495.749, 13.7349
6289, 55924, 5495.687, 13.7348
6290, 52210, 5495.626, 13.7346
6291, 49264, 5495.565, 13.7345
6292, 48459, 5495.504, 13.7343
6293, 49195, 5495.443, 13.7342
6294, 49858, 5495.382, 13.7340
6295, 49505, 5495.321, 13.7339
6296, 48571, 5495.260, 13.7337
6297, 48187, 5495.198, 13.7336
6298, 48959, 5495.137, 13.7334
6299, 50399, 5495.076, 13.7333
6300, 51523, 5495.015, 13.7331
6301, 51854, 5494.954, 13.7330
6302, 51712, 5494.893, 13.7328
6303, 51591, 5494.832, 13.7326
6304, 51584, 5494.770, 13.7325
6305, 51466, 5494.709, 13.7323
6306, 50917, 5494.648, 13.7322
6307, 49452, 5494.587, 13.7320
6308, 46712, 5494.526, 13.7319
6309, 43336, 5494.465, 13.7317
6310, 41093, 5494.404, 13.7316
6311, 41311, 5494.343, 13.7314
6312, 43318, 5494.281, 13.7313
6313, 45235, 5494.220, 13.7311
6314, 46216, 5494.159, 13.7310
6315, 47069, 5494.098, 13.7308
6316, 48544, 5494.037, 13.7307
6317, 50059, 5493.976, 13.7305
6318, 50626, 5493.915, 13.7304
6319, 50311, 5493.853, 13.7302
6320, 49971, 5493.792, 13.7300
6321, 50050, 5493.731, 13.7299
6322, 50322, 5493.670, 13.7297
6323, 50593, 5493.609, 13.7296
6324, 50948, 5493.548, 13.7294
6325, 51375, 5493.487, 13.7293
6326, 51662, 5493.426, 13.7291
6327, 51722, 5493.364, 13.7290
6328, 51685, 5493.303, 13.7288
6329, 51672, 5493.242, 13.7287
6330, 51736, 5493.181, 13.7285
6331, 51902, 5493.120, 13.7284
6332, 52035, 5493.059, 13.7282
6333, 51746, 5492.998, 13.7281
6334, 50690, 5492.936, 13.7279
6335, 48902, 5492.875, 13.7278
6336, 46753, 5492.814, 13.7276
6337, 44775, 5492.753, 13.7275
6338, 43646, 5492.692, 13.7273
6339, 43888, 5492.631, 13.7271
6340, 45188, 5492.570, 13.7270
6341, 46342, 5492.509, 13.7268
6342, 46397, 5492.447, 13.7267
6343, 45789, 5492.386, 13.7265
6344, 45866, 5492.325, 13.7264
6345, 47270, 5492.264, 13.7262
6346, 49219, 5492.203, 13.7261
6347, 50496, 5492.142, 13.7259
6348, 50785, 5492.081, 13.7258
6349, 50792, 5492.019, 13.7256
6350, 51176, 5491.958, 13.7255
6351, 51658, 5491.897, 13.7253
6352, 51323, 5491.836, 13.7252
6353, 49742, 5491.775, 13.7250
6354, 47578, 5491.714, 13.7249
6355, 45926, 5491.653, 13.7247
6356, 45297, 5491.592, 13.7245
6357, 45575, 5491.530, 13.7244
6358, 46696, 5491.469, 13.7242
6359, 48698, 5491.408, 13.7241
6360, 51000, 5491.347, 13.7239
6361, 52319, 5491.286, 13.7238
6362, 51788, 5491.225, 13.7236
6363, 49837, 5491.164, 13.7235
6364, 47676, 5491.103, 13.7233
6365, 46179, 5491.041, 13.7232
6366, 45428, 5490.980, 13.7230
6367, 44941, 5490.919, 13.7229
6368, 44048, 5490.858, 13.7227
6369, 42413, 5490.797, 13.7226
6370, 40523, 5490.736, 13.7224
6371, 39338, 5490.675, 13.7223
6372, 39240, 5490.613, 13.7221
6373, 39704, 5490.552, 13.7220
6374, 40218, 5490.491, 13.7218
6375, 40911, 5490.430, 13.7216
6376, 41948, 5490.369, 13.7215
6377, 42988, 5490.308, 13.7213
6378, 43876, 5490.247, 13.7212
6379, 45285, 5490.186, 13.7210
6380, 47793, 5490.124, 13.7209
6381, 50606, 5490.063, 13.7207
6382, 52010, 5490.002, 13.7206
6383, 51055, 5489.941, 13.7204
6384, 48249, 5489.880, 13.7203
6385, 44827, 5489.819, 13.7201
6386, 41958, 5489.758, 13.7200
6387, 40452, 5489.696, 13.7198
6388, 40360, 5489.635, 13.7197
6389, 40731, 5489.574, 13.7195
6390, 40330, 5489.513, 13.7194
6391, 38811, 5489.452, 13.7192
6392, 36900, 5489.391, 13.7190
6393, 35540, 5489.330, 13.7189
6394, 35280, 5489.269, 13.7187
6395, 36327, 5489.207, 13.7186
6396, 38700, 5489.146, 13.7184
6397, 42174, 5489.085, 13.7183
6398, 46356, 5489.024, 13.7181
6399, 50715, 5488.963, 13.7180
6400, 54518, 5488.902, 13.7178
6401, 57108, 5488.841, 13.7177
6402, 58533, 5488.779, 13.7175
6403, 59385, 5488.718, 13.7174
6404, 59658, 5488.657, 13.7172
6405, 58519, 5488.596, 13.7171
6406, 55822, 5488.535, 13.7169
6407, 53100, 5488.474, 13.7168
6408, 52063, 5488.413, 13.7166
6409, 52591, 5488.352, 13.7165
6410, 53195, 5488.290, 13.7163
6411, 52924, 5488.229, 13.7161
6412, 51694, 5488.168, 13.7160
6413, 49232, 5488.107, 13.7158
6414, 45343, 5488.046, 13.7157
6415, 41122, 5487.985, 13.7155
6416, 38346, 5487.924, 13.7154
6417, 37457, 5487.862, 13.7152
6418, 37516, 5487.801, 13.7151
6419, 38332, 5487.740, 13.7149
6420, 40927, 5487.679, 13.7148
6421, 45217, 5487.618, 13.7146
6422, 48868, 5487.557, 13.7145
6423, 49618, 5487.496, 13.7143
6424, 47731, 5487.435, 13.7142
6425, 45126, 5487.373, 13.7140
6426, 43062, 5487.312, 13.7139
6427, 41763, 5487.251, 13.7137
6428, 41428, 5487.190, 13.7135
6429, 42212, 5487.129, 13.7134
6430, 43543, 5487.068, 13.7132
6431, 44572, 5487.007, 13.7131
6432, 45109, 5486.945, 13.7129
6433, 45306, 5486.884, 13.7128
6434, 44850, 5486.823, 13.7126
6435, 43418, 5486.762, 13.7125
6436, 41613, 5486.701, 13.7123
6437, 40351, 5486.640, 13.7122
6438, 39511, 5486.579, 13.7120
6439, 38236, 5486.518, 13.7119
6440, 36562, 5486.456, 13.7117
6441, 35593, 5486.395, 13.7116
6442, 35797, 5486.334, 13.7114
6443, 36114, 5486.273, 13.7113
6444, 35328, 5486.212, 13.7111
6445, 33610, 5486.151, 13.7109
6446, 32140, 5486.090, 13.7108
6447, 31657, 5486.028, 13.7106
6448, 31994, 5485.967, 13.7105
6449, 32759, 5485.906, 13.7103
6450, 33815, 5485.845, 13.7102
6451, 35003, 5485.784, 13.7100
6452, 35948, 5485.723, 13.7099
6453, 36441, 5485.662, 13.7097
6454, 36783, 5485.601, 13.7096
6455, 37355, 5485.539, 13.7094
6456, 37939, 5485.478, 13.7093
6457, 37931, 5485.417, 13.7091
6458, 37450, 5485.356, 13.7090
6459, 37675, 5485.295, 13.7088
6460, 39511, 5485.234, 13.7087
6461, 42235, 5485.173, 13.7085
6462, 44226, 5485.111, 13.7084
6463, 45077, 5485.050, 13.7082
6464, 46146, 5484.989, 13.7080
6465, 48720, 5484.928, 13.7079
6466, 52286, 5484.867, 13.7077
6467, 55089, 5484.806, 13.7076
6468, 55924, 5484.745, 13.7074
6469, 54943, 5484.684, 13.7073
6470, 53135, 5484.622, 13.7071
6471, 51576, 5484.561, 13.7070
6472, 50871, 5484.500, 13.7068
6473, 50674, 5484.439, 13.7067
6474, 49839, 5484.378, 13.7065
6475, 47491, 5484.317, 13.7064
6476, 43955, 5484.256, 13.7062
6477, 40389, 5484.194, 13.7061
6478, 37714, 5484.133, 13.7059
6479, 36183, 5484.072, 13.7058
6480, 35741, 5484.011, 13.7056
6481, 36239, 5483.950, 13.7054
6482, 37363, 5483.889, 13.7053
6483, 38743, 5483.828, 13.7051
6484, 40223, 5483.767, 13.7050
6485, 41767, 5483.705, 13.7048
6486, 43099, 5483.644, 13.7047
6487, 43687, 5483.583, 13.7045
6488, 43166, 5483.522, 13.7044
6489, 41670, 5483.461, 13.7042
6490, 39856, 5483.400, 13.7041
6491, 38609, 5483.339, 13.7039
6492, 38468, 5483.277, 13.7038
6493, 39092, 5483.216, 13.7036
6494, 39473, 5483.155, 13.7035
6495, 38846, 5483.094, 13.7033
6496, 37343, 5483.033, 13.7032
6497, 35649, 5482.972, 13.7030
6498, 34290, 5482.911, 13.7029
6499, 33437, 5482.850, 13.7027
6500, 33130, 5482.788, 13.7025
6501, 33352, 5482.727, 13.7024
6502, 33947, 5482.666, 13.7022
6503, 34694, 5482.605, 13.7021
6504, 35432, 5482.544, 13.7019
6505, 36110, 5482.483, 13.7018
6506, 36818, 5482.422, 13.7016
6507, 37719, 5482.360, 13.7015
6508, 38672, 5482.299, 13.7013
6509, 39004, 5482.238, 13.7012
6510, 38148, 5482.177, 13.7010
6511, 36635, 5482.116, 13.7009
6512, 35946, 5482.055, 13.7007
6513, 37122, 5481.994, 13.7006
6514, 39844, 5481.933, 13.7004
6515, 42988, 5481.871, 13.7003
6516, 45584, 5481.810, 13.7001
6517, 47038, 5481.749, 13.6999
6518, 47064, 5481.688, 13.6998
6519, 45864, 5481.627, 13.6996
6520, 44078, 5481.566, 13.6995
6521, 42237, 5481.505, 13.6993
6522, 40691, 5481.443, 13.6992
6523, 40129, 5481.382, 13.6990
6524, 41359, 5481.321, 13.6989
6525, 44074, 5481.260, 13.6987
6526, 46618, 5481.199, 13.6986
6527, 47741, 5481.138, 13.6984
6528, 48020, 5481.077, 13.6983
6529, 48817, 5481.016, 13.6981
6530, 50419, 5480.954, 13.6980
6531, 52057, 5480.893, 13.6978
6532, 53220, 5480.832, 13.6977
6533, 53806, 5480.771, 13.6975
6534, 53317, 5480.710, 13.6974
6535, 51179, 5480.649, 13.6972
6536, 48046, 5480.588, 13.6970
6537, 45651, 5480.526, 13.6969
6538, 45008, 5480.465, 13.6967
6539, 45459, 5480.404, 13.6966
6540, 45811, 5480.343, 13.6964
6541, 45691, 5480.282, 13.6963
6542, 45487, 5480.221, 13.6961
6543, 45616, 5480.160, 13.6960
6544, 46310, 5480.099, 13.6958
6545, 47609, 5480.037, 13.6957
6546, 49101, 5479.976, 13.6955
6547, 49893, 5479.915, 13.6954
6548, 49214, 5479.854, 13.6952
6549, 47070, 5479.793, 13.6951
6550, 44394, 5479.732, 13.6949
6551, 42698, 5479.671, 13.6948
6552, 43248, 5479.610, 13.6946
6553, 45984, 5479.548, 13.6944
6554, 49230, 5479.487, 13.6943
6555, 50957, 5479.426, 13.6941
6556, 50506, 5479.365, 13.6940
6557, 48816, 5479.304, 13.6938
6558, 47158, 5479.243, 13.6937
6559, 46186, 5479.182, 13.6935
6560, 46052, 5479.120, 13.6934
6561, 46627, 5479.059, 13.6932
6562, 47359, 5478.998, 13.6931
6563, 47508, 5478.937, 13.6929
6564, 46886, 5478.876, 13.6928
6565, 46009, 5478.815, 13.6926
6566, 45417, 5478.754, 13.6925
6567, 45200, 5478.693, 13.6923
6568, 45162, 5478.631, 13.6922
6569, 44952, 5478.570, 13.6920
6570, 44076, 5478.509, 13.6919
6571, 42421, 5478.448, 13.6917
6572, 40822, 5478.387, 13.6915
6573, 40447, 5478.326, 13.6914
6574, 41363, 5478.265, 13.6912
6575, 42428, 5478.203, 13.6911
6576, 42773, 5478.142, 13.6909
6577, 42639, 5478.081, 13.6908
6578, 42494, 5478.020, 13.6906
6579, 42175, 5477.959, 13.6905
6580, 41534, 5477.898, 13.6903
6581, 41152, 5477.837, 13.6902
6582, 41695, 5477.776, 13.6900
6583, 43045, 5477.714, 13.6899
6584, 44779, 5477.653, 13.6897
6585, 46982, 5477.592, 13.6896
6586, 49809, 5477.531, 13.6894
6587, 52631, 5477.470, 13.6893
6588, 54508, 5477.409, 13.6891
6589, 55313, 5477.348, 13.6889
6590, 55507, 5477.286, 13.6888
6591, 55082, 5477.225, 13.6886
6592, 53786, 5477.164, 13.6885
6593, 52319, 5477.103, 13.6883
6594, 52054, 5477.042, 13.6882
6595, 53145, 5476.981, 13.6880
6596, 53954, 5476.920, 13.6879
6597, 53102, 5476.859, 13.6877
6598, 51285, 5476.797, 13.6876
6599, 50145, 5476.736, 13.6874
6600, 49917, 5476.675, 13.6873
6601, 49312, 5476.614, 13.6871
6602, 47593, 5476.553, 13.6870
6603, 45590, 5476.492, 13.6868
6604, 44402, 5476.431, 13.6867
6605, 43993, 5476.369, 13.6865
6606, 43664, 5476.308, 13.6864
6607, 43303, 5476.247, 13.6862
6608, 43477, 5476.186, 13.6860
6609, 44563, 5476.125, 13.6859
6610, 46407, 5476.064, 13.6857
6611, 48680, 5476.003, 13.6856
6612, 50980, 5475.942, 13.6854
6613, 52675, 5475.880, 13.6853
6614, 53232, 5475.819, 13.6851
6615, 52806, 5475.758, 13.6850
6616, 52092, 5475.697, 13.6848
6617, 51565, 5475.636, 13.6847
6618, 51252, 5475.575, 13.6845
6619, 51145, 5475.514, 13.6844
6620, 51178, 5475.452, 13.6842
6621, 50820, 5475.391, 13.6841
6622, 49477, 5475.330, 13.6839
6623, 47594, 5475.269, 13.6838
6624, 46587, 5475.208, 13.6836
6625, 47177, 5475.147, 13.6834
6626, 48469, 5475.086, 13.6833
6627, 49269, 5475.025, 13.6831
6628, 49627, 5474.963, 13.6830
6629, 50225, 5474.902, 13.6828
6630, 50751, 5474.841, 13.6827
6631, 50060, 5474.780, 13.6825
6632, 47899, 5474.719, 13.6824
6633, 45545, 5474.658, 13.6822
6634, 44444, 5474.597, 13.6821
6635, 44873, 5474.535, 13.6819
6636, 46092, 5474.474, 13.6818
6637, 47239, 5474.413, 13.6816
6638, 47843, 5474.352, 13.6815
6639, 47830, 5474.291, 13.6813
6640, 47231, 5474.230, 13.6812
6641, 45871, 5474.169, 13.6810
6642, 43599, 5474.108, 13.6809
6643, 41080, 5474.046, 13.6807
6644, 39708, 5473.985, 13.6805
6645, 40026, 5473.924, 13.6804
6646, 40737, 5473.863, 13.6802
6647, 40305, 5473.802, 13.6801
6648, 39203, 5473.741, 13.6799
6649, 39339, 5473.680, 13.6798
6650, 41301, 5473.618, 13.6796
6651, 43621, 5473.557, 13.6795
6652, 44972, 5473.496, 13.6793
6653, 45549, 5473.435, 13.6792
6654, 45643, 5473.374, 13.6790
6655, 44439, 5473.313, 13.6789
6656, 41520, 5473.252, 13.6787
6657, 38443, 5473.191, 13.6786
6658, 37311, 5473.129, 13.6784
6659, 38264, 5473.068, 13.6783
6660, 39713, 5473.007, 13.6781
6661, 40676, 5472.946, 13.6779
6662, 41479, 5472.885, 13.6778
6663, 42320, 5472.824, 13.6776
6664, 42591, 5472.763, 13.6775
6665, 42041, 5472.701, 13.6773
6666, 41493, 5472.640, 13.6772
6667, 41884, 5472.579, 13.6770
6668, 43244, 5472.518, 13.6769
6669, 44940, 5472.457, 13.6767
6670, 46233, 5472.396, 13.6766
6671, 46362, 5472.335, 13.6764
6672, 44876, 5472.274, 13.6763
6673, 42414, 5472.212, 13.6761
6674, 40512, 5472.151, 13.6760
6675, 40071, 5472.090, 13.6758
6676, 40490, 5472.029, 13.6757
6677, 40908, 5471.968, 13.6755
6678, 41728, 5471.907, 13.6754
6679, 43957, 5471.846, 13.6752
6680, 47221, 5471.784, 13.6750
6681, 49505, 5471.723, 13.6749
6682, 49321, 5471.662, 13.6747
6683, 47419, 5471.601, 13.6746
6684, 45780, 5471.540, 13.6744
6685, 45350, 5471.479, 13.6743
6686, 45538, 5471.418, 13.6741
6687, 45716, 5471.357, 13.6740
6688, 46244, 5471.295, 13.6738
6689, 47547, 5471.234, 13.6737
6690, 48911, 5471.173, 13.6735
6691, 49008, 5471.112, 13.6734
6692, 47515, 5471.051, 13.6732
6693, 45531, 5470.990, 13.6731
6694, 44303, 5470.929, 13.6729
6695, 44076, 5470.867, 13.6728
6696, 44394, 5470.806, 13.6726
6697, 44991, 5470.745, 13.6724
6698, 45921, 5470.684, 13.6723
6699, 47045, 5470.623, 13.6721
6700, 47807, 5470.562, 13.6720
6701, 47628, 5470.501, 13.6718
6702, 46382, 5470.440, 13.6717
6703, 44527, 5470.378, 13.6715
6704, 42829, 5470.317, 13.6714
6705, 41877, 5470.256, 13.6712
6706, 41781, 5470.195, 13.6711
6707, 42411, 5470.134, 13.6709
6708, 43790, 5470.073, 13.6708
6709, 45934, 5470.012, 13.6706
6710, 48399, 5469.950, 13.6705
6711, 50351, 5469.889, 13.6703
6712, 51283, 5469.828, 13.6702
6713, 51372, 5469.767, 13.6700
6714, 51004, 5469.706, 13.6699
6715, 50224, 5469.645, 13.6697
6716, 48905, 5469.584, 13.6695
6717, 47191, 5469.523, 13.6694
6718, 45569, 5469.461, 13.6692
6719, 44533, 5469.400, 13.6691
6720, 44240, 5469.339, 13.6689
6721, 44420, 5469.278, 13.6688
6722, 44659, 5469.217, 13.6686
6723, 44956, 5469.156, 13.6685
6724, 45764, 5469.095, 13.6683
6725, 47124, 5469.034, 13.6682
6726, 48087, 5468.972, 13.6680
6727, 47783, 5468.911, 13.6679
6728, 46999, 5468.850, 13.6677
6729, 47629, 5468.789, 13.6676
6730, 50220, 5468.728, 13.6674
6731, 52982, 5468.667, 13.6673
6732, 53824, 5468.606, 13.6671
6733, 52636, 5468.544, 13.6669
6734, 50875, 5468.483, 13.6668
6735, 49707, 5468.422, 13.6666
6736, 49452, 5468.361, 13.6665
6737, 50173, 5468.300, 13.6663
6738, 51553, 5468.239, 13.6662
6739, 52418, 5468.178, 13.6660
6740, 51710, 5468.117, 13.6659
6741, 50093, 5468.055, 13.6657
6742, 49607, 5467.994, 13.6656
6743, 51318, 5467.933, 13.6654
6744, 54051, 5467.872, 13.6653
6745, 55782, 5467.811, 13.6651
6746, 55613, 5467.750, 13.6650
6747, 54055, 5467.689, 13.6648
6748, 52001, 5467.627, 13.6647
6749, 50003, 5467.566, 13.6645
6750, 48307, 5467.505, 13.6644
6751, 47090, 5467.444, 13.6642
6752, 46595, 5467.383, 13.6640
6753, 47060, 5467.322, 13.6639
6754, 48364, 5467.261, 13.6637
6755, 49832, 5467.200, 13.6636
6756, 50690, 5467.138, 13.6634
6757, 50754, 5467.077, 13.6633
6758, 50457, 5467.016, 13.6631
6759, 50274, 5466.955, 13.6630
6760, 50430, 5466.894, 13.6628
6761, 50980, 5466.833, 13.6627
6762, 51747, 5466.772, 13.6625
6763, 52230, 5466.710, 13.6624
6764, 52024, 5466.649, 13.6622
6765, 51258, 5466.588, 13.6621
6766, 50226, 5466.527, 13.6619
6767, 48715, 5466.466, 13.6618
6768, 46372, 5466.405, 13.6616
6769, 43683, 5466.344, 13.6614
6770, 41835, 5466.283, 13.6613
6771, 41374, 5466.221, 13.6611
6772, 41630, 5466.160, 13.6610
6773, 41782, 5466.099, 13.6608
6774, 41863, 5466.038, 13.6607
6775, 42343, 5465.977, 13.6605
6776, 43173, 5465.916, 13.6604
6777, 43773, 5465.855, 13.6602
6778, 43699, 5465.793, 13.6601
6779, 43039, 5465.732, 13.6599
6780, 42310, 5465.671, 13.6598
6781, 42111, 5465.610, 13.6596
6782, 42583, 5465.549, 13.6595
6783, 43133, 5465.488, 13.6593
6784, 43069, 5465.427, 13.6592
6785, 42641, 5465.366, 13.6590
6786, 42940, 5465.304, 13.6589
6787, 44563, 5465.243, 13.6587
6788, 46865, 5465.182, 13.6585
6789, 48775, 5465.121, 13.6584
6790, 49855, 5465.060, 13.6582
6791, 50227, 5464.999, 13.6581
6792, 49954, 5464.938, 13.6579
6793, 49002, 5464.876, 13.6578
6794, 47422, 5464.815, 13.6576
6795, 45159, 5464.754, 13.6575
6796, 42096, 5464.693, 13.6573
6797, 38679, 5464.632, 13.6572
6798, 36098, 5464.571, 13.6570
6799, 35244, 5464.510, 13.6569
6800, 35742, 5464.449, 13.6567
6801, 36459, 5464.387, 13.6566
6802, 36736, 5464.326, 13.6564
6803, 36726, 5464.265, 13.6563
6804, 36934, 5464.204, 13.6561
6805, 37972, 5464.143, 13.6559
6806, 40341, 5464.082, 13.6558
6807, 43702, 5464.021, 13.6556
6808, 46573, 5463.959, 13.6555
6809, 47518, 5463.898, 13.6553
6810, 46618, 5463.837, 13.6552
6811, 45154, 5463.776, 13.6550
6812, 43991, 5463.715, 13.6549
6813, 43027, 5463.654, 13.6547
6814, 42160, 5463.593, 13.6546
6815, 41889, 5463.532, 13.6544
6816, 42721, 5463.470, 13.6543
6817, 44748, 5463.409, 13.6541
6818, 47996, 5463.348, 13.6540
6819, 52348, 5463.287, 13.6538
6820, 56665, 5463.226, 13.6537
6821, 58918, 5463.165, 13.6535
6822, 58100, 5463.104, 13.6534
6823, 55648, 5463.042, 13.6532
6824, 54092, 5462.981, 13.6530
6825, 54363, 5462.920, 13.6529
6826, 55060, 5462.859, 13.6527
6827, 54308, 5462.798, 13.6526
6828, 51681, 5462.737, 13.6524
6829, 48184, 5462.676, 13.6523
6830, 45050, 5462.615, 13.6521
6831, 43008, 5462.553, 13.6520
6832, 42335, 5462.492, 13.6518
6833, 42918, 5462.431, 13.6517
6834, 44089, 5462.370, 13.6515
6835, 44821, 5462.309, 13.6514
6836, 44510, 5462.248, 13.6512
6837, 43521, 5462.187, 13.6511
6838, 42733, 5462.125, 13.6509
6839, 42437, 5462.064, 13.6508
6840, 41996, 5462.003, 13.6506
6841, 40876, 5461.942, 13.6504
6842, 39731, 5461.881, 13.6503
6843, 39996, 5461.820, 13.6501
6844, 42346, 5461.759, 13.6500
6845, 46099, 5461.698, 13.6498
6846, 50267, 5461.636, 13.6497
6847, 54503, 5461.575, 13.6495
6848, 58472, 5461.514, 13.6494
6849, 60918, 5461.453, 13.6492
6850, 60511, 5461.392, 13.6491
6851, 57726, 5461.331, 13.6489
6852, 54838, 5461.270, 13.6488
6853, 53542, 5461.208, 13.6486
6854, 53233, 5461.147, 13.6485
6855, 52297, 5461.086, 13.6483
6856, 50441, 5461.025, 13.6482
6857, 48743, 5460.964, 13.6480
6858, 47737, 5460.903, 13.6479
6859, 46745, 5460.842, 13.6477
6860, 45353, 5460.781, 13.6475
6861, 44327, 5460.719, 13.6474
6862, 44331, 5460.658, 13.6472
6863, 44654, 5460.597, 13.6471
6864, 44241, 5460.536, 13.6469
6865, 43412, 5460.475, 13.6468
6866, 43374, 5460.414, 13.6466
6867, 44238, 5460.353, 13.6465
6868, 44701, 5460.291, 13.6463
6869, 43945, 5460.230, 13.6462
6870, 42669, 5460.169, 13.6460
6871, 41763, 5460.108, 13.6459
6872, 40863, 5460.047, 13.6457
6873, 39047, 5459.986, 13.6456
6874, 36474, 5459.925, 13.6454
6875, 34519, 5459.864, 13.6453
6876, 34358, 5459.802, 13.6451
6877, 35954, 5459.741, 13.6449
6878, 38334, 5459.680, 13.6448
6879, 40505, 5459.619, 13.6446
6880, 42142, 5459.558, 13.6445
6881, 43613, 5459.497, 13.6443
6882, 45294, 5459.436, 13.6442
6883, 46779, 5459.374, 13.6440
6884, 47127, 5459.313, 13.6439
6885, 46000, 5459.252, 13.6437
6886, 44107, 5459.191, 13.6436
6887, 42271, 5459.130, 13.6434
6888, 40631, 5459.069, 13.6433
6889, 39203, 5459.008, 13.6431
6890, 38628, 5458.947, 13.6430
6891, 39587, 5458.885, 13.6428
6892, 41811, 5458.824, 13.6427
6893, 44328, 5458.763, 13.6425
6894, 46407, 5458.702, 13.6424
6895, 47635, 5458.641, 13.6422
6896, 47430, 5458.580, 13.6420
6897, 45558, 5458.519, 13.6419
6898, 43080, 5458.457, 13.6417
6899, 41788, 5458.396, 13.6416
6900, 42428, 5458.335, 13.6414
6901, 44163, 5458.274, 13.6413
6902, 45845, 5458.213, 13.6411
6903, 46987, 5458.152, 13.6410
6904, 47320, 5458.091, 13.6408
6905, 46464, 5458.030, 13.6407
6906, 44647, 5457.968, 13.6405
6907, 43035, 5457.907, 13.6404
6908, 42714, 5457.846, 13.6402
6909, 43722, 5457.785, 13.6401
6910, 45407, 5457.724, 13.6399
6911, 47137, 5457.663, 13.6398
6912, 48233, 5457.602, 13.6396
6913, 47999, 5457.541, 13.6394
6914, 46598, 5457.479, 13.6393
6915, 45375, 5457.418, 13.6391
6916, 45534, 5457.357, 13.6390
6917, 46818, 5457.296, 13.6388
6918, 48273, 5457.235, 13.6387
6919, 49900, 5457.174, 13.6385
6920, 52570, 5457.113, 13.6384
6921, 56385, 5457.051, 13.6382
6922, 60158, 5456.990, 13.6381
6923, 62726, 5456.929, 13.6379
6924, 63996, 5456.868, 13.6378
6925, 64407, 5456.807, 13.6376
6926, 64108, 5456.746, 13.6375
6927, 63158, 5456.685, 13.6373
6928, 61988, 5456.624, 13.6372
6929, 60981, 5456.562, 13.6370
6930, 59736, 5456.501, 13.6369
6931, 57271, 5456.440, 13.6367
6932, 53137, 5456.379, 13.6365
6933, 48199, 5456.318, 13.6364
6934, 44239, 5456.257, 13.6362
6935, 42703, 5456.196, 13.6361
6936, 43548, 5456.134, 13.6359
6937, 45124, 5456.073, 13.6358
6938, 45321, 5456.012, 13.6356
6939, 43172, 5455.951, 13.6355
6940, 39619, 5455.890, 13.6353
6941, 36810, 5455.829, 13.6352
6942, 36485, 5455.768, 13.6350
6943, 38707, 5455.707, 13.6349
6944, 41939, 5455.645, 13.6347
6945, 44442, 5455.584, 13.6346
6946, 45682, 5455.523, 13.6344
6947, 46296, 5455.462, 13.6343
6948, 46813, 5455.401, 13.6341
6949, 46886, 5455.340, 13.6339
6950, 46062, 5455.279, 13.6338
6951, 44841, 5455.217, 13.6336
6952, 44427, 5455.156, 13.6335
6953, 45570, 5455.095, 13.6333
6954, 48010, 5455.034, 13.6332
6955, 50794, 5454.973, 13.6330
6956, 52716, 5454.912, 13.6329
6957, 52713, 5454.851, 13.6327
6958, 50647, 5454.790, 13.6326
6959, 47727, 5454.728, 13.6324
6960, 45569, 5454.667, 13.6323
6961, 44717, 5454.606, 13.6321
6962, 44634, 5454.545, 13.6320
6963, 45004, 5454.484, 13.6318
6964, 46093, 5454.423, 13.6317
6965, 47603, 5454.362, 13.6315
6966, 48277, 5454.300, 13.6313
6967, 47478, 5454.239, 13.6312
6968, 46455, 5454.178, 13.6310
6969, 47020, 5454.117, 13.6309
6970, 49251, 5454.056, 13.6307
6971, 51417, 5453.995, 13.6306
6972, 52034, 5453.934, 13.6304
6973, 51164, 5453.873, 13.6303
6974, 49680, 5453.811, 13.6301
6975, 48250, 5453.750, 13.6300
6976, 47354, 5453.689, 13.6298
6977, 47435, 5453.628, 13.6297
6978, 48368, 5453.567, 13.6295
6979, 49239, 5453.506, 13.6294
6980, 49262, 5453.445, 13.6292
6981, 48629, 5453.383, 13.6291
6982, 47951, 5453.322, 13.6289
6983, 47206, 5453.261, 13.6288
6984, 45923, 5453.200, 13.6286
6985, 44330, 5453.139, 13.6284
6986, 43566, 5453.078, 13.6283
6987, 44371, 5453.017, 13.6281
6988, 46004, 5452.956, 13.6280
6989, 46845, 5452.894, 13.6278
6990, 45996, 5452.833, 13.6277
6991, 44094, 5452.772, 13.6275
6992, 42691, 5452.711, 13.6274
6993, 42890, 5452.650, 13.6272
6994, 44371, 5452.589, 13.6271
6995, 45555, 5452.528, 13.6269
6996, 44950, 5452.466, 13.6268
6997, 42607, 5452.405, 13.6266
6998, 40218, 5452.344, 13.6265
6999, 39495, 5452.283, 13.6263
7000, 40598, 5452.222, 13.6262
7001, 42357, 5452.161, 13.6260
7002, 43878, 5452.100, 13.6258
7003, 45449, 5452.039, 13.6257
7004, 47697, 5451.977, 13.6255
7005, 50323, 5451.916, 13.6254
7006, 52066, 5451.855, 13.6252
7007, 51926, 5451.794, 13.6251
7008, 50161, 5451.733, 13.6249
7009, 48072, 5451.672, 13.6248
7010, 46777, 5451.611, 13.6246
7011, 46187, 5451.549, 13.6245
7012, 45157, 5451.488, 13.6243
7013, 42807, 5451.427, 13.6242
7014, 39625, 5451.366, 13.6240
7015, 37030, 5451.305, 13.6239
7016, 35858, 5451.244, 13.6237
7017, 35617, 5451.183, 13.6236
7018, 35410, 5451.122, 13.6234
7019, 35120, 5451.060, 13.6233
7020, 35336, 5450.999, 13.6231
7021, 36384, 5450.938, 13.6229
7022, 38046, 5450.877, 13.6228
7023, 40122, 5450.816, 13.6226
7024, 42633, 5450.755, 13.6225
7025, 45273, 5450.694, 13.6223
7026, 47280, 5450.632, 13.6222
7027, 48286, 5450.571, 13.6220
7028, 49037, 5450.510, 13.6219
7029, 50643, 5450.449, 13.6217
7030, 53101, 5450.388, 13.6216
7031, 55015, 5450.327, 13.6214
7032, 55046, 5450.266, 13.6213
7033, 53377, 5450.205, 13.6211
7034, 51391, 5450.143, 13.6210
7035, 50121, 5450.082, 13.6208
7036, 49424, 5450.021, 13.6207
7037, 48816, 5449.960, 13.6205
7038, 48502, 5449.899, 13.6203
7039, 49028, 5449.838, 13.6202
7040, 50159, 5449.777, 13.6200
7041, 50782, 5449.715, 13.6199
7042, 50116, 5449.654, 13.6197
7043, 48535, 5449.593, 13.6196
7044, 46891, 5449.532, 13.6194
7045, 45459, 5449.471, 13.6193
7046, 43961, 5449.410, 13.6191
7047, 42289, 5449.349, 13.6190
7048, 40689, 5449.288, 13.6188
7049, 39368, 5449.226, 13.6187
7050, 38326, 5449.165, 13.6185
7051, 37586, 5449.104, 13.6184
7052, 37238, 5449.043, 13.6182
7053, 37277, 5448.982, 13.6181
7054, 37682, 5448.921, 13.6179
7055, 38554, 5448.860, 13.6178
7056, 39788, 5448.798, 13.6176
7057, 40704, 5448.737, 13.6174
7058, 40557, 5448.676, 13.6173
7059, 39580, 5448.615, 13.6171
7060, 39095, 5448.554, 13.6170
7061, 40299, 5448.493, 13.6168
7062, 43122, 5448.432, 13.6167
7063, 46399, 5448.371, 13.6165
7064, 48940, 5448.309, 13.6164
7065, 50164, 5448.248, 13.6162
7066, 49985, 5448.187, 13.6161
7067, 48494, 5448.126, 13.6159
7068, 46014, 5448.065, 13.6158
7069, 43258, 5448.004, 13.6156
7070, 41074, 5447.943, 13.6155
7071, 39737, 5447.881, 13.6153
7072, 38670, 5447.820, 13.6152
7073, 37242, 5447.759, 13.6150
7074, 35839, 5447.698, 13.6148
7075, 35570, 5447.637, 13.6147
7076, 36727, 5447.576, 13.6145
7077, 38168, 5447.515, 13.6144
7078, 38767, 5447.454, 13.6142
7079, 38917, 5447.392, 13.6141
7080, 39892, 5447.331, 13.6139
7081, 41972, 5447.270, 13.6138
7082, 44059, 5447.209, 13.6136
7083, 45061, 5447.148, 13.6135
7084, 44849, 5447.087, 13.6133
7085, 43829, 5447.026, 13.6132
7086, 42421, 5446.964, 13.6130
7087, 41215, 5446.903, 13.6129
7088, 40870, 5446.842, 13.6127
7089, 41461, 5446.781, 13.6126
7090, 42409, 5446.720, 13.6124
7091, 43274, 5446.659, 13.6123
7092, 44134, 5446.598, 13.6121
7093, 45129, 5446.537, 13.6119
7094, 46260, 5446.475, 13.6118
7095, 47758, 5446.414, 13.6116
7096, 49825, 5446.353, 13.6115
7097, 51784, 5446.292, 13.6113
7098, 52453, 5446.231, 13.6112
7099, 51863, 5446.170, 13.6110
7100, 51609, 5446.109, 13.6109
7101, 52762, 5446.048, 13.6107
7102, 54219, 5445.986, 13.6106
7103, 54185, 5445.925, 13.6104
7104, 52761, 5445.864, 13.6103
7105, 51942, 5445.803, 13.6101
7106, 53223, 5445.742, 13.6100
7107, 56049, 5445.681, 13.6098
7108, 58513, 5445.620, 13.6097
7109, 58898, 5445.558, 13.6095
7110, 56684, 5445.497, 13.6093
7111, 52941, 5445.436, 13.6092
7112, 49702, 5445.375, 13.6090
7113, 48278, 5445.314, 13.6089
7114, 48203, 5445.253, 13.6087
7115, 48401, 5445.192, 13.6086
7116, 49049, 5445.131, 13.6084
7117, 51288, 5445.069, 13.6083
7118, 55160, 5445.008, 13.6081
7119, 58970, 5444.947, 13.6080
7120, 61099, 5444.886, 13.6078
7121, 61514, 5444.825, 13.6077
7122, 61033, 5444.764, 13.6075
7123, 59824, 5444.703, 13.6074
7124, 57447, 5444.641, 13.6072
7125, 53990, 5444.580, 13.6071
7126, 50452, 5444.519, 13.6069
7127, 48020, 5444.458, 13.6068
7128, 47293, 5444.397, 13.6066
7129, 48112, 5444.336, 13.6064
7130, 49805, 5444.275, 13.6063
7131, 51554, 5444.214, 13.6061
7132, 52686, 5444.152, 13.6060
7133, 52779, 5444.091, 13.6058
7134, 51739, 5444.030, 13.6057
7135, 49977, 5443.969, 13.6055
7136, 48333, 5443.908, 13.6054
7137, 47455, 5443.847, 13.6052
7138, 47192, 5443.786, 13.6051
7139, 46887, 5443.724, 13.6049
7140, 46216, 5443.663, 13.6048
7141, 45387, 5443.602, 13.6046
7142, 44604, 5443.541, 13.6045
7143, 43816, 5443.480, 13.6043
7144, 43103, 5443.419, 13.6042
7145, 42888, 5443.358, 13.6040
7146, 43537, 5443.297, 13.6038
7147, 45018, 5443.235, 13.6037
7148, 47031, 5443.174, 13.6035
7149, 49173, 5443.113, 13.6034
7150, 50872, 5443.052, 13.6032
7151, 51545, 5442.991, 13.6031
7152, 51010, 5442.930, 13.6029
7153, 49597, 5442.869, 13.6028
7154, 47833, 5442.807, 13.6026
7155, 46272, 5442.746, 13.6025
7156, 45521, 5442.685, 13.6023
7157, 45892, 5442.624, 13.6022
7158, 46834, 5442.563, 13.6020
7159, 47181, 5442.502, 13.6019
7160, 46238, 5442.441, 13.6017
7161, 44383, 5442.380, 13.6016
7162, 42378, 5442.318, 13.6014
7163, 40445, 5442.257, 13.6013
7164, 38346, 5442.196, 13.6011
7165, 36109, 5442.135, 13.6009
7166, 34255, 5442.074, 13.6008
7167, 33280, 5442.013, 13.6006
7168, 33190, 5441.952, 13.6005
7169, 33569, 5441.890, 13.6003
7170, 33981, 5441.829, 13.6002
7171, 34286, 5441.768, 13.6000
7172, 34721, 5441.707, 13.5999
7173, 35779, 5441.646, 13.5997
7174, 37945, 5441.585, 13.5996
7175, 41267, 5441.524, 13.5994
7176, 44981, 5441.463, 13.5993
7177, 47698, 5441.401, 13.5991
7178, 48432, 5441.340, 13.5990
7179, 47601, 5441.279, 13.5988
7180, 46674, 5441.218, 13.5987
7181, 46720, 5441.157, 13.5985
7182, 47585, 5441.096, 13.5983
7183, 48522, 5441.035, 13.5982
7184, 49054, 5440.973, 13.5980
7185, 48904, 5440.912, 13.5979
7186, 47799, 5440.851, 13.5977
7187, 46044, 5440.790, 13.5976
7188, 44739, 5440.729, 13.5974
7189, 44707, 5440.668, 13.5973
7190, 45482, 5440.607, 13.5971
7191, 46093, 5440.546, 13.5970
7192, 46489, 5440.484, 13.5968
7193, 47329, 5440.423, 13.5967
7194, 48632, 5440.362, 13.5965
7195, 49675, 5440.301, 13.5964
7196, 50142, 5440.240, 13.5962
7197, 50404, 5440.179, 13.5961
7198, 50621, 5440.118, 13.5959
7199, 50487, 5440.056, 13.5958
7200, 49982, 5439.995, 13.5956
7201, 49372, 5439.934, 13.5954
7202, 48352, 5439.873, 13.5953
7203, 46191, 5439.812, 13.5951
7204, 43072, 5439.751, 13.5950
7205, 40421, 5439.690, 13.5948
7206, 39509, 5439.629, 13.5947
7207, 40449, 5439.567, 13.5945
7208, 42665, 5439.506, 13.5944
7209, 45421, 5439.445, 13.5942
7210, 47677, 5439.384, 13.5941
7211, 48579, 5439.323, 13.5939
7212, 48538, 5439.262, 13.5938
7213, 48839, 5439.201, 13.5936
7214, 49792, 5439.139, 13.5935
7215, 50346, 5439.078, 13.5933
7216, 50027, 5439.017, 13.5932
7217, 49902, 5438.956, 13.5930
7218, 50858, 5438.895, 13.5928
7219, 52145, 5438.834, 13.5927
7220, 52735, 5438.773, 13.5925
7221, 52997, 5438.712, 13.5924
7222, 53809, 5438.650, 13.5922
7223, 54851, 5438.589, 13.5921
7224, 55086, 5438.528, 13.5919
7225, 54333, 5438.467, 13.5918
7226, 53166, 5438.406, 13.5916
7227, 51844, 5438.345, 13.5915
7228, 50503, 5438.284, 13.5913
7229, 49768, 5438.222, 13.5912
7230, 49907, 5438.161, 13.5910
7231, 49954, 5438.100, 13.5909
7232, 49029, 5438.039, 13.5907
7233, 48002, 5437.978, 13.5906
7234, 48316, 5437.917, 13.5904
7235, 49552, 5437.856, 13.5903
7236, 49820, 5437.795, 13.5901
7237, 48461, 5437.733, 13.5899
7238, 46698, 5437.672, 13.5898
7239, 45535, 5437.611, 13.5896
7240, 44690, 5437.550, 13.5895
7241, 43961, 5437.489, 13.5893
7242, 44014, 5437.428, 13.5892
7243, 45103, 5437.367, 13.5890
7244, 46304, 5437.305, 13.5889
7245, 46841, 5437.244, 13.5887
7246, 47266, 5437.183, 13.5886
7247, 48584, 5437.122, 13.5884
7248, 50954, 5437.061, 13.5883
7249, 53739, 5437.000, 13.5881
7250, 56109, 5436.939, 13.5880
7251, 57245, 5436.878, 13.5878
7252, 56799, 5436.816, 13.5877
7253, 55621, 5436.755, 13.5875
7254, 55265, 5436.694, 13.5873
7255, 56281, 5436.633, 13.5872
7256, 57661, 5436.572, 13.5870
7257, 58245, 5436.511, 13.5869
7258, 57815, 5436.450, 13.5867
7259, 56506, 5436.388, 13.5866
7260, 54221, 5436.327, 13.5864
7261, 51312, 5436.266, 13.5863
7262, 48924, 5436.205, 13.5861
7263, 47826, 5436.144, 13.5860
7264, 47470, 5436.083, 13.5858
7265, 46895, 5436.022, 13.5857
7266, 45971, 5435.961, 13.5855
7267, 45187, 5435.899, 13.5854
7268, 44797, 5435.838, 13.5852
7269, 44818, 5435.777, 13.5851
7270, 45308, 5435.716, 13.5849
7271, 46030, 5435.655, 13.5848
7272, 46322, 5435.594, 13.5846
7273, 45911, 5435.533, 13.5844
7274, 45348, 5435.472, 13.5843
7275, 45103, 5435.410, 13.5841
7276, 44840, 5435.349, 13.5840
7277, 44192, 5435.288, 13.5838
7278, 43691, 5435.227, 13.5837
7279, 44179, 5435.166, 13.5835
7280, 45724, 5435.105, 13.5834
7281, 47753, 5435.044, 13.5832
7282, 49807, 5434.982, 13.5831
7283, 51557, 5434.921, 13.5829
7284, 52661, 5434.860, 13.5828
7285, 53298, 5434.799, 13.5826
7286, 54309, 5434.738, 13.5825
7287, 55900, 5434.677, 13.5823
7288, 56704, 5434.616, 13.5822
7289, 55144, 5434.555, 13.5820
7290, 51546, 5434.493, 13.5818
7291, 48000, 5434.432, 13.5817
7292, 46188, 5434.371, 13.5815
7293, 46103, 5434.310, 13.5814
7294, 46760, 5434.249, 13.5812
7295, 47385, 5434.188, 13.5811
7296, 47852, 5434.127, 13.5809
7297, 48583, 5434.065, 13.5808
7298, 50083, 5434.004, 13.5806
7299, 52114, 5433.943, 13.5805
7300, 53475, 5433.882, 13.5803
7301, 53086, 5433.821, 13.5802
7302, 51109, 5433.760, 13.5800
7303, 48539, 5433.699, 13.5799
7304, 46088, 5433.638, 13.5797
7305, 44002, 5433.576, 13.5796
7306, 42545, 5433.515, 13.5794
7307, 41795, 5433.454, 13.5793
7308, 41231, 5433.393, 13.5791
7309, 40414, 5433.332, 13.5789
7310, 39898, 5433.271, 13.5788
7311, 40585, 5433.210, 13.5786
7312, 42242, 5433.148, 13.5785
7313, 43539, 5433.087, 13.5783
7314, 43543, 5433.026, 13.5782
7315, 42434, 5432.965, 13.5780
7316, 40854, 5432.904, 13.5779
7317, 39392, 5432.843, 13.5777
7318, 38648, 5432.782, 13.5776
7319, 38888, 5432.721, 13.5774
7320, 39613, 5432.659, 13.5773
7321, 40299, 5432.598, 13.5771
7322, 41403, 5432.537, 13.5770
7323, 43580, 5432.476, 13.5768
7324, 45986, 5432.415, 13.5767
7325, 46786, 5432.354, 13.5765
7326, 45723, 5432.293, 13.5763
7327, 44781, 5432.231, 13.5762
7328, 45619, 5432.170, 13.5760
7329, 47494, 5432.109, 13.5759
7330, 48596, 5432.048, 13.5757
7331, 48480, 5431.987, 13.5756
7332, 48159, 5431.926, 13.5754
7333, 48470, 5431.865, 13.5753
7334, 49369, 5431.804, 13.5751
7335, 50370, 5431.742, 13.5750
7336, 50832, 5431.681, 13.5748
7337, 50108, 5431.620, 13.5747
7338, 48244, 5431.559, 13.5745
7339, 46288, 5431.498, 13.5744
7340, 45279, 5431.437, 13.5742
7341, 45253, 5431.376, 13.5741
7342, 45793, 5431.314, 13.5739
7343, 47037, 5431.253, 13.5738
7344, 49231, 5431.192, 13.5736
7345, 51582, 5431.131, 13.5734
7346, 52599, 5431.070, 13.5733
7347, 51727, 5431.009, 13.5731
7348, 49943, 5430.948, 13.5730
7349, 48622, 5430.887, 13.5728
7350, 48270, 5430.825, 13.5727
7351, 48338, 5430.764, 13.5725
7352, 47855, 5430.703, 13.5724
7353, 46266, 5430.642, 13.5722
7354, 44071, 5430.581, 13.5721
7355, 42510, 5430.520, 13.5719
7356, 42283, 5430.459, 13.5718
7357, 42818, 5430.397, 13.5716
7358, 43204, 5430.336, 13.5715
7359, 43381, 5430.275, 13.5713
7360, 43712, 5430.214, 13.5712
7361, 43830, 5430.153, 13.5710
7362, 42968, 5430.092, 13.5708
7363, 41451, 5430.031, 13.5707
7364, 40796, 5429.970, 13.5705
7365, 42045, 5429.908, 13.5704
7366, 44707, 5429.847, 13.5702
7367, 47551, 5429.786, 13.5701
7368, 49676, 5429.725, 13.5699
7369, 50568, 5429.664, 13.5698
7370, 50130, 5429.603, 13.5696
7371, 49241, 5429.542, 13.5695
7372, 49507, 5429.480, 13.5693
7373, 51538, 5429.419, 13.5692
7374, 53914, 5429.358, 13.5690
7375, 54688, 5429.297, 13.5689
7376, 53669, 5429.236, 13.5687
7377, 52488, 5429.175, 13.5686
7378, 52493, 5429.114, 13.5684
7379, 53368, 5429.053, 13.5683
7380, 53979, 5428.991, 13.5681
7381, 53932, 5428.930, 13.5679
7382, 53847, 5428.869, 13.5678
7383, 54437, 5428.808, 13.5676
7384, 55727, 5428.747, 13.5675
7385, 57114, 5428.686, 13.5673
7386, 57872, 5428.625, 13.5672
7387, 57564, 5428.563, 13.5670
7388, 56172, 5428.502, 13.5669
7389, 54065, 5428.441, 13.5667
7390, 51853, 5428.380, 13.5666
7391, 50099, 5428.319, 13.5664
7392, 48930, 5428.258, 13.5663
7393, 47890, 5428.197, 13.5661
7394, 46362, 5428.136, 13.5660
7395, 44248, 5428.074, 13.5658
7396, 42171, 5428.013, 13.5657
7397, 40898, 5427.952, 13.5655
7398, 40589, 5427.891, 13.5653
7399, 40703, 5427.830, 13.5652
7400, 40720, 5427.769, 13.5650
7401, 40911, 5427.708, 13.5649
7402, 42131, 5427.646, 13.5647
7403, 44584, 5427.585, 13.5646
7404, 46977, 5427.524, 13.5644
7405, 47509, 5427.463, 13.5643
7406, 45890, 5427.402, 13.5641
7407, 43776, 5427.341, 13.5640
7408, 42825, 5427.280, 13.5638
7409, 42965, 5427.219, 13.5637
7410, 43335, 5427.157, 13.5635
7411, 44242, 5427.096, 13.5634
7412, 46829, 5427.035, 13.5632
7413, 50859, 5426.974, 13.5631
7414, 54227, 5426.913, 13.5629
7415, 55206, 5426.852, 13.5628
7416, 54009, 5426.791, 13.5626
7417, 51557, 5426.729, 13.5624
7418, 48014, 5426.668, 13.5623
7419, 43611, 5426.607, 13.5621
7420, 39847, 5426.546, 13.5620
7421, 38263, 5426.485, 13.5618
7422, 38434, 5426.424, 13.5617
7423, 38657, 5426.363, 13.5615
7424, 38426, 5426.302, 13.5614
7425, 38749, 5426.240, 13.5612
7426, 39983, 5426.179, 13.5611
7427, 41052, 5426.118, 13.5609
7428, 41364, 5426.057, 13.5608
7429, 42026, 5425.996, 13.5606
7430, 44191, 5425.935, 13.5605
7431, 47223, 5425.874, 13.5603
7432, 49558, 5425.812, 13.5602
7433, 50626, 5425.751, 13.5600
7434, 50906, 5425.690, 13.5598
7435, 50717, 5425.629, 13.5597
7436, 50152, 5425.568, 13.5595
7437, 49845, 5425.507, 13.5594
7438, 50619, 5425.446, 13.5592
7439, 52232, 5425.385, 13.5591
7440, 53381, 5425.323, 13.5589
7441, 53060, 5425.262, 13.5588
7442, 51334, 5425.201, 13.5586
7443, 48854, 5425.140, 13.5585
7444, 46351, 5425.079, 13.5583
7445, 44645, 5425.018, 13.5582
7446, 44314, 5424.957, 13.5580
7447, 45109, 5424.895, 13.5579
7448, 46225, 5424.834, 13.5577
7449, 47183, 5424.773, 13.5576
7450, 47896, 5424.712, 13.5574
7451, 47952, 5424.651, 13.5573
7452, 46836, 5424.590, 13.5571
7453, 45056, 5424.529, 13.5569
7454, 44046, 5424.468, 13.5568
7455, 44396, 5424.406, 13.5566
7456, 45037, 5424.345, 13.5565
7457, 44897, 5424.284, 13.5563
7458, 44586, 5424.223, 13.5562
7459, 45458, 5424.162, 13.5560
7460, 47480, 5424.101, 13.5559
7461, 49135, 5424.040, 13.5557
7462, 49425, 5423.979, 13.5556
7463, 48979, 5423.917, 13.5554
7464, 48974, 5423.856, 13.5553
7465, 49661, 5423.795, 13.5551
7466, 50404, 5423.734, 13.5550
7467, 50663, 5423.673, 13.5548
7468, 50581, 5423.612, 13.5547
7469, 50655, 5423.551, 13.5545
7470, 51051, 5423.489, 13.5543
7471, 51264, 5423.428, 13.5542
7472, 50602, 5423.367, 13.5540
7473, 49106, 5423.306, 13.5539
7474, 47733, 5423.245, 13.5537
7475, 47261, 5423.184, 13.5536
7476, 47326, 5423.123, 13.5534
7477, 47045, 5423.062, 13.5533
7478, 46381, 5423.000, 13.5531
7479, 46264, 5422.939, 13.5530
7480, 47383, 5422.878, 13.5528
7481, 49431, 5422.817, 13.5527
7482, 51637, 5422.756, 13.5525
7483, 53402, 5422.695, 13.5524
7484, 54305, 5422.634, 13.5522
7485, 54169, 5422.572, 13.5521
7486, 53461, 5422.511, 13.5519
7487, 53087, 5422.450, 13.5517
7488, 53426, 5422.389, 13.5516
7489, 54038, 5422.328, 13.5514
7490, 54563, 5422.267, 13.5513
7491, 55309, 5422.206, 13.5511
7492, 56548, 5422.145, 13.5510
7493, 57828, 5422.083, 13.5508
7494, 58555, 5422.022, 13.5507
7495, 58785, 5421.961, 13.5505
7496, 58785, 5421.900, 13.5504
7497, 58269, 5421.839, 13.5502
7498, 56796, 5421.778, 13.5501
7499, 54648, 5421.717, 13.5499
7500, 52544, 5421.655, 13.5498
7501, 50675, 5421.594, 13.5496
7502, 48806, 5421.533, 13.5495
7503, 47149, 5421.472, 13.5493
7504, 46299, 5421.411, 13.5492
7505, 46293, 5421.350, 13.5490
7506, 46634, 5421.289, 13.5488
7507, 47358, 5421.228, 13.5487
7508, 49111, 5421.166, 13.5485
7509, 51832, 5421.105, 13.5484
7510, 54248, 5421.044, 13.5482
7511, 55188, 5420.983, 13.5481
7512, 54728, 5420.922, 13.5479
7513, 53537, 5420.861, 13.5478
7514, 51874, 5420.800, 13.5476
7515, 49957, 5420.738, 13.5475
7516, 48654, 5420.677, 13.5473
7517, 48740, 5420.616, 13.5472
7518, 49634, 5420.555, 13.5470
7519, 49917, 5420.494, 13.5469
7520, 49224, 5420.433, 13.5467
7521, 48800, 5420.372, 13.5466
7522, 49826, 5420.311, 13.5464
7523, 51696, 5420.249, 13.5462
7524, 52552, 5420.188, 13.5461
7525, 51337, 5420.127, 13.5459
7526, 48945, 5420.066, 13.5458
7527, 47254, 5420.005, 13.5456
7528, 47202, 5419.944, 13.5455
7529, 48029, 5419.883, 13.5453
7530, 48381, 5419.821, 13.5452
7531, 47792, 5419.760, 13.5450
7532, 46738, 5419.699, 13.5449
7533, 45483, 5419.638, 13.5447
7534, 43673, 5419.577, 13.5446
7535, 41275, 5419.516, 13.5444
7536, 39199, 5419.455, 13.5443
7537, 38425, 5419.394, 13.5441
7538, 38883, 5419.332, 13.5440
7539, 39753, 5419.271, 13.5438
7540, 40495, 5419.210, 13.5437
7541, 41055, 5419.149, 13.5435
7542, 41322, 5419.088, 13.5433
7543, 41130, 5419.027, 13.5432
7544, 40712, 5418.966, 13.5430
7545, 40505, 5418.904, 13.5429
7546, 40560, 5418.843, 13.5427
7547, 40645, 5418.782, 13.5426
7548, 40877, 5418.721, 13.5424
7549, 41659, 5418.660, 13.5423
7550, 43021, 5418.599, 13.5421
7551, 44591, 5418.538, 13.5420
7552, 46170, 5418.477, 13.5418
7553, 47692, 5418.415, 13.5417
7554, 48680, 5418.354, 13.5415
7555, 48511, 5418.293, 13.5414
7556, 47339, 5418.232, 13.5412
7557, 46047, 5418.171, 13.5411
7558, 45066, 5418.110, 13.5409
7559, 44014, 5418.049, 13.5407
7560, 42723, 5417.987, 13.5406
7561, 41778, 5417.926, 13.5404
7562, 41608, 5417.865, 13.5403
7563, 41820, 5417.804, 13.5401
7564, 41994, 5417.743, 13.5400
7565, 42346, 5417.682, 13.5398
7566, 42952, 5417.621, 13.5397
7567, 42991, 5417.560, 13.5395
7568, 41780, 5417.498, 13.5394
7569, 40175, 5417.437, 13.5392
7570, 39917, 5417.376, 13.5391
7571, 41571, 5417.315, 13.5389
7572, 43929, 5417.254, 13.5388
7573, 45535, 5417.193, 13.5386
7574, 46147, 5417.132, 13.5385
7575, 46535, 5417.070, 13.5383
7576, 47399, 5417.009, 13.5382
7577, 48744, 5416.948, 13.5380
7578, 50049, 5416.887, 13.5378
7579, 50827, 5416.826, 13.5377
7580, 51120, 5416.765, 13.5375
7581, 51389, 5416.704, 13.5374
7582, 51874, 5416.643, 13.5372
7583, 52371, 5416.581, 13.5371
7584, 52802, 5416.520, 13.5369
7585, 53582, 5416.459, 13.5368
7586, 55022, 5416.398, 13.5366
7587, 56709, 5416.337, 13.5365
7588, 57974, 5416.276, 13.5363
7589, 58576, 5416.215, 13.5362
7590, 58371, 5416.153, 13.5360
7591, 56770, 5416.092, 13.5359
7592, 53457, 5416.031, 13.5357
7593, 49422, 5415.970, 13.5356
7594, 46295, 5415.909, 13.5354
7595, 44621, 5415.848, 13.5352
7596, 43642, 5415.787, 13.5351
7597, 42873, 5415.726, 13.5349
7598, 42770, 5415.664, 13.5348
7599, 43514, 5415.603, 13.5346
7600, 44118, 5415.542, 13.5345
7601, 43550, 5415.481, 13.5343
7602, 42167, 5415.420, 13.5342
7603, 41331, 5415.359, 13.5340
7604, 41918, 5415.298, 13.5339
7605, 43670, 5415.236, 13.5337
7606, 45587, 5415.175, 13.5336
7607, 46474, 5415.114, 13.5334
7608, 45594, 5415.053, 13.5333
7609, 43511, 5414.992, 13.5331
7610, 42062, 5414.931, 13.5330
7611, 42779, 5414.870, 13.5328
7612, 45308, 5414.809, 13.5327
7613, 47761, 5414.747, 13.5325
7614, 48538, 5414.686, 13.5323
7615, 47409, 5414.625, 13.5322
7616, 45138, 5414.564, 13.5320
7617, 42803, 5414.503, 13.5319
7618, 41453, 5414.442, 13.5317
7619, 41764, 5414.381, 13.5316
7620, 43560, 5414.319, 13.5314
7621, 45880, 5414.258, 13.5313
7622, 47681, 5414.197, 13.5311
7623, 48387, 5414.136, 13.5310
7624, 47872, 5414.075, 13.5308
7625, 46254, 5414.014, 13.5307
7626, 43875, 5413.953, 13.5305
7627, 41285, 5413.892, 13.5304
7628, 39164, 5413.830, 13.5302
7629, 38239, 5413.769, 13.5301
7630, 39043, 5413.708, 13.5299
7631, 41398, 5413.647, 13.5297
7632, 44253, 5413.586, 13.5296
7633, 46418, 5413.525, 13.5294
7634, 47527, 5413.464, 13.5293
7635, 48085, 5413.402, 13.5291
7636, 48597, 5413.341, 13.5290
7637, 48968, 5413.280, 13.5288
7638, 48767, 5413.219, 13.5287
7639, 47709, 5413.158, 13.5285
7640, 45848, 5413.097, 13.5284
7641, 43629, 5413.036, 13.5282
7642, 41815, 5412.975, 13.5281
7643, 41039, 5412.913, 13.5279
7644, 41288, 5412.852, 13.5278
7645, 42124, 5412.791, 13.5276
7646, 43369, 5412.730, 13.5275
7647, 45150, 5412.669, 13.5273
7648, 47220, 5412.608, 13.5272
7649, 48887, 5412.547, 13.5270
7650, 49877, 5412.486, 13.5268
7651, 50680, 5412.424, 13.5267
7652, 51541, 5412.363, 13.5265
7653, 51690, 5412.302, 13.5264
7654, 50297, 5412.241, 13.5262
7655, 47873, 5412.180, 13.5261
7656, 45961, 5412.119, 13.5259
7657, 45525, 5412.058, 13.5258
7658, 46338, 5411.996, 13.5256
7659, 47783, 5411.935, 13.5255
7660, 49374, 5411.874, 13.5253
7661, 50458, 5411.813, 13.5252
7662, 50448, 5411.752, 13.5250
7663, 49705, 5411.691, 13.5249
7664, 49314, 5411.630, 13.5247
7665, 49459, 5411.569, 13.5246
7666, 48942, 5411.507, 13.5244
7667, 47052, 5411.446, 13.5242
7668, 45090, 5411.385, 13.5241
7669, 45012, 5411.324, 13.5239
7670, 47022, 5411.263, 13.5238
7671, 49568, 5411.202, 13.5236
7672, 51285, 5411.141, 13.5235
7673, 51756, 5411.079, 13.5233
7674, 50722, 5411.018, 13.5232
7675, 48127, 5410.957, 13.5230
7676, 45200, 5410.896, 13.5229
7677, 43928, 5410.835, 13.5227
7678, 44748, 5410.774, 13.5226
7679, 45850, 5410.713, 13.5224
7680, 45560, 5410.652, 13.5223
7681, 44369, 5410.590, 13.5221
7682, 43676, 5410.529, 13.5220
7683, 43479, 5410.468, 13.5218
7684, 42618, 5410.407, 13.5217
7685, 40800, 5410.346, 13.5215
7686, 39160, 5410.285, 13.5213
7687, 38955, 5410.224, 13.5212
7688, 40618, 5410.162, 13.5210
7689, 43841, 5410.101, 13.5209
7690, 47570, 5410.040, 13.5207
7691, 50172, 5409.979, 13.5206
7692, 50754, 5409.918, 13.5204
7693, 50346, 5409.857, 13.5203
7694, 50742, 5409.796, 13.5201
7695, 52122, 5409.735, 13.5200
7696, 52958, 5409.673, 13.5198
7697, 52389, 5409.612, 13.5197
7698, 51416, 5409.551, 13.5195
7699, 51254, 5409.490, 13.5194
7700, 51672, 5409.429, 13.5192
7701, 51748, 5409.368, 13.5191
7702, 51341, 5409.307, 13.5189
7703, 50887, 5409.245, 13.5187
7704, 50428, 5409.184, 13.5186
7705, 49844, 5409.123, 13.5184
7706, 49655, 5409.062, 13.5183
7707, 50593, 5409.001, 13.5181
7708, 52481, 5408.940, 13.5180
7709, 54255, 5408.879, 13.5178
7710, 55090, 5408.818, 13.5177
7711, 54881, 5408.756, 13.5175
7712, 53768, 5408.695, 13.5174
7713, 51957, 5408.634, 13.5172
7714, 50086, 5408.573, 13.5171
7715, 49064, 5408.512, 13.5169
7716, 49137, 5408.451, 13.5168
7717, 49518, 5408.390, 13.5166
7718, 49363, 5408.328, 13.5165
7719, 48958, 5408.267, 13.5163
7720, 49557, 5408.206, 13.5162
7721, 51901, 5408.145, 13.5160
7722, 55096, 5408.084, 13.5158
7723, 57219, 5408.023, 13.5157
7724, 57116, 5407.962, 13.5155
7725, 55371, 5407.901, 13.5154
7726, 53392, 5407.839, 13.5152
7727, 51914, 5407.778, 13.5151
7728, 50858, 5407.717, 13.5149
7729, 50307, 5407.656, 13.5148
7730, 50760, 5407.595, 13.5146
7731, 52202, 5407.534, 13.5145
7732, 53700, 5407.473, 13.5143
7733, 54342, 5407.411, 13.5142
7734, 54115, 5407.350, 13.5140
7735, 53510, 5407.289, 13.5139
7736, 52789, 5407.228, 13.5137
7737, 52049, 5407.167, 13.5136
7738, 51467, 5407.106, 13.5134
7739, 51000, 5407.045, 13.5132
7740, 50266, 5406.984, 13.5131
7741, 49236, 5406.922, 13.5129
7742, 48543, 5406.861, 13.5128
7743, 48519, 5406.800, 13.5126
7744, 48457, 5406.739, 13.5125
7745, 47631, 5406.678, 13.5123
7746, 46650, 5406.617, 13.5122
7747, 46787, 5406.556, 13.5120
7748, 48176, 5406.494, 13.5119
7749, 49629, 5406.433, 13.5117
7750, 50216, 5406.372, 13.5116
7751, 49973, 5406.311, 13.5114
7752, 48990, 5406.250, 13.5113
7753, 47009, 5406.189, 13.5111
7754, 44520, 5406.128, 13.5110
7755, 43200, 5406.067, 13.5108
7756, 44183, 5406.005, 13.5107
7757, 46323, 5405.944, 13.5105
7758, 47039, 5405.883, 13.5103
7759, 44982, 5405.822, 13.5102
7760, 41322, 5405.761, 13.5100
7761, 38423, 5405.700, 13.5099
7762, 37686, 5405.639, 13.5097
7763, 38703, 5405.577, 13.5096
7764, 40067, 5405.516, 13.5094
7765, 40689, 5405.455, 13.5093
7766, 40523, 5405.394, 13.5091
7767, 40346, 5405.333, 13.5090
7768, 41052, 5405.272, 13.5088
7769, 43056, 5405.211, 13.5087
7770, 45981, 5405.150, 13.5085
7771, 48646, 5405.088, 13.5084
7772, 49654, 5405.027, 13.5082
7773, 48593, 5404.966, 13.5081
7774, 46751, 5404.905, 13.5079
7775, 46189, 5404.844, 13.5077
7776, 47804, 5404.783, 13.5076
7777, 50559, 5404.722, 13.5074
7778, 52747, 5404.660, 13.5073
7779, 53639, 5404.599, 13.5071
7780, 53658, 5404.538, 13.5070
7781, 53397, 5404.477, 13.5068
7782, 53078, 5404.416, 13.5067
7783, 52860, 5404.355, 13.5065
7784, 53066, 5404.294, 13.5064
7785, 53794, 5404.233, 13.5062
7786, 54629, 5404.171, 13.5061
7787, 54933, 5404.110, 13.5059
7788, 54318, 5404.049, 13.5058
7789, 52728, 5403.988, 13.5056
7790, 50311, 5403.927, 13.5055
7791, 47503, 5403.866, 13.5053
7792, 45140, 5403.805, 13.5052
7793, 44027, 5403.743, 13.5050
7794, 44231, 5403.682, 13.5048
7795, 45068, 5403.621, 13.5047
7796, 45972, 5403.560, 13.5045
7797, 47143, 5403.499, 13.5044
7798, 48974, 5403.438, 13.5042
7799, 51032, 5403.377, 13.5041
7800, 52187, 5403.316, 13.5039
7801, 51925, 5403.254, 13.5038
7802, 51057, 5403.193, 13.5036
7803, 50765, 5403.132, 13.5035
7804, 51259, 5403.071, 13.5033
7805, 51736, 5403.010, 13.5032
7806, 51470, 5402.949, 13.5030
7807, 50471, 5402.888, 13.5029
7808, 49158, 5402.826, 13.5027
7809, 47825, 5402.765, 13.5026
7810, 46621, 5402.704, 13.5024
7811, 45771, 5402.643, 13.5022
7812, 45494, 5402.582, 13.5021
7813, 45694, 5402.521, 13.5019
7814, 45925, 5402.460, 13.5018
7815, 45855, 5402.399, 13.5016
7816, 45788, 5402.337, 13.5015
7817, 46431, 5402.276, 13.5013
7818, 47938, 5402.215, 13.5012
7819, 49466, 5402.154, 13.5010
7820, 50115, 5402.093, 13.5009
7821, 50079, 5402.032, 13.5007
7822, 50204, 5401.971, 13.5006
7823, 50518, 5401.910, 13.5004
7824, 50252, 5401.848, 13.5003
7825, 49576, 5401.787, 13.5001
7826, 50147, 5401.726, 13.5000
7827, 52943, 5401.665, 13.4998
7828, 56394, 5401.604, 13.4997
7829, 57876, 5401.543, 13.4995
7830, 56761, 5401.482, 13.4993
7831, 54835, 5401.420, 13.4992
7832, 53866, 5401.359, 13.4990
7833, 53915, 5401.298, 13.4989
7834, 54098, 5401.237, 13.4987
7835, 53731, 5401.176, 13.4986
7836, 52380, 5401.115, 13.4984
7837, 49846, 5401.054, 13.4983
7838, 46740, 5400.993, 13.4981
7839, 44370, 5400.931, 13.4980
7840, 43518, 5400.870, 13.4978
7841, 43911, 5400.809, 13.4977
7842, 45128, 5400.748, 13.4975
7843, 47112, 5400.687, 13.4974
7844, 49276, 5400.626, 13.4972
7845, 50174, 5400.565, 13.4971
7846, 49067, 5400.503, 13.4969
7847, 47224, 5400.442, 13.4967
7848, 46605, 5400.381, 13.4966
7849, 47521, 5400.320, 13.4964
7850, 48488, 5400.259, 13.4963
7851, 48165, 5400.198, 13.4961
7852, 46600, 5400.137, 13.4960
7853, 44742, 5400.076, 13.4958
7854, 43588, 5400.014, 13.4957
7855, 43767, 5399.953, 13.4955
7856, 45151, 5399.892, 13.4954
7857, 46713, 5399.831, 13.4952
7858, 47475, 5399.770, 13.4951
7859, 47630, 5399.709, 13.4949
7860, 48118, 5399.648, 13.4948
7861, 49119, 5399.586, 13.4946
7862, 49840, 5399.525, 13.4945
7863, 49943, 5399.464, 13.4943
7864, 50216, 5399.403, 13.4942
7865, 51268, 5399.342, 13.4940
7866, 52358, 5399.281, 13.4938
7867, 52222, 5399.220, 13.4937
7868, 50696, 5399.159, 13.4935
7869, 48866, 5399.097, 13.4934
7870, 47963, 5399.036, 13.4932
7871, 48563, 5398.975, 13.4931
7872, 50448, 5398.914, 13.4929
7873, 52469, 5398.853, 13.4928
7874, 52898, 5398.792, 13.4926
7875, 50918, 5398.731, 13.4925
7876, 47875, 5398.669, 13.4923
7877, 46153, 5398.608, 13.4922
7878, 46550, 5398.547, 13.4920
7879, 47586, 5398.486, 13.4919
7880, 47759, 5398.425, 13.4917
7881, 47534, 5398.364, 13.4916
7882, 48274, 5398.303, 13.4914
7883, 49986, 5398.242, 13.4912
7884, 51421, 5398.180, 13.4911
7885, 52188, 5398.119, 13.4909
7886, 53307, 5398.058, 13.4908
7887, 55253, 5397.997, 13.4906
7888, 56777, 5397.936, 13.4905
7889, 56554, 5397.875, 13.4903
7890, 55089, 5397.814, 13.4902
7891, 53849, 5397.752, 13.4900
7892, 53136, 5397.691, 13.4899
7893, 52188, 5397.630, 13.4897
7894, 51167, 5397.569, 13.4896
7895, 51372, 5397.508, 13.4894
7896, 53064, 5397.447, 13.4893
7897, 54497, 5397.386, 13.4891
7898, 54097, 5397.325, 13.4890
7899, 52631, 5397.263, 13.4888
7900, 52045, 5397.202, 13.4887
7901, 52763, 5397.141, 13.4885
7902, 53473, 5397.080, 13.4883
7903, 53327, 5397.019, 13.4882
7904, 52925, 5396.958, 13.4880
7905, 52844, 5396.897, 13.4879
7906, 52473, 5396.835, 13.4877
7907, 51123, 5396.774, 13.4876
7908, 49432, 5396.713, 13.4874
7909, 48643, 5396.652, 13.4873
7910, 48864, 5396.591, 13.4871
7911, 48955, 5396.530, 13.4870
7912, 48114, 5396.469, 13.4868
7913, 46763, 5396.408, 13.4867
7914, 45731, 5396.346, 13.4865
7915, 45212, 5396.285, 13.4864
7916, 44884, 5396.224, 13.4862
7917, 44581, 5396.163, 13.4861
7918, 44405, 5396.102, 13.4859
7919, 44375, 5396.041, 13.4857
7920, 44290, 5395.980, 13.4856
7921, 43861, 5395.918, 13.4854
7922, 42804, 5395.857, 13.4853
7923, 41108, 5395.796, 13.4851
7924, 39489, 5395.735, 13.4850
7925, 39277, 5395.674, 13.4848
7926, 41242, 5395.613, 13.4847
7927, 44553, 5395.552, 13.4845
7928, 47408, 5395.491, 13.4844
7929, 48728, 5395.429, 13.4842
7930, 48793, 5395.368, 13.4841
7931, 48259, 5395.307, 13.4839
7932, 47343, 5395.246, 13.4838
7933, 46282, 5395.185, 13.4836
7934, 45796, 5395.124, 13.4835
7935, 46266, 5395.063, 13.4833
7936, 46883, 5395.001, 13.4832
7937, 46432, 5394.940, 13.4830
7938, 44772, 5394.879, 13.4828
7939, 42853, 5394.818, 13.4827
7940, 41392, 5394.757, 13.4825
7941, 40342, 5394.696, 13.4824
7942, 39644, 5394.635, 13.4822
7943, 39550, 5394.574, 13.4821
7944, 39971, 5394.512, 13.4819
7945, 40409, 5394.451, 13.4818
7946, 41013, 5394.390, 13.4816
7947, 42856, 5394.329, 13.4815
7948, 46489, 5394.268, 13.4813
7949, 50768, 5394.207, 13.4812
7950, 53891, 5394.146, 13.4810
7951, 55196, 5394.084, 13.4809
7952, 55240, 5394.023, 13.4807
7953, 54619, 5393.962, 13.4806
7954, 53668, 5393.901, 13.4804
7955, 53046, 5393.840, 13.4802
7956, 53443, 5393.779, 13.4801
7957, 54514, 5393.718, 13.4799
7958, 54996, 5393.657, 13.4798
7959, 54190, 5393.595, 13.4796
7960, 52593, 5393.534, 13.4795
7961, 50782, 5393.473, 13.4793
7962, 48606, 5393.412, 13.4792
7963, 46040, 5393.351, 13.4790
7964, 43954, 5393.290, 13.4789
7965, 43054, 5393.229, 13.4787
7966, 42568, 5393.167, 13.4786
7967, 41120, 5393.106, 13.4784
7968, 38858, 5393.045, 13.4783
7969, 37681, 5392.984, 13.4781
7970, 39035, 5392.923, 13.4780
7971, 42263, 5392.862, 13.4778
7972, 45483, 5392.801, 13.4777
7973, 47417, 5392.740, 13.4775
7974, 47892, 5392.678, 13.4773
7975, 47184, 5392.617, 13.4772
7976, 45734, 5392.556, 13.4770
7977, 44249, 5392.495, 13.4769
7978, 43304, 5392.434, 13.4767
7979, 42735, 5392.373, 13.4766
7980, 41978, 5392.312, 13.4764
7981, 41068, 5392.250, 13.4763
7982, 40789, 5392.189, 13.4761
7983, 41711, 5392.128, 13.4760
7984, 43595, 5392.067, 13.4758
7985, 45931, 5392.006, 13.4757
7986, 48436, 5391.945, 13.4755
7987, 50694, 5391.884, 13.4754
7988, 51859, 5391.823, 13.4752
7989, 51397, 5391.761, 13.4751
7990, 49991, 5391.700, 13.4749
7991, 49107, 5391.639, 13.4747
7992, 49654, 5391.578, 13.4746
7993, 51287, 5391.517, 13.4744
7994, 52947, 5391.456, 13.4743
7995, 53761, 5391.395, 13.4741
7996, 53651, 5391.333, 13.4740
7997, 53453, 5391.272, 13.4738
7998, 54253, 5391.211, 13.4737
7999, 56163, 5391.150, 13.4735
8000, 57895, 5391.089, 13.4734
8001, 58019, 5391.028, 13.4732
8002, 56555, 5390.967, 13.4731
8003, 54827, 5390.906, 13.4729
8004, 53966, 5390.844, 13.4728
8005, 54191, 5390.783, 13.4726
8006, 55368, 5390.722, 13.4725
8007, 57191, 5390.661, 13.4723
8008, 58644, 5390.600, 13.4721
8009, 58409, 5390.539, 13.4720
8010, 56554, 5390.478, 13.4718
8011, 54915, 5390.417, 13.4717
8012, 54915, 5390.355, 13.4715
8013, 55524, 5390.294, 13.4714
8014, 54517, 5390.233, 13.4712
8015, 51546, 5390.172, 13.4711
8016, 48814, 5390.111, 13.4709
8017, 48479, 5390.050, 13.4708
8018, 50218, 5389.989, 13.4706
8019, 51810, 5389.927, 13.4705
8020, 51531, 5389.866, 13.4703
8021, 49489, 5389.805, 13.4702
8022, 47012, 5389.744, 13.4700
8023, 45421, 5389.683, 13.4699
8024, 45370, 5389.622, 13.4697
8025, 46829, 5389.561, 13.4696
8026, 49137, 5389.500, 13.4694
8027, 51129, 5389.438, 13.4692
8028, 51608, 5389.377, 13.4691
8029, 50271, 5389.316, 13.4689
8030, 48242, 5389.255, 13.4688
8031, 47293, 5389.194, 13.4686
8032, 48240, 5389.133, 13.4685
8033, 50240, 5389.072, 13.4683
8034, 51850, 5389.010, 13.4682
8035, 52495, 5388.949, 13.4680
8036, 52615, 5388.888, 13.4679
8037, 52617, 5388.827, 13.4677
8038, 52305, 5388.766, 13.4676
8039, 51394, 5388.705, 13.4674
8040, 50175, 5388.644, 13.4673
8041, 49382, 5388.583, 13.4671
8042, 49529, 5388.521, 13.4670
8043, 50530, 5388.460, 13.4668
8044, 51854, 5388.399, 13.4666
8045, 52943, 5388.338, 13.4665
8046, 53506, 5388.277, 13.4663
8047, 53487, 5388.216, 13.4662
8048, 52925, 5388.155, 13.4660
8049, 52034, 5388.093, 13.4659
8050, 51343, 5388.032, 13.4657
8051, 51337, 5387.971, 13.4656
8052, 51826, 5387.910, 13.4654
8053, 52026, 5387.849, 13.4653
8054, 51573, 5387.788, 13.4651
8055, 51130, 5387.727, 13.4650
8056, 51621, 5387.666, 13.4648
8057, 53057, 5387.604, 13.4647
8058, 54537, 5387.543, 13.4645
8059, 55203, 5387.482, 13.4644
8060, 54880, 5387.421, 13.4642
8061, 53993, 5387.360, 13.4641
8062, 53337, 5387.299, 13.4639
8063, 53756, 5387.238, 13.4637
8064, 55343, 5387.176, 13.4636
8065, 56884, 5387.115, 13.4634
8066, 56671, 5387.054, 13.4633
8067, 54178, 5386.993, 13.4631
8068, 50566, 5386.932, 13.4630
8069, 47415, 5386.871, 13.4628
8070, 45353, 5386.810, 13.4627
8071, 44146, 5386.749, 13.4625
8072, 43612, 5386.687, 13.4624
8073, 43934, 5386.626, 13.4622
8074, 45183, 5386.565, 13.4621
8075, 47041, 5386.504, 13.4619
8076, 49056, 5386.443, 13.4618
8077, 50957, 5386.382, 13.4616
8078, 52506, 5386.321, 13.4615
8079, 53224, 5386.259, 13.4613
8080, 52568, 5386.198, 13.4611
8081, 50559, 5386.137, 13.4610
8082, 48063, 5386.076, 13.4608
8083, 46039, 5386.015, 13.4607
8084, 44550, 5385.954, 13.4605
8085, 42941, 5385.893, 13.4604
8086, 41161, 5385.832, 13.4602
8087, 40348, 5385.770, 13.4601
8088, 41569, 5385.709, 13.4599
8089, 44443, 5385.648, 13.4598
8090, 47562, 5385.587, 13.4596
8091, 50020, 5385.526, 13.4595
8092, 51847, 5385.465, 13.4593
8093, 53259, 5385.404, 13.4592
8094, 54299, 5385.342, 13.4590
8095, 55218, 5385.281, 13.4589
8096, 56234, 5385.220, 13.4587
8097, 56687, 5385.159, 13.4586
8098, 55323, 5385.098, 13.4584
8099, 51908, 5385.037, 13.4582
8100, 47918, 5384.976, 13.4581
8101, 45145, 5384.915, 13.4579
8102, 44128, 5384.853, 13.4578
8103, 44360, 5384.792, 13.4576
8104, 45311, 5384.731, 13.4575
8105, 46580, 5384.670, 13.4573
8106, 47559, 5384.609, 13.4572
8107, 47831, 5384.548, 13.4570
8108, 47810, 5384.487, 13.4569
8109, 48263, 5384.425, 13.4567
8110, 49238, 5384.364, 13.4566
8111, 49969, 5384.303, 13.4564
8112, 49870, 5384.242, 13.4563
8113, 49183, 5384.181, 13.4561
8114, 48643, 5384.120, 13.4560
8115, 48850, 5384.059, 13.4558
8116, 49855, 5383.998, 13.4556
8117, 51028, 5383.936, 13.4555
8118, 51390, 5383.875, 13.4553
8119, 50510, 5383.814, 13.4552
8120, 49026, 5383.753, 13.4550
8121, 47904, 5383.692, 13.4549
8122, 47277, 5383.631, 13.4547
8123, 46465, 5383.570, 13.4546
8124, 45114, 5383.508, 13.4544
8125, 43756, 5383.447, 13.4543
8126, 43122, 5383.386, 13.4541
8127, 43359, 5383.325, 13.4540
8128, 44178, 5383.264, 13.4538
8129, 45430, 5383.203, 13.4537
8130, 47164, 5383.142, 13.4535
8131, 49215, 5383.081, 13.4534
8132, 51008, 5383.019, 13.4532
8133, 51894, 5382.958, 13.4531
8134, 51689, 5382.897, 13.4529
8135, 50808, 5382.836, 13.4527
8136, 49796, 5382.775, 13.4526
8137, 48711, 5382.714, 13.4524
8138, 47172, 5382.653, 13.4523
8139, 45072, 5382.591, 13.4521
8140, 42930, 5382.530, 13.4520
8141, 41442, 5382.469, 13.4518
8142, 41010, 5382.408, 13.4517
8143, 41955, 5382.347, 13.4515
8144, 44573, 5382.286, 13.4514
8145, 48480, 5382.225, 13.4512
8146, 52274, 5382.164, 13.4511
8147, 54647, 5382.102, 13.4509
8148, 55665, 5382.041, 13.4508
8149, 56276, 5381.980, 13.4506
8150, 56716, 5381.919, 13.4505
8151, 56292, 5381.858, 13.4503
8152, 54780, 5381.797, 13.4501
8153, 53065, 5381.736, 13.4500
8154, 52111, 5381.674, 13.4498
8155, 52057, 5381.613, 13.4497
8156, 52660, 5381.552, 13.4495
8157, 53724, 5381.491, 13.4494
8158, 54549, 5381.430, 13.4492
8159, 53818, 5381.369, 13.4491
8160, 50937, 5381.308, 13.4489
8161, 47071, 5381.247, 13.4488
8162, 44087, 5381.185, 13.4486
8163, 42855, 5381.124, 13.4485
8164, 43179, 5381.063, 13.4483
8165, 44782, 5381.002, 13.4482
8166, 47282, 5380.941, 13.4480
8167, 49523, 5380.880, 13.4479
8168, 50211, 5380.819, 13.4477
8169, 49438, 5380.757, 13.4476
8170, 48602, 5380.696, 13.4474
8171, 48531, 5380.635, 13.4472
8172, 48520, 5380.574, 13.4471
8173, 47566, 5380.513, 13.4469
8174, 45763, 5380.452, 13.4468
8175, 43963, 5380.391, 13.4466
8176, 42634, 5380.330, 13.4465
8177, 41586, 5380.268, 13.4463
8178, 40415, 5380.207, 13.4462
8179, 38855, 5380.146, 13.4460
8180, 37078, 5380.085, 13.4459
8181, 35975, 5380.024, 13.4457
8182, 36613, 5379.963, 13.4456
8183, 38968, 5379.902, 13.4454
8184, 41646, 5379.841, 13.4453
8185, 43337, 5379.779, 13.4451
8186, 44076, 5379.718, 13.4450
8187, 44627, 5379.657, 13.4448
8188, 45274, 5379.596, 13.4446
8189, 45982, 5379.535, 13.4445
8190, 47129, 5379.474, 13.4443
8191, 48984, 5379.413, 13.4442
8192, 50696, 5379.351, 13.4440
8193, 50959, 5379.290, 13.4439
8194, 49689, 5379.229, 13.4437
8195, 48027, 5379.168, 13.4436
8196, 46579, 5379.107, 13.4434
8197, 44814, 5379.046, 13.4433
8198, 42490, 5378.985, 13.4431
8199, 40435, 5378.924, 13.4430
8200, 39184, 5378.862, 13.4428
8201, 37912, 5378.801, 13.4427
8202, 35750, 5378.740, 13.4425
8203, 33423, 5378.679, 13.4424
8204, 32435, 5378.618, 13.4422
8205, 33098, 5378.557, 13.4421
8206, 34502, 5378.496, 13.4419
8207, 36116, 5378.434, 13.4417
8208, 38146, 5378.373, 13.4416
8209, 40332, 5378.312, 13.4414
8210, 41775, 5378.251, 13.4413
8211, 42333, 5378.190, 13.4411
8212, 43008, 5378.129, 13.4410
8213, 44363, 5378.068, 13.4408
8214, 45442, 5378.007, 13.4407
8215, 45085, 5377.945, 13.4405
8216, 43602, 5377.884, 13.4404
8217, 42335, 5377.823, 13.4402
8218, 42064, 5377.762, 13.4401
8219, 42674, 5377.701, 13.4399
8220, 43885, 5377.640, 13.4398
8221, 45331, 5377.579, 13.4396
8222, 46182, 5377.517, 13.4395
8223, 45827, 5377.456, 13.4393
8224, 44986, 5377.395, 13.4391
8225, 45065, 5377.334, 13.4390
8226, 46184, 5377.273, 13.4388
8227, 46761, 5377.212, 13.4387
8228, 45601, 5377.151, 13.4385
8229, 43480, 5377.090, 13.4384
8230, 41951, 5377.028, 13.4382
8231, 41258, 5376.967, 13.4381
8232, 40378, 5376.906, 13.4379
8233, 38820, 5376.845, 13.4378
8234, 37434, 5376.784, 13.4376
8235, 37381, 5376.723, 13.4375
8236, 39019, 5376.662, 13.4373
8237, 41847, 5376.600, 13.4372
8238, 44876, 5376.539, 13.4370
8239, 46969, 5376.478, 13.4369
8240, 47531, 5376.417, 13.4367
8241, 47174, 5376.356, 13.4366
8242, 47130, 5376.295, 13.4364
8243, 47657, 5376.234, 13.4362
8244, 47618, 5376.173, 13.4361
8245, 46137, 5376.111, 13.4359
8246, 44191, 5376.050, 13.4358
8247, 43803, 5375.989, 13.4356
8248, 45743, 5375.928, 13.4355
8249, 48727, 5375.867, 13.4353
8250, 50874, 5375.806, 13.4352
8251, 51409, 5375.745, 13.4350
8252, 50805, 5375.683, 13.4349
8253, 49847, 5375.622, 13.4347
8254, 48994, 5375.561, 13.4346
8255, 48365, 5375.500, 13.4344
8256, 47975, 5375.439, 13.4343
8257, 47948, 5375.378, 13.4341
8258, 48621, 5375.317, 13.4340
8259, 50262, 5375.256, 13.4338
8260, 52428, 5375.194, 13.4336
8261, 53731, 5375.133, 13.4335
8262, 52616, 5375.072, 13.4333
8263, 48785, 5375.011, 13.4332
8264, 43878, 5374.950, 13.4330
8265, 40502, 5374.889, 13.4329
8266, 40157, 5374.828, 13.4327
8267, 41956, 5374.766, 13.4326
8268, 43609, 5374.705, 13.4324
8269, 43806, 5374.644, 13.4323
8270, 43371, 5374.583, 13.4321
8271, 43834, 5374.522, 13.4320
8272, 45334, 5374.461, 13.4318
8273, 46614, 5374.400, 13.4317
8274, 46925, 5374.339, 13.4315
8275, 46960, 5374.277, 13.4314
8276, 47589, 5374.216, 13.4312
8277, 48490, 5374.155, 13.4311
8278, 48795, 5374.094, 13.4309
8279, 48610, 5374.033, 13.4307
8280, 48855, 5373.972, 13.4306
8281, 49671, 5373.911, 13.4304
8282, 49997, 5373.849, 13.4303
8283, 49202, 5373.788, 13.4301
8284, 48389, 5373.727, 13.4300
8285, 49262, 5373.666, 13.4298
8286, 51961, 5373.605, 13.4297
8287, 54795, 5373.544, 13.4295
8288, 56190, 5373.483, 13.4294
8289, 56150, 5373.422, 13.4292
8290, 55452, 5373.360, 13.4291
8291, 54204, 5373.299, 13.4289
8292, 52120, 5373.238, 13.4288
8293, 49908, 5373.177, 13.4286
8294, 49160, 5373.116, 13.4285
8295, 50384, 5373.055, 13.4283
8296, 51994, 5372.994, 13.4281
8297, 52013, 5372.932, 13.4280
8298, 50227, 5372.871, 13.4278
8299, 47887, 5372.810, 13.4277
8300, 45719, 5372.749, 13.4275
8301, 43441, 5372.688, 13.4274
8302, 41187, 5372.627, 13.4272
8303, 40056, 5372.566, 13.4271
8304, 40667, 5372.505, 13.4269
8305, 42051, 5372.443, 13.4268
8306, 42850, 5372.382, 13.4266
8307, 43058, 5372.321, 13.4265
8308, 43849, 5372.260, 13.4263
8309, 46009, 5372.199, 13.4262
8310, 49196, 5372.138, 13.4260
8311, 52469, 5372.077, 13.4259
8312, 54851, 5372.015, 13.4257
8313, 55627, 5371.954, 13.4256
8314, 54860, 5371.893, 13.4254
8315, 53689, 5371.832, 13.4252
8316, 53432, 5371.771, 13.4251
8317, 54245, 5371.710, 13.4249
8318, 54925, 5371.649, 13.4248
8319, 54031, 5371.588, 13.4246
8320, 50962, 5371.526, 13.4245
8321, 46325, 5371.465, 13.4243
8322, 41826, 5371.404, 13.4242
8323, 39476, 5371.343, 13.4240
8324, 40032, 5371.282, 13.4239
8325, 42159, 5371.221, 13.4237
8326, 43797, 5371.160, 13.4236
8327, 44396, 5371.098, 13.4234
8328, 45085, 5371.037, 13.4233
8329, 46709, 5370.976, 13.4231
8330, 48699, 5370.915, 13.4230
8331, 50173, 5370.854, 13.4228
8332, 51152, 5370.793, 13.4226
8333, 52028, 5370.732, 13.4225
8334, 52664, 5370.671, 13.4223
8335, 52764, 5370.609, 13.4222
8336, 52648, 5370.548, 13.4220
8337, 52796, 5370.487, 13.4219
8338, 52908, 5370.426, 13.4217
8339, 52180, 5370.365, 13.4216
8340, 50385, 5370.304, 13.4214
8341, 48075, 5370.243, 13.4213
8342, 45778, 5370.181, 13.4211
8343, 43583, 5370.120, 13.4210
8344, 41512, 5370.059, 13.4208
8345, 39838, 5369.998, 13.4207
8346, 38974, 5369.937, 13.4205
8347, 39360, 5369.876, 13.4204
8348, 41312, 5369.815, 13.4202
8349, 44542, 5369.754, 13.4201
8350, 47905, 5369.692, 13.4199
8351, 50089, 5369.631, 13.4197
8352, 50639, 5369.570, 13.4196
8353, 50041, 5369.509, 13.4194
8354, 48924, 5369.448, 13.4193
8355, 47583, 5369.387, 13.4191
8356, 46174, 5369.326, 13.4190
8357, 44917, 5369.264, 13.4188
8358, 43962, 5369.203, 13.4187
8359, 43446, 5369.142, 13.4185
8360, 43732, 5369.081, 13.4184
8361, 45187, 5369.020, 13.4182
8362, 47586, 5368.959, 13.4181
8363, 50017, 5368.898, 13.4179
8364, 51525, 5368.837, 13.4178
8365, 51726, 5368.775, 13.4176
8366, 50921, 5368.714, 13.4175
8367, 49935, 5368.653, 13.4173
8368, 49759, 5368.592, 13.4171
8369, 50891, 5368.531, 13.4170
8370, 52867, 5368.470, 13.4168
8371, 54747, 5368.409, 13.4167
8372, 56032, 5368.348, 13.4165
8373, 56764, 5368.286, 13.4164
8374, 56762, 5368.225, 13.4162
8375, 55365, 5368.164, 13.4161
8376, 52211, 5368.103, 13.4159
8377, 47904, 5368.042, 13.4158
8378, 43649, 5367.981, 13.4156
8379, 40512, 5367.920, 13.4155
8380, 39123, 5367.858, 13.4153
8381, 39639, 5367.797, 13.4152
8382, 41610, 5367.736, 13.4150
8383, 44129, 5367.675, 13.4149
8384, 46456, 5367.614, 13.4147
8385, 48339, 5367.553, 13.4146
8386, 49670, 5367.492, 13.4144
8387, 50257, 5367.431, 13.4142
8388, 50233, 5367.369, 13.4141
8389, 50243, 5367.308, 13.4139
8390, 50705, 5367.247, 13.4138
8391, 51117, 5367.186, 13.4136
8392, 50603, 5367.125, 13.4135
8393, 49008, 5367.064, 13.4133
8394, 46987, 5367.003, 13.4132
8395, 45130, 5366.941, 13.4130
8396, 43515, 5366.880, 13.4129
8397, 42184, 5366.819, 13.4127
8398, 41503, 5366.758, 13.4126
8399, 41760, 5366.697, 13.4124
8400, 42736, 5366.636, 13.4123
8401, 43891, 5366.575, 13.4121
8402, 44838, 5366.514, 13.4120
8403, 45534, 5366.452, 13.4118
8404, 46216, 5366.391, 13.4116
8405, 47223, 5366.330, 13.4115
8406, 48727, 5366.269, 13.4113
8407, 50533, 5366.208, 13.4112
8408, 52222, 5366.147, 13.4110
8409, 53451, 5366.086, 13.4109
8410, 54044, 5366.024, 13.4107
8411, 53941, 5365.963, 13.4106
8412, 53333, 5365.902, 13.4104
8413, 52812, 5365.841, 13.4103
8414, 52998, 5365.780, 13.4101
8415, 53889, 5365.719, 13.4100
8416, 54777, 5365.658, 13.4098
8417, 54941, 5365.597, 13.4097
8418, 54221, 5365.535, 13.4095
8419, 52922, 5365.474, 13.4094
8420, 51357, 5365.413, 13.4092
8421, 49662, 5365.352, 13.4091
8422, 47845, 5365.291, 13.4089
8423, 45890, 5365.230, 13.4087
8424, 43862, 5365.169, 13.4086
8425, 41975, 5365.107, 13.4084
8426, 40523, 5365.046, 13.4083
8427, 39819, 5364.985, 13.4081
8428, 40194, 5364.924, 13.4080
8429, 41666, 5364.863, 13.4078
8430, 43357, 5364.802, 13.4077
8431, 43688, 5364.741, 13.4075
8432, 41922, 5364.680, 13.4074
8433, 39417, 5364.618, 13.4072
8434, 38500, 5364.557, 13.4071
8435, 39871, 5364.496, 13.4069
8436, 41867, 5364.435, 13.4068
8437, 42659, 5364.374, 13.4066
8438, 42336, 5364.313, 13.4065
8439, 42260, 5364.252, 13.4063
8440, 43021, 5364.190, 13.4061
8441, 43946, 5364.129, 13.4060
8442, 44278, 5364.068, 13.4058
8443, 43976, 5364.007, 13.4057
8444, 43441, 5363.946, 13.4055
8445, 43172, 5363.885, 13.4054
8446, 43658, 5363.824, 13.4052
8447, 44953, 5363.763, 13.4051
8448, 46387, 5363.701, 13.4049
8449, 47281, 5363.640, 13.4048
8450, 47899, 5363.579, 13.4046
8451, 49005, 5363.518, 13.4045
8452, 50552, 5363.457, 13.4043
8453, 51618, 5363.396, 13.4042
8454, 51768, 5363.335, 13.4040
8455, 51602, 5363.273, 13.4039
8456, 51591, 5363.212, 13.4037
8457, 51170, 5363.151, 13.4036
8458, 49588, 5363.090, 13.4034
8459, 47147, 5363.029, 13.4032
8460, 45051, 5362.968, 13.4031
8461, 44281, 5362.907, 13.4029
8462, 44924, 5362.846, 13.4028
8463, 46233, 5362.784, 13.4026
8464, 47047, 5362.723, 13.4025
8465, 46613, 5362.662, 13.4023
8466, 45407, 5362.601, 13.4022
8467, 44726, 5362.540, 13.4020
8468, 45055, 5362.479, 13.4019
8469, 45372, 5362.418, 13.4017
8470, 44621, 5362.356, 13.4016
8471, 43398, 5362.295, 13.4014
8472, 43260, 5362.234, 13.4013
8473, 44550, 5362.173, 13.4011
8474, 45820, 5362.112, 13.4010
8475, 45642, 5362.051, 13.4008
8476, 44289, 5361.990, 13.4006
8477, 43259, 5361.929, 13.4005
8478, 43556, 5361.867, 13.4003
8479, 44853, 5361.806, 13.4002
8480, 46186, 5361.745, 13.4000
8481, 47098, 5361.684, 13.3999
8482, 47966, 5361.623, 13.3997
8483, 49271, 5361.562, 13.3996
8484, 50881, 5361.501, 13.3994
8485, 52332, 5361.439, 13.3993
8486, 53649, 5361.378, 13.3991
8487, 55282, 5361.317, 13.3990
8488, 57095, 5361.256, 13.3988
8489, 58094, 5361.195, 13.3987
8490, 57609, 5361.134, 13.3985
8491, 56206, 5361.073, 13.3984
8492, 54925, 5361.012, 13.3982
8493, 54085, 5360.950, 13.3981
8494, 53489, 5360.889, 13.3979
8495, 53281, 5360.828, 13.3977
8496, 53725, 5360.767, 13.3976
8497, 54376, 5360.706, 13.3974
8498, 54414, 5360.645, 13.3973
8499, 53736, 5360.584, 13.3971
8500, 52916, 5360.522, 13.3970
8501, 52189, 5360.461, 13.3968
8502, 51471, 5360.400, 13.3967
8503, 51353, 5360.339, 13.3965
8504, 52822, 5360.278, 13.3964
8505, 55593, 5360.217, 13.3962
8506, 57806, 5360.156, 13.3961
8507, 57973, 5360.095, 13.3959
8508, 56470, 5360.033, 13.3958
8509, 54516, 5359.972, 13.3956
8510, 52652, 5359.911, 13.3955
8511, 51059, 5359.850, 13.3953
8512, 50438, 5359.789, 13.3951
8513, 51352, 5359.728, 13.3950
8514, 52979, 5359.667, 13.3948
8515, 53705, 5359.605, 13.3947
8516, 52927, 5359.544, 13.3945
8517, 51362, 5359.483, 13.3944
8518, 49618, 5359.422, 13.3942
8519, 47440, 5359.361, 13.3941
8520, 44568, 5359.300, 13.3939
8521, 41458, 5359.239, 13.3938
8522, 38783, 5359.178, 13.3936
8523, 36791, 5359.116, 13.3935
8524, 35599, 5359.055, 13.3933
8525, 35613, 5358.994, 13.3932
8526, 37122, 5358.933, 13.3930
8527, 39706, 5358.872, 13.3929
8528, 42437, 5358.811, 13.3927
8529, 44581, 5358.750, 13.3925
8530, 45941, 5358.688, 13.3924
8531, 46619, 5358.627, 13.3922
8532, 46694, 5358.566, 13.3921
8533, 46118, 5358.505, 13.3919
8534, 44947, 5358.444, 13.3918
8535, 43686, 5358.383, 13.3916
8536, 43186, 5358.322, 13.3915
8537, 43852, 5358.261, 13.3913
8538, 45026, 5358.199, 13.3912
8539, 45575, 5358.138, 13.3910
8540, 45155, 5358.077, 13.3909
8541, 44431, 5358.016, 13.3907
8542, 43914, 5357.955, 13.3906
8543, 43142, 5357.894, 13.3904
8544, 41410, 5357.833, 13.3903
8545, 38958, 5357.771, 13.3901
8546, 36992, 5357.710, 13.3900
8547, 36608, 5357.649, 13.3898
8548, 38032, 5357.588, 13.3896
8549, 40681, 5357.527, 13.3895
8550, 43591, 5357.466, 13.3893
8551, 45931, 5357.405, 13.3892
8552, 47580, 5357.344, 13.3890
8553, 49128, 5357.282, 13.3889
8554, 50943, 5357.221, 13.3887
8555, 52333, 5357.160, 13.3886
8556, 52152, 5357.099, 13.3884
8557, 50287, 5357.038, 13.3883
8558, 47998, 5356.977, 13.3881
8559, 46569, 5356.916, 13.3880
8560, 46070, 5356.855, 13.3878
8561, 45675, 5356.793, 13.3877
8562, 44749, 5356.732, 13.3875
8563, 43225, 5356.671, 13.3874
8564, 41364, 5356.610, 13.3872
8565, 39584, 5356.549, 13.3870
8566, 38312, 5356.488, 13.3869
8567, 37605, 5356.427, 13.3867
8568, 37247, 5356.365, 13.3866
8569, 37522, 5356.304, 13.3864
8570, 39305, 5356.243, 13.3863
8571, 42636, 5356.182, 13.3861
8572, 45759, 5356.121, 13.3860
8573, 46744, 5356.060, 13.3858
8574, 45950, 5355.999, 13.3857
8575, 45660, 5355.938, 13.3855
8576, 47062, 5355.876, 13.3854
8577, 48884, 5355.815, 13.3852
8578, 49582, 5355.754, 13.3851
8579, 49535, 5355.693, 13.3849
8580, 49971, 5355.632, 13.3848
8581, 50726, 5355.571, 13.3846
8582, 50568, 5355.510, 13.3845
8583, 49363, 5355.448, 13.3843
8584, 48449, 5355.387, 13.3841
8585, 48768, 5355.326, 13.3840
8586, 49737, 5355.265, 13.3838
8587, 50188, 5355.204, 13.3837
8588, 49463, 5355.143, 13.3835
8589, 47487, 5355.082, 13.3834
8590, 44807, 5355.021, 13.3832
8591, 42925, 5354.959, 13.3831
8592, 43546, 5354.898, 13.3829
8593, 46843, 5354.837, 13.3828
8594, 51094, 5354.776, 13.3826
8595, 54506, 5354.715, 13.3825
8596, 56725, 5354.654, 13.3823
8597, 58124, 5354.593, 13.3822
8598, 58466, 5354.531, 13.3820
8599, 57172, 5354.470, 13.3819
8600, 54459, 5354.409, 13.3817
8601, 51357, 5354.348, 13.3815
8602, 48808, 5354.287, 13.3814
8603, 47380, 5354.226, 13.3812
8604, 47463, 5354.165, 13.3811
8605, 48796, 5354.104, 13.3809
8606, 49898, 5354.042, 13.3808
8607, 49004, 5353.981, 13.3806
8608, 46016, 5353.920, 13.3805
8609, 42974, 5353.859, 13.3803
8610, 42185, 5353.798, 13.3802
8611, 44163, 5353.737, 13.3800
8612, 47528, 5353.676, 13.3799
8613, 50495, 5353.614, 13.3797
8614, 52145, 5353.553, 13.3796
8615, 52583, 5353.492, 13.3794
8616, 52489, 5353.431, 13.3793
8617, 52584, 5353.370, 13.3791
8618, 53128, 5353.309, 13.3790
8619, 53665, 5353.248, 13.3788
8620, 53394, 5353.187, 13.3786
8621, 51991, 5353.125, 13.3785
8622, 50016, 5353.064, 13.3783
8623, 48318, 5353.003, 13.3782
8624, 47144, 5352.942, 13.3780
8625, 46142, 5352.881, 13.3779
8626, 45206, 5352.820, 13.3777
8627, 44701, 5352.759, 13.3776
8628, 44557, 5352.697, 13.3774
8629, 43787, 5352.636, 13.3773
8630, 41650, 5352.575, 13.3771
8631, 38991, 5352.514, 13.3770
8632, 37608, 5352.453, 13.3768
8633, 38249, 5352.392, 13.3767
8634, 39949, 5352.331, 13.3765
8635, 41438, 5352.270, 13.3764
8636, 42434, 5352.208, 13.3762
8637, 43318, 5352.147, 13.3760
8638, 44388, 5352.086, 13.3759
8639, 45831, 5352.025, 13.3757
8640, 47785, 5351.964, 13.3756
8641, 49874, 5351.903, 13.3754
8642, 51277, 5351.842, 13.3753
8643, 51729, 5351.780, 13.3751
8644, 51942, 5351.719, 13.3750
8645, 52520, 5351.658, 13.3748
8646, 53000, 5351.597, 13.3747
8647, 52599, 5351.536, 13.3745
8648, 51361, 5351.475, 13.3744
8649, 49841, 5351.414, 13.3742
8650, 48146, 5351.353, 13.3741
8651, 46213, 5351.291, 13.3739
8652, 44670, 5351.230, 13.3738
8653, 44369, 5351.169, 13.3736
8654, 45095, 5351.108, 13.3735
8655, 45698, 5351.047, 13.3733
8656, 45617, 5350.986, 13.3731
8657, 45455, 5350.925, 13.3730
8658, 45859, 5350.863, 13.3728
8659, 46723, 5350.802, 13.3727
8660, 47863, 5350.741, 13.3725
8661, 49687, 5350.680, 13.3724
8662, 52508, 5350.619, 13.3722
8663, 55589, 5350.558, 13.3721
8664, 57527, 5350.497, 13.3719
8665, 57624, 5350.436, 13.3718
8666, 56486, 5350.374, 13.3716
8667, 55224, 5350.313, 13.3715
8668, 54250, 5350.252, 13.3713
8669, 53052, 5350.191, 13.3712
8670, 51131, 5350.130, 13.3710
8671, 48882, 5350.069, 13.3709
8672, 47194, 5350.008, 13.3707
8673, 46260, 5349.946, 13.3705
8674, 45353, 5349.885, 13.3704
8675, 43923, 5349.824, 13.3702
8676, 42331, 5349.763, 13.3701
8677, 41140, 5349.702, 13.3699
8678, 40390, 5349.641, 13.3698
8679, 40167, 5349.580, 13.3696
8680, 41137, 5349.519, 13.3695
8681, 43523, 5349.457, 13.3693
8682, 46010, 5349.396, 13.3692
8683, 46953, 5349.335, 13.3690
8684, 46615, 5349.274, 13.3689
8685, 46944, 5349.213, 13.3687
8686, 48930, 5349.152, 13.3686
8687, 51276, 5349.091, 13.3684
8688, 52119, 5349.029, 13.3683
8689, 51095, 5348.968, 13.3681
8690, 49162, 5348.907, 13.3680
8691, 47270, 5348.846, 13.3678
8692, 45905, 5348.785, 13.3676
8693, 45263, 5348.724, 13.3675
8694, 45145, 5348.663, 13.3673
8695, 45002, 5348.602, 13.3672
8696, 44652, 5348.540, 13.3670
8697, 44530, 5348.479, 13.3669
8698, 44862, 5348.418, 13.3667
8699, 45188, 5348.357, 13.3666
8700, 45173, 5348.296, 13.3664
8701, 45316, 5348.235, 13.3663
8702, 46080, 5348.174, 13.3661
8703, 46784, 5348.112, 13.3660
8704, 46195, 5348.051, 13.3658
8705, 44034, 5347.990, 13.3657
8706, 41187, 5347.929, 13.3655
8707, 38666, 5347.868, 13.3654
8708, 37099, 5347.807, 13.3652
8709, 37044, 5347.746, 13.3650
8710, 38814, 5347.685, 13.3649
8711, 41758, 5347.623, 13.3647
8712, 44388, 5347.562, 13.3646
8713, 45714, 5347.501, 13.3644
8714, 46122, 5347.440, 13.3643
8715, 46708, 5347.379, 13.3641
8716, 48047, 5347.318, 13.3640
8717, 49791, 5347.257, 13.3638
8718, 51177, 5347.195, 13.3637
8719, 51699, 5347.134, 13.3635
8720, 51411, 5347.073, 13.3634
8721, 50732, 5347.012, 13.3632
8722, 49905, 5346.951, 13.3631
8723, 48731, 5346.890, 13.3629
8724, 47040, 5346.829, 13.3628
8725, 45392, 5346.768, 13.3626
8726, 44902, 5346.706, 13.3625
8727, 46124, 5346.645, 13.3623
8728, 48315, 5346.584, 13.3621
8729, 50064, 5346.523, 13.3620
8730, 50627, 5346.462, 13.3618
8731, 50455, 5346.401, 13.3617
8732, 50458, 5346.340, 13.3615
8733, 50942, 5346.279, 13.3614
8734, 51406, 5346.217, 13.3612
8735, 51228, 5346.156, 13.3611
8736, 50329, 5346.095, 13.3609
8737, 49275, 5346.034, 13.3608
8738, 48959, 5345.973, 13.3606
8739, 50176, 5345.912, 13.3605
8740, 53054, 5345.851, 13.3603
8741, 56530, 5345.789, 13.3602
8742, 58812, 5345.728, 13.3600
8743, 58916, 5345.667, 13.3599
8744, 57690, 5345.606, 13.3597
8745, 56831, 5345.545, 13.3595
8746, 57026, 5345.484, 13.3594
8747, 57555, 5345.423, 13.3592
8748, 57586, 5345.362, 13.3591
8749, 57008, 5345.300, 13.3589
8750, 55896, 5345.239, 13.3588
8751, 54111, 5345.178, 13.3586
8752, 51993, 5345.117, 13.3585
8753, 50588, 5345.056, 13.3583
8754, 50457, 5344.995, 13.3582
8755, 50796, 5344.934, 13.3580
8756, 50595, 5344.872, 13.3579
8757, 50176, 5344.811, 13.3577
8758, 50575, 5344.750, 13.3576
8759, 51663, 5344.689, 13.3574
8760, 52040, 5344.628, 13.3573
8761, 51037, 5344.567, 13.3571
8762, 49716, 5344.506, 13.3570
8763, 49355, 5344.445, 13.3568
8764, 49690, 5344.383, 13.3566
8765, 49402, 5344.322, 13.3565
8766, 47930, 5344.261, 13.3563
8767, 46065, 5344.200, 13.3562
8768, 44913, 5344.139, 13.3560
8769, 44889, 5344.078, 13.3559
8770, 45818, 5344.017, 13.3557
8771, 47420, 5343.955, 13.3556
8772, 49314, 5343.894, 13.3554
8773, 50803, 5343.833, 13.3553
8774, 51131, 5343.772, 13.3551
8775, 50197, 5343.711, 13.3550
8776, 48816, 5343.650, 13.3548
8777, 48059, 5343.589, 13.3547
8778, 48271, 5343.528, 13.3545
8779, 48928, 5343.466, 13.3544
8780, 49394, 5343.405, 13.3542
8781, 49564, 5343.344, 13.3540
8782, 49708, 5343.283, 13.3539
8783, 50070, 5343.222, 13.3537
8784, 50847, 5343.161, 13.3536
8785, 52181, 5343.100, 13.3534
8786, 53682, 5343.038, 13.3533
8787, 54284, 5342.977, 13.3531
8788, 53194, 5342.916, 13.3530
8789, 50973, 5342.855, 13.3528
8790, 49030, 5342.794, 13.3527
8791, 47974, 5342.733, 13.3525
8792, 47130, 5342.672, 13.3524
8793, 45957, 5342.611, 13.3522
8794, 45176, 5342.549, 13.3521
8795, 45818, 5342.488, 13.3519
8796, 47515, 5342.427, 13.3518
8797, 48633, 5342.366, 13.3516
8798, 48201, 5342.305, 13.3515
8799, 47059, 5342.244, 13.3513
8800, 46825, 5342.183, 13.3511
8801, 48113, 5342.121, 13.3510
8802, 50029, 5342.060, 13.3508
8803, 51130, 5341.999, 13.3507
8804, 50656, 5341.938, 13.3505
8805, 49069, 5341.877, 13.3504
8806, 47720, 5341.816, 13.3502
8807, 47778, 5341.755, 13.3501
8808, 49151, 5341.694, 13.3499
8809, 50535, 5341.632, 13.3498
8810, 50778, 5341.571, 13.3496
8811, 50045, 5341.510, 13.3495
8812, 49227, 5341.449, 13.3493
8813, 48451, 5341.388, 13.3492
8814, 46972, 5341.327, 13.3490
8815, 44709, 5341.266, 13.3489
8816, 43009, 5341.204, 13.3487
8817, 43251, 5341.143, 13.3485
8818, 45179, 5341.082, 13.3484
8819, 47392, 5341.021, 13.3482
8820, 49109, 5340.960, 13.3481
8821, 50588, 5340.899, 13.3479
8822, 51948, 5340.838, 13.3478
8823, 52636, 5340.777, 13.3476
8824, 52293, 5340.715, 13.3475
8825, 51200, 5340.654, 13.3473
8826, 49427, 5340.593, 13.3472
8827, 46430, 5340.532, 13.3470
8828, 42222, 5340.471, 13.3469
8829, 38263, 5340.410, 13.3467
8830, 36270, 5340.349, 13.3466
8831, 36381, 5340.287, 13.3464
8832, 37303, 5340.226, 13.3463
8833, 38060, 5340.165, 13.3461
8834, 38784, 5340.104, 13.3460
8835, 39878, 5340.043, 13.3458
8836, 41315, 5339.982, 13.3456
8837, 43013, 5339.921, 13.3455
8838, 45152, 5339.860, 13.3453
8839, 47639, 5339.798, 13.3452
8840, 49820, 5339.737, 13.3450
8841, 51200, 5339.676, 13.3449
8842, 52088, 5339.615, 13.3447
8843, 53058, 5339.554, 13.3446
8844, 53955, 5339.493, 13.3444
8845, 53958, 5339.432, 13.3443
8846, 52568, 5339.370, 13.3441
8847, 50184, 5339.309, 13.3440
8848, 47661, 5339.248, 13.3438
8849, 45659, 5339.187, 13.3437
8850, 44545, 5339.126, 13.3435
8851, 44627, 5339.065, 13.3434
8852, 46015, 5339.004, 13.3432
8853, 48216, 5338.943, 13.3430
8854, 50215, 5338.881, 13.3429
8855, 51261, 5338.820, 13.3427
8856, 51507, 5338.759, 13.3426
8857, 51617, 5338.698, 13.3424
8858, 51848, 5338.637, 13.3423
8859, 51920, 5338.576, 13.3421
8860, 51798, 5338.515, 13.3420
8861, 51994, 5338.453, 13.3418
8862, 52726, 5338.392, 13.3417
8863, 53256, 5338.331, 13.3415
8864, 52657, 5338.270, 13.3414
8865, 50983, 5338.209, 13.3412
8866, 49137, 5338.148, 13.3411
8867, 47759, 5338.087, 13.3409
8868, 46907, 5338.026, 13.3408
8869, 46724, 5337.964, 13.3406
8870, 47578, 5337.903, 13.3405
8871, 49272, 5337.842, 13.3403
8872, 50814, 5337.781, 13.3401
8873, 51475, 5337.720, 13.3400
8874, 51647, 5337.659, 13.3398
8875, 52222, 5337.598, 13.3397
8876, 53426, 5337.536, 13.3395
8877, 54688, 5337.475, 13.3394
8878, 55396, 5337.414, 13.3392
8879, 55284, 5337.353, 13.3391
8880, 54249, 5337.292, 13.3389
8881, 52375, 5337.231, 13.3388
8882, 50186, 5337.170, 13.3386
8883, 48481, 5337.109, 13.3385
8884, 47660, 5337.047, 13.3383
8885, 47306, 5336.986, 13.3382
8886, 46574, 5336.925, 13.3380
8887, 45041, 5336.864, 13.3379
8888, 43230, 5336.803, 13.3377
8889, 42207, 5336.742, 13.3375
8890, 42471, 5336.681, 13.3374
8891, 43224, 5336.619, 13.3372
8892, 43109, 5336.558, 13.3371
8893, 41853, 5336.497, 13.3369
8894, 40782, 5336.436, 13.3368
8895, 41344, 5336.375, 13.3366
8896, 43389, 5336.314, 13.3365
8897, 45376, 5336.253, 13.3363
8898, 46158, 5336.192, 13.3362
8899, 46016, 5336.130, 13.3360
8900, 46015, 5336.069, 13.3359
8901, 46943, 5336.008, 13.3357
8902, 48995, 5335.947, 13.3356
8903, 51852, 5335.886, 13.3354
8904, 54580, 5335.825, 13.3353
8905, 55874, 5335.764, 13.3351
8906, 54968, 5335.702, 13.3350
8907, 52318, 5335.641, 13.3348
8908, 49092, 5335.580, 13.3346
8909, 46178, 5335.519, 13.3345
8910, 44036, 5335.458, 13.3343
8911, 43193, 5335.397, 13.3342
8912, 44124, 5335.336, 13.3340
8913, 46396, 5335.275, 13.3339
8914, 48588, 5335.213, 13.3337
8915, 49614, 5335.152, 13.3336
8916, 49875, 5335.091, 13.3334
8917, 50606, 5335.030, 13.3333
8918, 52096, 5334.969, 13.3331
8919, 53075, 5334.908, 13.3330
8920, 52060, 5334.847, 13.3328
8921, 49031, 5334.786, 13.3327
8922, 45541, 5334.724, 13.3325
8923, 43271, 5334.663, 13.3324
8924, 42702, 5334.602, 13.3322
8925, 43123, 5334.541, 13.3320
8926, 43739, 5334.480, 13.3319
8927, 44549, 5334.419, 13.3317
8928, 46092, 5334.358, 13.3316
8929, 48462, 5334.296, 13.3314
8930, 50921, 5334.235, 13.3313
8931, 52641, 5334.174, 13.3311
8932, 53560, 5334.113, 13.3310
8933, 54126, 5334.052, 13.3308
8934, 54271, 5333.991, 13.3307
8935, 53215, 5333.930, 13.3305
8936, 50525, 5333.869, 13.3304
8937, 47039, 5333.807, 13.3302
8938, 44316, 5333.746, 13.3301
8939, 43276, 5333.685, 13.3299
8940, 43548, 5333.624, 13.3298
8941, 44089, 5333.563, 13.3296
8942, 44230, 5333.502, 13.3295
8943, 44172, 5333.441, 13.3293
8944, 44543, 5333.379, 13.3291
8945, 45433, 5333.318, 13.3290
8946, 45944, 5333.257, 13.3288
8947, 45068, 5333.196, 13.3287
8948, 43080, 5333.135, 13.3285
8949, 41573, 5333.074, 13.3284
8950, 41744, 5333.013, 13.3282
8951, 43077, 5332.952, 13.3281
8952, 44173, 5332.890, 13.3279
8953, 44527, 5332.829, 13.3278
8954, 44821, 5332.768, 13.3276
8955, 45625, 5332.707, 13.3275
8956, 46558, 5332.646, 13.3273
8957, 46850, 5332.585, 13.3272
8958, 46208, 5332.524, 13.3270
8959, 45020, 5332.462, 13.3269
8960, 44168, 5332.401, 13.3267
8961, 44636, 5332.340, 13.3265
8962, 46698, 5332.279, 13.3264
8963, 49416, 5332.218, 13.3262
8964, 51486, 5332.157, 13.3261
8965, 52577, 5332.096, 13.3259
8966, 53167, 5332.035, 13.3258
8967, 53093, 5331.973, 13.3256
8968, 51407, 5331.912, 13.3255
8969, 48152, 5331.851, 13.3253
8970, 45137, 5331.790, 13.3252
8971, 44022, 5331.729, 13.3250
8972, 44342, 5331.668, 13.3249
8973, 44478, 5331.607, 13.3247
8974, 44049, 5331.545, 13.3246
8975, 44096, 5331.484, 13.3244
8976, 45172, 5331.423, 13.3243
8977, 46510, 5331.362, 13.3241
8978, 47236, 5331.301, 13.3240
8979, 47310, 5331.240, 13.3238
8980, 46952, 5331.179, 13.3236
8981, 46089, 5331.118, 13.3235
8982, 44780, 5331.056, 13.3233
8983, 43434, 5330.995, 13.3232
8984, 42133, 5330.934, 13.3230
8985, 40452, 5330.873, 13.3229
8986, 38364, 5330.812, 13.3227
8987, 36665, 5330.751, 13.3226
8988, 36018, 5330.690, 13.3224
8989, 36211, 5330.628, 13.3223
8990, 36912, 5330.567, 13.3221
8991, 38404, 5330.506, 13.3220
8992, 40786, 5330.445, 13.3218
8993, 43067, 5330.384, 13.3217
8994, 44185, 5330.323, 13.3215
8995, 44618, 5330.262, 13.3214
8996, 45856, 5330.201, 13.3212
8997, 48261, 5330.139, 13.3210
8998, 50564, 5330.078, 13.3209
8999, 51810, 5330.017, 13.3207
9000, 52712, 5329.956, 13.3206
9001, 54319, 5329.895, 13.3204
9002, 56059, 5329.834, 13.3203
9003, 56162, 5329.773, 13.3201
9004, 53952, 5329.711, 13.3200
9005, 50938, 5329.650, 13.3198
9006, 49366, 5329.589, 13.3197
9007, 50093, 5329.528, 13.3195
9008, 52102, 5329.467, 13.3194
9009, 53777, 5329.406, 13.3192
9010, 54354, 5329.345, 13.3191
9011, 54221, 5329.284, 13.3189
9012, 54185, 5329.222, 13.3188
9013, 54605, 5329.161, 13.3186
9014, 55186, 5329.100, 13.3185
9015, 55441, 5329.039, 13.3183
9016, 55278, 5328.978, 13.3181
9017, 55077, 5328.917, 13.3180
9018, 55149, 5328.856, 13.3178
9019, 55236, 5328.794, 13.3177
9020, 54738, 5328.733, 13.3175
9021, 53533, 5328.672, 13.3174
9022, 52285, 5328.611, 13.3172
9023, 51754, 5328.550, 13.3171
9024, 52024, 5328.489, 13.3169
9025, 52741, 5328.428, 13.3168
9026, 53778, 5328.367, 13.3166
9027, 55049, 5328.305, 13.3165
9028, 55811, 5328.244, 13.3163
9029, 55029, 5328.183, 13.3162
9030, 52797, 5328.122, 13.3160
9031, 50640, 5328.061, 13.3159
9032, 49741, 5328.000, 13.3157
9033, 49477, 5327.939, 13.3155
9034, 48457, 5327.877, 13.3154
9035, 46650, 5327.816, 13.3152
9036, 45495, 5327.755, 13.3151
9037, 45968, 5327.694, 13.3149
9038, 47376, 5327.633, 13.3148
9039, 48275, 5327.572, 13.3146
9040, 47996, 5327.511, 13.3145
9041, 47002, 5327.450, 13.3143
9042, 46220, 5327.388, 13.3142
9043, 46181, 5327.327, 13.3140
9044, 46512, 5327.266, 13.3139
9045, 46282, 5327.205, 13.3137
9046, 45220, 5327.144, 13.3136
9047, 44427, 5327.083, 13.3134
9048, 45167, 5327.022, 13.3133
9049, 47056, 5326.960, 13.3131
9050, 48334, 5326.899, 13.3129
9051, 48095, 5326.838, 13.3128
9052, 47300, 5326.777, 13.3126
9053, 47202, 5326.716, 13.3125
9054, 47740, 5326.655, 13.3123
9055, 48151, 5326.594, 13.3122
9056, 48347, 5326.533, 13.3120
9057, 48749, 5326.471, 13.3119
9058, 49289, 5326.410, 13.3117
9059, 49533, 5326.349, 13.3116
9060, 49505, 5326.288, 13.3114
9061, 49516, 5326.227, 13.3113
9062, 49336, 5326.166, 13.3111
9063, 48427, 5326.105, 13.3110
9064, 46992, 5326.043, 13.3108
9065, 46020, 5325.982, 13.3107
9066, 46099, 5325.921, 13.3105
9067, 46813, 5325.860, 13.3104
9068, 47412, 5325.799, 13.3102
9069, 47650, 5325.738, 13.3100
9070, 47861, 5325.677, 13.3099
9071, 48602, 5325.616, 13.3097
9072, 50188, 5325.554, 13.3096
9073, 52149, 5325.493, 13.3094
9074, 53292, 5325.432, 13.3093
9075, 52861, 5325.371, 13.3091
9076, 51568, 5325.310, 13.3090
9077, 50868, 5325.249, 13.3088
9078, 51239, 5325.188, 13.3087
9079, 51820, 5325.126, 13.3085
9080, 51739, 5325.065, 13.3084
9081, 50970, 5325.004, 13.3082
9082, 49682, 5324.943, 13.3081
9083, 47592, 5324.882, 13.3079
9084, 44553, 5324.821, 13.3078
9085, 41259, 5324.760, 13.3076
9086, 38735, 5324.699, 13.3074
9087, 37348, 5324.637, 13.3073
9088, 36682, 5324.576, 13.3071
9089, 36207, 5324.515, 13.3070
9090, 35738, 5324.454, 13.3068
9091, 35456, 5324.393, 13.3067
9092, 35771, 5324.332, 13.3065
9093, 37030, 5324.271, 13.3064
9094, 39159, 5324.210, 13.3062
9095, 41640, 5324.148, 13.3061
9096, 43913, 5324.087, 13.3059
9097, 45691, 5324.026, 13.3058
9098, 46897, 5323.965, 13.3056
9099, 47643, 5323.904, 13.3055
9100, 48242, 5323.843, 13.3053
9101, 48929, 5323.782, 13.3052
9102, 49479, 5323.720, 13.3050
9103, 49463, 5323.659, 13.3049
9104, 48846, 5323.598, 13.3047
9105, 47959, 5323.537, 13.3045
9106, 46914, 5323.476, 13.3044
9107, 45625, 5323.415, 13.3042
9108, 44459, 5323.354, 13.3041
9109, 44164, 5323.293, 13.3039
9110, 44818, 5323.231, 13.3038
9111, 45535, 5323.170, 13.3036
9112, 45611, 5323.109, 13.3035
9113, 45496, 5323.048, 13.3033
9114, 46059, 5322.987, 13.3032
9115, 47312, 5322.926, 13.3030
9116, 48413, 5322.865, 13.3029
9117, 48681, 5322.803, 13.3027
9118, 48159, 5322.742, 13.3026
9119, 47303, 5322.681, 13.3024
9120, 46548, 5322.620, 13.3023
9121, 46080, 5322.559, 13.3021
9122, 45771, 5322.498, 13.3019
9123, 45450, 5322.437, 13.3018
9124, 45295, 5322.376, 13.3016
9125, 45568, 5322.314, 13.3015
9126, 45913, 5322.253, 13.3013
9127, 45461, 5322.192, 13.3012
9128, 43955, 5322.131, 13.3010
9129, 42168, 5322.070, 13.3009
9130, 40854, 5322.009, 13.3007
9131, 39928, 5321.948, 13.3006
9132, 39238, 5321.886, 13.3004
9133, 39369, 5321.825, 13.3003
9134, 40821, 5321.764, 13.3001
9135, 42919, 5321.703, 13.3000
9136, 44584, 5321.642, 13.2998
9137, 45847, 5321.581, 13.2997
9138, 47525, 5321.520, 13.2995
9139, 49559, 5321.459, 13.2994
9140, 50923, 5321.397, 13.2992
9141, 51345, 5321.336, 13.2990
9142, 51927, 5321.275, 13.2989
9143, 53532, 5321.214, 13.2987
9144, 55449, 5321.153, 13.2986
9145, 56327, 5321.092, 13.2984
9146, 55812, 5321.031, 13.2983
9147, 54638, 5320.969, 13.2981
9148, 53629, 5320.908, 13.2980
9149, 53208, 5320.847, 13.2978
9150, 53561, 5320.786, 13.2977
9151, 54518, 5320.725, 13.2975
9152, 55357, 5320.664, 13.2974
9153, 55295, 5320.603, 13.2972
9154, 54260, 5320.542, 13.2971
9155, 52904, 5320.480, 13.2969
9156, 51842, 5320.419, 13.2968
9157, 51105, 5320.358, 13.2966
9158, 50368, 5320.297, 13.2964
9159, 49418, 5320.236, 13.2963
9160, 48299, 5320.175, 13.2961
9161, 47139, 5320.114, 13.2960
9162, 46030, 5320.052, 13.2958
9163, 45125, 5319.991, 13.2957
9164, 44765, 5319.930, 13.2955
9165, 45239, 5319.869, 13.2954
9166, 46328, 5319.808, 13.2952
9167, 47322, 5319.747, 13.2951
9168, 47743, 5319.686, 13.2949
9169, 47872, 5319.625, 13.2948
9170, 48257, 5319.563, 13.2946
9171, 48922, 5319.502, 13.2945
9172, 49572, 5319.441, 13.2943
9173, 50430, 5319.380, 13.2942
9174, 52141, 5319.319, 13.2940
9175, 54631, 5319.258, 13.2939
9176, 56772, 5319.197, 13.2937
9177, 57608, 5319.135, 13.2935
9178, 57436, 5319.074, 13.2934
9179, 57078, 5319.013, 13.2932
9180, 56475, 5318.952, 13.2931
9181, 54759, 5318.891, 13.2929
9182, 51678, 5318.830, 13.2928
9183, 48274, 5318.769, 13.2926
9184, 45906, 5318.708, 13.2925
9185, 45090, 5318.646, 13.2923
9186, 45489, 5318.585, 13.2922
9187, 46522, 5318.524, 13.2920
9188, 47571, 5318.463, 13.2919
9189, 47929, 5318.402, 13.2917
9190, 47223, 5318.341, 13.2916
9191, 45880, 5318.280, 13.2914
9192, 44759, 5318.218, 13.2913
9193, 44248, 5318.157, 13.2911
9194, 44104, 5318.096, 13.2909
9195, 44180, 5318.035, 13.2908
9196, 44722, 5317.974, 13.2906
9197, 45666, 5317.913, 13.2905
9198, 46256, 5317.852, 13.2903
9199, 45981, 5317.791, 13.2902
9200, 45481, 5317.729, 13.2900
9201, 45753, 5317.668, 13.2899
9202, 46524, 5317.607, 13.2897
9203, 46202, 5317.546, 13.2896
9204, 43629, 5317.485, 13.2894
9205, 39401, 5317.424, 13.2893
9206, 35321, 5317.363, 13.2891
9207, 33080, 5317.301, 13.2890
9208, 33438, 5317.240, 13.2888
9209, 35830, 5317.179, 13.2887
9210, 38487, 5317.118, 13.2885
9211, 39669, 5317.057, 13.2884
9212, 39356, 5316.996, 13.2882
9213, 39138, 5316.935, 13.2880
9214, 40042, 5316.874, 13.2879
9215, 41220, 5316.812, 13.2877
9216, 41400, 5316.751, 13.2876
9217, 40862, 5316.690, 13.2874
9218, 40948, 5316.629, 13.2873
9219, 42070, 5316.568, 13.2871
9220, 43313, 5316.507, 13.2870
9221, 43821, 5316.446, 13.2868
9222, 43623, 5316.384, 13.2867
9223, 43117, 5316.323, 13.2865
9224, 42620, 5316.262, 13.2864
9225, 42514, 5316.201, 13.2862
9226, 43000, 5316.140, 13.2861
9227, 43708, 5316.079, 13.2859
9228, 44330, 5316.018, 13.2858
9229, 45527, 5315.957, 13.2856
9230, 48189, 5315.895, 13.2854
9231, 51680, 5315.834, 13.2853
9232, 54012, 5315.773, 13.2851
9233, 54136, 5315.712, 13.2850
9234, 53030, 5315.651, 13.2848
9235, 52018, 5315.590, 13.2847
9236, 51016, 5315.529, 13.2845
9237, 49316, 5315.467, 13.2844
9238, 47225, 5315.406, 13.2842
9239, 45761, 5315.345, 13.2841
9240, 45111, 5315.284, 13.2839
9241, 44403, 5315.223, 13.2838
9242, 42956, 5315.162, 13.2836
9243, 41005, 5315.101, 13.2835
9244, 39183, 5315.040, 13.2833
9245, 37978, 5314.978, 13.2832
9246, 37748, 5314.917, 13.2830
9247, 38711, 5314.856, 13.2829
9248, 40650, 5314.795, 13.2827
9249, 42919, 5314.734, 13.2825
9250, 44896, 5314.673, 13.2824
9251, 46308, 5314.612, 13.2822
9252, 47148, 5314.550, 13.2821
9253, 47528, 5314.489, 13.2819
9254, 47635, 5314.428, 13.2818
9255, 47597, 5314.367, 13.2816
9256, 47421, 5314.306, 13.2815
9257, 47135, 5314.245, 13.2813
9258, 46954, 5314.184, 13.2812
9259, 47097, 5314.123, 13.2810
9260, 47521, 5314.061, 13.2809
9261, 47961, 5314.000, 13.2807
9262, 48277, 5313.939, 13.2806
9263, 48608, 5313.878, 13.2804
9264, 49120, 5313.817, 13.2803
9265, 49662, 5313.756, 13.2801
9266, 49777, 5313.695, 13.2799
9267, 49209, 5313.633, 13.2798
9268, 48324, 5313.572, 13.2796
9269, 47771, 5313.511, 13.2795
9270, 47668, 5313.450, 13.2793
9271, 47515, 5313.389, 13.2792
9272, 47123, 5313.328, 13.2790
9273, 47057, 5313.267, 13.2789
9274, 47578, 5313.206, 13.2787
9275, 47620, 5313.144, 13.2786
9276, 45786, 5313.083, 13.2784
9277, 42379, 5313.022, 13.2783
9278, 39472, 5312.961, 13.2781
9279, 38692, 5312.900, 13.2780
9280, 39626, 5312.839, 13.2778
9281, 40699, 5312.778, 13.2777
9282, 40919, 5312.717, 13.2775
9283, 40358, 5312.655, 13.2774
9284, 39603, 5312.594, 13.2772
9285, 39316, 5312.533, 13.2770
9286, 39879, 5312.472, 13.2769
9287, 40925, 5312.411, 13.2767
9288, 41515, 5312.350, 13.2766
9289, 41216, 5312.289, 13.2764
9290, 40656, 5312.227, 13.2763
9291, 40714, 5312.166, 13.2761
9292, 41440, 5312.105, 13.2760
9293, 42150, 5312.044, 13.2758
9294, 42241, 5311.983, 13.2757
9295, 41612, 5311.922, 13.2755
9296, 40707, 5311.861, 13.2754
9297, 40436, 5311.800, 13.2752
9298, 41652, 5311.738, 13.2751
9299, 44238, 5311.677, 13.2749
9300, 47038, 5311.616, 13.2748
9301, 48933, 5311.555, 13.2746
9302, 49719, 5311.494, 13.2744
9303, 49791, 5311.433, 13.2743
9304, 49580, 5311.372, 13.2741
9305, 49503, 5311.310, 13.2740
9306, 49712, 5311.249, 13.2738
9307, 49568, 5311.188, 13.2737
9308, 48220, 5311.127, 13.2735
9309, 46120, 5311.066, 13.2734
9310, 45043, 5311.005, 13.2732
9311, 45865, 5310.944, 13.2731
9312, 47362, 5310.883, 13.2729
9313, 48103, 5310.821, 13.2728
9314, 48476, 5310.760, 13.2726
9315, 49537, 5310.699, 13.2725
9316, 50781, 5310.638, 13.2723
9317, 50789, 5310.577, 13.2722
9318, 49593, 5310.516, 13.2720
9319, 48660, 5310.455, 13.2719
9320, 48644, 5310.393, 13.2717
9321, 48940, 5310.332, 13.2715
9322, 49469, 5310.271, 13.2714
9323, 50973, 5310.210, 13.2712
9324, 53118, 5310.149, 13.2711
9325, 54178, 5310.088, 13.2709
9326, 53479, 5310.027, 13.2708
9327, 52603, 5309.966, 13.2706
9328, 53069, 5309.904, 13.2705
9329, 54178, 5309.843, 13.2703
9330, 54377, 5309.782, 13.2702
9331, 53631, 5309.721, 13.2700
9332, 52987, 5309.660, 13.2699
9333, 52648, 5309.599, 13.2697
9334, 52111, 5309.538, 13.2696
9335, 51819, 5309.476, 13.2694
9336, 53072, 5309.415, 13.2693
9337, 56146, 5309.354, 13.2691
9338, 59703, 5309.293, 13.2689
9339, 62309, 5309.232, 13.2688
9340, 63651, 5309.171, 13.2686
9341, 64085, 5309.110, 13.2685
9342, 63841, 5309.049, 13.2683
9343, 62947, 5308.987, 13.2682
9344, 61387, 5308.926, 13.2680
9345, 59186, 5308.865, 13.2679
9346, 56825, 5308.804, 13.2677
9347, 55422, 5308.743, 13.2676
9348, 55717, 5308.682, 13.2674
9349, 56858, 5308.621, 13.2673
9350, 57166, 5308.559, 13.2671
9351, 56327, 5308.498, 13.2670
9352, 55898, 5308.437, 13.2668
9353, 57155, 5308.376, 13.2667
9354, 59288, 5308.315, 13.2665
9355, 60540, 5308.254, 13.2664
9356, 60473, 5308.193, 13.2662
9357, 60140, 5308.132, 13.2660
9358, 60354, 5308.070, 13.2659
9359, 60845, 5308.009, 13.2657
9360, 61166, 5307.948, 13.2656
9361, 61355, 5307.887, 13.2654
9362, 61271, 5307.826, 13.2653
9363, 60106, 5307.765, 13.2651
9364, 57375, 5307.704, 13.2650
9365, 53943, 5307.642, 13.2648
9366, 51258, 5307.581, 13.2647
9367, 49658, 5307.520, 13.2645
9368, 48228, 5307.459, 13.2644
9369, 46388, 5307.398, 13.2642
9370, 44822, 5307.337, 13.2641
9371, 44423, 5307.276, 13.2639
9372, 44981, 5307.215, 13.2638
9373, 45546, 5307.153, 13.2636
9374, 45679, 5307.092, 13.2634
9375, 45634, 5307.031, 13.2633
9376, 45510, 5306.970, 13.2631
9377, 45086, 5306.909, 13.2630
9378, 44618, 5306.848, 13.2628
9379, 45084, 5306.787, 13.2627
9380, 47156, 5306.725, 13.2625
9381, 50273, 5306.664, 13.2624
9382, 53012, 5306.603, 13.2622
9383, 54201, 5306.542, 13.2621
9384, 53627, 5306.481, 13.2619
9385, 52127, 5306.420, 13.2618
9386, 51189, 5306.359, 13.2616
9387, 51912, 5306.298, 13.2615
9388, 53913, 5306.236, 13.2613
9389, 55550, 5306.175, 13.2612
9390, 55586, 5306.114, 13.2610
9391, 54285, 5306.053, 13.2609
9392, 52547, 5305.992, 13.2607
9393, 50556, 5305.931, 13.2605
9394, 48085, 5305.870, 13.2604
9395, 45712, 5305.808, 13.2602
9396, 44589, 5305.747, 13.2601
9397, 44812, 5305.686, 13.2599
9398, 45088, 5305.625, 13.2598
9399, 44531, 5305.564, 13.2596
9400, 44014, 5305.503, 13.2595
9401, 44932, 5305.442, 13.2593
9402, 47135, 5305.381, 13.2592
9403, 49025, 5305.319, 13.2590
9404, 49633, 5305.258, 13.2589
9405, 49721, 5305.197, 13.2587
9406, 50566, 5305.136, 13.2586
9407, 52291, 5305.075, 13.2584
9408, 53868, 5305.014, 13.2583
9409, 54445, 5304.953, 13.2581
9410, 54206, 5304.891, 13.2579
9411, 53998, 5304.830, 13.2578
9412, 54417, 5304.769, 13.2576
9413, 55274, 5304.708, 13.2575
9414, 55807, 5304.647, 13.2573
9415, 55455, 5304.586, 13.2572
9416, 54455, 5304.525, 13.2570
9417, 53584, 5304.464, 13.2569
9418, 53214, 5304.402, 13.2567
9419, 52918, 5304.341, 13.2566
9420, 52248, 5304.280, 13.2564
9421, 51633, 5304.219, 13.2563
9422, 52007, 5304.158, 13.2561
9423, 53491, 5304.097, 13.2560
9424, 54967, 5304.036, 13.2558
9425, 55233, 5303.974, 13.2557
9426, 54291, 5303.913, 13.2555
9427, 53146, 5303.852, 13.2554
9428, 52584, 5303.791, 13.2552
9429, 52496, 5303.730, 13.2550
9430, 52393, 5303.669, 13.2549
9431, 52164, 5303.608, 13.2547
9432, 52174, 5303.547, 13.2546
9433, 52770, 5303.485, 13.2544
9434, 53879, 5303.424, 13.2543
9435, 55013, 5303.363, 13.2541
9436, 55667, 5303.302, 13.2540
9437, 55676, 5303.241, 13.2538
9438, 55258, 5303.180, 13.2537
9439, 54750, 5303.119, 13.2535
9440, 54468, 5303.057, 13.2534
9441, 54798, 5302.996, 13.2532
9442, 56083, 5302.935, 13.2531
9443, 58077, 5302.874, 13.2529
9444, 59675, 5302.813, 13.2528
9445, 59610, 5302.752, 13.2526
9446, 57647, 5302.691, 13.2524
9447, 54887, 5302.630, 13.2523
9448, 52785, 5302.568, 13.2521
9449, 51988, 5302.507, 13.2520
9450, 52093, 5302.446, 13.2518
9451, 52225, 5302.385, 13.2517
9452, 51624, 5302.324, 13.2515
9453, 49992, 5302.263, 13.2514
9454, 47746, 5302.202, 13.2512
9455, 45969, 5302.140, 13.2511
9456, 45762, 5302.079, 13.2509
9457, 47342, 5302.018, 13.2508
9458, 49866, 5301.957, 13.2506
9459, 52184, 5301.896, 13.2505
9460, 53661, 5301.835, 13.2503
9461, 54263, 5301.774, 13.2502
9462, 54093, 5301.713, 13.2500
9463, 53086, 5301.651, 13.2499
9464, 51153, 5301.590, 13.2497
9465, 48462, 5301.529, 13.2495
9466, 45608, 5301.468, 13.2494
9467, 43534, 5301.407, 13.2492
9468, 43101, 5301.346, 13.2491
9469, 44473, 5301.285, 13.2489
9470, 47010, 5301.224, 13.2488
9471, 49959, 5301.162, 13.2486
9472, 53044, 5301.101, 13.2485
9473, 56038, 5301.040, 13.2483
9474, 58075, 5300.979, 13.2482
9475, 58183, 5300.918, 13.2480
9476, 56678, 5300.857, 13.2479
9477, 55200, 5300.796, 13.2477
9478, 54866, 5300.734, 13.2476
9479, 55042, 5300.673, 13.2474
9480, 54601, 5300.612, 13.2473
9481, 53811, 5300.551, 13.2471
9482, 53914, 5300.490, 13.2469
9483, 55094, 5300.429, 13.2468
9484, 55954, 5300.368, 13.2466
9485, 55210, 5300.307, 13.2465
9486, 53016, 5300.245, 13.2463
9487, 50328, 5300.184, 13.2462
9488, 47849, 5300.123, 13.2460
9489, 45967, 5300.062, 13.2459
9490, 44926, 5300.001, 13.2457
9491, 44364, 5299.940, 13.2456
9492, 43278, 5299.879, 13.2454
9493, 41195, 5299.817, 13.2453
9494, 39157, 5299.756, 13.2451
9495, 38922, 5299.695, 13.2450
9496, 41310, 5299.634, 13.2448
9497, 45546, 5299.573, 13.2447
9498, 49939, 5299.512, 13.2445
9499, 52832, 5299.451, 13.2444
9500, 53430, 5299.390, 13.2442
9501, 52249, 5299.328, 13.2440
9502, 50593, 5299.267, 13.2439
9503, 49244, 5299.206, 13.2437
9504, 48021, 5299.145, 13.2436
9505, 46858, 5299.084, 13.2434
9506, 46595, 5299.023, 13.2433
9507, 47965, 5298.962, 13.2431
9508, 50323, 5298.900, 13.2430
9509, 52266, 5298.839, 13.2428
9510, 53268, 5298.778, 13.2427
9511, 53770, 5298.717, 13.2425
9512, 53833, 5298.656, 13.2424
9513, 52787, 5298.595, 13.2422
9514, 50470, 5298.534, 13.2421
9515, 48059, 5298.473, 13.2419
9516, 47232, 5298.411, 13.2418
9517, 48801, 5298.350, 13.2416
9518, 52136, 5298.289, 13.2414
9519, 55526, 5298.228, 13.2413
9520, 57247, 5298.167, 13.2411
9521, 56900, 5298.106, 13.2410
9522, 55735, 5298.045, 13.2408
9523, 55220, 5297.983, 13.2407
9524, 55493, 5297.922, 13.2405
9525, 55761, 5297.861, 13.2404
9526, 55755, 5297.800, 13.2402
9527, 55725, 5297.739, 13.2401
9528, 55202, 5297.678, 13.2399
9529, 53134, 5297.617, 13.2398
9530, 49608, 5297.556, 13.2396
9531, 46278, 5297.494, 13.2395
9532, 44530, 5297.433, 13.2393
9533, 44169, 5297.372, 13.2392
9534, 44433, 5297.311, 13.2390
9535, 45250, 5297.250, 13.2389
9536, 46708, 5297.189, 13.2387
9537, 48193, 5297.128, 13.2385
9538, 49163, 5297.066, 13.2384
9539, 50174, 5297.005, 13.2382
9540, 52082, 5296.944, 13.2381
9541, 54558, 5296.883, 13.2379
9542, 56422, 5296.822, 13.2378
9543, 57221, 5296.761, 13.2376
9544, 57493, 5296.700, 13.2375
9545, 57553, 5296.639, 13.2373
9546, 56982, 5296.577, 13.2372
9547, 55492, 5296.516, 13.2370
9548, 53483, 5296.455, 13.2369
9549, 51411, 5296.394, 13.2367
9550, 49246, 5296.333, 13.2366
9551, 46954, 5296.272, 13.2364
9552, 45135, 5296.211, 13.2363
9553, 44741, 5296.149, 13.2361
9554, 46195, 5296.088, 13.2359
9555, 48896, 5296.027, 13.2358
9556, 51570, 5295.966, 13.2356
9557, 53199, 5295.905, 13.2355
9558, 53740, 5295.844, 13.2353
9559, 53865, 5295.783, 13.2352
9560, 53955, 5295.722, 13.2350
9561, 53741, 5295.660, 13.2349
9562, 53121, 5295.599, 13.2347
9563, 52870, 5295.538, 13.2346
9564, 53867, 5295.477, 13.2344
9565, 55818, 5295.416, 13.2343
9566, 57350, 5295.355, 13.2341
9567, 57422, 5295.294, 13.2340
9568, 56181, 5295.232, 13.2338
9569, 54394, 5295.171, 13.2337
9570, 52587, 5295.110, 13.2335
9571, 50902, 5295.049, 13.2333
9572, 49430, 5294.988, 13.2332
9573, 48339, 5294.927, 13.2330
9574, 47874, 5294.866, 13.2329
9575, 48275, 5294.805, 13.2327
9576, 49405, 5294.743, 13.2326
9577, 50381, 5294.682, 13.2324
9578, 49945, 5294.621, 13.2323
9579, 47561, 5294.560, 13.2321
9580, 44067, 5294.499, 13.2320
9581, 41071, 5294.438, 13.2318
9582, 39668, 5294.377, 13.2317
9583, 39900, 5294.315, 13.2315
9584, 41296, 5294.254, 13.2314
9585, 43621, 5294.193, 13.2312
9586, 46834, 5294.132, 13.2311
9587, 50445, 5294.071, 13.2309
9588, 53491, 5294.010, 13.2308
9589, 55393, 5293.949, 13.2306
9590, 56564, 5293.888, 13.2304
9591, 57632, 5293.826, 13.2303
9592, 58246, 5293.765, 13.2301
9593, 57364, 5293.704, 13.2300
9594, 54835, 5293.643, 13.2298
9595, 52015, 5293.582, 13.2297
9596, 50435, 5293.521, 13.2295
9597, 50445, 5293.460, 13.2294
9598, 51424, 5293.398, 13.2292
9599, 52624, 5293.337, 13.2291
9600, 53226, 5293.276, 13.2289
9601, 52344, 5293.215, 13.2288
9602, 49996, 5293.154, 13.2286
9603, 47706, 5293.093, 13.2285
9604, 47113, 5293.032, 13.2283
9605, 48075, 5292.971, 13.2282
9606, 48995, 5292.909, 13.2280
9607, 48972, 5292.848, 13.2278
9608, 48544, 5292.787, 13.2277
9609, 48214, 5292.726, 13.2275
9610, 47446, 5292.665, 13.2274
9611, 45761, 5292.604, 13.2272
9612, 43928, 5292.543, 13.2271
9613, 43178, 5292.481, 13.2269
9614, 43634, 5292.420, 13.2268
9615, 44283, 5292.359, 13.2266
9616, 44315, 5292.298, 13.2265
9617, 43910, 5292.237, 13.2263
9618, 43751, 5292.176, 13.2262
9619, 44230, 5292.115, 13.2260
9620, 45147, 5292.054, 13.2259
9621, 45866, 5291.992, 13.2257
9622, 45836, 5291.931, 13.2256
9623, 45146, 5291.870, 13.2254
9624, 44510, 5291.809, 13.2253
9625, 44495, 5291.748, 13.2251
9626, 44897, 5291.687, 13.2249
9627, 45135, 5291.626, 13.2248
9628, 45188, 5291.564, 13.2246
9629, 45832, 5291.503, 13.2245
9630, 47871, 5291.442, 13.2243
9631, 51166, 5291.381, 13.2242
9632, 54382, 5291.320, 13.2240
9633, 55737, 5291.259, 13.2239
9634, 54288, 5291.198, 13.2237
9635, 50730, 5291.137, 13.2236
9636, 46918, 5291.075, 13.2234
9637, 44474, 5291.014, 13.2233
9638, 43897, 5290.953, 13.2231
9639, 44828, 5290.892, 13.2230
9640, 46708, 5290.831, 13.2228
9641, 48910, 5290.770, 13.2227
9642, 50634, 5290.709, 13.2225
9643, 51320, 5290.648, 13.2223
9644, 51315, 5290.586, 13.2222
9645, 51829, 5290.525, 13.2220
9646, 53896, 5290.464, 13.2219
9647, 57250, 5290.403, 13.2217
9648, 60221, 5290.342, 13.2216
9649, 60895, 5290.281, 13.2214
9650, 58676, 5290.220, 13.2213
9651, 54805, 5290.158, 13.2211
9652, 51252, 5290.097, 13.2210
9653, 49077, 5290.036, 13.2208
9654, 48025, 5289.975, 13.2207
9655, 47497, 5289.914, 13.2205
9656, 47420, 5289.853, 13.2204
9657, 48002, 5289.792, 13.2202
9658, 49130, 5289.731, 13.2201
9659, 50463, 5289.669, 13.2199
9660, 51853, 5289.608, 13.2198
9661, 53275, 5289.547, 13.2196
9662, 54472, 5289.486, 13.2194
9663, 55150, 5289.425, 13.2193
9664, 55441, 5289.364, 13.2191
9665, 55823, 5289.303, 13.2190
9666, 56469, 5289.241, 13.2188
9667, 57005, 5289.180, 13.2187
9668, 56998, 5289.119, 13.2185
9669, 56433, 5289.058, 13.2184
9670, 55617, 5288.997, 13.2182
9671, 54745, 5288.936, 13.2181
9672, 53633, 5288.875, 13.2179
9673, 51892, 5288.814, 13.2178
9674, 49426, 5288.752, 13.2176
9675, 46871, 5288.691, 13.2175
9676, 45345, 5288.630, 13.2173
9677, 45535, 5288.569, 13.2172
9678, 47038, 5288.508, 13.2170
9679, 48820, 5288.447, 13.2168
9680, 50187, 5288.386, 13.2167
9681, 51096, 5288.324, 13.2165
9682, 51687, 5288.263, 13.2164
9683, 52006, 5288.202, 13.2162
9684, 52220, 5288.141, 13.2161
9685, 52660, 5288.080, 13.2159
9686, 53442, 5288.019, 13.2158
9687, 54291, 5287.958, 13.2156
9688, 54857, 5287.897, 13.2155
9689, 54945, 5287.835, 13.2153
9690, 54364, 5287.774, 13.2152
9691, 52940, 5287.713, 13.2150
9692, 50878, 5287.652, 13.2149
9693, 48788, 5287.591, 13.2147
9694, 47113, 5287.530, 13.2146
9695, 45865, 5287.469, 13.2144
9696, 45110, 5287.407, 13.2143
9697, 45252, 5287.346, 13.2141
9698, 46361, 5287.285, 13.2139
9699, 47600, 5287.224, 13.2138
9700, 48013, 5287.163, 13.2136
9701, 47727, 5287.102, 13.2135
9702, 47724, 5287.041, 13.2133
9703, 48464, 5286.980, 13.2132
9704, 49548, 5286.918, 13.2130
9705, 50827, 5286.857, 13.2129
9706, 52994, 5286.796, 13.2127
9707, 56440, 5286.735, 13.2126
9708, 60123, 5286.674, 13.2124
9709, 62285, 5286.613, 13.2123
9710, 62115, 5286.552, 13.2121
9711, 60150, 5286.490, 13.2120
9712, 57272, 5286.429, 13.2118
9713, 53973, 5286.368, 13.2117
9714, 50636, 5286.307, 13.2115
9715, 47895, 5286.246, 13.2113
9716, 46321, 5286.185, 13.2112
9717, 45981, 5286.124, 13.2110
9718, 46508, 5286.063, 13.2109
9719, 47483, 5286.001, 13.2107
9720, 48747, 5285.940, 13.2106
9721, 50395, 5285.879, 13.2104
9722, 52442, 5285.818, 13.2103
9723, 54379, 5285.757, 13.2101
9724, 55332, 5285.696, 13.2100
9725, 55004, 5285.635, 13.2098
9726, 54264, 5285.573, 13.2097
9727, 54280, 5285.512, 13.2095
9728, 55191, 5285.451, 13.2094
9729, 56167, 5285.390, 13.2092
9730, 56753, 5285.329, 13.2091
9731, 57332, 5285.268, 13.2089
9732, 58026, 5285.207, 13.2088
9733, 58054, 5285.146, 13.2086
9734, 56867, 5285.084, 13.2084
9735, 55331, 5285.023, 13.2083
9736, 54882, 5284.962, 13.2081
9737, 55694, 5284.901, 13.2080
9738, 56558, 5284.840, 13.2078
9739, 56560, 5284.779, 13.2077
9740, 56035, 5284.718, 13.2075
9741, 55586, 5284.656, 13.2074
9742, 55003, 5284.595, 13.2072
9743, 53854, 5284.534, 13.2071
9744, 52610, 5284.473, 13.2069
9745, 52267, 5284.412, 13.2068
9746, 52791, 5284.351, 13.2066
9747, 52733, 5284.290, 13.2065
9748, 50898, 5284.229, 13.2063
9749, 48029, 5284.167, 13.2062
9750, 46112, 5284.106, 13.2060
9751, 46065, 5284.045, 13.2058
9752, 46725, 5283.984, 13.2057
9753, 46428, 5283.923, 13.2055
9754, 44990, 5283.862, 13.2054
9755, 43526, 5283.801, 13.2052
9756, 42712, 5283.739, 13.2051
9757, 42169, 5283.678, 13.2049
9758, 41569, 5283.617, 13.2048
9759, 41408, 5283.556, 13.2046
9760, 42221, 5283.495, 13.2045
9761, 43684, 5283.434, 13.2043
9762, 45195, 5283.373, 13.2042
9763, 46778, 5283.312, 13.2040
9764, 48751, 5283.250, 13.2039
9765, 50758, 5283.189, 13.2037
9766, 51918, 5283.128, 13.2036
9767, 51914, 5283.067, 13.2034
9768, 51321, 5283.006, 13.2033
9769, 50850, 5282.945, 13.2031
9770, 50755, 5282.884, 13.2029
9771, 50987, 5282.822, 13.2028
9772, 51373, 5282.761, 13.2026
9773, 51626, 5282.700, 13.2025
9774, 51638, 5282.639, 13.2023
9775, 51803, 5282.578, 13.2022
9776, 52583, 5282.517, 13.2020
9777, 53741, 5282.456, 13.2019
9778, 54497, 5282.395, 13.2017
9779, 54500, 5282.333, 13.2016
9780, 54131, 5282.272, 13.2014
9781, 53858, 5282.211, 13.2013
9782, 53852, 5282.150, 13.2011
9783, 54310, 5282.089, 13.2010
9784, 55409, 5282.028, 13.2008
9785, 56789, 5281.967, 13.2007
9786, 57798, 5281.905, 13.2005
9787, 58503, 5281.844, 13.2003
9788, 59657, 5281.783, 13.2002
9789, 61253, 5281.722, 13.2000
9790, 62017, 5281.661, 13.1999
9791, 61054, 5281.600, 13.1997
9792, 59310, 5281.539, 13.1996
9793, 58451, 5281.478, 13.1994
9794, 58754, 5281.416, 13.1993
9795, 59040, 5281.355, 13.1991
9796, 58411, 5281.294, 13.1990
9797, 57076, 5281.233, 13.1988
9798, 55598, 5281.172, 13.1987
9799, 54355, 5281.111, 13.1985
9800, 53835, 5281.050, 13.1984
9801, 54416, 5280.988, 13.1982
9802, 55472, 5280.927, 13.1981
9803, 55544, 5280.866, 13.1979
9804, 54005, 5280.805, 13.1978
9805, 51972, 5280.744, 13.1976
9806, 50999, 5280.683, 13.1974
9807, 51244, 5280.622, 13.1973
9808, 51414, 5280.561, 13.1971
9809, 50239, 5280.499, 13.1970
9810, 47619, 5280.438, 13.1968
9811, 44555, 5280.377, 13.1967
9812, 42450, 5280.316, 13.1965
9813, 42302, 5280.255, 13.1964
9814, 44066, 5280.194, 13.1962
9815, 46702, 5280.133, 13.1961
9816, 49054, 5280.071, 13.1959
9817, 50684, 5280.010, 13.1958
9818, 51730, 5279.949, 13.1956
9819, 52249, 5279.888, 13.1955
9820, 52142, 5279.827, 13.1953
9821, 51683, 5279.766, 13.1952
9822, 51579, 5279.705, 13.1950
9823, 52198, 5279.644, 13.1948
9824, 52923, 5279.582, 13.1947
9825, 52686, 5279.521, 13.1945
9826, 51227, 5279.460, 13.1944
9827, 49632, 5279.399, 13.1942
9828, 49354, 5279.338, 13.1941
9829, 50700, 5279.277, 13.1939
9830, 52476, 5279.216, 13.1938
9831, 53215, 5279.155, 13.1936
9832, 52574, 5279.093, 13.1935
9833, 51405, 5279.032, 13.1933
9834, 50760, 5278.971, 13.1932
9835, 51125, 5278.910, 13.1930
9836, 52357, 5278.849, 13.1929
9837, 53781, 5278.788, 13.1927
9838, 54376, 5278.727, 13.1926
9839, 53461, 5278.665, 13.1924
9840, 51426, 5278.604, 13.1923
9841, 49436, 5278.543, 13.1921
9842, 48302, 5278.482, 13.1919
9843, 47981, 5278.421, 13.1918
9844, 48176, 5278.360, 13.1916
9845, 48713, 5278.299, 13.1915
9846, 49121, 5278.238, 13.1913
9847, 48619, 5278.176, 13.1912
9848, 47136, 5278.115, 13.1910
9849, 45750, 5278.054, 13.1909
9850, 45415, 5277.993, 13.1907
9851, 45726, 5277.932, 13.1906
9852, 45778, 5277.871, 13.1904
9853, 45857, 5277.810, 13.1903
9854, 47182, 5277.748, 13.1901
9855, 49926, 5277.687, 13.1900
9856, 52558, 5277.626, 13.1898
9857, 53473, 5277.565, 13.1897
9858, 52539, 5277.504, 13.1895
9859, 50748, 5277.443, 13.1893
9860, 49038, 5277.382, 13.1892
9861, 47852, 5277.321, 13.1890
9862, 47206, 5277.259, 13.1889
9863, 46649, 5277.198, 13.1887
9864, 45529, 5277.137, 13.1886
9865, 43738, 5277.076, 13.1884
9866, 41946, 5277.015, 13.1883
9867, 40950, 5276.954, 13.1881
9868, 41226, 5276.893, 13.1880
9869, 43161, 5276.831, 13.1878
9870, 46853, 5276.770, 13.1877
9871, 51268, 5276.709, 13.1875
9872, 54473, 5276.648, 13.1874
9873, 55543, 5276.587, 13.1872
9874, 55674, 5276.526, 13.1871
9875, 56607, 5276.465, 13.1869
9876, 58497, 5276.404, 13.1868
9877, 60216, 5276.342, 13.1866
9878, 61199, 5276.281, 13.1864
9879, 61721, 5276.220, 13.1863
9880, 61646, 5276.159, 13.1861
9881, 60368, 5276.098, 13.1860
9882, 58259, 5276.037, 13.1858
9883, 56792, 5275.976, 13.1857
9884, 56678, 5275.914, 13.1855
9885, 56834, 5275.853, 13.1854
9886, 55916, 5275.792, 13.1852
9887, 54074, 5275.731, 13.1851
9888, 52541, 5275.670, 13.1849
9889, 52064, 5275.609, 13.1848
9890, 52408, 5275.548, 13.1846
9891, 52775, 5275.487, 13.1845
9892, 52120, 5275.425, 13.1843
9893, 49653, 5275.364, 13.1842
9894, 45905, 5275.303, 13.1840
9895, 42892, 5275.242, 13.1838
9896, 42362, 5275.181, 13.1837
9897, 44057, 5275.120, 13.1835
9898, 46404, 5275.059, 13.1834
9899, 48545, 5274.997, 13.1832
9900, 50739, 5274.936, 13.1831
9901, 52956, 5274.875, 13.1829
9902, 54301, 5274.814, 13.1828
9903, 54138, 5274.753, 13.1826
9904, 52996, 5274.692, 13.1825
9905, 51930, 5274.631, 13.1823
9906, 51585, 5274.570, 13.1822
9907, 52141, 5274.508, 13.1820
9908, 53409, 5274.447, 13.1819
9909, 54516, 5274.386, 13.1817
9910, 54246, 5274.325, 13.1816
9911, 52467, 5274.264, 13.1814
9912, 50820, 5274.203, 13.1813
9913, 51073, 5274.142, 13.1811
9914, 52965, 5274.080, 13.1809
9915, 54493, 5274.019, 13.1808
9916, 54513, 5273.958, 13.1806
9917, 54182, 5273.897, 13.1805
9918, 55334, 5273.836, 13.1803
9919, 57954, 5273.775, 13.1802
9920, 60046, 5273.714, 13.1800
9921, 59939, 5273.653, 13.1799
9922, 58053, 5273.591, 13.1797
9923, 56168, 5273.530, 13.1796
9924, 55403, 5273.469, 13.1794
9925, 55344, 5273.408, 13.1793
9926, 54901, 5273.347, 13.1791
9927, 53444, 5273.286, 13.1790
9928, 51093, 5273.225, 13.1788
9929, 48381, 5273.163, 13.1787
9930, 45894, 5273.102, 13.1785
9931, 44042, 5273.041, 13.1783
9932, 42920, 5272.980, 13.1782
9933, 42427, 5272.919, 13.1780
9934, 42544, 5272.858, 13.1779
9935, 43290, 5272.797, 13.1777
9936, 44344, 5272.736, 13.1776
9937, 45107, 5272.674, 13.1774
9938, 45360, 5272.613, 13.1773
9939, 45585, 5272.552, 13.1771
9940, 46237, 5272.491, 13.1770
9941, 46953, 5272.430, 13.1768
9942, 46949, 5272.369, 13.1767
9943, 46189, 5272.308, 13.1765
9944, 45620, 5272.246, 13.1764
9945, 46022, 5272.185, 13.1762
9946, 46917, 5272.124, 13.1761
9947, 46947, 5272.063, 13.1759
9948, 45334, 5272.002, 13.1758
9949, 42779, 5271.941, 13.1756
9950, 40834, 5271.880, 13.1754
9951, 40484, 5271.819, 13.1753
9952, 41443, 5271.757, 13.1751
9953, 42806, 5271.696, 13.1750
9954, 44132, 5271.635, 13.1748
9955, 45605, 5271.574, 13.1747
9956, 47322, 5271.513, 13.1745
9957, 48966, 5271.452, 13.1744
9958, 50283, 5271.391, 13.1742
9959, 51394, 5271.329, 13.1741
9960, 52432, 5271.268, 13.1739
9961, 53253, 5271.207, 13.1738
9962, 53809, 5271.146, 13.1736
9963, 54338, 5271.085, 13.1735
9964, 54751, 5271.024, 13.1733
9965, 54309, 5270.963, 13.1732
9966, 52465, 5270.902, 13.1730
9967, 49817, 5270.840, 13.1728
9968, 47631, 5270.779, 13.1727
9969, 46611, 5270.718, 13.1725
9970, 46529, 5270.657, 13.1724
9971, 46746, 5270.596, 13.1722
9972, 46526, 5270.535, 13.1721
9973, 45266, 5270.474, 13.1719
9974, 43268, 5270.412, 13.1718
9975, 42023, 5270.351, 13.1716
9976, 42722, 5270.290, 13.1715
9977, 44558, 5270.229, 13.1713
9978, 45604, 5270.168, 13.1712
9979, 45363, 5270.107, 13.1710
9980, 45223, 5270.046, 13.1709
9981, 46068, 5269.985, 13.1707
9982, 46891, 5269.923, 13.1706
9983, 46554, 5269.862, 13.1704
9984, 45703, 5269.801, 13.1703
9985, 45825, 5269.740, 13.1701
9986, 47205, 5269.679, 13.1699
9987, 49002, 5269.618, 13.1698
9988, 50683, 5269.557, 13.1696
9989, 52188, 5269.495, 13.1695
9990, 53039, 5269.434, 13.1693
9991, 52646, 5269.373, 13.1692
9992, 51423, 5269.312, 13.1690
9993, 50402, 5269.251, 13.1689
9994, 49715, 5269.190, 13.1687
9995, 48617, 5269.129, 13.1686
9996, 47163, 5269.068, 13.1684
9997, 46665, 5269.006, 13.1683
9998, 47984, 5268.945, 13.1681
9999, 50337, 5268.884, 13.1680
10000, 52353, 5268.823, 13.1678
10001, 53459, 5268.762, 13.1677
10002, 53646, 5268.701, 13.1675
10003, 52734, 5268.640, 13.1673
10004, 50835, 5268.578, 13.1672
10005, 49015, 5268.517, 13.1670
10006, 48399, 5268.456, 13.1669
10007, 48714, 5268.395, 13.1667
10008, 48541, 5268.334, 13.1666
10009, 47158, 5268.273, 13.1664
10010, 45495, 5268.212, 13.1663
10011, 45026, 5268.151, 13.1661
10012, 46220, 5268.089, 13.1660
10013, 48312, 5268.028, 13.1658
10014, 50197, 5267.967, 13.1657
10015, 51154, 5267.906, 13.1655
10016, 50920, 5267.845, 13.1654
10017, 49632, 5267.784, 13.1652
10018, 47951, 5267.723, 13.1651
10019, 46927, 5267.662, 13.1649
10020, 47268, 5267.600, 13.1648
10021, 48624, 5267.539, 13.1646
10022, 49855, 5267.478, 13.1644
10023, 50152, 5267.417, 13.1643
10024, 49671, 5267.356, 13.1641
10025, 48918, 5267.295, 13.1640
10026, 48030, 5267.234, 13.1638
10027, 47140, 5267.172, 13.1637
10028, 47006, 5267.111, 13.1635
10029, 48365, 5267.050, 13.1634
10030, 50650, 5266.989, 13.1632
10031, 52204, 5266.928, 13.1631
10032, 52080, 5266.867, 13.1629
10033, 50951, 5266.806, 13.1628
10034, 49922, 5266.745, 13.1626
10035, 49227, 5266.683, 13.1625
10036, 48643, 5266.622, 13.1623
10037, 48481, 5266.561, 13.1622
10038, 49227, 5266.500, 13.1620
10039, 50519, 5266.439, 13.1618
10040, 51279, 5266.378, 13.1617
10041, 50821, 5266.317, 13.1615
10042, 49251, 5266.255, 13.1614
10043, 46989, 5266.194, 13.1612
10044, 44625, 5266.133, 13.1611
10045, 43097, 5266.072, 13.1609
10046, 43175, 5266.011, 13.1608
10047, 44584, 5265.950, 13.1606
10048, 46248, 5265.889, 13.1605
10049, 47454, 5265.828, 13.1603
10050, 48164, 5265.766, 13.1602
10051, 48295, 5265.705, 13.1600
10052, 47616, 5265.644, 13.1599
10053, 46571, 5265.583, 13.1597
10054, 46304, 5265.522, 13.1596
10055, 47312, 5265.461, 13.1594
10056, 48806, 5265.400, 13.1593
10057, 49938, 5265.338, 13.1591
10058, 50961, 5265.277, 13.1589
10059, 52478, 5265.216, 13.1588
10060, 54137, 5265.155, 13.1586
10061, 54950, 5265.094, 13.1585
10062, 54558, 5265.033, 13.1583
10063, 53426, 5264.972, 13.1582
10064, 52095, 5264.911, 13.1580
10065, 51011, 5264.849, 13.1579
10066, 50808, 5264.788, 13.1577
10067, 51699, 5264.727, 13.1576
10068, 52619, 5264.666, 13.1574
10069, 52026, 5264.605, 13.1573
10070, 49883, 5264.544, 13.1571
10071, 48059, 5264.483, 13.1570
10072, 48357, 5264.421, 13.1568
10073, 50816, 5264.360, 13.1567
10074, 54212, 5264.299, 13.1565
10075, 57406, 5264.238, 13.1563
10076, 59590, 5264.177, 13.1562
10077, 59964, 5264.116, 13.1560
10078, 58184, 5264.055, 13.1559
10079, 55088, 5263.994, 13.1557
10080, 52237, 5263.932, 13.1556
10081, 50583, 5263.871, 13.1554
10082, 49924, 5263.810, 13.1553
10083, 49594, 5263.749, 13.1551
10084, 49255, 5263.688, 13.1550
10085, 49011, 5263.627, 13.1548
10086, 49115, 5263.566, 13.1547
10087, 49710, 5263.504, 13.1545
10088, 50646, 5263.443, 13.1544
10089, 51509, 5263.382, 13.1542
10090, 51986, 5263.321, 13.1541
10091, 52156, 5263.260, 13.1539
10092, 52227, 5263.199, 13.1537
10093, 52054, 5263.138, 13.1536
10094, 51202, 5263.077, 13.1534
10095, 49543, 5263.015, 13.1533
10096, 47599, 5262.954, 13.1531
10097, 46212, 5262.893, 13.1530
10098, 45968, 5262.832, 13.1528
10099, 46934, 5262.771, 13.1527
10100, 48766, 5262.710, 13.1525
10101, 50979, 5262.649, 13.1524
10102, 53138, 5262.587, 13.1522
10103, 54865, 5262.526, 13.1521
10104, 55773, 5262.465, 13.1519
10105, 55590, 5262.404, 13.1518
10106, 54454, 5262.343, 13.1516
10107, 52980, 5262.282, 13.1515
10108, 51887, 5262.221, 13.1513
10109, 51482, 5262.160, 13.1512
10110, 51496, 5262.098, 13.1510
10111, 51385, 5262.037, 13.1508
10112, 50883, 5261.976, 13.1507
10113, 50295, 5261.915, 13.1505
10114, 50109, 5261.854, 13.1504
10115, 50128, 5261.793, 13.1502
10116, 49238, 5261.732, 13.1501
10117, 46607, 5261.670, 13.1499
10118, 43075, 5261.609, 13.1498
10119, 40751, 5261.548, 13.1496
10120, 40942, 5261.487, 13.1495
10121, 42959, 5261.426, 13.1493
10122, 45257, 5261.365, 13.1492
10123, 47222, 5261.304, 13.1490
10124, 49343, 5261.243, 13.1489
10125, 52007, 5261.181, 13.1487
10126, 54836, 5261.120, 13.1486
10127, 57056, 5261.059, 13.1484
10128, 57961, 5260.998, 13.1482
10129, 57087, 5260.937, 13.1481
10130, 54443, 5260.876, 13.1479
10131, 50699, 5260.815, 13.1478
10132, 46847, 5260.753, 13.1476
10133, 43737, 5260.692, 13.1475
10134, 42042, 5260.631, 13.1473
10135, 42298, 5260.570, 13.1472
10136, 44430, 5260.509, 13.1470
10137, 47577, 5260.448, 13.1469
10138, 50888, 5260.387, 13.1467
10139, 54171, 5260.326, 13.1466
10140, 57048, 5260.264, 13.1464
10141, 58014, 5260.203, 13.1463
10142, 55648, 5260.142, 13.1461
10143, 50924, 5260.081, 13.1460
10144, 47011, 5260.020, 13.1458
10145, 46128, 5259.959, 13.1457
10146, 47463, 5259.898, 13.1455
10147, 48872, 5259.836, 13.1453
10148, 49775, 5259.775, 13.1452
10149, 51341, 5259.714, 13.1450
10150, 54292, 5259.653, 13.1449
10151, 57683, 5259.592, 13.1447
10152, 60014, 5259.531, 13.1446
10153, 60822, 5259.470, 13.1444
10154, 60875, 5259.409, 13.1443
10155, 61130, 5259.347, 13.1441
10156, 61679, 5259.286, 13.1440
10157, 61647, 5259.225, 13.1438
10158, 60182, 5259.164, 13.1437
10159, 57587, 5259.103, 13.1435
10160, 55203, 5259.042, 13.1434
10161, 53980, 5258.981, 13.1432
10162, 53492, 5258.919, 13.1431
10163, 52686, 5258.858, 13.1429
10164, 51240, 5258.797, 13.1427
10165, 49782, 5258.736, 13.1426
10166, 49035, 5258.675, 13.1424
10167, 49165, 5258.614, 13.1423
10168, 49749, 5258.553, 13.1421
10169, 49880, 5258.492, 13.1420
10170, 48576, 5258.430, 13.1418
10171, 45717, 5258.369, 13.1417
10172, 42588, 5258.308, 13.1415
10173, 40873, 5258.247, 13.1414
10174, 41059, 5258.186, 13.1412
10175, 42189, 5258.125, 13.1411
10176, 43176, 5258.064, 13.1409
10177, 43732, 5258.002, 13.1408
10178, 43985, 5257.941, 13.1406
10179, 43948, 5257.880, 13.1405
10180, 43837, 5257.819, 13.1403
10181, 44443, 5257.758, 13.1402
10182, 46551, 5257.697, 13.1400
10183, 49981, 5257.636, 13.1398
10184, 53474, 5257.575, 13.1397
10185, 55578, 5257.513, 13.1395
10186, 55642, 5257.452, 13.1394
10187, 54188, 5257.391, 13.1392
10188, 52521, 5257.330, 13.1391
10189, 51798, 5257.269, 13.1389
10190, 52245, 5257.208, 13.1388
10191, 53243, 5257.147, 13.1386
10192, 54148, 5257.086, 13.1385
10193, 54836, 5257.024, 13.1383
10194, 55419, 5256.963, 13.1382
10195, 55759, 5256.902, 13.1380
10196, 55566, 5256.841, 13.1379
10197, 54759, 5256.780, 13.1377
10198, 53439, 5256.719, 13.1376
10199, 51629, 5256.658, 13.1374
10200, 49410, 5256.596, 13.1372
10201, 47345, 5256.535, 13.1371
10202, 46384, 5256.474, 13.1369
10203, 47119, 5256.413, 13.1368
10204, 49283, 5256.352, 13.1366
10205, 52101, 5256.291, 13.1365
10206, 54965, 5256.230, 13.1363
10207, 57555, 5256.169, 13.1362
10208, 59482, 5256.107, 13.1360
10209, 60245, 5256.046, 13.1359
10210, 59708, 5255.985, 13.1357
10211, 58392, 5255.924, 13.1356
10212, 57056, 5255.863, 13.1354
10213, 56059, 5255.802, 13.1353
10214, 55268, 5255.741, 13.1351
10215, 54424, 5255.679, 13.1350
10216, 53351, 5255.618, 13.1348
10217, 51962, 5255.557, 13.1347
10218, 50395, 5255.496, 13.1345
10219, 49219, 5255.435, 13.1343
10220, 49132, 5255.374, 13.1342
10221, 50353, 5255.313, 13.1340
10222, 52489, 5255.252, 13.1339
10223, 55044, 5255.190, 13.1337
10224, 57669, 5255.129, 13.1336
10225, 59743, 5255.068, 13.1334
10226, 60276, 5255.007, 13.1333
10227, 58786, 5254.946, 13.1331
10228, 56200, 5254.885, 13.1330
10229, 54305, 5254.824, 13.1328
10230, 54166, 5254.762, 13.1327
10231, 55274, 5254.701, 13.1325
10232, 56248, 5254.640, 13.1324
10233, 56046, 5254.579, 13.1322
10234, 54498, 5254.518, 13.1321
10235, 52146, 5254.457, 13.1319
10236, 49870, 5254.396, 13.1317
10237, 48458, 5254.335, 13.1316
10238, 48153, 5254.273, 13.1314
10239, 48511, 5254.212, 13.1313
10240, 48836, 5254.151, 13.1311
10241, 48779, 5254.090, 13.1310
10242, 48493, 5254.029, 13.1308
10243, 48327, 5253.968, 13.1307
10244, 48515, 5253.907, 13.1305
10245, 49175, 5253.845, 13.1304
10246, 50411, 5253.784, 13.1302
10247, 52223, 5253.723, 13.1301
10248, 54275, 5253.662, 13.1299
10249, 55976, 5253.601, 13.1298
10250, 56930, 5253.540, 13.1296
10251, 57297, 5253.479, 13.1295
10252, 57555, 5253.418, 13.1293
10253, 57983, 5253.356, 13.1292
10254, 58511, 5253.295, 13.1290
10255, 58976, 5253.234, 13.1288
10256, 59217, 5253.173, 13.1287
10257, 58918, 5253.112, 13.1285
10258, 57763, 5253.051, 13.1284
10259, 55934, 5252.990, 13.1282
10260, 54136, 5252.928, 13.1281
10261, 52851, 5252.867, 13.1279
10262, 51824, 5252.806, 13.1278
10263, 50613, 5252.745, 13.1276
10264, 49366, 5252.684, 13.1275
10265, 48602, 5252.623, 13.1273
10266, 48406, 5252.562, 13.1272
10267, 48330, 5252.501, 13.1270
10268, 48126, 5252.439, 13.1269
10269, 48016, 5252.378, 13.1267
10270, 48122, 5252.317, 13.1266
10271, 48146, 5252.256, 13.1264
10272, 47934, 5252.195, 13.1262
10273, 47883, 5252.134, 13.1261
10274, 48306, 5252.073, 13.1259
10275, 48681, 5252.011, 13.1258
10276, 48102, 5251.950, 13.1256
10277, 46498, 5251.889, 13.1255
10278, 44946, 5251.828, 13.1253
10279, 44547, 5251.767, 13.1252
10280, 45312, 5251.706, 13.1250
10281, 46318, 5251.645, 13.1249
10282, 46726, 5251.584, 13.1247
10283, 46324, 5251.522, 13.1246
10284, 45318, 5251.461, 13.1244
10285, 44069, 5251.400, 13.1243
10286, 43168, 5251.339, 13.1241
10287, 43279, 5251.278, 13.1240
10288, 44459, 5251.217, 13.1238
10289, 45805, 5251.156, 13.1237
10290, 46161, 5251.094, 13.1235
10291, 45308, 5251.033, 13.1233
10292, 44230, 5250.972, 13.1232
10293, 44172, 5250.911, 13.1230
10294, 45624, 5250.850, 13.1229
10295, 48213, 5250.789, 13.1227
10296, 51208, 5250.728, 13.1226
10297, 53850, 5250.667, 13.1224
10298, 55414, 5250.605, 13.1223
10299, 55386, 5250.544, 13.1221
10300, 53830, 5250.483, 13.1220
10301, 51565, 5250.422, 13.1218
10302, 49805, 5250.361, 13.1217
10303, 49390, 5250.300, 13.1215
10304, 50122, 5250.239, 13.1214
10305, 50934, 5250.177, 13.1212
10306, 50881, 5250.116, 13.1211
10307, 49983, 5250.055, 13.1209
10308, 48979, 5249.994, 13.1207
10309, 48423, 5249.933, 13.1206
10310, 48333, 5249.872, 13.1204
10311, 48630, 5249.811, 13.1203
10312, 49389, 5249.750, 13.1201
10313, 50560, 5249.688, 13.1200
10314, 51877, 5249.627, 13.1198
10315, 53192, 5249.566, 13.1197
10316, 54505, 5249.505, 13.1195
10317, 55499, 5249.444, 13.1194
10318, 55611, 5249.383, 13.1192
10319, 54802, 5249.322, 13.1191
10320, 53784, 5249.260, 13.1189
10321, 53160, 5249.199, 13.1188
10322, 52930, 5249.138, 13.1186
10323, 53221, 5249.077, 13.1185
10324, 54732, 5249.016, 13.1183
10325, 57595, 5248.955, 13.1182
10326, 60370, 5248.894, 13.1180
10327, 61281, 5248.833, 13.1178
10328, 60327, 5248.771, 13.1177
10329, 59122, 5248.710, 13.1175
10330, 58626, 5248.649, 13.1174
10331, 58078, 5248.588, 13.1172
10332, 56444, 5248.527, 13.1171
10333, 53989, 5248.466, 13.1169
10334, 51895, 5248.405, 13.1168
10335, 50941, 5248.343, 13.1166
10336, 51048, 5248.282, 13.1165
10337, 51665, 5248.221, 13.1163
10338, 52182, 5248.160, 13.1162
10339, 52377, 5248.099, 13.1160
10340, 52696, 5248.038, 13.1159
10341, 53723, 5247.977, 13.1157
10342, 55176, 5247.916, 13.1156
10343, 56028, 5247.854, 13.1154
10344, 55775, 5247.793, 13.1152
10345, 54913, 5247.732, 13.1151
10346, 53784, 5247.671, 13.1149
10347, 51865, 5247.610, 13.1148
10348, 48904, 5247.549, 13.1146
10349, 45979, 5247.488, 13.1145
10350, 44439, 5247.426, 13.1143
10351, 44202, 5247.365, 13.1142
10352, 44129, 5247.304, 13.1140
10353, 43819, 5247.243, 13.1139
10354, 43990, 5247.182, 13.1137
10355, 45075, 5247.121, 13.1136
10356, 46504, 5247.060, 13.1134
10357, 47639, 5246.999, 13.1133
10358, 48500, 5246.937, 13.1131
10359, 49257, 5246.876, 13.1130
10360, 49733, 5246.815, 13.1128
10361, 49941, 5246.754, 13.1127
10362, 50427, 5246.693, 13.1125
10363, 51477, 5246.632, 13.1123
10364, 52348, 5246.571, 13.1122
10365, 51963, 5246.509, 13.1120
10366, 50147, 5246.448, 13.1119
10367, 47768, 5246.387, 13.1117
10368, 45830, 5246.326, 13.1116
10369, 44903, 5246.265, 13.1114
10370, 45192, 5246.204, 13.1113
10371, 46512, 5246.143, 13.1111
10372, 48038, 5246.082, 13.1110
10373, 48554, 5246.020, 13.1108
10374, 47360, 5245.959, 13.1107
10375, 44879, 5245.898, 13.1105
10376, 42342, 5245.837, 13.1104
10377, 40954, 5245.776, 13.1102
10378, 41273, 5245.715, 13.1101
10379, 43138, 5245.654, 13.1099
10380, 45918, 5245.593, 13.1097
10381, 48816, 5245.531, 13.1096
10382, 51067, 5245.470, 13.1094
10383, 52171, 5245.409, 13.1093
10384, 52206, 5245.348, 13.1091
10385, 51914, 5245.287, 13.1090
10386, 52088, 5245.226, 13.1088
10387, 52736, 5245.165, 13.1087
10388, 53138, 5245.103, 13.1085
10389, 52938, 5245.042, 13.1084
10390, 52825, 5244.981, 13.1082
10391, 53636, 5244.920, 13.1081
10392, 55049, 5244.859, 13.1079
10393, 55848, 5244.798, 13.1078
10394, 55576, 5244.737, 13.1076
10395, 55232, 5244.676, 13.1075
10396, 55961, 5244.614, 13.1073
10397, 57510, 5244.553, 13.1072
10398, 58500, 5244.492, 13.1070
10399, 58019, 5244.431, 13.1068
10400, 56427, 5244.370, 13.1067
10401, 54660, 5244.309, 13.1065
10402, 53223, 5244.248, 13.1064
10403, 51979, 5244.186, 13.1062
10404, 50643, 5244.125, 13.1061
10405, 49310, 5244.064, 13.1059
10406, 48492, 5244.003, 13.1058
10407, 48573, 5243.942, 13.1056
10408, 49149, 5243.881, 13.1055
10409, 49241, 5243.820, 13.1053
10410, 48421, 5243.759, 13.1052
10411, 47479, 5243.697, 13.1050
10412, 47463, 5243.636, 13.1049
10413, 48356, 5243.575, 13.1047
10414, 49332, 5243.514, 13.1046
10415, 50236, 5243.453, 13.1044
10416, 51742, 5243.392, 13.1042
10417, 53822, 5243.331, 13.1041
10418, 55148, 5243.269, 13.1039
10419, 54818, 5243.208, 13.1038
10420, 53853, 5243.147, 13.1036
10421, 53809, 5243.086, 13.1035
10422, 54314, 5243.025, 13.1033
10423, 53447, 5242.964, 13.1032
10424, 50708, 5242.903, 13.1030
10425, 48217, 5242.842, 13.1029
10426, 48232, 5242.780, 13.1027
10427, 50382, 5242.719, 13.1026
10428, 52386, 5242.658, 13.1024
10429, 52869, 5242.597, 13.1023
10430, 52390, 5242.536, 13.1021
10431, 51864, 5242.475, 13.1020
10432, 51250, 5242.414, 13.1018
10433, 50230, 5242.352, 13.1017
10434, 49264, 5242.291, 13.1015
10435, 49128, 5242.230, 13.1013
10436, 49710, 5242.169, 13.1012
10437, 49976, 5242.108, 13.1010
10438, 49209, 5242.047, 13.1009
10439, 47900, 5241.986, 13.1007
10440, 47263, 5241.925, 13.1006
10441, 48061, 5241.863, 13.1004
10442, 50009, 5241.802, 13.1003
10443, 52109, 5241.741, 13.1001
10444, 53468, 5241.680, 13.1000
10445, 53869, 5241.619, 13.0998
10446, 53700, 5241.558, 13.0997
10447, 53409, 5241.497, 13.0995
10448, 53086, 5241.435, 13.0994
10449, 52587, 5241.374, 13.0992
10450, 51891, 5241.313, 13.0991
10451, 51172, 5241.252, 13.0989
10452, 50538, 5241.191, 13.0987
10453, 49849, 5241.130, 13.0986
10454, 48831, 5241.069, 13.0984
10455, 47284, 5241.008, 13.0983
10456, 45350, 5240.946, 13.0981
10457, 43767, 5240.885, 13.0980
10458, 43654, 5240.824, 13.0978
10459, 45521, 5240.763, 13.0977
10460, 48391, 5240.702, 13.0975
10461, 50457, 5240.641, 13.0974
10462, 50896, 5240.580, 13.0972
10463, 50651, 5240.518, 13.0971
10464, 51094, 5240.457, 13.0969
10465, 52377, 5240.396, 13.0968
10466, 53577, 5240.335, 13.0966
10467, 54076, 5240.274, 13.0965
10468, 54048, 5240.213, 13.0963
10469, 53795, 5240.152, 13.0962
10470, 53398, 5240.091, 13.0960
10471, 53067, 5240.029, 13.0958
10472, 53045, 5239.968, 13.0957
10473, 52916, 5239.907, 13.0955
10474, 51766, 5239.846, 13.0954
10475, 49460, 5239.785, 13.0952
10476, 47209, 5239.724, 13.0951
10477, 46386, 5239.663, 13.0949
10478, 47176, 5239.601, 13.0948
10479, 48696, 5239.540, 13.0946
10480, 50017, 5239.479, 13.0945
10481, 50649, 5239.418, 13.0943
10482, 50522, 5239.357, 13.0942
10483, 50071, 5239.296, 13.0940
10484, 50069, 5239.235, 13.0939
10485, 50825, 5239.174, 13.0937
10486, 51676, 5239.112, 13.0936
10487, 51724, 5239.051, 13.0934
10488, 50891, 5238.990, 13.0932
10489, 49845, 5238.929, 13.0931
10490, 49075, 5238.868, 13.0929
10491, 48507, 5238.807, 13.0928
10492, 47900, 5238.746, 13.0926
10493, 47137, 5238.684, 13.0925
10494, 46200, 5238.623, 13.0923
10495, 45304, 5238.562, 13.0922
10496, 44999, 5238.501, 13.0920
10497, 45792, 5238.440, 13.0919
10498, 47531, 5238.379, 13.0917
10499, 49460, 5238.318, 13.0916
10500, 50910, 5238.257, 13.0914
10501, 51856, 5238.195, 13.0913
10502, 52884, 5238.134, 13.0911
10503, 54577, 5238.073, 13.0910
10504, 56672, 5238.012, 13.0908
10505, 57902, 5237.951, 13.0907
10506, 57266, 5237.890, 13.0905
10507, 55519, 5237.829, 13.0903
10508, 54576, 5237.767, 13.0902
10509, 55024, 5237.706, 13.0900
10510, 55178, 5237.645, 13.0899
10511, 53391, 5237.584, 13.0897
10512, 50463, 5237.523, 13.0896
10513, 48681, 5237.462, 13.0894
10514, 48987, 5237.401, 13.0893
10515, 50290, 5237.340, 13.0891
10516, 51190, 5237.278, 13.0890
10517, 51145, 5237.217, 13.0888
10518, 50112, 5237.156, 13.0887
10519, 48451, 5237.095, 13.0885
10520, 47288, 5237.034, 13.0884
10521, 47699, 5236.973, 13.0882
10522, 49227, 5236.912, 13.0881
10523, 50274, 5236.850, 13.0879
10524, 50245, 5236.789, 13.0877
10525, 50234, 5236.728, 13.0876
10526, 51222, 5236.667, 13.0874
10527, 52712, 5236.606, 13.0873
10528, 53580, 5236.545, 13.0871
10529, 53345, 5236.484, 13.0870
10530, 52118, 5236.423, 13.0868
10531, 50305, 5236.361, 13.0867
10532, 48876, 5236.300, 13.0865
10533, 48869, 5236.239, 13.0864
10534, 49956, 5236.178, 13.0862
10535, 50465, 5236.117, 13.0861
10536, 49521, 5236.056, 13.0859
10537, 48260, 5235.995, 13.0858
10538, 48161, 5235.933, 13.0856
10539, 49190, 5235.872, 13.0855
10540, 50507, 5235.811, 13.0853
10541, 52007, 5235.750, 13.0852
10542, 53943, 5235.689, 13.0850
10543, 55795, 5235.628, 13.0848
10544, 56833, 5235.567, 13.0847
10545, 57370, 5235.506, 13.0845
10546, 58192, 5235.444, 13.0844
10547, 59126, 5235.383, 13.0842
10548, 59414, 5235.322, 13.0841
10549, 59247, 5235.261, 13.0839
10550, 59565, 5235.200, 13.0838
10551, 60322, 5235.139, 13.0836
10552, 60287, 5235.078, 13.0835
10553, 58819, 5235.017, 13.0833
10554, 56771, 5234.955, 13.0832
10555, 55219, 5234.894, 13.0830
10556, 54230, 5234.833, 13.0829
10557, 53332, 5234.772, 13.0827
10558, 52446, 5234.711, 13.0826
10559, 51829, 5234.650, 13.0824
10560, 51548, 5234.589, 13.0822
10561, 51492, 5234.527, 13.0821
10562, 51643, 5234.466, 13.0819
10563, 52070, 5234.405, 13.0818
10564, 52828, 5234.344, 13.0816
10565, 53906, 5234.283, 13.0815
10566, 55148, 5234.222, 13.0813
10567, 56307, 5234.161, 13.0812
10568, 57323, 5234.100, 13.0810
10569, 58271, 5234.038, 13.0809
10570, 58788, 5233.977, 13.0807
10571, 58119, 5233.916, 13.0806
10572, 56273, 5233.855, 13.0804
10573, 54600, 5233.794, 13.0803
10574, 54389, 5233.733, 13.0801
10575, 55257, 5233.672, 13.0800
10576, 55898, 5233.610, 13.0798
10577, 56055, 5233.549, 13.0797
10578, 56600, 5233.488, 13.0795
10579, 57769, 5233.427, 13.0793
10580, 58661, 5233.366, 13.0792
10581, 58736, 5233.305, 13.0790
10582, 58534, 5233.244, 13.0789
10583, 58450, 5233.183, 13.0787
10584, 57963, 5233.121, 13.0786
10585, 56773, 5233.060, 13.0784
10586, 55682, 5232.999, 13.0783
10587, 55417, 5232.938, 13.0781
10588, 55340, 5232.877, 13.0780
10589, 54345, 5232.816, 13.0778
10590, 52497, 5232.755, 13.0777
10591, 50820, 5232.693, 13.0775
10592, 49758, 5232.632, 13.0774
10593, 48907, 5232.571, 13.0772
10594, 48242, 5232.510, 13.0771
10595, 48614, 5232.449, 13.0769
10596, 50625, 5232.388, 13.0767
10597, 53521, 5232.327, 13.0766
10598, 55559, 5232.266, 13.0764
10599, 55356, 5232.204, 13.0763
10600, 52873, 5232.143, 13.0761
10601, 49367, 5232.082, 13.0760
10602, 46391, 5232.021, 13.0758
10603, 44636, 5231.960, 13.0757
10604, 43663, 5231.899, 13.0755
10605, 42759, 5231.838, 13.0754
10606, 41865, 5231.776, 13.0752
10607, 41411, 5231.715, 13.0751
10608, 41566, 5231.654, 13.0749
10609, 42064, 5231.593, 13.0748
10610, 42678, 5231.532, 13.0746
10611, 43362, 5231.471, 13.0745
10612, 43921, 5231.410, 13.0743
10613, 44121, 5231.349, 13.0741
10614, 44305, 5231.287, 13.0740
10615, 45393, 5231.226, 13.0738
10616, 47759, 5231.165, 13.0737
10617, 50396, 5231.104, 13.0735
10618, 51811, 5231.043, 13.0734
10619, 51712, 5230.982, 13.0732
10620, 51210, 5230.921, 13.0731
10621, 51176, 5230.859, 13.0729
10622, 51153, 5230.798, 13.0728
10623, 50404, 5230.737, 13.0726
10624, 49418, 5230.676, 13.0725
10625, 49447, 5230.615, 13.0723
10626, 50662, 5230.554, 13.0722
10627, 51799, 5230.493, 13.0720
10628, 51877, 5230.432, 13.0719
10629, 51434, 5230.370, 13.0717
10630, 51536, 5230.309, 13.0716
10631, 52210, 5230.248, 13.0714
10632, 52543, 5230.187, 13.0712
10633, 51935, 5230.126, 13.0711
10634, 50633, 5230.065, 13.0709
10635, 49239, 5230.004, 13.0708
10636, 48242, 5229.942, 13.0706
10637, 47867, 5229.881, 13.0705
10638, 47968, 5229.820, 13.0703
10639, 48203, 5229.759, 13.0702
10640, 48601, 5229.698, 13.0700
10641, 49647, 5229.637, 13.0699
10642, 51491, 5229.576, 13.0697
10643, 53485, 5229.515, 13.0696
10644, 54925, 5229.453, 13.0694
10645, 55741, 5229.392, 13.0693
10646, 56041, 5229.331, 13.0691
10647, 55680, 5229.270, 13.0690
10648, 55059, 5229.209, 13.0688
10649, 55610, 5229.148, 13.0686
10650, 58316, 5229.087, 13.0685
10651, 62098, 5229.025, 13.0683
10652, 64793, 5228.964, 13.0682
10653, 65510, 5228.903, 13.0680
10654, 64942, 5228.842, 13.0679
10655, 63645, 5228.781, 13.0677
10656, 61564, 5228.720, 13.0676
10657, 59252, 5228.659, 13.0674
10658, 57936, 5228.598, 13.0673
10659, 57818, 5228.536, 13.0671
10660, 57577, 5228.475, 13.0670
10661, 56234, 5228.414, 13.0668
10662, 54395, 5228.353, 13.0667
10663, 53027, 5228.292, 13.0665
10664, 52113, 5228.231, 13.0664
10665, 51272, 5228.170, 13.0662
10666, 50679, 5228.108, 13.0661
10667, 50485, 5228.047, 13.0659
10668, 50265, 5227.986, 13.0657
10669, 50010, 5227.925, 13.0656
10670, 50829, 5227.864, 13.0654
10671, 53464, 5227.803, 13.0653
10672, 56682, 5227.742, 13.0651
10673, 58358, 5227.681, 13.0650
10674, 57904, 5227.619, 13.0648
10675, 56646, 5227.558, 13.0647
10676, 55987, 5227.497, 13.0645
10677, 56141, 5227.436, 13.0644
10678, 56577, 5227.375, 13.0642
10679, 56824, 5227.314, 13.0641
10680, 56668, 5227.253, 13.0639
10681, 56149, 5227.191, 13.0638
10682, 55423, 5227.130, 13.0636
10683, 54384, 5227.069, 13.0635
10684, 52711, 5227.008, 13.0633
10685, 50696, 5226.947, 13.0631
10686, 49538, 5226.886, 13.0630
10687, 50251, 5226.825, 13.0628
10688, 52631, 5226.764, 13.0627
10689, 55797, 5226.702, 13.0625
10690, 59145, 5226.641, 13.0624
10691, 62000, 5226.580, 13.0622
10692, 62994, 5226.519, 13.0621
10693, 61076, 5226.458, 13.0619
10694, 57065, 5226.397, 13.0618
10695, 53176, 5226.336, 13.0616
10696, 50963, 5226.274, 13.0615
10697, 50513, 5226.213, 13.0613
10698, 51400, 5226.152, 13.0612
10699, 53276, 5226.091, 13.0610
10700, 55494, 5226.030, 13.0609
10701, 57261, 5225.969, 13.0607
10702, 58497, 5225.908, 13.0606
10703, 59635, 5225.847, 13.0604
10704, 60369, 5225.785, 13.0602
10705, 59675, 5225.724, 13.0601
10706, 57540, 5225.663, 13.0599
10707, 55614, 5225.602, 13.0598
10708, 55377, 5225.541, 13.0596
10709, 56315, 5225.480, 13.0595
10710, 56731, 5225.419, 13.0593
10711, 55797, 5225.357, 13.0592
10712, 54032, 5225.296, 13.0590
10713, 52213, 5225.235, 13.0589
10714, 50815, 5225.174, 13.0587
10715, 50356, 5225.113, 13.0586
10716, 51332, 5225.052, 13.0584
10717, 53378, 5224.991, 13.0583
10718, 55133, 5224.930, 13.0581
10719, 55457, 5224.868, 13.0580
10720, 54672, 5224.807, 13.0578
10721, 54252, 5224.746, 13.0576
10722, 55256, 5224.685, 13.0575
10723, 57278, 5224.624, 13.0573
10724, 59000, 5224.563, 13.0572
10725, 59526, 5224.502, 13.0570
10726, 58942, 5224.440, 13.0569
10727, 57792, 5224.379, 13.0567
10728, 56502, 5224.318, 13.0566
10729, 55513, 5224.257, 13.0564
10730, 55382, 5224.196, 13.0563
10731, 56231, 5224.135, 13.0561
10732, 57305, 5224.074, 13.0560
10733, 57718, 5224.013, 13.0558
10734, 57561, 5223.951, 13.0557
10735, 57746, 5223.890, 13.0555
10736, 58632, 5223.829, 13.0554
10737, 59333, 5223.768, 13.0552
10738, 58691, 5223.707, 13.0551
10739, 56602, 5223.646, 13.0549
10740, 54085, 5223.585, 13.0547
10741, 52242, 5223.524, 13.0546
10742, 51426, 5223.462, 13.0544
10743, 51426, 5223.401, 13.0543
10744, 52185, 5223.340, 13.0541
10745, 53983, 5223.279, 13.0540
10746, 56741, 5223.218, 13.0538
10747, 59430, 5223.157, 13.0537
10748, 60800, 5223.096, 13.0535
10749, 60857, 5223.034, 13.0534
10750, 60981, 5222.973, 13.0532
10751, 62016, 5222.912, 13.0531
10752, 62707, 5222.851, 13.0529
10753, 60872, 5222.790, 13.0528
10754, 56032, 5222.729, 13.0526
10755, 50212, 5222.668, 13.0525
10756, 45992, 5222.607, 13.0523
10757, 44349, 5222.545, 13.0521
10758, 44484, 5222.484, 13.0520
10759, 45244, 5222.423, 13.0518
10760, 46328, 5222.362, 13.0517
10761, 48288, 5222.301, 13.0515
10762, 51466, 5222.240, 13.0514
10763, 54953, 5222.179, 13.0512
10764, 56904, 5222.117, 13.0511
10765, 56262, 5222.056, 13.0509
10766, 53924, 5221.995, 13.0508
10767, 51710, 5221.934, 13.0506
10768, 50408, 5221.873, 13.0505
10769, 49485, 5221.812, 13.0503
10770, 48467, 5221.751, 13.0502
10771, 47704, 5221.690, 13.0500
10772, 47647, 5221.628, 13.0499
10773, 48223, 5221.567, 13.0497
10774, 49231, 5221.506, 13.0496
10775, 50674, 5221.445, 13.0494
10776, 52296, 5221.384, 13.0492
10777, 53347, 5221.323, 13.0491
10778, 53156, 5221.262, 13.0489
10779, 51636, 5221.200, 13.0488
10780, 49175, 5221.139, 13.0486
10781, 46537, 5221.078, 13.0485
10782, 44913, 5221.017, 13.0483
10783, 45202, 5220.956, 13.0482
10784, 46979, 5220.895, 13.0480
10785, 48849, 5220.834, 13.0479
10786, 50094, 5220.773, 13.0477
10787, 51170, 5220.711, 13.0476
10788, 52313, 5220.650, 13.0474
10789, 52726, 5220.589, 13.0473
10790, 51916, 5220.528, 13.0471
10791, 50884, 5220.467, 13.0470
10792, 50919, 5220.406, 13.0468
10793, 51748, 5220.345, 13.0466
10794, 51921, 5220.283, 13.0465
10795, 50687, 5220.222, 13.0463
10796, 48643, 5220.161, 13.0462
10797, 46886, 5220.100, 13.0460
10798, 46443, 5220.039, 13.0459
10799, 48125, 5219.978, 13.0457
10800, 51697, 5219.917, 13.0456
10801, 55203, 5219.856, 13.0454
10802, 56300, 5219.794, 13.0453
10803, 54613, 5219.733, 13.0451
10804, 52059, 5219.672, 13.0450
10805, 50702, 5219.611, 13.0448
10806, 51049, 5219.550, 13.0447
10807, 52465, 5219.489, 13.0445
10808, 54260, 5219.428, 13.0444
10809, 55898, 5219.366, 13.0442
10810, 57071, 5219.305, 13.0441
10811, 58179, 5219.244, 13.0439
10812, 60175, 5219.183, 13.0437
10813, 63231, 5219.122, 13.0436
10814, 65885, 5219.061, 13.0434
10815, 66102, 5219.000, 13.0433
10816, 63198, 5218.939, 13.0431
10817, 58510, 5218.877, 13.0430
10818, 54348, 5218.816, 13.0428
10819, 52321, 5218.755, 13.0427
10820, 52326, 5218.694, 13.0425
10821, 52982, 5218.633, 13.0424
10822, 53301, 5218.572, 13.0422
10823, 53803, 5218.511, 13.0421
10824, 55463, 5218.449, 13.0419
10825, 57742, 5218.388, 13.0418
10826, 58751, 5218.327, 13.0416
10827, 57767, 5218.266, 13.0415
10828, 56544, 5218.205, 13.0413
10829, 57266, 5218.144, 13.0411
10830, 59923, 5218.083, 13.0410
10831, 62670, 5218.022, 13.0408
10832, 64229, 5217.960, 13.0407
10833, 64771, 5217.899, 13.0405
10834, 64762, 5217.838, 13.0404
10835, 64250, 5217.777, 13.0402
10836, 63435, 5217.716, 13.0401
10837, 62764, 5217.655, 13.0399
10838, 61983, 5217.594, 13.0398
10839, 60126, 5217.532, 13.0396
10840, 57060, 5217.471, 13.0395
10841, 54276, 5217.410, 13.0393
10842, 53435, 5217.349, 13.0392
10843, 54626, 5217.288, 13.0390
10844, 56732, 5217.227, 13.0389
10845, 58972, 5217.166, 13.0387
10846, 61221, 5217.105, 13.0386
10847, 63114, 5217.043, 13.0384
10848, 63860, 5216.982, 13.0382
10849, 63216, 5216.921, 13.0381
10850, 61966, 5216.860, 13.0379
10851, 61043, 5216.799, 13.0378
10852, 60487, 5216.738, 13.0376
10853, 59540, 5216.677, 13.0375
10854, 57602, 5216.615, 13.0373
10855, 55019, 5216.554, 13.0372
10856, 52931, 5216.493, 13.0370
10857, 52233, 5216.432, 13.0369
10858, 52508, 5216.371, 13.0367
10859, 52204, 5216.310, 13.0366
10860, 50227, 5216.249, 13.0364
10861, 47207, 5216.188, 13.0363
10862, 44876, 5216.126, 13.0361
10863, 44402, 5216.065, 13.0360
10864, 45771, 5216.004, 13.0358
10865, 48447, 5215.943, 13.0356
10866, 51721, 5215.882, 13.0355
10867, 54372, 5215.821, 13.0353
10868, 55071, 5215.760, 13.0352
10869, 53689, 5215.698, 13.0350
10870, 51655, 5215.637, 13.0349
10871, 50446, 5215.576, 13.0347
10872, 50191, 5215.515, 13.0346
10873, 50268, 5215.454, 13.0344
10874, 50632, 5215.393, 13.0343
10875, 51694, 5215.332, 13.0341
10876, 53178, 5215.271, 13.0340
10877, 54122, 5215.209, 13.0338
10878, 54102, 5215.148, 13.0337
10879, 53763, 5215.087, 13.0335
10880, 53911, 5215.026, 13.0334
10881, 54613, 5214.965, 13.0332
10882, 55379, 5214.904, 13.0331
10883, 55774, 5214.843, 13.0329
10884, 55544, 5214.781, 13.0327
10885, 54527, 5214.720, 13.0326
10886, 52807, 5214.659, 13.0324
10887, 50843, 5214.598, 13.0323
10888, 49257, 5214.537, 13.0321
10889, 48538, 5214.476, 13.0320
10890, 48868, 5214.415, 13.0318
10891, 49968, 5214.354, 13.0317
10892, 51097, 5214.292, 13.0315
10893, 51563, 5214.231, 13.0314
10894, 51331, 5214.170, 13.0312
10895, 50961, 5214.109, 13.0311
10896, 50877, 5214.048, 13.0309
10897, 50884, 5213.987, 13.0308
10898, 50432, 5213.926, 13.0306
10899, 49126, 5213.864, 13.0305
10900, 47004, 5213.803, 13.0303
10901, 44586, 5213.742, 13.0301
10902, 42697, 5213.681, 13.0300
10903, 41931, 5213.620, 13.0298
10904, 42262, 5213.559, 13.0297
10905, 43318, 5213.498, 13.0295
10906, 44869, 5213.437, 13.0294
10907, 46694, 5213.375, 13.0292
10908, 48222, 5213.314, 13.0291
10909, 48939, 5213.253, 13.0289
10910, 49181, 5213.192, 13.0288
10911, 49776, 5213.131, 13.0286
10912, 50760, 5213.070, 13.0285
10913, 51178, 5213.009, 13.0283
10914, 50579, 5212.947, 13.0282
10915, 50003, 5212.886, 13.0280
10916, 50823, 5212.825, 13.0279
10917, 53046, 5212.764, 13.0277
10918, 55429, 5212.703, 13.0276
10919, 56957, 5212.642, 13.0274
10920, 57452, 5212.581, 13.0272
10921, 56950, 5212.520, 13.0271
10922, 55402, 5212.458, 13.0269
10923, 53253, 5212.397, 13.0268
10924, 51551, 5212.336, 13.0266
10925, 50927, 5212.275, 13.0265
10926, 50770, 5212.214, 13.0263
10927, 49973, 5212.153, 13.0262
10928, 48464, 5212.092, 13.0260
10929, 47587, 5212.031, 13.0259
10930, 48739, 5211.969, 13.0257
10931, 51817, 5211.908, 13.0256
10932, 55217, 5211.847, 13.0254
10933, 57290, 5211.786, 13.0253
10934, 57622, 5211.725, 13.0251
10935, 56943, 5211.664, 13.0250
10936, 56272, 5211.603, 13.0248
10937, 56392, 5211.541, 13.0246
10938, 57676, 5211.480, 13.0245
10939, 59729, 5211.419, 13.0243
10940, 61320, 5211.358, 13.0242
10941, 61332, 5211.297, 13.0240
10942, 59959, 5211.236, 13.0239
10943, 58463, 5211.175, 13.0237
10944, 57659, 5211.114, 13.0236
10945, 57298, 5211.052, 13.0234
10946, 57089, 5210.991, 13.0233
10947, 57404, 5210.930, 13.0231
10948, 58364, 5210.869, 13.0230
10949, 58919, 5210.808, 13.0228
10950, 57838, 5210.747, 13.0227
10951, 55290, 5210.686, 13.0225
10952, 52625, 5210.624, 13.0224
10953, 50709, 5210.563, 13.0222
10954, 49344, 5210.502, 13.0221
10955, 48332, 5210.441, 13.0219
10956, 48220, 5210.380, 13.0217
10957, 49604, 5210.319, 13.0216
10958, 52272, 5210.258, 13.0214
10959, 55420, 5210.197, 13.0213
10960, 58290, 5210.135, 13.0211
10961, 60242, 5210.074, 13.0210
10962, 60659, 5210.013, 13.0208
10963, 59321, 5209.952, 13.0207
10964, 56869, 5209.891, 13.0205
10965, 54469, 5209.830, 13.0204
10966, 52892, 5209.769, 13.0202
10967, 52011, 5209.707, 13.0201
10968, 51245, 5209.646, 13.0199
10969, 50405, 5209.585, 13.0198
10970, 50016, 5209.524, 13.0196
10971, 50748, 5209.463, 13.0195
10972, 52553, 5209.402, 13.0193
10973, 54480, 5209.341, 13.0191
10974, 55448, 5209.280, 13.0190
10975, 55096, 5209.218, 13.0188
10976, 53896, 5209.157, 13.0187
10977, 52597, 5209.096, 13.0185
10978, 51674, 5209.035, 13.0184
10979, 51086, 5208.974, 13.0182
10980, 50408, 5208.913, 13.0181
10981, 49327, 5208.852, 13.0179
10982, 48084, 5208.790, 13.0178
10983, 47237, 5208.729, 13.0176
10984, 46992, 5208.668, 13.0175
10985, 47131, 5208.607, 13.0173
10986, 47686, 5208.546, 13.0172
10987, 49128, 5208.485, 13.0170
10988, 51546, 5208.424, 13.0169
10989, 54152, 5208.363, 13.0167
10990, 56149, 5208.301, 13.0166
10991, 57649, 5208.240, 13.0164
10992, 59110, 5208.179, 13.0162
10993, 60251, 5208.118, 13.0161
10994, 60378, 5208.057, 13.0159
10995, 59589, 5207.996, 13.0158
10996, 58753, 5207.935, 13.0156
10997, 58269, 5207.873, 13.0155
10998, 57676, 5207.812, 13.0153
10999, 56657, 5207.751, 13.0152
11000, 55568, 5207.690, 13.0150
11001, 54645, 5207.629, 13.0149
11002, 53486, 5207.568, 13.0147
11003, 51821, 5207.507, 13.0146
11004, 50240, 5207.446, 13.0144
11005, 49546, 5207.384, 13.0143
11006, 49705, 5207.323, 13.0141
11007, 49935, 5207.262, 13.0140
11008, 49641, 5207.201, 13.0138
11009, 48885, 5207.140, 13.0136
11010, 48067, 5207.079, 13.0135
11011, 47514, 5207.018, 13.0133
11012, 47313, 5206.956, 13.0132
11013, 47434, 5206.895, 13.0130
11014, 48057, 5206.834, 13.0129
11015, 49622, 5206.773, 13.0127
11016, 52151, 5206.712, 13.0126
11017, 54590, 5206.651, 13.0124
11018, 55528, 5206.590, 13.0123
11019, 54923, 5206.529, 13.0121
11020, 54537, 5206.467, 13.0120
11021, 56127, 5206.406, 13.0118
11022, 59444, 5206.345, 13.0117
11023, 62425, 5206.284, 13.0115
11024, 63157, 5206.223, 13.0114
11025, 61340, 5206.162, 13.0112
11026, 58195, 5206.101, 13.0111
11027, 55382, 5206.039, 13.0109
11028, 53848, 5205.978, 13.0107
11029, 53277, 5205.917, 13.0106
11030, 52583, 5205.856, 13.0104
11031, 51144, 5205.795, 13.0103
11032, 49503, 5205.734, 13.0101
11033, 48819, 5205.673, 13.0100
11034, 49923, 5205.612, 13.0098
11035, 52928, 5205.550, 13.0097
11036, 57199, 5205.489, 13.0095
11037, 61354, 5205.428, 13.0094
11038, 63814, 5205.367, 13.0092
11039, 63962, 5205.306, 13.0091
11040, 62670, 5205.245, 13.0089
11041, 61317, 5205.184, 13.0088
11042, 60467, 5205.122, 13.0086
11043, 59782, 5205.061, 13.0085
11044, 58869, 5205.000, 13.0083
11045, 57722, 5204.939, 13.0081
11046, 56660, 5204.878, 13.0080
11047, 56285, 5204.817, 13.0078
11048, 57205, 5204.756, 13.0077
11049, 59174, 5204.695, 13.0075
11050, 60761, 5204.633, 13.0074
11051, 60549, 5204.572, 13.0072
11052, 58579, 5204.511, 13.0071
11053, 56078, 5204.450, 13.0069
11054, 53963, 5204.389, 13.0068
11055, 52385, 5204.328, 13.0066
11056, 51548, 5204.267, 13.0065
11057, 51865, 5204.205, 13.0063
11058, 52970, 5204.144, 13.0062
11059, 53468, 5204.083, 13.0060
11060, 52345, 5204.022, 13.0059
11061, 50191, 5203.961, 13.0057
11062, 48543, 5203.900, 13.0056
11063, 48367, 5203.839, 13.0054
11064, 49534, 5203.778, 13.0052
11065, 51383, 5203.716, 13.0051
11066, 53264, 5203.655, 13.0049
11067, 54726, 5203.594, 13.0048
11068, 55567, 5203.533, 13.0046
11069, 55767, 5203.472, 13.0045
11070, 55262, 5203.411, 13.0043
11071, 54134, 5203.350, 13.0042
11072, 53065, 5203.288, 13.0040
11073, 53008, 5203.227, 13.0039
11074, 53950, 5203.166, 13.0037
11075, 54483, 5203.105, 13.0036
11076, 53317, 5203.044, 13.0034
11077, 51044, 5202.983, 13.0033
11078, 49621, 5202.922, 13.0031
11079, 50028, 5202.861, 13.0030
11080, 51075, 5202.799, 13.0028
11081, 50876, 5202.738, 13.0026
11082, 49059, 5202.677, 13.0025
11083, 47142, 5202.616, 13.0023
11084, 46876, 5202.555, 13.0022
11085, 48564, 5202.494, 13.0020
11086, 51005, 5202.433, 13.0019
11087, 52866, 5202.371, 13.0017
11088, 53929, 5202.310, 13.0016
11089, 54942, 5202.249, 13.0014
11090, 56356, 5202.188, 13.0013
11091, 57574, 5202.127, 13.0011
11092, 57618, 5202.066, 13.0010
11093, 56267, 5202.005, 13.0008
11094, 54162, 5201.944, 13.0007
11095, 52040, 5201.882, 13.0005
11096, 50406, 5201.821, 13.0004
11097, 49790, 5201.760, 13.0002
11098, 50558, 5201.699, 13.0001
11099, 52120, 5201.638, 12.9999
11100, 53038, 5201.577, 12.9997
11101, 52527, 5201.516, 12.9996
11102, 51543, 5201.455, 12.9994
11103, 51814, 5201.393, 12.9993
11104, 53986, 5201.332, 12.9991
11105, 57186, 5201.271, 12.9990
11106, 60138, 5201.210, 12.9988
11107, 62020, 5201.149, 12.9987
11108, 62380, 5201.088, 12.9985
11109, 61086, 5201.027, 12.9984
11110, 58672, 5200.965, 12.9982
11111, 56099, 5200.904, 12.9981
11112, 53849, 5200.843, 12.9979
11113, 51740, 5200.782, 12.9978
11114, 49864, 5200.721, 12.9976
11115, 49082, 5200.660, 12.9975
11116, 50061, 5200.599, 12.9973
11117, 52268, 5200.538, 12.9971
11118, 54439, 5200.476, 12.9970
11119, 55752, 5200.415, 12.9968
11120, 56158, 5200.354, 12.9967
11121, 56032, 5200.293, 12.9965
11122, 56029, 5200.232, 12.9964
11123, 56854, 5200.171, 12.9962
11124, 58435, 5200.110, 12.9961
11125, 59659, 5200.048, 12.9959
11126, 59638, 5199.987, 12.9958
11127, 58971, 5199.926, 12.9956
11128, 58972, 5199.865, 12.9955
11129, 59864, 5199.804, 12.9953
11130, 60683, 5199.743, 12.9952
11131, 60798, 5199.682, 12.9950
11132, 60433, 5199.621, 12.9949
11133, 59727, 5199.559, 12.9947
11134, 58462, 5199.498, 12.9945
11135, 56960, 5199.437, 12.9944
11136, 55964, 5199.376, 12.9942
11137, 55225, 5199.315, 12.9941
11138, 53447, 5199.254, 12.9939
11139, 50363, 5199.193, 12.9938
11140, 47701, 5199.131, 12.9936
11141, 47061, 5199.070, 12.9935
11142, 47804, 5199.009, 12.9933
11143, 48130, 5198.948, 12.9932
11144, 47427, 5198.887, 12.9930
11145, 46350, 5198.826, 12.9929
11146, 45280, 5198.765, 12.9927
11147, 44254, 5198.704, 12.9926
11148, 44066, 5198.642, 12.9924
11149, 45902, 5198.581, 12.9923
11150, 49711, 5198.520, 12.9921
11151, 54067, 5198.459, 12.9920
11152, 57695, 5198.398, 12.9918
11153, 60136, 5198.337, 12.9916
11154, 61040, 5198.276, 12.9915
11155, 60218, 5198.214, 12.9913
11156, 58595, 5198.153, 12.9912
11157, 57750, 5198.092, 12.9910
11158, 57964, 5198.031, 12.9909
11159, 57897, 5197.970, 12.9907
11160, 56674, 5197.909, 12.9906
11161, 55113, 5197.848, 12.9904
11162, 54162, 5197.787, 12.9903
11163, 53369, 5197.725, 12.9901
11164, 51985, 5197.664, 12.9900
11165, 50697, 5197.603, 12.9898
11166, 50891, 5197.542, 12.9897
11167, 52622, 5197.481, 12.9895
11168, 54514, 5197.420, 12.9894
11169, 55612, 5197.359, 12.9892
11170, 56271, 5197.297, 12.9890
11171, 57149, 5197.236, 12.9889
11172, 58207, 5197.175, 12.9887
11173, 58989, 5197.114, 12.9886
11174, 59229, 5197.053, 12.9884
11175, 58865, 5196.992, 12.9883
11176, 57923, 5196.931, 12.9881
11177, 56733, 5196.870, 12.9880
11178, 55992, 5196.808, 12.9878
11179, 56271, 5196.747, 12.9877
11180, 57431, 5196.686, 12.9875
11181, 58641, 5196.625, 12.9874
11182, 59050, 5196.564, 12.9872
11183, 58473, 5196.503, 12.9871
11184, 57387, 5196.442, 12.9869
11185, 56260, 5196.380, 12.9868
11186, 55109, 5196.319, 12.9866
11187, 53959, 5196.258, 12.9865
11188, 53364, 5196.197, 12.9863
11189, 53827, 5196.136, 12.9861
11190, 54776, 5196.075, 12.9860
11191, 54878, 5196.014, 12.9858
11192, 53597, 5195.953, 12.9857
11193, 51828, 5195.891, 12.9855
11194, 50703, 5195.830, 12.9854
11195, 50413, 5195.769, 12.9852
11196, 50585, 5195.708, 12.9851
11197, 51085, 5195.647, 12.9849
11198, 51794, 5195.586, 12.9848
11199, 52201, 5195.525, 12.9846
11200, 51902, 5195.463, 12.9845
11201, 51183, 5195.402, 12.9843
11202, 50486, 5195.341, 12.9842
11203, 49748, 5195.280, 12.9840
11204, 48910, 5195.219, 12.9839
11205, 48607, 5195.158, 12.9837
11206, 49512, 5195.097, 12.9835
11207, 51257, 5195.036, 12.9834
11208, 52871, 5194.974, 12.9832
11209, 54100, 5194.913, 12.9831
11210, 55398, 5194.852, 12.9829
11211, 56745, 5194.791, 12.9828
11212, 57479, 5194.730, 12.9826
11213, 57357, 5194.669, 12.9825
11214, 56789, 5194.608, 12.9823
11215, 55870, 5194.546, 12.9822
11216, 54170, 5194.485, 12.9820
11217, 51913, 5194.424, 12.9819
11218, 50414, 5194.363, 12.9817
11219, 50654, 5194.302, 12.9816
11220, 51992, 5194.241, 12.9814
11221, 52978, 5194.180, 12.9813
11222, 53070, 5194.119, 12.9811
11223, 52920, 5194.057, 12.9810
11224, 53198, 5193.996, 12.9808
11225, 53740, 5193.935, 12.9806
11226, 53899, 5193.874, 12.9805
11227, 53372, 5193.813, 12.9803
11228, 52585, 5193.752, 12.9802
11229, 52254, 5193.691, 12.9800
11230, 52563, 5193.629, 12.9799
11231, 52824, 5193.568, 12.9797
11232, 52231, 5193.507, 12.9796
11233, 50893, 5193.446, 12.9794
11234, 49715, 5193.385, 12.9793
11235, 49312, 5193.324, 12.9791
11236, 49547, 5193.263, 12.9790
11237, 50209, 5193.202, 12.9788
11238, 51478, 5193.140, 12.9787
11239, 53267, 5193.079, 12.9785
11240, 54639, 5193.018, 12.9784
11241, 54517, 5192.957, 12.9782
11242, 52810, 5192.896, 12.9780
11243, 50480, 5192.835, 12.9779
11244, 48682, 5192.774, 12.9777
11245, 48158, 5192.712, 12.9776
11246, 49161, 5192.651, 12.9774
11247, 51414, 5192.590, 12.9773
11248, 54137, 5192.529, 12.9771
11249, 56456, 5192.468, 12.9770
11250, 57872, 5192.407, 12.9768
11251, 58185, 5192.346, 12.9767
11252, 57240, 5192.285, 12.9765
11253, 55115, 5192.223, 12.9764
11254, 52499, 5192.162, 12.9762
11255, 50421, 5192.101, 12.9761
11256, 49436, 5192.040, 12.9759
11257, 49319, 5191.979, 12.9758
11258, 49622, 5191.918, 12.9756
11259, 50240, 5191.857, 12.9755
11260, 51200, 5191.795, 12.9753
11261, 52109, 5191.734, 12.9751
11262, 52228, 5191.673, 12.9750
11263, 51246, 5191.612, 12.9748
11264, 49731, 5191.551, 12.9747
11265, 48492, 5191.490, 12.9745
11266, 47590, 5191.429, 12.9744
11267, 46368, 5191.368, 12.9742
11268, 44571, 5191.306, 12.9741
11269, 42990, 5191.245, 12.9739
11270, 42735, 5191.184, 12.9738
11271, 44179, 5191.123, 12.9736
11272, 46847, 5191.062, 12.9735
11273, 49872, 5191.001, 12.9733
11274, 52086, 5190.940, 12.9732
11275, 52336, 5190.878, 12.9730
11276, 50699, 5190.817, 12.9729
11277, 49120, 5190.756, 12.9727
11278, 49669, 5190.695, 12.9725
11279, 52037, 5190.634, 12.9724
11280, 53882, 5190.573, 12.9722
11281, 53931, 5190.512, 12.9721
11282, 53503, 5190.451, 12.9719
11283, 54260, 5190.389, 12.9718
11284, 55660, 5190.328, 12.9716
11285, 55869, 5190.267, 12.9715
11286, 54451, 5190.206, 12.9713
11287, 52784, 5190.145, 12.9712
11288, 51997, 5190.084, 12.9710
11289, 51760, 5190.023, 12.9709
11290, 51240, 5189.962, 12.9707
11291, 50276, 5189.900, 12.9706
11292, 49364, 5189.839, 12.9704
11293, 49183, 5189.778, 12.9703
11294, 50307, 5189.717, 12.9701
11295, 52696, 5189.656, 12.9700
11296, 55268, 5189.595, 12.9698
11297, 56597, 5189.534, 12.9696
11298, 56318, 5189.472, 12.9695
11299, 55420, 5189.411, 12.9693
11300, 55065, 5189.350, 12.9692
11301, 55644, 5189.289, 12.9690
11302, 56999, 5189.228, 12.9689
11303, 58786, 5189.167, 12.9687
11304, 60324, 5189.106, 12.9686
11305, 60777, 5189.045, 12.9684
11306, 60018, 5188.983, 12.9683
11307, 58849, 5188.922, 12.9681
11308, 57984, 5188.861, 12.9680
11309, 57179, 5188.800, 12.9678
11310, 55814, 5188.739, 12.9677
11311, 53955, 5188.678, 12.9675
11312, 52354, 5188.617, 12.9674
11313, 51646, 5188.555, 12.9672
11314, 51877, 5188.494, 12.9670
11315, 52647, 5188.433, 12.9669
11316, 53355, 5188.372, 12.9667
11317, 53574, 5188.311, 12.9666
11318, 53539, 5188.250, 12.9664
11319, 54033, 5188.189, 12.9663
11320, 55459, 5188.128, 12.9661
11321, 57230, 5188.066, 12.9660
11322, 58423, 5188.005, 12.9658
11323, 58692, 5187.944, 12.9657
11324, 58138, 5187.883, 12.9655
11325, 56699, 5187.822, 12.9654
11326, 54392, 5187.761, 12.9652
11327, 52071, 5187.700, 12.9651
11328, 51114, 5187.638, 12.9649
11329, 52052, 5187.577, 12.9648
11330, 54014, 5187.516, 12.9646
11331, 55690, 5187.455, 12.9645
11332, 56443, 5187.394, 12.9643
11333, 56295, 5187.333, 12.9641
11334, 55380, 5187.272, 12.9640
11335, 53868, 5187.211, 12.9638
11336, 52153, 5187.149, 12.9637
11337, 50587, 5187.088, 12.9635
11338, 49130, 5187.027, 12.9634
11339, 47531, 5186.966, 12.9632
11340, 45786, 5186.905, 12.9631
11341, 44112, 5186.844, 12.9629
11342, 42604, 5186.783, 12.9628
11343, 41297, 5186.721, 12.9626
11344, 40587, 5186.660, 12.9625
11345, 41123, 5186.599, 12.9623
11346, 43053, 5186.538, 12.9622
11347, 45588, 5186.477, 12.9620
11348, 47649, 5186.416, 12.9619
11349, 48870, 5186.355, 12.9617
11350, 49767, 5186.294, 12.9615
11351, 50892, 5186.232, 12.9614
11352, 51969, 5186.171, 12.9612
11353, 51954, 5186.110, 12.9611
11354, 50086, 5186.049, 12.9609
11355, 46901, 5185.988, 12.9608
11356, 44109, 5185.927, 12.9606
11357, 43152, 5185.866, 12.9605
11358, 43865, 5185.804, 12.9603
11359, 44896, 5185.743, 12.9602
11360, 45515, 5185.682, 12.9600
11361, 46494, 5185.621, 12.9599
11362, 48758, 5185.560, 12.9597
11363, 51680, 5185.499, 12.9596
11364, 53555, 5185.438, 12.9594
11365, 53668, 5185.377, 12.9593
11366, 53014, 5185.315, 12.9591
11367, 52765, 5185.254, 12.9590
11368, 52920, 5185.193, 12.9588
11369, 53006, 5185.132, 12.9586
11370, 53254, 5185.071, 12.9585
11371, 54166, 5185.010, 12.9583
11372, 55333, 5184.949, 12.9582
11373, 55715, 5184.887, 12.9580
11374, 55112, 5184.826, 12.9579
11375, 54546, 5184.765, 12.9577
11376, 55018, 5184.704, 12.9576
11377, 56477, 5184.643, 12.9574
11378, 58093, 5184.582, 12.9573
11379, 59029, 5184.521, 12.9571
11380, 58888, 5184.460, 12.9570
11381, 57965, 5184.398, 12.9568
11382, 57179, 5184.337, 12.9567
11383, 57202, 5184.276, 12.9565
11384, 57632, 5184.215, 12.9564
11385, 57632, 5184.154, 12.9562
11386, 57352, 5184.093, 12.9560
11387, 57777, 5184.032, 12.9559
11388, 59028, 5183.970, 12.9557
11389, 59902, 5183.909, 12.9556
11390, 59604, 5183.848, 12.9554
11391, 58858, 5183.787, 12.9553
11392, 58404, 5183.726, 12.9551
11393, 57396, 5183.665, 12.9550
11394, 54550, 5183.604, 12.9548
11395, 50360, 5183.543, 12.9547
11396, 46804, 5183.481, 12.9545
11397, 45008, 5183.420, 12.9544
11398, 44368, 5183.359, 12.9542
11399, 44006, 5183.298, 12.9541
11400, 43848, 5183.237, 12.9539
11401, 44022, 5183.176, 12.9538
11402, 44247, 5183.115, 12.9536
11403, 44359, 5183.053, 12.9535
11404, 44695, 5182.992, 12.9533
11405, 45581, 5182.931, 12.9531
11406, 47007, 5182.870, 12.9530
11407, 49027, 5182.809, 12.9528
11408, 51720, 5182.748, 12.9527
11409, 54412, 5182.687, 12.9525
11410, 55770, 5182.626, 12.9524
11411, 55178, 5182.564, 12.9522
11412, 53390, 5182.503, 12.9521
11413, 51448, 5182.442, 12.9519
11414, 49707, 5182.381, 12.9518
11415, 48365, 5182.320, 12.9516
11416, 48052, 5182.259, 12.9515
11417, 49007, 5182.198, 12.9513
11418, 50321, 5182.136, 12.9512
11419, 50898, 5182.075, 12.9510
11420, 50676, 5182.014, 12.9509
11421, 50130, 5181.953, 12.9507
11422, 49109, 5181.892, 12.9505
11423, 47237, 5181.831, 12.9504
11424, 45020, 5181.770, 12.9502
11425, 43401, 5181.709, 12.9501
11426, 42418, 5181.647, 12.9499
11427, 41527, 5181.586, 12.9498
11428, 41143, 5181.525, 12.9496
11429, 42473, 5181.464, 12.9495
11430, 45498, 5181.403, 12.9493
11431, 48438, 5181.342, 12.9492
11432, 49825, 5181.281, 12.9490
11433, 50133, 5181.219, 12.9489
11434, 50611, 5181.158, 12.9487
11435, 51410, 5181.097, 12.9486
11436, 51729, 5181.036, 12.9484
11437, 51170, 5180.975, 12.9483
11438, 50016, 5180.914, 12.9481
11439, 48527, 5180.853, 12.9480
11440, 46884, 5180.792, 12.9478
11441, 45666, 5180.730, 12.9476
11442, 45646, 5180.669, 12.9475
11443, 47031, 5180.608, 12.9473
11444, 49373, 5180.547, 12.9472
11445, 52168, 5180.486, 12.9470
11446, 55093, 5180.425, 12.9469
11447, 57744, 5180.364, 12.9467
11448, 59598, 5180.302, 12.9466
11449, 60302, 5180.241, 12.9464
11450, 59738, 5180.180, 12.9463
11451, 57945, 5180.119, 12.9461
11452, 55264, 5180.058, 12.9460
11453, 52443, 5179.997, 12.9458
11454, 50255, 5179.936, 12.9457
11455, 48982, 5179.875, 12.9455
11456, 48378, 5179.813, 12.9454
11457, 47906, 5179.752, 12.9452
11458, 46944, 5179.691, 12.9450
11459, 45300, 5179.630, 12.9449
11460, 43796, 5179.569, 12.9447
11461, 43824, 5179.508, 12.9446
11462, 45727, 5179.447, 12.9444
11463, 48112, 5179.386, 12.9443
11464, 49371, 5179.324, 12.9441
11465, 49447, 5179.263, 12.9440
11466, 49380, 5179.202, 12.9438
11467, 49596, 5179.141, 12.9437
11468, 49733, 5179.080, 12.9435
11469, 49793, 5179.019, 12.9434
11470, 50144, 5178.958, 12.9432
11471, 50338, 5178.896, 12.9431
11472, 49348, 5178.835, 12.9429
11473, 47478, 5178.774, 12.9428
11474, 46719, 5178.713, 12.9426
11475, 48351, 5178.652, 12.9425
11476, 51207, 5178.591, 12.9423
11477, 53304, 5178.530, 12.9421
11478, 54409, 5178.469, 12.9420
11479, 55756, 5178.407, 12.9418
11480, 57685, 5178.346, 12.9417
11481, 58915, 5178.285, 12.9415
11482, 58307, 5178.224, 12.9414
11483, 56271, 5178.163, 12.9412
11484, 54050, 5178.102, 12.9411
11485, 52287, 5178.041, 12.9409
11486, 50699, 5177.979, 12.9408
11487, 48788, 5177.918, 12.9406
11488, 46555, 5177.857, 12.9405
11489, 44686, 5177.796, 12.9403
11490, 44053, 5177.735, 12.9402
11491, 44811, 5177.674, 12.9400
11492, 46048, 5177.613, 12.9399
11493, 46682, 5177.552, 12.9397
11494, 46706, 5177.490, 12.9395
11495, 47117, 5177.429, 12.9394
11496, 48614, 5177.368, 12.9392
11497, 50786, 5177.307, 12.9391
11498, 52687, 5177.246, 12.9389
11499, 53837, 5177.185, 12.9388
11500, 54415, 5177.124, 12.9386
11501, 54775, 5177.062, 12.9385
11502, 55057, 5177.001, 12.9383
11503, 55158, 5176.940, 12.9382
11504, 54957, 5176.879, 12.9380
11505, 54619, 5176.818, 12.9379
11506, 54674, 5176.757, 12.9377
11507, 55575, 5176.696, 12.9376
11508, 57154, 5176.635, 12.9374
11509, 58686, 5176.573, 12.9373
11510, 59543, 5176.512, 12.9371
11511, 59610, 5176.451, 12.9370
11512, 59083, 5176.390, 12.9368
11513, 58142, 5176.329, 12.9366
11514, 56895, 5176.268, 12.9365
11515, 55408, 5176.207, 12.9363
11516, 53697, 5176.145, 12.9362
11517, 51842, 5176.084, 12.9360
11518, 50183, 5176.023, 12.9359
11519, 49180, 5175.962, 12.9357
11520, 48962, 5175.901, 12.9356
11521, 49136, 5175.840, 12.9354
11522, 49113, 5175.779, 12.9353
11523, 48510, 5175.718, 12.9351
11524, 47303, 5175.656, 12.9350
11525, 45841, 5175.595, 12.9348
11526, 44762, 5175.534, 12.9347
11527, 44597, 5175.473, 12.9345
11528, 45292, 5175.412, 12.9344
11529, 46232, 5175.351, 12.9342
11530, 46837, 5175.290, 12.9340
11531, 47008, 5175.228, 12.9339
11532, 47021, 5175.167, 12.9337
11533, 47220, 5175.106, 12.9336
11534, 47846, 5175.045, 12.9334
11535, 48879, 5174.984, 12.9333
11536, 49871, 5174.923, 12.9331
11537, 50081, 5174.862, 12.9330
11538, 48991, 5174.801, 12.9328
11539, 46754, 5174.739, 12.9327
11540, 44145, 5174.678, 12.9325
11541, 42114, 5174.617, 12.9324
11542, 41221, 5174.556, 12.9322
11543, 41259, 5174.495, 12.9321
11544, 41496, 5174.434, 12.9319
11545, 41579, 5174.373, 12.9318
11546, 42132, 5174.311, 12.9316
11547, 44116, 5174.250, 12.9315
11548, 47565, 5174.189, 12.9313
11549, 51299, 5174.128, 12.9311
11550, 53936, 5174.067, 12.9310
11551, 54863, 5174.006, 12.9308
11552, 54180, 5173.945, 12.9307
11553, 52321, 5173.884, 12.9305
11554, 49993, 5173.822, 12.9304
11555, 48045, 5173.761, 12.9302
11556, 46942, 5173.700, 12.9301
11557, 46560, 5173.639, 12.9299
11558, 46774, 5173.578, 12.9298
11559, 47855, 5173.517, 12.9296
11560, 49937, 5173.456, 12.9295
11561, 52392, 5173.394, 12.9293
11562, 54250, 5173.333, 12.9292
11563, 55171, 5173.272, 12.9290
11564, 55603, 5173.211, 12.9289
11565, 56021, 5173.150, 12.9287
11566, 56345, 5173.089, 12.9285
11567, 56049, 5173.028, 12.9284
11568, 54699, 5172.967, 12.9282
11569, 52439, 5172.905, 12.9281
11570, 50129, 5172.844, 12.9279
11571, 48726, 5172.783, 12.9278
11572, 48371, 5172.722, 12.9276
11573, 48392, 5172.661, 12.9275
11574, 48406, 5172.600, 12.9273
11575, 48780, 5172.539, 12.9272
11576, 49555, 5172.477, 12.9270
11577, 49678, 5172.416, 12.9269
11578, 48334, 5172.355, 12.9267
11579, 46635, 5172.294, 12.9266
11580, 46641, 5172.233, 12.9264
11581, 48559, 5172.172, 12.9263
11582, 50172, 5172.111, 12.9261
11583, 49654, 5172.050, 12.9260
11584, 47908, 5171.988, 12.9258
11585, 47207, 5171.927, 12.9256
11586, 48258, 5171.866, 12.9255
11587, 49705, 5171.805, 12.9253
11588, 50322, 5171.744, 12.9252
11589, 50565, 5171.683, 12.9250
11590, 51614, 5171.622, 12.9249
11591, 53588, 5171.560, 12.9247
11592, 55316, 5171.499, 12.9246
11593, 55756, 5171.438, 12.9244
11594, 55231, 5171.377, 12.9243
11595, 55039, 5171.316, 12.9241
11596, 55899, 5171.255, 12.9240
11597, 57124, 5171.194, 12.9238
11598, 57527, 5171.133, 12.9237
11599, 56804, 5171.071, 12.9235
11600, 55552, 5171.010, 12.9234
11601, 54077, 5170.949, 12.9232
11602, 52040, 5170.888, 12.9230
11603, 49402, 5170.827, 12.9229
11604, 46846, 5170.766, 12.9227
11605, 44732, 5170.705, 12.9226
11606, 42378, 5170.643, 12.9224
11607, 39190, 5170.582, 12.9223
11608, 36027, 5170.521, 12.9221
11609, 34545, 5170.460, 12.9220
11610, 35353, 5170.399, 12.9218
11611, 37597, 5170.338, 12.9217
11612, 40233, 5170.277, 12.9215
11613, 42924, 5170.216, 12.9214
11614, 45719, 5170.154, 12.9212
11615, 48741, 5170.093, 12.9211
11616, 52307, 5170.032, 12.9209
11617, 56531, 5169.971, 12.9208
11618, 60582, 5169.910, 12.9206
11619, 63089, 5169.849, 12.9205
11620, 63681, 5169.788, 12.9203
11621, 63423, 5169.726, 12.9201
11622, 63339, 5169.665, 12.9200
11623, 63224, 5169.604, 12.9198
11624, 62431, 5169.543, 12.9197
11625, 61178, 5169.482, 12.9195
11626, 60287, 5169.421, 12.9194
11627, 60069, 5169.360, 12.9192
11628, 60224, 5169.299, 12.9191
11629, 60579, 5169.237, 12.9189
11630, 61041, 5169.176, 12.9188
11631, 60956, 5169.115, 12.9186
11632, 59405, 5169.054, 12.9185
11633, 56451, 5168.993, 12.9183
11634, 53433, 5168.932, 12.9182
11635, 51689, 5168.871, 12.9180
11636, 51335, 5168.809, 12.9179
11637, 51540, 5168.748, 12.9177
11638, 51671, 5168.687, 12.9175
11639, 51836, 5168.626, 12.9174
11640, 52496, 5168.565, 12.9172
11641, 53792, 5168.504, 12.9171
11642, 55231, 5168.443, 12.9169
11643, 55995, 5168.382, 12.9168
11644, 55666, 5168.320, 12.9166
11645, 54637, 5168.259, 12.9165
11646, 53684, 5168.198, 12.9163
11647, 53146, 5168.137, 12.9162
11648, 52777, 5168.076, 12.9160
11649, 52399, 5168.015, 12.9159
11650, 52325, 5167.954, 12.9157
11651, 52903, 5167.893, 12.9156
11652, 53889, 5167.831, 12.9154
11653, 54597, 5167.770, 12.9153
11654, 54648, 5167.709, 12.9151
11655, 54383, 5167.648, 12.9149
11656, 54551, 5167.587, 12.9148
11657, 55641, 5167.526, 12.9146
11658, 57567, 5167.465, 12.9145
11659, 59877, 5167.403, 12.9143
11660, 62104, 5167.342, 12.9142
11661, 63850, 5167.281, 12.9140
11662, 64642, 5167.220, 12.9139
11663, 64055, 5167.159, 12.9137
11664, 62177, 5167.098, 12.9136
11665, 59811, 5167.037, 12.9134
11666, 57954, 5166.976, 12.9133
11667, 57104, 5166.914, 12.9131
11668, 57173, 5166.853, 12.9130
11669, 57918, 5166.792, 12.9128
11670, 59147, 5166.731, 12.9127
11671, 60536, 5166.670, 12.9125
11672, 61577, 5166.609, 12.9124
11673, 61845, 5166.548, 12.9122
11674, 61221, 5166.486, 12.9120
11675, 59910, 5166.425, 12.9119
11676, 58396, 5166.364, 12.9117
11677, 57226, 5166.303, 12.9116
11678, 56574, 5166.242, 12.9114
11679, 56111, 5166.181, 12.9113
11680, 55628, 5166.120, 12.9111
11681, 55568, 5166.059, 12.9110
11682, 56405, 5165.997, 12.9108
11683, 57507, 5165.936, 12.9107
11684, 57430, 5165.875, 12.9105
11685, 55691, 5165.814, 12.9104
11686, 53655, 5165.753, 12.9102
11687, 52996, 5165.692, 12.9101
11688, 53689, 5165.631, 12.9099
11689, 54154, 5165.569, 12.9098
11690, 53259, 5165.508, 12.9096
11691, 51458, 5165.447, 12.9094
11692, 49931, 5165.386, 12.9093
11693, 49261, 5165.325, 12.9091
11694, 49288, 5165.264, 12.9090
11695, 49791, 5165.203, 12.9088
11696, 50766, 5165.142, 12.9087
11697, 52161, 5165.080, 12.9085
11698, 53663, 5165.019, 12.9084
11699, 54808, 5164.958, 12.9082
11700, 55207, 5164.897, 12.9081
11701, 54771, 5164.836, 12.9079
11702, 53889, 5164.775, 12.9078
11703, 53240, 5164.714, 12.9076
11704, 53126, 5164.652, 12.9075
11705, 53051, 5164.591, 12.9073
11706, 52289, 5164.530, 12.9072
11707, 50943, 5164.469, 12.9070
11708, 50065, 5164.408, 12.9069
11709, 50466, 5164.347, 12.9067
11710, 51694, 5164.286, 12.9065
11711, 52610, 5164.225, 12.9064
11712, 52791, 5164.163, 12.9062
11713, 52790, 5164.102, 12.9061
11714, 53043, 5164.041, 12.9059
11715, 53193, 5163.980, 12.9058
11716, 52767, 5163.919, 12.9056
11717, 51908, 5163.858, 12.9055
11718, 50971, 5163.797, 12.9053
11719, 49917, 5163.735, 12.9052
11720, 48725, 5163.674, 12.9050
11721, 47981, 5163.613, 12.9049
11722, 48268, 5163.552, 12.9047
11723, 49113, 5163.491, 12.9046
11724, 49367, 5163.430, 12.9044
11725, 48594, 5163.369, 12.9043
11726, 47333, 5163.308, 12.9041
11727, 46004, 5163.246, 12.9039
11728, 44546, 5163.185, 12.9038
11729, 43349, 5163.124, 12.9036
11730, 43463, 5163.063, 12.9035
11731, 45157, 5163.002, 12.9033
11732, 47077, 5162.941, 12.9032
11733, 47760, 5162.880, 12.9030
11734, 47460, 5162.818, 12.9029
11735, 47626, 5162.757, 12.9027
11736, 48875, 5162.696, 12.9026
11737, 50425, 5162.635, 12.9024
11738, 51441, 5162.574, 12.9023
11739, 51921, 5162.513, 12.9021
11740, 52066, 5162.452, 12.9020
11741, 51575, 5162.391, 12.9018
11742, 50129, 5162.329, 12.9017
11743, 48255, 5162.268, 12.9015
11744, 47261, 5162.207, 12.9014
11745, 48195, 5162.146, 12.9012
11746, 50820, 5162.085, 12.9010
11747, 53543, 5162.024, 12.9009
11748, 54624, 5161.963, 12.9007
11749, 53708, 5161.901, 12.9006
11750, 52095, 5161.840, 12.9004
11751, 51191, 5161.779, 12.9003
11752, 50910, 5161.718, 12.9001
11753, 50030, 5161.657, 12.9000
11754, 47920, 5161.596, 12.8998
11755, 45359, 5161.535, 12.8997
11756, 43615, 5161.474, 12.8995
11757, 43238, 5161.412, 12.8994
11758, 43928, 5161.351, 12.8992
11759, 45118, 5161.290, 12.8991
11760, 46360, 5161.229, 12.8989
11761, 47394, 5161.168, 12.8988
11762, 48146, 5161.107, 12.8986
11763, 48701, 5161.046, 12.8984
11764, 49275, 5160.984, 12.8983
11765, 50206, 5160.923, 12.8981
11766, 51830, 5160.862, 12.8980
11767, 54165, 5160.801, 12.8978
11768, 56821, 5160.740, 12.8977
11769, 59300, 5160.679, 12.8975
11770, 61276, 5160.618, 12.8974
11771, 62447, 5160.557, 12.8972
11772, 62491, 5160.495, 12.8971
11773, 61535, 5160.434, 12.8969
11774, 60346, 5160.373, 12.8968
11775, 59561, 5160.312, 12.8966
11776, 58906, 5160.251, 12.8965
11777, 57687, 5160.190, 12.8963
11778, 55897, 5160.129, 12.8962
11779, 54241, 5160.067, 12.8960
11780, 53100, 5160.006, 12.8959
11781, 52077, 5159.945, 12.8957
11782, 50688, 5159.884, 12.8955
11783, 49073, 5159.823, 12.8954
11784, 47864, 5159.762, 12.8952
11785, 47672, 5159.701, 12.8951
11786, 48670, 5159.640, 12.8949
11787, 50316, 5159.578, 12.8948
11788, 51543, 5159.517, 12.8946
11789, 51664, 5159.456, 12.8945
11790, 51069, 5159.395, 12.8943
11791, 50669, 5159.334, 12.8942
11792, 50809, 5159.273, 12.8940
11793, 51174, 5159.212, 12.8939
11794, 51404, 5159.150, 12.8937
11795, 51124, 5159.089, 12.8936
11796, 49744, 5159.028, 12.8934
11797, 47324, 5158.967, 12.8933
11798, 45537, 5158.906, 12.8931
11799, 46493, 5158.845, 12.8929
11800, 50289, 5158.784, 12.8928
11801, 54797, 5158.723, 12.8926
11802, 58238, 5158.661, 12.8925
11803, 60767, 5158.600, 12.8923
11804, 62961, 5158.539, 12.8922
11805, 64109, 5158.478, 12.8920
11806, 63234, 5158.417, 12.8919
11807, 60929, 5158.356, 12.8917
11808, 58852, 5158.295, 12.8916
11809, 57802, 5158.233, 12.8914
11810, 57360, 5158.172, 12.8913
11811, 57086, 5158.111, 12.8911
11812, 56927, 5158.050, 12.8910
11813, 56623, 5157.989, 12.8908
11814, 55815, 5157.928, 12.8907
11815, 54769, 5157.867, 12.8905
11816, 54081, 5157.806, 12.8904
11817, 53654, 5157.744, 12.8902
11818, 52864, 5157.683, 12.8900
11819, 51826, 5157.622, 12.8899
11820, 51512, 5157.561, 12.8897
11821, 52314, 5157.500, 12.8896
11822, 53390, 5157.439, 12.8894
11823, 53886, 5157.378, 12.8893
11824, 54083, 5157.316, 12.8891
11825, 54768, 5157.255, 12.8890
11826, 55996, 5157.194, 12.8888
11827, 57168, 5157.133, 12.8887
11828, 57951, 5157.072, 12.8885
11829, 58426, 5157.011, 12.8884
11830, 58353, 5156.950, 12.8882
11831, 57053, 5156.889, 12.8881
11832, 54356, 5156.827, 12.8879
11833, 51261, 5156.766, 12.8878
11834, 49139, 5156.705, 12.8876
11835, 48362, 5156.644, 12.8874
11836, 48224, 5156.583, 12.8873
11837, 48361, 5156.522, 12.8871
11838, 49601, 5156.461, 12.8870
11839, 52823, 5156.400, 12.8868
11840, 57306, 5156.338, 12.8867
11841, 61088, 5156.277, 12.8865
11842, 62958, 5156.216, 12.8864
11843, 63251, 5156.155, 12.8862
11844, 62617, 5156.094, 12.8861
11845, 61054, 5156.033, 12.8859
11846, 58689, 5155.972, 12.8858
11847, 56507, 5155.910, 12.8856
11848, 55385, 5155.849, 12.8855
11849, 55044, 5155.788, 12.8853
11850, 54846, 5155.727, 12.8852
11851, 55055, 5155.666, 12.8850
11852, 56237, 5155.605, 12.8849
11853, 57764, 5155.544, 12.8847
11854, 58118, 5155.483, 12.8845
11855, 56689, 5155.421, 12.8844
11856, 54356, 5155.360, 12.8842
11857, 52260, 5155.299, 12.8841
11858, 50822, 5155.238, 12.8839
11859, 49917, 5155.177, 12.8838
11860, 49145, 5155.116, 12.8836
11861, 47940, 5155.055, 12.8835
11862, 46252, 5154.993, 12.8833
11863, 45080, 5154.932, 12.8832
11864, 45352, 5154.871, 12.8830
11865, 46326, 5154.810, 12.8829
11866, 46323, 5154.749, 12.8827
11867, 45249, 5154.688, 12.8826
11868, 45079, 5154.627, 12.8824
11869, 47277, 5154.566, 12.8823
11870, 50837, 5154.504, 12.8821
11871, 53576, 5154.443, 12.8819
11872, 54327, 5154.382, 12.8818
11873, 53148, 5154.321, 12.8816
11874, 50495, 5154.260, 12.8815
11875, 47399, 5154.199, 12.8813
11876, 45664, 5154.138, 12.8812
11877, 46412, 5154.076, 12.8810
11878, 48577, 5154.015, 12.8809
11879, 49943, 5153.954, 12.8807
11880, 49668, 5153.893, 12.8806
11881, 48876, 5153.832, 12.8804
11882, 48870, 5153.771, 12.8803
11883, 49740, 5153.710, 12.8801
11884, 50847, 5153.649, 12.8800
11885, 51766, 5153.587, 12.8798
11886, 52417, 5153.526, 12.8797
11887, 52882, 5153.465, 12.8795
11888, 53431, 5153.404, 12.8794
11889, 54271, 5153.343, 12.8792
11890, 55095, 5153.282, 12.8790
11891, 55305, 5153.221, 12.8789
11892, 54854, 5153.159, 12.8787
11893, 54400, 5153.098, 12.8786
11894, 54366, 5153.037, 12.8784
11895, 54243, 5152.976, 12.8783
11896, 53174, 5152.915, 12.8781
11897, 50992, 5152.854, 12.8780
11898, 48458, 5152.793, 12.8778
11899, 46650, 5152.732, 12.8777
11900, 46304, 5152.670, 12.8775
11901, 47520, 5152.609, 12.8774
11902, 49898, 5152.548, 12.8772
11903, 52914, 5152.487, 12.8771
11904, 56164, 5152.426, 12.8769
11905, 59114, 5152.365, 12.8768
11906, 60846, 5152.304, 12.8766
11907, 60538, 5152.242, 12.8764
11908, 58384, 5152.181, 12.8763
11909, 55679, 5152.120, 12.8761
11910, 53647, 5152.059, 12.8760
11911, 52387, 5151.998, 12.8758
11912, 51271, 5151.937, 12.8757
11913, 50166, 5151.876, 12.8755
11914, 49815, 5151.815, 12.8754
11915, 50914, 5151.753, 12.8752
11916, 53188, 5151.692, 12.8751
11917, 55582, 5151.631, 12.8749
11918, 57163, 5151.570, 12.8748
11919, 57666, 5151.509, 12.8746
11920, 57322, 5151.448, 12.8745
11921, 56509, 5151.387, 12.8743
11922, 55671, 5151.325, 12.8742
11923, 55285, 5151.264, 12.8740
11924, 55573, 5151.203, 12.8739
11925, 56174, 5151.142, 12.8737
11926, 56197, 5151.081, 12.8735
11927, 54800, 5151.020, 12.8734
11928, 51904, 5150.959, 12.8732
11929, 48476, 5150.898, 12.8731
11930, 45996, 5150.836, 12.8729
11931, 45395, 5150.775, 12.8728
11932, 46452, 5150.714, 12.8726
11933, 48252, 5150.653, 12.8725
11934, 50119, 5150.592, 12.8723
11935, 51806, 5150.531, 12.8722
11936, 52934, 5150.470, 12.8720
11937, 52915, 5150.408, 12.8719
11938, 51811, 5150.347, 12.8717
11939, 50761, 5150.286, 12.8716
11940, 50837, 5150.225, 12.8714
11941, 51611, 5150.164, 12.8713
11942, 51487, 5150.103, 12.8711
11943, 49599, 5150.042, 12.8709
11944, 46934, 5149.981, 12.8708
11945, 45384, 5149.919, 12.8706
11946, 46046, 5149.858, 12.8705
11947, 48599, 5149.797, 12.8703
11948, 51920, 5149.736, 12.8702
11949, 54962, 5149.675, 12.8700
11950, 57129, 5149.614, 12.8699
11951, 58114, 5149.553, 12.8697
11952, 57624, 5149.491, 12.8696
11953, 55489, 5149.430, 12.8694
11954, 52161, 5149.369, 12.8693
11955, 48772, 5149.308, 12.8691
11956, 46346, 5149.247, 12.8690
11957, 45058, 5149.186, 12.8688
11958, 44646, 5149.125, 12.8687
11959, 45340, 5149.064, 12.8685
11960, 47662, 5149.002, 12.8684
11961, 51270, 5148.941, 12.8682
11962, 54694, 5148.880, 12.8680
11963, 56591, 5148.819, 12.8679
11964, 56887, 5148.758, 12.8677
11965, 56450, 5148.697, 12.8676
11966, 56131, 5148.636, 12.8674
11967, 56449, 5148.574, 12.8673
11968, 57662, 5148.513, 12.8671
11969, 59517, 5148.452, 12.8670
11970, 61096, 5148.391, 12.8668
11971, 61401, 5148.330, 12.8667
11972, 60190, 5148.269, 12.8665
11973, 58112, 5148.208, 12.8664
11974, 56092, 5148.147, 12.8662
11975, 54697, 5148.085, 12.8661
11976, 53907, 5148.024, 12.8659
11977, 53355, 5147.963, 12.8658
11978, 52903, 5147.902, 12.8656
11979, 52994, 5147.841, 12.8654
11980, 54113, 5147.780, 12.8653
11981, 55906, 5147.719, 12.8651
11982, 57339, 5147.657, 12.8650
11983, 57850, 5147.596, 12.8648
11984, 57850, 5147.535, 12.8647
11985, 57888, 5147.474, 12.8645
11986, 57914, 5147.413, 12.8644
11987, 57765, 5147.352, 12.8642
11988, 57738, 5147.291, 12.8641
11989, 58034, 5147.230, 12.8639
11990, 58073, 5147.168, 12.8638
11991, 57105, 5147.107, 12.8636
11992, 55299, 5147.046, 12.8635
11993, 53549, 5146.985, 12.8633
11994, 52267, 5146.924, 12.8632
11995, 50995, 5146.863, 12.8630
11996, 49301, 5146.802, 12.8629
11997, 47494, 5146.740, 12.8627
11998, 46291, 5146.679, 12.8625
11999, 46040, 5146.618, 12.8624
12000, 46438, 5146.557, 12.8622
12001, 46865, 5146.496, 12.8621
12002, 47091, 5146.435, 12.8619
12003, 47659, 5146.374, 12.8618
12004, 49324, 5146.313, 12.8616
12005, 52002, 5146.251, 12.8615
12006, 54653, 5146.190, 12.8613
12007, 56467, 5146.129, 12.8612
12008, 57614, 5146.068, 12.8610
12009, 58424, 5146.007, 12.8609
12010, 58497, 5145.946, 12.8607
12011, 57427, 5145.885, 12.8606
12012, 56000, 5145.824, 12.8604
12013, 55567, 5145.762, 12.8603
12014, 56291, 5145.701, 12.8601
12015, 56927, 5145.640, 12.8599
12016, 56549, 5145.579, 12.8598
12017, 55688, 5145.518, 12.8596
12018, 55443, 5145.457, 12.8595
12019, 56120, 5145.396, 12.8593
12020, 57140, 5145.334, 12.8592
12021, 57792, 5145.273, 12.8590
12022, 57735, 5145.212, 12.8589
12023, 57090, 5145.151, 12.8587
12024, 56350, 5145.090, 12.8586
12025, 55969, 5145.029, 12.8584
12026, 55898, 5144.968, 12.8583
12027, 55728, 5144.907, 12.8581
12028, 55298, 5144.845, 12.8580
12029, 54865, 5144.784, 12.8578
12030, 54641, 5144.723, 12.8577
12031, 54551, 5144.662, 12.8575
12032, 54403, 5144.601, 12.8574
12033, 53946, 5144.540, 12.8572
12034, 52942, 5144.479, 12.8570
12035, 51724, 5144.417, 12.8569
12036, 51496, 5144.356, 12.8567
12037, 53213, 5144.295, 12.8566
12038, 56062, 5144.234, 12.8564
12039, 57883, 5144.173, 12.8563
12040, 57391, 5144.112, 12.8561
12041, 55283, 5144.051, 12.8560
12042, 52974, 5143.990, 12.8558
12043, 51158, 5143.928, 12.8557
12044, 49947, 5143.867, 12.8555
12045, 49371, 5143.806, 12.8554
12046, 48971, 5143.745, 12.8552
12047, 47752, 5143.684, 12.8551
12048, 45564, 5143.623, 12.8549
12049, 43894, 5143.562, 12.8548
12050, 44187, 5143.500, 12.8546
12051, 45872, 5143.439, 12.8544
12052, 47201, 5143.378, 12.8543
12053, 47732, 5143.317, 12.8541
12054, 48563, 5143.256, 12.8540
12055, 50077, 5143.195, 12.8538
12056, 50963, 5143.134, 12.8537
12057, 50115, 5143.073, 12.8535
12058, 48326, 5143.011, 12.8534
12059, 47207, 5142.950, 12.8532
12060, 47146, 5142.889, 12.8531
12061, 47309, 5142.828, 12.8529
12062, 47220, 5142.767, 12.8528
12063, 47296, 5142.706, 12.8526
12064, 47973, 5142.645, 12.8525
12065, 49152, 5142.583, 12.8523
12066, 50615, 5142.522, 12.8522
12067, 52354, 5142.461, 12.8520
12068, 54310, 5142.400, 12.8519
12069, 56236, 5142.339, 12.8517
12070, 57889, 5142.278, 12.8515
12071, 58886, 5142.217, 12.8514
12072, 58373, 5142.156, 12.8512
12073, 55646, 5142.094, 12.8511
12074, 51438, 5142.033, 12.8509
12075, 47905, 5141.972, 12.8508
12076, 46694, 5141.911, 12.8506
12077, 47484, 5141.850, 12.8505
12078, 48950, 5141.789, 12.8503
12079, 50637, 5141.728, 12.8502
12080, 52863, 5141.666, 12.8500
12081, 55087, 5141.605, 12.8499
12082, 55736, 5141.544, 12.8497
12083, 54151, 5141.483, 12.8496
12084, 51736, 5141.422, 12.8494
12085, 50498, 5141.361, 12.8493
12086, 51025, 5141.300, 12.8491
12087, 52481, 5141.239, 12.8489
12088, 53921, 5141.177, 12.8488
12089, 54800, 5141.116, 12.8486
12090, 54737, 5141.055, 12.8485
12091, 53857, 5140.994, 12.8483
12092, 53154, 5140.933, 12.8482
12093, 53501, 5140.872, 12.8480
12094, 54266, 5140.811, 12.8479
12095, 53824, 5140.749, 12.8477
12096, 51672, 5140.688, 12.8476
12097, 49179, 5140.627, 12.8474
12098, 48044, 5140.566, 12.8473
12099, 48788, 5140.505, 12.8471
12100, 51043, 5140.444, 12.8470
12101, 54300, 5140.383, 12.8468
12102, 57767, 5140.322, 12.8467
12103, 60267, 5140.260, 12.8465
12104, 61202, 5140.199, 12.8464
12105, 61193, 5140.138, 12.8462
12106, 61051, 5140.077, 12.8460
12107, 60497, 5140.016, 12.8459
12108, 58736, 5139.955, 12.8457
12109, 55966, 5139.894, 12.8456
12110, 53427, 5139.832, 12.8454
12111, 51921, 5139.771, 12.8453
12112, 51175, 5139.710, 12.8451
12113, 50819, 5139.649, 12.8450
12114, 51145, 5139.588, 12.8448
12115, 52445, 5139.527, 12.8447
12116, 54162, 5139.466, 12.8445
12117, 55292, 5139.405, 12.8444
12118, 55423, 5139.343, 12.8442
12119, 54980, 5139.282, 12.8441
12120, 54574, 5139.221, 12.8439
12121, 54454, 5139.160, 12.8438
12122, 54446, 5139.099, 12.8436
12123, 54195, 5139.038, 12.8434
12124, 53440, 5138.977, 12.8433
12125, 52329, 5138.915, 12.8431
12126, 51478, 5138.854, 12.8430
12127, 51471, 5138.793, 12.8428
12128, 52232, 5138.732, 12.8427
12129, 53103, 5138.671, 12.8425
12130, 53657, 5138.610, 12.8424
12131, 54214, 5138.549, 12.8422
12132, 55299, 5138.488, 12.8421
12133, 56726, 5138.426, 12.8419
12134, 57659, 5138.365, 12.8418
12135, 57703, 5138.304, 12.8416
12136, 57587, 5138.243, 12.8415
12137, 58453, 5138.182, 12.8413
12138, 60653, 5138.121, 12.8412
12139, 63481, 5138.060, 12.8410
12140, 65814, 5137.998, 12.8409
12141, 66712, 5137.937, 12.8407
12142, 65699, 5137.876, 12.8405
12143, 63118, 5137.815, 12.8404
12144, 60193, 5137.754, 12.8402
12145, 58069, 5137.693, 12.8401
12146, 56579, 5137.632, 12.8399
12147, 54454, 5137.571, 12.8398
12148, 50956, 5137.509, 12.8396
12149, 46844, 5137.448, 12.8395
12150, 43511, 5137.387, 12.8393
12151, 41697, 5137.326, 12.8392
12152, 41381, 5137.265, 12.8390
12153, 42349, 5137.204, 12.8389
12154, 44355, 5137.143, 12.8387
12155, 47038, 5137.081, 12.8386
12156, 50205, 5137.020, 12.8384
12157, 53845, 5136.959, 12.8383
12158, 57361, 5136.898, 12.8381
12159, 59299, 5136.837, 12.8379
12160, 58614, 5136.776, 12.8378
12161, 56042, 5136.715, 12.8376
12162, 53413, 5136.654, 12.8375
12163, 51686, 5136.592, 12.8373
12164, 50407, 5136.531, 12.8372
12165, 49047, 5136.470, 12.8370
12166, 47890, 5136.409, 12.8369
12167, 47298, 5136.348, 12.8367
12168, 46936, 5136.287, 12.8366
12169, 46384, 5136.226, 12.8364
12170, 45948, 5136.164, 12.8363
12171, 46248, 5136.103, 12.8361
12172, 47297, 5136.042, 12.8360
12173, 48585, 5135.981, 12.8358
12174, 49890, 5135.920, 12.8357
12175, 51428, 5135.859, 12.8355
12176, 53201, 5135.798, 12.8353
12177, 54670, 5135.737, 12.8352
12178, 55209, 5135.675, 12.8350
12179, 54660, 5135.614, 12.8349
12180, 53409, 5135.553, 12.8347
12181, 52123, 5135.492, 12.8346
12182, 51469, 5135.431, 12.8344
12183, 51824, 5135.370, 12.8343
12184, 53055, 5135.309, 12.8341
12185, 54559, 5135.247, 12.8340
12186, 55604, 5135.186, 12.8338
12187, 55817, 5135.125, 12.8337
12188, 55590, 5135.064, 12.8335
12189, 55972, 5135.003, 12.8334
12190, 57749, 5134.942, 12.8332
12191, 60360, 5134.881, 12.8331
12192, 62012, 5134.820, 12.8329
12193, 61295, 5134.758, 12.8328
12194, 58639, 5134.697, 12.8326
12195, 55903, 5134.636, 12.8324
12196, 54602, 5134.575, 12.8323
12197, 54893, 5134.514, 12.8321
12198, 56026, 5134.453, 12.8320
12199, 57101, 5134.392, 12.8318
12200, 57324, 5134.331, 12.8317
12201, 56258, 5134.269, 12.8315
12202, 54417, 5134.208, 12.8314
12203, 53095, 5134.147, 12.8312
12204, 52920, 5134.086, 12.8311
12205, 52855, 5134.025, 12.8309
12206, 51419, 5133.964, 12.8308
12207, 48824, 5133.903, 12.8306
12208, 47082, 5133.841, 12.8305
12209, 47790, 5133.780, 12.8303
12210, 50549, 5133.719, 12.8302
12211, 53960, 5133.658, 12.8300
12212, 57317, 5133.597, 12.8298
12213, 60595, 5133.536, 12.8297
12214, 63334, 5133.475, 12.8295
12215, 64668, 5133.414, 12.8294
12216, 64503, 5133.352, 12.8292
12217, 63785, 5133.291, 12.8291
12218, 63314, 5133.230, 12.8289
12219, 62832, 5133.169, 12.8288
12220, 61536, 5133.108, 12.8286
12221, 59076, 5133.047, 12.8285
12222, 55798, 5132.986, 12.8283
12223, 52416, 5132.924, 12.8282
12224, 49644, 5132.863, 12.8280
12225, 47830, 5132.802, 12.8279
12226, 46679, 5132.741, 12.8277
12227, 45573, 5132.680, 12.8276
12228, 44283, 5132.619, 12.8274
12229, 43126, 5132.558, 12.8273
12230, 42407, 5132.497, 12.8271
12231, 42156, 5132.435, 12.8269
12232, 42492, 5132.374, 12.8268
12233, 43714, 5132.313, 12.8266
12234, 45802, 5132.252, 12.8265
12235, 48296, 5132.191, 12.8263
12236, 50921, 5132.130, 12.8262
12237, 53814, 5132.069, 12.8260
12238, 56791, 5132.007, 12.8259
12239, 58955, 5131.946, 12.8257
12240, 59572, 5131.885, 12.8256
12241, 58929, 5131.824, 12.8254
12242, 57819, 5131.763, 12.8253
12243, 56539, 5131.702, 12.8251
12244, 54903, 5131.641, 12.8250
12245, 52971, 5131.580, 12.8248
12246, 51239, 5131.518, 12.8247
12247, 50328, 5131.457, 12.8245
12248, 50820, 5131.396, 12.8243
12249, 52887, 5131.335, 12.8242
12250, 55559, 5131.274, 12.8240
12251, 56996, 5131.213, 12.8239
12252, 56352, 5131.152, 12.8237
12253, 54987, 5131.090, 12.8236
12254, 54847, 5131.029, 12.8234
12255, 56001, 5130.968, 12.8233
12256, 56864, 5130.907, 12.8231
12257, 56629, 5130.846, 12.8230
12258, 56131, 5130.785, 12.8228
12259, 56208, 5130.724, 12.8227
12260, 56603, 5130.663, 12.8225
12261, 56935, 5130.601, 12.8224
12262, 57487, 5130.540, 12.8222
12263, 58293, 5130.479, 12.8221
12264, 58553, 5130.418, 12.8219
12265, 57894, 5130.357, 12.8218
12266, 57345, 5130.296, 12.8216
12267, 58013, 5130.235, 12.8214
12268, 59335, 5130.173, 12.8213
12269, 59742, 5130.112, 12.8211
12270, 58744, 5130.051, 12.8210
12271, 57268, 5129.990, 12.8208
12272, 56025, 5129.929, 12.8207
12273, 54593, 5129.868, 12.8205
12274, 52377, 5129.807, 12.8204
12275, 49769, 5129.746, 12.8202
12276, 47962, 5129.684, 12.8201
12277, 47901, 5129.623, 12.8199
12278, 49547, 5129.562, 12.8198
12279, 51954, 5129.501, 12.8196
12280, 54038, 5129.440, 12.8195
12281, 55448, 5129.379, 12.8193
12282, 56597, 5129.318, 12.8192
12283, 57756, 5129.256, 12.8190
12284, 58430, 5129.195, 12.8188
12285, 57958, 5129.134, 12.8187
12286, 56298, 5129.073, 12.8185
12287, 53833, 5129.012, 12.8184
12288, 50861, 5128.951, 12.8182
12289, 47914, 5128.890, 12.8181
12290, 46145, 5128.829, 12.8179
12291, 46372, 5128.767, 12.8178
12292, 47813, 5128.706, 12.8176
12293, 48648, 5128.645, 12.8175
12294, 48112, 5128.584, 12.8173
12295, 47280, 5128.523, 12.8172
12296, 47619, 5128.462, 12.8170
12297, 49492, 5128.401, 12.8169
12298, 52405, 5128.339, 12.8167
12299, 55827, 5128.278, 12.8166
12300, 59064, 5128.217, 12.8164
12301, 60886, 5128.156, 12.8163
12302, 60246, 5128.095, 12.8161
12303, 57434, 5128.034, 12.8159
12304, 54094, 5127.973, 12.8158
12305, 52085, 5127.912, 12.8156
12306, 52409, 5127.850, 12.8155
12307, 54847, 5127.789, 12.8153
12308, 57960, 5127.728, 12.8152
12309, 59606, 5127.667, 12.8150
12310, 58256, 5127.606, 12.8149
12311, 54280, 5127.545, 12.8147
12312, 49777, 5127.484, 12.8146
12313, 46939, 5127.422, 12.8144
12314, 46586, 5127.361, 12.8143
12315, 48153, 5127.300, 12.8141
12316, 50641, 5127.239, 12.8140
12317, 53250, 5127.178, 12.8138
12318, 55367, 5127.117, 12.8137
12319, 56487, 5127.056, 12.8135
12320, 56497, 5126.995, 12.8133
12321, 55935, 5126.933, 12.8132
12322, 55642, 5126.872, 12.8130
12323, 55990, 5126.811, 12.8129
12324, 56543, 5126.750, 12.8127
12325, 56633, 5126.689, 12.8126
12326, 56204, 5126.628, 12.8124
12327, 55883, 5126.567, 12.8123
12328, 56217, 5126.505, 12.8121
12329, 57016, 5126.444, 12.8120
12330, 57603, 5126.383, 12.8118
12331, 57563, 5126.322, 12.8117
12332, 57165, 5126.261, 12.8115
12333, 57080, 5126.200, 12.8114
12334, 57840, 5126.139, 12.8112
12335, 59464, 5126.078, 12.8111
12336, 61422, 5126.016, 12.8109
12337, 62851, 5125.955, 12.8108
12338, 62887, 5125.894, 12.8106
12339, 61081, 5125.833, 12.8104
12340, 57765, 5125.772, 12.8103
12341, 54107, 5125.711, 12.8101
12342, 51551, 5125.650, 12.8100
12343, 50819, 5125.588, 12.8098
12344, 51414, 5125.527, 12.8097
12345, 52257, 5125.466, 12.8095
12346, 52819, 5125.405, 12.8094
12347, 53384, 5125.344, 12.8092
12348, 54194, 5125.283, 12.8091
12349, 54741, 5125.222, 12.8089
12350, 54256, 5125.161, 12.8088
12351, 52659, 5125.099, 12.8086
12352, 50669, 5125.038, 12.8085
12353, 49072, 5124.977, 12.8083
12354, 48286, 5124.916, 12.8082
12355, 48601, 5124.855, 12.8080
12356, 50296, 5124.794, 12.8078
12357, 53213, 5124.733, 12.8077
12358, 56500, 5124.671, 12.8075
12359, 59151, 5124.610, 12.8074
12360, 60678, 5124.549, 12.8072
12361, 61094, 5124.488, 12.8071
12362, 60513, 5124.427, 12.8069
12363, 59193, 5124.366, 12.8068
12364, 57847, 5124.305, 12.8066
12365, 57314, 5124.244, 12.8065
12366, 57692, 5124.182, 12.8063
12367, 58120, 5124.121, 12.8062
12368, 57677, 5124.060, 12.8060
12369, 56275, 5123.999, 12.8059
12370, 54546, 5123.938, 12.8057
12371, 53245, 5123.877, 12.8056
12372, 53054, 5123.816, 12.8054
12373, 54607, 5123.754, 12.8053
12374, 58007, 5123.693, 12.8051
12375, 62249, 5123.632, 12.8049
12376, 65575, 5123.571, 12.8048
12377, 66677, 5123.510, 12.8046
12378, 65506, 5123.449, 12.8045
12379, 62965, 5123.388, 12.8043
12380, 60120, 5123.327, 12.8042
12381, 57684, 5123.265, 12.8040
12382, 55808, 5123.204, 12.8039
12383, 54152, 5123.143, 12.8037
12384, 52302, 5123.082, 12.8036
12385, 50324, 5123.021, 12.8034
12386, 48844, 5122.960, 12.8033
12387, 48596, 5122.899, 12.8031
12388, 49984, 5122.838, 12.8030
12389, 52851, 5122.776, 12.8028
12390, 56283, 5122.715, 12.8027
12391, 58829, 5122.654, 12.8025
12392, 59580, 5122.593, 12.8023
12393, 59196, 5122.532, 12.8022
12394, 59257, 5122.471, 12.8020
12395, 60348, 5122.410, 12.8019
12396, 61432, 5122.348, 12.8017
12397, 61478, 5122.287, 12.8016
12398, 60911, 5122.226, 12.8014
12399, 60706, 5122.165, 12.8013
12400, 60642, 5122.104, 12.8011
12401, 59548, 5122.043, 12.8010
12402, 57202, 5121.982, 12.8008
12403, 54989, 5121.921, 12.8007
12404, 54437, 5121.859, 12.8005
12405, 55723, 5121.798, 12.8004
12406, 57767, 5121.737, 12.8002
12407, 59175, 5121.676, 12.8001
12408, 58973, 5121.615, 12.7999
12409, 57136, 5121.554, 12.7998
12410, 54779, 5121.493, 12.7996
12411, 53332, 5121.431, 12.7994
12412, 53099, 5121.370, 12.7993
12413, 53073, 5121.309, 12.7991
12414, 52385, 5121.248, 12.7990
12415, 51410, 5121.187, 12.7988
12416, 51054, 5121.126, 12.7987
12417, 51496, 5121.065, 12.7985
12418, 52288, 5121.004, 12.7984
12419, 53296, 5120.942, 12.7982
12420, 54738, 5120.881, 12.7981
12421, 56312, 5120.820, 12.7979
12422, 56990, 5120.759, 12.7978
12423, 56021, 5120.698, 12.7976
12424, 53774, 5120.637, 12.7975
12425, 51360, 5120.576, 12.7973
12426, 49592, 5120.514, 12.7972
12427, 48475, 5120.453, 12.7970
12428, 47543, 5120.392, 12.7968
12429, 46424, 5120.331, 12.7967
12430, 45059, 5120.270, 12.7965
12431, 43587, 5120.209, 12.7964
12432, 42314, 5120.148, 12.7962
12433, 41812, 5120.087, 12.7961
12434, 42679, 5120.025, 12.7959
12435, 44798, 5119.964, 12.7958
12436, 46992, 5119.903, 12.7956
12437, 47909, 5119.842, 12.7955
12438, 47414, 5119.781, 12.7953
12439, 46772, 5119.720, 12.7952
12440, 47281, 5119.659, 12.7950
12441, 49060, 5119.597, 12.7949
12442, 51194, 5119.536, 12.7947
12443, 52611, 5119.475, 12.7946
12444, 52626, 5119.414, 12.7944
12445, 51218, 5119.353, 12.7943
12446, 49299, 5119.292, 12.7941
12447, 48374, 5119.231, 12.7939
12448, 49369, 5119.170, 12.7938
12449, 51868, 5119.108, 12.7936
12450, 54749, 5119.047, 12.7935
12451, 57181, 5118.986, 12.7933
12452, 58665, 5118.925, 12.7932
12453, 58676, 5118.864, 12.7930
12454, 57122, 5118.803, 12.7929
12455, 54973, 5118.742, 12.7927
12456, 53625, 5118.680, 12.7926
12457, 53501, 5118.619, 12.7924
12458, 53917, 5118.558, 12.7923
12459, 54343, 5118.497, 12.7921
12460, 55073, 5118.436, 12.7920
12461, 56431, 5118.375, 12.7918
12462, 58009, 5118.314, 12.7917
12463, 59094, 5118.253, 12.7915
12464, 59351, 5118.191, 12.7913
12465, 58718, 5118.130, 12.7912
12466, 57159, 5118.069, 12.7910
12467, 54991, 5118.008, 12.7909
12468, 53130, 5117.947, 12.7907
12469, 52407, 5117.886, 12.7906
12470, 52774, 5117.825, 12.7904
12471, 53595, 5117.763, 12.7903
12472, 54570, 5117.702, 12.7901
12473, 55966, 5117.641, 12.7900
12474, 58006, 5117.580, 12.7898
12475, 60438, 5117.519, 12.7897
12476, 62742, 5117.458, 12.7895
12477, 64517, 5117.397, 12.7894
12478, 65620, 5117.336, 12.7892
12479, 66075, 5117.274, 12.7891
12480, 65931, 5117.213, 12.7889
12481, 65130, 5117.152, 12.7888
12482, 63616, 5117.091, 12.7886
12483, 61593, 5117.030, 12.7884
12484, 59496, 5116.969, 12.7883
12485, 57629, 5116.908, 12.7881
12486, 56064, 5116.846, 12.7880
12487, 55068, 5116.785, 12.7878
12488, 55226, 5116.724, 12.7877
12489, 56734, 5116.663, 12.7875
12490, 58759, 5116.602, 12.7874
12491, 59947, 5116.541, 12.7872
12492, 59599, 5116.480, 12.7871
12493, 58088, 5116.419, 12.7869
12494, 56245, 5116.357, 12.7868
12495, 54725, 5116.296, 12.7866
12496, 53855, 5116.235, 12.7865
12497, 53490, 5116.174, 12.7863
12498, 52891, 5116.113, 12.7862
12499, 51250, 5116.052, 12.7860
12500, 48705, 5115.991, 12.7858
12501, 46506, 5115.929, 12.7857
12502, 45839, 5115.868, 12.7855
12503, 46645, 5115.807, 12.7854
12504, 47862, 5115.746, 12.7852
12505, 48649, 5115.685, 12.7851
12506, 49065, 5115.624, 12.7849
12507, 49715, 5115.563, 12.7848
12508, 51123, 5115.502, 12.7846
12509, 53359, 5115.440, 12.7845
12510, 55858, 5115.379, 12.7843
12511, 57516, 5115.318, 12.7842
12512, 57421, 5115.257, 12.7840
12513, 55862, 5115.196, 12.7839
12514, 54379, 5115.135, 12.7837
12515, 54474, 5115.074, 12.7836
12516, 56240, 5115.012, 12.7834
12517, 58489, 5114.951, 12.7833
12518, 60162, 5114.890, 12.7831
12519, 61287, 5114.829, 12.7829
12520, 62468, 5114.768, 12.7828
12521, 63845, 5114.707, 12.7826
12522, 64940, 5114.646, 12.7825
12523, 65353, 5114.585, 12.7823
12524, 65217, 5114.523, 12.7822
12525, 64876, 5114.462, 12.7820
12526, 64448, 5114.401, 12.7819
12527, 63839, 5114.340, 12.7817
12528, 62957, 5114.279, 12.7816
12529, 61703, 5114.218, 12.7814
12530, 60067, 5114.157, 12.7813
12531, 58426, 5114.095, 12.7811
12532, 57471, 5114.034, 12.7810
12533, 57377, 5113.973, 12.7808
12534, 57152, 5113.912, 12.7807
12535, 55487, 5113.851, 12.7805
12536, 52411, 5113.790, 12.7803
12537, 49631, 5113.729, 12.7802
12538, 48820, 5113.668, 12.7800
12539, 49904, 5113.606, 12.7799
12540, 51519, 5113.545, 12.7797
12541, 52817, 5113.484, 12.7796
12542, 54092, 5113.423, 12.7794
12543, 55587, 5113.362, 12.7793
12544, 56596, 5113.301, 12.7791
12545, 56309, 5113.240, 12.7790
12546, 55086, 5113.178, 12.7788
12547, 54185, 5113.117, 12.7787
12548, 54355, 5113.056, 12.7785
12549, 55230, 5112.995, 12.7784
12550, 56076, 5112.934, 12.7782
12551, 56532, 5112.873, 12.7781
12552, 56522, 5112.812, 12.7779
12553, 56056, 5112.751, 12.7778
12554, 55442, 5112.689, 12.7776
12555, 55304, 5112.628, 12.7774
12556, 55960, 5112.567, 12.7773
12557, 57028, 5112.506, 12.7771
12558, 57939, 5112.445, 12.7770
12559, 58575, 5112.384, 12.7768
12560, 59012, 5112.323, 12.7767
12561, 58968, 5112.262, 12.7765
12562, 58103, 5112.200, 12.7764
12563, 56742, 5112.139, 12.7762
12564, 55782, 5112.078, 12.7761
12565, 55780, 5112.017, 12.7759
12566, 56553, 5111.956, 12.7758
12567, 57649, 5111.895, 12.7756
12568, 58742, 5111.834, 12.7755
12569, 59486, 5111.772, 12.7753
12570, 59547, 5111.711, 12.7752
12571, 58970, 5111.650, 12.7750
12572, 58179, 5111.589, 12.7748
12573, 57481, 5111.528, 12.7747
12574, 56981, 5111.467, 12.7745
12575, 57013, 5111.406, 12.7744
12576, 57927, 5111.345, 12.7742
12577, 59106, 5111.283, 12.7741
12578, 58991, 5111.222, 12.7739
12579, 56834, 5111.161, 12.7738
12580, 53974, 5111.100, 12.7736
12581, 52481, 5111.039, 12.7735
12582, 52741, 5110.978, 12.7733
12583, 53262, 5110.917, 12.7732
12584, 52877, 5110.855, 12.7730
12585, 52165, 5110.794, 12.7729
12586, 52290, 5110.733, 12.7727
12587, 53253, 5110.672, 12.7726
12588, 53998, 5110.611, 12.7724
12589, 53936, 5110.550, 12.7723
12590, 53666, 5110.489, 12.7721
12591, 54123, 5110.428, 12.7719
12592, 55309, 5110.366, 12.7718
12593, 56036, 5110.305, 12.7716
12594, 55022, 5110.244, 12.7715
12595, 52436, 5110.183, 12.7713
12596, 50315, 5110.122, 12.7712
12597, 50939, 5110.061, 12.7710
12598, 54461, 5110.000, 12.7709
12599, 58438, 5109.938, 12.7707
12600, 60115, 5109.877, 12.7706
12601, 59037, 5109.816, 12.7704
12602, 57111, 5109.755, 12.7703
12603, 56392, 5109.694, 12.7701
12604, 57320, 5109.633, 12.7700
12605, 59078, 5109.572, 12.7698
12606, 60974, 5109.511, 12.7697
12607, 63043, 5109.449, 12.7695
12608, 65481, 5109.388, 12.7693
12609, 67937, 5109.327, 12.7692
12610, 69609, 5109.266, 12.7690
12611, 70061, 5109.205, 12.7689
12612, 69822, 5109.144, 12.7687
12613, 69891, 5109.083, 12.7686
12614, 70507, 5109.021, 12.7684
12615, 70723, 5108.960, 12.7683
12616, 69598, 5108.899, 12.7681
12617, 67591, 5108.838, 12.7680
12618, 66138, 5108.777, 12.7678
12619, 65796, 5108.716, 12.7677
12620, 65516, 5108.655, 12.7675
12621, 64113, 5108.594, 12.7674
12622, 61815, 5108.532, 12.7672
12623, 59750, 5108.471, 12.7671
12624, 58427, 5108.410, 12.7669
12625, 57551, 5108.349, 12.7668
12626, 57084, 5108.288, 12.7666
12627, 57453, 5108.227, 12.7664
12628, 58551, 5108.166, 12.7663
12629, 59497, 5108.104, 12.7661
12630, 59842, 5108.043, 12.7660
12631, 60186, 5107.982, 12.7658
12632, 60965, 5107.921, 12.7657
12633, 61410, 5107.860, 12.7655
12634, 60593, 5107.799, 12.7654
12635, 58996, 5107.738, 12.7652
12636, 57948, 5107.677, 12.7651
12637, 57729, 5107.615, 12.7649
12638, 57394, 5107.554, 12.7648
12639, 56636, 5107.493, 12.7646
12640, 56632, 5107.432, 12.7645
12641, 58458, 5107.371, 12.7643
12642, 61473, 5107.310, 12.7642
12643, 63980, 5107.249, 12.7640
12644, 64913, 5107.187, 12.7638
12645, 64295, 5107.126, 12.7637
12646, 62597, 5107.065, 12.7635
12647, 60538, 5107.004, 12.7634
12648, 59145, 5106.943, 12.7632
12649, 59003, 5106.882, 12.7631
12650, 59356, 5106.821, 12.7629
12651, 58749, 5106.760, 12.7628
12652, 56924, 5106.698, 12.7626
12653, 55527, 5106.637, 12.7625
12654, 56487, 5106.576, 12.7623
12655, 59831, 5106.515, 12.7622
12656, 63381, 5106.454, 12.7620
12657, 64645, 5106.393, 12.7619
12658, 62997, 5106.332, 12.7617
12659, 60105, 5106.270, 12.7616
12660, 58284, 5106.209, 12.7614
12661, 58421, 5106.148, 12.7613
12662, 59552, 5106.087, 12.7611
12663, 60283, 5106.026, 12.7609
12664, 60142, 5105.965, 12.7608
12665, 59455, 5105.904, 12.7606
12666, 58520, 5105.843, 12.7605
12667, 57468, 5105.781, 12.7603
12668, 56581, 5105.720, 12.7602
12669, 56123, 5105.659, 12.7600
12670, 55907, 5105.598, 12.7599
12671, 55589, 5105.537, 12.7597
12672, 55283, 5105.476, 12.7596
12673, 55374, 5105.415, 12.7594
12674, 55752, 5105.353, 12.7593
12675, 55825, 5105.292, 12.7591
12676, 55359, 5105.231, 12.7590
12677, 54785, 5105.170, 12.7588
12678, 54567, 5105.109, 12.7587
12679, 54766, 5105.048, 12.7585
12680, 55379, 5104.987, 12.7583
12681, 56622, 5104.926, 12.7582
12682, 58623, 5104.864, 12.7580
12683, 61187, 5104.803, 12.7579
12684, 63936, 5104.742, 12.7577
12685, 66292, 5104.681, 12.7576
12686, 67303, 5104.620, 12.7574
12687, 66171, 5104.559, 12.7573
12688, 63250, 5104.498, 12.7571
12689, 60050, 5104.436, 12.7570
12690, 57856, 5104.375, 12.7568
12691, 56619, 5104.314, 12.7567
12692, 55440, 5104.253, 12.7565
12693, 53715, 5104.192, 12.7564
12694, 51557, 5104.131, 12.7562
12695, 49600, 5104.070, 12.7561
12696, 48771, 5104.009, 12.7559
12697, 49782, 5103.947, 12.7557
12698, 52268, 5103.886, 12.7556
12699, 54604, 5103.825, 12.7554
12700, 55155, 5103.764, 12.7553
12701, 53655, 5103.703, 12.7551
12702, 51128, 5103.642, 12.7550
12703, 48742, 5103.581, 12.7548
12704, 47148, 5103.519, 12.7547
12705, 46674, 5103.458, 12.7545
12706, 47464, 5103.397, 12.7544
12707, 49222, 5103.336, 12.7542
12708, 51169, 5103.275, 12.7541
12709, 52504, 5103.214, 12.7539
12710, 52871, 5103.153, 12.7538
12711, 52465, 5103.092, 12.7536
12712, 51833, 5103.030, 12.7535
12713, 51496, 5102.969, 12.7533
12714, 51652, 5102.908, 12.7532
12715, 52192, 5102.847, 12.7530
12716, 52927, 5102.786, 12.7528
12717, 53600, 5102.725, 12.7527
12718, 53852, 5102.664, 12.7525
12719, 53563, 5102.602, 12.7524
12720, 53218, 5102.541, 12.7522
12721, 53488, 5102.480, 12.7521
12722, 54364, 5102.419, 12.7519
12723, 55207, 5102.358, 12.7518
12724, 55768, 5102.297, 12.7516
12725, 56478, 5102.236, 12.7515
12726, 57410, 5102.175, 12.7513
12727, 57762, 5102.113, 12.7512
12728, 56951, 5102.052, 12.7510
12729, 55695, 5101.991, 12.7509
12730, 55198, 5101.930, 12.7507
12731, 55596, 5101.869, 12.7506
12732, 55927, 5101.808, 12.7504
12733, 55457, 5101.747, 12.7502
12734, 54404, 5101.685, 12.7501
12735, 53394, 5101.624, 12.7499
12736, 52802, 5101.563, 12.7498
12737, 52604, 5101.502, 12.7496
12738, 52512, 5101.441, 12.7495
12739, 52344, 5101.380, 12.7493
12740, 52470, 5101.319, 12.7492
12741, 53518, 5101.258, 12.7490
12742, 55250, 5101.196, 12.7489
12743, 56315, 5101.135, 12.7487
12744, 55751, 5101.074, 12.7486
12745, 54265, 5101.013, 12.7484
12746, 53276, 5100.952, 12.7483
12747, 53169, 5100.891, 12.7481
12748, 53365, 5100.830, 12.7480
12749, 53679, 5100.769, 12.7478
12750, 54435, 5100.707, 12.7477
12751, 55460, 5100.646, 12.7475
12752, 56228, 5100.585, 12.7473
12753, 56987, 5100.524, 12.7472
12754, 58460, 5100.463, 12.7470
12755, 60324, 5100.402, 12.7469
12756, 61322, 5100.341, 12.7467
12757, 61248, 5100.279, 12.7466
12758, 61456, 5100.218, 12.7464
12759, 62775, 5100.157, 12.7463
12760, 64200, 5100.096, 12.7461
12761, 64533, 5100.035, 12.7460
12762, 64177, 5099.974, 12.7458
12763, 64151, 5099.913, 12.7457
12764, 64164, 5099.852, 12.7455
12765, 63029, 5099.790, 12.7454
12766, 60635, 5099.729, 12.7452
12767, 58256, 5099.668, 12.7451
12768, 56968, 5099.607, 12.7449
12769, 56698, 5099.546, 12.7447
12770, 56897, 5099.485, 12.7446
12771, 57322, 5099.424, 12.7444
12772, 57958, 5099.362, 12.7443
12773, 58654, 5099.301, 12.7441
12774, 59073, 5099.240, 12.7440
12775, 58758, 5099.179, 12.7438
12776, 57439, 5099.118, 12.7437
12777, 55480, 5099.057, 12.7435
12778, 53778, 5098.996, 12.7434
12779, 52899, 5098.935, 12.7432
12780, 52667, 5098.873, 12.7431
12781, 52898, 5098.812, 12.7429
12782, 53966, 5098.751, 12.7428
12783, 56033, 5098.690, 12.7426
12784, 58189, 5098.629, 12.7425
12785, 59223, 5098.568, 12.7423
12786, 59053, 5098.507, 12.7422
12787, 58625, 5098.445, 12.7420
12788, 58523, 5098.384, 12.7418
12789, 58465, 5098.323, 12.7417
12790, 58105, 5098.262, 12.7415
12791, 57523, 5098.201, 12.7414
12792, 56788, 5098.140, 12.7412
12793, 55717, 5098.079, 12.7411
12794, 54305, 5098.018, 12.7409
12795, 52950, 5097.956, 12.7408
12796, 52064, 5097.895, 12.7406
12797, 51931, 5097.834, 12.7405
12798, 52858, 5097.773, 12.7403
12799, 54890, 5097.712, 12.7402
12800, 57355, 5097.651, 12.7400
12801, 59308, 5097.590, 12.7399
12802, 60629, 5097.528, 12.7397
12803, 61970, 5097.467, 12.7396
12804, 63412, 5097.406, 12.7394
12805, 63914, 5097.345, 12.7392
12806, 62623, 5097.284, 12.7391
12807, 60184, 5097.223, 12.7389
12808, 58073, 5097.162, 12.7388
12809, 56971, 5097.101, 12.7386
12810, 56492, 5097.039, 12.7385
12811, 56385, 5096.978, 12.7383
12812, 57180, 5096.917, 12.7382
12813, 59238, 5096.856, 12.7380
12814, 61614, 5096.795, 12.7379
12815, 62526, 5096.734, 12.7377
12816, 61116, 5096.673, 12.7376
12817, 58446, 5096.611, 12.7374
12818, 56426, 5096.550, 12.7373
12819, 55800, 5096.489, 12.7371
12820, 55473, 5096.428, 12.7370
12821, 53922, 5096.367, 12.7368
12822, 50929, 5096.306, 12.7367
12823, 47693, 5096.245, 12.7365
12824, 45596, 5096.184, 12.7363
12825, 45201, 5096.122, 12.7362
12826, 46250, 5096.061, 12.7360
12827, 48078, 5096.000, 12.7359
12828, 49953, 5095.939, 12.7357
12829, 51397, 5095.878, 12.7356
12830, 52406, 5095.817, 12.7354
12831, 53190, 5095.756, 12.7353
12832, 53736, 5095.694, 12.7351
12833, 53843, 5095.633, 12.7350
12834, 53624, 5095.572, 12.7348
12835, 53739, 5095.511, 12.7347
12836, 54978, 5095.450, 12.7345
12837, 57583, 5095.389, 12.7344
12838, 60831, 5095.328, 12.7342
12839, 63250, 5095.267, 12.7341
12840, 63607, 5095.205, 12.7339
12841, 62073, 5095.144, 12.7337
12842, 60257, 5095.083, 12.7336
12843, 59707, 5095.022, 12.7334
12844, 60417, 5094.961, 12.7333
12845, 61035, 5094.900, 12.7331
12846, 60430, 5094.839, 12.7330
12847, 58720, 5094.777, 12.7328
12848, 56959, 5094.716, 12.7327
12849, 56264, 5094.655, 12.7325
12850, 57107, 5094.594, 12.7324
12851, 58950, 5094.533, 12.7322
12852, 60469, 5094.472, 12.7321
12853, 60492, 5094.411, 12.7319
12854, 58779, 5094.350, 12.7318
[truncated: 3,838,747 more chars]
