# Supplementary material for: Characterization data and kinetic studies of novel lipophilic analogues from 2,4-dichlorophenoxyacetic acid and Propanil herbicides
Source: Data Brief. 2020 Aug 21;32:106202. doi: 10.1016/j.dib.2020.106202 (PMC7482028; doi:10.1016/j.dib.2020.106202)
Supplement: Supplementary file 3 [file mmc3.zip › Kinetic raw data_txt/CDOCA_Alex_EO_DCl_1zg_0h_ascii-spec.txt]

CDOCA_Alex_EO_DCl
1, 81184, 6422.714, 16.0516
2, 82043, 6422.653, 16.0515
3, 82240, 6422.592, 16.0513
4, 81985, 6422.531, 16.0511
5, 81944, 6422.470, 16.0510
6, 82402, 6422.409, 16.0508
7, 83045, 6422.347, 16.0507
8, 83407, 6422.286, 16.0505
9, 83335, 6422.225, 16.0504
10, 82965, 6422.164, 16.0502
11, 82429, 6422.103, 16.0501
12, 81784, 6422.042, 16.0499
13, 81180, 6421.981, 16.0498
14, 80779, 6421.920, 16.0496
15, 80378, 6421.858, 16.0495
16, 79477, 6421.797, 16.0493
17, 78024, 6421.736, 16.0492
18, 76830, 6421.675, 16.0490
19, 76776, 6421.614, 16.0489
20, 77718, 6421.553, 16.0487
21, 78655, 6421.492, 16.0485
22, 78861, 6421.430, 16.0484
23, 78307, 6421.369, 16.0482
24, 77090, 6421.308, 16.0481
25, 75285, 6421.247, 16.0479
26, 73539, 6421.186, 16.0478
27, 72899, 6421.125, 16.0476
28, 73509, 6421.064, 16.0475
29, 74217, 6421.003, 16.0473
30, 74152, 6420.941, 16.0472
31, 74048, 6420.880, 16.0470
32, 75157, 6420.819, 16.0469
33, 77331, 6420.758, 16.0467
34, 79226, 6420.697, 16.0466
35, 80145, 6420.636, 16.0464
36, 80567, 6420.575, 16.0463
37, 80903, 6420.513, 16.0461
38, 80887, 6420.452, 16.0460
39, 80537, 6420.391, 16.0458
40, 80604, 6420.330, 16.0456
41, 81475, 6420.269, 16.0455
42, 82397, 6420.208, 16.0453
43, 82422, 6420.147, 16.0452
44, 81536, 6420.086, 16.0450
45, 80270, 6420.024, 16.0449
46, 78833, 6419.963, 16.0447
47, 77349, 6419.902, 16.0446
48, 76439, 6419.841, 16.0444
49, 76637, 6419.780, 16.0443
50, 77380, 6419.719, 16.0441
51, 77415, 6419.658, 16.0440
52, 76156, 6419.596, 16.0438
53, 74095, 6419.535, 16.0437
54, 71993, 6419.474, 16.0435
55, 70386, 6419.413, 16.0434
56, 69739, 6419.352, 16.0432
57, 70239, 6419.291, 16.0430
58, 71292, 6419.230, 16.0429
59, 71998, 6419.169, 16.0427
60, 72306, 6419.107, 16.0426
61, 72928, 6419.046, 16.0424
62, 73828, 6418.985, 16.0423
63, 73715, 6418.924, 16.0421
64, 71776, 6418.863, 16.0420
65, 69256, 6418.802, 16.0418
66, 68306, 6418.741, 16.0417
67, 69375, 6418.679, 16.0415
68, 70642, 6418.618, 16.0414
69, 70225, 6418.557, 16.0412
70, 68275, 6418.496, 16.0411
71, 66546, 6418.435, 16.0409
72, 66326, 6418.374, 16.0408
73, 67313, 6418.313, 16.0406
74, 68345, 6418.252, 16.0405
75, 68737, 6418.190, 16.0403
76, 68725, 6418.129, 16.0401
77, 68896, 6418.068, 16.0400
78, 69546, 6418.007, 16.0398
79, 70612, 6417.946, 16.0397
80, 71912, 6417.885, 16.0395
81, 73230, 6417.824, 16.0394
82, 74308, 6417.762, 16.0392
83, 75029, 6417.701, 16.0391
84, 75696, 6417.640, 16.0389
85, 76879, 6417.579, 16.0388
86, 78822, 6417.518, 16.0386
87, 80975, 6417.457, 16.0385
88, 82163, 6417.396, 16.0383
89, 81328, 6417.335, 16.0382
90, 78319, 6417.273, 16.0380
91, 74173, 6417.212, 16.0379
92, 70534, 6417.151, 16.0377
93, 68607, 6417.090, 16.0375
94, 68596, 6417.029, 16.0374
95, 70037, 6416.968, 16.0372
96, 72246, 6416.907, 16.0371
97, 74218, 6416.845, 16.0369
98, 74752, 6416.784, 16.0368
99, 73565, 6416.723, 16.0366
100, 72203, 6416.662, 16.0365
101, 72847, 6416.601, 16.0363
102, 75827, 6416.540, 16.0362
103, 79055, 6416.479, 16.0360
104, 80378, 6416.418, 16.0359
105, 79944, 6416.356, 16.0357
106, 79649, 6416.295, 16.0356
107, 80801, 6416.234, 16.0354
108, 83111, 6416.173, 16.0353
109, 85609, 6416.112, 16.0351
110, 87619, 6416.051, 16.0349
111, 88797, 6415.990, 16.0348
112, 89091, 6415.928, 16.0346
113, 89006, 6415.867, 16.0345
114, 89355, 6415.806, 16.0343
115, 90431, 6415.745, 16.0342
116, 91718, 6415.684, 16.0340
117, 92595, 6415.623, 16.0339
118, 92913, 6415.562, 16.0337
119, 92723, 6415.501, 16.0336
120, 91865, 6415.439, 16.0334
121, 90280, 6415.378, 16.0333
122, 88472, 6415.317, 16.0331
123, 87162, 6415.256, 16.0330
124, 86398, 6415.195, 16.0328
125, 85307, 6415.134, 16.0327
126, 82992, 6415.073, 16.0325
127, 79705, 6415.011, 16.0324
128, 77019, 6414.950, 16.0322
129, 76569, 6414.889, 16.0320
130, 78480, 6414.828, 16.0319
131, 81176, 6414.767, 16.0317
132, 82879, 6414.706, 16.0316
133, 83104, 6414.645, 16.0314
134, 82576, 6414.584, 16.0313
135, 82093, 6414.522, 16.0311
136, 81978, 6414.461, 16.0310
137, 82317, 6414.400, 16.0308
138, 82965, 6414.339, 16.0307
139, 83261, 6414.278, 16.0305
140, 82501, 6414.217, 16.0304
141, 80934, 6414.156, 16.0302
142, 79734, 6414.094, 16.0301
143, 79662, 6414.033, 16.0299
144, 80346, 6413.972, 16.0298
145, 81151, 6413.911, 16.0296
146, 82033, 6413.850, 16.0294
147, 82894, 6413.789, 16.0293
148, 82862, 6413.728, 16.0291
149, 81291, 6413.667, 16.0290
150, 79196, 6413.605, 16.0288
151, 78537, 6413.544, 16.0287
152, 79871, 6413.483, 16.0285
153, 81679, 6413.422, 16.0284
154, 82402, 6413.361, 16.0282
155, 82286, 6413.300, 16.0281
156, 82606, 6413.239, 16.0279
157, 83742, 6413.177, 16.0278
158, 84899, 6413.116, 16.0276
159, 85424, 6413.055, 16.0275
160, 85553, 6412.994, 16.0273
161, 85843, 6412.933, 16.0272
162, 86514, 6412.872, 16.0270
163, 87473, 6412.811, 16.0269
164, 88380, 6412.750, 16.0267
165, 88568, 6412.688, 16.0265
166, 87502, 6412.627, 16.0264
167, 85632, 6412.566, 16.0262
168, 84269, 6412.505, 16.0261
169, 84172, 6412.444, 16.0259
170, 84697, 6412.383, 16.0258
171, 84833, 6412.322, 16.0256
172, 84657, 6412.261, 16.0255
173, 85125, 6412.199, 16.0253
174, 86671, 6412.138, 16.0252
175, 88801, 6412.077, 16.0250
176, 91008, 6412.016, 16.0249
177, 93144, 6411.955, 16.0247
178, 94694, 6411.894, 16.0246
179, 94686, 6411.833, 16.0244
180, 92981, 6411.771, 16.0243
181, 90911, 6411.710, 16.0241
182, 89828, 6411.649, 16.0239
183, 89386, 6411.588, 16.0238
184, 88174, 6411.527, 16.0236
185, 85846, 6411.466, 16.0235
186, 83715, 6411.405, 16.0233
187, 83138, 6411.344, 16.0232
188, 84113, 6411.282, 16.0230
189, 85718, 6411.221, 16.0229
190, 87201, 6411.160, 16.0227
191, 88250, 6411.099, 16.0226
192, 88782, 6411.038, 16.0224
193, 89036, 6410.977, 16.0223
194, 89546, 6410.916, 16.0221
195, 90495, 6410.854, 16.0220
196, 91227, 6410.793, 16.0218
197, 90818, 6410.732, 16.0217
198, 89045, 6410.671, 16.0215
199, 86567, 6410.610, 16.0214
200, 84285, 6410.549, 16.0212
201, 82802, 6410.488, 16.0210
202, 82356, 6410.427, 16.0209
203, 82928, 6410.365, 16.0207
204, 84368, 6410.304, 16.0206
205, 86550, 6410.243, 16.0204
206, 89251, 6410.182, 16.0203
207, 91749, 6410.121, 16.0201
208, 92865, 6410.060, 16.0200
209, 91928, 6409.999, 16.0198
210, 89627, 6409.937, 16.0197
211, 87401, 6409.876, 16.0195
212, 85853, 6409.815, 16.0194
213, 84316, 6409.754, 16.0192
214, 82264, 6409.693, 16.0191
215, 80674, 6409.632, 16.0189
216, 81268, 6409.571, 16.0188
217, 84377, 6409.510, 16.0186
218, 88174, 6409.448, 16.0184
219, 90445, 6409.387, 16.0183
220, 90843, 6409.326, 16.0181
221, 90952, 6409.265, 16.0180
222, 92205, 6409.204, 16.0178
223, 94318, 6409.143, 16.0177
224, 95958, 6409.082, 16.0175
225, 96452, 6409.020, 16.0174
226, 96357, 6408.959, 16.0172
227, 96521, 6408.898, 16.0171
228, 97121, 6408.837, 16.0169
229, 97697, 6408.776, 16.0168
230, 97763, 6408.715, 16.0166
231, 97201, 6408.654, 16.0165
232, 96249, 6408.593, 16.0163
233, 95187, 6408.531, 16.0162
234, 93976, 6408.470, 16.0160
235, 92304, 6408.409, 16.0159
236, 90223, 6408.348, 16.0157
237, 88542, 6408.287, 16.0155
238, 88118, 6408.226, 16.0154
239, 88704, 6408.165, 16.0152
240, 88973, 6408.103, 16.0151
241, 87921, 6408.042, 16.0149
242, 85902, 6407.981, 16.0148
243, 84098, 6407.920, 16.0146
244, 83308, 6407.859, 16.0145
245, 83568, 6407.798, 16.0143
246, 84598, 6407.737, 16.0142
247, 86066, 6407.676, 16.0140
248, 87409, 6407.614, 16.0139
249, 87827, 6407.553, 16.0137
250, 86768, 6407.492, 16.0136
251, 84509, 6407.431, 16.0134
252, 82182, 6407.370, 16.0133
253, 81045, 6407.309, 16.0131
254, 81519, 6407.248, 16.0129
255, 82982, 6407.186, 16.0128
256, 84667, 6407.125, 16.0126
257, 86512, 6407.064, 16.0125
258, 88751, 6407.003, 16.0123
259, 90923, 6406.942, 16.0122
260, 91983, 6406.881, 16.0120
261, 91477, 6406.820, 16.0119
262, 89938, 6406.759, 16.0117
263, 88004, 6406.697, 16.0116
264, 85931, 6406.636, 16.0114
265, 84307, 6406.575, 16.0113
266, 84248, 6406.514, 16.0111
267, 86018, 6406.453, 16.0110
268, 88163, 6406.392, 16.0108
269, 89019, 6406.331, 16.0107
270, 88717, 6406.269, 16.0105
271, 88671, 6406.208, 16.0104
272, 89371, 6406.147, 16.0102
273, 89959, 6406.086, 16.0100
274, 90020, 6406.025, 16.0099
275, 90440, 6405.964, 16.0097
276, 91869, 6405.903, 16.0096
277, 93356, 6405.842, 16.0094
278, 93429, 6405.780, 16.0093
279, 92023, 6405.719, 16.0091
280, 90526, 6405.658, 16.0090
281, 90155, 6405.597, 16.0088
282, 90921, 6405.536, 16.0087
283, 92022, 6405.475, 16.0085
284, 92634, 6405.414, 16.0084
285, 92332, 6405.352, 16.0082
286, 91280, 6405.291, 16.0081
287, 90136, 6405.230, 16.0079
288, 89471, 6405.169, 16.0078
289, 89211, 6405.108, 16.0076
290, 88887, 6405.047, 16.0074
291, 88408, 6404.986, 16.0073
292, 88192, 6404.925, 16.0071
293, 88451, 6404.863, 16.0070
294, 88710, 6404.802, 16.0068
295, 88396, 6404.741, 16.0067
296, 87735, 6404.680, 16.0065
297, 87704, 6404.619, 16.0064
298, 88932, 6404.558, 16.0062
299, 90879, 6404.497, 16.0061
300, 92373, 6404.435, 16.0059
301, 92857, 6404.374, 16.0058
302, 92830, 6404.313, 16.0056
303, 93044, 6404.252, 16.0055
304, 93647, 6404.191, 16.0053
305, 94370, 6404.130, 16.0052
306, 95196, 6404.069, 16.0050
307, 96351, 6404.008, 16.0049
308, 97648, 6403.946, 16.0047
309, 98319, 6403.885, 16.0045
310, 97686, 6403.824, 16.0044
311, 95764, 6403.763, 16.0042
312, 93115, 6403.702, 16.0041
313, 90424, 6403.641, 16.0039
314, 88362, 6403.580, 16.0038
315, 87508, 6403.518, 16.0036
316, 88008, 6403.457, 16.0035
317, 89375, 6403.396, 16.0033
318, 90920, 6403.335, 16.0032
319, 92408, 6403.274, 16.0030
320, 94017, 6403.213, 16.0029
321, 95649, 6403.152, 16.0027
322, 96614, 6403.091, 16.0026
323, 96313, 6403.029, 16.0024
324, 95122, 6402.968, 16.0023
325, 94228, 6402.907, 16.0021
326, 94484, 6402.846, 16.0019
327, 95650, 6402.785, 16.0018
328, 96878, 6402.724, 16.0016
329, 97657, 6402.663, 16.0015
330, 97982, 6402.601, 16.0013
331, 97922, 6402.540, 16.0012
332, 97517, 6402.479, 16.0010
333, 97065, 6402.418, 16.0009
334, 96905, 6402.357, 16.0007
335, 96855, 6402.296, 16.0006
336, 96399, 6402.235, 16.0004
337, 95585, 6402.174, 16.0003
338, 95120, 6402.112, 16.0001
339, 95216, 6402.051, 16.0000
340, 94989, 6401.990, 15.9998
341, 93621, 6401.929, 15.9997
342, 91684, 6401.868, 15.9995
343, 90640, 6401.807, 15.9994
344, 91221, 6401.746, 15.9992
345, 92868, 6401.684, 15.9990
346, 94623, 6401.623, 15.9989
347, 96049, 6401.562, 15.9987
348, 97316, 6401.501, 15.9986
349, 98791, 6401.440, 15.9984
350, 100406, 6401.379, 15.9983
351, 101197, 6401.318, 15.9981
352, 99970, 6401.257, 15.9980
353, 96968, 6401.195, 15.9978
354, 94359, 6401.134, 15.9977
355, 94199, 6401.073, 15.9975
356, 96271, 6401.012, 15.9974
357, 98766, 6400.951, 15.9972
358, 100665, 6400.890, 15.9971
359, 102238, 6400.829, 15.9969
360, 103446, 6400.768, 15.9968
361, 103492, 6400.706, 15.9966
362, 102297, 6400.645, 15.9964
363, 101006, 6400.584, 15.9963
364, 100353, 6400.523, 15.9961
365, 99705, 6400.462, 15.9960
366, 98447, 6400.401, 15.9958
367, 97250, 6400.340, 15.9957
368, 97050, 6400.278, 15.9955
369, 97647, 6400.217, 15.9954
370, 98278, 6400.156, 15.9952
371, 98818, 6400.095, 15.9951
372, 99370, 6400.034, 15.9949
373, 99337, 6399.973, 15.9948
374, 98121, 6399.912, 15.9946
375, 96357, 6399.851, 15.9945
376, 95369, 6399.789, 15.9943
377, 95565, 6399.728, 15.9942
378, 96301, 6399.667, 15.9940
379, 97067, 6399.606, 15.9939
380, 97846, 6399.545, 15.9937
381, 98478, 6399.484, 15.9935
382, 98628, 6399.423, 15.9934
383, 98334, 6399.361, 15.9932
384, 97774, 6399.300, 15.9931
385, 96722, 6399.239, 15.9929
386, 95153, 6399.178, 15.9928
387, 94097, 6399.117, 15.9926
388, 94640, 6399.056, 15.9925
389, 96085, 6398.995, 15.9923
390, 96465, 6398.934, 15.9922
391, 95223, 6398.872, 15.9920
392, 94074, 6398.811, 15.9919
393, 94571, 6398.750, 15.9917
394, 95972, 6398.689, 15.9916
395, 96423, 6398.628, 15.9914
396, 95423, 6398.567, 15.9913
397, 94058, 6398.506, 15.9911
398, 93277, 6398.444, 15.9909
399, 92997, 6398.383, 15.9908
400, 92861, 6398.322, 15.9906
401, 92938, 6398.261, 15.9905
402, 93399, 6398.200, 15.9903
403, 93981, 6398.139, 15.9902
404, 94098, 6398.078, 15.9900
405, 93369, 6398.017, 15.9899
406, 91986, 6397.955, 15.9897
407, 90583, 6397.894, 15.9896
408, 89672, 6397.833, 15.9894
409, 89220, 6397.772, 15.9893
410, 88928, 6397.711, 15.9891
411, 88820, 6397.650, 15.9890
412, 89183, 6397.589, 15.9888
413, 89894, 6397.527, 15.9887
414, 90319, 6397.466, 15.9885
415, 90134, 6397.405, 15.9884
416, 89839, 6397.344, 15.9882
417, 90077, 6397.283, 15.9880
418, 90712, 6397.222, 15.9879
419, 91029, 6397.161, 15.9877
420, 90786, 6397.100, 15.9876
421, 90765, 6397.038, 15.9874
422, 92193, 6396.977, 15.9873
423, 95562, 6396.916, 15.9871
424, 99880, 6396.855, 15.9870
425, 103177, 6396.794, 15.9868
426, 104105, 6396.733, 15.9867
427, 103211, 6396.672, 15.9865
428, 102350, 6396.610, 15.9864
429, 102779, 6396.549, 15.9862
430, 104124, 6396.488, 15.9861
431, 105335, 6396.427, 15.9859
432, 106072, 6396.366, 15.9858
433, 106714, 6396.305, 15.9856
434, 107305, 6396.244, 15.9854
435, 107051, 6396.183, 15.9853
436, 105052, 6396.121, 15.9851
437, 101334, 6396.060, 15.9850
438, 97150, 6395.999, 15.9848
439, 94239, 6395.938, 15.9847
440, 93672, 6395.877, 15.9845
441, 95264, 6395.816, 15.9844
442, 98014, 6395.755, 15.9842
443, 100895, 6395.693, 15.9841
444, 103109, 6395.632, 15.9839
445, 104050, 6395.571, 15.9838
446, 103665, 6395.510, 15.9836
447, 102723, 6395.449, 15.9835
448, 102039, 6395.388, 15.9833
449, 101379, 6395.327, 15.9832
450, 99848, 6395.266, 15.9830
451, 97489, 6395.204, 15.9829
452, 95638, 6395.143, 15.9827
453, 95307, 6395.082, 15.9825
454, 96047, 6395.021, 15.9824
455, 97022, 6394.960, 15.9822
456, 98368, 6394.899, 15.9821
457, 100580, 6394.838, 15.9819
458, 103102, 6394.776, 15.9818
459, 104660, 6394.715, 15.9816
460, 104886, 6394.654, 15.9815
461, 104593, 6394.593, 15.9813
462, 104324, 6394.532, 15.9812
463, 103533, 6394.471, 15.9810
464, 101577, 6394.410, 15.9809
465, 98917, 6394.349, 15.9807
466, 96926, 6394.287, 15.9806
467, 96731, 6394.226, 15.9804
468, 98361, 6394.165, 15.9803
469, 100700, 6394.104, 15.9801
470, 102206, 6394.043, 15.9799
471, 102072, 6393.982, 15.9798
472, 100868, 6393.921, 15.9796
473, 99772, 6393.859, 15.9795
474, 99240, 6393.798, 15.9793
475, 98838, 6393.737, 15.9792
476, 98363, 6393.676, 15.9790
477, 98510, 6393.615, 15.9789
478, 100050, 6393.554, 15.9787
479, 102764, 6393.493, 15.9786
480, 105565, 6393.432, 15.9784
481, 107486, 6393.370, 15.9783
482, 108218, 6393.309, 15.9781
483, 107894, 6393.248, 15.9780
484, 106720, 6393.187, 15.9778
485, 104928, 6393.126, 15.9777
486, 102891, 6393.065, 15.9775
487, 101184, 6393.004, 15.9774
488, 100476, 6392.942, 15.9772
489, 101175, 6392.881, 15.9770
490, 102988, 6392.820, 15.9769
491, 104824, 6392.759, 15.9767
492, 105365, 6392.698, 15.9766
493, 104007, 6392.637, 15.9764
494, 101396, 6392.576, 15.9763
495, 98945, 6392.515, 15.9761
496, 97674, 6392.453, 15.9760
497, 97538, 6392.392, 15.9758
498, 97973, 6392.331, 15.9757
499, 98845, 6392.270, 15.9755
500, 100397, 6392.209, 15.9754
501, 102393, 6392.148, 15.9752
502, 104021, 6392.087, 15.9751
503, 104882, 6392.025, 15.9749
504, 105429, 6391.964, 15.9748
505, 105961, 6391.903, 15.9746
506, 105835, 6391.842, 15.9744
507, 104414, 6391.781, 15.9743
508, 102368, 6391.720, 15.9741
509, 101160, 6391.659, 15.9740
510, 101401, 6391.598, 15.9738
511, 102490, 6391.536, 15.9737
512, 103726, 6391.475, 15.9735
513, 104877, 6391.414, 15.9734
514, 105723, 6391.353, 15.9732
515, 106071, 6391.292, 15.9731
516, 106473, 6391.231, 15.9729
517, 107874, 6391.170, 15.9728
518, 110027, 6391.108, 15.9726
519, 111175, 6391.047, 15.9725
520, 110054, 6390.986, 15.9723
521, 107542, 6390.925, 15.9722
522, 105527, 6390.864, 15.9720
523, 104650, 6390.803, 15.9719
524, 104058, 6390.742, 15.9717
525, 102967, 6390.681, 15.9715
526, 101440, 6390.619, 15.9714
527, 99677, 6390.558, 15.9712
528, 97663, 6390.497, 15.9711
529, 95841, 6390.436, 15.9709
530, 95261, 6390.375, 15.9708
531, 96364, 6390.314, 15.9706
532, 98069, 6390.253, 15.9705
533, 98829, 6390.191, 15.9703
534, 98488, 6390.130, 15.9702
535, 98550, 6390.069, 15.9700
536, 100396, 6390.008, 15.9699
537, 103661, 6389.947, 15.9697
538, 106709, 6389.886, 15.9696
539, 108428, 6389.825, 15.9694
540, 109076, 6389.764, 15.9693
541, 109351, 6389.702, 15.9691
542, 109297, 6389.641, 15.9689
543, 108555, 6389.580, 15.9688
544, 107316, 6389.519, 15.9686
545, 106391, 6389.458, 15.9685
546, 106331, 6389.397, 15.9683
547, 107003, 6389.336, 15.9682
548, 108007, 6389.275, 15.9680
549, 109010, 6389.213, 15.9679
550, 109587, 6389.152, 15.9677
551, 109346, 6389.091, 15.9676
552, 108498, 6389.030, 15.9674
553, 107762, 6388.969, 15.9673
554, 107397, 6388.908, 15.9671
555, 106819, 6388.847, 15.9670
556, 105568, 6388.785, 15.9668
557, 104151, 6388.724, 15.9667
558, 103393, 6388.663, 15.9665
559, 103315, 6388.602, 15.9664
560, 103349, 6388.541, 15.9662
561, 103391, 6388.480, 15.9660
562, 103850, 6388.419, 15.9659
563, 104651, 6388.358, 15.9657
564, 104950, 6388.296, 15.9656
565, 104251, 6388.235, 15.9654
566, 103315, 6388.174, 15.9653
567, 103478, 6388.113, 15.9651
568, 105125, 6388.052, 15.9650
569, 107150, 6387.991, 15.9648
570, 108061, 6387.930, 15.9647
571, 107506, 6387.868, 15.9645
572, 106577, 6387.807, 15.9644
573, 106532, 6387.746, 15.9642
574, 107439, 6387.685, 15.9641
575, 108377, 6387.624, 15.9639
576, 108786, 6387.563, 15.9638
577, 109071, 6387.502, 15.9636
578, 109699, 6387.441, 15.9634
579, 110368, 6387.379, 15.9633
580, 110477, 6387.318, 15.9631
581, 110006, 6387.257, 15.9630
582, 109449, 6387.196, 15.9628
583, 109179, 6387.135, 15.9627
584, 109313, 6387.074, 15.9625
585, 109900, 6387.013, 15.9624
586, 110679, 6386.951, 15.9622
587, 110942, 6386.890, 15.9621
588, 110203, 6386.829, 15.9619
589, 108785, 6386.768, 15.9618
590, 107228, 6386.707, 15.9616
591, 105501, 6386.646, 15.9615
592, 103524, 6386.585, 15.9613
593, 102134, 6386.524, 15.9612
594, 102424, 6386.462, 15.9610
595, 104097, 6386.401, 15.9609
596, 105546, 6386.340, 15.9607
597, 105801, 6386.279, 15.9605
598, 105387, 6386.218, 15.9604
599, 104938, 6386.157, 15.9602
600, 104090, 6386.096, 15.9601
601, 102473, 6386.034, 15.9599
602, 100875, 6385.973, 15.9598
603, 100352, 6385.912, 15.9596
604, 100748, 6385.851, 15.9595
605, 101107, 6385.790, 15.9593
606, 101226, 6385.729, 15.9592
607, 101707, 6385.668, 15.9590
608, 102573, 6385.607, 15.9589
609, 102919, 6385.545, 15.9587
610, 102259, 6385.484, 15.9586
611, 101297, 6385.423, 15.9584
612, 100856, 6385.362, 15.9583
613, 100710, 6385.301, 15.9581
614, 100186, 6385.240, 15.9579
615, 99511, 6385.179, 15.9578
616, 99785, 6385.117, 15.9576
617, 101531, 6385.056, 15.9575
618, 103940, 6384.995, 15.9573
619, 105855, 6384.934, 15.9572
620, 107139, 6384.873, 15.9570
621, 108548, 6384.812, 15.9569
622, 110418, 6384.751, 15.9567
623, 112037, 6384.690, 15.9566
624, 112548, 6384.628, 15.9564
625, 111966, 6384.567, 15.9563
626, 110880, 6384.506, 15.9561
627, 109512, 6384.445, 15.9560
628, 107691, 6384.384, 15.9558
629, 105685, 6384.323, 15.9557
630, 104301, 6384.262, 15.9555
631, 103903, 6384.200, 15.9553
632, 103916, 6384.139, 15.9552
633, 103696, 6384.078, 15.9550
634, 103484, 6384.017, 15.9549
635, 104028, 6383.956, 15.9547
636, 105557, 6383.895, 15.9546
637, 107570, 6383.834, 15.9544
638, 109437, 6383.773, 15.9543
639, 110687, 6383.711, 15.9541
640, 110881, 6383.650, 15.9540
641, 109825, 6383.589, 15.9538
642, 108067, 6383.528, 15.9537
643, 106693, 6383.467, 15.9535
644, 106306, 6383.406, 15.9534
645, 106445, 6383.345, 15.9532
646, 106219, 6383.283, 15.9531
647, 105373, 6383.222, 15.9529
648, 104479, 6383.161, 15.9528
649, 104128, 6383.100, 15.9526
650, 104216, 6383.039, 15.9524
651, 104193, 6382.978, 15.9523
652, 103881, 6382.917, 15.9521
653, 103746, 6382.856, 15.9520
654, 104274, 6382.794, 15.9518
655, 105299, 6382.733, 15.9517
656, 106164, 6382.672, 15.9515
657, 106429, 6382.611, 15.9514
658, 106221, 6382.550, 15.9512
659, 105982, 6382.489, 15.9511
660, 106130, 6382.428, 15.9509
661, 106869, 6382.366, 15.9508
662, 107990, 6382.305, 15.9506
663, 108949, 6382.244, 15.9505
664, 109465, 6382.183, 15.9503
665, 109851, 6382.122, 15.9502
666, 110379, 6382.061, 15.9500
667, 110557, 6382.000, 15.9498
668, 109847, 6381.939, 15.9497
669, 109030, 6381.877, 15.9495
670, 109863, 6381.816, 15.9494
671, 112928, 6381.755, 15.9492
672, 116582, 6381.694, 15.9491
673, 118635, 6381.633, 15.9489
674, 118476, 6381.572, 15.9488
675, 117119, 6381.511, 15.9486
676, 115839, 6381.449, 15.9485
677, 115427, 6381.388, 15.9483
678, 116114, 6381.327, 15.9482
679, 117306, 6381.266, 15.9480
680, 117803, 6381.205, 15.9479
681, 117029, 6381.144, 15.9477
682, 115704, 6381.083, 15.9476
683, 114572, 6381.022, 15.9474
684, 113068, 6380.960, 15.9473
685, 110259, 6380.899, 15.9471
686, 106568, 6380.838, 15.9469
687, 103307, 6380.777, 15.9468
688, 100865, 6380.716, 15.9466
689, 98845, 6380.655, 15.9465
690, 97940, 6380.594, 15.9463
691, 99887, 6380.532, 15.9462
692, 104982, 6380.471, 15.9460
693, 111020, 6380.410, 15.9459
694, 115462, 6380.349, 15.9457
695, 117602, 6380.288, 15.9456
696, 117974, 6380.227, 15.9454
697, 116889, 6380.166, 15.9453
698, 114648, 6380.105, 15.9451
699, 112257, 6380.043, 15.9450
700, 110678, 6379.982, 15.9448
701, 109733, 6379.921, 15.9447
702, 108668, 6379.860, 15.9445
703, 107442, 6379.799, 15.9443
704, 106647, 6379.738, 15.9442
705, 106576, 6379.677, 15.9440
706, 107170, 6379.615, 15.9439
707, 108459, 6379.554, 15.9437
708, 110256, 6379.493, 15.9436
709, 111754, 6379.432, 15.9434
710, 112248, 6379.371, 15.9433
711, 111912, 6379.310, 15.9431
712, 111202, 6379.249, 15.9430
713, 110033, 6379.188, 15.9428
714, 108533, 6379.126, 15.9427
715, 108048, 6379.065, 15.9425
716, 110122, 6379.004, 15.9424
717, 114587, 6378.943, 15.9422
718, 119692, 6378.882, 15.9421
719, 123956, 6378.821, 15.9419
720, 126804, 6378.760, 15.9418
721, 127697, 6378.699, 15.9416
722, 126230, 6378.637, 15.9414
723, 123346, 6378.576, 15.9413
724, 120996, 6378.515, 15.9411
725, 120009, 6378.454, 15.9410
726, 119352, 6378.393, 15.9408
727, 117983, 6378.332, 15.9407
728, 116238, 6378.271, 15.9405
729, 114872, 6378.209, 15.9404
730, 113951, 6378.148, 15.9402
731, 113505, 6378.087, 15.9401
732, 114094, 6378.026, 15.9399
733, 115671, 6377.965, 15.9398
734, 116877, 6377.904, 15.9396
735, 116653, 6377.843, 15.9395
736, 115709, 6377.782, 15.9393
737, 115171, 6377.720, 15.9392
738, 114514, 6377.659, 15.9390
739, 112455, 6377.598, 15.9388
740, 109401, 6377.537, 15.9387
741, 107207, 6377.476, 15.9385
742, 106483, 6377.415, 15.9384
743, 105910, 6377.354, 15.9382
744, 104726, 6377.292, 15.9381
745, 104304, 6377.231, 15.9379
746, 106263, 6377.170, 15.9378
747, 110149, 6377.109, 15.9376
748, 114091, 6377.048, 15.9375
749, 117055, 6376.987, 15.9373
750, 119333, 6376.926, 15.9372
751, 121207, 6376.865, 15.9370
752, 122343, 6376.803, 15.9369
753, 122642, 6376.742, 15.9367
754, 122806, 6376.681, 15.9366
755, 123572, 6376.620, 15.9364
756, 124770, 6376.559, 15.9363
757, 125493, 6376.498, 15.9361
758, 125109, 6376.437, 15.9359
759, 123879, 6376.375, 15.9358
760, 122566, 6376.314, 15.9356
761, 121543, 6376.253, 15.9355
762, 120526, 6376.192, 15.9353
763, 119291, 6376.131, 15.9352
764, 118362, 6376.070, 15.9350
765, 118557, 6376.009, 15.9349
766, 119919, 6375.948, 15.9347
767, 121532, 6375.886, 15.9346
768, 122496, 6375.825, 15.9344
769, 122670, 6375.764, 15.9343
770, 122406, 6375.703, 15.9341
771, 122079, 6375.642, 15.9340
772, 122080, 6375.581, 15.9338
773, 122680, 6375.520, 15.9337
774, 123563, 6375.458, 15.9335
775, 123930, 6375.397, 15.9333
776, 123467, 6375.336, 15.9332
777, 122732, 6375.275, 15.9330
778, 122182, 6375.214, 15.9329
779, 121446, 6375.153, 15.9327
780, 120336, 6375.092, 15.9326
781, 119974, 6375.031, 15.9324
782, 121783, 6374.969, 15.9323
783, 125416, 6374.908, 15.9321
784, 128768, 6374.847, 15.9320
785, 130323, 6374.786, 15.9318
786, 130585, 6374.725, 15.9317
787, 130881, 6374.664, 15.9315
788, 131629, 6374.603, 15.9314
789, 132418, 6374.541, 15.9312
790, 133077, 6374.480, 15.9311
791, 133831, 6374.419, 15.9309
792, 134718, 6374.358, 15.9308
793, 135512, 6374.297, 15.9306
794, 136004, 6374.236, 15.9304
795, 135816, 6374.175, 15.9303
796, 134246, 6374.114, 15.9301
797, 131066, 6374.052, 15.9300
798, 127341, 6373.991, 15.9298
799, 124638, 6373.930, 15.9297
800, 123257, 6373.869, 15.9295
801, 121940, 6373.808, 15.9294
802, 119582, 6373.747, 15.9292
803, 116555, 6373.686, 15.9291
804, 114001, 6373.624, 15.9289
805, 112456, 6373.563, 15.9288
806, 111808, 6373.502, 15.9286
807, 112120, 6373.441, 15.9285
808, 113554, 6373.380, 15.9283
809, 115464, 6373.319, 15.9282
810, 116449, 6373.258, 15.9280
811, 115755, 6373.197, 15.9278
812, 114247, 6373.135, 15.9277
813, 113555, 6373.074, 15.9275
814, 114427, 6373.013, 15.9274
815, 116309, 6372.952, 15.9272
816, 118318, 6372.891, 15.9271
817, 120104, 6372.830, 15.9269
818, 121635, 6372.769, 15.9268
819, 122618, 6372.707, 15.9266
820, 122600, 6372.646, 15.9265
821, 121602, 6372.585, 15.9263
822, 120312, 6372.524, 15.9262
823, 119508, 6372.463, 15.9260
824, 119427, 6372.402, 15.9259
825, 119825, 6372.341, 15.9257
826, 120518, 6372.280, 15.9256
827, 121573, 6372.218, 15.9254
828, 122883, 6372.157, 15.9253
829, 123855, 6372.096, 15.9251
830, 123907, 6372.035, 15.9249
831, 123287, 6371.974, 15.9248
832, 122879, 6371.913, 15.9246
833, 122929, 6371.852, 15.9245
834, 122370, 6371.790, 15.9243
835, 120094, 6371.729, 15.9242
836, 116835, 6371.668, 15.9240
837, 114924, 6371.607, 15.9239
838, 115744, 6371.546, 15.9237
839, 117967, 6371.485, 15.9236
840, 118964, 6371.424, 15.9234
841, 117667, 6371.363, 15.9233
842, 115352, 6371.301, 15.9231
843, 113814, 6371.240, 15.9230
844, 113641, 6371.179, 15.9228
845, 114444, 6371.118, 15.9227
846, 115921, 6371.057, 15.9225
847, 117983, 6370.996, 15.9223
848, 120229, 6370.935, 15.9222
849, 121911, 6370.873, 15.9220
850, 122433, 6370.812, 15.9219
851, 121670, 6370.751, 15.9217
852, 119998, 6370.690, 15.9216
853, 118267, 6370.629, 15.9214
854, 117510, 6370.568, 15.9213
855, 118238, 6370.507, 15.9211
856, 120036, 6370.446, 15.9210
857, 122038, 6370.384, 15.9208
858, 123620, 6370.323, 15.9207
859, 124496, 6370.262, 15.9205
860, 124489, 6370.201, 15.9204
861, 123724, 6370.140, 15.9202
862, 122842, 6370.079, 15.9201
863, 122467, 6370.018, 15.9199
864, 122489, 6369.956, 15.9198
865, 122295, 6369.895, 15.9196
866, 121761, 6369.834, 15.9194
867, 121559, 6369.773, 15.9193
868, 122406, 6369.712, 15.9191
869, 124369, 6369.651, 15.9190
870, 126891, 6369.590, 15.9188
871, 129069, 6369.529, 15.9187
872, 129902, 6369.467, 15.9185
873, 128837, 6369.406, 15.9184
874, 126326, 6369.345, 15.9182
875, 123427, 6369.284, 15.9181
876, 120677, 6369.223, 15.9179
877, 117770, 6369.162, 15.9178
878, 114545, 6369.101, 15.9176
879, 111672, 6369.039, 15.9175
880, 109937, 6368.978, 15.9173
881, 109302, 6368.917, 15.9172
882, 109240, 6368.856, 15.9170
883, 109661, 6368.795, 15.9168
884, 110827, 6368.734, 15.9167
885, 112554, 6368.673, 15.9165
886, 114192, 6368.612, 15.9164
887, 115457, 6368.550, 15.9162
888, 116730, 6368.489, 15.9161
889, 118435, 6368.428, 15.9159
890, 120606, 6368.367, 15.9158
891, 123146, 6368.306, 15.9156
892, 125840, 6368.245, 15.9155
893, 127859, 6368.184, 15.9153
894, 127876, 6368.122, 15.9152
895, 125360, 6368.061, 15.9150
896, 121495, 6368.000, 15.9149
897, 118319, 6367.939, 15.9147
898, 116922, 6367.878, 15.9146
899, 116805, 6367.817, 15.9144
900, 116806, 6367.756, 15.9143
901, 116177, 6367.695, 15.9141
902, 114869, 6367.633, 15.9139
903, 113358, 6367.572, 15.9138
904, 112487, 6367.511, 15.9136
905, 113010, 6367.450, 15.9135
906, 114913, 6367.389, 15.9133
907, 117363, 6367.328, 15.9132
908, 119569, 6367.267, 15.9130
909, 121500, 6367.206, 15.9129
910, 123502, 6367.144, 15.9127
911, 125455, 6367.083, 15.9126
912, 126693, 6367.022, 15.9124
913, 126660, 6366.961, 15.9123
914, 125271, 6366.900, 15.9121
915, 122745, 6366.839, 15.9120
916, 119579, 6366.778, 15.9118
917, 116727, 6366.716, 15.9117
918, 115206, 6366.655, 15.9115
919, 115163, 6366.594, 15.9113
920, 115649, 6366.533, 15.9112
921, 115667, 6366.472, 15.9110
922, 115223, 6366.411, 15.9109
923, 115055, 6366.350, 15.9107
924, 115575, 6366.289, 15.9106
925, 116468, 6366.227, 15.9104
926, 117247, 6366.166, 15.9103
927, 117832, 6366.105, 15.9101
928, 118484, 6366.044, 15.9100
929, 119343, 6365.983, 15.9098
930, 120135, 6365.922, 15.9097
931, 120406, 6365.861, 15.9095
932, 120248, 6365.799, 15.9094
933, 120701, 6365.738, 15.9092
934, 122905, 6365.677, 15.9091
935, 126571, 6365.616, 15.9089
936, 129773, 6365.555, 15.9088
937, 130810, 6365.494, 15.9086
938, 129930, 6365.433, 15.9084
939, 128750, 6365.372, 15.9083
940, 128327, 6365.310, 15.9081
941, 128520, 6365.249, 15.9080
942, 128908, 6365.188, 15.9078
943, 129314, 6365.127, 15.9077
944, 129422, 6365.066, 15.9075
945, 128866, 6365.005, 15.9074
946, 127998, 6364.944, 15.9072
947, 127660, 6364.882, 15.9071
948, 127834, 6364.821, 15.9069
949, 127409, 6364.760, 15.9068
950, 125832, 6364.699, 15.9066
951, 124164, 6364.638, 15.9065
952, 123685, 6364.577, 15.9063
953, 124184, 6364.516, 15.9062
954, 124564, 6364.455, 15.9060
955, 124647, 6364.393, 15.9058
956, 125186, 6364.332, 15.9057
957, 126214, 6364.271, 15.9055
958, 126564, 6364.210, 15.9054
959, 125385, 6364.149, 15.9052
960, 123316, 6364.088, 15.9051
961, 121661, 6364.027, 15.9049
962, 120944, 6363.965, 15.9048
963, 120693, 6363.904, 15.9046
964, 120348, 6363.843, 15.9045
965, 119909, 6363.782, 15.9043
966, 119794, 6363.721, 15.9042
967, 120306, 6363.660, 15.9040
968, 121327, 6363.599, 15.9039
969, 122439, 6363.538, 15.9037
970, 123317, 6363.476, 15.9036
971, 123844, 6363.415, 15.9034
972, 123846, 6363.354, 15.9033
973, 123006, 6363.293, 15.9031
974, 121268, 6363.232, 15.9029
975, 119038, 6363.171, 15.9028
976, 116721, 6363.110, 15.9026
977, 114394, 6363.048, 15.9025
978, 112357, 6362.987, 15.9023
979, 111650, 6362.926, 15.9022
980, 113307, 6362.865, 15.9020
981, 117054, 6362.804, 15.9019
982, 121240, 6362.743, 15.9017
983, 124092, 6362.682, 15.9016
984, 124747, 6362.621, 15.9014
985, 123378, 6362.559, 15.9013
986, 121108, 6362.498, 15.9011
987, 119722, 6362.437, 15.9010
988, 120480, 6362.376, 15.9008
989, 122864, 6362.315, 15.9007
990, 125050, 6362.254, 15.9005
991, 125891, 6362.193, 15.9003
992, 125797, 6362.131, 15.9002
993, 125409, 6362.070, 15.9000
994, 124369, 6362.009, 15.8999
995, 122129, 6361.948, 15.8997
996, 119381, 6361.887, 15.8996
997, 117721, 6361.826, 15.8994
998, 117999, 6361.765, 15.8993
999, 119630, 6361.704, 15.8991
1000, 121437, 6361.642, 15.8990
1001, 122553, 6361.581, 15.8988
1002, 122597, 6361.520, 15.8987
1003, 121641, 6361.459, 15.8985
1004, 120285, 6361.398, 15.8984
1005, 119387, 6361.337, 15.8982
1006, 119484, 6361.276, 15.8981
1007, 120569, 6361.214, 15.8979
1008, 122349, 6361.153, 15.8978
1009, 124490, 6361.092, 15.8976
1010, 126718, 6361.031, 15.8974
1011, 128959, 6360.970, 15.8973
1012, 131288, 6360.909, 15.8971
1013, 133511, 6360.848, 15.8970
1014, 134992, 6360.787, 15.8968
1015, 135318, 6360.725, 15.8967
1016, 135029, 6360.664, 15.8965
1017, 135134, 6360.603, 15.8964
1018, 135873, 6360.542, 15.8962
1019, 136390, 6360.481, 15.8961
1020, 135794, 6360.420, 15.8959
1021, 134083, 6360.359, 15.8958
1022, 131856, 6360.297, 15.8956
1023, 129599, 6360.236, 15.8955
1024, 127627, 6360.175, 15.8953
1025, 126379, 6360.114, 15.8952
1026, 126184, 6360.053, 15.8950
1027, 126744, 6359.992, 15.8948
1028, 127260, 6359.931, 15.8947
1029, 127295, 6359.870, 15.8945
1030, 127344, 6359.808, 15.8944
1031, 128274, 6359.747, 15.8942
1032, 130165, 6359.686, 15.8941
1033, 131881, 6359.625, 15.8939
1034, 132069, 6359.564, 15.8938
1035, 130600, 6359.503, 15.8936
1036, 128708, 6359.442, 15.8935
1037, 127517, 6359.380, 15.8933
1038, 126801, 6359.319, 15.8932
1039, 125659, 6359.258, 15.8930
1040, 124092, 6359.197, 15.8929
1041, 123104, 6359.136, 15.8927
1042, 123141, 6359.075, 15.8926
1043, 123286, 6359.014, 15.8924
1044, 122497, 6358.953, 15.8923
1045, 120987, 6358.891, 15.8921
1046, 119694, 6358.830, 15.8919
1047, 118809, 6358.769, 15.8918
1048, 117746, 6358.708, 15.8916
1049, 116411, 6358.647, 15.8915
1050, 115556, 6358.586, 15.8913
1051, 115695, 6358.525, 15.8912
1052, 116507, 6358.463, 15.8910
1053, 117702, 6358.402, 15.8909
1054, 119636, 6358.341, 15.8907
1055, 122405, 6358.280, 15.8906
1056, 124881, 6358.219, 15.8904
1057, 125620, 6358.158, 15.8903
1058, 124630, 6358.097, 15.8901
1059, 123480, 6358.036, 15.8900
1060, 123505, 6357.974, 15.8898
1061, 124481, 6357.913, 15.8897
1062, 125212, 6357.852, 15.8895
1063, 124858, 6357.791, 15.8893
1064, 123324, 6357.730, 15.8892
1065, 120869, 6357.669, 15.8890
1066, 117903, 6357.608, 15.8889
1067, 115028, 6357.546, 15.8887
1068, 112775, 6357.485, 15.8886
1069, 111225, 6357.424, 15.8884
1070, 110163, 6357.363, 15.8883
1071, 109742, 6357.302, 15.8881
1072, 110703, 6357.241, 15.8880
1073, 113633, 6357.180, 15.8878
1074, 117937, 6357.119, 15.8877
1075, 121755, 6357.057, 15.8875
1076, 123212, 6356.996, 15.8874
1077, 121892, 6356.935, 15.8872
1078, 118997, 6356.874, 15.8871
1079, 116039, 6356.813, 15.8869
1080, 113615, 6356.752, 15.8868
1081, 111660, 6356.691, 15.8866
1082, 110456, 6356.629, 15.8864
1083, 110662, 6356.568, 15.8863
1084, 112231, 6356.507, 15.8861
1085, 113938, 6356.446, 15.8860
1086, 114483, 6356.385, 15.8858
1087, 113834, 6356.324, 15.8857
1088, 113254, 6356.263, 15.8855
1089, 114177, 6356.202, 15.8854
1090, 117257, 6356.140, 15.8852
1091, 122017, 6356.079, 15.8851
1092, 126918, 6356.018, 15.8849
1093, 130047, 6355.957, 15.8848
1094, 130558, 6355.896, 15.8846
1095, 129681, 6355.835, 15.8845
1096, 129839, 6355.774, 15.8843
1097, 132474, 6355.713, 15.8842
1098, 136856, 6355.651, 15.8840
1099, 141018, 6355.590, 15.8838
1100, 143434, 6355.529, 15.8837
1101, 143617, 6355.468, 15.8835
1102, 141698, 6355.407, 15.8834
1103, 138153, 6355.346, 15.8832
1104, 134014, 6355.285, 15.8831
1105, 130683, 6355.223, 15.8829
1106, 128999, 6355.162, 15.8828
1107, 128554, 6355.101, 15.8826
1108, 128262, 6355.040, 15.8825
1109, 127612, 6354.979, 15.8823
1110, 127069, 6354.918, 15.8822
1111, 127156, 6354.857, 15.8820
1112, 127607, 6354.796, 15.8819
1113, 127800, 6354.734, 15.8817
1114, 127780, 6354.673, 15.8816
1115, 128162, 6354.612, 15.8814
1116, 128969, 6354.551, 15.8813
1117, 129209, 6354.490, 15.8811
1118, 128037, 6354.429, 15.8809
1119, 125978, 6354.368, 15.8808
1120, 124515, 6354.306, 15.8806
1121, 124552, 6354.245, 15.8805
1122, 125692, 6354.184, 15.8803
1123, 126995, 6354.123, 15.8802
1124, 128032, 6354.062, 15.8800
1125, 129038, 6354.001, 15.8799
1126, 130232, 6353.940, 15.8797
1127, 131240, 6353.879, 15.8796
1128, 131349, 6353.817, 15.8794
1129, 130367, 6353.756, 15.8793
1130, 129029, 6353.695, 15.8791
1131, 128288, 6353.634, 15.8790
1132, 128289, 6353.573, 15.8788
1133, 128404, 6353.512, 15.8787
1134, 128195, 6353.451, 15.8785
1135, 127782, 6353.389, 15.8783
1136, 127202, 6353.328, 15.8782
1137, 126155, 6353.267, 15.8780
1138, 124810, 6353.206, 15.8779
1139, 124217, 6353.145, 15.8777
1140, 125262, 6353.084, 15.8776
1141, 127608, 6353.023, 15.8774
1142, 130196, 6352.962, 15.8773
1143, 132346, 6352.900, 15.8771
1144, 133724, 6352.839, 15.8770
1145, 133856, 6352.778, 15.8768
1146, 132704, 6352.717, 15.8767
1147, 131478, 6352.656, 15.8765
1148, 131680, 6352.595, 15.8764
1149, 133179, 6352.534, 15.8762
1150, 134177, 6352.472, 15.8761
1151, 133258, 6352.411, 15.8759
1152, 130669, 6352.350, 15.8757
1153, 127458, 6352.289, 15.8756
1154, 124368, 6352.228, 15.8754
1155, 121998, 6352.167, 15.8753
1156, 121097, 6352.106, 15.8751
1157, 121930, 6352.045, 15.8750
1158, 123819, 6351.983, 15.8748
1159, 125773, 6351.922, 15.8747
1160, 127140, 6351.861, 15.8745
1161, 127462, 6351.800, 15.8744
1162, 126531, 6351.739, 15.8742
1163, 125163, 6351.678, 15.8741
1164, 125104, 6351.617, 15.8739
1165, 127267, 6351.555, 15.8738
1166, 130487, 6351.494, 15.8736
1167, 132813, 6351.433, 15.8735
1168, 133722, 6351.372, 15.8733
1169, 134298, 6351.311, 15.8732
1170, 135541, 6351.250, 15.8730
1171, 137334, 6351.189, 15.8728
1172, 138993, 6351.128, 15.8727
1173, 140009, 6351.066, 15.8725
1174, 140167, 6351.005, 15.8724
1175, 139584, 6350.944, 15.8722
1176, 138833, 6350.883, 15.8721
1177, 138488, 6350.822, 15.8719
1178, 138394, 6350.761, 15.8718
1179, 137801, 6350.700, 15.8716
1180, 136362, 6350.638, 15.8715
1181, 134660, 6350.577, 15.8713
1182, 133501, 6350.516, 15.8712
1183, 132924, 6350.455, 15.8710
1184, 132114, 6350.394, 15.8709
1185, 130248, 6350.333, 15.8707
1186, 127415, 6350.272, 15.8706
1187, 124697, 6350.211, 15.8704
1188, 123313, 6350.149, 15.8702
1189, 123636, 6350.088, 15.8701
1190, 125109, 6350.027, 15.8699
1191, 126960, 6349.966, 15.8698
1192, 128622, 6349.905, 15.8696
1193, 129618, 6349.844, 15.8695
1194, 129724, 6349.783, 15.8693
1195, 129504, 6349.721, 15.8692
1196, 129975, 6349.660, 15.8690
1197, 131333, 6349.599, 15.8689
1198, 132648, 6349.538, 15.8687
1199, 133326, 6349.477, 15.8686
1200, 134088, 6349.416, 15.8684
1201, 135644, 6349.355, 15.8683
1202, 137040, 6349.294, 15.8681
1203, 136533, 6349.232, 15.8680
1204, 133928, 6349.171, 15.8678
1205, 130897, 6349.110, 15.8677
1206, 128951, 6349.049, 15.8675
1207, 128241, 6348.988, 15.8673
1208, 128460, 6348.927, 15.8672
1209, 129659, 6348.866, 15.8670
1210, 131538, 6348.804, 15.8669
1211, 132969, 6348.743, 15.8667
1212, 133174, 6348.682, 15.8666
1213, 132823, 6348.621, 15.8664
1214, 133198, 6348.560, 15.8663
1215, 134634, 6348.499, 15.8661
1216, 136448, 6348.438, 15.8660
1217, 138001, 6348.377, 15.8658
1218, 139066, 6348.315, 15.8657
1219, 139334, 6348.254, 15.8655
1220, 138460, 6348.193, 15.8654
1221, 136778, 6348.132, 15.8652
1222, 135328, 6348.071, 15.8651
1223, 134877, 6348.010, 15.8649
1224, 135197, 6347.949, 15.8647
1225, 135491, 6347.887, 15.8646
1226, 135248, 6347.826, 15.8644
1227, 134514, 6347.765, 15.8643
1228, 133559, 6347.704, 15.8641
1229, 132527, 6347.643, 15.8640
1230, 131379, 6347.582, 15.8638
1231, 130096, 6347.521, 15.8637
1232, 128975, 6347.460, 15.8635
1233, 128689, 6347.398, 15.8634
1234, 129802, 6347.337, 15.8632
1235, 132044, 6347.276, 15.8631
1236, 134188, 6347.215, 15.8629
1237, 134885, 6347.154, 15.8628
1238, 133643, 6347.093, 15.8626
1239, 130966, 6347.032, 15.8625
1240, 127738, 6346.970, 15.8623
1241, 124735, 6346.909, 15.8622
1242, 122700, 6346.848, 15.8620
1243, 122320, 6346.787, 15.8618
1244, 123705, 6346.726, 15.8617
1245, 126070, 6346.665, 15.8615
1246, 128298, 6346.604, 15.8614
1247, 129845, 6346.543, 15.8612
1248, 130832, 6346.481, 15.8611
1249, 131364, 6346.420, 15.8609
1250, 131224, 6346.359, 15.8608
1251, 130301, 6346.298, 15.8606
1252, 128963, 6346.237, 15.8605
1253, 127780, 6346.176, 15.8603
1254, 127081, 6346.115, 15.8602
1255, 126853, 6346.053, 15.8600
1256, 126851, 6345.992, 15.8599
1257, 126818, 6345.931, 15.8597
1258, 126916, 6345.870, 15.8596
1259, 127838, 6345.809, 15.8594
1260, 130000, 6345.748, 15.8592
1261, 132624, 6345.687, 15.8591
1262, 134304, 6345.626, 15.8589
1263, 134642, 6345.564, 15.8588
1264, 134633, 6345.503, 15.8586
1265, 135161, 6345.442, 15.8585
1266, 135975, 6345.381, 15.8583
1267, 136588, 6345.320, 15.8582
1268, 137198, 6345.259, 15.8580
1269, 137940, 6345.198, 15.8579
1270, 138138, 6345.137, 15.8577
1271, 137478, 6345.075, 15.8576
1272, 137217, 6345.014, 15.8574
1273, 138775, 6344.953, 15.8573
1274, 141428, 6344.892, 15.8571
1275, 142914, 6344.831, 15.8570
1276, 142374, 6344.770, 15.8568
1277, 141173, 6344.709, 15.8567
1278, 140559, 6344.647, 15.8565
1279, 140061, 6344.586, 15.8563
1280, 138844, 6344.525, 15.8562
1281, 137279, 6344.464, 15.8560
1282, 136151, 6344.403, 15.8559
1283, 135396, 6344.342, 15.8557
1284, 134726, 6344.281, 15.8556
1285, 134692, 6344.220, 15.8554
1286, 135828, 6344.158, 15.8553
1287, 137250, 6344.097, 15.8551
1288, 137451, 6344.036, 15.8550
1289, 136433, 6343.975, 15.8548
1290, 135918, 6343.914, 15.8547
1291, 137178, 6343.853, 15.8545
1292, 139413, 6343.792, 15.8544
1293, 140576, 6343.730, 15.8542
1294, 139340, 6343.669, 15.8541
1295, 136089, 6343.608, 15.8539
1296, 132389, 6343.547, 15.8537
1297, 129669, 6343.486, 15.8536
1298, 128254, 6343.425, 15.8534
1299, 127620, 6343.364, 15.8533
1300, 127533, 6343.303, 15.8531
1301, 128364, 6343.241, 15.8530
1302, 130030, 6343.180, 15.8528
1303, 131356, 6343.119, 15.8527
1304, 131327, 6343.058, 15.8525
1305, 130600, 6342.997, 15.8524
1306, 130751, 6342.936, 15.8522
1307, 132110, 6342.875, 15.8521
1308, 133343, 6342.813, 15.8519
1309, 133263, 6342.752, 15.8518
1310, 132029, 6342.691, 15.8516
1311, 130288, 6342.630, 15.8515
1312, 128266, 6342.569, 15.8513
1313, 126353, 6342.508, 15.8512
1314, 125615, 6342.447, 15.8510
1315, 126610, 6342.386, 15.8508
1316, 128255, 6342.324, 15.8507
1317, 128942, 6342.263, 15.8505
1318, 128617, 6342.202, 15.8504
1319, 128673, 6342.141, 15.8502
1320, 129842, 6342.080, 15.8501
1321, 131235, 6342.019, 15.8499
1322, 131725, 6341.958, 15.8498
1323, 131318, 6341.896, 15.8496
1324, 130694, 6341.835, 15.8495
1325, 130274, 6341.774, 15.8493
1326, 130383, 6341.713, 15.8492
1327, 131596, 6341.652, 15.8490
1328, 134002, 6341.591, 15.8489
1329, 136598, 6341.530, 15.8487
1330, 138320, 6341.469, 15.8486
1331, 139348, 6341.407, 15.8484
1332, 140410, 6341.346, 15.8482
1333, 141161, 6341.285, 15.8481
1334, 140559, 6341.224, 15.8479
1335, 138891, 6341.163, 15.8478
1336, 137941, 6341.102, 15.8476
1337, 138585, 6341.041, 15.8475
1338, 139510, 6340.979, 15.8473
1339, 139204, 6340.918, 15.8472
1340, 138080, 6340.857, 15.8470
1341, 137376, 6340.796, 15.8469
1342, 136837, 6340.735, 15.8467
1343, 135153, 6340.674, 15.8466
1344, 132340, 6340.613, 15.8464
1345, 130059, 6340.552, 15.8463
1346, 129405, 6340.490, 15.8461
1347, 129825, 6340.429, 15.8460
1348, 130604, 6340.368, 15.8458
1349, 131989, 6340.307, 15.8457
1350, 134103, 6340.246, 15.8455
1351, 135920, 6340.185, 15.8453
1352, 136362, 6340.124, 15.8452
1353, 135717, 6340.062, 15.8450
1354, 134952, 6340.001, 15.8449
1355, 134243, 6339.940, 15.8447
1356, 133196, 6339.879, 15.8446
1357, 132146, 6339.818, 15.8444
1358, 132015, 6339.757, 15.8443
1359, 132889, 6339.696, 15.8441
1360, 133724, 6339.635, 15.8440
1361, 133764, 6339.573, 15.8438
1362, 133344, 6339.512, 15.8437
1363, 132909, 6339.451, 15.8435
1364, 132009, 6339.390, 15.8434
1365, 130009, 6339.329, 15.8432
1366, 127416, 6339.268, 15.8431
1367, 125623, 6339.207, 15.8429
1368, 125306, 6339.145, 15.8427
1369, 125716, 6339.084, 15.8426
1370, 125870, 6339.023, 15.8424
1371, 125937, 6338.962, 15.8423
1372, 126884, 6338.901, 15.8421
1373, 128994, 6338.840, 15.8420
1374, 131408, 6338.779, 15.8418
1375, 133283, 6338.718, 15.8417
1376, 134771, 6338.656, 15.8415
1377, 136482, 6338.595, 15.8414
1378, 138479, 6338.534, 15.8412
1379, 140284, 6338.473, 15.8411
1380, 141542, 6338.412, 15.8409
1381, 142098, 6338.351, 15.8408
1382, 141759, 6338.290, 15.8406
1383, 140684, 6338.228, 15.8405
1384, 139809, 6338.167, 15.8403
1385, 139966, 6338.106, 15.8402
1386, 140542, 6338.045, 15.8400
1387, 139892, 6337.984, 15.8398
1388, 137380, 6337.923, 15.8397
1389, 134304, 6337.862, 15.8395
1390, 132410, 6337.801, 15.8394
1391, 132133, 6337.739, 15.8392
1392, 132659, 6337.678, 15.8391
1393, 133088, 6337.617, 15.8389
1394, 133004, 6337.556, 15.8388
1395, 132508, 6337.495, 15.8386
1396, 132261, 6337.434, 15.8385
1397, 133103, 6337.373, 15.8383
1398, 134949, 6337.311, 15.8382
1399, 136391, 6337.250, 15.8380
1400, 136025, 6337.189, 15.8379
1401, 134107, 6337.128, 15.8377
1402, 132404, 6337.067, 15.8376
1403, 132458, 6337.006, 15.8374
1404, 134308, 6336.945, 15.8372
1405, 136753, 6336.884, 15.8371
1406, 138488, 6336.822, 15.8369
1407, 139122, 6336.761, 15.8368
1408, 139369, 6336.700, 15.8366
1409, 140190, 6336.639, 15.8365
1410, 141641, 6336.578, 15.8363
1411, 142829, 6336.517, 15.8362
1412, 143050, 6336.456, 15.8360
1413, 142483, 6336.394, 15.8359
1414, 141583, 6336.333, 15.8357
1415, 140437, 6336.272, 15.8356
1416, 139200, 6336.211, 15.8354
1417, 138490, 6336.150, 15.8353
1418, 138639, 6336.089, 15.8351
1419, 138960, 6336.028, 15.8350
1420, 138477, 6335.967, 15.8348
1421, 137084, 6335.905, 15.8347
1422, 135371, 6335.844, 15.8345
1423, 133720, 6335.783, 15.8343
1424, 132378, 6335.722, 15.8342
1425, 132070, 6335.661, 15.8340
1426, 133485, 6335.600, 15.8339
1427, 136118, 6335.539, 15.8337
1428, 138531, 6335.477, 15.8336
1429, 139895, 6335.416, 15.8334
1430, 140516, 6335.355, 15.8333
1431, 140739, 6335.294, 15.8331
1432, 140222, 6335.233, 15.8330
1433, 138709, 6335.172, 15.8328
1434, 136866, 6335.111, 15.8327
1435, 135788, 6335.050, 15.8325
1436, 135993, 6334.988, 15.8324
1437, 137167, 6334.927, 15.8322
1438, 138655, 6334.866, 15.8321
1439, 139955, 6334.805, 15.8319
1440, 140956, 6334.744, 15.8317
1441, 141798, 6334.683, 15.8316
1442, 142411, 6334.622, 15.8314
1443, 142375, 6334.560, 15.8313
1444, 141586, 6334.499, 15.8311
1445, 140766, 6334.438, 15.8310
1446, 140705, 6334.377, 15.8308
1447, 141063, 6334.316, 15.8307
1448, 140595, 6334.255, 15.8305
1449, 138677, 6334.194, 15.8304
1450, 135980, 6334.133, 15.8302
1451, 133514, 6334.071, 15.8301
1452, 131605, 6334.010, 15.8299
1453, 130007, 6333.949, 15.8298
1454, 128392, 6333.888, 15.8296
1455, 126552, 6333.827, 15.8295
1456, 124703, 6333.766, 15.8293
1457, 123797, 6333.705, 15.8292
1458, 124819, 6333.644, 15.8290
1459, 127430, 6333.582, 15.8288
1460, 129921, 6333.521, 15.8287
1461, 131018, 6333.460, 15.8285
1462, 131162, 6333.399, 15.8284
1463, 131559, 6333.338, 15.8282
1464, 132571, 6333.277, 15.8281
1465, 133633, 6333.216, 15.8279
1466, 134234, 6333.154, 15.8278
1467, 134227, 6333.093, 15.8276
1468, 133532, 6333.032, 15.8275
1469, 132407, 6332.971, 15.8273
1470, 131824, 6332.910, 15.8272
1471, 132749, 6332.849, 15.8270
1472, 134806, 6332.788, 15.8269
1473, 136260, 6332.727, 15.8267
1474, 135532, 6332.665, 15.8266
1475, 132556, 6332.604, 15.8264
1476, 128772, 6332.543, 15.8262
1477, 126197, 6332.482, 15.8261
1478, 126250, 6332.421, 15.8259
1479, 128671, 6332.360, 15.8258
1480, 131340, 6332.299, 15.8256
1481, 131826, 6332.237, 15.8255
1482, 129659, 6332.176, 15.8253
1483, 126889, 6332.115, 15.8252
1484, 126117, 6332.054, 15.8250
1485, 128024, 6331.993, 15.8249
1486, 130946, 6331.932, 15.8247
1487, 132547, 6331.871, 15.8246
1488, 131773, 6331.810, 15.8244
1489, 129497, 6331.748, 15.8243
1490, 127641, 6331.687, 15.8241
1491, 127491, 6331.626, 15.8240
1492, 128508, 6331.565, 15.8238
1493, 128902, 6331.504, 15.8237
1494, 127693, 6331.443, 15.8235
1495, 126102, 6331.382, 15.8233
1496, 126367, 6331.320, 15.8232
1497, 129148, 6331.259, 15.8230
1498, 132592, 6331.198, 15.8229
1499, 134287, 6331.137, 15.8227
1500, 133666, 6331.076, 15.8226
1501, 132094, 6331.015, 15.8224
1502, 130914, 6330.954, 15.8223
1503, 130128, 6330.893, 15.8221
1504, 129036, 6330.831, 15.8220
1505, 127483, 6330.770, 15.8218
1506, 126134, 6330.709, 15.8217
1507, 125804, 6330.648, 15.8215
1508, 126829, 6330.587, 15.8214
1509, 128934, 6330.526, 15.8212
1510, 131504, 6330.465, 15.8211
1511, 134037, 6330.403, 15.8209
1512, 136382, 6330.342, 15.8207
1513, 138409, 6330.281, 15.8206
1514, 139591, 6330.220, 15.8204
1515, 139383, 6330.159, 15.8203
1516, 138160, 6330.098, 15.8201
1517, 137284, 6330.037, 15.8200
1518, 137897, 6329.976, 15.8198
1519, 139884, 6329.914, 15.8197
1520, 142234, 6329.853, 15.8195
1521, 143989, 6329.792, 15.8194
1522, 144483, 6329.731, 15.8192
1523, 143173, 6329.670, 15.8191
1524, 140032, 6329.609, 15.8189
1525, 136124, 6329.548, 15.8188
1526, 133236, 6329.486, 15.8186
1527, 132629, 6329.425, 15.8185
1528, 134145, 6329.364, 15.8183
1529, 136323, 6329.303, 15.8182
1530, 137369, 6329.242, 15.8180
1531, 136518, 6329.181, 15.8178
1532, 134885, 6329.120, 15.8177
1533, 134517, 6329.059, 15.8175
1534, 136070, 6328.997, 15.8174
1535, 137800, 6328.936, 15.8172
1536, 137516, 6328.875, 15.8171
1537, 135192, 6328.814, 15.8169
1538, 132832, 6328.753, 15.8168
1539, 132020, 6328.692, 15.8166
1540, 132621, 6328.631, 15.8165
1541, 133828, 6328.569, 15.8163
1542, 135299, 6328.508, 15.8162
1543, 136864, 6328.447, 15.8160
1544, 138176, 6328.386, 15.8159
1545, 139364, 6328.325, 15.8157
1546, 141319, 6328.264, 15.8156
1547, 144531, 6328.203, 15.8154
1548, 148002, 6328.142, 15.8152
1549, 149985, 6328.080, 15.8151
1550, 149628, 6328.019, 15.8149
1551, 147431, 6327.958, 15.8148
1552, 144353, 6327.897, 15.8146
1553, 141067, 6327.836, 15.8145
1554, 138046, 6327.775, 15.8143
1555, 135802, 6327.714, 15.8142
1556, 134697, 6327.652, 15.8140
1557, 134590, 6327.591, 15.8139
1558, 134883, 6327.530, 15.8137
1559, 135117, 6327.469, 15.8136
1560, 135530, 6327.408, 15.8134
1561, 136675, 6327.347, 15.8133
1562, 138246, 6327.286, 15.8131
1563, 138812, 6327.225, 15.8130
1564, 137416, 6327.163, 15.8128
1565, 135114, 6327.102, 15.8127
1566, 133948, 6327.041, 15.8125
1567, 134394, 6326.980, 15.8123
1568, 134899, 6326.919, 15.8122
1569, 134177, 6326.858, 15.8120
1570, 132835, 6326.797, 15.8119
1571, 132124, 6326.735, 15.8117
1572, 132076, 6326.674, 15.8116
1573, 131802, 6326.613, 15.8114
1574, 130891, 6326.552, 15.8113
1575, 129580, 6326.491, 15.8111
1576, 128058, 6326.430, 15.8110
1577, 126603, 6326.369, 15.8108
1578, 126074, 6326.308, 15.8107
1579, 127223, 6326.246, 15.8105
1580, 129592, 6326.185, 15.8104
1581, 131913, 6326.124, 15.8102
1582, 133469, 6326.063, 15.8101
1583, 134289, 6326.002, 15.8099
1584, 134217, 6325.941, 15.8097
1585, 132805, 6325.880, 15.8096
1586, 130281, 6325.818, 15.8094
1587, 127792, 6325.757, 15.8093
1588, 126434, 6325.696, 15.8091
1589, 126574, 6325.635, 15.8090
1590, 128115, 6325.574, 15.8088
1591, 130611, 6325.513, 15.8087
1592, 133006, 6325.452, 15.8085
1593, 134112, 6325.391, 15.8084
1594, 133746, 6325.329, 15.8082
1595, 132841, 6325.268, 15.8081
1596, 132263, 6325.207, 15.8079
1597, 132168, 6325.146, 15.8078
1598, 132626, 6325.085, 15.8076
1599, 133888, 6325.024, 15.8075
1600, 135562, 6324.963, 15.8073
1601, 136445, 6324.901, 15.8072
1602, 135912, 6324.840, 15.8070
1603, 134789, 6324.779, 15.8068
1604, 134060, 6324.718, 15.8067
1605, 133393, 6324.657, 15.8065
1606, 131986, 6324.596, 15.8064
1607, 130383, 6324.535, 15.8062
1608, 130152, 6324.474, 15.8061
1609, 131753, 6324.412, 15.8059
1610, 133901, 6324.351, 15.8058
1611, 135243, 6324.290, 15.8056
1612, 135636, 6324.229, 15.8055
1613, 135457, 6324.168, 15.8053
1614, 134824, 6324.107, 15.8052
1615, 134176, 6324.046, 15.8050
1616, 134630, 6323.984, 15.8049
1617, 136674, 6323.923, 15.8047
1618, 139052, 6323.862, 15.8046
1619, 140065, 6323.801, 15.8044
1620, 139708, 6323.740, 15.8042
1621, 139414, 6323.679, 15.8041
1622, 139832, 6323.618, 15.8039
1623, 140067, 6323.557, 15.8038
1624, 139397, 6323.495, 15.8036
1625, 138570, 6323.434, 15.8035
1626, 138719, 6323.373, 15.8033
1627, 139706, 6323.312, 15.8032
1628, 140334, 6323.251, 15.8030
1629, 139725, 6323.190, 15.8029
1630, 137889, 6323.129, 15.8027
1631, 135340, 6323.068, 15.8026
1632, 132851, 6323.006, 15.8024
1633, 131273, 6322.945, 15.8023
1634, 130912, 6322.884, 15.8021
1635, 131231, 6322.823, 15.8020
1636, 131703, 6322.762, 15.8018
1637, 132679, 6322.701, 15.8017
1638, 134761, 6322.640, 15.8015
1639, 137535, 6322.578, 15.8013
1640, 139699, 6322.517, 15.8012
1641, 140455, 6322.456, 15.8010
1642, 140161, 6322.395, 15.8009
1643, 139691, 6322.334, 15.8007
1644, 139806, 6322.273, 15.8006
1645, 141025, 6322.212, 15.8004
1646, 143245, 6322.151, 15.8003
1647, 145395, 6322.089, 15.8001
1648, 146210, 6322.028, 15.8000
1649, 145514, 6321.967, 15.7998
1650, 144149, 6321.906, 15.7997
1651, 142701, 6321.845, 15.7995
1652, 141253, 6321.784, 15.7994
1653, 140375, 6321.723, 15.7992
1654, 141067, 6321.661, 15.7991
1655, 143157, 6321.600, 15.7989
1656, 144884, 6321.539, 15.7987
1657, 144864, 6321.478, 15.7986
1658, 143606, 6321.417, 15.7984
1659, 142341, 6321.356, 15.7983
1660, 141272, 6321.295, 15.7981
1661, 140048, 6321.234, 15.7980
1662, 139144, 6321.172, 15.7978
1663, 139392, 6321.111, 15.7977
1664, 140438, 6321.050, 15.7975
1665, 140970, 6320.989, 15.7974
1666, 140500, 6320.928, 15.7972
1667, 139853, 6320.867, 15.7971
1668, 139803, 6320.806, 15.7969
1669, 140257, 6320.744, 15.7968
1670, 140995, 6320.683, 15.7966
1671, 142231, 6320.622, 15.7965
1672, 143945, 6320.561, 15.7963
1673, 145302, 6320.500, 15.7961
1674, 145322, 6320.439, 15.7960
1675, 143861, 6320.378, 15.7958
1676, 141685, 6320.317, 15.7957
1677, 139718, 6320.255, 15.7955
1678, 138305, 6320.194, 15.7954
1679, 137092, 6320.133, 15.7952
1680, 135727, 6320.072, 15.7951
1681, 134794, 6320.011, 15.7949
1682, 135576, 6319.950, 15.7948
1683, 138367, 6319.889, 15.7946
1684, 141435, 6319.827, 15.7945
1685, 142541, 6319.766, 15.7943
1686, 141353, 6319.705, 15.7942
1687, 139636, 6319.644, 15.7940
1688, 139084, 6319.583, 15.7939
1689, 139810, 6319.522, 15.7937
1690, 140900, 6319.461, 15.7936
1691, 141510, 6319.400, 15.7934
1692, 141139, 6319.338, 15.7932
1693, 139783, 6319.277, 15.7931
1694, 138301, 6319.216, 15.7929
1695, 137938, 6319.155, 15.7928
1696, 139089, 6319.094, 15.7926
1697, 141055, 6319.033, 15.7925
1698, 143205, 6318.972, 15.7923
1699, 145513, 6318.910, 15.7922
1700, 147575, 6318.849, 15.7920
1701, 148168, 6318.788, 15.7919
1702, 146698, 6318.727, 15.7917
1703, 144378, 6318.666, 15.7916
1704, 142924, 6318.605, 15.7914
1705, 142415, 6318.544, 15.7913
1706, 141552, 6318.483, 15.7911
1707, 139891, 6318.421, 15.7910
1708, 138761, 6318.360, 15.7908
1709, 139523, 6318.299, 15.7906
1710, 141555, 6318.238, 15.7905
1711, 142544, 6318.177, 15.7903
1712, 140712, 6318.116, 15.7902
1713, 136608, 6318.055, 15.7900
1714, 132653, 6317.993, 15.7899
1715, 130854, 6317.932, 15.7897
1716, 131004, 6317.871, 15.7896
1717, 131391, 6317.810, 15.7894
1718, 131198, 6317.749, 15.7893
1719, 131456, 6317.688, 15.7891
1720, 133279, 6317.627, 15.7890
1721, 135924, 6317.566, 15.7888
1722, 137489, 6317.504, 15.7887
1723, 137182, 6317.443, 15.7885
1724, 135940, 6317.382, 15.7884
1725, 134959, 6317.321, 15.7882
1726, 134670, 6317.260, 15.7881
1727, 135269, 6317.199, 15.7879
1728, 137110, 6317.138, 15.7877
1729, 139922, 6317.076, 15.7876
1730, 142429, 6317.015, 15.7874
1731, 143573, 6316.954, 15.7873
1732, 143714, 6316.893, 15.7871
1733, 143935, 6316.832, 15.7870
1734, 144512, 6316.771, 15.7868
1735, 144809, 6316.710, 15.7867
1736, 144429, 6316.649, 15.7865
1737, 143572, 6316.587, 15.7864
1738, 142245, 6316.526, 15.7862
1739, 140151, 6316.465, 15.7861
1740, 137730, 6316.404, 15.7859
1741, 136449, 6316.343, 15.7858
1742, 137245, 6316.282, 15.7856
1743, 139137, 6316.221, 15.7855
1744, 140211, 6316.159, 15.7853
1745, 139793, 6316.098, 15.7851
1746, 138861, 6316.037, 15.7850
1747, 138394, 6315.976, 15.7848
1748, 138277, 6315.915, 15.7847
1749, 138100, 6315.854, 15.7845
1750, 137997, 6315.793, 15.7844
1751, 137960, 6315.732, 15.7842
1752, 137066, 6315.670, 15.7841
1753, 134537, 6315.609, 15.7839
1754, 131423, 6315.548, 15.7838
1755, 130146, 6315.487, 15.7836
1756, 132063, 6315.426, 15.7835
1757, 136128, 6315.365, 15.7833
1758, 140125, 6315.304, 15.7832
1759, 142495, 6315.242, 15.7830
1760, 142753, 6315.181, 15.7829
1761, 141049, 6315.120, 15.7827
1762, 138132, 6315.059, 15.7826
1763, 135334, 6314.998, 15.7824
1764, 133828, 6314.937, 15.7822
1765, 133968, 6314.876, 15.7821
1766, 135620, 6314.815, 15.7819
1767, 138551, 6314.753, 15.7818
1768, 141846, 6314.692, 15.7816
1769, 143559, 6314.631, 15.7815
1770, 142191, 6314.570, 15.7813
1771, 138617, 6314.509, 15.7812
1772, 135450, 6314.448, 15.7810
1773, 134250, 6314.387, 15.7809
1774, 134290, 6314.325, 15.7807
1775, 134367, 6314.264, 15.7806
1776, 134586, 6314.203, 15.7804
1777, 135469, 6314.142, 15.7803
1778, 136373, 6314.081, 15.7801
1779, 136229, 6314.020, 15.7800
1780, 135440, 6313.959, 15.7798
1781, 135500, 6313.898, 15.7796
1782, 136631, 6313.836, 15.7795
1783, 137270, 6313.775, 15.7793
1784, 136498, 6313.714, 15.7792
1785, 135759, 6313.653, 15.7790
1786, 137128, 6313.592, 15.7789
1787, 140552, 6313.531, 15.7787
1788, 143846, 6313.470, 15.7786
1789, 145200, 6313.408, 15.7784
1790, 144783, 6313.347, 15.7783
1791, 144019, 6313.286, 15.7781
1792, 144063, 6313.225, 15.7780
1793, 145014, 6313.164, 15.7778
1794, 145909, 6313.103, 15.7777
1795, 145319, 6313.042, 15.7775
1796, 142587, 6312.981, 15.7774
1797, 138669, 6312.919, 15.7772
1798, 135397, 6312.858, 15.7771
1799, 133749, 6312.797, 15.7769
1800, 133279, 6312.736, 15.7767
1801, 133230, 6312.675, 15.7766
1802, 133619, 6312.614, 15.7764
1803, 135012, 6312.553, 15.7763
1804, 137748, 6312.491, 15.7761
1805, 141709, 6312.430, 15.7760
1806, 146374, 6312.369, 15.7758
1807, 150769, 6312.308, 15.7757
1808, 153732, 6312.247, 15.7755
1809, 154601, 6312.186, 15.7754
1810, 153470, 6312.125, 15.7752
1811, 150720, 6312.064, 15.7751
1812, 146791, 6312.002, 15.7749
1813, 142641, 6311.941, 15.7748
1814, 139708, 6311.880, 15.7746
1815, 138785, 6311.819, 15.7745
1816, 139191, 6311.758, 15.7743
1817, 139620, 6311.697, 15.7741
1818, 139582, 6311.636, 15.7740
1819, 139555, 6311.575, 15.7738
1820, 140033, 6311.513, 15.7737
1821, 140985, 6311.452, 15.7735
1822, 142164, 6311.391, 15.7734
1823, 143379, 6311.330, 15.7732
1824, 144414, 6311.269, 15.7731
1825, 144972, 6311.208, 15.7729
1826, 144729, 6311.147, 15.7728
1827, 143393, 6311.085, 15.7726
1828, 141092, 6311.024, 15.7725
1829, 138927, 6310.963, 15.7723
1830, 138528, 6310.902, 15.7722
1831, 140413, 6310.841, 15.7720
1832, 143172, 6310.780, 15.7719
1833, 144952, 6310.719, 15.7717
1834, 145382, 6310.658, 15.7716
1835, 145306, 6310.596, 15.7714
1836, 145072, 6310.535, 15.7712
1837, 144228, 6310.474, 15.7711
1838, 142775, 6310.413, 15.7709
1839, 141491, 6310.352, 15.7708
1840, 140737, 6310.291, 15.7706
1841, 140007, 6310.230, 15.7705
1842, 139023, 6310.168, 15.7703
1843, 138292, 6310.107, 15.7702
1844, 138086, 6310.046, 15.7700
1845, 137908, 6309.985, 15.7699
1846, 137626, 6309.924, 15.7697
1847, 138260, 6309.863, 15.7696
1848, 140685, 6309.802, 15.7694
1849, 144146, 6309.741, 15.7693
1850, 147000, 6309.679, 15.7691
1851, 148509, 6309.618, 15.7690
1852, 149019, 6309.557, 15.7688
1853, 148826, 6309.496, 15.7686
1854, 147909, 6309.435, 15.7685
1855, 146645, 6309.374, 15.7683
1856, 145698, 6309.313, 15.7682
1857, 145116, 6309.251, 15.7680
1858, 144379, 6309.190, 15.7679
1859, 143451, 6309.129, 15.7677
1860, 142920, 6309.068, 15.7676
1861, 142871, 6309.007, 15.7674
1862, 142587, 6308.946, 15.7673
1863, 141861, 6308.885, 15.7671
1864, 141764, 6308.824, 15.7670
1865, 143342, 6308.762, 15.7668
1866, 146014, 6308.701, 15.7667
1867, 148073, 6308.640, 15.7665
1868, 148586, 6308.579, 15.7664
1869, 148108, 6308.518, 15.7662
1870, 147643, 6308.457, 15.7661
1871, 147605, 6308.396, 15.7659
1872, 147833, 6308.334, 15.7657
1873, 147923, 6308.273, 15.7656
1874, 147301, 6308.212, 15.7654
1875, 145568, 6308.151, 15.7653
1876, 143282, 6308.090, 15.7651
1877, 141962, 6308.029, 15.7650
1878, 142671, 6307.968, 15.7648
1879, 144667, 6307.907, 15.7647
1880, 145987, 6307.845, 15.7645
1881, 145457, 6307.784, 15.7644
1882, 143716, 6307.723, 15.7642
1883, 142174, 6307.662, 15.7641
1884, 141494, 6307.601, 15.7639
1885, 141427, 6307.540, 15.7638
1886, 141648, 6307.479, 15.7636
1887, 142098, 6307.417, 15.7635
1888, 142539, 6307.356, 15.7633
1889, 142412, 6307.295, 15.7631
1890, 141418, 6307.234, 15.7630
1891, 140029, 6307.173, 15.7628
1892, 139150, 6307.112, 15.7627
1893, 139394, 6307.051, 15.7625
1894, 140733, 6306.990, 15.7624
1895, 142667, 6306.928, 15.7622
1896, 144573, 6306.867, 15.7621
1897, 146019, 6306.806, 15.7619
1898, 146903, 6306.745, 15.7618
1899, 147318, 6306.684, 15.7616
1900, 147270, 6306.623, 15.7615
1901, 146644, 6306.562, 15.7613
1902, 145497, 6306.500, 15.7612
1903, 144228, 6306.439, 15.7610
1904, 143277, 6306.378, 15.7609
1905, 142752, 6306.317, 15.7607
1906, 142600, 6306.256, 15.7606
1907, 143104, 6306.195, 15.7604
1908, 144835, 6306.134, 15.7602
1909, 147849, 6306.073, 15.7601
1910, 151104, 6306.011, 15.7599
1911, 153106, 6305.950, 15.7598
1912, 153221, 6305.889, 15.7596
1913, 152074, 6305.828, 15.7595
1914, 150619, 6305.767, 15.7593
1915, 149278, 6305.706, 15.7592
1916, 148251, 6305.645, 15.7590
1917, 148053, 6305.583, 15.7589
1918, 148952, 6305.522, 15.7587
1919, 150084, 6305.461, 15.7586
1920, 150055, 6305.400, 15.7584
1921, 148604, 6305.339, 15.7583
1922, 146784, 6305.278, 15.7581
1923, 145185, 6305.217, 15.7580
1924, 142937, 6305.156, 15.7578
1925, 139251, 6305.094, 15.7576
1926, 135255, 6305.033, 15.7575
1927, 133225, 6304.972, 15.7573
1928, 134162, 6304.911, 15.7572
1929, 136944, 6304.850, 15.7570
1930, 139812, 6304.789, 15.7569
1931, 141855, 6304.728, 15.7567
1932, 143066, 6304.666, 15.7566
1933, 143775, 6304.605, 15.7564
1934, 144352, 6304.544, 15.7563
1935, 144959, 6304.483, 15.7561
1936, 145389, 6304.422, 15.7560
1937, 145516, 6304.361, 15.7558
1938, 145778, 6304.300, 15.7557
1939, 146594, 6304.239, 15.7555
1940, 147358, 6304.177, 15.7554
1941, 146874, 6304.116, 15.7552
1942, 145028, 6304.055, 15.7551
1943, 143282, 6303.994, 15.7549
1944, 143107, 6303.933, 15.7547
1945, 144503, 6303.872, 15.7546
1946, 146456, 6303.811, 15.7544
1947, 148204, 6303.749, 15.7543
1948, 149485, 6303.688, 15.7541
1949, 150080, 6303.627, 15.7540
1950, 149911, 6303.566, 15.7538
1951, 149471, 6303.505, 15.7537
1952, 149480, 6303.444, 15.7535
1953, 149958, 6303.383, 15.7534
1954, 149962, 6303.322, 15.7532
1955, 148454, 6303.260, 15.7531
1956, 145463, 6303.199, 15.7529
1957, 142424, 6303.138, 15.7528
1958, 141239, 6303.077, 15.7526
1959, 142698, 6303.016, 15.7525
1960, 145755, 6302.955, 15.7523
1961, 148638, 6302.894, 15.7521
1962, 150627, 6302.832, 15.7520
1963, 152373, 6302.771, 15.7518
1964, 154571, 6302.710, 15.7517
1965, 156956, 6302.649, 15.7515
1966, 158754, 6302.588, 15.7514
1967, 159473, 6302.527, 15.7512
1968, 158921, 6302.466, 15.7511
1969, 157018, 6302.405, 15.7509
1970, 154015, 6302.343, 15.7508
1971, 150493, 6302.282, 15.7506
1972, 146827, 6302.221, 15.7505
1973, 143108, 6302.160, 15.7503
1974, 139894, 6302.099, 15.7502
1975, 138359, 6302.038, 15.7500
1976, 139128, 6301.977, 15.7499
1977, 141470, 6301.915, 15.7497
1978, 144264, 6301.854, 15.7496
1979, 147233, 6301.793, 15.7494
1980, 150426, 6301.732, 15.7492
1981, 153015, 6301.671, 15.7491
1982, 153808, 6301.610, 15.7489
1983, 153047, 6301.549, 15.7488
1984, 152533, 6301.488, 15.7486
1985, 153355, 6301.426, 15.7485
1986, 154229, 6301.365, 15.7483
1987, 152990, 6301.304, 15.7482
1988, 149535, 6301.243, 15.7480
1989, 146456, 6301.182, 15.7479
1990, 146324, 6301.121, 15.7477
1991, 148837, 6301.060, 15.7476
1992, 151308, 6300.998, 15.7474
1993, 151864, 6300.937, 15.7473
1994, 151230, 6300.876, 15.7471
1995, 150954, 6300.815, 15.7470
1996, 150874, 6300.754, 15.7468
1997, 149577, 6300.693, 15.7466
1998, 146926, 6300.632, 15.7465
1999, 144528, 6300.571, 15.7463
2000, 143413, 6300.509, 15.7462
2001, 142647, 6300.448, 15.7460
2002, 140987, 6300.387, 15.7459
2003, 138775, 6300.326, 15.7457
2004, 137208, 6300.265, 15.7456
2005, 136629, 6300.204, 15.7454
2006, 136645, 6300.143, 15.7453
2007, 137300, 6300.082, 15.7451
2008, 138925, 6300.020, 15.7450
2009, 141137, 6299.959, 15.7448
2010, 143022, 6299.898, 15.7447
2011, 144188, 6299.837, 15.7445
2012, 144819, 6299.776, 15.7444
2013, 145061, 6299.715, 15.7442
2014, 145286, 6299.654, 15.7441
2015, 146536, 6299.592, 15.7439
2016, 149503, 6299.531, 15.7437
2017, 153208, 6299.470, 15.7436
2018, 155891, 6299.409, 15.7434
2019, 157184, 6299.348, 15.7433
2020, 158140, 6299.287, 15.7431
2021, 158985, 6299.226, 15.7430
2022, 158324, 6299.165, 15.7428
2023, 155255, 6299.103, 15.7427
2024, 151197, 6299.042, 15.7425
2025, 148668, 6298.981, 15.7424
2026, 148749, 6298.920, 15.7422
2027, 150354, 6298.859, 15.7421
2028, 151588, 6298.798, 15.7419
2029, 151347, 6298.737, 15.7418
2030, 149940, 6298.675, 15.7416
2031, 148532, 6298.614, 15.7415
2032, 147783, 6298.553, 15.7413
2033, 146998, 6298.492, 15.7411
2034, 145073, 6298.431, 15.7410
2035, 142218, 6298.370, 15.7408
2036, 139966, 6298.309, 15.7407
2037, 139245, 6298.248, 15.7405
2038, 139359, 6298.186, 15.7404
2039, 139311, 6298.125, 15.7402
2040, 139294, 6298.064, 15.7401
2041, 140145, 6298.003, 15.7399
2042, 141888, 6297.942, 15.7398
2043, 143642, 6297.881, 15.7396
2044, 144760, 6297.820, 15.7395
2045, 145396, 6297.758, 15.7393
2046, 146050, 6297.697, 15.7392
2047, 146959, 6297.636, 15.7390
2048, 147757, 6297.575, 15.7389
2049, 147546, 6297.514, 15.7387
2050, 145675, 6297.453, 15.7386
2051, 142861, 6297.392, 15.7384
2052, 141085, 6297.331, 15.7382
2053, 141758, 6297.269, 15.7381
2054, 144195, 6297.208, 15.7379
2055, 146426, 6297.147, 15.7378
2056, 147316, 6297.086, 15.7376
2057, 147316, 6297.025, 15.7375
2058, 147341, 6296.964, 15.7373
2059, 147677, 6296.903, 15.7372
2060, 148171, 6296.841, 15.7370
2061, 148867, 6296.780, 15.7369
2062, 149961, 6296.719, 15.7367
2063, 151298, 6296.658, 15.7366
2064, 152314, 6296.597, 15.7364
2065, 152642, 6296.536, 15.7363
2066, 152650, 6296.475, 15.7361
2067, 153167, 6296.414, 15.7360
2068, 154600, 6296.352, 15.7358
2069, 156515, 6296.291, 15.7356
2070, 158265, 6296.230, 15.7355
2071, 159737, 6296.169, 15.7353
2072, 161126, 6296.108, 15.7352
2073, 162266, 6296.047, 15.7350
2074, 162904, 6295.986, 15.7349
2075, 163550, 6295.924, 15.7347
2076, 165175, 6295.863, 15.7346
2077, 167705, 6295.802, 15.7344
2078, 169583, 6295.741, 15.7343
2079, 169395, 6295.680, 15.7341
2080, 167391, 6295.619, 15.7340
2081, 164852, 6295.558, 15.7338
2082, 162529, 6295.497, 15.7337
2083, 160466, 6295.435, 15.7335
2084, 158986, 6295.374, 15.7334
2085, 158825, 6295.313, 15.7332
2086, 160149, 6295.252, 15.7331
2087, 162025, 6295.191, 15.7329
2088, 163062, 6295.130, 15.7327
2089, 162285, 6295.069, 15.7326
2090, 159514, 6295.007, 15.7324
2091, 155455, 6294.946, 15.7323
2092, 151436, 6294.885, 15.7321
2093, 148543, 6294.824, 15.7320
2094, 146813, 6294.763, 15.7318
2095, 145507, 6294.702, 15.7317
2096, 144115, 6294.641, 15.7315
2097, 142749, 6294.580, 15.7314
2098, 141660, 6294.518, 15.7312
2099, 140886, 6294.457, 15.7311
2100, 140475, 6294.396, 15.7309
2101, 140569, 6294.335, 15.7308
2102, 141050, 6294.274, 15.7306
2103, 141486, 6294.213, 15.7305
2104, 141581, 6294.152, 15.7303
2105, 141425, 6294.090, 15.7301
2106, 141145, 6294.029, 15.7300
2107, 140687, 6293.968, 15.7298
2108, 140183, 6293.907, 15.7297
2109, 140190, 6293.846, 15.7295
2110, 141136, 6293.785, 15.7294
2111, 142678, 6293.724, 15.7292
2112, 144003, 6293.663, 15.7291
2113, 144805, 6293.601, 15.7289
2114, 145651, 6293.540, 15.7288
2115, 147190, 6293.479, 15.7286
2116, 149142, 6293.418, 15.7285
2117, 150371, 6293.357, 15.7283
2118, 150099, 6293.296, 15.7282
2119, 148861, 6293.235, 15.7280
2120, 148010, 6293.173, 15.7279
2121, 148254, 6293.112, 15.7277
2122, 149047, 6293.051, 15.7276
2123, 149509, 6292.990, 15.7274
2124, 149500, 6292.929, 15.7272
2125, 149396, 6292.868, 15.7271
2126, 149168, 6292.807, 15.7269
2127, 148362, 6292.746, 15.7268
2128, 146910, 6292.684, 15.7266
2129, 145349, 6292.623, 15.7265
2130, 144085, 6292.562, 15.7263
2131, 143048, 6292.501, 15.7262
2132, 142265, 6292.440, 15.7260
2133, 142143, 6292.379, 15.7259
2134, 142750, 6292.318, 15.7257
2135, 143370, 6292.256, 15.7256
2136, 143383, 6292.195, 15.7254
2137, 143157, 6292.134, 15.7253
2138, 143370, 6292.073, 15.7251
2139, 143800, 6292.012, 15.7250
2140, 143675, 6291.951, 15.7248
2141, 143082, 6291.890, 15.7246
2142, 143002, 6291.829, 15.7245
2143, 143770, 6291.767, 15.7243
2144, 144506, 6291.706, 15.7242
2145, 144502, 6291.645, 15.7240
2146, 144222, 6291.584, 15.7239
2147, 144248, 6291.523, 15.7237
2148, 144086, 6291.462, 15.7236
2149, 142982, 6291.401, 15.7234
2150, 141322, 6291.339, 15.7233
2151, 140177, 6291.278, 15.7231
2152, 139816, 6291.217, 15.7230
2153, 139786, 6291.156, 15.7228
2154, 140174, 6291.095, 15.7227
2155, 141464, 6291.034, 15.7225
2156, 143135, 6290.973, 15.7224
2157, 143829, 6290.912, 15.7222
2158, 143328, 6290.850, 15.7221
2159, 143075, 6290.789, 15.7219
2160, 144113, 6290.728, 15.7217
2161, 145662, 6290.667, 15.7216
2162, 146482, 6290.606, 15.7214
2163, 146557, 6290.545, 15.7213
2164, 146438, 6290.484, 15.7211
2165, 146030, 6290.422, 15.7210
2166, 145312, 6290.361, 15.7208
2167, 145403, 6290.300, 15.7207
2168, 147376, 6290.239, 15.7205
2169, 150398, 6290.178, 15.7204
2170, 152544, 6290.117, 15.7202
2171, 153247, 6290.056, 15.7201
2172, 153511, 6289.995, 15.7199
2173, 153810, 6289.933, 15.7198
2174, 153436, 6289.872, 15.7196
2175, 152190, 6289.811, 15.7195
2176, 151060, 6289.750, 15.7193
2177, 150423, 6289.689, 15.7191
2178, 148920, 6289.628, 15.7190
2179, 145201, 6289.567, 15.7188
2180, 140037, 6289.506, 15.7187
2181, 135731, 6289.444, 15.7185
2182, 133840, 6289.383, 15.7184
2183, 134196, 6289.322, 15.7182
2184, 135724, 6289.261, 15.7181
2185, 137588, 6289.200, 15.7179
2186, 139710, 6289.139, 15.7178
2187, 142597, 6289.078, 15.7176
2188, 146497, 6289.016, 15.7175
2189, 150626, 6288.955, 15.7173
2190, 153681, 6288.894, 15.7172
2191, 155170, 6288.833, 15.7170
2192, 155599, 6288.772, 15.7169
2193, 155220, 6288.711, 15.7167
2194, 153615, 6288.650, 15.7165
2195, 150906, 6288.589, 15.7164
2196, 148354, 6288.527, 15.7162
2197, 146890, 6288.466, 15.7161
2198, 145837, 6288.405, 15.7159
2199, 144076, 6288.344, 15.7158
2200, 141947, 6288.283, 15.7156
2201, 141019, 6288.222, 15.7155
2202, 142264, 6288.161, 15.7153
2203, 145254, 6288.099, 15.7152
2204, 148828, 6288.038, 15.7150
2205, 151635, 6287.977, 15.7149
2206, 152387, 6287.916, 15.7147
2207, 150731, 6287.855, 15.7146
2208, 148034, 6287.794, 15.7144
2209, 146360, 6287.733, 15.7143
2210, 146330, 6287.672, 15.7141
2211, 146551, 6287.610, 15.7140
2212, 145393, 6287.549, 15.7138
2213, 142809, 6287.488, 15.7136
2214, 140114, 6287.427, 15.7135
2215, 138463, 6287.366, 15.7133
2216, 137976, 6287.305, 15.7132
2217, 138228, 6287.244, 15.7130
2218, 139131, 6287.182, 15.7129
2219, 141012, 6287.121, 15.7127
2220, 143808, 6287.060, 15.7126
2221, 146545, 6286.999, 15.7124
2222, 148065, 6286.938, 15.7123
2223, 148170, 6286.877, 15.7121
2224, 147581, 6286.816, 15.7120
2225, 146948, 6286.755, 15.7118
2226, 146617, 6286.693, 15.7117
2227, 147265, 6286.632, 15.7115
2228, 149549, 6286.571, 15.7114
2229, 152688, 6286.510, 15.7112
2230, 154569, 6286.449, 15.7110
2231, 154160, 6286.388, 15.7109
2232, 152884, 6286.327, 15.7107
2233, 152644, 6286.265, 15.7106
2234, 153331, 6286.204, 15.7104
2235, 153485, 6286.143, 15.7103
2236, 152629, 6286.082, 15.7101
2237, 151389, 6286.021, 15.7100
2238, 149776, 6285.960, 15.7098
2239, 147210, 6285.899, 15.7097
2240, 144383, 6285.838, 15.7095
2241, 143269, 6285.776, 15.7094
2242, 144585, 6285.715, 15.7092
2243, 146574, 6285.654, 15.7091
2244, 147173, 6285.593, 15.7089
2245, 146435, 6285.532, 15.7088
2246, 145941, 6285.471, 15.7086
2247, 146532, 6285.410, 15.7085
2248, 147466, 6285.348, 15.7083
2249, 147393, 6285.287, 15.7081
2250, 145409, 6285.226, 15.7080
2251, 141513, 6285.165, 15.7078
2252, 136782, 6285.104, 15.7077
2253, 133051, 6285.043, 15.7075
2254, 131928, 6284.982, 15.7074
2255, 133926, 6284.921, 15.7072
2256, 138502, 6284.859, 15.7071
2257, 144554, 6284.798, 15.7069
2258, 150648, 6284.737, 15.7068
2259, 155178, 6284.676, 15.7066
2260, 156941, 6284.615, 15.7065
2261, 155867, 6284.554, 15.7063
2262, 153189, 6284.493, 15.7062
2263, 150752, 6284.431, 15.7060
2264, 149717, 6284.370, 15.7059
2265, 149719, 6284.309, 15.7057
2266, 149560, 6284.248, 15.7055
2267, 148946, 6284.187, 15.7054
2268, 148991, 6284.126, 15.7052
2269, 150537, 6284.065, 15.7051
2270, 152582, 6284.004, 15.7049
2271, 153341, 6283.942, 15.7048
2272, 152430, 6283.881, 15.7046
2273, 150825, 6283.820, 15.7045
2274, 148916, 6283.759, 15.7043
2275, 146118, 6283.698, 15.7042
2276, 142684, 6283.637, 15.7040
2277, 140359, 6283.576, 15.7039
2278, 140434, 6283.514, 15.7037
2279, 142228, 6283.453, 15.7036
2280, 144369, 6283.392, 15.7034
2281, 146581, 6283.331, 15.7033
2282, 149154, 6283.270, 15.7031
2283, 151533, 6283.209, 15.7030
2284, 152765, 6283.148, 15.7028
2285, 153030, 6283.087, 15.7026
2286, 153453, 6283.025, 15.7025
2287, 154360, 6282.964, 15.7023
2288, 154686, 6282.903, 15.7022
2289, 153357, 6282.842, 15.7020
2290, 150614, 6282.781, 15.7019
2291, 147843, 6282.720, 15.7017
2292, 146580, 6282.659, 15.7016
2293, 147665, 6282.597, 15.7014
2294, 150689, 6282.536, 15.7013
2295, 154018, 6282.475, 15.7011
2296, 155785, 6282.414, 15.7010
2297, 155213, 6282.353, 15.7008
2298, 152931, 6282.292, 15.7007
2299, 150034, 6282.231, 15.7005
2300, 147181, 6282.170, 15.7004
2301, 144633, 6282.108, 15.7002
2302, 142774, 6282.047, 15.7000
2303, 142145, 6281.986, 15.6999
2304, 142871, 6281.925, 15.6997
2305, 144274, 6281.864, 15.6996
2306, 145389, 6281.803, 15.6994
2307, 145949, 6281.742, 15.6993
2308, 146572, 6281.680, 15.6991
2309, 147715, 6281.619, 15.6990
2310, 148772, 6281.558, 15.6988
2311, 148776, 6281.497, 15.6987
2312, 147783, 6281.436, 15.6985
2313, 146867, 6281.375, 15.6984
2314, 146633, 6281.314, 15.6982
2315, 146502, 6281.253, 15.6981
2316, 145742, 6281.191, 15.6979
2317, 144603, 6281.130, 15.6978
2318, 144043, 6281.069, 15.6976
2319, 144809, 6281.008, 15.6975
2320, 147054, 6280.947, 15.6973
2321, 150284, 6280.886, 15.6971
2322, 153265, 6280.825, 15.6970
2323, 154531, 6280.763, 15.6968
2324, 153566, 6280.702, 15.6967
2325, 151216, 6280.641, 15.6965
2326, 148672, 6280.580, 15.6964
2327, 146458, 6280.519, 15.6962
2328, 144667, 6280.458, 15.6961
2329, 143481, 6280.397, 15.6959
2330, 142838, 6280.336, 15.6958
2331, 142110, 6280.274, 15.6956
2332, 140763, 6280.213, 15.6955
2333, 138978, 6280.152, 15.6953
2334, 137147, 6280.091, 15.6952
2335, 135288, 6280.030, 15.6950
2336, 133633, 6279.969, 15.6949
2337, 133220, 6279.908, 15.6947
2338, 134901, 6279.846, 15.6945
2339, 137976, 6279.785, 15.6944
2340, 140740, 6279.724, 15.6942
2341, 142408, 6279.663, 15.6941
2342, 143802, 6279.602, 15.6939
2343, 146029, 6279.541, 15.6938
2344, 149008, 6279.480, 15.6936
2345, 151398, 6279.419, 15.6935
2346, 151675, 6279.357, 15.6933
2347, 149479, 6279.296, 15.6932
2348, 146237, 6279.235, 15.6930
2349, 144148, 6279.174, 15.6929
2350, 144144, 6279.113, 15.6927
2351, 145165, 6279.052, 15.6926
2352, 145837, 6278.991, 15.6924
2353, 146076, 6278.929, 15.6923
2354, 146276, 6278.868, 15.6921
2355, 145733, 6278.807, 15.6920
2356, 143290, 6278.746, 15.6918
2357, 139341, 6278.685, 15.6916
2358, 135753, 6278.624, 15.6915
2359, 133637, 6278.563, 15.6913
2360, 132396, 6278.502, 15.6912
2361, 131247, 6278.440, 15.6910
2362, 130474, 6278.379, 15.6909
2363, 130625, 6278.318, 15.6907
2364, 131497, 6278.257, 15.6906
2365, 132614, 6278.196, 15.6904
2366, 133936, 6278.135, 15.6903
2367, 135358, 6278.074, 15.6901
2368, 136079, 6278.013, 15.6900
2369, 135368, 6277.951, 15.6898
2370, 133734, 6277.890, 15.6897
2371, 132786, 6277.829, 15.6895
2372, 133875, 6277.768, 15.6894
2373, 137027, 6277.707, 15.6892
2374, 141059, 6277.646, 15.6890
2375, 144639, 6277.585, 15.6889
2376, 147364, 6277.523, 15.6887
2377, 149680, 6277.462, 15.6886
2378, 151542, 6277.401, 15.6884
2379, 151748, 6277.340, 15.6883
2380, 149512, 6277.279, 15.6881
2381, 146351, 6277.218, 15.6880
2382, 145142, 6277.157, 15.6878
2383, 147002, 6277.096, 15.6877
2384, 150232, 6277.034, 15.6875
2385, 152688, 6276.973, 15.6874
2386, 153956, 6276.912, 15.6872
2387, 154546, 6276.851, 15.6871
2388, 154229, 6276.790, 15.6869
2389, 152533, 6276.729, 15.6868
2390, 150221, 6276.668, 15.6866
2391, 148964, 6276.606, 15.6865
2392, 149612, 6276.545, 15.6863
2393, 151549, 6276.484, 15.6861
2394, 153473, 6276.423, 15.6860
2395, 154101, 6276.362, 15.6858
2396, 152530, 6276.301, 15.6857
2397, 148924, 6276.240, 15.6855
2398, 144825, 6276.179, 15.6854
2399, 141989, 6276.117, 15.6852
2400, 140844, 6276.056, 15.6851
2401, 140632, 6275.995, 15.6849
2402, 140778, 6275.934, 15.6848
2403, 141340, 6275.873, 15.6846
2404, 142312, 6275.812, 15.6845
2405, 143443, 6275.751, 15.6843
2406, 144884, 6275.689, 15.6842
2407, 147122, 6275.628, 15.6840
2408, 149956, 6275.567, 15.6839
2409, 152218, 6275.506, 15.6837
2410, 152903, 6275.445, 15.6835
2411, 152112, 6275.384, 15.6834
2412, 150643, 6275.323, 15.6832
2413, 149071, 6275.262, 15.6831
2414, 147529, 6275.200, 15.6829
2415, 145995, 6275.139, 15.6828
2416, 144481, 6275.078, 15.6826
2417, 143163, 6275.017, 15.6825
2418, 142461, 6274.956, 15.6823
2419, 142688, 6274.895, 15.6822
2420, 143512, 6274.834, 15.6820
2421, 144062, 6274.772, 15.6819
2422, 143766, 6274.711, 15.6817
2423, 142811, 6274.650, 15.6816
2424, 141674, 6274.589, 15.6814
2425, 140582, 6274.528, 15.6813
2426, 139651, 6274.467, 15.6811
2427, 139258, 6274.406, 15.6810
2428, 139906, 6274.345, 15.6808
2429, 141789, 6274.283, 15.6806
2430, 144663, 6274.222, 15.6805
2431, 148003, 6274.161, 15.6803
2432, 151121, 6274.100, 15.6802
2433, 153304, 6274.039, 15.6800
2434, 154100, 6273.978, 15.6799
2435, 153569, 6273.917, 15.6797
2436, 152237, 6273.855, 15.6796
2437, 150796, 6273.794, 15.6794
2438, 149782, 6273.733, 15.6793
2439, 149361, 6273.672, 15.6791
2440, 149330, 6273.611, 15.6790
2441, 149354, 6273.550, 15.6788
2442, 149239, 6273.489, 15.6787
2443, 148984, 6273.428, 15.6785
2444, 148724, 6273.366, 15.6784
2445, 148757, 6273.305, 15.6782
2446, 149503, 6273.244, 15.6780
2447, 151175, 6273.183, 15.6779
2448, 153361, 6273.122, 15.6777
2449, 155066, 6273.061, 15.6776
2450, 155311, 6273.000, 15.6774
2451, 153822, 6272.938, 15.6773
2452, 151266, 6272.877, 15.6771
2453, 148857, 6272.816, 15.6770
2454, 147593, 6272.755, 15.6768
2455, 147742, 6272.694, 15.6767
2456, 148926, 6272.633, 15.6765
2457, 150396, 6272.572, 15.6764
2458, 151060, 6272.511, 15.6762
2459, 149709, 6272.449, 15.6761
2460, 146036, 6272.388, 15.6759
2461, 141530, 6272.327, 15.6758
2462, 138581, 6272.266, 15.6756
2463, 138223, 6272.205, 15.6755
2464, 139228, 6272.144, 15.6753
2465, 139728, 6272.083, 15.6751
2466, 139122, 6272.021, 15.6750
2467, 137983, 6271.960, 15.6748
2468, 136978, 6271.899, 15.6747
2469, 136838, 6271.838, 15.6745
2470, 138666, 6271.777, 15.6744
2471, 142869, 6271.716, 15.6742
2472, 147808, 6271.655, 15.6741
2473, 150876, 6271.594, 15.6739
2474, 151249, 6271.532, 15.6738
2475, 150589, 6271.471, 15.6736
2476, 150657, 6271.410, 15.6735
2477, 151245, 6271.349, 15.6733
2478, 151068, 6271.288, 15.6732
2479, 149841, 6271.227, 15.6730
2480, 148420, 6271.166, 15.6729
2481, 147245, 6271.104, 15.6727
2482, 145608, 6271.043, 15.6725
2483, 142719, 6270.982, 15.6724
2484, 139119, 6270.921, 15.6722
2485, 136752, 6270.860, 15.6721
2486, 137510, 6270.799, 15.6719
2487, 141619, 6270.738, 15.6718
2488, 147469, 6270.677, 15.6716
2489, 153076, 6270.615, 15.6715
2490, 157375, 6270.554, 15.6713
2491, 159906, 6270.493, 15.6712
2492, 160052, 6270.432, 15.6710
2493, 157642, 6270.371, 15.6709
2494, 154084, 6270.310, 15.6707
2495, 151626, 6270.249, 15.6706
2496, 151177, 6270.187, 15.6704
2497, 151714, 6270.126, 15.6703
2498, 151953, 6270.065, 15.6701
2499, 151509, 6270.004, 15.6700
2500, 150171, 6269.943, 15.6698
2501, 147476, 6269.882, 15.6696
2502, 143777, 6269.821, 15.6695
2503, 140618, 6269.760, 15.6693
2504, 139094, 6269.698, 15.6692
2505, 138732, 6269.637, 15.6690
2506, 138845, 6269.576, 15.6689
2507, 139865, 6269.515, 15.6687
2508, 142101, 6269.454, 15.6686
2509, 144230, 6269.393, 15.6684
2510, 144619, 6269.332, 15.6683
2511, 143559, 6269.270, 15.6681
2512, 142642, 6269.209, 15.6680
2513, 142456, 6269.148, 15.6678
2514, 142552, 6269.087, 15.6677
2515, 143191, 6269.026, 15.6675
2516, 145049, 6268.965, 15.6674
2517, 147247, 6268.904, 15.6672
2518, 147875, 6268.843, 15.6670
2519, 146968, 6268.781, 15.6669
2520, 146861, 6268.720, 15.6667
2521, 148723, 6268.659, 15.6666
2522, 150693, 6268.598, 15.6664
2523, 150731, 6268.537, 15.6663
2524, 149560, 6268.476, 15.6661
2525, 149103, 6268.415, 15.6660
2526, 149326, 6268.353, 15.6658
2527, 148660, 6268.292, 15.6657
2528, 146797, 6268.231, 15.6655
2529, 145113, 6268.170, 15.6654
2530, 144505, 6268.109, 15.6652
2531, 144583, 6268.048, 15.6651
2532, 145005, 6267.987, 15.6649
2533, 145921, 6267.926, 15.6648
2534, 146824, 6267.864, 15.6646
2535, 146474, 6267.803, 15.6645
2536, 144646, 6267.742, 15.6643
2537, 142817, 6267.681, 15.6641
2538, 142386, 6267.620, 15.6640
2539, 143037, 6267.559, 15.6638
2540, 143574, 6267.498, 15.6637
2541, 143660, 6267.437, 15.6635
2542, 143903, 6267.375, 15.6634
2543, 144637, 6267.314, 15.6632
2544, 145427, 6267.253, 15.6631
2545, 145776, 6267.192, 15.6629
2546, 145774, 6267.131, 15.6628
2547, 145933, 6267.070, 15.6626
2548, 146619, 6267.009, 15.6625
2549, 147725, 6266.947, 15.6623
2550, 148853, 6266.886, 15.6622
2551, 149843, 6266.825, 15.6620
2552, 150997, 6266.764, 15.6619
2553, 152593, 6266.703, 15.6617
2554, 154229, 6266.642, 15.6615
2555, 155033, 6266.581, 15.6614
2556, 154585, 6266.520, 15.6612
2557, 153366, 6266.458, 15.6611
2558, 152180, 6266.397, 15.6609
2559, 151339, 6266.336, 15.6608
2560, 150481, 6266.275, 15.6606
2561, 148952, 6266.214, 15.6605
2562, 146327, 6266.153, 15.6603
2563, 142905, 6266.092, 15.6602
2564, 139828, 6266.030, 15.6600
2565, 138469, 6265.969, 15.6599
2566, 139499, 6265.908, 15.6597
2567, 142545, 6265.847, 15.6596
2568, 146712, 6265.786, 15.6594
2569, 151169, 6265.725, 15.6593
2570, 155266, 6265.664, 15.6591
2571, 158421, 6265.603, 15.6590
2572, 160159, 6265.541, 15.6588
2573, 160296, 6265.480, 15.6586
2574, 159088, 6265.419, 15.6585
2575, 157164, 6265.358, 15.6583
2576, 155079, 6265.297, 15.6582
2577, 152832, 6265.236, 15.6580
2578, 150207, 6265.175, 15.6579
2579, 147729, 6265.113, 15.6577
2580, 146611, 6265.052, 15.6576
2581, 147197, 6264.991, 15.6574
2582, 148129, 6264.930, 15.6573
2583, 148049, 6264.869, 15.6571
2584, 147666, 6264.808, 15.6570
2585, 148690, 6264.747, 15.6568
2586, 150852, 6264.686, 15.6567
2587, 151615, 6264.624, 15.6565
2588, 149456, 6264.563, 15.6564
2589, 145934, 6264.502, 15.6562
2590, 143505, 6264.441, 15.6560
2591, 142569, 6264.380, 15.6559
2592, 141922, 6264.319, 15.6557
2593, 141173, 6264.258, 15.6556
2594, 141028, 6264.196, 15.6554
2595, 141661, 6264.135, 15.6553
2596, 142506, 6264.074, 15.6551
2597, 143690, 6264.013, 15.6550
2598, 146187, 6263.952, 15.6548
2599, 150124, 6263.891, 15.6547
2600, 154141, 6263.830, 15.6545
2601, 156882, 6263.769, 15.6544
2602, 158266, 6263.707, 15.6542
2603, 158900, 6263.646, 15.6541
2604, 159130, 6263.585, 15.6539
2605, 159163, 6263.524, 15.6538
2606, 159318, 6263.463, 15.6536
2607, 159591, 6263.402, 15.6535
2608, 159584, 6263.341, 15.6533
2609, 159317, 6263.279, 15.6531
2610, 159495, 6263.218, 15.6530
2611, 160477, 6263.157, 15.6528
2612, 161583, 6263.096, 15.6527
2613, 161929, 6263.035, 15.6525
2614, 161377, 6262.974, 15.6524
2615, 160128, 6262.913, 15.6522
2616, 157927, 6262.852, 15.6521
2617, 154364, 6262.790, 15.6519
2618, 149667, 6262.729, 15.6518
2619, 144780, 6262.668, 15.6516
2620, 140947, 6262.607, 15.6515
2621, 139364, 6262.546, 15.6513
2622, 140429, 6262.485, 15.6512
2623, 142854, 6262.424, 15.6510
2624, 144378, 6262.362, 15.6509
2625, 144201, 6262.301, 15.6507
2626, 144003, 6262.240, 15.6505
2627, 145678, 6262.179, 15.6504
2628, 148850, 6262.118, 15.6502
2629, 151756, 6262.057, 15.6501
2630, 153779, 6261.996, 15.6499
2631, 155581, 6261.935, 15.6498
2632, 157194, 6261.873, 15.6496
2633, 157906, 6261.812, 15.6495
2634, 158006, 6261.751, 15.6493
2635, 158698, 6261.690, 15.6492
2636, 159788, 6261.629, 15.6490
2637, 159276, 6261.568, 15.6489
2638, 156165, 6261.507, 15.6487
2639, 152136, 6261.445, 15.6486
2640, 149319, 6261.384, 15.6484
2641, 147810, 6261.323, 15.6483
2642, 146735, 6261.262, 15.6481
2643, 146460, 6261.201, 15.6480
2644, 147916, 6261.140, 15.6478
2645, 150431, 6261.079, 15.6476
2646, 152120, 6261.018, 15.6475
2647, 152242, 6260.956, 15.6473
2648, 151586, 6260.895, 15.6472
2649, 150629, 6260.834, 15.6470
2650, 149058, 6260.773, 15.6469
2651, 147338, 6260.712, 15.6467
2652, 147002, 6260.651, 15.6466
2653, 148626, 6260.590, 15.6464
2654, 150802, 6260.528, 15.6463
2655, 151979, 6260.467, 15.6461
2656, 152287, 6260.406, 15.6460
2657, 152624, 6260.345, 15.6458
2658, 152896, 6260.284, 15.6457
2659, 152312, 6260.223, 15.6455
2660, 150943, 6260.162, 15.6454
2661, 149840, 6260.101, 15.6452
2662, 149687, 6260.039, 15.6450
2663, 150142, 6259.978, 15.6449
2664, 150456, 6259.917, 15.6447
2665, 150089, 6259.856, 15.6446
2666, 148782, 6259.795, 15.6444
2667, 146663, 6259.734, 15.6443
2668, 144412, 6259.673, 15.6441
2669, 142849, 6259.611, 15.6440
2670, 142251, 6259.550, 15.6438
2671, 142249, 6259.489, 15.6437
2672, 142223, 6259.428, 15.6435
2673, 141528, 6259.367, 15.6434
2674, 139751, 6259.306, 15.6432
2675, 137438, 6259.245, 15.6431
2676, 136398, 6259.184, 15.6429
2677, 138374, 6259.122, 15.6428
2678, 143068, 6259.061, 15.6426
2679, 148047, 6259.000, 15.6425
2680, 150990, 6258.939, 15.6423
2681, 151645, 6258.878, 15.6421
2682, 151368, 6258.817, 15.6420
2683, 151334, 6258.756, 15.6418
2684, 151851, 6258.694, 15.6417
2685, 153034, 6258.633, 15.6415
2686, 155110, 6258.572, 15.6414
2687, 157708, 6258.511, 15.6412
2688, 159497, 6258.450, 15.6411
2689, 159278, 6258.389, 15.6409
2690, 157354, 6258.328, 15.6408
2691, 155321, 6258.267, 15.6406
2692, 154410, 6258.205, 15.6405
2693, 154394, 6258.144, 15.6403
2694, 154184, 6258.083, 15.6402
2695, 153007, 6258.022, 15.6400
2696, 150735, 6257.961, 15.6399
2697, 147644, 6257.900, 15.6397
2698, 144518, 6257.839, 15.6395
2699, 142667, 6257.777, 15.6394
2700, 142843, 6257.716, 15.6392
2701, 143959, 6257.655, 15.6391
2702, 143753, 6257.594, 15.6389
2703, 141317, 6257.533, 15.6388
2704, 138453, 6257.472, 15.6386
2705, 137943, 6257.411, 15.6385
2706, 140748, 6257.350, 15.6383
2707, 145430, 6257.288, 15.6382
2708, 149937, 6257.227, 15.6380
2709, 153280, 6257.166, 15.6379
2710, 155640, 6257.105, 15.6377
2711, 157705, 6257.044, 15.6376
2712, 160090, 6256.983, 15.6374
2713, 162756, 6256.922, 15.6373
2714, 164684, 6256.860, 15.6371
2715, 164524, 6256.799, 15.6369
2716, 161885, 6256.738, 15.6368
2717, 157799, 6256.677, 15.6366
2718, 153793, 6256.616, 15.6365
2719, 150864, 6256.555, 15.6363
2720, 149358, 6256.494, 15.6362
2721, 149153, 6256.433, 15.6360
2722, 149492, 6256.371, 15.6359
2723, 149172, 6256.310, 15.6357
2724, 147729, 6256.249, 15.6356
2725, 146364, 6256.188, 15.6354
2726, 146931, 6256.127, 15.6353
2727, 149802, 6256.066, 15.6351
2728, 153246, 6256.005, 15.6350
2729, 155220, 6255.944, 15.6348
2730, 155333, 6255.882, 15.6347
2731, 154624, 6255.821, 15.6345
2732, 153797, 6255.760, 15.6344
2733, 152461, 6255.699, 15.6342
2734, 150185, 6255.638, 15.6340
2735, 147493, 6255.577, 15.6339
2736, 145268, 6255.516, 15.6337
2737, 143692, 6255.454, 15.6336
2738, 142586, 6255.393, 15.6334
2739, 142586, 6255.332, 15.6333
2740, 144852, 6255.271, 15.6331
2741, 149112, 6255.210, 15.6330
2742, 152901, 6255.149, 15.6328
2743, 153755, 6255.088, 15.6327
2744, 151833, 6255.027, 15.6325
2745, 149449, 6254.965, 15.6324
2746, 148154, 6254.904, 15.6322
2747, 147471, 6254.843, 15.6321
2748, 146766, 6254.782, 15.6319
2749, 146939, 6254.721, 15.6318
2750, 149158, 6254.660, 15.6316
2751, 152707, 6254.599, 15.6314
2752, 155517, 6254.537, 15.6313
2753, 156731, 6254.476, 15.6311
2754, 157418, 6254.415, 15.6310
2755, 158574, 6254.354, 15.6308
2756, 159734, 6254.293, 15.6307
2757, 160168, 6254.232, 15.6305
2758, 160334, 6254.171, 15.6304
2759, 161099, 6254.110, 15.6302
2760, 162266, 6254.048, 15.6301
2761, 163017, 6253.987, 15.6299
2762, 163243, 6253.926, 15.6298
2763, 163141, 6253.865, 15.6296
2764, 161870, 6253.804, 15.6295
2765, 158374, 6253.743, 15.6293
2766, 153758, 6253.682, 15.6292
2767, 151050, 6253.620, 15.6290
2768, 151557, 6253.559, 15.6289
2769, 152805, 6253.498, 15.6287
2770, 151494, 6253.437, 15.6285
2771, 147604, 6253.376, 15.6284
2772, 144099, 6253.315, 15.6282
2773, 143131, 6253.254, 15.6281
2774, 144092, 6253.193, 15.6279
2775, 145275, 6253.131, 15.6278
2776, 145757, 6253.070, 15.6276
2777, 145344, 6253.009, 15.6275
2778, 144159, 6252.948, 15.6273
2779, 142928, 6252.887, 15.6272
2780, 142613, 6252.826, 15.6270
2781, 143083, 6252.765, 15.6269
2782, 143065, 6252.703, 15.6267
2783, 142000, 6252.642, 15.6266
2784, 141094, 6252.581, 15.6264
2785, 141803, 6252.520, 15.6263
2786, 144086, 6252.459, 15.6261
2787, 146862, 6252.398, 15.6259
2788, 149346, 6252.337, 15.6258
2789, 151094, 6252.276, 15.6256
2790, 151476, 6252.214, 15.6255
2791, 150325, 6252.153, 15.6253
2792, 148769, 6252.092, 15.6252
2793, 148337, 6252.031, 15.6250
2794, 149329, 6251.970, 15.6249
2795, 150794, 6251.909, 15.6247
2796, 151884, 6251.848, 15.6246
2797, 152445, 6251.786, 15.6244
2798, 152476, 6251.725, 15.6243
2799, 151830, 6251.664, 15.6241
2800, 150427, 6251.603, 15.6240
2801, 148247, 6251.542, 15.6238
2802, 145305, 6251.481, 15.6237
2803, 142128, 6251.420, 15.6235
2804, 139756, 6251.359, 15.6234
2805, 138614, 6251.297, 15.6232
2806, 137910, 6251.236, 15.6230
2807, 137002, 6251.175, 15.6229
2808, 136776, 6251.114, 15.6227
2809, 138583, 6251.053, 15.6226
2810, 142267, 6250.992, 15.6224
2811, 146344, 6250.931, 15.6223
2812, 149676, 6250.869, 15.6221
2813, 151704, 6250.808, 15.6220
2814, 151695, 6250.747, 15.6218
2815, 149594, 6250.686, 15.6217
2816, 147372, 6250.625, 15.6215
2817, 147443, 6250.564, 15.6214
2818, 149463, 6250.503, 15.6212
2819, 150659, 6250.442, 15.6211
2820, 149746, 6250.380, 15.6209
2821, 148418, 6250.319, 15.6208
2822, 148206, 6250.258, 15.6206
2823, 148178, 6250.197, 15.6204
2824, 147136, 6250.136, 15.6203
2825, 146033, 6250.075, 15.6201
2826, 146249, 6250.014, 15.6200
2827, 147053, 6249.952, 15.6198
2828, 146958, 6249.891, 15.6197
2829, 146453, 6249.830, 15.6195
2830, 147077, 6249.769, 15.6194
2831, 148479, 6249.708, 15.6192
2832, 148832, 6249.647, 15.6191
2833, 147952, 6249.586, 15.6189
2834, 147662, 6249.525, 15.6188
2835, 148800, 6249.463, 15.6186
2836, 149953, 6249.402, 15.6185
2837, 149765, 6249.341, 15.6183
2838, 148718, 6249.280, 15.6182
2839, 147875, 6249.219, 15.6180
2840, 147312, 6249.158, 15.6179
2841, 146731, 6249.097, 15.6177
2842, 146421, 6249.035, 15.6175
2843, 146653, 6248.974, 15.6174
2844, 146889, 6248.913, 15.6172
2845, 146422, 6248.852, 15.6171
2846, 145337, 6248.791, 15.6169
2847, 144315, 6248.730, 15.6168
2848, 143973, 6248.669, 15.6166
2849, 144654, 6248.608, 15.6165
2850, 146227, 6248.546, 15.6163
2851, 147833, 6248.485, 15.6162
2852, 148533, 6248.424, 15.6160
2853, 148489, 6248.363, 15.6159
2854, 148794, 6248.302, 15.6157
2855, 149935, 6248.241, 15.6156
2856, 151219, 6248.180, 15.6154
2857, 151867, 6248.118, 15.6153
2858, 151646, 6248.057, 15.6151
2859, 150155, 6247.996, 15.6149
2860, 146778, 6247.935, 15.6148
2861, 142162, 6247.874, 15.6146
2862, 138696, 6247.813, 15.6145
2863, 138457, 6247.752, 15.6143
2864, 141194, 6247.691, 15.6142
2865, 144995, 6247.629, 15.6140
2866, 148312, 6247.568, 15.6139
2867, 150679, 6247.507, 15.6137
2868, 152194, 6247.446, 15.6136
2869, 153196, 6247.385, 15.6134
2870, 153975, 6247.324, 15.6133
2871, 154188, 6247.263, 15.6131
2872, 153206, 6247.201, 15.6130
2873, 151626, 6247.140, 15.6128
2874, 151339, 6247.079, 15.6127
2875, 153069, 6247.018, 15.6125
2876, 154860, 6246.957, 15.6124
2877, 154515, 6246.896, 15.6122
2878, 152770, 6246.835, 15.6120
2879, 152284, 6246.774, 15.6119
2880, 153839, 6246.712, 15.6117
2881, 155436, 6246.651, 15.6116
2882, 155261, 6246.590, 15.6114
2883, 153671, 6246.529, 15.6113
2884, 151775, 6246.468, 15.6111
2885, 149796, 6246.407, 15.6110
2886, 147715, 6246.346, 15.6108
2887, 146108, 6246.284, 15.6107
2888, 145196, 6246.223, 15.6105
2889, 144144, 6246.162, 15.6104
2890, 142429, 6246.101, 15.6102
2891, 141087, 6246.040, 15.6101
2892, 141415, 6245.979, 15.6099
2893, 142990, 6245.918, 15.6098
2894, 144178, 6245.857, 15.6096
2895, 144181, 6245.795, 15.6094
2896, 143524, 6245.734, 15.6093
2897, 142736, 6245.673, 15.6091
2898, 141797, 6245.612, 15.6090
2899, 140850, 6245.551, 15.6088
2900, 140402, 6245.490, 15.6087
2901, 140568, 6245.429, 15.6085
2902, 141008, 6245.367, 15.6084
2903, 141885, 6245.306, 15.6082
2904, 144007, 6245.245, 15.6081
2905, 147499, 6245.184, 15.6079
2906, 151045, 6245.123, 15.6078
2907, 153043, 6245.062, 15.6076
2908, 153175, 6245.001, 15.6075
2909, 152303, 6244.940, 15.6073
2910, 151187, 6244.878, 15.6072
2911, 149941, 6244.817, 15.6070
2912, 148626, 6244.756, 15.6069
2913, 147687, 6244.695, 15.6067
2914, 147480, 6244.634, 15.6065
2915, 147724, 6244.573, 15.6064
2916, 147752, 6244.512, 15.6062
2917, 147205, 6244.451, 15.6061
2918, 146186, 6244.389, 15.6059
2919, 144828, 6244.328, 15.6058
2920, 143012, 6244.267, 15.6056
2921, 140717, 6244.206, 15.6055
2922, 138415, 6244.145, 15.6053
2923, 136846, 6244.084, 15.6052
2924, 136471, 6244.023, 15.6050
2925, 137335, 6243.961, 15.6049
2926, 139195, 6243.900, 15.6047
2927, 141378, 6243.839, 15.6046
2928, 142708, 6243.778, 15.6044
2929, 142355, 6243.717, 15.6043
2930, 140945, 6243.656, 15.6041
2931, 140105, 6243.595, 15.6039
2932, 140486, 6243.534, 15.6038
2933, 140922, 6243.472, 15.6036
2934, 140130, 6243.411, 15.6035
2935, 138525, 6243.350, 15.6033
2936, 137462, 6243.289, 15.6032
2937, 137220, 6243.228, 15.6030
2938, 136966, 6243.167, 15.6029
2939, 136482, 6243.106, 15.6027
2940, 136514, 6243.044, 15.6026
2941, 137197, 6242.983, 15.6024
2942, 137523, 6242.922, 15.6023
2943, 136970, 6242.861, 15.6021
2944, 136493, 6242.800, 15.6020
2945, 137045, 6242.739, 15.6018
2946, 138130, 6242.678, 15.6017
2947, 138841, 6242.617, 15.6015
2948, 139478, 6242.555, 15.6014
2949, 140897, 6242.494, 15.6012
2950, 142747, 6242.433, 15.6010
2951, 143720, 6242.372, 15.6009
2952, 143382, 6242.311, 15.6007
2953, 142582, 6242.250, 15.6006
2954, 142139, 6242.189, 15.6004
2955, 142297, 6242.127, 15.6003
2956, 143404, 6242.066, 15.6001
2957, 145727, 6242.005, 15.6000
2958, 148353, 6241.944, 15.5998
2959, 149632, 6241.883, 15.5997
2960, 149332, 6241.822, 15.5995
2961, 149114, 6241.761, 15.5994
2962, 150168, 6241.700, 15.5992
2963, 151553, 6241.638, 15.5991
2964, 151936, 6241.577, 15.5989
2965, 151822, 6241.516, 15.5988
2966, 152585, 6241.455, 15.5986
2967, 153930, 6241.394, 15.5984
2968, 154072, 6241.333, 15.5983
2969, 152388, 6241.272, 15.5981
2970, 150330, 6241.210, 15.5980
2971, 149369, 6241.149, 15.5978
2972, 149358, 6241.088, 15.5977
2973, 149549, 6241.027, 15.5975
2974, 150090, 6240.966, 15.5974
2975, 151579, 6240.905, 15.5972
2976, 153841, 6240.844, 15.5971
2977, 156115, 6240.783, 15.5969
2978, 157983, 6240.721, 15.5968
2979, 159252, 6240.660, 15.5966
2980, 159247, 6240.599, 15.5965
2981, 157319, 6240.538, 15.5963
2982, 154053, 6240.477, 15.5962
2983, 150920, 6240.416, 15.5960
2984, 148438, 6240.355, 15.5959
2985, 145564, 6240.293, 15.5957
2986, 141502, 6240.232, 15.5955
2987, 137372, 6240.171, 15.5954
2988, 135234, 6240.110, 15.5952
2989, 135903, 6240.049, 15.5951
2990, 138508, 6239.988, 15.5949
2991, 141847, 6239.927, 15.5948
2992, 145126, 6239.866, 15.5946
2993, 147502, 6239.804, 15.5945
2994, 148323, 6239.743, 15.5943
2995, 148331, 6239.682, 15.5942
2996, 149452, 6239.621, 15.5940
2997, 152408, 6239.560, 15.5939
2998, 155341, 6239.499, 15.5937
2999, 155945, 6239.438, 15.5936
3000, 154420, 6239.376, 15.5934
3001, 153114, 6239.315, 15.5933
3002, 153565, 6239.254, 15.5931
3003, 155243, 6239.193, 15.5929
3004, 157130, 6239.132, 15.5928
3005, 158937, 6239.071, 15.5926
3006, 160312, 6239.010, 15.5925
3007, 160309, 6238.949, 15.5923
3008, 158645, 6238.887, 15.5922
3009, 156536, 6238.826, 15.5920
3010, 155272, 6238.765, 15.5919
3011, 154621, 6238.704, 15.5917
3012, 153469, 6238.643, 15.5916
3013, 151369, 6238.582, 15.5914
3014, 148569, 6238.521, 15.5913
3015, 145251, 6238.459, 15.5911
3016, 141876, 6238.398, 15.5910
3017, 139706, 6238.337, 15.5908
3018, 139550, 6238.276, 15.5907
3019, 140170, 6238.215, 15.5905
3020, 139363, 6238.154, 15.5904
3021, 136784, 6238.093, 15.5902
3022, 134442, 6238.032, 15.5900
3023, 134078, 6237.970, 15.5899
3024, 135360, 6237.909, 15.5897
3025, 137203, 6237.848, 15.5896
3026, 139661, 6237.787, 15.5894
3027, 143403, 6237.726, 15.5893
3028, 148033, 6237.665, 15.5891
3029, 152011, 6237.604, 15.5890
3030, 154092, 6237.542, 15.5888
3031, 154135, 6237.481, 15.5887
3032, 152766, 6237.420, 15.5885
3033, 150960, 6237.359, 15.5884
3034, 149762, 6237.298, 15.5882
3035, 149638, 6237.237, 15.5881
3036, 150034, 6237.176, 15.5879
3037, 150135, 6237.115, 15.5878
3038, 150106, 6237.053, 15.5876
3039, 151001, 6236.992, 15.5874
3040, 153341, 6236.931, 15.5873
3041, 156381, 6236.870, 15.5871
3042, 159053, 6236.809, 15.5870
3043, 161055, 6236.748, 15.5868
3044, 162554, 6236.687, 15.5867
3045, 163284, 6236.625, 15.5865
3046, 162693, 6236.564, 15.5864
3047, 160927, 6236.503, 15.5862
3048, 158917, 6236.442, 15.5861
3049, 157327, 6236.381, 15.5859
3050, 155919, 6236.320, 15.5858
3051, 154257, 6236.259, 15.5856
3052, 152482, 6236.198, 15.5855
3053, 151024, 6236.136, 15.5853
3054, 150045, 6236.075, 15.5852
3055, 149674, 6236.014, 15.5850
3056, 150201, 6235.953, 15.5849
3057, 151298, 6235.892, 15.5847
3058, 151560, 6235.831, 15.5845
3059, 149998, 6235.770, 15.5844
3060, 147788, 6235.708, 15.5842
3061, 147145, 6235.647, 15.5841
3062, 148323, 6235.586, 15.5839
3063, 149141, 6235.525, 15.5838
3064, 148089, 6235.464, 15.5836
3065, 146465, 6235.403, 15.5835
3066, 146439, 6235.342, 15.5833
3067, 148237, 6235.281, 15.5832
3068, 150510, 6235.219, 15.5830
3069, 152442, 6235.158, 15.5829
3070, 153983, 6235.097, 15.5827
3071, 154804, 6235.036, 15.5826
3072, 154866, 6234.975, 15.5824
3073, 155586, 6234.914, 15.5823
3074, 158385, 6234.853, 15.5821
3075, 161980, 6234.791, 15.5819
3076, 163040, 6234.730, 15.5818
3077, 160107, 6234.669, 15.5816
3078, 155263, 6234.608, 15.5815
3079, 151355, 6234.547, 15.5813
3080, 149176, 6234.486, 15.5812
3081, 148172, 6234.425, 15.5810
3082, 148169, 6234.364, 15.5809
3083, 148890, 6234.302, 15.5807
3084, 148891, 6234.241, 15.5806
3085, 146737, 6234.180, 15.5804
3086, 142957, 6234.119, 15.5803
3087, 139677, 6234.058, 15.5801
3088, 138517, 6233.997, 15.5800
3089, 139632, 6233.936, 15.5798
3090, 142259, 6233.875, 15.5797
3091, 145069, 6233.813, 15.5795
3092, 146267, 6233.752, 15.5794
3093, 144574, 6233.691, 15.5792
3094, 140438, 6233.630, 15.5790
3095, 135785, 6233.569, 15.5789
3096, 132601, 6233.508, 15.5787
3097, 132052, 6233.447, 15.5786
3098, 134387, 6233.385, 15.5784
3099, 138726, 6233.324, 15.5783
3100, 143186, 6233.263, 15.5781
3101, 146246, 6233.202, 15.5780
3102, 148202, 6233.141, 15.5778
3103, 150551, 6233.080, 15.5777
3104, 153887, 6233.019, 15.5775
3105, 157015, 6232.958, 15.5774
3106, 158275, 6232.896, 15.5772
3107, 157164, 6232.835, 15.5771
3108, 154531, 6232.774, 15.5769
3109, 151679, 6232.713, 15.5768
3110, 149459, 6232.652, 15.5766
3111, 147876, 6232.591, 15.5764
3112, 146418, 6232.530, 15.5763
3113, 144923, 6232.468, 15.5761
3114, 143935, 6232.407, 15.5760
3115, 143896, 6232.346, 15.5758
3116, 144323, 6232.285, 15.5757
3117, 144507, 6232.224, 15.5755
3118, 144904, 6232.163, 15.5754
3119, 147004, 6232.102, 15.5752
3120, 151466, 6232.041, 15.5751
3121, 156981, 6231.979, 15.5749
3122, 161338, 6231.918, 15.5748
3123, 163235, 6231.857, 15.5746
3124, 162772, 6231.796, 15.5745
3125, 160681, 6231.735, 15.5743
3126, 157789, 6231.674, 15.5742
3127, 155171, 6231.613, 15.5740
3128, 153975, 6231.551, 15.5739
3129, 154467, 6231.490, 15.5737
3130, 155461, 6231.429, 15.5735
3131, 155415, 6231.368, 15.5734
3132, 154260, 6231.307, 15.5732
3133, 153441, 6231.246, 15.5731
3134, 153739, 6231.185, 15.5729
3135, 153875, 6231.124, 15.5728
3136, 152271, 6231.062, 15.5726
3137, 149642, 6231.001, 15.5725
3138, 148321, 6230.940, 15.5723
3139, 149004, 6230.879, 15.5722
3140, 149861, 6230.818, 15.5720
3141, 149426, 6230.757, 15.5719
3142, 148696, 6230.696, 15.5717
3143, 149203, 6230.634, 15.5716
3144, 150481, 6230.573, 15.5714
3145, 151083, 6230.512, 15.5713
3146, 151072, 6230.451, 15.5711
3147, 151581, 6230.390, 15.5709
3148, 152476, 6230.329, 15.5708
3149, 152555, 6230.268, 15.5706
3150, 151934, 6230.207, 15.5705
3151, 152120, 6230.145, 15.5703
3152, 153327, 6230.084, 15.5702
3153, 153825, 6230.023, 15.5700
3154, 152805, 6229.962, 15.5699
3155, 152079, 6229.901, 15.5697
3156, 153521, 6229.840, 15.5696
3157, 156207, 6229.779, 15.5694
3158, 157651, 6229.717, 15.5693
3159, 157093, 6229.656, 15.5691
3160, 155927, 6229.595, 15.5690
3161, 155280, 6229.534, 15.5688
3162, 154821, 6229.473, 15.5687
3163, 154102, 6229.412, 15.5685
3164, 153738, 6229.351, 15.5684
3165, 154583, 6229.290, 15.5682
3166, 156460, 6229.228, 15.5680
3167, 158264, 6229.167, 15.5679
3168, 159056, 6229.106, 15.5677
3169, 158755, 6229.045, 15.5676
3170, 157898, 6228.984, 15.5674
3171, 156901, 6228.923, 15.5673
3172, 155528, 6228.862, 15.5671
3173, 153175, 6228.800, 15.5670
3174, 149843, 6228.739, 15.5668
3175, 146636, 6228.678, 15.5667
3176, 144993, 6228.617, 15.5665
3177, 145510, 6228.556, 15.5664
3178, 147718, 6228.495, 15.5662
3179, 150832, 6228.434, 15.5661
3180, 154200, 6228.373, 15.5659
3181, 156977, 6228.311, 15.5658
3182, 157953, 6228.250, 15.5656
3183, 156347, 6228.189, 15.5654
3184, 152860, 6228.128, 15.5653
3185, 149522, 6228.067, 15.5651
3186, 148123, 6228.006, 15.5650
3187, 148738, 6227.945, 15.5648
3188, 150011, 6227.883, 15.5647
3189, 150825, 6227.822, 15.5645
3190, 151281, 6227.761, 15.5644
3191, 151844, 6227.700, 15.5642
3192, 152090, 6227.639, 15.5641
3193, 150963, 6227.578, 15.5639
3194, 148185, 6227.517, 15.5638
3195, 144779, 6227.456, 15.5636
3196, 142064, 6227.394, 15.5635
3197, 140593, 6227.333, 15.5633
3198, 140225, 6227.272, 15.5632
3199, 140706, 6227.211, 15.5630
3200, 141884, 6227.150, 15.5629
3201, 143681, 6227.089, 15.5627
3202, 146134, 6227.028, 15.5625
3203, 149239, 6226.966, 15.5624
3204, 152519, 6226.905, 15.5622
3205, 155031, 6226.844, 15.5621
3206, 156103, 6226.783, 15.5619
3207, 155974, 6226.722, 15.5618
3208, 155588, 6226.661, 15.5616
3209, 155869, 6226.600, 15.5615
3210, 157189, 6226.539, 15.5613
3211, 159226, 6226.477, 15.5612
3212, 161134, 6226.416, 15.5610
3213, 162094, 6226.355, 15.5609
3214, 161917, 6226.294, 15.5607
3215, 161051, 6226.233, 15.5606
3216, 160017, 6226.172, 15.5604
3217, 159073, 6226.111, 15.5603
3218, 158430, 6226.049, 15.5601
3219, 158366, 6225.988, 15.5599
3220, 158908, 6225.927, 15.5598
3221, 159599, 6225.866, 15.5596
3222, 159770, 6225.805, 15.5595
3223, 158879, 6225.744, 15.5593
3224, 156684, 6225.683, 15.5592
3225, 153488, 6225.622, 15.5590
3226, 150339, 6225.560, 15.5589
3227, 148465, 6225.499, 15.5587
3228, 148163, 6225.438, 15.5586
3229, 148532, 6225.377, 15.5584
3230, 148541, 6225.316, 15.5583
3231, 148093, 6225.255, 15.5581
3232, 147765, 6225.194, 15.5580
3233, 147824, 6225.132, 15.5578
3234, 147902, 6225.071, 15.5577
3235, 147516, 6225.010, 15.5575
3236, 146626, 6224.949, 15.5573
3237, 145717, 6224.888, 15.5572
3238, 145424, 6224.827, 15.5570
3239, 145927, 6224.766, 15.5569
3240, 146678, 6224.705, 15.5567
3241, 147020, 6224.643, 15.5566
3242, 147052, 6224.582, 15.5564
3243, 147418, 6224.521, 15.5563
3244, 148122, 6224.460, 15.5561
3245, 148303, 6224.399, 15.5560
3246, 147633, 6224.338, 15.5558
3247, 147262, 6224.277, 15.5557
3248, 148521, 6224.215, 15.5555
3249, 150940, 6224.154, 15.5554
3250, 152533, 6224.093, 15.5552
3251, 152141, 6224.032, 15.5551
3252, 150699, 6223.971, 15.5549
3253, 149916, 6223.910, 15.5548
3254, 150386, 6223.849, 15.5546
3255, 151521, 6223.788, 15.5544
3256, 152816, 6223.726, 15.5543
3257, 154330, 6223.665, 15.5541
3258, 155945, 6223.604, 15.5540
3259, 156943, 6223.543, 15.5538
3260, 156814, 6223.482, 15.5537
3261, 156122, 6223.421, 15.5535
3262, 155939, 6223.360, 15.5534
3263, 156396, 6223.298, 15.5532
3264, 156282, 6223.237, 15.5531
3265, 154402, 6223.176, 15.5529
3266, 151016, 6223.115, 15.5528
3267, 147647, 6223.054, 15.5526
3268, 145660, 6222.993, 15.5525
3269, 145318, 6222.932, 15.5523
3270, 145972, 6222.871, 15.5522
3271, 146736, 6222.809, 15.5520
3272, 147064, 6222.748, 15.5518
3273, 147054, 6222.687, 15.5517
3274, 147224, 6222.626, 15.5515
3275, 147705, 6222.565, 15.5514
3276, 147890, 6222.504, 15.5512
3277, 147262, 6222.443, 15.5511
3278, 146369, 6222.382, 15.5509
3279, 146327, 6222.320, 15.5508
3280, 147497, 6222.259, 15.5506
3281, 149272, 6222.198, 15.5505
3282, 151131, 6222.137, 15.5503
3283, 153117, 6222.076, 15.5502
3284, 155209, 6222.015, 15.5500
3285, 157067, 6221.954, 15.5499
3286, 158703, 6221.892, 15.5497
3287, 160562, 6221.831, 15.5496
3288, 162526, 6221.770, 15.5494
3289, 163602, 6221.709, 15.5493
3290, 163184, 6221.648, 15.5491
3291, 161960, 6221.587, 15.5489
3292, 160993, 6221.526, 15.5488
3293, 160497, 6221.465, 15.5486
3294, 160185, 6221.403, 15.5485
3295, 160217, 6221.342, 15.5483
3296, 160958, 6221.281, 15.5482
3297, 162131, 6221.220, 15.5480
3298, 162998, 6221.159, 15.5479
3299, 163223, 6221.098, 15.5477
3300, 162972, 6221.037, 15.5476
3301, 162387, 6220.975, 15.5474
3302, 161546, 6220.914, 15.5473
3303, 160666, 6220.853, 15.5471
3304, 159769, 6220.792, 15.5470
3305, 158453, 6220.731, 15.5468
3306, 156612, 6220.670, 15.5467
3307, 155056, 6220.609, 15.5465
3308, 154640, 6220.548, 15.5463
3309, 154993, 6220.486, 15.5462
3310, 154857, 6220.425, 15.5460
3311, 153516, 6220.364, 15.5459
3312, 151167, 6220.303, 15.5457
3313, 148222, 6220.242, 15.5456
3314, 145167, 6220.181, 15.5454
3315, 143000, 6220.120, 15.5453
3316, 142694, 6220.058, 15.5451
3317, 144044, 6219.997, 15.5450
3318, 145876, 6219.936, 15.5448
3319, 147571, 6219.875, 15.5447
3320, 149514, 6219.814, 15.5445
3321, 151889, 6219.753, 15.5444
3322, 153952, 6219.692, 15.5442
3323, 154909, 6219.631, 15.5441
3324, 154773, 6219.569, 15.5439
3325, 153960, 6219.508, 15.5438
3326, 152754, 6219.447, 15.5436
3327, 151607, 6219.386, 15.5434
3328, 151245, 6219.325, 15.5433
3329, 151958, 6219.264, 15.5431
3330, 153284, 6219.203, 15.5430
3331, 154739, 6219.141, 15.5428
3332, 156262, 6219.080, 15.5427
3333, 157616, 6219.019, 15.5425
3334, 158144, 6218.958, 15.5424
3335, 157715, 6218.897, 15.5422
3336, 157205, 6218.836, 15.5421
3337, 157302, 6218.775, 15.5419
3338, 157468, 6218.714, 15.5418
3339, 156918, 6218.652, 15.5416
3340, 156132, 6218.591, 15.5415
3341, 156398, 6218.530, 15.5413
3342, 158056, 6218.469, 15.5412
3343, 160103, 6218.408, 15.5410
3344, 161342, 6218.347, 15.5408
3345, 161036, 6218.286, 15.5407
3346, 158674, 6218.224, 15.5405
3347, 154305, 6218.163, 15.5404
3348, 149367, 6218.102, 15.5402
3349, 146048, 6218.041, 15.5401
3350, 145219, 6217.980, 15.5399
3351, 145664, 6217.919, 15.5398
3352, 145811, 6217.858, 15.5396
3353, 145448, 6217.797, 15.5395
3354, 145087, 6217.735, 15.5393
3355, 144483, 6217.674, 15.5392
3356, 143018, 6217.613, 15.5390
3357, 141350, 6217.552, 15.5389
3358, 141354, 6217.491, 15.5387
3359, 143906, 6217.430, 15.5386
3360, 147497, 6217.369, 15.5384
3361, 149696, 6217.307, 15.5383
3362, 149545, 6217.246, 15.5381
3363, 147886, 6217.185, 15.5379
3364, 145699, 6217.124, 15.5378
3365, 143078, 6217.063, 15.5376
3366, 140107, 6217.002, 15.5375
3367, 137889, 6216.941, 15.5373
3368, 137864, 6216.880, 15.5372
3369, 140208, 6216.818, 15.5370
3370, 143577, 6216.757, 15.5369
3371, 146560, 6216.696, 15.5367
3372, 148848, 6216.635, 15.5366
3373, 150695, 6216.574, 15.5364
3374, 151803, 6216.513, 15.5363
3375, 151521, 6216.452, 15.5361
3376, 150008, 6216.390, 15.5360
3377, 148463, 6216.329, 15.5358
3378, 147902, 6216.268, 15.5357
3379, 148188, 6216.207, 15.5355
3380, 148582, 6216.146, 15.5353
3381, 148746, 6216.085, 15.5352
3382, 148742, 6216.024, 15.5350
3383, 148503, 6215.963, 15.5349
3384, 148071, 6215.901, 15.5347
3385, 148117, 6215.840, 15.5346
3386, 149318, 6215.779, 15.5344
3387, 151054, 6215.718, 15.5343
3388, 151598, 6215.657, 15.5341
3389, 150035, 6215.596, 15.5340
3390, 147369, 6215.535, 15.5338
3391, 145302, 6215.473, 15.5337
3392, 144531, 6215.412, 15.5335
3393, 144803, 6215.351, 15.5334
3394, 145885, 6215.290, 15.5332
3395, 147584, 6215.229, 15.5331
3396, 149239, 6215.168, 15.5329
3397, 150288, 6215.107, 15.5328
3398, 151176, 6215.046, 15.5326
3399, 152730, 6214.984, 15.5324
3400, 154636, 6214.923, 15.5323
3401, 155647, 6214.862, 15.5321
3402, 155409, 6214.801, 15.5320
3403, 154993, 6214.740, 15.5318
3404, 155225, 6214.679, 15.5317
3405, 155493, 6214.618, 15.5315
3406, 154782, 6214.556, 15.5314
3407, 153031, 6214.495, 15.5312
3408, 150858, 6214.434, 15.5311
3409, 148832, 6214.373, 15.5309
3410, 147723, 6214.312, 15.5308
3411, 148603, 6214.251, 15.5306
3412, 151574, 6214.190, 15.5305
3413, 154909, 6214.129, 15.5303
3414, 156574, 6214.067, 15.5302
3415, 156398, 6214.006, 15.5300
3416, 155797, 6213.945, 15.5298
3417, 155606, 6213.884, 15.5297
3418, 155304, 6213.823, 15.5295
3419, 154355, 6213.762, 15.5294
3420, 153158, 6213.701, 15.5292
3421, 152166, 6213.639, 15.5291
3422, 150898, 6213.578, 15.5289
3423, 148572, 6213.517, 15.5288
3424, 145436, 6213.456, 15.5286
3425, 142864, 6213.395, 15.5285
3426, 142020, 6213.334, 15.5283
3427, 142699, 6213.273, 15.5282
3428, 143758, 6213.212, 15.5280
3429, 144671, 6213.150, 15.5279
3430, 146040, 6213.089, 15.5277
3431, 148078, 6213.028, 15.5276
3432, 149246, 6212.967, 15.5274
3433, 147809, 6212.906, 15.5273
3434, 144749, 6212.845, 15.5271
3435, 143363, 6212.784, 15.5269
3436, 145183, 6212.722, 15.5268
3437, 147887, 6212.661, 15.5266
3438, 148575, 6212.600, 15.5265
3439, 147646, 6212.539, 15.5263
3440, 147432, 6212.478, 15.5262
3441, 148213, 6212.417, 15.5260
3442, 148160, 6212.356, 15.5259
3443, 146937, 6212.295, 15.5257
3444, 146541, 6212.233, 15.5256
3445, 148077, 6212.172, 15.5254
3446, 150101, 6212.111, 15.5253
3447, 151220, 6212.050, 15.5251
3448, 152157, 6211.989, 15.5250
3449, 153871, 6211.928, 15.5248
3450, 155436, 6211.867, 15.5247
3451, 155532, 6211.805, 15.5245
3452, 154803, 6211.744, 15.5243
3453, 154900, 6211.683, 15.5242
3454, 155973, 6211.622, 15.5240
3455, 156707, 6211.561, 15.5239
3456, 156402, 6211.500, 15.5237
3457, 155585, 6211.439, 15.5236
3458, 154930, 6211.378, 15.5234
3459, 154840, 6211.316, 15.5233
3460, 155745, 6211.255, 15.5231
3461, 157522, 6211.194, 15.5230
3462, 158838, 6211.133, 15.5228
3463, 158307, 6211.072, 15.5227
3464, 156237, 6211.011, 15.5225
3465, 154245, 6210.950, 15.5224
3466, 153315, 6210.889, 15.5222
3467, 153250, 6210.827, 15.5221
3468, 153743, 6210.766, 15.5219
3469, 154698, 6210.705, 15.5218
3470, 155559, 6210.644, 15.5216
3471, 155627, 6210.583, 15.5214
3472, 155341, 6210.522, 15.5213
3473, 156110, 6210.461, 15.5211
3474, 158497, 6210.399, 15.5210
3475, 161360, 6210.338, 15.5208
3476, 163093, 6210.277, 15.5207
3477, 162940, 6210.216, 15.5205
3478, 160988, 6210.155, 15.5204
3479, 157843, 6210.094, 15.5202
3480, 154655, 6210.033, 15.5201
3481, 152567, 6209.972, 15.5199
3482, 151654, 6209.910, 15.5198
3483, 150998, 6209.849, 15.5196
3484, 149981, 6209.788, 15.5195
3485, 148793, 6209.727, 15.5193
3486, 147510, 6209.666, 15.5192
3487, 145752, 6209.605, 15.5190
3488, 143700, 6209.544, 15.5188
3489, 142456, 6209.482, 15.5187
3490, 142724, 6209.421, 15.5185
3491, 143964, 6209.360, 15.5184
3492, 145578, 6209.299, 15.5182
3493, 147973, 6209.238, 15.5181
3494, 151374, 6209.177, 15.5179
3495, 154386, 6209.116, 15.5178
3496, 155286, 6209.055, 15.5176
3497, 154672, 6208.993, 15.5175
3498, 155328, 6208.932, 15.5173
3499, 158948, 6208.871, 15.5172
3500, 163891, 6208.810, 15.5170
3501, 166844, 6208.749, 15.5169
3502, 166131, 6208.688, 15.5167
3503, 162868, 6208.627, 15.5166
3504, 159350, 6208.565, 15.5164
3505, 157032, 6208.504, 15.5163
3506, 155966, 6208.443, 15.5161
3507, 155493, 6208.382, 15.5159
3508, 155050, 6208.321, 15.5158
3509, 154478, 6208.260, 15.5156
3510, 153813, 6208.199, 15.5155
3511, 152988, 6208.138, 15.5153
3512, 151835, 6208.076, 15.5152
3513, 150416, 6208.015, 15.5150
3514, 149212, 6207.954, 15.5149
3515, 148764, 6207.893, 15.5147
3516, 149064, 6207.832, 15.5146
3517, 149413, 6207.771, 15.5144
3518, 149083, 6207.710, 15.5143
3519, 148094, 6207.648, 15.5141
3520, 147173, 6207.587, 15.5140
3521, 146835, 6207.526, 15.5138
3522, 146688, 6207.465, 15.5137
3523, 145930, 6207.404, 15.5135
3524, 144572, 6207.343, 15.5133
3525, 143817, 6207.282, 15.5132
3526, 144851, 6207.221, 15.5130
3527, 147291, 6207.159, 15.5129
3528, 149228, 6207.098, 15.5127
3529, 149144, 6207.037, 15.5126
3530, 147580, 6206.976, 15.5124
3531, 146485, 6206.915, 15.5123
3532, 146890, 6206.854, 15.5121
3533, 147761, 6206.793, 15.5120
3534, 147460, 6206.731, 15.5118
3535, 145803, 6206.670, 15.5117
3536, 144003, 6206.609, 15.5115
3537, 142895, 6206.548, 15.5114
3538, 142186, 6206.487, 15.5112
3539, 141581, 6206.426, 15.5111
3540, 141613, 6206.365, 15.5109
3541, 142664, 6206.304, 15.5108
3542, 143863, 6206.242, 15.5106
3543, 143913, 6206.181, 15.5104
3544, 142820, 6206.120, 15.5103
3545, 141931, 6206.059, 15.5101
3546, 142212, 6205.998, 15.5100
3547, 143208, 6205.937, 15.5098
3548, 143920, 6205.876, 15.5097
3549, 144058, 6205.814, 15.5095
3550, 143954, 6205.753, 15.5094
3551, 143641, 6205.692, 15.5092
3552, 142703, 6205.631, 15.5091
3553, 141215, 6205.570, 15.5089
3554, 140420, 6205.509, 15.5088
3555, 141846, 6205.448, 15.5086
3556, 145435, 6205.387, 15.5085
3557, 148928, 6205.325, 15.5083
3558, 149853, 6205.264, 15.5082
3559, 148203, 6205.203, 15.5080
3560, 146369, 6205.142, 15.5078
3561, 146074, 6205.081, 15.5077
3562, 146251, 6205.020, 15.5075
3563, 144761, 6204.959, 15.5074
3564, 141523, 6204.897, 15.5072
3565, 138702, 6204.836, 15.5071
3566, 138024, 6204.775, 15.5069
3567, 139177, 6204.714, 15.5068
3568, 141053, 6204.653, 15.5066
3569, 143222, 6204.592, 15.5065
3570, 145531, 6204.531, 15.5063
3571, 147208, 6204.470, 15.5062
3572, 147392, 6204.408, 15.5060
3573, 146193, 6204.347, 15.5059
3574, 144560, 6204.286, 15.5057
3575, 143230, 6204.225, 15.5056
3576, 142201, 6204.164, 15.5054
3577, 141018, 6204.103, 15.5053
3578, 139349, 6204.042, 15.5051
3579, 137618, 6203.980, 15.5049
3580, 137165, 6203.919, 15.5048
3581, 139038, 6203.858, 15.5046
3582, 142252, 6203.797, 15.5045
3583, 144127, 6203.736, 15.5043
3584, 143230, 6203.675, 15.5042
3585, 141348, 6203.614, 15.5040
3586, 141489, 6203.553, 15.5039
3587, 144248, 6203.491, 15.5037
3588, 147260, 6203.430, 15.5036
3589, 148085, 6203.369, 15.5034
3590, 146461, 6203.308, 15.5033
3591, 143647, 6203.247, 15.5031
3592, 140941, 6203.186, 15.5030
3593, 139369, 6203.125, 15.5028
3594, 139648, 6203.063, 15.5027
3595, 141393, 6203.002, 15.5025
3596, 143053, 6202.941, 15.5023
3597, 143637, 6202.880, 15.5022
3598, 144115, 6202.819, 15.5020
3599, 146195, 6202.758, 15.5019
3600, 149974, 6202.697, 15.5017
3601, 153738, 6202.636, 15.5016
3602, 156009, 6202.574, 15.5014
3603, 156862, 6202.513, 15.5013
3604, 157140, 6202.452, 15.5011
3605, 157382, 6202.391, 15.5010
3606, 157932, 6202.330, 15.5008
3607, 159237, 6202.269, 15.5007
3608, 161260, 6202.208, 15.5005
3609, 162975, 6202.146, 15.5004
3610, 163102, 6202.085, 15.5002
3611, 161270, 6202.024, 15.5001
3612, 158153, 6201.963, 15.4999
3613, 154763, 6201.902, 15.4998
3614, 152006, 6201.841, 15.4996
3615, 150459, 6201.780, 15.4994
3616, 149908, 6201.719, 15.4993
3617, 149200, 6201.657, 15.4991
3618, 147190, 6201.596, 15.4990
3619, 143846, 6201.535, 15.4988
3620, 140060, 6201.474, 15.4987
3621, 136574, 6201.413, 15.4985
3622, 133778, 6201.352, 15.4984
3623, 132345, 6201.291, 15.4982
3624, 133046, 6201.229, 15.4981
3625, 135559, 6201.168, 15.4979
3626, 138268, 6201.107, 15.4978
3627, 139889, 6201.046, 15.4976
3628, 140809, 6200.985, 15.4975
3629, 142342, 6200.924, 15.4973
3630, 145045, 6200.863, 15.4972
3631, 148296, 6200.802, 15.4970
3632, 151198, 6200.740, 15.4968
3633, 153288, 6200.679, 15.4967
3634, 154528, 6200.618, 15.4965
3635, 155068, 6200.557, 15.4964
3636, 155032, 6200.496, 15.4962
3637, 154264, 6200.435, 15.4961
3638, 152552, 6200.374, 15.4959
3639, 150410, 6200.313, 15.4958
3640, 149217, 6200.251, 15.4956
3641, 149936, 6200.190, 15.4955
3642, 151875, 6200.129, 15.4953
3643, 153307, 6200.068, 15.4952
3644, 153243, 6200.007, 15.4950
3645, 152019, 6199.946, 15.4949
3646, 150305, 6199.885, 15.4947
3647, 148345, 6199.823, 15.4946
3648, 146347, 6199.762, 15.4944
3649, 144884, 6199.701, 15.4943
3650, 144318, 6199.640, 15.4941
3651, 144175, 6199.579, 15.4939
3652, 143594, 6199.518, 15.4938
3653, 142362, 6199.457, 15.4936
3654, 141301, 6199.396, 15.4935
3655, 141585, 6199.334, 15.4933
3656, 143712, 6199.273, 15.4932
3657, 147000, 6199.212, 15.4930
3658, 150056, 6199.151, 15.4929
3659, 151849, 6199.090, 15.4927
3660, 152379, 6199.029, 15.4926
3661, 152401, 6198.968, 15.4924
3662, 152646, 6198.906, 15.4923
3663, 153376, 6198.845, 15.4921
3664, 154359, 6198.784, 15.4920
3665, 155049, 6198.723, 15.4918
3666, 154898, 6198.662, 15.4917
3667, 153741, 6198.601, 15.4915
3668, 151783, 6198.540, 15.4913
3669, 149255, 6198.479, 15.4912
3670, 146484, 6198.417, 15.4910
3671, 144297, 6198.356, 15.4909
3672, 143652, 6198.295, 15.4907
3673, 144489, 6198.234, 15.4906
3674, 145594, 6198.173, 15.4904
3675, 146174, 6198.112, 15.4903
3676, 146897, 6198.051, 15.4901
3677, 148680, 6197.989, 15.4900
3678, 151111, 6197.928, 15.4898
3679, 153001, 6197.867, 15.4897
3680, 153939, 6197.806, 15.4895
3681, 154157, 6197.745, 15.4894
3682, 153331, 6197.684, 15.4892
3683, 150937, 6197.623, 15.4891
3684, 147658, 6197.562, 15.4889
3685, 145043, 6197.500, 15.4888
3686, 143611, 6197.439, 15.4886
3687, 142596, 6197.378, 15.4884
3688, 141657, 6197.317, 15.4883
3689, 141392, 6197.256, 15.4881
3690, 141872, 6197.195, 15.4880
3691, 142171, 6197.134, 15.4878
3692, 141951, 6197.072, 15.4877
3693, 142089, 6197.011, 15.4875
3694, 143095, 6196.950, 15.4874
3695, 144313, 6196.889, 15.4872
3696, 145444, 6196.828, 15.4871
3697, 147288, 6196.767, 15.4869
3698, 149932, 6196.706, 15.4868
3699, 151868, 6196.645, 15.4866
3700, 152483, 6196.583, 15.4865
3701, 153958, 6196.522, 15.4863
3702, 158564, 6196.461, 15.4862
3703, 164863, 6196.400, 15.4860
3704, 168766, 6196.339, 15.4858
3705, 168155, 6196.278, 15.4857
3706, 164608, 6196.217, 15.4855
3707, 160696, 6196.155, 15.4854
3708, 157561, 6196.094, 15.4852
3709, 155465, 6196.033, 15.4851
3710, 154784, 6195.972, 15.4849
3711, 155517, 6195.911, 15.4848
3712, 156927, 6195.850, 15.4846
3713, 158436, 6195.789, 15.4845
3714, 160180, 6195.728, 15.4843
3715, 162259, 6195.666, 15.4842
3716, 164221, 6195.605, 15.4840
3717, 165574, 6195.544, 15.4839
3718, 166141, 6195.483, 15.4837
3719, 165753, 6195.422, 15.4836
3720, 164454, 6195.361, 15.4834
3721, 163045, 6195.300, 15.4833
3722, 162466, 6195.238, 15.4831
3723, 162444, 6195.177, 15.4829
3724, 161785, 6195.116, 15.4828
3725, 160204, 6195.055, 15.4826
3726, 158762, 6194.994, 15.4825
3727, 158127, 6194.933, 15.4823
3728, 157618, 6194.872, 15.4822
3729, 156572, 6194.811, 15.4820
3730, 155492, 6194.749, 15.4819
3731, 154959, 6194.688, 15.4817
3732, 154343, 6194.627, 15.4816
3733, 152646, 6194.566, 15.4814
3734, 150073, 6194.505, 15.4813
3735, 147786, 6194.444, 15.4811
3736, 146346, 6194.383, 15.4810
3737, 145173, 6194.321, 15.4808
3738, 143409, 6194.260, 15.4807
3739, 140910, 6194.199, 15.4805
3740, 138584, 6194.138, 15.4803
3741, 137927, 6194.077, 15.4802
3742, 139710, 6194.016, 15.4800
3743, 142911, 6193.955, 15.4799
3744, 145617, 6193.894, 15.4797
3745, 147183, 6193.832, 15.4796
3746, 148574, 6193.771, 15.4794
3747, 150210, 6193.710, 15.4793
3748, 150743, 6193.649, 15.4791
3749, 148997, 6193.588, 15.4790
3750, 146067, 6193.527, 15.4788
3751, 144142, 6193.466, 15.4787
3752, 143860, 6193.404, 15.4785
3753, 144181, 6193.343, 15.4784
3754, 144463, 6193.282, 15.4782
3755, 145096, 6193.221, 15.4781
3756, 146090, 6193.160, 15.4779
3757, 146586, 6193.099, 15.4777
3758, 146282, 6193.038, 15.4776
3759, 146248, 6192.977, 15.4774
3760, 147678, 6192.915, 15.4773
3761, 150413, 6192.854, 15.4771
3762, 153112, 6192.793, 15.4770
3763, 154374, 6192.732, 15.4768
3764, 153497, 6192.671, 15.4767
3765, 150852, 6192.610, 15.4765
3766, 147874, 6192.549, 15.4764
3767, 146184, 6192.487, 15.4762
3768, 146305, 6192.426, 15.4761
3769, 147526, 6192.365, 15.4759
3770, 149121, 6192.304, 15.4758
3771, 151194, 6192.243, 15.4756
3772, 154098, 6192.182, 15.4755
3773, 157521, 6192.121, 15.4753
3774, 160503, 6192.060, 15.4752
3775, 162052, 6191.998, 15.4750
3776, 161630, 6191.937, 15.4748
3777, 159493, 6191.876, 15.4747
3778, 156828, 6191.815, 15.4745
3779, 155038, 6191.754, 15.4744
3780, 154527, 6191.693, 15.4742
3781, 154458, 6191.632, 15.4741
3782, 153927, 6191.570, 15.4739
3783, 152964, 6191.509, 15.4738
3784, 152088, 6191.448, 15.4736
3785, 151419, 6191.387, 15.4735
3786, 150849, 6191.326, 15.4733
3787, 150810, 6191.265, 15.4732
3788, 152142, 6191.204, 15.4730
3789, 155068, 6191.143, 15.4729
3790, 158688, 6191.081, 15.4727
3791, 161669, 6191.020, 15.4726
3792, 163223, 6190.959, 15.4724
3793, 163408, 6190.898, 15.4722
3794, 162742, 6190.837, 15.4721
3795, 161673, 6190.776, 15.4719
3796, 160261, 6190.715, 15.4718
3797, 158284, 6190.653, 15.4716
3798, 155668, 6190.592, 15.4715
3799, 152847, 6190.531, 15.4713
3800, 150533, 6190.470, 15.4712
3801, 148999, 6190.409, 15.4710
3802, 147707, 6190.348, 15.4709
3803, 145938, 6190.287, 15.4707
3804, 143949, 6190.226, 15.4706
3805, 143288, 6190.164, 15.4704
3806, 145503, 6190.103, 15.4703
3807, 150323, 6190.042, 15.4701
3808, 155334, 6189.981, 15.4700
3809, 157736, 6189.920, 15.4698
3810, 156489, 6189.859, 15.4697
3811, 152780, 6189.798, 15.4695
3812, 148730, 6189.736, 15.4693
3813, 145925, 6189.675, 15.4692
3814, 144898, 6189.614, 15.4690
3815, 145381, 6189.553, 15.4689
3816, 146720, 6189.492, 15.4687
3817, 148187, 6189.431, 15.4686
3818, 149137, 6189.370, 15.4684
3819, 149053, 6189.309, 15.4683
3820, 147731, 6189.247, 15.4681
3821, 145614, 6189.186, 15.4680
3822, 143706, 6189.125, 15.4678
3823, 142797, 6189.064, 15.4677
3824, 142862, 6189.003, 15.4675
3825, 143465, 6188.942, 15.4674
3826, 144490, 6188.881, 15.4672
3827, 145962, 6188.820, 15.4671
3828, 147245, 6188.758, 15.4669
3829, 147208, 6188.697, 15.4667
3830, 145531, 6188.636, 15.4666
3831, 143445, 6188.575, 15.4664
3832, 142717, 6188.514, 15.4663
3833, 144090, 6188.453, 15.4661
3834, 146887, 6188.392, 15.4660
3835, 149835, 6188.330, 15.4658
3836, 151988, 6188.269, 15.4657
3837, 153062, 6188.208, 15.4655
3838, 153343, 6188.147, 15.4654
3839, 153255, 6188.086, 15.4652
3840, 152834, 6188.025, 15.4651
3841, 151744, 6187.964, 15.4649
3842, 149977, 6187.903, 15.4648
3843, 148361, 6187.841, 15.4646
3844, 147981, 6187.780, 15.4645
3845, 149098, 6187.719, 15.4643
3846, 150972, 6187.658, 15.4642
3847, 152783, 6187.597, 15.4640
3848, 154353, 6187.536, 15.4638
3849, 155751, 6187.475, 15.4637
3850, 156583, 6187.413, 15.4635
3851, 156226, 6187.352, 15.4634
3852, 154833, 6187.291, 15.4632
3853, 153525, 6187.230, 15.4631
3854, 153166, 6187.169, 15.4629
3855, 153324, 6187.108, 15.4628
3856, 153037, 6187.047, 15.4626
3857, 152474, 6186.986, 15.4625
3858, 152897, 6186.924, 15.4623
3859, 154606, 6186.863, 15.4622
3860, 155811, 6186.802, 15.4620
3861, 154432, 6186.741, 15.4619
3862, 150710, 6186.680, 15.4617
3863, 147082, 6186.619, 15.4616
3864, 145471, 6186.558, 15.4614
3865, 145502, 6186.496, 15.4612
3866, 145607, 6186.435, 15.4611
3867, 145181, 6186.374, 15.4609
3868, 145136, 6186.313, 15.4608
3869, 146621, 6186.252, 15.4606
3870, 149499, 6186.191, 15.4605
3871, 152082, 6186.130, 15.4603
3872, 152611, 6186.069, 15.4602
3873, 151234, 6186.007, 15.4600
3874, 150099, 6185.946, 15.4599
3875, 150757, 6185.885, 15.4597
3876, 151967, 6185.824, 15.4596
3877, 151312, 6185.763, 15.4594
3878, 148849, 6185.702, 15.4593
3879, 147456, 6185.641, 15.4591
3880, 148946, 6185.579, 15.4590
3881, 151558, 6185.518, 15.4588
3882, 152534, 6185.457, 15.4587
3883, 151806, 6185.396, 15.4585
3884, 151377, 6185.335, 15.4583
3885, 151924, 6185.274, 15.4582
3886, 152201, 6185.213, 15.4580
3887, 151614, 6185.152, 15.4579
3888, 151285, 6185.090, 15.4577
3889, 152061, 6185.029, 15.4576
3890, 153253, 6184.968, 15.4574
3891, 154199, 6184.907, 15.4573
3892, 155590, 6184.846, 15.4571
3893, 158081, 6184.785, 15.4570
3894, 160712, 6184.724, 15.4568
3895, 162058, 6184.662, 15.4567
3896, 162327, 6184.601, 15.4565
3897, 163014, 6184.540, 15.4564
3898, 164659, 6184.479, 15.4562
3899, 166098, 6184.418, 15.4561
3900, 165950, 6184.357, 15.4559
3901, 164043, 6184.296, 15.4557
3902, 161298, 6184.235, 15.4556
3903, 158841, 6184.173, 15.4554
3904, 157278, 6184.112, 15.4553
3905, 156203, 6184.051, 15.4551
3906, 154412, 6183.990, 15.4550
3907, 151196, 6183.929, 15.4548
3908, 147552, 6183.868, 15.4547
3909, 145445, 6183.807, 15.4545
3910, 145667, 6183.745, 15.4544
3911, 146936, 6183.684, 15.4542
3912, 147458, 6183.623, 15.4541
3913, 146899, 6183.562, 15.4539
3914, 146308, 6183.501, 15.4538
3915, 146405, 6183.440, 15.4536
3916, 146662, 6183.379, 15.4535
3917, 146317, 6183.318, 15.4533
3918, 145808, 6183.256, 15.4532
3919, 146602, 6183.195, 15.4530
3920, 149447, 6183.134, 15.4528
3921, 153170, 6183.073, 15.4527
3922, 155648, 6183.012, 15.4525
3923, 155905, 6182.951, 15.4524
3924, 154814, 6182.890, 15.4522
3925, 153716, 6182.828, 15.4521
3926, 152962, 6182.767, 15.4519
3927, 152195, 6182.706, 15.4518
3928, 151519, 6182.645, 15.4516
3929, 151497, 6182.584, 15.4515
3930, 151996, 6182.523, 15.4513
3931, 151825, 6182.462, 15.4512
3932, 150025, 6182.401, 15.4510
3933, 147258, 6182.339, 15.4509
3934, 145454, 6182.278, 15.4507
3935, 146026, 6182.217, 15.4506
3936, 148586, 6182.156, 15.4504
3937, 151463, 6182.095, 15.4502
3938, 153362, 6182.034, 15.4501
3939, 154433, 6181.973, 15.4499
3940, 155680, 6181.911, 15.4498
3941, 157506, 6181.850, 15.4496
3942, 159117, 6181.789, 15.4495
3943, 159378, 6181.728, 15.4493
3944, 157917, 6181.667, 15.4492
3945, 155198, 6181.606, 15.4490
3946, 151923, 6181.545, 15.4489
3947, 148852, 6181.484, 15.4487
3948, 146961, 6181.422, 15.4486
3949, 147015, 6181.361, 15.4484
3950, 148683, 6181.300, 15.4483
3951, 150492, 6181.239, 15.4481
3952, 151088, 6181.178, 15.4480
3953, 150527, 6181.117, 15.4478
3954, 150134, 6181.056, 15.4477
3955, 151130, 6180.994, 15.4475
3956, 153448, 6180.933, 15.4473
3957, 155787, 6180.872, 15.4472
3958, 156700, 6180.811, 15.4470
3959, 155647, 6180.750, 15.4469
3960, 153131, 6180.689, 15.4467
3961, 150005, 6180.628, 15.4466
3962, 146932, 6180.567, 15.4464
3963, 144525, 6180.505, 15.4463
3964, 143589, 6180.444, 15.4461
3965, 144696, 6180.383, 15.4460
3966, 147485, 6180.322, 15.4458
3967, 150682, 6180.261, 15.4457
3968, 152941, 6180.200, 15.4455
3969, 153671, 6180.139, 15.4454
3970, 153216, 6180.077, 15.4452
3971, 152474, 6180.016, 15.4451
3972, 152195, 6179.955, 15.4449
3973, 152379, 6179.894, 15.4447
3974, 152379, 6179.833, 15.4446
3975, 151845, 6179.772, 15.4444
3976, 151338, 6179.711, 15.4443
3977, 151634, 6179.650, 15.4441
3978, 152627, 6179.588, 15.4440
3979, 153469, 6179.527, 15.4438
3980, 153728, 6179.466, 15.4437
3981, 153728, 6179.405, 15.4435
3982, 153685, 6179.344, 15.4434
3983, 153195, 6179.283, 15.4432
3984, 151880, 6179.222, 15.4431
3985, 149965, 6179.160, 15.4429
3986, 147898, 6179.099, 15.4428
3987, 145929, 6179.038, 15.4426
3988, 144375, 6178.977, 15.4425
3989, 143662, 6178.916, 15.4423
3990, 143657, 6178.855, 15.4422
3991, 143528, 6178.794, 15.4420
3992, 142844, 6178.733, 15.4418
3993, 142228, 6178.671, 15.4417
3994, 142277, 6178.610, 15.4415
3995, 142408, 6178.549, 15.4414
3996, 141686, 6178.488, 15.4412
3997, 140448, 6178.427, 15.4411
3998, 140039, 6178.366, 15.4409
3999, 140969, 6178.305, 15.4408
4000, 142283, 6178.244, 15.4406
4001, 142946, 6178.182, 15.4405
4002, 143016, 6178.121, 15.4403
4003, 143161, 6178.060, 15.4402
4004, 143687, 6177.999, 15.4400
4005, 144348, 6177.938, 15.4399
4006, 144718, 6177.877, 15.4397
4007, 144659, 6177.816, 15.4396
4008, 144769, 6177.754, 15.4394
4009, 146184, 6177.693, 15.4392
4010, 149114, 6177.632, 15.4391
4011, 151807, 6177.571, 15.4389
4012, 152133, 6177.510, 15.4388
4013, 150420, 6177.449, 15.4386
4014, 149460, 6177.388, 15.4385
4015, 151115, 6177.327, 15.4383
4016, 154072, 6177.265, 15.4382
4017, 155780, 6177.204, 15.4380
4018, 155470, 6177.143, 15.4379
4019, 154103, 6177.082, 15.4377
4020, 152400, 6177.021, 15.4376
4021, 150590, 6176.960, 15.4374
4022, 149517, 6176.899, 15.4373
4023, 150092, 6176.837, 15.4371
4024, 151531, 6176.776, 15.4370
4025, 151808, 6176.715, 15.4368
4026, 150345, 6176.654, 15.4367
4027, 148734, 6176.593, 15.4365
4028, 148165, 6176.532, 15.4363
4029, 147536, 6176.471, 15.4362
4030, 145279, 6176.410, 15.4360
4031, 142046, 6176.348, 15.4359
4032, 140201, 6176.287, 15.4357
4033, 141023, 6176.226, 15.4356
4034, 143575, 6176.165, 15.4354
4035, 146145, 6176.104, 15.4353
4036, 147752, 6176.043, 15.4351
4037, 148185, 6175.982, 15.4350
4038, 147593, 6175.920, 15.4348
4039, 146478, 6175.859, 15.4347
4040, 145543, 6175.798, 15.4345
4041, 145148, 6175.737, 15.4344
4042, 145171, 6175.676, 15.4342
4043, 145477, 6175.615, 15.4341
4044, 146120, 6175.554, 15.4339
4045, 146964, 6175.493, 15.4337
4046, 147526, 6175.431, 15.4336
4047, 147491, 6175.370, 15.4334
4048, 147167, 6175.309, 15.4333
4049, 147146, 6175.248, 15.4331
4050, 147603, 6175.187, 15.4330
4051, 148030, 6175.126, 15.4328
4052, 147615, 6175.065, 15.4327
4053, 145859, 6175.003, 15.4325
4054, 143030, 6174.942, 15.4324
4055, 140166, 6174.881, 15.4322
4056, 138523, 6174.820, 15.4321
4057, 138778, 6174.759, 15.4319
4058, 140539, 6174.698, 15.4318
4059, 142593, 6174.637, 15.4316
4060, 143766, 6174.576, 15.4315
4061, 143784, 6174.514, 15.4313
4062, 143387, 6174.453, 15.4312
4063, 143517, 6174.392, 15.4310
4064, 144478, 6174.331, 15.4308
4065, 146019, 6174.270, 15.4307
4066, 147968, 6174.209, 15.4305
4067, 150240, 6174.148, 15.4304
4068, 152242, 6174.086, 15.4302
4069, 152986, 6174.025, 15.4301
4070, 152141, 6173.964, 15.4299
4071, 150455, 6173.903, 15.4298
4072, 148822, 6173.842, 15.4296
4073, 147580, 6173.781, 15.4295
4074, 147124, 6173.720, 15.4293
4075, 148266, 6173.659, 15.4292
4076, 150943, 6173.597, 15.4290
4077, 153257, 6173.536, 15.4289
4078, 153226, 6173.475, 15.4287
4079, 151348, 6173.414, 15.4286
4080, 150039, 6173.353, 15.4284
4081, 150419, 6173.292, 15.4282
4082, 151201, 6173.231, 15.4281
4083, 151259, 6173.169, 15.4279
4084, 151723, 6173.108, 15.4278
4085, 154246, 6173.047, 15.4276
4086, 158171, 6172.986, 15.4275
4087, 160930, 6172.925, 15.4273
4088, 160933, 6172.864, 15.4272
4089, 158857, 6172.803, 15.4270
4090, 156135, 6172.742, 15.4269
4091, 153346, 6172.680, 15.4267
4092, 150440, 6172.619, 15.4266
4093, 147755, 6172.558, 15.4264
4094, 146209, 6172.497, 15.4263
4095, 146513, 6172.436, 15.4261
4096, 148227, 6172.375, 15.4260
4097, 149601, 6172.314, 15.4258
4098, 148900, 6172.252, 15.4257
4099, 146293, 6172.191, 15.4255
4100, 143982, 6172.130, 15.4253
4101, 143820, 6172.069, 15.4252
4102, 145107, 6172.008, 15.4250
4103, 145541, 6171.947, 15.4249
4104, 144092, 6171.886, 15.4247
4105, 142065, 6171.825, 15.4246
4106, 141352, 6171.763, 15.4244
4107, 142557, 6171.702, 15.4243
4108, 144919, 6171.641, 15.4241
4109, 147167, 6171.580, 15.4240
4110, 148093, 6171.519, 15.4238
4111, 147131, 6171.458, 15.4237
4112, 144903, 6171.397, 15.4235
4113, 142739, 6171.335, 15.4234
4114, 141331, 6171.274, 15.4232
4115, 140320, 6171.213, 15.4231
4116, 139392, 6171.152, 15.4229
4117, 138999, 6171.091, 15.4227
4118, 139405, 6171.030, 15.4226
4119, 139671, 6170.969, 15.4224
4120, 138445, 6170.908, 15.4223
4121, 135624, 6170.846, 15.4221
4122, 132589, 6170.785, 15.4220
4123, 130839, 6170.724, 15.4218
4124, 130796, 6170.663, 15.4217
4125, 131823, 6170.602, 15.4215
4126, 132942, 6170.541, 15.4214
4127, 133467, 6170.480, 15.4212
4128, 133390, 6170.418, 15.4211
4129, 133374, 6170.357, 15.4209
4130, 134246, 6170.296, 15.4208
4131, 136345, 6170.235, 15.4206
4132, 139243, 6170.174, 15.4205
4133, 141997, 6170.113, 15.4203
4134, 143803, 6170.052, 15.4202
4135, 144655, 6169.991, 15.4200
4136, 145452, 6169.929, 15.4198
4137, 147177, 6169.868, 15.4197
4138, 149919, 6169.807, 15.4195
4139, 152853, 6169.746, 15.4194
4140, 155098, 6169.685, 15.4192
4141, 156251, 6169.624, 15.4191
4142, 156181, 6169.563, 15.4189
4143, 154947, 6169.501, 15.4188
4144, 153150, 6169.440, 15.4186
4145, 151758, 6169.379, 15.4185
4146, 151184, 6169.318, 15.4183
4147, 150974, 6169.257, 15.4182
4148, 150746, 6169.196, 15.4180
4149, 150980, 6169.135, 15.4179
4150, 152329, 6169.074, 15.4177
4151, 154510, 6169.012, 15.4176
4152, 156436, 6168.951, 15.4174
4153, 157309, 6168.890, 15.4172
4154, 157123, 6168.829, 15.4171
4155, 156264, 6168.768, 15.4169
4156, 155148, 6168.707, 15.4168
4157, 154183, 6168.646, 15.4166
4158, 153614, 6168.584, 15.4165
4159, 153279, 6168.523, 15.4163
4160, 152718, 6168.462, 15.4162
4161, 151547, 6168.401, 15.4160
4162, 149751, 6168.340, 15.4159
4163, 147902, 6168.279, 15.4157
4164, 147243, 6168.218, 15.4156
4165, 148970, 6168.157, 15.4154
4166, 152850, 6168.095, 15.4153
4167, 156773, 6168.034, 15.4151
4168, 158270, 6167.973, 15.4150
4169, 156579, 6167.912, 15.4148
4170, 152997, 6167.851, 15.4147
4171, 149433, 6167.790, 15.4145
4172, 146955, 6167.729, 15.4143
4173, 145572, 6167.667, 15.4142
4174, 144896, 6167.606, 15.4140
4175, 144980, 6167.545, 15.4139
4176, 146510, 6167.484, 15.4137
4177, 149867, 6167.423, 15.4136
4178, 153860, 6167.362, 15.4134
4179, 156103, 6167.301, 15.4133
4180, 155246, 6167.240, 15.4131
4181, 152367, 6167.178, 15.4130
4182, 149566, 6167.117, 15.4128
4183, 147715, 6167.056, 15.4127
4184, 146414, 6166.995, 15.4125
4185, 145499, 6166.934, 15.4124
4186, 145227, 6166.873, 15.4122
4187, 145186, 6166.812, 15.4121
4188, 144576, 6166.751, 15.4119
4189, 143923, 6166.689, 15.4117
4190, 145061, 6166.628, 15.4116
4191, 148558, 6166.567, 15.4114
4192, 152237, 6166.506, 15.4113
4193, 153334, 6166.445, 15.4111
4194, 151601, 6166.384, 15.4110
4195, 149295, 6166.323, 15.4108
4196, 148461, 6166.261, 15.4107
4197, 149091, 6166.200, 15.4105
4198, 149779, 6166.139, 15.4104
4199, 149300, 6166.078, 15.4102
4200, 147457, 6166.017, 15.4101
4201, 145053, 6165.956, 15.4099
4202, 143343, 6165.895, 15.4098
4203, 143100, 6165.834, 15.4096
4204, 143906, 6165.772, 15.4095
4205, 144471, 6165.711, 15.4093
4206, 143833, 6165.650, 15.4092
4207, 142266, 6165.589, 15.4090
4208, 141036, 6165.528, 15.4088
4209, 141296, 6165.467, 15.4087
4210, 143130, 6165.406, 15.4085
4211, 145612, 6165.344, 15.4084
4212, 147749, 6165.283, 15.4082
4213, 149257, 6165.222, 15.4081
4214, 150350, 6165.161, 15.4079
4215, 151003, 6165.100, 15.4078
4216, 150767, 6165.039, 15.4076
4217, 149301, 6164.978, 15.4075
4218, 146821, 6164.917, 15.4073
4219, 144083, 6164.855, 15.4072
4220, 142169, 6164.794, 15.4070
4221, 141965, 6164.733, 15.4069
4222, 143252, 6164.672, 15.4067
4223, 144393, 6164.611, 15.4066
4224, 143781, 6164.550, 15.4064
4225, 141875, 6164.489, 15.4062
4226, 141181, 6164.427, 15.4061
4227, 143672, 6164.366, 15.4059
4228, 148567, 6164.305, 15.4058
4229, 152994, 6164.244, 15.4056
4230, 154591, 6164.183, 15.4055
4231, 153192, 6164.122, 15.4053
4232, 150437, 6164.061, 15.4052
4233, 148273, 6164.000, 15.4050
4234, 147668, 6163.938, 15.4049
4235, 148277, 6163.877, 15.4047
4236, 149209, 6163.816, 15.4046
4237, 150043, 6163.755, 15.4044
4238, 150967, 6163.694, 15.4043
4239, 152017, 6163.633, 15.4041
4240, 152694, 6163.572, 15.4040
4241, 152501, 6163.510, 15.4038
4242, 151473, 6163.449, 15.4037
4243, 149954, 6163.388, 15.4035
4244, 148285, 6163.327, 15.4033
4245, 146840, 6163.266, 15.4032
4246, 145845, 6163.205, 15.4030
4247, 144965, 6163.144, 15.4029
4248, 143694, 6163.083, 15.4027
4249, 142473, 6163.021, 15.4026
4250, 142570, 6162.960, 15.4024
4251, 144198, 6162.899, 15.4023
4252, 145559, 6162.838, 15.4021
4253, 144823, 6162.777, 15.4020
4254, 142615, 6162.716, 15.4018
4255, 141279, 6162.655, 15.4017
4256, 141694, 6162.593, 15.4015
4257, 142102, 6162.532, 15.4014
4258, 140519, 6162.471, 15.4012
4259, 137349, 6162.410, 15.4011
4260, 134884, 6162.349, 15.4009
4261, 134761, 6162.288, 15.4007
4262, 136603, 6162.227, 15.4006
4263, 138874, 6162.166, 15.4004
4264, 140317, 6162.104, 15.4003
4265, 140535, 6162.043, 15.4001
4266, 139795, 6161.982, 15.4000
4267, 138753, 6161.921, 15.3998
4268, 138232, 6161.860, 15.3997
4269, 138834, 6161.799, 15.3995
4270, 140449, 6161.738, 15.3994
4271, 142162, 6161.676, 15.3992
4272, 142959, 6161.615, 15.3991
4273, 142730, 6161.554, 15.3989
4274, 142448, 6161.493, 15.3988
4275, 143159, 6161.432, 15.3986
4276, 144880, 6161.371, 15.3985
4277, 146711, 6161.310, 15.3983
4278, 147959, 6161.249, 15.3981
4279, 148761, 6161.187, 15.3980
4280, 149437, 6161.126, 15.3978
4281, 149553, 6161.065, 15.3977
4282, 148155, 6161.004, 15.3975
4283, 145091, 6160.943, 15.3974
4284, 141709, 6160.882, 15.3972
4285, 139756, 6160.821, 15.3971
4286, 139671, 6160.759, 15.3969
4287, 140458, 6160.698, 15.3968
4288, 141243, 6160.637, 15.3966
4289, 142139, 6160.576, 15.3965
4290, 143113, 6160.515, 15.3963
4291, 142964, 6160.454, 15.3962
4292, 140634, 6160.393, 15.3960
4293, 137272, 6160.332, 15.3959
4294, 135631, 6160.270, 15.3957
4295, 137067, 6160.209, 15.3956
4296, 140093, 6160.148, 15.3954
4297, 142347, 6160.087, 15.3952
4298, 143089, 6160.026, 15.3951
4299, 143175, 6159.965, 15.3949
4300, 143413, 6159.904, 15.3948
4301, 143854, 6159.842, 15.3946
4302, 144335, 6159.781, 15.3945
4303, 144926, 6159.720, 15.3943
4304, 145848, 6159.659, 15.3942
4305, 147353, 6159.598, 15.3940
4306, 149489, 6159.537, 15.3939
4307, 151842, 6159.476, 15.3937
4308, 153854, 6159.415, 15.3936
4309, 155545, 6159.353, 15.3934
4310, 157310, 6159.292, 15.3933
4311, 158866, 6159.231, 15.3931
4312, 159257, 6159.170, 15.3930
4313, 158312, 6159.109, 15.3928
4314, 157088, 6159.048, 15.3926
4315, 156146, 6158.987, 15.3925
4316, 154392, 6158.925, 15.3923
4317, 150777, 6158.864, 15.3922
4318, 146443, 6158.803, 15.3920
4319, 143895, 6158.742, 15.3919
4320, 144288, 6158.681, 15.3917
4321, 146580, 6158.620, 15.3916
4322, 149067, 6158.559, 15.3914
4323, 150638, 6158.498, 15.3913
4324, 150784, 6158.436, 15.3911
4325, 149602, 6158.375, 15.3910
4326, 147934, 6158.314, 15.3908
4327, 146628, 6158.253, 15.3907
4328, 145639, 6158.192, 15.3905
4329, 144602, 6158.131, 15.3904
4330, 144014, 6158.070, 15.3902
4331, 144827, 6158.008, 15.3901
4332, 147032, 6157.947, 15.3899
4333, 149656, 6157.886, 15.3897
4334, 151954, 6157.825, 15.3896
4335, 153568, 6157.764, 15.3894
4336, 153914, 6157.703, 15.3893
4337, 152861, 6157.642, 15.3891
4338, 151880, 6157.581, 15.3890
4339, 152766, 6157.519, 15.3888
4340, 154903, 6157.458, 15.3887
4341, 155491, 6157.397, 15.3885
4342, 153071, 6157.336, 15.3884
4343, 149291, 6157.275, 15.3882
4344, 146483, 6157.214, 15.3881
4345, 145048, 6157.153, 15.3879
4346, 144183, 6157.091, 15.3878
4347, 143677, 6157.030, 15.3876
4348, 143638, 6156.969, 15.3875
4349, 143610, 6156.908, 15.3873
4350, 143470, 6156.847, 15.3871
4351, 144337, 6156.786, 15.3870
4352, 147096, 6156.725, 15.3868
4353, 150602, 6156.664, 15.3867
4354, 152823, 6156.602, 15.3865
4355, 153350, 6156.541, 15.3864
4356, 153295, 6156.480, 15.3862
4357, 153038, 6156.419, 15.3861
4358, 151762, 6156.358, 15.3859
4359, 149379, 6156.297, 15.3858
4360, 147307, 6156.236, 15.3856
4361, 146708, 6156.174, 15.3855
4362, 147062, 6156.113, 15.3853
4363, 147198, 6156.052, 15.3852
4364, 146871, 6155.991, 15.3850
4365, 146585, 6155.930, 15.3849
4366, 146491, 6155.869, 15.3847
4367, 146311, 6155.808, 15.3846
4368, 146068, 6155.747, 15.3844
4369, 146149, 6155.685, 15.3842
4370, 146604, 6155.624, 15.3841
4371, 146957, 6155.563, 15.3839
4372, 146905, 6155.502, 15.3838
4373, 146852, 6155.441, 15.3836
4374, 147466, 6155.380, 15.3835
4375, 148844, 6155.319, 15.3833
4376, 150457, 6155.258, 15.3832
4377, 151917, 6155.196, 15.3830
4378, 153436, 6155.135, 15.3829
4379, 155299, 6155.074, 15.3827
4380, 157215, 6155.013, 15.3826
4381, 158599, 6154.952, 15.3824
4382, 159264, 6154.891, 15.3823
4383, 159258, 6154.830, 15.3821
4384, 158139, 6154.768, 15.3820
4385, 155152, 6154.707, 15.3818
4386, 150409, 6154.646, 15.3816
4387, 145367, 6154.585, 15.3815
4388, 141739, 6154.524, 15.3813
4389, 140196, 6154.463, 15.3812
4390, 140301, 6154.402, 15.3810
4391, 141256, 6154.341, 15.3809
4392, 142402, 6154.279, 15.3807
4393, 143329, 6154.218, 15.3806
4394, 143915, 6154.157, 15.3804
4395, 144246, 6154.096, 15.3803
4396, 144425, 6154.035, 15.3801
4397, 144575, 6153.974, 15.3800
4398, 144920, 6153.913, 15.3798
4399, 145593, 6153.851, 15.3797
4400, 146467, 6153.790, 15.3795
4401, 147480, 6153.729, 15.3794
4402, 148814, 6153.668, 15.3792
4403, 150229, 6153.607, 15.3791
4404, 150637, 6153.546, 15.3789
4405, 149286, 6153.485, 15.3787
4406, 147231, 6153.424, 15.3786
4407, 146475, 6153.362, 15.3784
4408, 147561, 6153.301, 15.3783
4409, 149130, 6153.240, 15.3781
4410, 150000, 6153.179, 15.3780
4411, 150381, 6153.118, 15.3778
4412, 150685, 6153.057, 15.3777
4413, 150615, 6152.996, 15.3775
4414, 150224, 6152.934, 15.3774
4415, 150484, 6152.873, 15.3772
4416, 151719, 6152.812, 15.3771
4417, 152577, 6152.751, 15.3769
4418, 151840, 6152.690, 15.3768
4419, 150371, 6152.629, 15.3766
4420, 149983, 6152.568, 15.3765
4421, 151048, 6152.507, 15.3763
4422, 152450, 6152.445, 15.3761
4423, 153292, 6152.384, 15.3760
4424, 153448, 6152.323, 15.3758
4425, 152898, 6152.262, 15.3757
4426, 151712, 6152.201, 15.3755
4427, 150308, 6152.140, 15.3754
4428, 148821, 6152.079, 15.3752
4429, 146852, 6152.017, 15.3751
4430, 144794, 6151.956, 15.3749
4431, 144433, 6151.895, 15.3748
4432, 146743, 6151.834, 15.3746
4433, 150016, 6151.773, 15.3745
4434, 151943, 6151.712, 15.3743
4435, 152838, 6151.651, 15.3742
4436, 154690, 6151.590, 15.3740
4437, 157539, 6151.528, 15.3739
4438, 159278, 6151.467, 15.3737
4439, 159157, 6151.406, 15.3736
4440, 158864, 6151.345, 15.3734
4441, 159466, 6151.284, 15.3732
4442, 159615, 6151.223, 15.3731
4443, 157960, 6151.162, 15.3729
4444, 155334, 6151.100, 15.3728
4445, 153186, 6151.039, 15.3726
4446, 151506, 6150.978, 15.3725
4447, 149809, 6150.917, 15.3723
4448, 148766, 6150.856, 15.3722
4449, 149136, 6150.795, 15.3720
4450, 150013, 6150.734, 15.3719
4451, 149831, 6150.673, 15.3717
4452, 148544, 6150.611, 15.3716
4453, 147332, 6150.550, 15.3714
4454, 146605, 6150.489, 15.3713
4455, 145681, 6150.428, 15.3711
4456, 144257, 6150.367, 15.3710
4457, 142965, 6150.306, 15.3708
4458, 142521, 6150.245, 15.3706
4459, 143285, 6150.183, 15.3705
4460, 145455, 6150.122, 15.3703
4461, 148705, 6150.061, 15.3702
4462, 151722, 6150.000, 15.3700
4463, 153036, 6149.939, 15.3699
4464, 152453, 6149.878, 15.3697
4465, 151037, 6149.817, 15.3696
4466, 149757, 6149.756, 15.3694
4467, 148793, 6149.694, 15.3693
4468, 148037, 6149.633, 15.3691
4469, 147476, 6149.572, 15.3690
4470, 147050, 6149.511, 15.3688
4471, 146679, 6149.450, 15.3687
4472, 146488, 6149.389, 15.3685
4473, 146564, 6149.328, 15.3684
4474, 146650, 6149.266, 15.3682
4475, 146565, 6149.205, 15.3681
4476, 146689, 6149.144, 15.3679
4477, 147415, 6149.083, 15.3677
4478, 148276, 6149.022, 15.3676
4479, 148358, 6148.961, 15.3674
4480, 147676, 6148.900, 15.3673
4481, 147430, 6148.839, 15.3671
4482, 148644, 6148.777, 15.3670
4483, 150953, 6148.716, 15.3668
4484, 153016, 6148.655, 15.3667
4485, 153979, 6148.594, 15.3665
4486, 154391, 6148.533, 15.3664
4487, 155640, 6148.472, 15.3662
4488, 158356, 6148.411, 15.3661
4489, 161353, 6148.349, 15.3659
4490, 162505, 6148.288, 15.3658
4491, 160837, 6148.227, 15.3656
4492, 157365, 6148.166, 15.3655
4493, 153799, 6148.105, 15.3653
4494, 151055, 6148.044, 15.3651
4495, 149349, 6147.983, 15.3650
4496, 148845, 6147.922, 15.3648
4497, 149330, 6147.860, 15.3647
4498, 149860, 6147.799, 15.3645
4499, 149777, 6147.738, 15.3644
4500, 149785, 6147.677, 15.3642
4501, 151013, 6147.616, 15.3641
4502, 153209, 6147.555, 15.3639
4503, 154920, 6147.494, 15.3638
4504, 155421, 6147.432, 15.3636
4505, 155337, 6147.371, 15.3635
4506, 155197, 6147.310, 15.3633
4507, 154550, 6147.249, 15.3632
4508, 152977, 6147.188, 15.3630
4509, 150935, 6147.127, 15.3629
4510, 148981, 6147.066, 15.3627
4511, 147057, 6147.005, 15.3626
4512, 145272, 6146.943, 15.3624
4513, 144641, 6146.882, 15.3622
4514, 146023, 6146.821, 15.3621
4515, 148678, 6146.760, 15.3619
4516, 150743, 6146.699, 15.3618
4517, 151059, 6146.638, 15.3616
4518, 149933, 6146.577, 15.3615
4519, 148395, 6146.515, 15.3613
4520, 147404, 6146.454, 15.3612
4521, 147590, 6146.393, 15.3610
4522, 148869, 6146.332, 15.3609
4523, 150305, 6146.271, 15.3607
4524, 151066, 6146.210, 15.3606
4525, 151541, 6146.149, 15.3604
4526, 152758, 6146.088, 15.3603
4527, 154630, 6146.026, 15.3601
4528, 155780, 6145.965, 15.3600
4529, 155498, 6145.904, 15.3598
4530, 154891, 6145.843, 15.3596
4531, 155281, 6145.782, 15.3595
4532, 156254, 6145.721, 15.3593
4533, 156407, 6145.660, 15.3592
4534, 155593, 6145.598, 15.3590
4535, 155194, 6145.537, 15.3589
4536, 156171, 6145.476, 15.3587
4537, 157965, 6145.415, 15.3586
4538, 159577, 6145.354, 15.3584
4539, 160641, 6145.293, 15.3583
4540, 160947, 6145.232, 15.3581
4541, 159923, 6145.171, 15.3580
4542, 157495, 6145.109, 15.3578
4543, 154798, 6145.048, 15.3577
4544, 153107, 6144.987, 15.3575
4545, 152417, 6144.926, 15.3574
4546, 151927, 6144.865, 15.3572
4547, 151642, 6144.804, 15.3571
4548, 152491, 6144.743, 15.3569
4549, 154885, 6144.682, 15.3567
4550, 158037, 6144.620, 15.3566
4551, 160883, 6144.559, 15.3564
4552, 162985, 6144.498, 15.3563
4553, 164246, 6144.437, 15.3561
4554, 164425, 6144.376, 15.3560
4555, 163408, 6144.315, 15.3558
4556, 161664, 6144.254, 15.3557
4557, 160062, 6144.192, 15.3555
4558, 159239, 6144.131, 15.3554
4559, 159089, 6144.070, 15.3552
4560, 158706, 6144.009, 15.3551
4561, 157011, 6143.948, 15.3549
4562, 153836, 6143.887, 15.3548
4563, 150303, 6143.826, 15.3546
4564, 147791, 6143.765, 15.3545
4565, 146679, 6143.703, 15.3543
4566, 146490, 6143.642, 15.3541
4567, 146912, 6143.581, 15.3540
4568, 147992, 6143.520, 15.3538
4569, 149535, 6143.459, 15.3537
4570, 151197, 6143.398, 15.3535
4571, 153167, 6143.337, 15.3534
4572, 155853, 6143.275, 15.3532
4573, 158668, 6143.214, 15.3531
4574, 160011, 6143.153, 15.3529
4575, 158817, 6143.092, 15.3528
4576, 155591, 6143.031, 15.3526
4577, 151789, 6142.970, 15.3525
4578, 148907, 6142.909, 15.3523
4579, 148180, 6142.848, 15.3522
4580, 149978, 6142.786, 15.3520
4581, 152895, 6142.725, 15.3519
4582, 154399, 6142.664, 15.3517
4583, 153277, 6142.603, 15.3516
4584, 150896, 6142.542, 15.3514
4585, 149486, 6142.481, 15.3512
4586, 149851, 6142.420, 15.3511
4587, 151358, 6142.358, 15.3509
4588, 153323, 6142.297, 15.3508
4589, 155285, 6142.236, 15.3506
4590, 156468, 6142.175, 15.3505
4591, 156161, 6142.114, 15.3503
4592, 154660, 6142.053, 15.3502
4593, 152937, 6141.992, 15.3500
4594, 151330, 6141.931, 15.3499
4595, 149328, 6141.869, 15.3497
4596, 146738, 6141.808, 15.3496
4597, 144462, 6141.747, 15.3494
4598, 143851, 6141.686, 15.3493
4599, 145565, 6141.625, 15.3491
4600, 149116, 6141.564, 15.3490
4601, 153214, 6141.503, 15.3488
4602, 156561, 6141.441, 15.3486
4603, 158507, 6141.380, 15.3485
4604, 159122, 6141.319, 15.3483
4605, 158855, 6141.258, 15.3482
4606, 158441, 6141.197, 15.3480
4607, 158808, 6141.136, 15.3479
4608, 160250, 6141.075, 15.3477
4609, 161553, 6141.014, 15.3476
4610, 160819, 6140.952, 15.3474
4611, 157658, 6140.891, 15.3473
4612, 153865, 6140.830, 15.3471
4613, 151479, 6140.769, 15.3470
4614, 150882, 6140.708, 15.3468
4615, 151260, 6140.647, 15.3467
4616, 152008, 6140.586, 15.3465
4617, 152870, 6140.524, 15.3464
4618, 153506, 6140.463, 15.3462
4619, 153887, 6140.402, 15.3461
4620, 154646, 6140.341, 15.3459
4621, 156163, 6140.280, 15.3457
4622, 157827, 6140.219, 15.3456
4623, 158971, 6140.158, 15.3454
4624, 159830, 6140.097, 15.3453
4625, 160669, 6140.035, 15.3451
4626, 160738, 6139.974, 15.3450
4627, 159357, 6139.913, 15.3448
4628, 157424, 6139.852, 15.3447
4629, 156483, 6139.791, 15.3445
4630, 156737, 6139.730, 15.3444
4631, 157403, 6139.669, 15.3442
4632, 158541, 6139.607, 15.3441
4633, 160718, 6139.546, 15.3439
4634, 163001, 6139.485, 15.3438
4635, 163296, 6139.424, 15.3436
4636, 161218, 6139.363, 15.3435
4637, 158923, 6139.302, 15.3433
4638, 158202, 6139.241, 15.3431
4639, 158041, 6139.180, 15.3430
4640, 156061, 6139.118, 15.3428
4641, 151595, 6139.057, 15.3427
4642, 146487, 6138.996, 15.3425
4643, 143341, 6138.935, 15.3424
4644, 143453, 6138.874, 15.3422
4645, 145863, 6138.813, 15.3421
4646, 148037, 6138.752, 15.3419
4647, 147993, 6138.690, 15.3418
4648, 146059, 6138.629, 15.3416
4649, 144161, 6138.568, 15.3415
4650, 143588, 6138.507, 15.3413
4651, 144227, 6138.446, 15.3412
4652, 145725, 6138.385, 15.3410
4653, 147951, 6138.324, 15.3409
4654, 150057, 6138.263, 15.3407
4655, 150555, 6138.201, 15.3406
4656, 149141, 6138.140, 15.3404
4657, 147419, 6138.079, 15.3402
4658, 147124, 6138.018, 15.3401
4659, 148474, 6137.957, 15.3399
4660, 150821, 6137.896, 15.3398
4661, 153762, 6137.835, 15.3396
4662, 156774, 6137.773, 15.3395
4663, 158750, 6137.712, 15.3393
4664, 159012, 6137.651, 15.3392
4665, 158153, 6137.590, 15.3390
4666, 156973, 6137.529, 15.3389
4667, 155214, 6137.468, 15.3387
4668, 152296, 6137.407, 15.3386
4669, 148770, 6137.346, 15.3384
4670, 146068, 6137.284, 15.3383
4671, 145077, 6137.223, 15.3381
4672, 145671, 6137.162, 15.3380
4673, 147248, 6137.101, 15.3378
4674, 149003, 6137.040, 15.3376
4675, 150073, 6136.979, 15.3375
4676, 150253, 6136.918, 15.3373
4677, 150386, 6136.856, 15.3372
4678, 151491, 6136.795, 15.3370
4679, 153695, 6136.734, 15.3369
4680, 156370, 6136.673, 15.3367
4681, 158805, 6136.612, 15.3366
4682, 160335, 6136.551, 15.3364
4683, 160459, 6136.490, 15.3363
4684, 159478, 6136.429, 15.3361
4685, 158468, 6136.367, 15.3360
4686, 157999, 6136.306, 15.3358
4687, 157498, 6136.245, 15.3357
4688, 156499, 6136.184, 15.3355
4689, 155758, 6136.123, 15.3354
4690, 156254, 6136.062, 15.3352
4691, 157756, 6136.001, 15.3351
4692, 159353, 6135.939, 15.3349
4693, 160814, 6135.878, 15.3347
4694, 162319, 6135.817, 15.3346
4695, 163369, 6135.756, 15.3344
4696, 163244, 6135.695, 15.3343
4697, 162416, 6135.634, 15.3341
4698, 162407, 6135.573, 15.3340
4699, 164258, 6135.512, 15.3338
4700, 167855, 6135.450, 15.3337
4701, 172343, 6135.389, 15.3335
4702, 176242, 6135.328, 15.3334
4703, 177604, 6135.267, 15.3332
4704, 175453, 6135.206, 15.3331
4705, 171124, 6135.145, 15.3329
4706, 167151, 6135.084, 15.3328
4707, 164819, 6135.022, 15.3326
4708, 163764, 6134.961, 15.3325
4709, 163643, 6134.900, 15.3323
4710, 164767, 6134.839, 15.3321
4711, 166934, 6134.778, 15.3320
4712, 169048, 6134.717, 15.3318
4713, 170375, 6134.656, 15.3317
4714, 171144, 6134.595, 15.3315
4715, 171457, 6134.533, 15.3314
4716, 170652, 6134.472, 15.3312
4717, 168293, 6134.411, 15.3311
4718, 165046, 6134.350, 15.3309
4719, 162039, 6134.289, 15.3308
4720, 159916, 6134.228, 15.3306
4721, 158779, 6134.167, 15.3305
4722, 158328, 6134.105, 15.3303
4723, 157813, 6134.044, 15.3302
4724, 156666, 6133.983, 15.3300
4725, 155397, 6133.922, 15.3299
4726, 155057, 6133.861, 15.3297
4727, 155547, 6133.800, 15.3296
4728, 155513, 6133.739, 15.3294
4729, 154346, 6133.678, 15.3292
4730, 153243, 6133.616, 15.3291
4731, 153505, 6133.555, 15.3289
4732, 154706, 6133.494, 15.3288
4733, 155488, 6133.433, 15.3286
4734, 155508, 6133.372, 15.3285
4735, 155593, 6133.311, 15.3283
4736, 156281, 6133.250, 15.3282
4737, 157154, 6133.189, 15.3280
4738, 157571, 6133.127, 15.3279
4739, 157461, 6133.066, 15.3277
4740, 157274, 6133.005, 15.3276
4741, 157505, 6132.944, 15.3274
4742, 158284, 6132.883, 15.3273
4743, 159416, 6132.822, 15.3271
4744, 160938, 6132.761, 15.3270
4745, 163450, 6132.699, 15.3268
4746, 167322, 6132.638, 15.3266
4747, 171667, 6132.577, 15.3265
4748, 174920, 6132.516, 15.3263
4749, 176515, 6132.455, 15.3262
4750, 177080, 6132.394, 15.3260
4751, 176860, 6132.333, 15.3259
4752, 175268, 6132.272, 15.3257
4753, 172600, 6132.210, 15.3256
4754, 170935, 6132.149, 15.3254
4755, 172128, 6132.088, 15.3253
4756, 175716, 6132.027, 15.3251
4757, 179844, 6131.966, 15.3250
4758, 183536, 6131.905, 15.3248
4759, 186848, 6131.844, 15.3247
4760, 189502, 6131.782, 15.3245
4761, 190914, 6131.721, 15.3244
4762, 191373, 6131.660, 15.3242
4763, 191773, 6131.599, 15.3241
4764, 192115, 6131.538, 15.3239
4765, 191554, 6131.477, 15.3237
4766, 190082, 6131.416, 15.3236
4767, 188931, 6131.355, 15.3234
4768, 188965, 6131.293, 15.3233
4769, 189647, 6131.232, 15.3231
4770, 189954, 6131.171, 15.3230
4771, 189391, 6131.110, 15.3228
4772, 187734, 6131.049, 15.3227
4773, 184744, 6130.988, 15.3225
4774, 180724, 6130.927, 15.3224
4775, 176596, 6130.865, 15.3222
4776, 172797, 6130.804, 15.3221
4777, 168641, 6130.743, 15.3219
4778, 163364, 6130.682, 15.3218
4779, 157417, 6130.621, 15.3216
4780, 152135, 6130.560, 15.3215
4781, 148392, 6130.499, 15.3213
4782, 145914, 6130.438, 15.3211
4783, 143750, 6130.376, 15.3210
4784, 141214, 6130.315, 15.3208
4785, 138583, 6130.254, 15.3207
4786, 136864, 6130.193, 15.3205
4787, 136484, 6130.132, 15.3204
4788, 136352, 6130.071, 15.3202
4789, 134941, 6130.010, 15.3201
4790, 132216, 6129.948, 15.3199
4791, 129461, 6129.887, 15.3198
4792, 127006, 6129.826, 15.3196
4793, 123413, 6129.765, 15.3195
4794, 117694, 6129.704, 15.3193
4795, 111174, 6129.643, 15.3192
4796, 106044, 6129.582, 15.3190
4797, 102836, 6129.521, 15.3189
4798, 100561, 6129.459, 15.3187
4799, 98767, 6129.398, 15.3185
4800, 98005, 6129.337, 15.3184
4801, 98520, 6129.276, 15.3182
4802, 99999, 6129.215, 15.3181
4803, 102702, 6129.154, 15.3179
4804, 107344, 6129.093, 15.3178
4805, 113423, 6129.031, 15.3176
4806, 118903, 6128.970, 15.3175
4807, 122267, 6128.909, 15.3173
4808, 123915, 6128.848, 15.3172
4809, 125006, 6128.787, 15.3170
4810, 125942, 6128.726, 15.3169
4811, 126724, 6128.665, 15.3167
4812, 127705, 6128.604, 15.3166
4813, 128811, 6128.542, 15.3164
4814, 128793, 6128.481, 15.3163
4815, 126749, 6128.420, 15.3161
4816, 124123, 6128.359, 15.3160
4817, 123738, 6128.298, 15.3158
4818, 126697, 6128.237, 15.3156
4819, 131339, 6128.176, 15.3155
4820, 135531, 6128.114, 15.3153
4821, 138834, 6128.053, 15.3152
4822, 141869, 6127.992, 15.3150
4823, 144626, 6127.931, 15.3149
4824, 146455, 6127.870, 15.3147
4825, 147251, 6127.809, 15.3146
4826, 147586, 6127.748, 15.3144
4827, 147696, 6127.687, 15.3143
4828, 147060, 6127.625, 15.3141
4829, 145245, 6127.564, 15.3140
4830, 142716, 6127.503, 15.3138
4831, 140641, 6127.442, 15.3137
4832, 140024, 6127.381, 15.3135
4833, 141057, 6127.320, 15.3134
4834, 143041, 6127.259, 15.3132
4835, 144914, 6127.197, 15.3130
4836, 146060, 6127.136, 15.3129
4837, 146701, 6127.075, 15.3127
4838, 147458, 6127.014, 15.3126
4839, 148562, 6126.953, 15.3124
4840, 149598, 6126.892, 15.3123
4841, 149953, 6126.831, 15.3121
4842, 149419, 6126.770, 15.3120
4843, 148526, 6126.708, 15.3118
4844, 148393, 6126.647, 15.3117
4845, 149999, 6126.586, 15.3115
4846, 153207, 6126.525, 15.3114
4847, 156574, 6126.464, 15.3112
4848, 158496, 6126.403, 15.3111
4849, 158560, 6126.342, 15.3109
4850, 157540, 6126.280, 15.3108
4851, 156195, 6126.219, 15.3106
4852, 154623, 6126.158, 15.3105
4853, 152865, 6126.097, 15.3103
4854, 151454, 6126.036, 15.3101
4855, 150828, 6125.975, 15.3100
4856, 150530, 6125.914, 15.3098
4857, 149610, 6125.853, 15.3097
4858, 147728, 6125.791, 15.3095
4859, 145370, 6125.730, 15.3094
4860, 142976, 6125.669, 15.3092
4861, 140508, 6125.608, 15.3091
4862, 138173, 6125.547, 15.3089
4863, 137005, 6125.486, 15.3088
4864, 137980, 6125.425, 15.3086
4865, 140613, 6125.363, 15.3085
4866, 143092, 6125.302, 15.3083
4867, 144112, 6125.241, 15.3082
4868, 144178, 6125.180, 15.3080
4869, 144637, 6125.119, 15.3079
4870, 145723, 6125.058, 15.3077
4871, 146234, 6124.997, 15.3075
4872, 145271, 6124.936, 15.3074
4873, 143567, 6124.874, 15.3072
4874, 142586, 6124.813, 15.3071
4875, 142721, 6124.752, 15.3069
4876, 143061, 6124.691, 15.3068
4877, 142818, 6124.630, 15.3066
4878, 142175, 6124.569, 15.3065
4879, 141596, 6124.508, 15.3063
4880, 141095, 6124.446, 15.3062
4881, 140620, 6124.385, 15.3060
4882, 140532, 6124.324, 15.3059
4883, 141051, 6124.263, 15.3057
4884, 141709, 6124.202, 15.3056
4885, 142069, 6124.141, 15.3054
4886, 142599, 6124.080, 15.3053
4887, 143915, 6124.019, 15.3051
4888, 145289, 6123.957, 15.3050
4889, 145088, 6123.896, 15.3048
4890, 142966, 6123.835, 15.3046
4891, 140610, 6123.774, 15.3045
4892, 139716, 6123.713, 15.3043
4893, 140032, 6123.652, 15.3042
4894, 140175, 6123.591, 15.3040
4895, 139715, 6123.529, 15.3039
4896, 139497, 6123.468, 15.3037
4897, 140238, 6123.407, 15.3036
4898, 141745, 6123.346, 15.3034
4899, 143452, 6123.285, 15.3033
4900, 144909, 6123.224, 15.3031
4901, 145742, 6123.163, 15.3030
4902, 145890, 6123.102, 15.3028
4903, 145993, 6123.040, 15.3027
4904, 146833, 6122.979, 15.3025
4905, 148312, 6122.918, 15.3024
4906, 149600, 6122.857, 15.3022
4907, 150325, 6122.796, 15.3020
4908, 150879, 6122.735, 15.3019
4909, 151511, 6122.674, 15.3017
4910, 151966, 6122.613, 15.3016
4911, 152248, 6122.551, 15.3014
4912, 152764, 6122.490, 15.3013
4913, 153260, 6122.429, 15.3011
4914, 152564, 6122.368, 15.3010
4915, 150112, 6122.307, 15.3008
4916, 146984, 6122.246, 15.3007
4917, 144678, 6122.185, 15.3005
4918, 143469, 6122.123, 15.3004
4919, 142756, 6122.062, 15.3002
4920, 142386, 6122.001, 15.3001
4921, 142644, 6121.940, 15.2999
4922, 143372, 6121.879, 15.2998
4923, 144102, 6121.818, 15.2996
4924, 144870, 6121.757, 15.2995
4925, 145972, 6121.696, 15.2993
4926, 147154, 6121.634, 15.2991
4927, 147964, 6121.573, 15.2990
4928, 148630, 6121.512, 15.2988
4929, 149600, 6121.451, 15.2987
4930, 150460, 6121.390, 15.2985
4931, 150474, 6121.329, 15.2984
4932, 150027, 6121.268, 15.2982
4933, 150138, 6121.206, 15.2981
4934, 150479, 6121.145, 15.2979
4935, 149475, 6121.084, 15.2978
4936, 146908, 6121.023, 15.2976
4937, 144910, 6120.962, 15.2975
4938, 145449, 6120.901, 15.2973
4939, 147903, 6120.840, 15.2972
4940, 150063, 6120.779, 15.2970
4941, 150630, 6120.717, 15.2969
4942, 149792, 6120.656, 15.2967
4943, 148346, 6120.595, 15.2965
4944, 147405, 6120.534, 15.2964
4945, 148147, 6120.473, 15.2962
4946, 150514, 6120.412, 15.2961
4947, 152636, 6120.351, 15.2959
4948, 152926, 6120.289, 15.2958
4949, 152335, 6120.228, 15.2956
4950, 153061, 6120.167, 15.2955
4951, 155181, 6120.106, 15.2953
4952, 156161, 6120.045, 15.2952
4953, 153993, 6119.984, 15.2950
4954, 149381, 6119.923, 15.2949
4955, 144338, 6119.862, 15.2947
4956, 140026, 6119.800, 15.2946
4957, 136898, 6119.739, 15.2944
4958, 135817, 6119.678, 15.2943
4959, 137588, 6119.617, 15.2941
4960, 141617, 6119.556, 15.2940
4961, 146025, 6119.495, 15.2938
4962, 149134, 6119.434, 15.2936
4963, 150358, 6119.372, 15.2935
4964, 149897, 6119.311, 15.2933
4965, 148340, 6119.250, 15.2932
4966, 146592, 6119.189, 15.2930
4967, 145519, 6119.128, 15.2929
4968, 145304, 6119.067, 15.2927
4969, 145404, 6119.006, 15.2926
4970, 145323, 6118.945, 15.2924
4971, 145151, 6118.883, 15.2923
4972, 145179, 6118.822, 15.2921
4973, 145153, 6118.761, 15.2920
4974, 144288, 6118.700, 15.2918
4975, 142161, 6118.639, 15.2917
4976, 139506, 6118.578, 15.2915
4977, 137870, 6118.517, 15.2914
4978, 138241, 6118.455, 15.2912
4979, 140093, 6118.394, 15.2910
4980, 141959, 6118.333, 15.2909
4981, 142913, 6118.272, 15.2907
4982, 143207, 6118.211, 15.2906
4983, 143411, 6118.150, 15.2904
4984, 143471, 6118.089, 15.2903
4985, 143101, 6118.028, 15.2901
4986, 142818, 6117.966, 15.2900
4987, 143796, 6117.905, 15.2898
4988, 146301, 6117.844, 15.2897
4989, 148807, 6117.783, 15.2895
4990, 149269, 6117.722, 15.2894
4991, 147229, 6117.661, 15.2892
4992, 144171, 6117.600, 15.2891
4993, 141847, 6117.538, 15.2889
4994, 140846, 6117.477, 15.2888
4995, 140890, 6117.416, 15.2886
4996, 141735, 6117.355, 15.2885
4997, 143138, 6117.294, 15.2883
4998, 144439, 6117.233, 15.2881
4999, 145003, 6117.172, 15.2880
5000, 144919, 6117.111, 15.2878
5001, 144620, 6117.049, 15.2877
5002, 143987, 6116.988, 15.2875
5003, 142688, 6116.927, 15.2874
5004, 141324, 6116.866, 15.2872
5005, 141160, 6116.805, 15.2871
5006, 142406, 6116.744, 15.2869
5007, 143673, 6116.683, 15.2868
5008, 143643, 6116.621, 15.2866
5009, 142488, 6116.560, 15.2865
5010, 141115, 6116.499, 15.2863
5011, 139953, 6116.438, 15.2862
5012, 139346, 6116.377, 15.2860
5013, 140299, 6116.316, 15.2859
5014, 143484, 6116.255, 15.2857
5015, 147765, 6116.194, 15.2855
5016, 150896, 6116.132, 15.2854
5017, 151810, 6116.071, 15.2852
5018, 151270, 6116.010, 15.2851
5019, 150262, 6115.949, 15.2849
5020, 148855, 6115.888, 15.2848
5021, 147023, 6115.827, 15.2846
5022, 145592, 6115.766, 15.2845
5023, 145580, 6115.704, 15.2843
5024, 146962, 6115.643, 15.2842
5025, 148656, 6115.582, 15.2840
5026, 149550, 6115.521, 15.2839
5027, 149240, 6115.460, 15.2837
5028, 148044, 6115.399, 15.2836
5029, 146677, 6115.338, 15.2834
5030, 145816, 6115.277, 15.2833
5031, 145652, 6115.215, 15.2831
5032, 145821, 6115.154, 15.2830
5033, 145871, 6115.093, 15.2828
5034, 145851, 6115.032, 15.2826
5035, 146365, 6114.971, 15.2825
5036, 147915, 6114.910, 15.2823
5037, 150041, 6114.849, 15.2822
5038, 151269, 6114.787, 15.2820
5039, 150337, 6114.726, 15.2819
5040, 147617, 6114.665, 15.2817
5041, 144926, 6114.604, 15.2816
5042, 143744, 6114.543, 15.2814
5043, 144040, 6114.482, 15.2813
5044, 145033, 6114.421, 15.2811
5045, 146433, 6114.360, 15.2810
5046, 148328, 6114.298, 15.2808
5047, 150454, 6114.237, 15.2807
5048, 152366, 6114.176, 15.2805
5049, 154004, 6114.115, 15.2804
5050, 155302, 6114.054, 15.2802
5051, 155516, 6113.993, 15.2800
5052, 153867, 6113.932, 15.2799
5053, 150789, 6113.870, 15.2797
5054, 147696, 6113.809, 15.2796
5055, 145583, 6113.748, 15.2794
5056, 144581, 6113.687, 15.2793
5057, 144678, 6113.626, 15.2791
5058, 145769, 6113.565, 15.2790
5059, 146920, 6113.504, 15.2788
5060, 146725, 6113.443, 15.2787
5061, 144888, 6113.381, 15.2785
5062, 142710, 6113.320, 15.2784
5063, 141648, 6113.259, 15.2782
5064, 142032, 6113.198, 15.2781
5065, 143351, 6113.137, 15.2779
5066, 144986, 6113.076, 15.2778
5067, 146380, 6113.015, 15.2776
5068, 147298, 6112.953, 15.2775
5069, 148253, 6112.892, 15.2773
5070, 149978, 6112.831, 15.2771
5071, 152168, 6112.770, 15.2770
5072, 153554, 6112.709, 15.2768
5073, 153559, 6112.648, 15.2767
5074, 153047, 6112.587, 15.2765
5075, 153096, 6112.526, 15.2764
5076, 153904, 6112.464, 15.2762
5077, 155321, 6112.403, 15.2761
5078, 157293, 6112.342, 15.2759
5079, 159084, 6112.281, 15.2758
5080, 159171, 6112.220, 15.2756
5081, 157010, 6112.159, 15.2755
5082, 154152, 6112.098, 15.2753
5083, 152495, 6112.036, 15.2752
5084, 151914, 6111.975, 15.2750
5085, 150716, 6111.914, 15.2749
5086, 148017, 6111.853, 15.2747
5087, 144610, 6111.792, 15.2745
5088, 141681, 6111.731, 15.2744
5089, 139722, 6111.670, 15.2742
5090, 138641, 6111.609, 15.2741
5091, 138131, 6111.547, 15.2739
5092, 137859, 6111.486, 15.2738
5093, 137889, 6111.425, 15.2736
5094, 138799, 6111.364, 15.2735
5095, 140893, 6111.303, 15.2733
5096, 143605, 6111.242, 15.2732
5097, 146232, 6111.181, 15.2730
5098, 148800, 6111.120, 15.2729
5099, 151449, 6111.058, 15.2727
5100, 153503, 6110.997, 15.2726
5101, 154266, 6110.936, 15.2724
5102, 154402, 6110.875, 15.2723
5103, 155293, 6110.814, 15.2721
5104, 157035, 6110.753, 15.2720
5105, 158275, 6110.692, 15.2718
5106, 158176, 6110.630, 15.2716
5107, 157312, 6110.569, 15.2715
5108, 156273, 6110.508, 15.2713
5109, 154643, 6110.447, 15.2712
5110, 152165, 6110.386, 15.2710
5111, 149908, 6110.325, 15.2709
5112, 149193, 6110.264, 15.2707
5113, 149760, 6110.203, 15.2706
5114, 150061, 6110.141, 15.2704
5115, 149305, 6110.080, 15.2703
5116, 148371, 6110.019, 15.2701
5117, 148406, 6109.958, 15.2700
5118, 149135, 6109.897, 15.2698
5119, 149176, 6109.836, 15.2697
5120, 147972, 6109.775, 15.2695
5121, 146825, 6109.713, 15.2694
5122, 147595, 6109.652, 15.2692
5123, 150631, 6109.591, 15.2690
5124, 154506, 6109.530, 15.2689
5125, 157739, 6109.469, 15.2687
5126, 160007, 6109.408, 15.2686
5127, 161425, 6109.347, 15.2684
5128, 161606, 6109.286, 15.2683
5129, 160244, 6109.224, 15.2681
5130, 158049, 6109.163, 15.2680
5131, 156106, 6109.102, 15.2678
5132, 154502, 6109.041, 15.2677
5133, 152467, 6108.980, 15.2675
5134, 149758, 6108.919, 15.2674
5135, 146994, 6108.858, 15.2672
5136, 144707, 6108.796, 15.2671
5137, 142991, 6108.735, 15.2669
5138, 142146, 6108.674, 15.2668
5139, 142553, 6108.613, 15.2666
5140, 143678, 6108.552, 15.2665
5141, 144280, 6108.491, 15.2663
5142, 144228, 6108.430, 15.2661
5143, 145182, 6108.369, 15.2660
5144, 148620, 6108.307, 15.2658
5145, 153740, 6108.246, 15.2657
5146, 158136, 6108.185, 15.2655
5147, 160220, 6108.124, 15.2654
5148, 160254, 6108.063, 15.2652
5149, 159273, 6108.002, 15.2651
5150, 157900, 6107.941, 15.2649
5151, 156372, 6107.879, 15.2648
5152, 154984, 6107.818, 15.2646
5153, 154010, 6107.757, 15.2645
5154, 153336, 6107.696, 15.2643
5155, 152487, 6107.635, 15.2642
5156, 151109, 6107.574, 15.2640
5157, 149345, 6107.513, 15.2639
5158, 147643, 6107.452, 15.2637
5159, 146187, 6107.390, 15.2635
5160, 144693, 6107.329, 15.2634
5161, 142979, 6107.268, 15.2632
5162, 141557, 6107.207, 15.2631
5163, 141317, 6107.146, 15.2629
5164, 142596, 6107.085, 15.2628
5165, 144920, 6107.024, 15.2626
5166, 147720, 6106.962, 15.2625
5167, 150834, 6106.901, 15.2623
5168, 153949, 6106.840, 15.2622
5169, 155941, 6106.779, 15.2620
5170, 155466, 6106.718, 15.2619
5171, 152460, 6106.657, 15.2617
5172, 148634, 6106.596, 15.2616
5173, 145911, 6106.535, 15.2614
5174, 144401, 6106.473, 15.2613
5175, 142513, 6106.412, 15.2611
5176, 139412, 6106.351, 15.2610
5177, 136715, 6106.290, 15.2608
5178, 136838, 6106.229, 15.2606
5179, 139842, 6106.168, 15.2605
5180, 143058, 6106.107, 15.2603
5181, 144104, 6106.045, 15.2602
5182, 143233, 6105.984, 15.2600
5183, 142131, 6105.923, 15.2599
5184, 141571, 6105.862, 15.2597
5185, 141300, 6105.801, 15.2596
5186, 141358, 6105.740, 15.2594
5187, 142035, 6105.679, 15.2593
5188, 142864, 6105.618, 15.2591
5189, 143081, 6105.556, 15.2590
5190, 142957, 6105.495, 15.2588
5191, 143443, 6105.434, 15.2587
5192, 144505, 6105.373, 15.2585
5193, 145160, 6105.312, 15.2584
5194, 145204, 6105.251, 15.2582
5195, 145453, 6105.190, 15.2580
5196, 145926, 6105.128, 15.2579
5197, 145317, 6105.067, 15.2577
5198, 143013, 6105.006, 15.2576
5199, 140378, 6104.945, 15.2574
5200, 139106, 6104.884, 15.2573
5201, 139319, 6104.823, 15.2571
5202, 140225, 6104.762, 15.2570
5203, 141654, 6104.701, 15.2568
5204, 143868, 6104.639, 15.2567
5205, 146571, 6104.578, 15.2565
5206, 149279, 6104.517, 15.2564
5207, 152131, 6104.456, 15.2562
5208, 155183, 6104.395, 15.2561
5209, 157302, 6104.334, 15.2559
5210, 156972, 6104.273, 15.2558
5211, 154157, 6104.211, 15.2556
5212, 150467, 6104.150, 15.2555
5213, 147583, 6104.089, 15.2553
5214, 146294, 6104.028, 15.2551
5215, 146812, 6103.967, 15.2550
5216, 148977, 6103.906, 15.2548
5217, 152001, 6103.845, 15.2547
5218, 154905, 6103.784, 15.2545
5219, 157423, 6103.722, 15.2544
5220, 159891, 6103.661, 15.2542
5221, 162183, 6103.600, 15.2541
5222, 163387, 6103.539, 15.2539
5223, 162735, 6103.478, 15.2538
5224, 160352, 6103.417, 15.2536
5225, 157025, 6103.356, 15.2535
5226, 153611, 6103.294, 15.2533
5227, 150670, 6103.233, 15.2532
5228, 148174, 6103.172, 15.2530
5229, 145644, 6103.111, 15.2529
5230, 142995, 6103.050, 15.2527
5231, 141068, 6102.989, 15.2525
5232, 140722, 6102.928, 15.2524
5233, 141496, 6102.867, 15.2522
5234, 141916, 6102.805, 15.2521
5235, 141227, 6102.744, 15.2519
5236, 140250, 6102.683, 15.2518
5237, 140426, 6102.622, 15.2516
5238, 142528, 6102.561, 15.2515
5239, 146327, 6102.500, 15.2513
5240, 150858, 6102.439, 15.2512
5241, 154833, 6102.377, 15.2510
5242, 157343, 6102.316, 15.2509
5243, 158441, 6102.255, 15.2507
5244, 158730, 6102.194, 15.2506
5245, 158536, 6102.133, 15.2504
5246, 157967, 6102.072, 15.2503
5247, 157538, 6102.011, 15.2501
5248, 157795, 6101.950, 15.2500
5249, 158262, 6101.888, 15.2498
5250, 157830, 6101.827, 15.2496
5251, 156514, 6101.766, 15.2495
5252, 155778, 6101.705, 15.2493
5253, 156470, 6101.644, 15.2492
5254, 157408, 6101.583, 15.2490
5255, 156905, 6101.522, 15.2489
5256, 154935, 6101.460, 15.2487
5257, 152697, 6101.399, 15.2486
5258, 150651, 6101.338, 15.2484
5259, 148366, 6101.277, 15.2483
5260, 146207, 6101.216, 15.2481
5261, 145630, 6101.155, 15.2480
5262, 147172, 6101.094, 15.2478
5263, 149240, 6101.033, 15.2477
5264, 149825, 6100.971, 15.2475
5265, 148881, 6100.910, 15.2474
5266, 148112, 6100.849, 15.2472
5267, 148603, 6100.788, 15.2470
5268, 149610, 6100.727, 15.2469
5269, 149892, 6100.666, 15.2467
5270, 149455, 6100.605, 15.2466
5271, 149338, 6100.543, 15.2464
5272, 149974, 6100.482, 15.2463
5273, 150515, 6100.421, 15.2461
5274, 150021, 6100.360, 15.2460
5275, 148820, 6100.299, 15.2458
5276, 148100, 6100.238, 15.2457
5277, 148286, 6100.177, 15.2455
5278, 148372, 6100.116, 15.2454
5279, 147141, 6100.054, 15.2452
5280, 144710, 6099.993, 15.2451
5281, 142473, 6099.932, 15.2449
5282, 141606, 6099.871, 15.2448
5283, 142004, 6099.810, 15.2446
5284, 142722, 6099.749, 15.2445
5285, 143137, 6099.688, 15.2443
5286, 143426, 6099.627, 15.2441
5287, 144069, 6099.565, 15.2440
5288, 145227, 6099.504, 15.2438
5289, 146655, 6099.443, 15.2437
5290, 147948, 6099.382, 15.2435
5291, 148689, 6099.321, 15.2434
5292, 148574, 6099.260, 15.2432
5293, 147825, 6099.199, 15.2431
5294, 147417, 6099.137, 15.2429
5295, 148352, 6099.076, 15.2428
5296, 150315, 6099.015, 15.2426
5297, 151475, 6098.954, 15.2425
5298, 150197, 6098.893, 15.2423
5299, 146970, 6098.832, 15.2422
5300, 144090, 6098.771, 15.2420
5301, 143341, 6098.710, 15.2419
5302, 144375, 6098.648, 15.2417
5303, 145451, 6098.587, 15.2415
5304, 145241, 6098.526, 15.2414
5305, 143704, 6098.465, 15.2412
5306, 141739, 6098.404, 15.2411
5307, 140495, 6098.343, 15.2409
5308, 140656, 6098.282, 15.2408
5309, 141850, 6098.220, 15.2406
5310, 142899, 6098.159, 15.2405
5311, 143115, 6098.098, 15.2403
5312, 143122, 6098.037, 15.2402
5313, 143875, 6097.976, 15.2400
5314, 145134, 6097.915, 15.2399
5315, 145691, 6097.854, 15.2397
5316, 145104, 6097.793, 15.2396
5317, 144291, 6097.731, 15.2394
5318, 144136, 6097.670, 15.2393
5319, 144326, 6097.609, 15.2391
5320, 144164, 6097.548, 15.2389
5321, 143848, 6097.487, 15.2388
5322, 144206, 6097.426, 15.2386
5323, 145562, 6097.365, 15.2385
5324, 147575, 6097.303, 15.2383
5325, 149920, 6097.242, 15.2382
5326, 152422, 6097.181, 15.2380
5327, 154729, 6097.120, 15.2379
5328, 156544, 6097.059, 15.2377
5329, 158013, 6096.998, 15.2376
5330, 159164, 6096.937, 15.2374
5331, 159184, 6096.876, 15.2373
5332, 157251, 6096.814, 15.2371
5333, 154115, 6096.753, 15.2370
5334, 151763, 6096.692, 15.2368
5335, 151261, 6096.631, 15.2367
5336, 151928, 6096.570, 15.2365
5337, 152867, 6096.509, 15.2364
5338, 154031, 6096.448, 15.2362
5339, 155070, 6096.386, 15.2360
5340, 154544, 6096.325, 15.2359
5341, 151721, 6096.264, 15.2357
5342, 148363, 6096.203, 15.2356
5343, 147056, 6096.142, 15.2354
5344, 148002, 6096.081, 15.2353
5345, 148905, 6096.020, 15.2351
5346, 148030, 6095.959, 15.2350
5347, 145920, 6095.897, 15.2348
5348, 143824, 6095.836, 15.2347
5349, 141964, 6095.775, 15.2345
5350, 140146, 6095.714, 15.2344
5351, 138916, 6095.653, 15.2342
5352, 138973, 6095.592, 15.2341
5353, 139967, 6095.531, 15.2339
5354, 140861, 6095.469, 15.2338
5355, 141283, 6095.408, 15.2336
5356, 141814, 6095.347, 15.2334
5357, 143047, 6095.286, 15.2333
5358, 144862, 6095.225, 15.2331
5359, 146603, 6095.164, 15.2330
5360, 147619, 6095.103, 15.2328
5361, 147685, 6095.042, 15.2327
5362, 147087, 6094.980, 15.2325
5363, 146168, 6094.919, 15.2324
5364, 144858, 6094.858, 15.2322
5365, 143039, 6094.797, 15.2321
5366, 141392, 6094.736, 15.2319
5367, 141211, 6094.675, 15.2318
5368, 143016, 6094.614, 15.2316
5369, 145905, 6094.552, 15.2315
5370, 148675, 6094.491, 15.2313
5371, 150981, 6094.430, 15.2312
5372, 152868, 6094.369, 15.2310
5373, 153756, 6094.308, 15.2309
5374, 152810, 6094.247, 15.2307
5375, 150205, 6094.186, 15.2305
5376, 147313, 6094.125, 15.2304
5377, 145488, 6094.063, 15.2302
5378, 144966, 6094.002, 15.2301
5379, 144841, 6093.941, 15.2299
5380, 143840, 6093.880, 15.2298
5381, 141398, 6093.819, 15.2296
5382, 138425, 6093.758, 15.2295
5383, 136830, 6093.697, 15.2293
5384, 137849, 6093.635, 15.2292
5385, 140921, 6093.574, 15.2290
5386, 144365, 6093.513, 15.2289
5387, 146786, 6093.452, 15.2287
5388, 147555, 6093.391, 15.2286
5389, 146600, 6093.330, 15.2284
5390, 144600, 6093.269, 15.2283
5391, 143007, 6093.208, 15.2281
5392, 142929, 6093.146, 15.2279
5393, 143996, 6093.085, 15.2278
5394, 145050, 6093.024, 15.2276
5395, 145872, 6092.963, 15.2275
5396, 147336, 6092.902, 15.2273
5397, 149805, 6092.841, 15.2272
5398, 152310, 6092.780, 15.2270
5399, 153606, 6092.718, 15.2269
5400, 153303, 6092.657, 15.2267
5401, 151620, 6092.596, 15.2266
5402, 148897, 6092.535, 15.2264
5403, 145890, 6092.474, 15.2263
5404, 143879, 6092.413, 15.2261
5405, 143575, 6092.352, 15.2260
5406, 144167, 6092.291, 15.2258
5407, 144172, 6092.229, 15.2257
5408, 143204, 6092.168, 15.2255
5409, 142331, 6092.107, 15.2254
5410, 142699, 6092.046, 15.2252
5411, 144388, 6091.985, 15.2250
5412, 146802, 6091.924, 15.2249
5413, 149522, 6091.863, 15.2247
5414, 152235, 6091.801, 15.2246
5415, 154142, 6091.740, 15.2244
5416, 154307, 6091.679, 15.2243
5417, 152809, 6091.618, 15.2241
5418, 150901, 6091.557, 15.2240
5419, 149545, 6091.496, 15.2238
5420, 148265, 6091.435, 15.2237
5421, 146149, 6091.374, 15.2235
5422, 143580, 6091.312, 15.2234
5423, 141955, 6091.251, 15.2232
5424, 141710, 6091.190, 15.2231
5425, 141795, 6091.129, 15.2229
5426, 141416, 6091.068, 15.2228
5427, 141111, 6091.007, 15.2226
5428, 141366, 6090.946, 15.2224
5429, 141340, 6090.884, 15.2223
5430, 140108, 6090.823, 15.2221
5431, 138359, 6090.762, 15.2220
5432, 137560, 6090.701, 15.2218
5433, 137911, 6090.640, 15.2217
5434, 138450, 6090.579, 15.2215
5435, 138829, 6090.518, 15.2214
5436, 139541, 6090.457, 15.2212
5437, 140545, 6090.395, 15.2211
5438, 141143, 6090.334, 15.2209
5439, 141340, 6090.273, 15.2208
5440, 141863, 6090.212, 15.2206
5441, 142537, 6090.151, 15.2205
5442, 142218, 6090.090, 15.2203
5443, 140863, 6090.029, 15.2202
5444, 140147, 6089.967, 15.2200
5445, 141168, 6089.906, 15.2199
5446, 142868, 6089.845, 15.2197
5447, 143813, 6089.784, 15.2195
5448, 144327, 6089.723, 15.2194
5449, 145532, 6089.662, 15.2192
5450, 147168, 6089.601, 15.2191
5451, 147884, 6089.540, 15.2189
5452, 147288, 6089.478, 15.2188
5453, 146243, 6089.417, 15.2186
5454, 145223, 6089.356, 15.2185
5455, 143648, 6089.295, 15.2183
5456, 141068, 6089.234, 15.2182
5457, 138151, 6089.173, 15.2180
5458, 136248, 6089.112, 15.2179
5459, 136423, 6089.051, 15.2177
5460, 138749, 6088.989, 15.2176
5461, 141995, 6088.928, 15.2174
5462, 144292, 6088.867, 15.2173
5463, 144921, 6088.806, 15.2171
5464, 145225, 6088.745, 15.2169
5465, 146966, 6088.684, 15.2168
5466, 149962, 6088.623, 15.2166
5467, 152333, 6088.561, 15.2165
5468, 153011, 6088.500, 15.2163
5469, 152918, 6088.439, 15.2162
5470, 153409, 6088.378, 15.2160
5471, 154561, 6088.317, 15.2159
5472, 155470, 6088.256, 15.2157
5473, 155473, 6088.195, 15.2156
5474, 154496, 6088.134, 15.2154
5475, 152775, 6088.072, 15.2153
5476, 150945, 6088.011, 15.2151
5477, 150009, 6087.950, 15.2150
5478, 150506, 6087.889, 15.2148
5479, 151720, 6087.828, 15.2147
5480, 152211, 6087.767, 15.2145
5481, 151254, 6087.706, 15.2144
5482, 149511, 6087.644, 15.2142
5483, 148207, 6087.583, 15.2140
5484, 147835, 6087.522, 15.2139
5485, 147833, 6087.461, 15.2137
5486, 147441, 6087.400, 15.2136
5487, 146605, 6087.339, 15.2134
5488, 145848, 6087.278, 15.2133
5489, 145492, 6087.217, 15.2131
5490, 145461, 6087.155, 15.2130
5491, 145792, 6087.094, 15.2128
5492, 146724, 6087.033, 15.2127
5493, 148060, 6086.972, 15.2125
5494, 149056, 6086.911, 15.2124
5495, 149369, 6086.850, 15.2122
5496, 149590, 6086.789, 15.2121
5497, 150300, 6086.727, 15.2119
5498, 151134, 6086.666, 15.2118
5499, 151482, 6086.605, 15.2116
5500, 151653, 6086.544, 15.2114
5501, 152473, 6086.483, 15.2113
5502, 153974, 6086.422, 15.2111
5503, 155394, 6086.361, 15.2110
5504, 156316, 6086.300, 15.2108
5505, 156860, 6086.238, 15.2107
5506, 156933, 6086.177, 15.2105
5507, 156457, 6086.116, 15.2104
5508, 156372, 6086.055, 15.2102
5509, 158077, 6085.994, 15.2101
5510, 161351, 6085.933, 15.2099
5511, 163906, 6085.872, 15.2098
5512, 163739, 6085.810, 15.2096
5513, 161163, 6085.749, 15.2095
5514, 157912, 6085.688, 15.2093
5515, 155041, 6085.627, 15.2092
5516, 152524, 6085.566, 15.2090
5517, 150321, 6085.505, 15.2089
5518, 148851, 6085.444, 15.2087
5519, 148572, 6085.383, 15.2085
5520, 149628, 6085.321, 15.2084
5521, 151694, 6085.260, 15.2082
5522, 153823, 6085.199, 15.2081
5523, 154914, 6085.138, 15.2079
5524, 154803, 6085.077, 15.2078
5525, 154401, 6085.016, 15.2076
5526, 154356, 6084.955, 15.2075
5527, 154296, 6084.893, 15.2073
5528, 154004, 6084.832, 15.2072
5529, 154403, 6084.771, 15.2070
5530, 156234, 6084.710, 15.2069
5531, 158367, 6084.649, 15.2067
5532, 158859, 6084.588, 15.2066
5533, 157473, 6084.527, 15.2064
5534, 155782, 6084.466, 15.2063
5535, 154798, 6084.404, 15.2061
5536, 153866, 6084.343, 15.2059
5537, 152228, 6084.282, 15.2058
5538, 150294, 6084.221, 15.2056
5539, 148709, 6084.160, 15.2055
5540, 147296, 6084.099, 15.2053
5541, 145787, 6084.038, 15.2052
5542, 144728, 6083.976, 15.2050
5543, 144670, 6083.915, 15.2049
5544, 145049, 6083.854, 15.2047
5545, 144881, 6083.793, 15.2046
5546, 144171, 6083.732, 15.2044
5547, 143703, 6083.671, 15.2043
5548, 143657, 6083.610, 15.2041
5549, 143439, 6083.549, 15.2040
5550, 142904, 6083.487, 15.2038
5551, 142828, 6083.426, 15.2037
5552, 143841, 6083.365, 15.2035
5553, 145550, 6083.304, 15.2034
5554, 147097, 6083.243, 15.2032
5555, 148143, 6083.182, 15.2030
5556, 148903, 6083.121, 15.2029
5557, 149488, 6083.059, 15.2027
5558, 149636, 6082.998, 15.2026
5559, 149126, 6082.937, 15.2024
5560, 148229, 6082.876, 15.2023
5561, 147628, 6082.815, 15.2021
5562, 147790, 6082.754, 15.2020
5563, 148414, 6082.693, 15.2018
5564, 148693, 6082.632, 15.2017
5565, 148319, 6082.570, 15.2015
5566, 147992, 6082.509, 15.2014
5567, 148574, 6082.448, 15.2012
5568, 149891, 6082.387, 15.2011
5569, 150973, 6082.326, 15.2009
5570, 151483, 6082.265, 15.2008
5571, 152252, 6082.204, 15.2006
5572, 154029, 6082.142, 15.2004
5573, 156241, 6082.081, 15.2003
5574, 157574, 6082.020, 15.2001
5575, 157499, 6081.959, 15.2000
5576, 156498, 6081.898, 15.1998
5577, 154918, 6081.837, 15.1997
5578, 152432, 6081.776, 15.1995
5579, 148993, 6081.715, 15.1994
5580, 145656, 6081.653, 15.1992
5581, 143796, 6081.592, 15.1991
5582, 143737, 6081.531, 15.1989
5583, 144678, 6081.470, 15.1988
5584, 145841, 6081.409, 15.1986
5585, 147102, 6081.348, 15.1985
5586, 148528, 6081.287, 15.1983
5587, 150009, 6081.225, 15.1982
5588, 151593, 6081.164, 15.1980
5589, 153589, 6081.103, 15.1979
5590, 155861, 6081.042, 15.1977
5591, 157479, 6080.981, 15.1975
5592, 157667, 6080.920, 15.1974
5593, 156813, 6080.859, 15.1972
5594, 155970, 6080.798, 15.1971
5595, 155572, 6080.736, 15.1969
5596, 155366, 6080.675, 15.1968
5597, 155418, 6080.614, 15.1966
5598, 156206, 6080.553, 15.1965
5599, 157503, 6080.492, 15.1963
5600, 158131, 6080.431, 15.1962
5601, 157401, 6080.370, 15.1960
5602, 156090, 6080.308, 15.1959
5603, 155272, 6080.247, 15.1957
5604, 154768, 6080.186, 15.1956
5605, 153621, 6080.125, 15.1954
5606, 151634, 6080.064, 15.1953
5607, 149424, 6080.003, 15.1951
5608, 147160, 6079.942, 15.1949
5609, 144397, 6079.881, 15.1948
5610, 141348, 6079.819, 15.1946
5611, 139191, 6079.758, 15.1945
5612, 138557, 6079.697, 15.1943
5613, 138579, 6079.636, 15.1942
5614, 138209, 6079.575, 15.1940
5615, 137824, 6079.514, 15.1939
5616, 138617, 6079.453, 15.1937
5617, 140674, 6079.391, 15.1936
5618, 142629, 6079.330, 15.1934
5619, 143367, 6079.269, 15.1933
5620, 143327, 6079.208, 15.1931
5621, 143753, 6079.147, 15.1930
5622, 145074, 6079.086, 15.1928
5623, 146524, 6079.025, 15.1927
5624, 147284, 6078.964, 15.1925
5625, 147565, 6078.902, 15.1924
5626, 148305, 6078.841, 15.1922
5627, 149866, 6078.780, 15.1920
5628, 151380, 6078.719, 15.1919
5629, 151674, 6078.658, 15.1917
5630, 150655, 6078.597, 15.1916
5631, 149355, 6078.536, 15.1914
5632, 148523, 6078.474, 15.1913
5633, 147664, 6078.413, 15.1911
5634, 145757, 6078.352, 15.1910
5635, 142621, 6078.291, 15.1908
5636, 139227, 6078.230, 15.1907
5637, 136812, 6078.169, 15.1905
5638, 135923, 6078.108, 15.1904
5639, 136120, 6078.047, 15.1902
5640, 136444, 6077.985, 15.1901
5641, 136377, 6077.924, 15.1899
5642, 136445, 6077.863, 15.1898
5643, 137510, 6077.802, 15.1896
5644, 139356, 6077.741, 15.1894
5645, 140649, 6077.680, 15.1893
5646, 140768, 6077.619, 15.1891
5647, 140952, 6077.558, 15.1890
5648, 142708, 6077.496, 15.1888
5649, 145501, 6077.435, 15.1887
5650, 147178, 6077.374, 15.1885
5651, 146674, 6077.313, 15.1884
5652, 145209, 6077.252, 15.1882
5653, 144522, 6077.191, 15.1881
5654, 144907, 6077.130, 15.1879
5655, 145502, 6077.068, 15.1878
5656, 145696, 6077.007, 15.1876
5657, 145639, 6076.946, 15.1875
5658, 145885, 6076.885, 15.1873
5659, 147095, 6076.824, 15.1872
5660, 149578, 6076.763, 15.1870
5661, 152557, 6076.702, 15.1869
5662, 154341, 6076.641, 15.1867
5663, 153870, 6076.579, 15.1865
5664, 151860, 6076.518, 15.1864
5665, 149913, 6076.457, 15.1862
5666, 148888, 6076.396, 15.1861
5667, 148631, 6076.335, 15.1859
5668, 148829, 6076.274, 15.1858
5669, 149298, 6076.213, 15.1856
5670, 149632, 6076.151, 15.1855
5671, 149447, 6076.090, 15.1853
5672, 149073, 6076.029, 15.1852
5673, 149335, 6075.968, 15.1850
5674, 150543, 6075.907, 15.1849
5675, 152181, 6075.846, 15.1847
5676, 153631, 6075.785, 15.1846
5677, 154694, 6075.724, 15.1844
5678, 155432, 6075.662, 15.1843
5679, 156064, 6075.601, 15.1841
5680, 157031, 6075.540, 15.1839
5681, 158449, 6075.479, 15.1838
5682, 159371, 6075.418, 15.1836
5683, 158346, 6075.357, 15.1835
5684, 155128, 6075.296, 15.1833
5685, 151382, 6075.234, 15.1832
5686, 149243, 6075.173, 15.1830
5687, 149421, 6075.112, 15.1829
5688, 150933, 6075.051, 15.1827
5689, 152315, 6074.990, 15.1826
5690, 152803, 6074.929, 15.1824
5691, 152731, 6074.868, 15.1823
5692, 153066, 6074.807, 15.1821
5693, 154355, 6074.745, 15.1820
5694, 155909, 6074.684, 15.1818
5695, 156415, 6074.623, 15.1817
5696, 155441, 6074.562, 15.1815
5697, 153813, 6074.501, 15.1814
5698, 152301, 6074.440, 15.1812
5699, 150665, 6074.379, 15.1810
5700, 148588, 6074.317, 15.1809
5701, 146935, 6074.256, 15.1807
5702, 147103, 6074.195, 15.1806
5703, 149269, 6074.134, 15.1804
5704, 151998, 6074.073, 15.1803
5705, 153564, 6074.012, 15.1801
5706, 153092, 6073.951, 15.1800
5707, 150756, 6073.890, 15.1798
5708, 147751, 6073.828, 15.1797
5709, 146031, 6073.767, 15.1795
5710, 146898, 6073.706, 15.1794
5711, 149332, 6073.645, 15.1792
5712, 150563, 6073.584, 15.1791
5713, 148987, 6073.523, 15.1789
5714, 145943, 6073.462, 15.1788
5715, 143884, 6073.400, 15.1786
5716, 143301, 6073.339, 15.1784
5717, 142524, 6073.278, 15.1783
5718, 140446, 6073.217, 15.1781
5719, 138333, 6073.156, 15.1780
5720, 138301, 6073.095, 15.1778
5721, 140694, 6073.034, 15.1777
5722, 143776, 6072.973, 15.1775
5723, 145851, 6072.911, 15.1774
5724, 146842, 6072.850, 15.1772
5725, 147587, 6072.789, 15.1771
5726, 148380, 6072.728, 15.1769
5727, 149006, 6072.667, 15.1768
5728, 149867, 6072.606, 15.1766
5729, 151991, 6072.545, 15.1765
5730, 155465, 6072.483, 15.1763
5731, 158576, 6072.422, 15.1762
5732, 159209, 6072.361, 15.1760
5733, 156893, 6072.300, 15.1759
5734, 152960, 6072.239, 15.1757
5735, 149065, 6072.178, 15.1755
5736, 146234, 6072.117, 15.1754
5737, 145111, 6072.056, 15.1752
5738, 145981, 6071.994, 15.1751
5739, 148229, 6071.933, 15.1749
5740, 150578, 6071.872, 15.1748
5741, 152385, 6071.811, 15.1746
5742, 154135, 6071.750, 15.1745
5743, 156220, 6071.689, 15.1743
5744, 157945, 6071.628, 15.1742
5745, 158455, 6071.566, 15.1740
5746, 158167, 6071.505, 15.1739
5747, 158371, 6071.444, 15.1737
5748, 159545, 6071.383, 15.1736
5749, 160850, 6071.322, 15.1734
5750, 161304, 6071.261, 15.1733
5751, 160765, 6071.200, 15.1731
5752, 159653, 6071.139, 15.1729
5753, 158312, 6071.077, 15.1728
5754, 156862, 6071.016, 15.1726
5755, 155248, 6070.955, 15.1725
5756, 153181, 6070.894, 15.1723
5757, 150370, 6070.833, 15.1722
5758, 146961, 6070.772, 15.1720
5759, 143605, 6070.711, 15.1719
5760, 141123, 6070.649, 15.1717
5761, 140314, 6070.588, 15.1716
5762, 141720, 6070.527, 15.1714
5763, 144862, 6070.466, 15.1713
5764, 147786, 6070.405, 15.1711
5765, 148240, 6070.344, 15.1710
5766, 145769, 6070.283, 15.1708
5767, 142259, 6070.222, 15.1707
5768, 140181, 6070.160, 15.1705
5769, 140712, 6070.099, 15.1704
5770, 143546, 6070.038, 15.1702
5771, 147648, 6069.977, 15.1700
5772, 151615, 6069.916, 15.1699
5773, 153983, 6069.855, 15.1697
5774, 154051, 6069.794, 15.1696
5775, 152408, 6069.732, 15.1694
5776, 150319, 6069.671, 15.1693
5777, 148788, 6069.610, 15.1691
5778, 148420, 6069.549, 15.1690
5779, 149556, 6069.488, 15.1688
5780, 151917, 6069.427, 15.1687
5781, 154467, 6069.366, 15.1685
5782, 156318, 6069.305, 15.1684
5783, 157594, 6069.243, 15.1682
5784, 158921, 6069.182, 15.1681
5785, 160311, 6069.121, 15.1679
5786, 161224, 6069.060, 15.1678
5787, 161495, 6068.999, 15.1676
5788, 161434, 6068.938, 15.1674
5789, 161013, 6068.877, 15.1673
5790, 159660, 6068.815, 15.1671
5791, 157007, 6068.754, 15.1670
5792, 153360, 6068.693, 15.1668
5793, 149429, 6068.632, 15.1667
5794, 146102, 6068.571, 15.1665
5795, 144383, 6068.510, 15.1664
5796, 144783, 6068.449, 15.1662
5797, 146543, 6068.388, 15.1661
5798, 148101, 6068.326, 15.1659
5799, 148612, 6068.265, 15.1658
5800, 148575, 6068.204, 15.1656
5801, 148829, 6068.143, 15.1655
5802, 149471, 6068.082, 15.1653
5803, 150064, 6068.021, 15.1652
5804, 150417, 6067.960, 15.1650
5805, 150792, 6067.898, 15.1649
5806, 151602, 6067.837, 15.1647
5807, 153063, 6067.776, 15.1645
5808, 154824, 6067.715, 15.1644
5809, 155910, 6067.654, 15.1642
5810, 155530, 6067.593, 15.1641
5811, 154078, 6067.532, 15.1639
5812, 152821, 6067.471, 15.1638
5813, 152488, 6067.409, 15.1636
5814, 152792, 6067.348, 15.1635
5815, 153463, 6067.287, 15.1633
5816, 154782, 6067.226, 15.1632
5817, 156529, 6067.165, 15.1630
5818, 157276, 6067.104, 15.1629
5819, 155726, 6067.043, 15.1627
5820, 152410, 6066.981, 15.1626
5821, 149224, 6066.920, 15.1624
5822, 147486, 6066.859, 15.1623
5823, 147129, 6066.798, 15.1621
5824, 147492, 6066.737, 15.1619
5825, 147950, 6066.676, 15.1618
5826, 147761, 6066.615, 15.1616
5827, 146214, 6066.554, 15.1615
5828, 143386, 6066.492, 15.1613
5829, 140375, 6066.431, 15.1612
5830, 138564, 6066.370, 15.1610
5831, 138840, 6066.309, 15.1609
5832, 141338, 6066.248, 15.1607
5833, 145356, 6066.187, 15.1606
5834, 149382, 6066.126, 15.1604
5835, 151794, 6066.065, 15.1603
5836, 152014, 6066.003, 15.1601
5837, 151006, 6065.942, 15.1600
5838, 150548, 6065.881, 15.1598
5839, 152016, 6065.820, 15.1597
5840, 155408, 6065.759, 15.1595
5841, 159031, 6065.698, 15.1593
5842, 160323, 6065.637, 15.1592
5843, 157848, 6065.575, 15.1590
5844, 152829, 6065.514, 15.1589
5845, 148279, 6065.453, 15.1587
5846, 146251, 6065.392, 15.1586
5847, 146207, 6065.331, 15.1584
5848, 146282, 6065.270, 15.1583
5849, 145614, 6065.209, 15.1581
5850, 144868, 6065.148, 15.1580
5851, 144754, 6065.086, 15.1578
5852, 144924, 6065.025, 15.1577
5853, 144762, 6064.964, 15.1575
5854, 144810, 6064.903, 15.1574
5855, 146548, 6064.842, 15.1572
5856, 150489, 6064.781, 15.1571
5857, 155057, 6064.720, 15.1569
5858, 158036, 6064.658, 15.1568
5859, 159001, 6064.597, 15.1566
5860, 159552, 6064.536, 15.1564
5861, 160995, 6064.475, 15.1563
5862, 162690, 6064.414, 15.1561
5863, 163307, 6064.353, 15.1560
5864, 162935, 6064.292, 15.1558
5865, 162829, 6064.231, 15.1557
5866, 163226, 6064.169, 15.1555
5867, 162656, 6064.108, 15.1554
5868, 159876, 6064.047, 15.1552
5869, 155766, 6063.986, 15.1551
5870, 152681, 6063.925, 15.1549
5871, 152202, 6063.864, 15.1548
5872, 153915, 6063.803, 15.1546
5873, 156214, 6063.741, 15.1545
5874, 157901, 6063.680, 15.1543
5875, 158969, 6063.619, 15.1542
5876, 159949, 6063.558, 15.1540
5877, 160709, 6063.497, 15.1538
5878, 160326, 6063.436, 15.1537
5879, 158447, 6063.375, 15.1535
5880, 156342, 6063.314, 15.1534
5881, 155831, 6063.252, 15.1532
5882, 157179, 6063.191, 15.1531
5883, 158809, 6063.130, 15.1529
5884, 159278, 6063.069, 15.1528
5885, 158733, 6063.008, 15.1526
5886, 158022, 6062.947, 15.1525
5887, 157150, 6062.886, 15.1523
5888, 155547, 6062.824, 15.1522
5889, 153520, 6062.763, 15.1520
5890, 152504, 6062.702, 15.1519
5891, 153592, 6062.641, 15.1517
5892, 156259, 6062.580, 15.1516
5893, 158782, 6062.519, 15.1514
5894, 159746, 6062.458, 15.1513
5895, 159006, 6062.397, 15.1511
5896, 157389, 6062.335, 15.1509
5897, 155753, 6062.274, 15.1508
5898, 154470, 6062.213, 15.1506
5899, 153667, 6062.152, 15.1505
5900, 153538, 6062.091, 15.1503
5901, 154082, 6062.030, 15.1502
5902, 154854, 6061.969, 15.1500
5903, 155451, 6061.907, 15.1499
5904, 156059, 6061.846, 15.1497
5905, 156895, 6061.785, 15.1496
5906, 157244, 6061.724, 15.1494
5907, 155994, 6061.663, 15.1493
5908, 153413, 6061.602, 15.1491
5909, 151431, 6061.541, 15.1490
5910, 151412, 6061.480, 15.1488
5911, 152339, 6061.418, 15.1487
5912, 152109, 6061.357, 15.1485
5913, 150175, 6061.296, 15.1483
5914, 147889, 6061.235, 15.1482
5915, 146420, 6061.174, 15.1480
5916, 145526, 6061.113, 15.1479
5917, 144647, 6061.052, 15.1477
5918, 144160, 6060.990, 15.1476
5919, 144810, 6060.929, 15.1474
5920, 146441, 6060.868, 15.1473
5921, 148069, 6060.807, 15.1471
5922, 149079, 6060.746, 15.1470
5923, 149726, 6060.685, 15.1468
5924, 150370, 6060.624, 15.1467
5925, 150731, 6060.563, 15.1465
5926, 150263, 6060.501, 15.1464
5927, 149102, 6060.440, 15.1462
5928, 148209, 6060.379, 15.1461
5929, 148441, 6060.318, 15.1459
5930, 149652, 6060.257, 15.1458
5931, 150893, 6060.196, 15.1456
5932, 151339, 6060.135, 15.1454
5933, 150847, 6060.073, 15.1453
5934, 149912, 6060.012, 15.1451
5935, 149592, 6059.951, 15.1450
5936, 151198, 6059.890, 15.1448
5937, 155101, 6059.829, 15.1447
5938, 159576, 6059.768, 15.1445
5939, 161735, 6059.707, 15.1444
5940, 160300, 6059.646, 15.1442
5941, 156873, 6059.584, 15.1441
5942, 153753, 6059.523, 15.1439
5943, 151246, 6059.462, 15.1438
5944, 148255, 6059.401, 15.1436
5945, 145108, 6059.340, 15.1435
5946, 144098, 6059.279, 15.1433
5947, 146745, 6059.218, 15.1432
5948, 151678, 6059.156, 15.1430
5949, 156047, 6059.095, 15.1428
5950, 158253, 6059.034, 15.1427
5951, 158476, 6058.973, 15.1425
5952, 157174, 6058.912, 15.1424
5953, 154215, 6058.851, 15.1422
5954, 149548, 6058.790, 15.1421
5955, 143976, 6058.729, 15.1419
5956, 138968, 6058.667, 15.1418
5957, 136010, 6058.606, 15.1416
5958, 136060, 6058.545, 15.1415
5959, 139099, 6058.484, 15.1413
5960, 143911, 6058.423, 15.1412
5961, 148564, 6058.362, 15.1410
5962, 151617, 6058.301, 15.1409
5963, 153117, 6058.239, 15.1407
5964, 154387, 6058.178, 15.1406
5965, 156500, 6058.117, 15.1404
5966, 158785, 6058.056, 15.1403
5967, 159176, 6057.995, 15.1401
5968, 156503, 6057.934, 15.1399
5969, 152151, 6057.873, 15.1398
5970, 148721, 6057.812, 15.1396
5971, 147123, 6057.750, 15.1395
5972, 145909, 6057.689, 15.1393
5973, 143713, 6057.628, 15.1392
5974, 141244, 6057.567, 15.1390
5975, 140085, 6057.506, 15.1389
5976, 140485, 6057.445, 15.1387
5977, 141537, 6057.384, 15.1386
5978, 143044, 6057.322, 15.1384
5979, 145685, 6057.261, 15.1383
5980, 149254, 6057.200, 15.1381
5981, 152136, 6057.139, 15.1380
5982, 153149, 6057.078, 15.1378
5983, 152936, 6057.017, 15.1377
5984, 152757, 6056.956, 15.1375
5985, 152673, 6056.895, 15.1373
5986, 151863, 6056.833, 15.1372
5987, 150332, 6056.772, 15.1370
5988, 149238, 6056.711, 15.1369
5989, 149386, 6056.650, 15.1367
5990, 150157, 6056.589, 15.1366
5991, 150333, 6056.528, 15.1364
5992, 149571, 6056.467, 15.1363
5993, 148628, 6056.405, 15.1361
5994, 148218, 6056.344, 15.1360
5995, 148115, 6056.283, 15.1358
5996, 147591, 6056.222, 15.1357
5997, 146588, 6056.161, 15.1355
5998, 146031, 6056.100, 15.1354
5999, 146889, 6056.039, 15.1352
6000, 149184, 6055.978, 15.1351
6001, 152113, 6055.916, 15.1349
6002, 154741, 6055.855, 15.1348
6003, 156233, 6055.794, 15.1346
6004, 155999, 6055.733, 15.1344
6005, 154490, 6055.672, 15.1343
6006, 153598, 6055.611, 15.1341
6007, 155029, 6055.550, 15.1340
6008, 157958, 6055.489, 15.1338
6009, 159394, 6055.427, 15.1337
6010, 157561, 6055.366, 15.1335
6011, 153999, 6055.305, 15.1334
6012, 151438, 6055.244, 15.1332
6013, 150381, 6055.183, 15.1331
6014, 149048, 6055.122, 15.1329
6015, 146316, 6055.061, 15.1328
6016, 143348, 6054.999, 15.1326
6017, 142149, 6054.938, 15.1325
6018, 143540, 6054.877, 15.1323
6019, 146762, 6054.816, 15.1322
6020, 150125, 6054.755, 15.1320
6021, 151811, 6054.694, 15.1318
6022, 150975, 6054.633, 15.1317
6023, 148601, 6054.572, 15.1315
6024, 146667, 6054.510, 15.1314
6025, 146202, 6054.449, 15.1312
6026, 146700, 6054.388, 15.1311
6027, 147484, 6054.327, 15.1309
6028, 148540, 6054.266, 15.1308
6029, 149577, 6054.205, 15.1306
6030, 149520, 6054.144, 15.1305
6031, 147917, 6054.082, 15.1303
6032, 146033, 6054.021, 15.1302
6033, 145347, 6053.960, 15.1300
6034, 145508, 6053.899, 15.1299
6035, 145010, 6053.838, 15.1297
6036, 143568, 6053.777, 15.1296
6037, 142508, 6053.716, 15.1294
6038, 142846, 6053.655, 15.1293
6039, 144261, 6053.593, 15.1291
6040, 146203, 6053.532, 15.1289
6041, 148775, 6053.471, 15.1288
6042, 151958, 6053.410, 15.1286
6043, 154873, 6053.349, 15.1285
6044, 156578, 6053.288, 15.1283
6045, 157002, 6053.227, 15.1282
6046, 156509, 6053.165, 15.1280
6047, 155136, 6053.104, 15.1279
6048, 153011, 6053.043, 15.1277
6049, 151066, 6052.982, 15.1276
6050, 150448, 6052.921, 15.1274
6051, 151203, 6052.860, 15.1273
6052, 152179, 6052.799, 15.1271
6053, 152358, 6052.738, 15.1270
6054, 151863, 6052.676, 15.1268
6055, 151559, 6052.615, 15.1267
6056, 152024, 6052.554, 15.1265
6057, 153123, 6052.493, 15.1263
6058, 154381, 6052.432, 15.1262
6059, 155535, 6052.371, 15.1260
6060, 156656, 6052.310, 15.1259
6061, 157805, 6052.248, 15.1257
6062, 158733, 6052.187, 15.1256
6063, 159126, 6052.126, 15.1254
6064, 159034, 6052.065, 15.1253
6065, 158764, 6052.004, 15.1251
6066, 158301, 6051.943, 15.1250
6067, 157271, 6051.882, 15.1248
6068, 155601, 6051.821, 15.1247
6069, 153837, 6051.759, 15.1245
6070, 152470, 6051.698, 15.1244
6071, 151319, 6051.637, 15.1242
6072, 150055, 6051.576, 15.1241
6073, 149079, 6051.515, 15.1239
6074, 149284, 6051.454, 15.1238
6075, 150850, 6051.393, 15.1236
6076, 152831, 6051.331, 15.1234
6077, 154188, 6051.270, 15.1233
6078, 154830, 6051.209, 15.1231
6079, 155250, 6051.148, 15.1230
6080, 155364, 6051.087, 15.1228
6081, 154289, 6051.026, 15.1227
6082, 151497, 6050.965, 15.1225
6083, 147841, 6050.904, 15.1224
6084, 145041, 6050.842, 15.1222
6085, 144080, 6050.781, 15.1221
6086, 144343, 6050.720, 15.1219
6087, 144434, 6050.659, 15.1218
6088, 143662, 6050.598, 15.1216
6089, 142593, 6050.537, 15.1215
6090, 142321, 6050.476, 15.1213
6091, 143369, 6050.414, 15.1212
6092, 145186, 6050.353, 15.1210
6093, 146597, 6050.292, 15.1208
6094, 146848, 6050.231, 15.1207
6095, 146405, 6050.170, 15.1205
6096, 146487, 6050.109, 15.1204
6097, 147587, 6050.048, 15.1202
6098, 148732, 6049.987, 15.1201
6099, 148645, 6049.925, 15.1199
6100, 147331, 6049.864, 15.1198
6101, 145891, 6049.803, 15.1196
6102, 144858, 6049.742, 15.1195
6103, 143587, 6049.681, 15.1193
6104, 141506, 6049.620, 15.1192
6105, 139227, 6049.559, 15.1190
6106, 137983, 6049.497, 15.1189
6107, 138473, 6049.436, 15.1187
6108, 140623, 6049.375, 15.1186
6109, 143834, 6049.314, 15.1184
6110, 146906, 6049.253, 15.1183
6111, 148356, 6049.192, 15.1181
6112, 147729, 6049.131, 15.1179
6113, 146350, 6049.070, 15.1178
6114, 146004, 6049.008, 15.1176
6115, 147016, 6048.947, 15.1175
6116, 148341, 6048.886, 15.1173
6117, 149258, 6048.825, 15.1172
6118, 149960, 6048.764, 15.1170
6119, 150437, 6048.703, 15.1169
6120, 150048, 6048.642, 15.1167
6121, 148770, 6048.580, 15.1166
6122, 147915, 6048.519, 15.1164
6123, 148724, 6048.458, 15.1163
6124, 150783, 6048.397, 15.1161
6125, 152716, 6048.336, 15.1160
6126, 153995, 6048.275, 15.1158
6127, 155057, 6048.214, 15.1157
6128, 155753, 6048.153, 15.1155
6129, 154956, 6048.091, 15.1153
6130, 152194, 6048.030, 15.1152
6131, 148827, 6047.969, 15.1150
6132, 146793, 6047.908, 15.1149
6133, 146552, 6047.847, 15.1147
6134, 146949, 6047.786, 15.1146
6135, 146774, 6047.725, 15.1144
6136, 145738, 6047.663, 15.1143
6137, 144053, 6047.602, 15.1141
6138, 142008, 6047.541, 15.1140
6139, 140214, 6047.480, 15.1138
6140, 139527, 6047.419, 15.1137
6141, 140224, 6047.358, 15.1135
6142, 141674, 6047.297, 15.1134
6143, 143127, 6047.236, 15.1132
6144, 144327, 6047.174, 15.1131
6145, 145059, 6047.113, 15.1129
6146, 144914, 6047.052, 15.1128
6147, 144266, 6046.991, 15.1126
6148, 144738, 6046.930, 15.1124
6149, 147492, 6046.869, 15.1123
6150, 151329, 6046.808, 15.1121
6151, 153694, 6046.746, 15.1120
6152, 153525, 6046.685, 15.1118
6153, 151898, 6046.624, 15.1117
6154, 149919, 6046.563, 15.1115
6155, 147613, 6046.502, 15.1114
6156, 145378, 6046.441, 15.1112
6157, 144768, 6046.380, 15.1111
6158, 146483, 6046.319, 15.1109
6159, 148783, 6046.257, 15.1108
6160, 149439, 6046.196, 15.1106
6161, 148533, 6046.135, 15.1105
6162, 147728, 6046.074, 15.1103
6163, 147375, 6046.013, 15.1102
6164, 146276, 6045.952, 15.1100
6165, 144327, 6045.891, 15.1098
6166, 143373, 6045.829, 15.1097
6167, 144696, 6045.768, 15.1095
6168, 147077, 6045.707, 15.1094
6169, 148358, 6045.646, 15.1092
6170, 147869, 6045.585, 15.1091
6171, 146355, 6045.524, 15.1089
6172, 144334, 6045.463, 15.1088
6173, 141746, 6045.402, 15.1086
6174, 138860, 6045.340, 15.1085
6175, 136423, 6045.279, 15.1083
6176, 134918, 6045.218, 15.1082
6177, 134436, 6045.157, 15.1080
6178, 135246, 6045.096, 15.1079
6179, 137760, 6045.035, 15.1077
6180, 141747, 6044.974, 15.1076
6181, 146076, 6044.912, 15.1074
6182, 149449, 6044.851, 15.1073
6183, 151140, 6044.790, 15.1071
6184, 151096, 6044.729, 15.1069
6185, 149822, 6044.668, 15.1068
6186, 148410, 6044.607, 15.1066
6187, 148183, 6044.546, 15.1065
6188, 149691, 6044.485, 15.1063
6189, 151989, 6044.423, 15.1062
6190, 153251, 6044.362, 15.1060
6191, 152393, 6044.301, 15.1059
6192, 150005, 6044.240, 15.1057
6193, 147470, 6044.179, 15.1056
6194, 145342, 6044.118, 15.1054
6195, 143049, 6044.057, 15.1053
6196, 140252, 6043.996, 15.1051
6197, 137790, 6043.934, 15.1050
6198, 136756, 6043.873, 15.1048
6199, 137106, 6043.812, 15.1047
6200, 138035, 6043.751, 15.1045
6201, 139501, 6043.690, 15.1043
6202, 142355, 6043.629, 15.1042
6203, 146639, 6043.568, 15.1040
6204, 150631, 6043.506, 15.1039
6205, 152266, 6043.445, 15.1037
6206, 151213, 6043.384, 15.1036
6207, 149134, 6043.323, 15.1034
6208, 148174, 6043.262, 15.1033
6209, 149406, 6043.201, 15.1031
6210, 152285, 6043.140, 15.1030
6211, 155075, 6043.079, 15.1028
6212, 156078, 6043.017, 15.1027
6213, 154949, 6042.956, 15.1025
6214, 152792, 6042.895, 15.1024
6215, 150791, 6042.834, 15.1022
6216, 149086, 6042.773, 15.1021
6217, 147290, 6042.712, 15.1019
6218, 145634, 6042.651, 15.1018
6219, 144946, 6042.589, 15.1016
6220, 145653, 6042.528, 15.1014
6221, 147443, 6042.467, 15.1013
6222, 149801, 6042.406, 15.1011
6223, 152244, 6042.345, 15.1010
6224, 154006, 6042.284, 15.1008
6225, 154283, 6042.223, 15.1007
6226, 153231, 6042.162, 15.1005
6227, 152259, 6042.100, 15.1004
6228, 152801, 6042.039, 15.1002
6229, 154937, 6041.978, 15.1001
6230, 157491, 6041.917, 15.0999
6231, 159247, 6041.856, 15.0998
6232, 159657, 6041.795, 15.0996
6233, 158622, 6041.734, 15.0995
6234, 156411, 6041.672, 15.0993
6235, 154054, 6041.611, 15.0992
6236, 153062, 6041.550, 15.0990
6237, 153964, 6041.489, 15.0988
6238, 155362, 6041.428, 15.0987
6239, 155290, 6041.367, 15.0985
6240, 153598, 6041.306, 15.0984
6241, 152147, 6041.245, 15.0982
6242, 152384, 6041.183, 15.0981
6243, 153617, 6041.122, 15.0979
6244, 154273, 6041.061, 15.0978
6245, 153990, 6041.000, 15.0976
6246, 153466, 6040.939, 15.0975
6247, 152957, 6040.878, 15.0973
6248, 152272, 6040.817, 15.0972
6249, 151916, 6040.755, 15.0970
6250, 152628, 6040.694, 15.0969
6251, 153645, 6040.633, 15.0967
6252, 153053, 6040.572, 15.0966
6253, 150501, 6040.511, 15.0964
6254, 148155, 6040.450, 15.0963
6255, 148088, 6040.389, 15.0961
6256, 149916, 6040.328, 15.0959
6257, 152006, 6040.266, 15.0958
6258, 153759, 6040.205, 15.0956
6259, 155279, 6040.144, 15.0955
6260, 155830, 6040.083, 15.0953
6261, 154531, 6040.022, 15.0952
6262, 152280, 6039.961, 15.0950
6263, 151137, 6039.900, 15.0949
6264, 151605, 6039.838, 15.0947
6265, 152030, 6039.777, 15.0946
6266, 151060, 6039.716, 15.0944
6267, 149427, 6039.655, 15.0943
6268, 148748, 6039.594, 15.0941
6269, 149637, 6039.533, 15.0940
6270, 151533, 6039.472, 15.0938
6271, 153440, 6039.411, 15.0937
6272, 154256, 6039.349, 15.0935
6273, 153176, 6039.288, 15.0933
6274, 150518, 6039.227, 15.0932
6275, 147708, 6039.166, 15.0930
6276, 146013, 6039.105, 15.0929
6277, 145687, 6039.044, 15.0927
6278, 146419, 6038.983, 15.0926
6279, 147770, 6038.921, 15.0924
6280, 148903, 6038.860, 15.0923
6281, 148936, 6038.799, 15.0921
6282, 148160, 6038.738, 15.0920
6283, 148003, 6038.677, 15.0918
6284, 149080, 6038.616, 15.0917
6285, 150211, 6038.555, 15.0915
6286, 150263, 6038.494, 15.0914
6287, 150024, 6038.432, 15.0912
6288, 150934, 6038.371, 15.0911
6289, 152654, 6038.310, 15.0909
6290, 153452, 6038.249, 15.0908
6291, 152833, 6038.188, 15.0906
6292, 152207, 6038.127, 15.0904
6293, 152660, 6038.066, 15.0903
6294, 153412, 6038.004, 15.0901
6295, 153060, 6037.943, 15.0900
6296, 151374, 6037.882, 15.0898
6297, 149191, 6037.821, 15.0897
6298, 147262, 6037.760, 15.0895
6299, 145943, 6037.699, 15.0894
6300, 145543, 6037.638, 15.0892
6301, 146245, 6037.577, 15.0891
6302, 147820, 6037.515, 15.0889
6303, 149738, 6037.454, 15.0888
6304, 151407, 6037.393, 15.0886
6305, 152231, 6037.332, 15.0885
6306, 151956, 6037.271, 15.0883
6307, 151213, 6037.210, 15.0882
6308, 151116, 6037.149, 15.0880
6309, 151958, 6037.087, 15.0878
6310, 152826, 6037.026, 15.0877
6311, 152931, 6036.965, 15.0875
6312, 152653, 6036.904, 15.0874
6313, 152601, 6036.843, 15.0872
6314, 152354, 6036.782, 15.0871
6315, 151115, 6036.721, 15.0869
6316, 149263, 6036.660, 15.0868
6317, 148025, 6036.598, 15.0866
6318, 147628, 6036.537, 15.0865
6319, 147036, 6036.476, 15.0863
6320, 145797, 6036.415, 15.0862
6321, 144940, 6036.354, 15.0860
6322, 145370, 6036.293, 15.0859
6323, 146396, 6036.232, 15.0857
6324, 146807, 6036.170, 15.0856
6325, 146683, 6036.109, 15.0854
6326, 146983, 6036.048, 15.0853
6327, 147832, 6035.987, 15.0851
6328, 148459, 6035.926, 15.0849
6329, 148723, 6035.865, 15.0848
6330, 149455, 6035.804, 15.0846
6331, 151010, 6035.743, 15.0845
6332, 152602, 6035.681, 15.0843
6333, 153479, 6035.620, 15.0842
6334, 153775, 6035.559, 15.0840
6335, 153570, 6035.498, 15.0839
6336, 152082, 6035.437, 15.0837
6337, 148807, 6035.376, 15.0836
6338, 144837, 6035.315, 15.0834
6339, 141897, 6035.253, 15.0833
6340, 140298, 6035.192, 15.0831
6341, 138971, 6035.131, 15.0830
6342, 137608, 6035.070, 15.0828
6343, 137628, 6035.009, 15.0827
6344, 140383, 6034.948, 15.0825
6345, 145098, 6034.887, 15.0823
6346, 149316, 6034.826, 15.0822
6347, 151268, 6034.764, 15.0820
6348, 151271, 6034.703, 15.0819
6349, 150860, 6034.642, 15.0817
6350, 151009, 6034.581, 15.0816
6351, 151451, 6034.520, 15.0814
6352, 151526, 6034.459, 15.0813
6353, 151219, 6034.398, 15.0811
6354, 151079, 6034.336, 15.0810
6355, 151348, 6034.275, 15.0808
6356, 151752, 6034.214, 15.0807
6357, 152232, 6034.153, 15.0805
6358, 153246, 6034.092, 15.0804
6359, 154897, 6034.031, 15.0802
6360, 156306, 6033.970, 15.0801
6361, 156514, 6033.909, 15.0799
6362, 155667, 6033.847, 15.0797
6363, 154578, 6033.786, 15.0796
6364, 153462, 6033.725, 15.0794
6365, 152072, 6033.664, 15.0793
6366, 150923, 6033.603, 15.0791
6367, 151158, 6033.542, 15.0790
6368, 152836, 6033.481, 15.0788
6369, 154411, 6033.420, 15.0787
6370, 154447, 6033.358, 15.0785
6371, 153015, 6033.297, 15.0784
6372, 150840, 6033.236, 15.0782
6373, 148144, 6033.175, 15.0781
6374, 145233, 6033.114, 15.0779
6375, 143323, 6033.053, 15.0778
6376, 143343, 6032.992, 15.0776
6377, 144243, 6032.930, 15.0775
6378, 143909, 6032.869, 15.0773
6379, 141888, 6032.808, 15.0772
6380, 140043, 6032.747, 15.0770
6381, 140237, 6032.686, 15.0768
6382, 142389, 6032.625, 15.0767
6383, 145229, 6032.564, 15.0765
6384, 147994, 6032.503, 15.0764
6385, 150593, 6032.441, 15.0762
6386, 152762, 6032.380, 15.0761
6387, 154029, 6032.319, 15.0759
6388, 154433, 6032.258, 15.0758
6389, 154650, 6032.197, 15.0756
6390, 155298, 6032.136, 15.0755
6391, 156346, 6032.075, 15.0753
6392, 157154, 6032.013, 15.0752
6393, 156928, 6031.952, 15.0750
6394, 155413, 6031.891, 15.0749
6395, 153391, 6031.830, 15.0747
6396, 152184, 6031.769, 15.0746
6397, 152197, 6031.708, 15.0744
6398, 152136, 6031.647, 15.0742
6399, 150176, 6031.586, 15.0741
6400, 145940, 6031.524, 15.0739
6401, 140992, 6031.463, 15.0738
6402, 137395, 6031.402, 15.0736
6403, 136167, 6031.341, 15.0735
6404, 137100, 6031.280, 15.0733
6405, 139409, 6031.219, 15.0732
6406, 142134, 6031.158, 15.0730
6407, 144423, 6031.096, 15.0729
6408, 146090, 6031.035, 15.0727
6409, 147907, 6030.974, 15.0726
6410, 150747, 6030.913, 15.0724
6411, 154287, 6030.852, 15.0723
6412, 156984, 6030.791, 15.0721
6413, 157590, 6030.730, 15.0720
6414, 156392, 6030.669, 15.0718
6415, 154738, 6030.607, 15.0717
6416, 153731, 6030.546, 15.0715
6417, 153800, 6030.485, 15.0713
6418, 155052, 6030.424, 15.0712
6419, 157182, 6030.363, 15.0710
6420, 159061, 6030.302, 15.0709
6421, 159300, 6030.241, 15.0707
6422, 157737, 6030.179, 15.0706
6423, 155800, 6030.118, 15.0704
6424, 154960, 6030.057, 15.0703
6425, 155184, 6029.996, 15.0701
6426, 155326, 6029.935, 15.0700
6427, 154672, 6029.874, 15.0698
6428, 153515, 6029.813, 15.0697
6429, 152492, 6029.752, 15.0695
6430, 151960, 6029.690, 15.0694
6431, 151955, 6029.629, 15.0692
6432, 152244, 6029.568, 15.0691
6433, 152343, 6029.507, 15.0689
6434, 151852, 6029.446, 15.0687
6435, 150782, 6029.385, 15.0686
6436, 149290, 6029.324, 15.0684
6437, 147384, 6029.262, 15.0683
6438, 145318, 6029.201, 15.0681
6439, 143968, 6029.140, 15.0680
6440, 144037, 6029.079, 15.0678
6441, 144959, 6029.018, 15.0677
6442, 145407, 6028.957, 15.0675
6443, 145093, 6028.896, 15.0674
6444, 145281, 6028.835, 15.0672
6445, 147063, 6028.773, 15.0671
6446, 149682, 6028.712, 15.0669
6447, 151075, 6028.651, 15.0668
6448, 149884, 6028.590, 15.0666
6449, 146592, 6028.529, 15.0665
6450, 142926, 6028.468, 15.0663
6451, 140371, 6028.407, 15.0662
6452, 139095, 6028.345, 15.0660
6453, 138218, 6028.284, 15.0658
6454, 137266, 6028.223, 15.0657
6455, 137082, 6028.162, 15.0655
6456, 138782, 6028.101, 15.0654
6457, 141998, 6028.040, 15.0652
6458, 145107, 6027.979, 15.0651
6459, 147251, 6027.918, 15.0649
6460, 149085, 6027.856, 15.0648
6461, 151134, 6027.795, 15.0646
6462, 152665, 6027.734, 15.0645
6463, 153078, 6027.673, 15.0643
6464, 153344, 6027.612, 15.0642
6465, 154750, 6027.551, 15.0640
6466, 156874, 6027.490, 15.0639
6467, 158219, 6027.428, 15.0637
6468, 158488, 6027.367, 15.0636
6469, 158642, 6027.306, 15.0634
6470, 158808, 6027.245, 15.0632
6471, 157811, 6027.184, 15.0631
6472, 155344, 6027.123, 15.0629
6473, 153078, 6027.062, 15.0628
6474, 152626, 6027.001, 15.0626
6475, 153443, 6026.939, 15.0625
6476, 153852, 6026.878, 15.0623
6477, 153490, 6026.817, 15.0622
6478, 153466, 6026.756, 15.0620
6479, 154320, 6026.695, 15.0619
6480, 155042, 6026.634, 15.0617
6481, 154411, 6026.573, 15.0616
6482, 152566, 6026.511, 15.0614
6483, 150831, 6026.450, 15.0613
6484, 150346, 6026.389, 15.0611
6485, 151251, 6026.328, 15.0610
6486, 152970, 6026.267, 15.0608
6487, 154903, 6026.206, 15.0607
6488, 156739, 6026.145, 15.0605
6489, 158325, 6026.084, 15.0603
6490, 159560, 6026.022, 15.0602
6491, 160505, 6025.961, 15.0600
6492, 161329, 6025.900, 15.0599
6493, 161874, 6025.839, 15.0597
6494, 161490, 6025.778, 15.0596
6495, 159688, 6025.717, 15.0594
6496, 156920, 6025.656, 15.0593
6497, 154307, 6025.594, 15.0591
6498, 152570, 6025.533, 15.0590
6499, 151561, 6025.472, 15.0588
6500, 150780, 6025.411, 15.0587
6501, 149893, 6025.350, 15.0585
6502, 148741, 6025.289, 15.0584
6503, 147468, 6025.228, 15.0582
6504, 146792, 6025.167, 15.0581
6505, 147551, 6025.105, 15.0579
6506, 149713, 6025.044, 15.0577
6507, 152340, 6024.983, 15.0576
6508, 154757, 6024.922, 15.0574
6509, 157058, 6024.861, 15.0573
6510, 159046, 6024.800, 15.0571
6511, 159532, 6024.739, 15.0570
6512, 157618, 6024.677, 15.0568
6513, 154195, 6024.616, 15.0567
6514, 151265, 6024.555, 15.0565
6515, 149915, 6024.494, 15.0564
6516, 149769, 6024.433, 15.0562
6517, 150266, 6024.372, 15.0561
6518, 151447, 6024.311, 15.0559
6519, 153275, 6024.250, 15.0558
6520, 155113, 6024.188, 15.0556
6521, 156405, 6024.127, 15.0555
6522, 157314, 6024.066, 15.0553
6523, 158149, 6024.005, 15.0552
6524, 158558, 6023.944, 15.0550
6525, 157847, 6023.883, 15.0548
6526, 155941, 6023.822, 15.0547
6527, 153506, 6023.760, 15.0545
6528, 151176, 6023.699, 15.0544
6529, 149030, 6023.638, 15.0542
6530, 146997, 6023.577, 15.0541
6531, 145392, 6023.516, 15.0539
6532, 144768, 6023.455, 15.0538
6533, 145296, 6023.394, 15.0536
6534, 146549, 6023.333, 15.0535
6535, 147907, 6023.271, 15.0533
6536, 148882, 6023.210, 15.0532
6537, 148978, 6023.149, 15.0530
6538, 147721, 6023.088, 15.0529
6539, 145243, 6023.027, 15.0527
6540, 142553, 6022.966, 15.0526
6541, 140640, 6022.905, 15.0524
6542, 139425, 6022.843, 15.0522
6543, 138227, 6022.782, 15.0521
6544, 137131, 6022.721, 15.0519
6545, 136999, 6022.660, 15.0518
6546, 137958, 6022.599, 15.0516
6547, 138953, 6022.538, 15.0515
6548, 139329, 6022.477, 15.0513
6549, 139898, 6022.416, 15.0512
6550, 141623, 6022.354, 15.0510
6551, 144003, 6022.293, 15.0509
6552, 145729, 6022.232, 15.0507
6553, 146323, 6022.171, 15.0506
6554, 146113, 6022.110, 15.0504
6555, 145202, 6022.049, 15.0503
6556, 143744, 6021.988, 15.0501
6557, 142797, 6021.927, 15.0500
6558, 143404, 6021.865, 15.0498
6559, 144848, 6021.804, 15.0497
6560, 145362, 6021.743, 15.0495
6561, 144693, 6021.682, 15.0493
6562, 144480, 6021.621, 15.0492
6563, 145759, 6021.560, 15.0490
6564, 147648, 6021.499, 15.0489
6565, 149139, 6021.437, 15.0487
6566, 150565, 6021.376, 15.0486
6567, 152156, 6021.315, 15.0484
6568, 152649, 6021.254, 15.0483
6569, 150967, 6021.193, 15.0481
6570, 148409, 6021.132, 15.0480
6571, 147366, 6021.071, 15.0478
6572, 148122, 6021.010, 15.0477
6573, 148565, 6020.948, 15.0475
6574, 147158, 6020.887, 15.0474
6575, 144766, 6020.826, 15.0472
6576, 143096, 6020.765, 15.0471
6577, 142504, 6020.704, 15.0469
6578, 142087, 6020.643, 15.0467
6579, 141227, 6020.582, 15.0466
6580, 140244, 6020.520, 15.0464
6581, 139695, 6020.459, 15.0463
6582, 139625, 6020.398, 15.0461
6583, 139628, 6020.337, 15.0460
6584, 139487, 6020.276, 15.0458
6585, 139557, 6020.215, 15.0457
6586, 140354, 6020.154, 15.0455
6587, 141776, 6020.093, 15.0454
6588, 143034, 6020.031, 15.0452
6589, 143556, 6019.970, 15.0451
6590, 143652, 6019.909, 15.0449
6591, 144036, 6019.848, 15.0448
6592, 144974, 6019.787, 15.0446
6593, 146248, 6019.726, 15.0445
6594, 147718, 6019.665, 15.0443
6595, 149490, 6019.603, 15.0442
6596, 151572, 6019.542, 15.0440
6597, 153604, 6019.481, 15.0438
6598, 154917, 6019.420, 15.0437
6599, 154857, 6019.359, 15.0435
6600, 153366, 6019.298, 15.0434
6601, 151301, 6019.237, 15.0432
6602, 149710, 6019.176, 15.0431
6603, 148707, 6019.114, 15.0429
6604, 147630, 6019.053, 15.0428
6605, 146429, 6018.992, 15.0426
6606, 146022, 6018.931, 15.0425
6607, 146881, 6018.870, 15.0423
6608, 148142, 6018.809, 15.0422
6609, 148764, 6018.748, 15.0420
6610, 148728, 6018.686, 15.0419
6611, 148398, 6018.625, 15.0417
6612, 147656, 6018.564, 15.0416
6613, 146701, 6018.503, 15.0414
6614, 146771, 6018.442, 15.0412
6615, 148699, 6018.381, 15.0411
6616, 151430, 6018.320, 15.0409
6617, 153382, 6018.259, 15.0408
6618, 154679, 6018.197, 15.0406
6619, 156369, 6018.136, 15.0405
6620, 157914, 6018.075, 15.0403
6621, 157561, 6018.014, 15.0402
6622, 155240, 6017.953, 15.0400
6623, 153053, 6017.892, 15.0399
6624, 152360, 6017.831, 15.0397
6625, 152304, 6017.769, 15.0396
6626, 151927, 6017.708, 15.0394
6627, 151864, 6017.647, 15.0393
6628, 152809, 6017.586, 15.0391
6629, 153826, 6017.525, 15.0390
6630, 153589, 6017.464, 15.0388
6631, 152296, 6017.403, 15.0387
6632, 151130, 6017.342, 15.0385
6633, 150701, 6017.280, 15.0383
6634, 151007, 6017.219, 15.0382
6635, 152013, 6017.158, 15.0380
6636, 153184, 6017.097, 15.0379
6637, 153367, 6017.036, 15.0377
6638, 152271, 6016.975, 15.0376
6639, 151162, 6016.914, 15.0374
6640, 150953, 6016.852, 15.0373
6641, 150570, 6016.791, 15.0371
6642, 148594, 6016.730, 15.0370
6643, 145641, 6016.669, 15.0368
6644, 143459, 6016.608, 15.0367
6645, 142372, 6016.547, 15.0365
6646, 141383, 6016.486, 15.0364
6647, 140375, 6016.425, 15.0362
6648, 140272, 6016.363, 15.0361
6649, 141096, 6016.302, 15.0359
6650, 141779, 6016.241, 15.0357
6651, 142124, 6016.180, 15.0356
6652, 143170, 6016.119, 15.0354
6653, 145088, 6016.058, 15.0353
6654, 146398, 6015.997, 15.0351
6655, 146112, 6015.935, 15.0350
6656, 145337, 6015.874, 15.0348
6657, 145731, 6015.813, 15.0347
6658, 147328, 6015.752, 15.0345
6659, 148800, 6015.691, 15.0344
6660, 149247, 6015.630, 15.0342
6661, 148893, 6015.569, 15.0341
6662, 148495, 6015.508, 15.0339
6663, 148705, 6015.446, 15.0338
6664, 149758, 6015.385, 15.0336
6665, 151329, 6015.324, 15.0335
6666, 152831, 6015.263, 15.0333
6667, 153877, 6015.202, 15.0332
6668, 154165, 6015.141, 15.0330
6669, 153344, 6015.080, 15.0328
6670, 151769, 6015.018, 15.0327
6671, 151003, 6014.957, 15.0325
6672, 152176, 6014.896, 15.0324
6673, 153878, 6014.835, 15.0322
6674, 153301, 6014.774, 15.0321
6675, 149939, 6014.713, 15.0319
6676, 146556, 6014.652, 15.0318
6677, 145681, 6014.591, 15.0316
6678, 146703, 6014.529, 15.0315
6679, 147682, 6014.468, 15.0313
6680, 148535, 6014.407, 15.0312
6681, 150607, 6014.346, 15.0310
6682, 153971, 6014.285, 15.0309
6683, 157174, 6014.224, 15.0307
6684, 159425, 6014.163, 15.0306
6685, 161182, 6014.101, 15.0304
6686, 162476, 6014.040, 15.0302
6687, 162362, 6013.979, 15.0301
6688, 160652, 6013.918, 15.0299
6689, 158894, 6013.857, 15.0298
6690, 158696, 6013.796, 15.0296
6691, 159807, 6013.735, 15.0295
6692, 160564, 6013.674, 15.0293
6693, 159745, 6013.612, 15.0292
6694, 157438, 6013.551, 15.0290
6695, 154450, 6013.490, 15.0289
6696, 151478, 6013.429, 15.0287
6697, 148833, 6013.368, 15.0286
6698, 146663, 6013.307, 15.0284
6699, 145266, 6013.246, 15.0283
6700, 145054, 6013.184, 15.0281
6701, 146078, 6013.123, 15.0280
6702, 147835, 6013.062, 15.0278
6703, 149767, 6013.001, 15.0277
6704, 151663, 6012.940, 15.0275
6705, 153187, 6012.879, 15.0273
6706, 153445, 6012.818, 15.0272
6707, 151789, 6012.757, 15.0270
6708, 148996, 6012.695, 15.0269
6709, 146924, 6012.634, 15.0267
6710, 146822, 6012.573, 15.0266
6711, 148413, 6012.512, 15.0264
6712, 150605, 6012.451, 15.0263
6713, 152488, 6012.390, 15.0261
6714, 153599, 6012.329, 15.0260
6715, 153995, 6012.267, 15.0258
6716, 154299, 6012.206, 15.0257
6717, 155050, 6012.145, 15.0255
6718, 155745, 6012.084, 15.0254
6719, 155171, 6012.023, 15.0252
6720, 153093, 6011.962, 15.0251
6721, 150985, 6011.901, 15.0249
6722, 150473, 6011.840, 15.0247
6723, 151383, 6011.778, 15.0246
6724, 151961, 6011.717, 15.0244
6725, 150930, 6011.656, 15.0243
6726, 148888, 6011.595, 15.0241
6727, 147708, 6011.534, 15.0240
6728, 148827, 6011.473, 15.0238
6729, 152079, 6011.412, 15.0237
6730, 155949, 6011.350, 15.0235
6731, 158884, 6011.289, 15.0234
6732, 160454, 6011.228, 15.0232
6733, 161326, 6011.167, 15.0231
6734, 162430, 6011.106, 15.0229
6735, 164369, 6011.045, 15.0228
6736, 167259, 6010.984, 15.0226
6737, 170428, 6010.923, 15.0225
6738, 172326, 6010.861, 15.0223
6739, 171650, 6010.800, 15.0222
6740, 168910, 6010.739, 15.0220
6741, 166148, 6010.678, 15.0218
6742, 164647, 6010.617, 15.0217
6743, 163627, 6010.556, 15.0215
6744, 161809, 6010.495, 15.0214
6745, 159432, 6010.434, 15.0212
6746, 157678, 6010.372, 15.0211
6747, 156625, 6010.311, 15.0209
6748, 155152, 6010.250, 15.0208
6749, 152898, 6010.189, 15.0206
6750, 150971, 6010.128, 15.0205
6751, 150295, 6010.067, 15.0203
6752, 150335, 6010.006, 15.0202
6753, 150242, 6009.944, 15.0200
6754, 150390, 6009.883, 15.0199
6755, 151740, 6009.822, 15.0197
6756, 154071, 6009.761, 15.0196
6757, 155917, 6009.700, 15.0194
6758, 156248, 6009.639, 15.0192
6759, 155425, 6009.578, 15.0191
6760, 154333, 6009.517, 15.0189
6761, 153335, 6009.455, 15.0188
6762, 152366, 6009.394, 15.0186
6763, 151402, 6009.333, 15.0185
6764, 150347, 6009.272, 15.0183
6765, 148905, 6009.211, 15.0182
6766, 147167, 6009.150, 15.0180
6767, 146107, 6009.089, 15.0179
6768, 146772, 6009.027, 15.0177
6769, 148938, 6008.966, 15.0176
6770, 151062, 6008.905, 15.0174
6771, 151786, 6008.844, 15.0173
6772, 151180, 6008.783, 15.0171
6773, 150385, 6008.722, 15.0170
6774, 150366, 6008.661, 15.0168
6775, 151093, 6008.600, 15.0167
6776, 151599, 6008.538, 15.0165
6777, 150743, 6008.477, 15.0163
6778, 148376, 6008.416, 15.0162
6779, 146016, 6008.355, 15.0160
6780, 145829, 6008.294, 15.0159
6781, 148436, 6008.233, 15.0157
6782, 152030, 6008.172, 15.0156
6783, 154162, 6008.110, 15.0154
6784, 154073, 6008.049, 15.0153
6785, 152760, 6007.988, 15.0151
6786, 151268, 6007.927, 15.0150
6787, 149933, 6007.866, 15.0148
6788, 149157, 6007.805, 15.0147
6789, 149633, 6007.744, 15.0145
6790, 151323, 6007.683, 15.0144
6791, 153203, 6007.621, 15.0142
6792, 154645, 6007.560, 15.0141
6793, 156244, 6007.499, 15.0139
6794, 158473, 6007.438, 15.0137
6795, 160240, 6007.377, 15.0136
6796, 159883, 6007.316, 15.0134
6797, 157350, 6007.255, 15.0133
6798, 154363, 6007.193, 15.0131
6799, 152486, 6007.132, 15.0130
6800, 151948, 6007.071, 15.0128
6801, 152353, 6007.010, 15.0127
6802, 153401, 6006.949, 15.0125
6803, 154444, 6006.888, 15.0124
6804, 154308, 6006.827, 15.0122
6805, 152460, 6006.766, 15.0121
6806, 150005, 6006.704, 15.0119
6807, 148759, 6006.643, 15.0118
6808, 149424, 6006.582, 15.0116
6809, 151100, 6006.521, 15.0115
6810, 152477, 6006.460, 15.0113
6811, 152948, 6006.399, 15.0112
6812, 152571, 6006.338, 15.0110
6813, 151529, 6006.276, 15.0108
6814, 150036, 6006.215, 15.0107
6815, 148602, 6006.154, 15.0105
6816, 147948, 6006.093, 15.0104
6817, 148521, 6006.032, 15.0102
6818, 150084, 6005.971, 15.0101
6819, 151855, 6005.910, 15.0099
6820, 153000, 6005.849, 15.0098
6821, 153047, 6005.787, 15.0096
6822, 151965, 6005.726, 15.0095
6823, 150139, 6005.665, 15.0093
6824, 148298, 6005.604, 15.0092
6825, 147229, 6005.543, 15.0090
6826, 147294, 6005.482, 15.0089
6827, 148225, 6005.421, 15.0087
6828, 149448, 6005.359, 15.0086
6829, 150484, 6005.298, 15.0084
6830, 151053, 6005.237, 15.0082
6831, 151133, 6005.176, 15.0081
6832, 151149, 6005.115, 15.0079
6833, 151741, 6005.054, 15.0078
6834, 152972, 6004.993, 15.0076
6835, 153974, 6004.932, 15.0075
6836, 153861, 6004.870, 15.0073
6837, 152832, 6004.809, 15.0072
6838, 151885, 6004.748, 15.0070
6839, 151637, 6004.687, 15.0069
6840, 152095, 6004.626, 15.0067
6841, 153371, 6004.565, 15.0066
6842, 155597, 6004.504, 15.0064
6843, 157832, 6004.442, 15.0063
6844, 158153, 6004.381, 15.0061
6845, 155688, 6004.320, 15.0060
6846, 152057, 6004.259, 15.0058
6847, 149963, 6004.198, 15.0057
6848, 150560, 6004.137, 15.0055
6849, 152882, 6004.076, 15.0053
6850, 155534, 6004.015, 15.0052
6851, 158041, 6003.953, 15.0050
6852, 160465, 6003.892, 15.0049
6853, 162636, 6003.831, 15.0047
6854, 164255, 6003.770, 15.0046
6855, 165274, 6003.709, 15.0044
6856, 165638, 6003.648, 15.0043
6857, 164836, 6003.587, 15.0041
6858, 162215, 6003.525, 15.0040
6859, 157871, 6003.464, 15.0038
6860, 153117, 6003.403, 15.0037
6861, 149838, 6003.342, 15.0035
6862, 149206, 6003.281, 15.0034
6863, 150845, 6003.220, 15.0032
6864, 153177, 6003.159, 15.0031
6865, 154566, 6003.098, 15.0029
6866, 154154, 6003.036, 15.0027
6867, 151971, 6002.975, 15.0026
6868, 148818, 6002.914, 15.0024
6869, 146152, 6002.853, 15.0023
6870, 145381, 6002.792, 15.0021
6871, 146667, 6002.731, 15.0020
6872, 148630, 6002.670, 15.0018
6873, 149664, 6002.608, 15.0017
6874, 149362, 6002.547, 15.0015
6875, 148333, 6002.486, 15.0014
6876, 147001, 6002.425, 15.0012
6877, 145261, 6002.364, 15.0011
6878, 143113, 6002.303, 15.0009
6879, 140889, 6002.242, 15.0008
6880, 138837, 6002.181, 15.0006
6881, 137155, 6002.119, 15.0005
6882, 136483, 6002.058, 15.0003
6883, 137572, 6001.997, 15.0001
6884, 140208, 6001.936, 15.0000
6885, 143094, 6001.875, 14.9998
6886, 145157, 6001.814, 14.9997
6887, 146451, 6001.753, 14.9995
6888, 147473, 6001.691, 14.9994
6889, 148277, 6001.630, 14.9992
6890, 148781, 6001.569, 14.9991
6891, 149434, 6001.508, 14.9989
6892, 150817, 6001.447, 14.9988
6893, 152768, 6001.386, 14.9986
6894, 154517, 6001.325, 14.9985
6895, 155718, 6001.264, 14.9983
6896, 156941, 6001.202, 14.9982
6897, 159073, 6001.141, 14.9980
6898, 162341, 6001.080, 14.9979
6899, 165723, 6001.019, 14.9977
6900, 167234, 6000.958, 14.9976
6901, 165292, 6000.897, 14.9974
6902, 160272, 6000.836, 14.9972
6903, 154533, 6000.774, 14.9971
6904, 150490, 6000.713, 14.9969
6905, 148759, 6000.652, 14.9968
6906, 148377, 6000.591, 14.9966
6907, 148379, 6000.530, 14.9965
6908, 148576, 6000.469, 14.9963
6909, 149203, 6000.408, 14.9962
6910, 150556, 6000.347, 14.9960
6911, 152864, 6000.285, 14.9959
6912, 155737, 6000.224, 14.9957
6913, 157719, 6000.163, 14.9956
6914, 157280, 6000.102, 14.9954
6915, 154616, 6000.041, 14.9953
6916, 151904, 5999.980, 14.9951
6917, 151325, 5999.919, 14.9950
6918, 153159, 5999.858, 14.9948
6919, 155970, 5999.796, 14.9946
6920, 158138, 5999.735, 14.9945
6921, 158811, 5999.674, 14.9943
6922, 157885, 5999.613, 14.9942
6923, 155775, 5999.552, 14.9940
6924, 153187, 5999.491, 14.9939
6925, 150661, 5999.430, 14.9937
6926, 148270, 5999.368, 14.9936
6927, 145946, 5999.307, 14.9934
6928, 143995, 5999.246, 14.9933
6929, 143051, 5999.185, 14.9931
6930, 143524, 5999.124, 14.9930
6931, 145314, 5999.063, 14.9928
6932, 147996, 5999.002, 14.9927
6933, 151046, 5998.941, 14.9925
6934, 153903, 5998.879, 14.9924
6935, 156087, 5998.818, 14.9922
6936, 157397, 5998.757, 14.9921
6937, 157919, 5998.696, 14.9919
6938, 157728, 5998.635, 14.9917
6939, 156644, 5998.574, 14.9916
6940, 154422, 5998.513, 14.9914
6941, 151234, 5998.451, 14.9913
6942, 147930, 5998.390, 14.9911
6943, 145581, 5998.329, 14.9910
6944, 144684, 5998.268, 14.9908
6945, 144920, 5998.207, 14.9907
6946, 145879, 5998.146, 14.9905
6947, 147773, 5998.085, 14.9904
6948, 150986, 5998.024, 14.9902
6949, 154967, 5997.962, 14.9901
6950, 158121, 5997.901, 14.9899
6951, 159255, 5997.840, 14.9898
6952, 158860, 5997.779, 14.9896
6953, 158585, 5997.718, 14.9895
6954, 159400, 5997.657, 14.9893
6955, 160555, 5997.596, 14.9891
6956, 160376, 5997.534, 14.9890
6957, 157942, 5997.473, 14.9888
6958, 153961, 5997.412, 14.9887
6959, 150152, 5997.351, 14.9885
6960, 147890, 5997.290, 14.9884
6961, 147424, 5997.229, 14.9882
6962, 148268, 5997.168, 14.9881
6963, 150006, 5997.107, 14.9879
6964, 152402, 5997.045, 14.9878
6965, 154807, 5996.984, 14.9876
6966, 156081, 5996.923, 14.9875
6967, 155582, 5996.862, 14.9873
6968, 154098, 5996.801, 14.9872
6969, 153318, 5996.740, 14.9870
6970, 154174, 5996.679, 14.9869
6971, 155817, 5996.617, 14.9867
6972, 156352, 5996.556, 14.9866
6973, 154603, 5996.495, 14.9864
6974, 151206, 5996.434, 14.9862
6975, 148030, 5996.373, 14.9861
6976, 146543, 5996.312, 14.9859
6977, 146708, 5996.251, 14.9858
6978, 147491, 5996.190, 14.9856
6979, 148201, 5996.128, 14.9855
6980, 149112, 5996.067, 14.9853
6981, 150765, 5996.006, 14.9852
6982, 153175, 5995.945, 14.9850
6983, 155917, 5995.884, 14.9849
6984, 158561, 5995.823, 14.9847
6985, 160604, 5995.762, 14.9846
6986, 161273, 5995.700, 14.9844
6987, 160138, 5995.639, 14.9843
6988, 157961, 5995.578, 14.9841
6989, 156277, 5995.517, 14.9840
6990, 155778, 5995.456, 14.9838
6991, 155534, 5995.395, 14.9836
6992, 154242, 5995.334, 14.9835
6993, 151945, 5995.273, 14.9833
6994, 150016, 5995.211, 14.9832
6995, 149526, 5995.150, 14.9830
6996, 150160, 5995.089, 14.9829
6997, 150792, 5995.028, 14.9827
6998, 150711, 5994.967, 14.9826
6999, 150076, 5994.906, 14.9824
7000, 149583, 5994.845, 14.9823
7001, 150062, 5994.783, 14.9821
7002, 152055, 5994.722, 14.9820
7003, 155198, 5994.661, 14.9818
7004, 158014, 5994.600, 14.9817
7005, 158867, 5994.539, 14.9815
7006, 157399, 5994.478, 14.9814
7007, 154823, 5994.417, 14.9812
7008, 152723, 5994.356, 14.9811
7009, 151838, 5994.294, 14.9809
7010, 151977, 5994.233, 14.9807
7011, 152478, 5994.172, 14.9806
7012, 152335, 5994.111, 14.9804
7013, 150582, 5994.050, 14.9803
7014, 147395, 5993.989, 14.9801
7015, 144564, 5993.928, 14.9800
7016, 143940, 5993.866, 14.9798
7017, 145352, 5993.805, 14.9797
7018, 146950, 5993.744, 14.9795
7019, 147810, 5993.683, 14.9794
7020, 149144, 5993.622, 14.9792
7021, 152254, 5993.561, 14.9791
7022, 156107, 5993.500, 14.9789
7023, 158091, 5993.439, 14.9788
7024, 156974, 5993.377, 14.9786
7025, 154186, 5993.316, 14.9785
7026, 152080, 5993.255, 14.9783
7027, 151690, 5993.194, 14.9781
7028, 152382, 5993.133, 14.9780
7029, 153013, 5993.072, 14.9778
7030, 153005, 5993.011, 14.9777
7031, 152623, 5992.949, 14.9775
7032, 152582, 5992.888, 14.9774
7033, 153277, 5992.827, 14.9772
7034, 154366, 5992.766, 14.9771
7035, 155273, 5992.705, 14.9769
7036, 156041, 5992.644, 14.9768
7037, 157223, 5992.583, 14.9766
7038, 158869, 5992.522, 14.9765
7039, 160133, 5992.460, 14.9763
7040, 160201, 5992.399, 14.9762
7041, 159201, 5992.338, 14.9760
7042, 157911, 5992.277, 14.9759
7043, 156893, 5992.216, 14.9757
7044, 156399, 5992.155, 14.9756
7045, 156848, 5992.094, 14.9754
7046, 158715, 5992.032, 14.9752
7047, 161724, 5991.971, 14.9751
7048, 164519, 5991.910, 14.9749
7049, 165525, 5991.849, 14.9748
7050, 164314, 5991.788, 14.9746
7051, 162071, 5991.727, 14.9745
7052, 160522, 5991.666, 14.9743
7053, 160186, 5991.605, 14.9742
7054, 159802, 5991.543, 14.9740
7055, 157828, 5991.482, 14.9739
7056, 154419, 5991.421, 14.9737
7057, 151428, 5991.360, 14.9736
7058, 150352, 5991.299, 14.9734
7059, 150937, 5991.238, 14.9733
7060, 152139, 5991.177, 14.9731
7061, 153682, 5991.115, 14.9730
7062, 155792, 5991.054, 14.9728
7063, 157800, 5990.993, 14.9726
7064, 158247, 5990.932, 14.9725
7065, 156618, 5990.871, 14.9723
7066, 154133, 5990.810, 14.9722
7067, 152397, 5990.749, 14.9720
7068, 151885, 5990.688, 14.9719
7069, 152105, 5990.626, 14.9717
7070, 152535, 5990.565, 14.9716
7071, 152733, 5990.504, 14.9714
7072, 152028, 5990.443, 14.9713
7073, 150022, 5990.382, 14.9711
7074, 147421, 5990.321, 14.9710
7075, 145679, 5990.260, 14.9708
7076, 145739, 5990.198, 14.9707
7077, 147414, 5990.137, 14.9705
7078, 149885, 5990.076, 14.9704
7079, 152220, 5990.015, 14.9702
7080, 153475, 5989.954, 14.9701
7081, 153078, 5989.893, 14.9699
7082, 151507, 5989.832, 14.9697
7083, 150060, 5989.771, 14.9696
7084, 149603, 5989.709, 14.9694
7085, 149857, 5989.648, 14.9693
7086, 150161, 5989.587, 14.9691
7087, 150401, 5989.526, 14.9690
7088, 150774, 5989.465, 14.9688
7089, 151157, 5989.404, 14.9687
7090, 151418, 5989.343, 14.9685
7091, 151966, 5989.281, 14.9684
7092, 153129, 5989.220, 14.9682
7093, 154149, 5989.159, 14.9681
7094, 153847, 5989.098, 14.9679
7095, 152479, 5989.037, 14.9678
7096, 151916, 5988.976, 14.9676
7097, 153315, 5988.915, 14.9675
7098, 155402, 5988.854, 14.9673
7099, 156012, 5988.792, 14.9671
7100, 154848, 5988.731, 14.9670
7101, 153628, 5988.670, 14.9668
7102, 153532, 5988.609, 14.9667
7103, 153639, 5988.548, 14.9665
7104, 152369, 5988.487, 14.9664
7105, 149690, 5988.426, 14.9662
7106, 147258, 5988.365, 14.9661
7107, 146738, 5988.303, 14.9659
7108, 148557, 5988.242, 14.9658
7109, 151907, 5988.181, 14.9656
7110, 155278, 5988.120, 14.9655
7111, 157135, 5988.059, 14.9653
7112, 156863, 5987.998, 14.9652
7113, 155282, 5987.937, 14.9650
7114, 153780, 5987.875, 14.9649
7115, 152786, 5987.814, 14.9647
7116, 151587, 5987.753, 14.9646
7117, 149831, 5987.692, 14.9644
7118, 148544, 5987.631, 14.9642
7119, 149041, 5987.570, 14.9641
7120, 151121, 5987.509, 14.9639
7121, 152994, 5987.448, 14.9638
7122, 152979, 5987.386, 14.9636
7123, 150762, 5987.325, 14.9635
7124, 147028, 5987.264, 14.9633
7125, 142555, 5987.203, 14.9632
7126, 138041, 5987.142, 14.9630
7127, 134327, 5987.081, 14.9629
7128, 132214, 5987.020, 14.9627
7129, 132027, 5986.958, 14.9626
7130, 133527, 5986.897, 14.9624
7131, 136083, 5986.836, 14.9623
7132, 138852, 5986.775, 14.9621
7133, 141163, 5986.714, 14.9620
7134, 143109, 5986.653, 14.9618
7135, 145548, 5986.592, 14.9616
7136, 149014, 5986.531, 14.9615
7137, 152656, 5986.469, 14.9613
7138, 154726, 5986.408, 14.9612
7139, 154195, 5986.347, 14.9610
7140, 151612, 5986.286, 14.9609
7141, 148424, 5986.225, 14.9607
7142, 145981, 5986.164, 14.9606
7143, 145312, 5986.103, 14.9604
7144, 147085, 5986.041, 14.9603
7145, 150901, 5985.980, 14.9601
7146, 154782, 5985.919, 14.9600
7147, 156227, 5985.858, 14.9598
7148, 154445, 5985.797, 14.9597
7149, 151378, 5985.736, 14.9595
7150, 150133, 5985.675, 14.9594
7151, 152259, 5985.614, 14.9592
7152, 156638, 5985.552, 14.9591
7153, 160817, 5985.491, 14.9589
7154, 162997, 5985.430, 14.9587
7155, 162740, 5985.369, 14.9586
7156, 160532, 5985.308, 14.9584
7157, 157416, 5985.247, 14.9583
7158, 154791, 5985.186, 14.9581
7159, 153624, 5985.124, 14.9580
7160, 153551, 5985.063, 14.9578
7161, 153338, 5985.002, 14.9577
7162, 152504, 5984.941, 14.9575
7163, 151820, 5984.880, 14.9574
7164, 151881, 5984.819, 14.9572
7165, 152034, 5984.758, 14.9571
7166, 151492, 5984.697, 14.9569
7167, 150747, 5984.635, 14.9568
7168, 150798, 5984.574, 14.9566
7169, 151381, 5984.513, 14.9565
7170, 151277, 5984.452, 14.9563
7171, 150280, 5984.391, 14.9561
7172, 149501, 5984.330, 14.9560
7173, 149531, 5984.269, 14.9558
7174, 149582, 5984.207, 14.9557
7175, 149003, 5984.146, 14.9555
7176, 148362, 5984.085, 14.9554
7177, 148307, 5984.024, 14.9552
7178, 148449, 5983.963, 14.9551
7179, 148360, 5983.902, 14.9549
7180, 148685, 5983.841, 14.9548
7181, 150035, 5983.780, 14.9546
7182, 151474, 5983.718, 14.9545
7183, 151464, 5983.657, 14.9543
7184, 150072, 5983.596, 14.9542
7185, 148980, 5983.535, 14.9540
7186, 149363, 5983.474, 14.9539
7187, 150831, 5983.413, 14.9537
7188, 152502, 5983.352, 14.9536
7189, 154054, 5983.290, 14.9534
7190, 155468, 5983.229, 14.9532
7191, 156546, 5983.168, 14.9531
7192, 157059, 5983.107, 14.9529
7193, 156935, 5983.046, 14.9528
7194, 156268, 5982.985, 14.9526
7195, 155539, 5982.924, 14.9525
7196, 155520, 5982.863, 14.9523
7197, 156294, 5982.801, 14.9522
7198, 156797, 5982.740, 14.9520
7199, 156202, 5982.679, 14.9519
7200, 155357, 5982.618, 14.9517
7201, 155551, 5982.557, 14.9516
7202, 156118, 5982.496, 14.9514
7203, 154901, 5982.435, 14.9513
7204, 151384, 5982.373, 14.9511
7205, 147684, 5982.312, 14.9510
7206, 145727, 5982.251, 14.9508
7207, 144872, 5982.190, 14.9506
7208, 143334, 5982.129, 14.9505
7209, 140765, 5982.068, 14.9503
7210, 138181, 5982.007, 14.9502
7211, 136293, 5981.946, 14.9500
7212, 135309, 5981.884, 14.9499
7213, 135727, 5981.823, 14.9497
7214, 137882, 5981.762, 14.9496
7215, 140860, 5981.701, 14.9494
7216, 143084, 5981.640, 14.9493
7217, 144043, 5981.579, 14.9491
7218, 144529, 5981.518, 14.9490
7219, 145281, 5981.456, 14.9488
7220, 146270, 5981.395, 14.9487
7221, 147272, 5981.334, 14.9485
7222, 148221, 5981.273, 14.9484
7223, 148912, 5981.212, 14.9482
7224, 149152, 5981.151, 14.9481
7225, 149250, 5981.090, 14.9479
7226, 149632, 5981.029, 14.9477
7227, 150000, 5980.967, 14.9476
7228, 149798, 5980.906, 14.9474
7229, 149558, 5980.845, 14.9473
7230, 150667, 5980.784, 14.9471
7231, 153215, 5980.723, 14.9470
7232, 154956, 5980.662, 14.9468
7233, 153356, 5980.601, 14.9467
7234, 148507, 5980.539, 14.9465
7235, 143305, 5980.478, 14.9464
7236, 140648, 5980.417, 14.9462
7237, 140736, 5980.356, 14.9461
7238, 141234, 5980.295, 14.9459
7239, 139832, 5980.234, 14.9458
7240, 136481, 5980.173, 14.9456
7241, 133175, 5980.112, 14.9455
7242, 131892, 5980.050, 14.9453
7243, 133121, 5979.989, 14.9451
7244, 136124, 5979.928, 14.9450
7245, 139800, 5979.867, 14.9448
7246, 142983, 5979.806, 14.9447
7247, 144751, 5979.745, 14.9445
7248, 145314, 5979.684, 14.9444
7249, 146179, 5979.622, 14.9442
7250, 148493, 5979.561, 14.9441
7251, 151362, 5979.500, 14.9439
7252, 152761, 5979.439, 14.9438
7253, 152134, 5979.378, 14.9436
7254, 151216, 5979.317, 14.9435
7255, 151924, 5979.256, 14.9433
7256, 154154, 5979.195, 14.9432
7257, 156036, 5979.133, 14.9430
7258, 155892, 5979.072, 14.9429
7259, 153605, 5979.011, 14.9427
7260, 150544, 5978.950, 14.9426
7261, 148542, 5978.889, 14.9424
7262, 148576, 5978.828, 14.9422
7263, 149985, 5978.767, 14.9421
7264, 151092, 5978.705, 14.9419
7265, 150797, 5978.644, 14.9418
7266, 149498, 5978.583, 14.9416
7267, 148418, 5978.522, 14.9415
7268, 148331, 5978.461, 14.9413
7269, 149080, 5978.400, 14.9412
7270, 150035, 5978.339, 14.9410
7271, 150714, 5978.278, 14.9409
7272, 151036, 5978.216, 14.9407
7273, 151178, 5978.155, 14.9406
7274, 151304, 5978.094, 14.9404
7275, 151493, 5978.033, 14.9403
7276, 151865, 5977.972, 14.9401
7277, 152495, 5977.911, 14.9400
7278, 153139, 5977.850, 14.9398
7279, 153422, 5977.789, 14.9396
7280, 153432, 5977.727, 14.9395
7281, 153585, 5977.666, 14.9393
7282, 153647, 5977.605, 14.9392
7283, 152681, 5977.544, 14.9390
7284, 150638, 5977.483, 14.9389
7285, 149192, 5977.422, 14.9387
7286, 149832, 5977.361, 14.9386
7287, 151547, 5977.299, 14.9384
7288, 151808, 5977.238, 14.9383
7289, 149837, 5977.177, 14.9381
7290, 147482, 5977.116, 14.9380
7291, 146533, 5977.055, 14.9378
7292, 146496, 5976.994, 14.9377
7293, 145702, 5976.933, 14.9375
7294, 143594, 5976.872, 14.9374
7295, 141141, 5976.810, 14.9372
7296, 139724, 5976.749, 14.9371
7297, 140206, 5976.688, 14.9369
7298, 142391, 5976.627, 14.9367
7299, 144783, 5976.566, 14.9366
7300, 145632, 5976.505, 14.9364
7301, 144884, 5976.444, 14.9363
7302, 144461, 5976.382, 14.9361
7303, 145971, 5976.321, 14.9360
7304, 148850, 5976.260, 14.9358
7305, 151443, 5976.199, 14.9357
7306, 153051, 5976.138, 14.9355
7307, 153948, 5976.077, 14.9354
7308, 154078, 5976.016, 14.9352
7309, 153040, 5975.955, 14.9351
7310, 151172, 5975.893, 14.9349
7311, 149567, 5975.832, 14.9348
7312, 148946, 5975.771, 14.9346
7313, 149190, 5975.710, 14.9345
7314, 149813, 5975.649, 14.9343
7315, 150225, 5975.588, 14.9341
7316, 149758, 5975.527, 14.9340
7317, 148302, 5975.465, 14.9338
7318, 146799, 5975.404, 14.9337
7319, 146307, 5975.343, 14.9335
7320, 146599, 5975.282, 14.9334
7321, 146447, 5975.221, 14.9332
7322, 145263, 5975.160, 14.9331
7323, 143815, 5975.099, 14.9329
7324, 143240, 5975.038, 14.9328
7325, 143973, 5974.976, 14.9326
7326, 145649, 5974.915, 14.9325
7327, 147532, 5974.854, 14.9323
7328, 149055, 5974.793, 14.9322
7329, 150355, 5974.732, 14.9320
7330, 152109, 5974.671, 14.9319
7331, 154498, 5974.610, 14.9317
7332, 156823, 5974.548, 14.9316
7333, 158717, 5974.487, 14.9314
7334, 160939, 5974.426, 14.9312
7335, 163857, 5974.365, 14.9311
7336, 165845, 5974.304, 14.9309
7337, 164869, 5974.243, 14.9308
7338, 161564, 5974.182, 14.9306
7339, 158908, 5974.121, 14.9305
7340, 158332, 5974.059, 14.9303
7341, 157842, 5973.998, 14.9302
7342, 155056, 5973.937, 14.9300
7343, 150792, 5973.876, 14.9299
7344, 148231, 5973.815, 14.9297
7345, 149157, 5973.754, 14.9296
7346, 152292, 5973.693, 14.9294
7347, 155054, 5973.631, 14.9293
7348, 155844, 5973.570, 14.9291
7349, 154627, 5973.509, 14.9290
7350, 152324, 5973.448, 14.9288
7351, 150154, 5973.387, 14.9286
7352, 149126, 5973.326, 14.9285
7353, 149647, 5973.265, 14.9283
7354, 151353, 5973.204, 14.9282
7355, 153259, 5973.142, 14.9280
7356, 154277, 5973.081, 14.9279
7357, 153983, 5973.020, 14.9277
7358, 152895, 5972.959, 14.9276
7359, 151714, 5972.898, 14.9274
7360, 150452, 5972.837, 14.9273
7361, 148865, 5972.776, 14.9271
7362, 147500, 5972.714, 14.9270
7363, 147318, 5972.653, 14.9268
7364, 148081, 5972.592, 14.9267
7365, 148194, 5972.531, 14.9265
7366, 146717, 5972.470, 14.9264
7367, 144634, 5972.409, 14.9262
7368, 143407, 5972.348, 14.9261
7369, 143084, 5972.287, 14.9259
7370, 142833, 5972.225, 14.9257
7371, 142688, 5972.164, 14.9256
7372, 143563, 5972.103, 14.9254
7373, 145664, 5972.042, 14.9253
7374, 147999, 5971.981, 14.9251
7375, 149616, 5971.920, 14.9250
7376, 150581, 5971.859, 14.9248
7377, 151557, 5971.797, 14.9247
7378, 153013, 5971.736, 14.9245
7379, 154946, 5971.675, 14.9244
7380, 156919, 5971.614, 14.9242
7381, 158309, 5971.553, 14.9241
7382, 158930, 5971.492, 14.9239
7383, 159305, 5971.431, 14.9238
7384, 159794, 5971.370, 14.9236
7385, 159545, 5971.308, 14.9235
7386, 157102, 5971.247, 14.9233
7387, 152309, 5971.186, 14.9231
7388, 147139, 5971.125, 14.9230
7389, 144209, 5971.064, 14.9228
7390, 144556, 5971.003, 14.9227
7391, 146828, 5970.942, 14.9225
7392, 148520, 5970.880, 14.9224
7393, 148152, 5970.819, 14.9222
7394, 146605, 5970.758, 14.9221
7395, 146140, 5970.697, 14.9219
7396, 147779, 5970.636, 14.9218
7397, 149991, 5970.575, 14.9216
7398, 150572, 5970.514, 14.9215
7399, 149410, 5970.453, 14.9213
7400, 148371, 5970.391, 14.9212
7401, 148552, 5970.330, 14.9210
7402, 148959, 5970.269, 14.9209
7403, 148352, 5970.208, 14.9207
7404, 147180, 5970.147, 14.9205
7405, 146732, 5970.086, 14.9204
7406, 147202, 5970.025, 14.9202
7407, 147843, 5969.963, 14.9201
7408, 148597, 5969.902, 14.9199
7409, 150221, 5969.841, 14.9198
7410, 152723, 5969.780, 14.9196
7411, 154859, 5969.719, 14.9195
7412, 155679, 5969.658, 14.9193
7413, 155691, 5969.597, 14.9192
7414, 155923, 5969.536, 14.9190
7415, 156459, 5969.474, 14.9189
7416, 156586, 5969.413, 14.9187
7417, 155872, 5969.352, 14.9186
7418, 154325, 5969.291, 14.9184
7419, 151809, 5969.230, 14.9183
7420, 148306, 5969.169, 14.9181
7421, 144788, 5969.108, 14.9180
7422, 142889, 5969.046, 14.9178
7423, 143210, 5968.985, 14.9176
7424, 144584, 5968.924, 14.9175
7425, 145525, 5968.863, 14.9173
7426, 146018, 5968.802, 14.9172
7427, 147279, 5968.741, 14.9170
7428, 150056, 5968.680, 14.9169
7429, 153697, 5968.619, 14.9167
7430, 156798, 5968.557, 14.9166
7431, 158244, 5968.496, 14.9164
7432, 157761, 5968.435, 14.9163
7433, 155993, 5968.374, 14.9161
7434, 154054, 5968.313, 14.9160
7435, 152596, 5968.252, 14.9158
7436, 151364, 5968.191, 14.9157
7437, 150045, 5968.129, 14.9155
7438, 149229, 5968.068, 14.9154
7439, 149732, 5968.007, 14.9152
7440, 151126, 5967.946, 14.9150
7441, 151984, 5967.885, 14.9149
7442, 151917, 5967.824, 14.9147
7443, 152296, 5967.763, 14.9146
7444, 154265, 5967.702, 14.9144
7445, 156816, 5967.640, 14.9143
7446, 157810, 5967.579, 14.9141
7447, 156520, 5967.518, 14.9140
7448, 154280, 5967.457, 14.9138
7449, 152783, 5967.396, 14.9137
7450, 152558, 5967.335, 14.9135
7451, 153132, 5967.274, 14.9134
7452, 153919, 5967.212, 14.9132
7453, 154712, 5967.151, 14.9131
7454, 155706, 5967.090, 14.9129
7455, 157188, 5967.029, 14.9128
7456, 158889, 5966.968, 14.9126
7457, 159758, 5966.907, 14.9125
7458, 158883, 5966.846, 14.9123
7459, 156678, 5966.785, 14.9121
7460, 154657, 5966.723, 14.9120
7461, 153887, 5966.662, 14.9118
7462, 154060, 5966.601, 14.9117
7463, 154221, 5966.540, 14.9115
7464, 153940, 5966.479, 14.9114
7465, 153446, 5966.418, 14.9112
7466, 152956, 5966.357, 14.9111
7467, 152313, 5966.296, 14.9109
7468, 151298, 5966.234, 14.9108
7469, 150029, 5966.173, 14.9106
7470, 148904, 5966.112, 14.9105
7471, 148229, 5966.051, 14.9103
7472, 148063, 5965.990, 14.9102
7473, 148517, 5965.929, 14.9100
7474, 149894, 5965.868, 14.9099
7475, 152126, 5965.806, 14.9097
7476, 154246, 5965.745, 14.9095
7477, 155118, 5965.684, 14.9094
7478, 154871, 5965.623, 14.9092
7479, 154790, 5965.562, 14.9091
7480, 155309, 5965.501, 14.9089
7481, 154929, 5965.440, 14.9088
7482, 152039, 5965.379, 14.9086
7483, 147345, 5965.317, 14.9085
7484, 143426, 5965.256, 14.9083
7485, 142029, 5965.195, 14.9082
7486, 142819, 5965.134, 14.9080
7487, 144690, 5965.073, 14.9079
7488, 147066, 5965.012, 14.9077
7489, 149489, 5964.951, 14.9076
7490, 151054, 5964.889, 14.9074
7491, 151101, 5964.828, 14.9073
7492, 149950, 5964.767, 14.9071
7493, 148343, 5964.706, 14.9070
7494, 146579, 5964.645, 14.9068
7495, 144762, 5964.584, 14.9066
7496, 143562, 5964.523, 14.9065
7497, 143974, 5964.462, 14.9063
7498, 146312, 5964.400, 14.9062
7499, 149776, 5964.339, 14.9060
7500, 153039, 5964.278, 14.9059
7501, 155115, 5964.217, 14.9057
7502, 155854, 5964.156, 14.9056
7503, 155930, 5964.095, 14.9054
7504, 156307, 5964.034, 14.9053
7505, 157460, 5963.972, 14.9051
7506, 158990, 5963.911, 14.9050
7507, 159944, 5963.850, 14.9048
7508, 159592, 5963.789, 14.9047
7509, 158166, 5963.728, 14.9045
7510, 156986, 5963.667, 14.9044
7511, 157464, 5963.606, 14.9042
7512, 159520, 5963.545, 14.9040
7513, 161336, 5963.483, 14.9039
7514, 161356, 5963.422, 14.9037
7515, 160224, 5963.361, 14.9036
7516, 159850, 5963.300, 14.9034
7517, 160739, 5963.239, 14.9033
7518, 161426, 5963.178, 14.9031
7519, 160797, 5963.117, 14.9030
7520, 159742, 5963.055, 14.9028
7521, 159820, 5962.994, 14.9027
7522, 161273, 5962.933, 14.9025
7523, 163198, 5962.872, 14.9024
7524, 164947, 5962.811, 14.9022
7525, 166384, 5962.750, 14.9021
7526, 167276, 5962.689, 14.9019
7527, 167395, 5962.628, 14.9018
7528, 166922, 5962.566, 14.9016
7529, 165968, 5962.505, 14.9015
7530, 164101, 5962.444, 14.9013
7531, 161255, 5962.383, 14.9011
7532, 158740, 5962.322, 14.9010
7533, 158231, 5962.261, 14.9008
7534, 159643, 5962.200, 14.9007
7535, 160972, 5962.138, 14.9005
7536, 160429, 5962.077, 14.9004
7537, 158058, 5962.016, 14.9002
7538, 155192, 5961.955, 14.9001
7539, 153154, 5961.894, 14.8999
7540, 152688, 5961.833, 14.8998
7541, 153745, 5961.772, 14.8996
7542, 155254, 5961.711, 14.8995
7543, 155594, 5961.649, 14.8993
7544, 153965, 5961.588, 14.8992
7545, 151222, 5961.527, 14.8990
7546, 149108, 5961.466, 14.8989
7547, 148764, 5961.405, 14.8987
7548, 150031, 5961.344, 14.8985
7549, 151922, 5961.283, 14.8984
7550, 153478, 5961.221, 14.8982
7551, 154236, 5961.160, 14.8981
7552, 154116, 5961.099, 14.8979
7553, 153153, 5961.038, 14.8978
7554, 151676, 5960.977, 14.8976
7555, 150744, 5960.916, 14.8975
7556, 151749, 5960.855, 14.8973
7557, 154989, 5960.794, 14.8972
7558, 158837, 5960.732, 14.8970
7559, 160937, 5960.671, 14.8969
7560, 160275, 5960.610, 14.8967
7561, 157785, 5960.549, 14.8966
7562, 155147, 5960.488, 14.8964
7563, 153509, 5960.427, 14.8963
7564, 153165, 5960.366, 14.8961
7565, 153747, 5960.304, 14.8960
7566, 154544, 5960.243, 14.8958
7567, 155011, 5960.182, 14.8956
7568, 155041, 5960.121, 14.8955
7569, 154499, 5960.060, 14.8953
7570, 152921, 5959.999, 14.8952
7571, 150248, 5959.938, 14.8950
7572, 147536, 5959.877, 14.8949
7573, 145983, 5959.815, 14.8947
7574, 145322, 5959.754, 14.8946
7575, 144248, 5959.693, 14.8944
7576, 142606, 5959.632, 14.8943
7577, 142058, 5959.571, 14.8941
7578, 143981, 5959.510, 14.8940
7579, 147525, 5959.449, 14.8938
7580, 150447, 5959.387, 14.8937
7581, 151304, 5959.326, 14.8935
7582, 150253, 5959.265, 14.8934
7583, 148262, 5959.204, 14.8932
7584, 146225, 5959.143, 14.8930
7585, 144485, 5959.082, 14.8929
7586, 142639, 5959.021, 14.8927
7587, 140080, 5958.960, 14.8926
7588, 137167, 5958.898, 14.8924
7589, 135389, 5958.837, 14.8923
7590, 135777, 5958.776, 14.8921
7591, 137604, 5958.715, 14.8920
7592, 139329, 5958.654, 14.8918
7593, 140493, 5958.593, 14.8917
7594, 141764, 5958.532, 14.8915
7595, 143327, 5958.470, 14.8914
7596, 144283, 5958.409, 14.8912
7597, 143990, 5958.348, 14.8911
7598, 143300, 5958.287, 14.8909
7599, 143900, 5958.226, 14.8908
7600, 146634, 5958.165, 14.8906
7601, 150736, 5958.104, 14.8905
7602, 154592, 5958.043, 14.8903
7603, 157029, 5957.981, 14.8901
7604, 157838, 5957.920, 14.8900
7605, 157215, 5957.859, 14.8898
7606, 155091, 5957.798, 14.8897
7607, 151480, 5957.737, 14.8895
7608, 147395, 5957.676, 14.8894
7609, 144616, 5957.615, 14.8892
7610, 144124, 5957.553, 14.8891
7611, 145215, 5957.492, 14.8889
7612, 146622, 5957.431, 14.8888
7613, 147930, 5957.370, 14.8886
7614, 149341, 5957.309, 14.8885
7615, 150654, 5957.248, 14.8883
7616, 151472, 5957.187, 14.8882
7617, 152063, 5957.126, 14.8880
7618, 152870, 5957.064, 14.8879
7619, 153198, 5957.003, 14.8877
7620, 151583, 5956.942, 14.8875
7621, 147820, 5956.881, 14.8874
7622, 143637, 5956.820, 14.8872
7623, 140816, 5956.759, 14.8871
7624, 139467, 5956.698, 14.8869
7625, 138703, 5956.636, 14.8868
7626, 138251, 5956.575, 14.8866
7627, 138543, 5956.514, 14.8865
7628, 139690, 5956.453, 14.8863
7629, 141181, 5956.392, 14.8862
7630, 142443, 5956.331, 14.8860
7631, 143108, 5956.270, 14.8859
7632, 142963, 5956.209, 14.8857
7633, 142243, 5956.147, 14.8856
7634, 141796, 5956.086, 14.8854
7635, 142271, 5956.025, 14.8853
7636, 143210, 5955.964, 14.8851
7637, 143572, 5955.903, 14.8850
7638, 143184, 5955.842, 14.8848
7639, 143055, 5955.781, 14.8846
7640, 144163, 5955.719, 14.8845
7641, 146452, 5955.658, 14.8843
7642, 149147, 5955.597, 14.8842
7643, 151458, 5955.536, 14.8840
7644, 152758, 5955.475, 14.8839
7645, 152693, 5955.414, 14.8837
7646, 151596, 5955.353, 14.8836
7647, 150400, 5955.292, 14.8834
7648, 149651, 5955.230, 14.8833
7649, 148804, 5955.169, 14.8831
7650, 146987, 5955.108, 14.8830
7651, 144394, 5955.047, 14.8828
7652, 142488, 5954.986, 14.8827
7653, 142701, 5954.925, 14.8825
7654, 145066, 5954.864, 14.8824
7655, 148077, 5954.803, 14.8822
7656, 149827, 5954.741, 14.8820
7657, 149489, 5954.680, 14.8819
7658, 147963, 5954.619, 14.8817
7659, 146936, 5954.558, 14.8816
7660, 147039, 5954.497, 14.8814
7661, 147115, 5954.436, 14.8813
7662, 145721, 5954.375, 14.8811
7663, 143207, 5954.313, 14.8810
7664, 141785, 5954.252, 14.8808
7665, 143331, 5954.191, 14.8807
7666, 147479, 5954.130, 14.8805
7667, 152001, 5954.069, 14.8804
7668, 154787, 5954.008, 14.8802
7669, 155335, 5953.947, 14.8801
7670, 154683, 5953.886, 14.8799
7671, 154222, 5953.824, 14.8798
7672, 154461, 5953.763, 14.8796
7673, 154803, 5953.702, 14.8795
7674, 154551, 5953.641, 14.8793
7675, 153995, 5953.580, 14.8791
7676, 154049, 5953.519, 14.8790
7677, 154897, 5953.458, 14.8788
7678, 155665, 5953.396, 14.8787
7679, 155682, 5953.335, 14.8785
7680, 155285, 5953.274, 14.8784
7681, 154818, 5953.213, 14.8782
7682, 153623, 5953.152, 14.8781
7683, 151077, 5953.091, 14.8779
7684, 148177, 5953.030, 14.8778
7685, 146758, 5952.969, 14.8776
7686, 147041, 5952.907, 14.8775
7687, 147237, 5952.846, 14.8773
7688, 146088, 5952.785, 14.8772
7689, 144660, 5952.724, 14.8770
7690, 144778, 5952.663, 14.8769
7691, 146487, 5952.602, 14.8767
7692, 148201, 5952.541, 14.8765
7693, 148853, 5952.479, 14.8764
7694, 148688, 5952.418, 14.8762
7695, 148046, 5952.357, 14.8761
7696, 146736, 5952.296, 14.8759
7697, 145080, 5952.235, 14.8758
7698, 144500, 5952.174, 14.8756
7699, 146072, 5952.113, 14.8755
7700, 148933, 5952.052, 14.8753
7701, 151062, 5951.990, 14.8752
7702, 151618, 5951.929, 14.8750
7703, 151788, 5951.868, 14.8749
7704, 153112, 5951.807, 14.8747
7705, 155563, 5951.746, 14.8746
7706, 157686, 5951.685, 14.8744
7707, 158226, 5951.624, 14.8743
7708, 157075, 5951.562, 14.8741
7709, 154808, 5951.501, 14.8740
7710, 151990, 5951.440, 14.8738
7711, 149176, 5951.379, 14.8736
7712, 147074, 5951.318, 14.8735
7713, 146182, 5951.257, 14.8733
7714, 146373, 5951.196, 14.8732
7715, 147163, 5951.135, 14.8730
7716, 148231, 5951.073, 14.8729
7717, 149334, 5951.012, 14.8727
7718, 149931, 5950.951, 14.8726
7719, 149514, 5950.890, 14.8724
7720, 148442, 5950.829, 14.8723
7721, 147920, 5950.768, 14.8721
7722, 148788, 5950.707, 14.8720
7723, 150608, 5950.645, 14.8718
7724, 152225, 5950.584, 14.8717
7725, 152967, 5950.523, 14.8715
7726, 153021, 5950.462, 14.8714
7727, 152820, 5950.401, 14.8712
7728, 152423, 5950.340, 14.8710
7729, 151493, 5950.279, 14.8709
7730, 149658, 5950.218, 14.8707
7731, 146879, 5950.156, 14.8706
7732, 143596, 5950.095, 14.8704
7733, 140549, 5950.034, 14.8703
7734, 138427, 5949.973, 14.8701
7735, 137700, 5949.912, 14.8700
7736, 138597, 5949.851, 14.8698
7737, 140883, 5949.790, 14.8697
7738, 143680, 5949.728, 14.8695
7739, 145963, 5949.667, 14.8694
7740, 147454, 5949.606, 14.8692
7741, 148684, 5949.545, 14.8691
7742, 150017, 5949.484, 14.8689
7743, 151182, 5949.423, 14.8688
7744, 152106, 5949.362, 14.8686
7745, 153557, 5949.301, 14.8685
7746, 156089, 5949.239, 14.8683
7747, 158659, 5949.178, 14.8681
7748, 159314, 5949.117, 14.8680
7749, 157520, 5949.056, 14.8678
7750, 154943, 5948.995, 14.8677
7751, 153498, 5948.934, 14.8675
7752, 153301, 5948.873, 14.8674
7753, 153223, 5948.811, 14.8672
7754, 152951, 5948.750, 14.8671
7755, 153380, 5948.689, 14.8669
7756, 154875, 5948.628, 14.8668
7757, 156150, 5948.567, 14.8666
7758, 155683, 5948.506, 14.8665
7759, 153751, 5948.445, 14.8663
7760, 152124, 5948.384, 14.8662
7761, 151717, 5948.322, 14.8660
7762, 151456, 5948.261, 14.8659
7763, 149971, 5948.200, 14.8657
7764, 147654, 5948.139, 14.8655
7765, 146169, 5948.078, 14.8654
7766, 146184, 5948.017, 14.8652
7767, 146532, 5947.956, 14.8651
7768, 145717, 5947.894, 14.8649
7769, 143548, 5947.833, 14.8648
7770, 141133, 5947.772, 14.8646
7771, 139934, 5947.711, 14.8645
7772, 141054, 5947.650, 14.8643
7773, 144632, 5947.589, 14.8642
7774, 149388, 5947.528, 14.8640
7775, 153258, 5947.467, 14.8639
7776, 155066, 5947.405, 14.8637
7777, 155274, 5947.344, 14.8636
7778, 154785, 5947.283, 14.8634
7779, 153633, 5947.222, 14.8633
7780, 151471, 5947.161, 14.8631
7781, 148799, 5947.100, 14.8630
7782, 146811, 5947.039, 14.8628
7783, 146124, 5946.977, 14.8626
7784, 146357, 5946.916, 14.8625
7785, 146941, 5946.855, 14.8623
7786, 147769, 5946.794, 14.8622
7787, 149009, 5946.733, 14.8620
7788, 150686, 5946.672, 14.8619
7789, 152494, 5946.611, 14.8617
7790, 153742, 5946.550, 14.8616
7791, 153698, 5946.488, 14.8614
7792, 152293, 5946.427, 14.8613
7793, 150318, 5946.366, 14.8611
7794, 148673, 5946.305, 14.8610
7795, 147760, 5946.244, 14.8608
7796, 147805, 5946.183, 14.8607
7797, 149015, 5946.122, 14.8605
7798, 150822, 5946.060, 14.8604
7799, 151727, 5945.999, 14.8602
7800, 150841, 5945.938, 14.8600
7801, 149107, 5945.877, 14.8599
7802, 148065, 5945.816, 14.8597
7803, 147991, 5945.755, 14.8596
7804, 148350, 5945.694, 14.8594
7805, 149425, 5945.633, 14.8593
7806, 151839, 5945.571, 14.8591
7807, 154698, 5945.510, 14.8590
7808, 155976, 5945.449, 14.8588
7809, 155049, 5945.388, 14.8587
7810, 153314, 5945.327, 14.8585
7811, 151985, 5945.266, 14.8584
7812, 150919, 5945.205, 14.8582
7813, 150106, 5945.143, 14.8581
7814, 150471, 5945.082, 14.8579
7815, 152144, 5945.021, 14.8578
7816, 153506, 5944.960, 14.8576
7817, 153344, 5944.899, 14.8575
7818, 152792, 5944.838, 14.8573
7819, 153690, 5944.777, 14.8571
7820, 155930, 5944.716, 14.8570
7821, 157911, 5944.654, 14.8568
7822, 158912, 5944.593, 14.8567
7823, 159505, 5944.532, 14.8565
7824, 160036, 5944.471, 14.8564
7825, 160187, 5944.410, 14.8562
7826, 159944, 5944.349, 14.8561
7827, 159751, 5944.288, 14.8559
7828, 159704, 5944.227, 14.8558
7829, 159613, 5944.165, 14.8556
7830, 159782, 5944.104, 14.8555
7831, 160774, 5944.043, 14.8553
7832, 162461, 5943.982, 14.8552
7833, 164090, 5943.921, 14.8550
7834, 165062, 5943.860, 14.8549
7835, 164951, 5943.799, 14.8547
7836, 163287, 5943.737, 14.8545
7837, 160349, 5943.676, 14.8544
7838, 157686, 5943.615, 14.8542
7839, 156549, 5943.554, 14.8541
7840, 156168, 5943.493, 14.8539
7841, 154944, 5943.432, 14.8538
7842, 153001, 5943.371, 14.8536
7843, 151862, 5943.310, 14.8535
7844, 151698, 5943.248, 14.8533
7845, 150942, 5943.187, 14.8532
7846, 149121, 5943.126, 14.8530
7847, 148099, 5943.065, 14.8529
7848, 149413, 5943.004, 14.8527
7849, 151937, 5942.943, 14.8526
7850, 153505, 5942.882, 14.8524
7851, 153734, 5942.820, 14.8523
7852, 153823, 5942.759, 14.8521
7853, 154407, 5942.698, 14.8520
7854, 155086, 5942.637, 14.8518
7855, 155640, 5942.576, 14.8516
7856, 156309, 5942.515, 14.8515
7857, 156943, 5942.454, 14.8513
7858, 156971, 5942.393, 14.8512
7859, 156246, 5942.331, 14.8510
7860, 155060, 5942.270, 14.8509
7861, 153408, 5942.209, 14.8507
7862, 151117, 5942.148, 14.8506
7863, 148733, 5942.087, 14.8504
7864, 147386, 5942.026, 14.8503
7865, 147551, 5941.965, 14.8501
7866, 148665, 5941.903, 14.8500
7867, 150159, 5941.842, 14.8498
7868, 152038, 5941.781, 14.8497
7869, 153977, 5941.720, 14.8495
7870, 154635, 5941.659, 14.8494
7871, 152918, 5941.598, 14.8492
7872, 149850, 5941.537, 14.8490
7873, 148262, 5941.476, 14.8489
7874, 150124, 5941.414, 14.8487
7875, 154533, 5941.353, 14.8486
7876, 158768, 5941.292, 14.8484
7877, 161022, 5941.231, 14.8483
7878, 161460, 5941.170, 14.8481
7879, 160849, 5941.109, 14.8480
7880, 159300, 5941.048, 14.8478
7881, 156905, 5940.986, 14.8477
7882, 154698, 5940.925, 14.8475
7883, 153893, 5940.864, 14.8474
7884, 154443, 5940.803, 14.8472
7885, 155173, 5940.742, 14.8471
7886, 155096, 5940.681, 14.8469
7887, 153762, 5940.620, 14.8468
7888, 150777, 5940.559, 14.8466
7889, 146363, 5940.497, 14.8465
7890, 142381, 5940.436, 14.8463
7891, 141264, 5940.375, 14.8461
7892, 143278, 5940.314, 14.8460
7893, 146023, 5940.253, 14.8458
7894, 147276, 5940.192, 14.8457
7895, 147185, 5940.131, 14.8455
7896, 146878, 5940.069, 14.8454
7897, 146257, 5940.008, 14.8452
7898, 144683, 5939.947, 14.8451
7899, 143062, 5939.886, 14.8449
7900, 143421, 5939.825, 14.8448
7901, 146333, 5939.764, 14.8446
7902, 150033, 5939.703, 14.8445
7903, 152382, 5939.642, 14.8443
7904, 152764, 5939.580, 14.8442
7905, 151865, 5939.519, 14.8440
7906, 150550, 5939.458, 14.8439
7907, 149421, 5939.397, 14.8437
7908, 148827, 5939.336, 14.8435
7909, 148770, 5939.275, 14.8434
7910, 149009, 5939.214, 14.8432
7911, 149409, 5939.152, 14.8431
7912, 149898, 5939.091, 14.8429
7913, 150089, 5939.030, 14.8428
7914, 149415, 5938.969, 14.8426
7915, 147845, 5938.908, 14.8425
7916, 146137, 5938.847, 14.8423
7917, 145183, 5938.786, 14.8422
7918, 145282, 5938.725, 14.8420
7919, 146100, 5938.663, 14.8419
7920, 147209, 5938.602, 14.8417
7921, 148518, 5938.541, 14.8416
7922, 150157, 5938.480, 14.8414
7923, 151875, 5938.419, 14.8413
7924, 152771, 5938.358, 14.8411
7925, 152093, 5938.297, 14.8410
7926, 150354, 5938.235, 14.8408
7927, 149033, 5938.174, 14.8406
7928, 148926, 5938.113, 14.8405
7929, 149413, 5938.052, 14.8403
7930, 149714, 5937.991, 14.8402
7931, 150032, 5937.930, 14.8400
7932, 150794, 5937.869, 14.8399
7933, 151551, 5937.808, 14.8397
7934, 151670, 5937.746, 14.8396
7935, 151539, 5937.685, 14.8394
7936, 151962, 5937.624, 14.8393
7937, 152659, 5937.563, 14.8391
7938, 152591, 5937.502, 14.8390
7939, 151643, 5937.441, 14.8388
7940, 150746, 5937.380, 14.8387
7941, 150289, 5937.318, 14.8385
7942, 149645, 5937.257, 14.8384
7943, 148514, 5937.196, 14.8382
7944, 147578, 5937.135, 14.8380
7945, 147486, 5937.074, 14.8379
7946, 148135, 5937.013, 14.8377
7947, 149286, 5936.952, 14.8376
7948, 150854, 5936.891, 14.8374
7949, 152280, 5936.829, 14.8373
7950, 152743, 5936.768, 14.8371
7951, 152479, 5936.707, 14.8370
7952, 152737, 5936.646, 14.8368
7953, 153798, 5936.585, 14.8367
7954, 154213, 5936.524, 14.8365
7955, 152884, 5936.463, 14.8364
7956, 150786, 5936.401, 14.8362
7957, 149486, 5936.340, 14.8361
7958, 148900, 5936.279, 14.8359
7959, 147859, 5936.218, 14.8358
7960, 146321, 5936.157, 14.8356
7961, 145586, 5936.096, 14.8354
7962, 146480, 5936.035, 14.8353
7963, 148544, 5935.974, 14.8351
7964, 150904, 5935.912, 14.8350
7965, 152815, 5935.851, 14.8348
7966, 153441, 5935.790, 14.8347
7967, 152299, 5935.729, 14.8345
7968, 150190, 5935.668, 14.8344
7969, 148722, 5935.607, 14.8342
7970, 148548, 5935.546, 14.8341
7971, 148885, 5935.484, 14.8339
7972, 149005, 5935.423, 14.8338
7973, 149410, 5935.362, 14.8336
7974, 151023, 5935.301, 14.8335
7975, 153752, 5935.240, 14.8333
7976, 156379, 5935.179, 14.8332
7977, 157729, 5935.118, 14.8330
7978, 157700, 5935.057, 14.8329
7979, 157248, 5934.995, 14.8327
7980, 157269, 5934.934, 14.8325
7981, 157365, 5934.873, 14.8324
7982, 156138, 5934.812, 14.8322
7983, 153192, 5934.751, 14.8321
7984, 150361, 5934.690, 14.8319
7985, 149916, 5934.629, 14.8318
7986, 151621, 5934.567, 14.8316
7987, 152682, 5934.506, 14.8315
7988, 150991, 5934.445, 14.8313
7989, 147533, 5934.384, 14.8312
7990, 145082, 5934.323, 14.8310
7991, 145303, 5934.262, 14.8309
7992, 147757, 5934.201, 14.8307
7993, 151072, 5934.140, 14.8306
7994, 154159, 5934.078, 14.8304
7995, 156429, 5934.017, 14.8303
7996, 157739, 5933.956, 14.8301
7997, 158434, 5933.895, 14.8299
7998, 159139, 5933.834, 14.8298
7999, 160191, 5933.773, 14.8296
8000, 161193, 5933.712, 14.8295
8001, 161163, 5933.650, 14.8293
8002, 159381, 5933.589, 14.8292
8003, 156355, 5933.528, 14.8290
8004, 153758, 5933.467, 14.8289
8005, 152965, 5933.406, 14.8287
8006, 153740, 5933.345, 14.8286
8007, 154796, 5933.284, 14.8284
8008, 155439, 5933.223, 14.8283
8009, 155914, 5933.161, 14.8281
8010, 156229, 5933.100, 14.8280
8011, 155678, 5933.039, 14.8278
8012, 153986, 5932.978, 14.8277
8013, 152124, 5932.917, 14.8275
8014, 151356, 5932.856, 14.8274
8015, 152000, 5932.795, 14.8272
8016, 153527, 5932.734, 14.8270
8017, 155232, 5932.672, 14.8269
8018, 156276, 5932.611, 14.8267
8019, 155814, 5932.550, 14.8266
8020, 153911, 5932.489, 14.8264
8021, 151853, 5932.428, 14.8263
8022, 150728, 5932.367, 14.8261
8023, 150083, 5932.306, 14.8260
8024, 148851, 5932.244, 14.8258
8025, 147165, 5932.183, 14.8257
8026, 146212, 5932.122, 14.8255
8027, 146459, 5932.061, 14.8254
8028, 147146, 5932.000, 14.8252
8029, 147617, 5931.939, 14.8251
8030, 148097, 5931.878, 14.8249
8031, 148861, 5931.817, 14.8248
8032, 149505, 5931.755, 14.8246
8033, 149449, 5931.694, 14.8244
8034, 148517, 5931.633, 14.8243
8035, 146803, 5931.572, 14.8241
8036, 144684, 5931.511, 14.8240
8037, 143159, 5931.450, 14.8238
8038, 143201, 5931.389, 14.8237
8039, 144301, 5931.327, 14.8235
8040, 144544, 5931.266, 14.8234
8041, 143042, 5931.205, 14.8232
8042, 141552, 5931.144, 14.8231
8043, 142598, 5931.083, 14.8229
8044, 146209, 5931.022, 14.8228
8045, 149676, 5930.961, 14.8226
8046, 150695, 5930.900, 14.8225
8047, 149830, 5930.838, 14.8223
8048, 149320, 5930.777, 14.8222
8049, 150187, 5930.716, 14.8220
8050, 151271, 5930.655, 14.8219
8051, 151004, 5930.594, 14.8217
8052, 149275, 5930.533, 14.8215
8053, 147199, 5930.472, 14.8214
8054, 145539, 5930.410, 14.8212
8055, 144140, 5930.349, 14.8211
8056, 142895, 5930.288, 14.8209
8057, 142429, 5930.227, 14.8208
8058, 143240, 5930.166, 14.8206
8059, 144644, 5930.105, 14.8205
8060, 145392, 5930.044, 14.8203
8061, 145185, 5929.983, 14.8202
8062, 144755, 5929.921, 14.8200
8063, 144384, 5929.860, 14.8199
8064, 143247, 5929.799, 14.8197
8065, 140694, 5929.738, 14.8196
8066, 137544, 5929.677, 14.8194
8067, 135463, 5929.616, 14.8193
8068, 135295, 5929.555, 14.8191
8069, 136449, 5929.493, 14.8189
8070, 137701, 5929.432, 14.8188
8071, 138251, 5929.371, 14.8186
8072, 138192, 5929.310, 14.8185
8073, 138285, 5929.249, 14.8183
8074, 139176, 5929.188, 14.8182
8075, 140719, 5929.127, 14.8180
8076, 142268, 5929.066, 14.8179
8077, 143633, 5929.004, 14.8177
8078, 145207, 5928.943, 14.8176
8079, 147001, 5928.882, 14.8174
8080, 148190, 5928.821, 14.8173
8081, 148065, 5928.760, 14.8171
8082, 146927, 5928.699, 14.8170
8083, 145655, 5928.638, 14.8168
8084, 144894, 5928.576, 14.8167
8085, 145022, 5928.515, 14.8165
8086, 146114, 5928.454, 14.8164
8087, 147264, 5928.393, 14.8162
8088, 146763, 5928.332, 14.8160
8089, 144018, 5928.271, 14.8159
8090, 140781, 5928.210, 14.8157
8091, 139387, 5928.149, 14.8156
8092, 140146, 5928.087, 14.8154
8093, 141662, 5928.026, 14.8153
8094, 143286, 5927.965, 14.8151
8095, 145695, 5927.904, 14.8150
8096, 149030, 5927.843, 14.8148
8097, 152094, 5927.782, 14.8147
8098, 153924, 5927.721, 14.8145
8099, 154832, 5927.659, 14.8144
8100, 155262, 5927.598, 14.8142
8101, 154864, 5927.537, 14.8141
8102, 153402, 5927.476, 14.8139
8103, 151481, 5927.415, 14.8138
8104, 149529, 5927.354, 14.8136
8105, 147098, 5927.293, 14.8134
8106, 144063, 5927.232, 14.8133
8107, 141502, 5927.170, 14.8131
8108, 140272, 5927.109, 14.8130
8109, 139665, 5927.048, 14.8128
8110, 138790, 5926.987, 14.8127
8111, 138471, 5926.926, 14.8125
8112, 140184, 5926.865, 14.8124
8113, 143542, 5926.804, 14.8122
8114, 146424, 5926.742, 14.8121
8115, 147562, 5926.681, 14.8119
8116, 147533, 5926.620, 14.8118
8117, 147252, 5926.559, 14.8116
8118, 147043, 5926.498, 14.8115
8119, 147369, 5926.437, 14.8113
8120, 148795, 5926.376, 14.8112
8121, 150597, 5926.315, 14.8110
8122, 150911, 5926.253, 14.8109
8123, 149159, 5926.192, 14.8107
8124, 147103, 5926.131, 14.8105
8125, 146477, 5926.070, 14.8104
8126, 146714, 5926.009, 14.8102
8127, 146311, 5925.948, 14.8101
8128, 145533, 5925.887, 14.8099
8129, 146135, 5925.825, 14.8098
8130, 148705, 5925.764, 14.8096
8131, 151747, 5925.703, 14.8095
8132, 153520, 5925.642, 14.8093
8133, 153609, 5925.581, 14.8092
8134, 152513, 5925.520, 14.8090
8135, 150865, 5925.459, 14.8089
8136, 149512, 5925.398, 14.8087
8137, 149394, 5925.336, 14.8086
8138, 150702, 5925.275, 14.8084
8139, 152654, 5925.214, 14.8083
8140, 154604, 5925.153, 14.8081
8141, 156792, 5925.092, 14.8079
8142, 159441, 5925.031, 14.8078
8143, 161599, 5924.970, 14.8076
8144, 161706, 5924.908, 14.8075
8145, 159260, 5924.847, 14.8073
8146, 155393, 5924.786, 14.8072
8147, 151762, 5924.725, 14.8070
8148, 149319, 5924.664, 14.8069
8149, 148163, 5924.603, 14.8067
8150, 148120, 5924.542, 14.8066
8151, 149041, 5924.481, 14.8064
8152, 150632, 5924.419, 14.8063
8153, 152298, 5924.358, 14.8061
8154, 153421, 5924.297, 14.8060
8155, 153866, 5924.236, 14.8058
8156, 154202, 5924.175, 14.8057
8157, 155227, 5924.114, 14.8055
8158, 157208, 5924.053, 14.8054
8159, 159689, 5923.991, 14.8052
8160, 161975, 5923.930, 14.8050
8161, 163579, 5923.869, 14.8049
8162, 164187, 5923.808, 14.8047
8163, 163673, 5923.747, 14.8046
8164, 162482, 5923.686, 14.8044
8165, 161638, 5923.625, 14.8043
8166, 161770, 5923.564, 14.8041
8167, 162186, 5923.502, 14.8040
8168, 161515, 5923.441, 14.8038
8169, 159357, 5923.380, 14.8037
8170, 156793, 5923.319, 14.8035
8171, 155002, 5923.258, 14.8034
8172, 153935, 5923.197, 14.8032
8173, 152766, 5923.136, 14.8031
8174, 151305, 5923.074, 14.8029
8175, 150284, 5923.013, 14.8028
8176, 150356, 5922.952, 14.8026
8177, 151400, 5922.891, 14.8024
8178, 152974, 5922.830, 14.8023
8179, 154966, 5922.769, 14.8021
8180, 157457, 5922.708, 14.8020
8181, 160158, 5922.647, 14.8018
8182, 162307, 5922.585, 14.8017
8183, 163146, 5922.524, 14.8015
8184, 162396, 5922.463, 14.8014
8185, 160279, 5922.402, 14.8012
8186, 157246, 5922.341, 14.8011
8187, 153859, 5922.280, 14.8009
8188, 151008, 5922.219, 14.8008
8189, 149966, 5922.157, 14.8006
8190, 151651, 5922.096, 14.8005
8191, 155493, 5922.035, 14.8003
8192, 159365, 5921.974, 14.8002
8193, 161160, 5921.913, 14.8000
8194, 160448, 5921.852, 14.7999
8195, 158397, 5921.791, 14.7997
8196, 156331, 5921.730, 14.7995
8197, 154922, 5921.668, 14.7994
8198, 154487, 5921.607, 14.7992
8199, 155146, 5921.546, 14.7991
8200, 156330, 5921.485, 14.7989
8201, 156874, 5921.424, 14.7988
8202, 156147, 5921.363, 14.7986
8203, 154701, 5921.302, 14.7985
8204, 153398, 5921.241, 14.7983
8205, 152365, 5921.179, 14.7982
8206, 151282, 5921.118, 14.7980
8207, 150288, 5921.057, 14.7979
8208, 149897, 5920.996, 14.7977
8209, 150249, 5920.935, 14.7976
8210, 151048, 5920.874, 14.7974
8211, 152122, 5920.813, 14.7973
8212, 153432, 5920.751, 14.7971
8213, 154613, 5920.690, 14.7969
8214, 155166, 5920.629, 14.7968
8215, 155128, 5920.568, 14.7966
8216, 154955, 5920.507, 14.7965
8217, 154662, 5920.446, 14.7963
8218, 153682, 5920.385, 14.7962
8219, 151806, 5920.324, 14.7960
8220, 149734, 5920.262, 14.7959
8221, 148427, 5920.201, 14.7957
8222, 148279, 5920.140, 14.7956
8223, 149140, 5920.079, 14.7954
8224, 150731, 5920.018, 14.7953
8225, 152696, 5919.957, 14.7951
8226, 154500, 5919.896, 14.7950
8227, 155530, 5919.834, 14.7948
8228, 155276, 5919.773, 14.7947
8229, 153524, 5919.712, 14.7945
8230, 150768, 5919.651, 14.7944
8231, 148360, 5919.590, 14.7942
8232, 147600, 5919.529, 14.7940
8233, 148481, 5919.468, 14.7939
8234, 149834, 5919.407, 14.7937
8235, 150834, 5919.345, 14.7936
8236, 151684, 5919.284, 14.7934
8237, 152460, 5919.223, 14.7933
8238, 152246, 5919.162, 14.7931
8239, 150213, 5919.101, 14.7930
8240, 147058, 5919.040, 14.7928
8241, 144441, 5918.979, 14.7927
8242, 143194, 5918.917, 14.7925
8243, 142891, 5918.856, 14.7924
8244, 142989, 5918.795, 14.7922
8245, 143411, 5918.734, 14.7921
8246, 143937, 5918.673, 14.7919
8247, 143901, 5918.612, 14.7918
8248, 142965, 5918.551, 14.7916
8249, 141648, 5918.490, 14.7914
8250, 140749, 5918.428, 14.7913
8251, 140617, 5918.367, 14.7911
8252, 141174, 5918.306, 14.7910
8253, 142197, 5918.245, 14.7908
8254, 143304, 5918.184, 14.7907
8255, 143984, 5918.123, 14.7905
8256, 143980, 5918.062, 14.7904
8257, 143464, 5918.000, 14.7902
8258, 142774, 5917.939, 14.7901
8259, 142305, 5917.878, 14.7899
8260, 142692, 5917.817, 14.7898
8261, 144515, 5917.756, 14.7896
8262, 147506, 5917.695, 14.7895
8263, 150519, 5917.634, 14.7893
8264, 152642, 5917.573, 14.7892
8265, 154024, 5917.511, 14.7890
8266, 155314, 5917.450, 14.7889
8267, 156745, 5917.389, 14.7887
8268, 158231, 5917.328, 14.7885
8269, 159892, 5917.267, 14.7884
8270, 161858, 5917.206, 14.7882
8271, 163709, 5917.145, 14.7881
8272, 164729, 5917.083, 14.7879
8273, 164636, 5917.022, 14.7878
8274, 163630, 5916.961, 14.7876
8275, 161916, 5916.900, 14.7875
8276, 159737, 5916.839, 14.7873
8277, 157756, 5916.778, 14.7872
8278, 156752, 5916.717, 14.7870
8279, 156843, 5916.656, 14.7869
8280, 157523, 5916.594, 14.7867
8281, 158413, 5916.533, 14.7866
8282, 159370, 5916.472, 14.7864
8283, 159912, 5916.411, 14.7863
8284, 159394, 5916.350, 14.7861
8285, 157979, 5916.289, 14.7859
8286, 156642, 5916.228, 14.7858
8287, 155738, 5916.166, 14.7856
8288, 154375, 5916.105, 14.7855
8289, 151861, 5916.044, 14.7853
8290, 149171, 5915.983, 14.7852
8291, 148057, 5915.922, 14.7850
8292, 148936, 5915.861, 14.7849
8293, 150493, 5915.800, 14.7847
8294, 151294, 5915.739, 14.7846
8295, 151076, 5915.677, 14.7844
8296, 150384, 5915.616, 14.7843
8297, 149684, 5915.555, 14.7841
8298, 149130, 5915.494, 14.7840
8299, 148756, 5915.433, 14.7838
8300, 148549, 5915.372, 14.7837
8301, 148524, 5915.311, 14.7835
8302, 148789, 5915.249, 14.7834
8303, 149383, 5915.188, 14.7832
8304, 150097, 5915.127, 14.7830
8305, 150706, 5915.066, 14.7829
8306, 151234, 5915.005, 14.7827
8307, 151638, 5914.944, 14.7826
8308, 151451, 5914.883, 14.7824
8309, 150306, 5914.822, 14.7823
8310, 148797, 5914.760, 14.7821
8311, 148149, 5914.699, 14.7820
8312, 148783, 5914.638, 14.7818
8313, 149713, 5914.577, 14.7817
8314, 149618, 5914.516, 14.7815
8315, 148145, 5914.455, 14.7814
8316, 146023, 5914.394, 14.7812
8317, 144355, 5914.332, 14.7811
8318, 143957, 5914.271, 14.7809
8319, 144880, 5914.210, 14.7808
8320, 146305, 5914.149, 14.7806
8321, 147382, 5914.088, 14.7804
8322, 148436, 5914.027, 14.7803
8323, 150753, 5913.966, 14.7801
8324, 154742, 5913.905, 14.7800
8325, 158797, 5913.843, 14.7798
8326, 160610, 5913.782, 14.7797
8327, 159381, 5913.721, 14.7795
8328, 156320, 5913.660, 14.7794
8329, 153310, 5913.599, 14.7792
8330, 151608, 5913.538, 14.7791
8331, 151439, 5913.477, 14.7789
8332, 152099, 5913.415, 14.7788
8333, 152392, 5913.354, 14.7786
8334, 151485, 5913.293, 14.7785
8335, 149460, 5913.232, 14.7783
8336, 146920, 5913.171, 14.7782
8337, 144407, 5913.110, 14.7780
8338, 142543, 5913.049, 14.7779
8339, 142270, 5912.988, 14.7777
8340, 144207, 5912.926, 14.7775
8341, 147847, 5912.865, 14.7774
8342, 151976, 5912.804, 14.7772
8343, 155773, 5912.743, 14.7771
8344, 158942, 5912.682, 14.7769
8345, 160983, 5912.621, 14.7768
8346, 161216, 5912.560, 14.7766
8347, 159673, 5912.498, 14.7765
8348, 157349, 5912.437, 14.7763
8349, 155422, 5912.376, 14.7762
8350, 154610, 5912.315, 14.7760
8351, 155086, 5912.254, 14.7759
8352, 156196, 5912.193, 14.7757
8353, 156318, 5912.132, 14.7756
8354, 154063, 5912.071, 14.7754
8355, 150090, 5912.009, 14.7753
8356, 146974, 5911.948, 14.7751
8357, 146733, 5911.887, 14.7749
8358, 148962, 5911.826, 14.7748
8359, 151666, 5911.765, 14.7746
8360, 153152, 5911.704, 14.7745
8361, 152647, 5911.643, 14.7743
8362, 150036, 5911.581, 14.7742
8363, 146097, 5911.520, 14.7740
8364, 142627, 5911.459, 14.7739
8365, 141226, 5911.398, 14.7737
8366, 141814, 5911.337, 14.7736
8367, 142987, 5911.276, 14.7734
8368, 143834, 5911.215, 14.7733
8369, 144701, 5911.154, 14.7731
8370, 146086, 5911.092, 14.7730
8371, 147512, 5911.031, 14.7728
8372, 147918, 5910.970, 14.7727
8373, 146909, 5910.909, 14.7725
8374, 145252, 5910.848, 14.7724
8375, 144189, 5910.787, 14.7722
8376, 144285, 5910.726, 14.7720
8377, 144841, 5910.665, 14.7719
8378, 144524, 5910.603, 14.7717
8379, 142871, 5910.542, 14.7716
8380, 141169, 5910.481, 14.7714
8381, 141563, 5910.420, 14.7713
8382, 145083, 5910.359, 14.7711
8383, 150638, 5910.298, 14.7710
8384, 155913, 5910.237, 14.7708
8385, 159109, 5910.175, 14.7707
8386, 159885, 5910.114, 14.7705
8387, 159001, 5910.053, 14.7704
8388, 157356, 5909.992, 14.7702
8389, 155289, 5909.931, 14.7701
8390, 152648, 5909.870, 14.7699
8391, 149409, 5909.809, 14.7698
8392, 146166, 5909.748, 14.7696
8393, 143885, 5909.686, 14.7694
8394, 143126, 5909.625, 14.7693
8395, 143568, 5909.564, 14.7691
8396, 144314, 5909.503, 14.7690
8397, 144604, 5909.442, 14.7688
8398, 144237, 5909.381, 14.7687
8399, 143554, 5909.320, 14.7685
8400, 143350, 5909.258, 14.7684
8401, 144784, 5909.197, 14.7682
8402, 148813, 5909.136, 14.7681
8403, 155063, 5909.075, 14.7679
8404, 161224, 5909.014, 14.7678
8405, 164192, 5908.953, 14.7676
8406, 162435, 5908.892, 14.7675
8407, 157307, 5908.831, 14.7673
8408, 151888, 5908.769, 14.7672
8409, 148503, 5908.708, 14.7670
8410, 147277, 5908.647, 14.7669
8411, 146732, 5908.586, 14.7667
8412, 145508, 5908.525, 14.7665
8413, 143655, 5908.464, 14.7664
8414, 142445, 5908.403, 14.7662
8415, 142822, 5908.341, 14.7661
8416, 144127, 5908.280, 14.7659
8417, 144777, 5908.219, 14.7658
8418, 144318, 5908.158, 14.7656
8419, 144075, 5908.097, 14.7655
8420, 145419, 5908.036, 14.7653
8421, 148132, 5907.975, 14.7652
8422, 151177, 5907.914, 14.7650
8423, 154302, 5907.852, 14.7649
8424, 157749, 5907.791, 14.7647
8425, 160907, 5907.730, 14.7646
8426, 162614, 5907.669, 14.7644
8427, 162669, 5907.608, 14.7643
8428, 161721, 5907.547, 14.7641
8429, 159729, 5907.486, 14.7639
8430, 156086, 5907.424, 14.7638
8431, 151588, 5907.363, 14.7636
8432, 148608, 5907.302, 14.7635
8433, 148432, 5907.241, 14.7633
8434, 149721, 5907.180, 14.7632
8435, 150574, 5907.119, 14.7630
8436, 150910, 5907.058, 14.7629
8437, 151584, 5906.997, 14.7627
8438, 152207, 5906.935, 14.7626
8439, 151491, 5906.874, 14.7624
8440, 149366, 5906.813, 14.7623
8441, 147291, 5906.752, 14.7621
8442, 146525, 5906.691, 14.7620
8443, 147081, 5906.630, 14.7618
8444, 148310, 5906.569, 14.7617
8445, 149509, 5906.507, 14.7615
8446, 149902, 5906.446, 14.7614
8447, 148883, 5906.385, 14.7612
8448, 146433, 5906.324, 14.7610
8449, 142990, 5906.263, 14.7609
8450, 139285, 5906.202, 14.7607
8451, 136710, 5906.141, 14.7606
8452, 137068, 5906.080, 14.7604
8453, 140793, 5906.018, 14.7603
8454, 145855, 5905.957, 14.7601
8455, 149567, 5905.896, 14.7600
8456, 151248, 5905.835, 14.7598
8457, 152063, 5905.774, 14.7597
8458, 152694, 5905.713, 14.7595
8459, 152685, 5905.652, 14.7594
8460, 151953, 5905.590, 14.7592
8461, 151348, 5905.529, 14.7591
8462, 151349, 5905.468, 14.7589
8463, 151617, 5905.407, 14.7588
8464, 152313, 5905.346, 14.7586
8465, 154413, 5905.285, 14.7584
8466, 157954, 5905.224, 14.7583
8467, 161075, 5905.163, 14.7581
8468, 161841, 5905.101, 14.7580
8469, 160360, 5905.040, 14.7578
8470, 158365, 5904.979, 14.7577
8471, 157271, 5904.918, 14.7575
8472, 157234, 5904.857, 14.7574
8473, 157505, 5904.796, 14.7572
8474, 157023, 5904.735, 14.7571
8475, 155163, 5904.673, 14.7569
8476, 152445, 5904.612, 14.7568
8477, 150198, 5904.551, 14.7566
8478, 149159, 5904.490, 14.7565
8479, 148892, 5904.429, 14.7563
8480, 148743, 5904.368, 14.7562
8481, 148560, 5904.307, 14.7560
8482, 148165, 5904.246, 14.7558
8483, 147078, 5904.184, 14.7557
8484, 145373, 5904.123, 14.7555
8485, 143910, 5904.062, 14.7554
8486, 143056, 5904.001, 14.7552
8487, 142070, 5903.940, 14.7551
8488, 140588, 5903.879, 14.7549
8489, 139721, 5903.818, 14.7548
8490, 140548, 5903.756, 14.7546
8491, 142353, 5903.695, 14.7545
8492, 143678, 5903.634, 14.7543
8493, 144450, 5903.573, 14.7542
8494, 145516, 5903.512, 14.7540
8495, 146540, 5903.451, 14.7539
8496, 146251, 5903.390, 14.7537
8497, 144854, 5903.329, 14.7536
8498, 144362, 5903.267, 14.7534
8499, 145970, 5903.206, 14.7533
8500, 148679, 5903.145, 14.7531
8501, 151302, 5903.084, 14.7529
8502, 154276, 5903.023, 14.7528
8503, 158122, 5902.962, 14.7526
8504, 161293, 5902.901, 14.7525
8505, 161406, 5902.839, 14.7523
8506, 158393, 5902.778, 14.7522
8507, 154850, 5902.717, 14.7520
8508, 153069, 5902.656, 14.7519
8509, 152948, 5902.595, 14.7517
8510, 153226, 5902.534, 14.7516
8511, 153549, 5902.473, 14.7514
8512, 154438, 5902.412, 14.7513
8513, 155940, 5902.350, 14.7511
8514, 157344, 5902.289, 14.7510
8515, 158066, 5902.228, 14.7508
8516, 157994, 5902.167, 14.7507
8517, 157073, 5902.106, 14.7505
8518, 155350, 5902.045, 14.7503
8519, 153537, 5901.984, 14.7502
8520, 152749, 5901.922, 14.7500
8521, 153293, 5901.861, 14.7499
8522, 154305, 5901.800, 14.7497
8523, 154956, 5901.739, 14.7496
8524, 155413, 5901.678, 14.7494
8525, 156135, 5901.617, 14.7493
8526, 156823, 5901.556, 14.7491
8527, 156871, 5901.495, 14.7490
8528, 156449, 5901.433, 14.7488
8529, 156279, 5901.372, 14.7487
8530, 156515, 5901.311, 14.7485
8531, 156743, 5901.250, 14.7484
8532, 156936, 5901.189, 14.7482
8533, 157392, 5901.128, 14.7481
8534, 157682, 5901.067, 14.7479
8535, 156805, 5901.005, 14.7478
8536, 154847, 5900.944, 14.7476
8537, 153382, 5900.883, 14.7474
8538, 153560, 5900.822, 14.7473
8539, 154600, 5900.761, 14.7471
8540, 154921, 5900.700, 14.7470
8541, 154087, 5900.639, 14.7468
8542, 152765, 5900.578, 14.7467
8543, 151352, 5900.516, 14.7465
8544, 149638, 5900.455, 14.7464
8545, 147572, 5900.394, 14.7462
8546, 145392, 5900.333, 14.7461
8547, 143139, 5900.272, 14.7459
8548, 140882, 5900.211, 14.7458
8549, 139370, 5900.150, 14.7456
8550, 139634, 5900.088, 14.7455
8551, 141816, 5900.027, 14.7453
8552, 144979, 5899.966, 14.7452
8553, 148097, 5899.905, 14.7450
8554, 150626, 5899.844, 14.7448
8555, 152173, 5899.783, 14.7447
8556, 152471, 5899.722, 14.7445
8557, 151932, 5899.661, 14.7444
8558, 151466, 5899.599, 14.7442
8559, 151389, 5899.538, 14.7441
8560, 151050, 5899.477, 14.7439
8561, 149979, 5899.416, 14.7438
8562, 148898, 5899.355, 14.7436
8563, 149017, 5899.294, 14.7435
8564, 150424, 5899.233, 14.7433
8565, 151568, 5899.172, 14.7432
8566, 150422, 5899.110, 14.7430
8567, 146283, 5899.049, 14.7429
8568, 140666, 5898.988, 14.7427
8569, 136347, 5898.927, 14.7426
8570, 135106, 5898.866, 14.7424
8571, 136239, 5898.805, 14.7423
8572, 137609, 5898.744, 14.7421
8573, 138100, 5898.682, 14.7419
8574, 138468, 5898.621, 14.7418
8575, 139688, 5898.560, 14.7416
8576, 141402, 5898.499, 14.7415
8577, 142657, 5898.438, 14.7413
8578, 143482, 5898.377, 14.7412
8579, 144607, 5898.316, 14.7410
8580, 145834, 5898.255, 14.7409
8581, 145931, 5898.193, 14.7407
8582, 144580, 5898.132, 14.7406
8583, 143391, 5898.071, 14.7404
8584, 144156, 5898.010, 14.7403
8585, 146653, 5897.949, 14.7401
8586, 149162, 5897.888, 14.7400
8587, 150773, 5897.827, 14.7398
8588, 151970, 5897.765, 14.7397
8589, 152884, 5897.704, 14.7395
8590, 152393, 5897.643, 14.7393
8591, 149902, 5897.582, 14.7392
8592, 147092, 5897.521, 14.7390
8593, 146543, 5897.460, 14.7389
8594, 148829, 5897.399, 14.7387
8595, 152029, 5897.338, 14.7386
8596, 154150, 5897.276, 14.7384
8597, 154952, 5897.215, 14.7383
8598, 155189, 5897.154, 14.7381
8599, 155103, 5897.093, 14.7380
8600, 154323, 5897.032, 14.7378
8601, 152640, 5896.971, 14.7377
8602, 150312, 5896.910, 14.7375
8603, 148033, 5896.848, 14.7374
8604, 146893, 5896.787, 14.7372
8605, 147748, 5896.726, 14.7371
8606, 150150, 5896.665, 14.7369
8607, 152518, 5896.604, 14.7368
8608, 153828, 5896.543, 14.7366
8609, 154490, 5896.482, 14.7364
8610, 155046, 5896.421, 14.7363
8611, 154857, 5896.359, 14.7361
8612, 153109, 5896.298, 14.7360
8613, 150479, 5896.237, 14.7358
8614, 148607, 5896.176, 14.7357
8615, 148127, 5896.115, 14.7355
8616, 148224, 5896.054, 14.7354
8617, 147929, 5895.993, 14.7352
8618, 146790, 5895.931, 14.7351
8619, 144590, 5895.870, 14.7349
8620, 141735, 5895.809, 14.7348
8621, 139981, 5895.748, 14.7346
8622, 141243, 5895.687, 14.7345
8623, 145183, 5895.626, 14.7343
8624, 149189, 5895.565, 14.7342
8625, 151366, 5895.504, 14.7340
8626, 152412, 5895.442, 14.7338
8627, 153848, 5895.381, 14.7337
8628, 155664, 5895.320, 14.7335
8629, 156861, 5895.259, 14.7334
8630, 157305, 5895.198, 14.7332
8631, 157576, 5895.137, 14.7331
8632, 157419, 5895.076, 14.7329
8633, 155932, 5895.014, 14.7328
8634, 153293, 5894.953, 14.7326
8635, 150969, 5894.892, 14.7325
8636, 149921, 5894.831, 14.7323
8637, 149638, 5894.770, 14.7322
8638, 149357, 5894.709, 14.7320
8639, 149236, 5894.648, 14.7319
8640, 149719, 5894.587, 14.7317
8641, 150448, 5894.525, 14.7316
8642, 150591, 5894.464, 14.7314
8643, 149865, 5894.403, 14.7313
8644, 148666, 5894.342, 14.7311
8645, 147544, 5894.281, 14.7309
8646, 147133, 5894.220, 14.7308
8647, 148253, 5894.159, 14.7306
8648, 151212, 5894.097, 14.7305
8649, 155011, 5894.036, 14.7303
8650, 158010, 5893.975, 14.7302
8651, 159645, 5893.914, 14.7300
8652, 160913, 5893.853, 14.7299
8653, 162851, 5893.792, 14.7297
8654, 165134, 5893.731, 14.7296
8655, 166681, 5893.670, 14.7294
8656, 167199, 5893.608, 14.7293
8657, 167331, 5893.547, 14.7291
8658, 167379, 5893.486, 14.7290
8659, 166627, 5893.425, 14.7288
8660, 164191, 5893.364, 14.7287
8661, 160089, 5893.303, 14.7285
8662, 155225, 5893.242, 14.7283
8663, 150756, 5893.180, 14.7282
8664, 147726, 5893.119, 14.7280
8665, 146830, 5893.058, 14.7279
8666, 147951, 5892.997, 14.7277
8667, 150057, 5892.936, 14.7276
8668, 151989, 5892.875, 14.7274
8669, 153436, 5892.814, 14.7273
8670, 154859, 5892.753, 14.7271
8671, 156559, 5892.691, 14.7270
8672, 158121, 5892.630, 14.7268
8673, 158784, 5892.569, 14.7267
8674, 158142, 5892.508, 14.7265
8675, 156472, 5892.447, 14.7264
8676, 154546, 5892.386, 14.7262
8677, 153071, 5892.325, 14.7261
8678, 152164, 5892.263, 14.7259
8679, 151449, 5892.202, 14.7258
8680, 150773, 5892.141, 14.7256
8681, 150600, 5892.080, 14.7254
8682, 151353, 5892.019, 14.7253
8683, 152541, 5891.958, 14.7251
8684, 152950, 5891.897, 14.7250
8685, 151762, 5891.836, 14.7248
8686, 149269, 5891.774, 14.7247
8687, 146602, 5891.713, 14.7245
8688, 145001, 5891.652, 14.7244
8689, 145149, 5891.591, 14.7242
8690, 146667, 5891.530, 14.7241
8691, 148239, 5891.469, 14.7239
8692, 148728, 5891.408, 14.7238
8693, 148376, 5891.346, 14.7236
8694, 148591, 5891.285, 14.7235
8695, 150423, 5891.224, 14.7233
8696, 153533, 5891.163, 14.7232
8697, 156692, 5891.102, 14.7230
8698, 158896, 5891.041, 14.7228
8699, 159851, 5890.980, 14.7227
8700, 159807, 5890.919, 14.7225
8701, 159270, 5890.857, 14.7224
8702, 158659, 5890.796, 14.7222
8703, 157978, 5890.735, 14.7221
8704, 157026, 5890.674, 14.7219
8705, 156067, 5890.613, 14.7218
8706, 155956, 5890.552, 14.7216
8707, 157242, 5890.491, 14.7215
8708, 159366, 5890.429, 14.7213
8709, 161150, 5890.368, 14.7212
8710, 161929, 5890.307, 14.7210
8711, 161748, 5890.246, 14.7209
8712, 160468, 5890.185, 14.7207
8713, 157419, 5890.124, 14.7206
8714, 152446, 5890.063, 14.7204
8715, 146984, 5890.002, 14.7203
8716, 143384, 5889.940, 14.7201
8717, 142888, 5889.879, 14.7199
8718, 144585, 5889.818, 14.7198
8719, 146559, 5889.757, 14.7196
8720, 147680, 5889.696, 14.7195
8721, 147902, 5889.635, 14.7193
8722, 147392, 5889.574, 14.7192
8723, 146359, 5889.512, 14.7190
8724, 145815, 5889.451, 14.7189
8725, 147289, 5889.390, 14.7187
8726, 151007, 5889.329, 14.7186
8727, 155063, 5889.268, 14.7184
8728, 157407, 5889.207, 14.7183
8729, 158332, 5889.146, 14.7181
8730, 159862, 5889.085, 14.7180
8731, 162655, 5889.023, 14.7178
8732, 164670, 5888.962, 14.7177
8733, 163478, 5888.901, 14.7175
8734, 159114, 5888.840, 14.7173
8735, 153896, 5888.779, 14.7172
8736, 149895, 5888.718, 14.7170
8737, 147359, 5888.657, 14.7169
8738, 145498, 5888.596, 14.7167
8739, 143975, 5888.534, 14.7166
8740, 143271, 5888.473, 14.7164
8741, 143898, 5888.412, 14.7163
8742, 145639, 5888.351, 14.7161
8743, 147572, 5888.290, 14.7160
8744, 148700, 5888.229, 14.7158
8745, 148587, 5888.168, 14.7157
8746, 147585, 5888.106, 14.7155
8747, 146678, 5888.045, 14.7154
8748, 146946, 5887.984, 14.7152
8749, 148690, 5887.923, 14.7151
8750, 150830, 5887.862, 14.7149
8751, 151581, 5887.801, 14.7148
8752, 150235, 5887.740, 14.7146
8753, 148121, 5887.679, 14.7144
8754, 147280, 5887.617, 14.7143
8755, 148235, 5887.556, 14.7141
8756, 149541, 5887.495, 14.7140
8757, 149573, 5887.434, 14.7138
8758, 148263, 5887.373, 14.7137
8759, 146959, 5887.312, 14.7135
8760, 147084, 5887.251, 14.7134
8761, 149108, 5887.189, 14.7132
8762, 152427, 5887.128, 14.7131
8763, 155899, 5887.067, 14.7129
8764, 158738, 5887.006, 14.7128
8765, 161039, 5886.945, 14.7126
8766, 163225, 5886.884, 14.7125
8767, 164958, 5886.823, 14.7123
8768, 165135, 5886.762, 14.7122
8769, 163270, 5886.700, 14.7120
8770, 160476, 5886.639, 14.7118
8771, 158633, 5886.578, 14.7117
8772, 158661, 5886.517, 14.7115
8773, 159866, 5886.456, 14.7114
8774, 160832, 5886.395, 14.7112
8775, 160669, 5886.334, 14.7111
8776, 159455, 5886.272, 14.7109
8777, 157698, 5886.211, 14.7108
8778, 155533, 5886.150, 14.7106
8779, 152574, 5886.089, 14.7105
8780, 148685, 5886.028, 14.7103
8781, 144673, 5885.967, 14.7102
8782, 141767, 5885.906, 14.7100
8783, 140408, 5885.845, 14.7099
8784, 140052, 5885.783, 14.7097
8785, 140322, 5885.722, 14.7096
8786, 141791, 5885.661, 14.7094
8787, 145158, 5885.600, 14.7093
8788, 149887, 5885.539, 14.7091
8789, 154200, 5885.478, 14.7089
8790, 156570, 5885.417, 14.7088
8791, 157109, 5885.355, 14.7086
8792, 157361, 5885.294, 14.7085
8793, 158651, 5885.233, 14.7083
8794, 160597, 5885.172, 14.7082
8795, 161518, 5885.111, 14.7080
8796, 160542, 5885.050, 14.7079
8797, 158900, 5884.989, 14.7077
8798, 158528, 5884.928, 14.7076
8799, 159642, 5884.866, 14.7074
8800, 160584, 5884.805, 14.7073
8801, 160139, 5884.744, 14.7071
8802, 158878, 5884.683, 14.7070
8803, 157781, 5884.622, 14.7068
8804, 156580, 5884.561, 14.7067
8805, 154510, 5884.500, 14.7065
8806, 151978, 5884.438, 14.7063
8807, 150268, 5884.377, 14.7062
8808, 149736, 5884.316, 14.7060
8809, 149446, 5884.255, 14.7059
8810, 148796, 5884.194, 14.7057
8811, 148504, 5884.133, 14.7056
8812, 149496, 5884.072, 14.7054
8813, 151490, 5884.011, 14.7053
8814, 153260, 5883.949, 14.7051
8815, 153998, 5883.888, 14.7050
8816, 153845, 5883.827, 14.7048
8817, 153242, 5883.766, 14.7047
8818, 152353, 5883.705, 14.7045
8819, 151284, 5883.644, 14.7044
8820, 150499, 5883.583, 14.7042
8821, 150562, 5883.521, 14.7041
8822, 151364, 5883.460, 14.7039
8823, 151873, 5883.399, 14.7038
8824, 150981, 5883.338, 14.7036
8825, 148733, 5883.277, 14.7034
8826, 146588, 5883.216, 14.7033
8827, 146273, 5883.155, 14.7031
8828, 148220, 5883.094, 14.7030
8829, 151076, 5883.032, 14.7028
8830, 152783, 5882.971, 14.7027
8831, 152327, 5882.910, 14.7025
8832, 150493, 5882.849, 14.7024
8833, 148848, 5882.788, 14.7022
8834, 148032, 5882.727, 14.7021
8835, 147377, 5882.666, 14.7019
8836, 146239, 5882.604, 14.7018
8837, 145108, 5882.543, 14.7016
8838, 144948, 5882.482, 14.7015
8839, 145928, 5882.421, 14.7013
8840, 147543, 5882.360, 14.7012
8841, 149667, 5882.299, 14.7010
8842, 152455, 5882.238, 14.7008
8843, 155196, 5882.177, 14.7007
8844, 156354, 5882.115, 14.7005
8845, 155320, 5882.054, 14.7004
8846, 153395, 5881.993, 14.7002
8847, 152408, 5881.932, 14.7001
8848, 152769, 5881.871, 14.6999
8849, 153378, 5881.810, 14.6998
8850, 153069, 5881.749, 14.6996
8851, 151651, 5881.687, 14.6995
8852, 149869, 5881.626, 14.6993
8853, 148809, 5881.565, 14.6992
8854, 149185, 5881.504, 14.6990
8855, 150775, 5881.443, 14.6989
8856, 152568, 5881.382, 14.6987
8857, 153619, 5881.321, 14.6986
8858, 153587, 5881.260, 14.6984
8859, 152563, 5881.198, 14.6983
8860, 150861, 5881.137, 14.6981
8861, 149119, 5881.076, 14.6979
8862, 147991, 5881.015, 14.6978
8863, 147507, 5880.954, 14.6976
8864, 147274, 5880.893, 14.6975
8865, 147469, 5880.832, 14.6973
8866, 148859, 5880.770, 14.6972
8867, 151496, 5880.709, 14.6970
8868, 154224, 5880.648, 14.6969
8869, 156032, 5880.587, 14.6967
8870, 157088, 5880.526, 14.6966
8871, 157714, 5880.465, 14.6964
8872, 157220, 5880.404, 14.6963
8873, 154878, 5880.343, 14.6961
8874, 151558, 5880.281, 14.6960
8875, 149184, 5880.220, 14.6958
8876, 148687, 5880.159, 14.6957
8877, 149400, 5880.098, 14.6955
8878, 150358, 5880.037, 14.6953
8879, 151278, 5879.976, 14.6952
8880, 152229, 5879.915, 14.6950
8881, 153116, 5879.853, 14.6949
8882, 153653, 5879.792, 14.6947
8883, 153332, 5879.731, 14.6946
8884, 151620, 5879.670, 14.6944
8885, 148792, 5879.609, 14.6943
8886, 146261, 5879.548, 14.6941
8887, 145261, 5879.487, 14.6940
8888, 145379, 5879.426, 14.6938
8889, 145216, 5879.364, 14.6937
8890, 144290, 5879.303, 14.6935
8891, 143301, 5879.242, 14.6934
8892, 142684, 5879.181, 14.6932
8893, 142120, 5879.120, 14.6931
8894, 141663, 5879.059, 14.6929
8895, 142074, 5878.998, 14.6928
8896, 143514, 5878.936, 14.6926
8897, 144949, 5878.875, 14.6924
8898, 145572, 5878.814, 14.6923
8899, 146012, 5878.753, 14.6921
8900, 147373, 5878.692, 14.6920
8901, 149611, 5878.631, 14.6918
8902, 151653, 5878.570, 14.6917
8903, 152812, 5878.509, 14.6915
8904, 153444, 5878.447, 14.6914
8905, 154382, 5878.386, 14.6912
8906, 156181, 5878.325, 14.6911
8907, 158682, 5878.264, 14.6909
8908, 160856, 5878.203, 14.6908
8909, 161311, 5878.142, 14.6906
8910, 159580, 5878.081, 14.6905
8911, 156994, 5878.019, 14.6903
8912, 155752, 5877.958, 14.6902
8913, 156819, 5877.897, 14.6900
8914, 158887, 5877.836, 14.6898
8915, 159695, 5877.775, 14.6897
8916, 158379, 5877.714, 14.6895
8917, 156263, 5877.653, 14.6894
8918, 155153, 5877.592, 14.6892
8919, 155228, 5877.530, 14.6891
8920, 155218, 5877.469, 14.6889
8921, 154566, 5877.408, 14.6888
8922, 154412, 5877.347, 14.6886
8923, 155938, 5877.286, 14.6885
8924, 158477, 5877.225, 14.6883
8925, 160166, 5877.164, 14.6882
8926, 160072, 5877.103, 14.6880
8927, 158854, 5877.041, 14.6879
8928, 157654, 5876.980, 14.6877
8929, 157219, 5876.919, 14.6876
8930, 157821, 5876.858, 14.6874
8931, 158984, 5876.797, 14.6873
8932, 159327, 5876.736, 14.6871
8933, 157743, 5876.675, 14.6869
8934, 154920, 5876.613, 14.6868
8935, 152740, 5876.552, 14.6866
8936, 152032, 5876.491, 14.6865
8937, 151873, 5876.430, 14.6863
8938, 151280, 5876.369, 14.6862
8939, 150455, 5876.308, 14.6860
8940, 149868, 5876.247, 14.6859
8941, 149292, 5876.186, 14.6857
8942, 148586, 5876.124, 14.6856
8943, 148617, 5876.063, 14.6854
8944, 150380, 5876.002, 14.6853
8945, 153557, 5875.941, 14.6851
8946, 156669, 5875.880, 14.6850
8947, 158456, 5875.819, 14.6848
8948, 158621, 5875.758, 14.6847
8949, 157531, 5875.696, 14.6845
8950, 155772, 5875.635, 14.6843
8951, 153936, 5875.574, 14.6842
8952, 152558, 5875.513, 14.6840
8953, 152269, 5875.452, 14.6839
8954, 153775, 5875.391, 14.6837
8955, 156952, 5875.330, 14.6836
8956, 159905, 5875.269, 14.6834
8957, 159975, 5875.207, 14.6833
8958, 156386, 5875.146, 14.6831
8959, 151370, 5875.085, 14.6830
8960, 148088, 5875.024, 14.6828
8961, 147905, 5874.963, 14.6827
8962, 150024, 5874.902, 14.6825
8963, 152910, 5874.841, 14.6824
8964, 155125, 5874.779, 14.6822
8965, 155434, 5874.718, 14.6821
8966, 153473, 5874.657, 14.6819
8967, 150523, 5874.596, 14.6818
8968, 148808, 5874.535, 14.6816
8969, 149652, 5874.474, 14.6814
8970, 152498, 5874.413, 14.6813
8971, 155621, 5874.352, 14.6811
8972, 157437, 5874.290, 14.6810
8973, 157327, 5874.229, 14.6808
8974, 155746, 5874.168, 14.6807
8975, 153672, 5874.107, 14.6805
8976, 151837, 5874.046, 14.6804
8977, 150506, 5873.985, 14.6802
8978, 149816, 5873.924, 14.6801
8979, 149642, 5873.862, 14.6799
8980, 148994, 5873.801, 14.6798
8981, 146583, 5873.740, 14.6796
8982, 142805, 5873.679, 14.6795
8983, 140444, 5873.618, 14.6793
8984, 142169, 5873.557, 14.6792
8985, 147496, 5873.496, 14.6790
8986, 153217, 5873.435, 14.6788
8987, 156746, 5873.373, 14.6787
8988, 157979, 5873.312, 14.6785
8989, 157780, 5873.251, 14.6784
8990, 156044, 5873.190, 14.6782
8991, 152194, 5873.129, 14.6781
8992, 146895, 5873.068, 14.6779
8993, 142125, 5873.007, 14.6778
8994, 139426, 5872.945, 14.6776
8995, 138686, 5872.884, 14.6775
8996, 138810, 5872.823, 14.6773
8997, 139198, 5872.762, 14.6772
8998, 140162, 5872.701, 14.6770
8999, 141996, 5872.640, 14.6769
9000, 144109, 5872.579, 14.6767
9001, 145455, 5872.518, 14.6766
9002, 145738, 5872.456, 14.6764
9003, 145768, 5872.395, 14.6762
9004, 146452, 5872.334, 14.6761
9005, 147756, 5872.273, 14.6759
9006, 148979, 5872.212, 14.6758
9007, 149819, 5872.151, 14.6756
9008, 150619, 5872.090, 14.6755
9009, 151474, 5872.028, 14.6753
9010, 151575, 5871.967, 14.6752
9011, 150070, 5871.906, 14.6750
9012, 147592, 5871.845, 14.6749
9013, 146291, 5871.784, 14.6747
9014, 147663, 5871.723, 14.6746
9015, 150543, 5871.662, 14.6744
9016, 152170, 5871.601, 14.6743
9017, 151439, 5871.539, 14.6741
9018, 150171, 5871.478, 14.6740
9019, 150507, 5871.417, 14.6738
9020, 152149, 5871.356, 14.6737
9021, 153374, 5871.295, 14.6735
9022, 154053, 5871.234, 14.6733
9023, 155767, 5871.173, 14.6732
9024, 158960, 5871.111, 14.6730
9025, 161734, 5871.050, 14.6729
9026, 162112, 5870.989, 14.6727
9027, 160136, 5870.928, 14.6726
9028, 157097, 5870.867, 14.6724
9029, 154051, 5870.806, 14.6723
9030, 151899, 5870.745, 14.6721
9031, 151566, 5870.684, 14.6720
9032, 152890, 5870.622, 14.6718
9033, 154293, 5870.561, 14.6717
9034, 154665, 5870.500, 14.6715
9035, 154736, 5870.439, 14.6714
9036, 155514, 5870.378, 14.6712
9037, 156418, 5870.317, 14.6711
9038, 156378, 5870.256, 14.6709
9039, 155815, 5870.194, 14.6707
9040, 155806, 5870.133, 14.6706
9041, 155917, 5870.072, 14.6704
9042, 154874, 5870.011, 14.6703
9043, 153180, 5869.950, 14.6701
9044, 153011, 5869.889, 14.6700
9045, 155089, 5869.828, 14.6698
9046, 157377, 5869.767, 14.6697
9047, 157568, 5869.705, 14.6695
9048, 155611, 5869.644, 14.6694
9049, 153067, 5869.583, 14.6692
9050, 151095, 5869.522, 14.6691
9051, 149881, 5869.461, 14.6689
9052, 149258, 5869.400, 14.6688
9053, 149021, 5869.339, 14.6686
9054, 148962, 5869.277, 14.6685
9055, 149084, 5869.216, 14.6683
9056, 149513, 5869.155, 14.6682
9057, 150085, 5869.094, 14.6680
9058, 150410, 5869.033, 14.6678
9059, 150369, 5868.972, 14.6677
9060, 150097, 5868.911, 14.6675
9061, 149645, 5868.850, 14.6674
9062, 149342, 5868.788, 14.6672
9063, 150213, 5868.727, 14.6671
9064, 153045, 5868.666, 14.6669
9065, 157007, 5868.605, 14.6668
9066, 160139, 5868.544, 14.6666
9067, 161271, 5868.483, 14.6665
9068, 160579, 5868.422, 14.6663
9069, 158431, 5868.360, 14.6662
9070, 155090, 5868.299, 14.6660
9071, 151739, 5868.238, 14.6659
9072, 150245, 5868.177, 14.6657
9073, 151105, 5868.116, 14.6656
9074, 152704, 5868.055, 14.6654
9075, 153251, 5867.994, 14.6652
9076, 152495, 5867.933, 14.6651
9077, 151003, 5867.871, 14.6649
9078, 148997, 5867.810, 14.6648
9079, 146847, 5867.749, 14.6646
9080, 145676, 5867.688, 14.6645
9081, 146309, 5867.627, 14.6643
9082, 148165, 5867.566, 14.6642
9083, 149939, 5867.505, 14.6640
9084, 150728, 5867.443, 14.6639
9085, 149896, 5867.382, 14.6637
9086, 146983, 5867.321, 14.6636
9087, 142795, 5867.260, 14.6634
9088, 139646, 5867.199, 14.6633
9089, 139125, 5867.138, 14.6631
9090, 140252, 5867.077, 14.6630
9091, 141087, 5867.016, 14.6628
9092, 141514, 5866.954, 14.6627
9093, 142987, 5866.893, 14.6625
9094, 145975, 5866.832, 14.6623
9095, 149281, 5866.771, 14.6622
9096, 151759, 5866.710, 14.6620
9097, 153193, 5866.649, 14.6619
9098, 153470, 5866.588, 14.6617
9099, 152484, 5866.526, 14.6616
9100, 151156, 5866.465, 14.6614
9101, 150995, 5866.404, 14.6613
9102, 151958, 5866.343, 14.6611
9103, 152039, 5866.282, 14.6610
9104, 149800, 5866.221, 14.6608
9105, 146370, 5866.160, 14.6607
9106, 144141, 5866.099, 14.6605
9107, 144278, 5866.037, 14.6604
9108, 146255, 5865.976, 14.6602
9109, 148991, 5865.915, 14.6601
9110, 151438, 5865.854, 14.6599
9111, 152588, 5865.793, 14.6597
9112, 152122, 5865.732, 14.6596
9113, 150996, 5865.671, 14.6594
9114, 150588, 5865.610, 14.6593
9115, 151191, 5865.548, 14.6591
9116, 151898, 5865.487, 14.6590
9117, 151871, 5865.426, 14.6588
9118, 151132, 5865.365, 14.6587
9119, 150140, 5865.304, 14.6585
9120, 149320, 5865.243, 14.6584
9121, 149145, 5865.182, 14.6582
9122, 150036, 5865.120, 14.6581
9123, 151720, 5865.059, 14.6579
9124, 153147, 5864.998, 14.6578
9125, 153497, 5864.937, 14.6576
9126, 153162, 5864.876, 14.6575
9127, 153347, 5864.815, 14.6573
9128, 154724, 5864.754, 14.6572
9129, 156786, 5864.693, 14.6570
9130, 158475, 5864.631, 14.6568
9131, 159123, 5864.570, 14.6567
9132, 158679, 5864.509, 14.6565
9133, 157408, 5864.448, 14.6564
9134, 155753, 5864.387, 14.6562
9135, 154417, 5864.326, 14.6561
9136, 154085, 5864.265, 14.6559
9137, 154761, 5864.203, 14.6558
9138, 155450, 5864.142, 14.6556
9139, 154789, 5864.081, 14.6555
9140, 152158, 5864.020, 14.6553
9141, 148280, 5863.959, 14.6552
9142, 144703, 5863.898, 14.6550
9143, 142595, 5863.837, 14.6549
9144, 141923, 5863.776, 14.6547
9145, 141785, 5863.714, 14.6546
9146, 141502, 5863.653, 14.6544
9147, 141259, 5863.592, 14.6542
9148, 141622, 5863.531, 14.6541
9149, 142663, 5863.470, 14.6539
9150, 143835, 5863.409, 14.6538
9151, 144603, 5863.348, 14.6536
9152, 144993, 5863.286, 14.6535
9153, 145551, 5863.225, 14.6533
9154, 146867, 5863.164, 14.6532
9155, 148957, 5863.103, 14.6530
9156, 150903, 5863.042, 14.6529
9157, 151489, 5862.981, 14.6527
9158, 150664, 5862.920, 14.6526
9159, 150088, 5862.859, 14.6524
9160, 151507, 5862.797, 14.6523
9161, 154680, 5862.736, 14.6521
9162, 157732, 5862.675, 14.6520
9163, 159506, 5862.614, 14.6518
9164, 160501, 5862.553, 14.6517
9165, 161168, 5862.492, 14.6515
9166, 160589, 5862.431, 14.6513
9167, 157906, 5862.369, 14.6512
9168, 154248, 5862.308, 14.6510
9169, 151806, 5862.247, 14.6509
9170, 151163, 5862.186, 14.6507
9171, 150785, 5862.125, 14.6506
9172, 149353, 5862.064, 14.6504
9173, 147482, 5862.003, 14.6503
9174, 146547, 5861.942, 14.6501
9175, 146640, 5861.880, 14.6500
9176, 146492, 5861.819, 14.6498
9177, 145191, 5861.758, 14.6497
9178, 143269, 5861.697, 14.6495
9179, 142000, 5861.636, 14.6494
9180, 142092, 5861.575, 14.6492
9181, 143333, 5861.514, 14.6491
9182, 145296, 5861.452, 14.6489
9183, 147896, 5861.391, 14.6487
9184, 151026, 5861.330, 14.6486
9185, 153980, 5861.269, 14.6484
9186, 155800, 5861.208, 14.6483
9187, 156333, 5861.147, 14.6481
9188, 156439, 5861.086, 14.6480
9189, 156914, 5861.025, 14.6478
9190, 157505, 5860.963, 14.6477
9191, 157303, 5860.902, 14.6475
9192, 155822, 5860.841, 14.6474
9193, 153428, 5860.780, 14.6472
9194, 151027, 5860.719, 14.6471
9195, 149613, 5860.658, 14.6469
9196, 149765, 5860.597, 14.6468
9197, 151149, 5860.535, 14.6466
9198, 152659, 5860.474, 14.6465
9199, 153361, 5860.413, 14.6463
9200, 153101, 5860.352, 14.6462
9201, 152136, 5860.291, 14.6460
9202, 150754, 5860.230, 14.6458
9203, 149583, 5860.169, 14.6457
9204, 149546, 5860.108, 14.6455
9205, 150877, 5860.046, 14.6454
9206, 152758, 5859.985, 14.6452
9207, 154589, 5859.924, 14.6451
9208, 156880, 5859.863, 14.6449
9209, 159934, 5859.802, 14.6448
9210, 162412, 5859.741, 14.6446
9211, 162713, 5859.680, 14.6445
9212, 161409, 5859.618, 14.6443
9213, 160620, 5859.557, 14.6442
9214, 160867, 5859.496, 14.6440
9215, 160363, 5859.435, 14.6439
9216, 157974, 5859.374, 14.6437
9217, 155268, 5859.313, 14.6436
9218, 154558, 5859.252, 14.6434
9219, 156051, 5859.191, 14.6432
9220, 158083, 5859.129, 14.6431
9221, 159237, 5859.068, 14.6429
9222, 159022, 5859.007, 14.6428
9223, 157215, 5858.946, 14.6426
9224, 154025, 5858.885, 14.6425
9225, 150786, 5858.824, 14.6423
9226, 149305, 5858.763, 14.6422
9227, 150199, 5858.701, 14.6420
9228, 152400, 5858.640, 14.6419
9229, 154205, 5858.579, 14.6417
9230, 154426, 5858.518, 14.6416
9231, 152924, 5858.457, 14.6414
9232, 150728, 5858.396, 14.6413
9233, 149373, 5858.335, 14.6411
9234, 149464, 5858.274, 14.6410
9235, 150135, 5858.212, 14.6408
9236, 150508, 5858.151, 14.6407
9237, 151148, 5858.090, 14.6405
9238, 153112, 5858.029, 14.6403
9239, 155941, 5857.968, 14.6402
9240, 157824, 5857.907, 14.6400
9241, 157790, 5857.846, 14.6399
9242, 156645, 5857.784, 14.6397
9243, 155595, 5857.723, 14.6396
9244, 155030, 5857.662, 14.6394
9245, 154945, 5857.601, 14.6393
9246, 155375, 5857.540, 14.6391
9247, 155784, 5857.479, 14.6390
9248, 155007, 5857.418, 14.6388
9249, 152673, 5857.357, 14.6387
9250, 150103, 5857.295, 14.6385
9251, 148950, 5857.234, 14.6384
9252, 149365, 5857.173, 14.6382
9253, 150226, 5857.112, 14.6381
9254, 150775, 5857.051, 14.6379
9255, 151116, 5856.990, 14.6377
9256, 151336, 5856.929, 14.6376
9257, 151163, 5856.867, 14.6374
9258, 150766, 5856.806, 14.6373
9259, 151104, 5856.745, 14.6371
9260, 152880, 5856.684, 14.6370
9261, 155388, 5856.623, 14.6368
9262, 156803, 5856.562, 14.6367
9263, 155642, 5856.501, 14.6365
9264, 151928, 5856.440, 14.6364
9265, 147148, 5856.378, 14.6362
9266, 143291, 5856.317, 14.6361
9267, 141770, 5856.256, 14.6359
9268, 142878, 5856.195, 14.6358
9269, 145932, 5856.134, 14.6356
9270, 149866, 5856.073, 14.6355
9271, 153808, 5856.012, 14.6353
9272, 157305, 5855.950, 14.6352
9273, 160135, 5855.889, 14.6350
9274, 161998, 5855.828, 14.6348
9275, 162554, 5855.767, 14.6347
9276, 161804, 5855.706, 14.6345
9277, 160266, 5855.645, 14.6344
9278, 158515, 5855.584, 14.6342
9279, 156647, 5855.523, 14.6341
9280, 154453, 5855.461, 14.6339
9281, 152052, 5855.400, 14.6338
9282, 150048, 5855.339, 14.6336
9283, 149007, 5855.278, 14.6335
9284, 149043, 5855.217, 14.6333
9285, 149898, 5855.156, 14.6332
9286, 151104, 5855.095, 14.6330
9287, 152070, 5855.034, 14.6329
9288, 152500, 5854.972, 14.6327
9289, 152910, 5854.911, 14.6326
9290, 154278, 5854.850, 14.6324
9291, 156901, 5854.789, 14.6322
9292, 159949, 5854.728, 14.6321
9293, 162404, 5854.667, 14.6319
9294, 164023, 5854.606, 14.6318
9295, 165023, 5854.544, 14.6316
9296, 165337, 5854.483, 14.6315
9297, 164865, 5854.422, 14.6313
9298, 164150, 5854.361, 14.6312
9299, 163916, 5854.300, 14.6310
9300, 163851, 5854.239, 14.6309
9301, 162596, 5854.178, 14.6307
9302, 159289, 5854.117, 14.6306
9303, 154704, 5854.055, 14.6304
9304, 150585, 5853.994, 14.6303
9305, 148141, 5853.933, 14.6301
9306, 147391, 5853.872, 14.6300
9307, 147580, 5853.811, 14.6298
9308, 147906, 5853.750, 14.6297
9309, 148055, 5853.689, 14.6295
9310, 148304, 5853.627, 14.6293
9311, 149075, 5853.566, 14.6292
9312, 150340, 5853.505, 14.6290
9313, 151633, 5853.444, 14.6289
9314, 152717, 5853.383, 14.6287
9315, 153867, 5853.322, 14.6286
9316, 155310, 5853.261, 14.6284
9317, 156713, 5853.200, 14.6283
9318, 157486, 5853.138, 14.6281
9319, 157385, 5853.077, 14.6280
9320, 156584, 5853.016, 14.6278
9321, 155432, 5852.955, 14.6277
9322, 154431, 5852.894, 14.6275
9323, 154160, 5852.833, 14.6274
9324, 154783, 5852.772, 14.6272
9325, 155756, 5852.710, 14.6271
9326, 156402, 5852.649, 14.6269
9327, 156698, 5852.588, 14.6267
9328, 157157, 5852.527, 14.6266
9329, 158001, 5852.466, 14.6264
9330, 158799, 5852.405, 14.6263
9331, 158800, 5852.344, 14.6261
9332, 157305, 5852.283, 14.6260
9333, 153975, 5852.221, 14.6258
9334, 149466, 5852.160, 14.6257
9335, 145716, 5852.099, 14.6255
9336, 144766, 5852.038, 14.6254
9337, 146840, 5851.977, 14.6252
9338, 150069, 5851.916, 14.6251
9339, 152473, 5851.855, 14.6249
9340, 153823, 5851.793, 14.6248
9341, 155203, 5851.732, 14.6246
9342, 157254, 5851.671, 14.6245
9343, 159472, 5851.610, 14.6243
9344, 161004, 5851.549, 14.6242
9345, 161511, 5851.488, 14.6240
9346, 161283, 5851.427, 14.6238
9347, 160927, 5851.366, 14.6237
9348, 161008, 5851.304, 14.6235
9349, 161694, 5851.243, 14.6234
9350, 162705, 5851.182, 14.6232
9351, 163704, 5851.121, 14.6231
9352, 164464, 5851.060, 14.6229
9353, 164510, 5850.999, 14.6228
9354, 163157, 5850.938, 14.6226
9355, 160487, 5850.876, 14.6225
9356, 157888, 5850.815, 14.6223
9357, 156804, 5850.754, 14.6222
9358, 157134, 5850.693, 14.6220
9359, 157678, 5850.632, 14.6219
9360, 158044, 5850.571, 14.6217
9361, 159000, 5850.510, 14.6216
9362, 160780, 5850.449, 14.6214
9363, 162164, 5850.387, 14.6212
9364, 161843, 5850.326, 14.6211
9365, 159866, 5850.265, 14.6209
9366, 157106, 5850.204, 14.6208
9367, 154145, 5850.143, 14.6206
9368, 151417, 5850.082, 14.6205
9369, 149714, 5850.021, 14.6203
9370, 149521, 5849.959, 14.6202
9371, 150287, 5849.898, 14.6200
9372, 151285, 5849.837, 14.6199
9373, 152787, 5849.776, 14.6197
9374, 155411, 5849.715, 14.6196
9375, 158668, 5849.654, 14.6194
9376, 161369, 5849.593, 14.6193
9377, 163230, 5849.532, 14.6191
9378, 164799, 5849.470, 14.6190
9379, 165804, 5849.409, 14.6188
9380, 165088, 5849.348, 14.6187
9381, 162568, 5849.287, 14.6185
9382, 159789, 5849.226, 14.6183
9383, 157784, 5849.165, 14.6182
9384, 155701, 5849.104, 14.6180
9385, 152723, 5849.042, 14.6179
9386, 150234, 5848.981, 14.6177
9387, 150484, 5848.920, 14.6176
9388, 153496, 5848.859, 14.6174
9389, 156744, 5848.798, 14.6173
9390, 157951, 5848.737, 14.6171
9391, 156953, 5848.676, 14.6170
9392, 154696, 5848.615, 14.6168
9393, 151782, 5848.553, 14.6167
9394, 148700, 5848.492, 14.6165
9395, 146507, 5848.431, 14.6164
9396, 146061, 5848.370, 14.6162
9397, 146730, 5848.309, 14.6161
9398, 146725, 5848.248, 14.6159
9399, 145070, 5848.187, 14.6157
9400, 142870, 5848.125, 14.6156
9401, 142259, 5848.064, 14.6154
9402, 144114, 5848.003, 14.6153
9403, 147055, 5847.942, 14.6151
9404, 148856, 5847.881, 14.6150
9405, 148732, 5847.820, 14.6148
9406, 148014, 5847.759, 14.6147
9407, 148646, 5847.698, 14.6145
9408, 151369, 5847.636, 14.6144
9409, 155295, 5847.575, 14.6142
9410, 158783, 5847.514, 14.6141
9411, 160472, 5847.453, 14.6139
9412, 160003, 5847.392, 14.6138
9413, 158313, 5847.331, 14.6136
9414, 157042, 5847.270, 14.6135
9415, 157214, 5847.208, 14.6133
9416, 158463, 5847.147, 14.6132
9417, 159633, 5847.086, 14.6130
9418, 159779, 5847.025, 14.6128
9419, 158375, 5846.964, 14.6127
9420, 155174, 5846.903, 14.6125
9421, 150632, 5846.842, 14.6124
9422, 146222, 5846.781, 14.6122
9423, 143458, 5846.719, 14.6121
9424, 142486, 5846.658, 14.6119
9425, 142216, 5846.597, 14.6118
9426, 141855, 5846.536, 14.6116
9427, 141731, 5846.475, 14.6115
9428, 142407, 5846.414, 14.6113
9429, 143688, 5846.353, 14.6112
9430, 144948, 5846.291, 14.6110
9431, 146135, 5846.230, 14.6109
9432, 147979, 5846.169, 14.6107
9433, 151115, 5846.108, 14.6106
9434, 155008, 5846.047, 14.6104
9435, 157927, 5845.986, 14.6102
9436, 158339, 5845.925, 14.6101
9437, 156544, 5845.864, 14.6099
9438, 154498, 5845.802, 14.6098
9439, 153632, 5845.741, 14.6096
9440, 153360, 5845.680, 14.6095
9441, 152332, 5845.619, 14.6093
9442, 150595, 5845.558, 14.6092
9443, 149421, 5845.497, 14.6090
9444, 149234, 5845.436, 14.6089
9445, 149051, 5845.374, 14.6087
9446, 148224, 5845.313, 14.6086
9447, 147442, 5845.252, 14.6084
9448, 147396, 5845.191, 14.6083
9449, 147477, 5845.130, 14.6081
9450, 146715, 5845.069, 14.6080
9451, 145370, 5845.008, 14.6078
9452, 144675, 5844.947, 14.6077
9453, 145371, 5844.885, 14.6075
9454, 147200, 5844.824, 14.6073
9455, 149629, 5844.763, 14.6072
9456, 152331, 5844.702, 14.6070
9457, 154935, 5844.641, 14.6069
9458, 156789, 5844.580, 14.6067
9459, 157142, 5844.519, 14.6066
9460, 155596, 5844.457, 14.6064
9461, 152650, 5844.396, 14.6063
9462, 149800, 5844.335, 14.6061
9463, 148615, 5844.274, 14.6060
9464, 149515, 5844.213, 14.6058
9465, 151824, 5844.152, 14.6057
9466, 154834, 5844.091, 14.6055
9467, 157985, 5844.030, 14.6054
9468, 160011, 5843.968, 14.6052
9469, 159347, 5843.907, 14.6051
9470, 156249, 5843.846, 14.6049
9471, 153469, 5843.785, 14.6047
9472, 153578, 5843.724, 14.6046
9473, 156023, 5843.663, 14.6044
9474, 157757, 5843.602, 14.6043
9475, 156444, 5843.541, 14.6041
9476, 152397, 5843.479, 14.6040
9477, 147898, 5843.418, 14.6038
9478, 145472, 5843.357, 14.6037
9479, 146313, 5843.296, 14.6035
9480, 149386, 5843.235, 14.6034
9481, 152385, 5843.174, 14.6032
9482, 154268, 5843.113, 14.6031
9483, 156192, 5843.051, 14.6029
9484, 159056, 5842.990, 14.6028
9485, 161256, 5842.929, 14.6026
9486, 160538, 5842.868, 14.6025
9487, 157434, 5842.807, 14.6023
9488, 154712, 5842.746, 14.6022
9489, 153555, 5842.685, 14.6020
9490, 152493, 5842.624, 14.6018
9491, 150522, 5842.562, 14.6017
9492, 149006, 5842.501, 14.6015
9493, 149356, 5842.440, 14.6014
9494, 150665, 5842.379, 14.6012
9495, 151165, 5842.318, 14.6011
9496, 150731, 5842.257, 14.6009
9497, 150395, 5842.196, 14.6008
9498, 150302, 5842.134, 14.6006
9499, 149755, 5842.073, 14.6005
9500, 148755, 5842.012, 14.6003
9501, 148059, 5841.951, 14.6002
9502, 147952, 5841.890, 14.6000
9503, 148178, 5841.829, 14.5999
9504, 148862, 5841.768, 14.5997
9505, 150223, 5841.707, 14.5996
9506, 151435, 5841.645, 14.5994
9507, 150923, 5841.584, 14.5992
9508, 148068, 5841.523, 14.5991
9509, 143937, 5841.462, 14.5989
9510, 140216, 5841.401, 14.5988
9511, 138096, 5841.340, 14.5986
9512, 138043, 5841.279, 14.5985
9513, 139705, 5841.217, 14.5983
9514, 141893, 5841.156, 14.5982
9515, 143463, 5841.095, 14.5980
9516, 144499, 5841.034, 14.5979
9517, 146023, 5840.973, 14.5977
9518, 148315, 5840.912, 14.5976
9519, 150226, 5840.851, 14.5974
9520, 150601, 5840.790, 14.5973
9521, 149922, 5840.728, 14.5971
9522, 150058, 5840.667, 14.5970
9523, 152465, 5840.606, 14.5968
9524, 156767, 5840.545, 14.5966
9525, 160865, 5840.484, 14.5965
9526, 162415, 5840.423, 14.5963
9527, 160570, 5840.362, 14.5962
9528, 156666, 5840.300, 14.5960
9529, 153131, 5840.239, 14.5959
9530, 151609, 5840.178, 14.5957
9531, 152002, 5840.117, 14.5956
9532, 152990, 5840.056, 14.5954
9533, 153212, 5839.995, 14.5953
9534, 152149, 5839.934, 14.5951
9535, 150409, 5839.873, 14.5950
9536, 149214, 5839.811, 14.5948
9537, 149302, 5839.750, 14.5947
9538, 150283, 5839.689, 14.5945
9539, 151325, 5839.628, 14.5944
9540, 152312, 5839.567, 14.5942
9541, 153807, 5839.506, 14.5941
9542, 155873, 5839.445, 14.5939
9543, 157521, 5839.383, 14.5937
9544, 157727, 5839.322, 14.5936
9545, 156711, 5839.261, 14.5934
9546, 155877, 5839.200, 14.5933
9547, 156504, 5839.139, 14.5931
9548, 158602, 5839.078, 14.5930
9549, 160934, 5839.017, 14.5928
9550, 162094, 5838.956, 14.5927
9551, 161663, 5838.894, 14.5925
9552, 160335, 5838.833, 14.5924
9553, 158896, 5838.772, 14.5922
9554, 157360, 5838.711, 14.5921
9555, 155388, 5838.650, 14.5919
9556, 153283, 5838.589, 14.5918
9557, 151931, 5838.528, 14.5916
9558, 151682, 5838.466, 14.5915
9559, 151873, 5838.405, 14.5913
9560, 151742, 5838.344, 14.5911
9561, 151404, 5838.283, 14.5910
9562, 151578, 5838.222, 14.5908
9563, 152704, 5838.161, 14.5907
9564, 154764, 5838.100, 14.5905
9565, 157604, 5838.039, 14.5904
9566, 160882, 5837.977, 14.5902
9567, 163770, 5837.916, 14.5901
9568, 165311, 5837.855, 14.5899
9569, 165221, 5837.794, 14.5898
9570, 163907, 5837.733, 14.5896
9571, 161621, 5837.672, 14.5895
9572, 158152, 5837.611, 14.5893
9573, 153692, 5837.549, 14.5892
9574, 149520, 5837.488, 14.5890
9575, 147073, 5837.427, 14.5889
9576, 146419, 5837.366, 14.5887
9577, 146248, 5837.305, 14.5886
9578, 145510, 5837.244, 14.5884
9579, 144500, 5837.183, 14.5882
9580, 144062, 5837.122, 14.5881
9581, 144317, 5837.060, 14.5879
9582, 144750, 5836.999, 14.5878
9583, 145196, 5836.938, 14.5876
9584, 146016, 5836.877, 14.5875
9585, 147329, 5836.816, 14.5873
9586, 148675, 5836.755, 14.5872
9587, 149554, 5836.694, 14.5870
9588, 149805, 5836.632, 14.5869
9589, 149384, 5836.571, 14.5867
9590, 148323, 5836.510, 14.5866
9591, 147113, 5836.449, 14.5864
9592, 146597, 5836.388, 14.5863
9593, 147129, 5836.327, 14.5861
9594, 148233, 5836.266, 14.5860
9595, 149429, 5836.205, 14.5858
9596, 150992, 5836.143, 14.5856
9597, 153473, 5836.082, 14.5855
9598, 156766, 5836.021, 14.5853
9599, 160115, 5835.960, 14.5852
9600, 162886, 5835.899, 14.5850
9601, 164894, 5835.838, 14.5849
9602, 166053, 5835.777, 14.5847
9603, 166102, 5835.715, 14.5846
9604, 164744, 5835.654, 14.5844
9605, 161985, 5835.593, 14.5843
9606, 158458, 5835.532, 14.5841
9607, 155377, 5835.471, 14.5840
9608, 153703, 5835.410, 14.5838
9609, 153154, 5835.349, 14.5837
9610, 152507, 5835.288, 14.5835
9611, 151208, 5835.226, 14.5834
9612, 150183, 5835.165, 14.5832
9613, 150575, 5835.104, 14.5831
9614, 152233, 5835.043, 14.5829
9615, 154130, 5834.982, 14.5827
9616, 155767, 5834.921, 14.5826
9617, 157220, 5834.860, 14.5824
9618, 158159, 5834.798, 14.5823
9619, 158059, 5834.737, 14.5821
9620, 157429, 5834.676, 14.5820
9621, 157634, 5834.615, 14.5818
9622, 159028, 5834.554, 14.5817
9623, 160252, 5834.493, 14.5815
9624, 160088, 5834.432, 14.5814
9625, 159133, 5834.371, 14.5812
9626, 158818, 5834.309, 14.5811
9627, 159318, 5834.248, 14.5809
9628, 159494, 5834.187, 14.5808
9629, 158712, 5834.126, 14.5806
9630, 157716, 5834.065, 14.5805
9631, 157390, 5834.004, 14.5803
9632, 157438, 5833.943, 14.5801
9633, 156778, 5833.881, 14.5800
9634, 154915, 5833.820, 14.5798
9635, 152481, 5833.759, 14.5797
9636, 150498, 5833.698, 14.5795
9637, 149502, 5833.637, 14.5794
9638, 149385, 5833.576, 14.5792
9639, 149742, 5833.515, 14.5791
9640, 150111, 5833.454, 14.5789
9641, 150059, 5833.392, 14.5788
9642, 149445, 5833.331, 14.5786
9643, 148728, 5833.270, 14.5785
9644, 148726, 5833.209, 14.5783
9645, 149799, 5833.148, 14.5782
9646, 151366, 5833.087, 14.5780
9647, 152432, 5833.026, 14.5779
9648, 152543, 5832.965, 14.5777
9649, 152115, 5832.903, 14.5776
9650, 151909, 5832.842, 14.5774
9651, 152313, 5832.781, 14.5772
9652, 152964, 5832.720, 14.5771
9653, 152912, 5832.659, 14.5769
9654, 151407, 5832.598, 14.5768
9655, 148800, 5832.537, 14.5766
9656, 146485, 5832.475, 14.5765
9657, 145601, 5832.414, 14.5763
9658, 145949, 5832.353, 14.5762
9659, 146525, 5832.292, 14.5760
9660, 146883, 5832.231, 14.5759
9661, 147508, 5832.170, 14.5757
9662, 148935, 5832.109, 14.5756
9663, 150997, 5832.048, 14.5754
9664, 152868, 5831.986, 14.5753
9665, 153489, 5831.925, 14.5751
9666, 152184, 5831.864, 14.5750
9667, 149572, 5831.803, 14.5748
9668, 147709, 5831.742, 14.5746
9669, 148350, 5831.681, 14.5745
9670, 150873, 5831.620, 14.5743
9671, 152729, 5831.558, 14.5742
9672, 152366, 5831.497, 14.5740
9673, 150933, 5831.436, 14.5739
9674, 150656, 5831.375, 14.5737
9675, 152338, 5831.314, 14.5736
9676, 155194, 5831.253, 14.5734
9677, 158355, 5831.192, 14.5733
9678, 161359, 5831.131, 14.5731
9679, 163474, 5831.069, 14.5730
9680, 163795, 5831.008, 14.5728
9681, 162426, 5830.947, 14.5727
9682, 160772, 5830.886, 14.5725
9683, 160176, 5830.825, 14.5724
9684, 160617, 5830.764, 14.5722
9685, 161051, 5830.703, 14.5721
9686, 160682, 5830.641, 14.5719
9687, 159651, 5830.580, 14.5717
9688, 158711, 5830.519, 14.5716
9689, 158507, 5830.458, 14.5714
9690, 159057, 5830.397, 14.5713
9691, 159722, 5830.336, 14.5711
9692, 159698, 5830.275, 14.5710
9693, 158576, 5830.214, 14.5708
9694, 156399, 5830.152, 14.5707
9695, 153358, 5830.091, 14.5705
9696, 149821, 5830.030, 14.5704
9697, 146697, 5829.969, 14.5702
9698, 145214, 5829.908, 14.5701
9699, 145799, 5829.847, 14.5699
9700, 147303, 5829.786, 14.5698
9701, 147909, 5829.724, 14.5696
9702, 147045, 5829.663, 14.5695
9703, 146070, 5829.602, 14.5693
9704, 146794, 5829.541, 14.5691
9705, 149590, 5829.480, 14.5690
9706, 153393, 5829.419, 14.5688
9707, 157333, 5829.358, 14.5687
9708, 161564, 5829.297, 14.5685
9709, 166178, 5829.235, 14.5684
9710, 170042, 5829.174, 14.5682
9711, 171509, 5829.113, 14.5681
9712, 170176, 5829.052, 14.5679
9713, 167259, 5828.991, 14.5678
9714, 164240, 5828.930, 14.5676
9715, 161745, 5828.869, 14.5675
9716, 159839, 5828.807, 14.5673
9717, 158687, 5828.746, 14.5672
9718, 158385, 5828.685, 14.5670
9719, 158440, 5828.624, 14.5669
9720, 157964, 5828.563, 14.5667
9721, 156439, 5828.502, 14.5666
9722, 154188, 5828.441, 14.5664
9723, 152153, 5828.380, 14.5662
9724, 151190, 5828.318, 14.5661
9725, 151322, 5828.257, 14.5659
9726, 151652, 5828.196, 14.5658
9727, 151227, 5828.135, 14.5656
9728, 149967, 5828.074, 14.5655
9729, 148427, 5828.013, 14.5653
9730, 146802, 5827.952, 14.5652
9731, 144916, 5827.890, 14.5650
9732, 143205, 5827.829, 14.5649
9733, 142779, 5827.768, 14.5647
9734, 143874, 5827.707, 14.5646
9735, 145018, 5827.646, 14.5644
9736, 144527, 5827.585, 14.5643
9737, 142436, 5827.524, 14.5641
9738, 140150, 5827.463, 14.5640
9739, 138605, 5827.401, 14.5638
9740, 137801, 5827.340, 14.5636
9741, 137971, 5827.279, 14.5635
9742, 139984, 5827.218, 14.5633
9743, 144115, 5827.157, 14.5632
9744, 149235, 5827.096, 14.5630
9745, 153790, 5827.035, 14.5629
9746, 157099, 5826.973, 14.5627
9747, 159281, 5826.912, 14.5626
9748, 160465, 5826.851, 14.5624
9749, 160780, 5826.790, 14.5623
9750, 160861, 5826.729, 14.5621
9751, 161611, 5826.668, 14.5620
9752, 163192, 5826.607, 14.5618
9753, 164617, 5826.546, 14.5617
9754, 164602, 5826.484, 14.5615
9755, 162778, 5826.423, 14.5614
9756, 159894, 5826.362, 14.5612
9757, 156838, 5826.301, 14.5611
9758, 153729, 5826.240, 14.5609
9759, 150292, 5826.179, 14.5607
9760, 147061, 5826.118, 14.5606
9761, 145673, 5826.056, 14.5604
9762, 147492, 5825.995, 14.5603
9763, 152106, 5825.934, 14.5601
9764, 157596, 5825.873, 14.5600
9765, 162123, 5825.812, 14.5598
9766, 164916, 5825.751, 14.5597
9767, 166036, 5825.690, 14.5595
9768, 165991, 5825.629, 14.5594
9769, 165707, 5825.567, 14.5592
9770, 165987, 5825.506, 14.5591
9771, 166499, 5825.445, 14.5589
9772, 165834, 5825.384, 14.5588
9773, 163132, 5825.323, 14.5586
9774, 159327, 5825.262, 14.5585
9775, 156228, 5825.201, 14.5583
9776, 154625, 5825.139, 14.5581
9777, 153936, 5825.078, 14.5580
9778, 153512, 5825.017, 14.5578
9779, 153542, 5824.956, 14.5577
9780, 154471, 5824.895, 14.5575
9781, 156094, 5824.834, 14.5574
9782, 157596, 5824.773, 14.5572
9783, 158274, 5824.712, 14.5571
9784, 158025, 5824.650, 14.5569
9785, 157418, 5824.589, 14.5568
9786, 157460, 5824.528, 14.5566
9787, 158929, 5824.467, 14.5565
9788, 161558, 5824.406, 14.5563
9789, 163957, 5824.345, 14.5562
9790, 164781, 5824.284, 14.5560
9791, 164077, 5824.222, 14.5559
9792, 163304, 5824.161, 14.5557
9793, 163910, 5824.100, 14.5556
9794, 165982, 5824.039, 14.5554
9795, 168237, 5823.978, 14.5552
9796, 169076, 5823.917, 14.5551
9797, 167626, 5823.856, 14.5549
9798, 164209, 5823.795, 14.5548
9799, 160278, 5823.733, 14.5546
9800, 157789, 5823.672, 14.5545
9801, 158035, 5823.611, 14.5543
9802, 160734, 5823.550, 14.5542
9803, 164404, 5823.489, 14.5540
9804, 167781, 5823.428, 14.5539
9805, 170591, 5823.367, 14.5537
9806, 172737, 5823.305, 14.5536
9807, 173284, 5823.244, 14.5534
9808, 171085, 5823.183, 14.5533
9809, 166476, 5823.122, 14.5531
9810, 161600, 5823.061, 14.5530
9811, 158580, 5823.000, 14.5528
9812, 157618, 5822.939, 14.5526
9813, 157198, 5822.878, 14.5525
9814, 155850, 5822.816, 14.5523
9815, 153371, 5822.755, 14.5522
9816, 150641, 5822.694, 14.5520
9817, 148774, 5822.633, 14.5519
9818, 148380, 5822.572, 14.5517
9819, 149209, 5822.511, 14.5516
9820, 150497, 5822.450, 14.5514
9821, 151925, 5822.388, 14.5513
9822, 154098, 5822.327, 14.5511
9823, 157564, 5822.266, 14.5510
9824, 161485, 5822.205, 14.5508
9825, 164010, 5822.144, 14.5507
9826, 164226, 5822.083, 14.5505
9827, 163138, 5822.022, 14.5504
9828, 162279, 5821.961, 14.5502
9829, 161833, 5821.899, 14.5501
9830, 160694, 5821.838, 14.5499
9831, 158161, 5821.777, 14.5497
9832, 154955, 5821.716, 14.5496
9833, 152537, 5821.655, 14.5494
9834, 151759, 5821.594, 14.5493
9835, 152264, 5821.533, 14.5491
9836, 152961, 5821.472, 14.5490
9837, 153121, 5821.410, 14.5488
9838, 153065, 5821.349, 14.5487
9839, 153598, 5821.288, 14.5485
9840, 154679, 5821.227, 14.5484
9841, 155221, 5821.166, 14.5482
9842, 154603, 5821.105, 14.5481
9843, 153748, 5821.044, 14.5479
9844, 153861, 5820.982, 14.5478
9845, 154524, 5820.921, 14.5476
9846, 154285, 5820.860, 14.5475
9847, 153098, 5820.799, 14.5473
9848, 152776, 5820.738, 14.5471
9849, 154483, 5820.677, 14.5470
9850, 156980, 5820.616, 14.5468
9851, 158271, 5820.555, 14.5467
9852, 158030, 5820.493, 14.5465
9853, 157309, 5820.432, 14.5464
9854, 156559, 5820.371, 14.5462
9855, 155322, 5820.310, 14.5461
9856, 153609, 5820.249, 14.5459
9857, 152209, 5820.188, 14.5458
9858, 151500, 5820.127, 14.5456
9859, 151093, 5820.065, 14.5455
9860, 150903, 5820.004, 14.5453
9861, 151497, 5819.943, 14.5452
9862, 152985, 5819.882, 14.5450
9863, 154549, 5819.821, 14.5449
9864, 155528, 5819.760, 14.5447
9865, 156114, 5819.699, 14.5446
9866, 156387, 5819.638, 14.5444
9867, 155628, 5819.576, 14.5442
9868, 153485, 5819.515, 14.5441
9869, 151185, 5819.454, 14.5439
9870, 150550, 5819.393, 14.5438
9871, 152139, 5819.332, 14.5436
9872, 155174, 5819.271, 14.5435
9873, 158863, 5819.210, 14.5433
9874, 162623, 5819.148, 14.5432
9875, 165177, 5819.087, 14.5430
9876, 164977, 5819.026, 14.5429
9877, 162177, 5818.965, 14.5427
9878, 159238, 5818.904, 14.5426
9879, 158607, 5818.843, 14.5424
9880, 160147, 5818.782, 14.5423
9881, 161628, 5818.721, 14.5421
9882, 161513, 5818.659, 14.5420
9883, 160475, 5818.598, 14.5418
9884, 160017, 5818.537, 14.5416
9885, 160446, 5818.476, 14.5415
9886, 160818, 5818.415, 14.5413
9887, 160568, 5818.354, 14.5412
9888, 160344, 5818.293, 14.5410
9889, 160924, 5818.231, 14.5409
9890, 161892, 5818.170, 14.5407
9891, 162073, 5818.109, 14.5406
9892, 161136, 5818.048, 14.5404
9893, 160091, 5817.987, 14.5403
9894, 159998, 5817.926, 14.5401
9895, 160787, 5817.865, 14.5400
9896, 161707, 5817.804, 14.5398
9897, 162358, 5817.742, 14.5397
9898, 162700, 5817.681, 14.5395
9899, 162456, 5817.620, 14.5394
9900, 161303, 5817.559, 14.5392
9901, 159658, 5817.498, 14.5391
9902, 158597, 5817.437, 14.5389
9903, 158828, 5817.376, 14.5387
9904, 160123, 5817.314, 14.5386
9905, 161675, 5817.253, 14.5384
9906, 162542, 5817.192, 14.5383
9907, 161902, 5817.131, 14.5381
9908, 159676, 5817.070, 14.5380
9909, 157082, 5817.009, 14.5378
9910, 155797, 5816.948, 14.5377
9911, 156157, 5816.887, 14.5375
9912, 156809, 5816.825, 14.5374
9913, 156492, 5816.764, 14.5372
9914, 155496, 5816.703, 14.5371
9915, 154894, 5816.642, 14.5369
9916, 155083, 5816.581, 14.5368
9917, 155865, 5816.520, 14.5366
9918, 157286, 5816.459, 14.5365
9919, 159264, 5816.397, 14.5363
9920, 160714, 5816.336, 14.5361
9921, 160285, 5816.275, 14.5360
9922, 158064, 5816.214, 14.5358
9923, 155539, 5816.153, 14.5357
9924, 153691, 5816.092, 14.5355
9925, 152096, 5816.031, 14.5354
9926, 150208, 5815.970, 14.5352
9927, 148485, 5815.908, 14.5351
9928, 147681, 5815.847, 14.5349
9929, 147911, 5815.786, 14.5348
9930, 149038, 5815.725, 14.5346
9931, 151143, 5815.664, 14.5345
9932, 153773, 5815.603, 14.5343
9933, 155505, 5815.542, 14.5342
9934, 155380, 5815.480, 14.5340
9935, 154343, 5815.419, 14.5339
9936, 154231, 5815.358, 14.5337
9937, 155567, 5815.297, 14.5336
9938, 157320, 5815.236, 14.5334
9939, 158548, 5815.175, 14.5332
9940, 159129, 5815.114, 14.5331
9941, 158935, 5815.053, 14.5329
9942, 157624, 5814.991, 14.5328
9943, 155582, 5814.930, 14.5326
9944, 154011, 5814.869, 14.5325
9945, 153587, 5814.808, 14.5323
9946, 153811, 5814.747, 14.5322
9947, 154041, 5814.686, 14.5320
9948, 154304, 5814.625, 14.5319
9949, 154679, 5814.563, 14.5317
9950, 154763, 5814.502, 14.5316
9951, 154238, 5814.441, 14.5314
9952, 153197, 5814.380, 14.5313
9953, 151550, 5814.319, 14.5311
9954, 149112, 5814.258, 14.5310
9955, 146839, 5814.197, 14.5308
9956, 146806, 5814.136, 14.5306
9957, 149892, 5814.074, 14.5305
9958, 154307, 5814.013, 14.5303
9959, 157329, 5813.952, 14.5302
9960, 157839, 5813.891, 14.5300
9961, 156252, 5813.830, 14.5299
9962, 153127, 5813.769, 14.5297
9963, 149243, 5813.708, 14.5296
9964, 146179, 5813.646, 14.5294
9965, 144990, 5813.585, 14.5293
9966, 144731, 5813.524, 14.5291
9967, 143968, 5813.463, 14.5290
9968, 143398, 5813.402, 14.5288
9969, 144903, 5813.341, 14.5287
9970, 148065, 5813.280, 14.5285
9971, 150035, 5813.219, 14.5284
9972, 149591, 5813.157, 14.5282
9973, 149116, 5813.096, 14.5281
9974, 151238, 5813.035, 14.5279
9975, 155186, 5812.974, 14.5277
9976, 158081, 5812.913, 14.5276
9977, 158581, 5812.852, 14.5274
9978, 157514, 5812.791, 14.5273
9979, 155718, 5812.729, 14.5271
9980, 153203, 5812.668, 14.5270
9981, 150312, 5812.607, 14.5268
9982, 148150, 5812.546, 14.5267
9983, 147505, 5812.485, 14.5265
9984, 148268, 5812.424, 14.5264
9985, 150003, 5812.363, 14.5262
9986, 152320, 5812.302, 14.5261
9987, 154607, 5812.240, 14.5259
9988, 156189, 5812.179, 14.5258
9989, 156960, 5812.118, 14.5256
9990, 157445, 5812.057, 14.5255
9991, 158173, 5811.996, 14.5253
9992, 159183, 5811.935, 14.5251
9993, 159903, 5811.874, 14.5250
9994, 159247, 5811.812, 14.5248
9995, 156431, 5811.751, 14.5247
9996, 152347, 5811.690, 14.5245
9997, 149643, 5811.629, 14.5244
9998, 150484, 5811.568, 14.5242
9999, 154255, 5811.507, 14.5241
10000, 158169, 5811.446, 14.5239
10001, 160072, 5811.385, 14.5238
10002, 160099, 5811.323, 14.5236
10003, 159755, 5811.262, 14.5235
10004, 160187, 5811.201, 14.5233
10005, 161405, 5811.140, 14.5232
10006, 162615, 5811.079, 14.5230
10007, 163159, 5811.018, 14.5229
10008, 163391, 5810.957, 14.5227
10009, 164369, 5810.895, 14.5226
10010, 166347, 5810.834, 14.5224
10011, 167949, 5810.773, 14.5222
10012, 167493, 5810.712, 14.5221
10013, 164788, 5810.651, 14.5219
10014, 160980, 5810.590, 14.5218
10015, 157016, 5810.529, 14.5216
10016, 153181, 5810.468, 14.5215
10017, 149790, 5810.406, 14.5213
10018, 147208, 5810.345, 14.5212
10019, 145206, 5810.284, 14.5210
10020, 143354, 5810.223, 14.5209
10021, 142122, 5810.162, 14.5207
10022, 142548, 5810.101, 14.5206
10023, 144684, 5810.040, 14.5204
10024, 147379, 5809.979, 14.5203
10025, 149731, 5809.917, 14.5201
10026, 151595, 5809.856, 14.5200
10027, 152423, 5809.795, 14.5198
10028, 151075, 5809.734, 14.5196
10029, 147609, 5809.673, 14.5195
10030, 144086, 5809.612, 14.5193
10031, 142482, 5809.551, 14.5192
10032, 142605, 5809.489, 14.5190
10033, 143008, 5809.428, 14.5189
10034, 143189, 5809.367, 14.5187
10035, 143665, 5809.306, 14.5186
10036, 144434, 5809.245, 14.5184
10037, 144738, 5809.184, 14.5183
10038, 144189, 5809.123, 14.5181
10039, 143005, 5809.062, 14.5180
10040, 141188, 5809.000, 14.5178
10041, 138692, 5808.939, 14.5177
10042, 136460, 5808.878, 14.5175
10043, 136008, 5808.817, 14.5174
10044, 137477, 5808.756, 14.5172
10045, 139178, 5808.695, 14.5170
10046, 139711, 5808.634, 14.5169
10047, 139636, 5808.572, 14.5167
10048, 140304, 5808.511, 14.5166
10049, 141862, 5808.450, 14.5164
10050, 143518, 5808.389, 14.5163
10051, 145209, 5808.328, 14.5161
10052, 147583, 5808.267, 14.5160
10053, 150327, 5808.206, 14.5158
10054, 151863, 5808.145, 14.5157
10055, 151317, 5808.083, 14.5155
10056, 149824, 5808.022, 14.5154
10057, 149045, 5807.961, 14.5152
10058, 149048, 5807.900, 14.5151
10059, 148593, 5807.839, 14.5149
10060, 147181, 5807.778, 14.5148
10061, 145734, 5807.717, 14.5146
10062, 145214, 5807.655, 14.5145
10063, 145469, 5807.594, 14.5143
10064, 145813, 5807.533, 14.5141
10065, 145944, 5807.472, 14.5140
10066, 145832, 5807.411, 14.5138
10067, 145292, 5807.350, 14.5137
10068, 144342, 5807.289, 14.5135
10069, 143625, 5807.228, 14.5134
10070, 143851, 5807.166, 14.5132
10071, 144946, 5807.105, 14.5131
10072, 146269, 5807.044, 14.5129
10073, 147486, 5806.983, 14.5128
10074, 148693, 5806.922, 14.5126
10075, 149737, 5806.861, 14.5125
10076, 150079, 5806.800, 14.5123
10077, 149581, 5806.738, 14.5122
10078, 149001, 5806.677, 14.5120
10079, 149343, 5806.616, 14.5119
10080, 150820, 5806.555, 14.5117
10081, 152642, 5806.494, 14.5115
10082, 153834, 5806.433, 14.5114
10083, 154207, 5806.372, 14.5112
10084, 154486, 5806.311, 14.5111
10085, 155403, 5806.249, 14.5109
10086, 156800, 5806.188, 14.5108
10087, 157835, 5806.127, 14.5106
10088, 158057, 5806.066, 14.5105
10089, 157870, 5806.005, 14.5103
10090, 157795, 5805.944, 14.5102
10091, 157728, 5805.883, 14.5100
10092, 157238, 5805.821, 14.5099
10093, 156184, 5805.760, 14.5097
10094, 154601, 5805.699, 14.5096
10095, 152365, 5805.638, 14.5094
10096, 149595, 5805.577, 14.5093
10097, 147201, 5805.516, 14.5091
10098, 146395, 5805.455, 14.5090
10099, 147550, 5805.394, 14.5088
10100, 149892, 5805.332, 14.5086
10101, 152263, 5805.271, 14.5085
10102, 153879, 5805.210, 14.5083
10103, 154545, 5805.149, 14.5082
10104, 154677, 5805.088, 14.5080
10105, 155060, 5805.027, 14.5079
10106, 156146, 5804.966, 14.5077
10107, 157584, 5804.904, 14.5076
10108, 158713, 5804.843, 14.5074
10109, 159327, 5804.782, 14.5073
10110, 159549, 5804.721, 14.5071
10111, 159255, 5804.660, 14.5070
10112, 158287, 5804.599, 14.5068
10113, 157053, 5804.538, 14.5067
10114, 156164, 5804.477, 14.5065
10115, 155458, 5804.415, 14.5064
10116, 154071, 5804.354, 14.5062
10117, 151639, 5804.293, 14.5060
10118, 148790, 5804.232, 14.5059
10119, 146395, 5804.171, 14.5057
10120, 144958, 5804.110, 14.5056
10121, 144851, 5804.049, 14.5054
10122, 146342, 5803.987, 14.5053
10123, 149041, 5803.926, 14.5051
10124, 152025, 5803.865, 14.5050
10125, 154915, 5803.804, 14.5048
10126, 158211, 5803.743, 14.5047
10127, 162052, 5803.682, 14.5045
10128, 165268, 5803.621, 14.5044
10129, 166308, 5803.560, 14.5042
10130, 164772, 5803.498, 14.5041
10131, 161488, 5803.437, 14.5039
10132, 157482, 5803.376, 14.5038
10133, 153639, 5803.315, 14.5036
10134, 151077, 5803.254, 14.5035
10135, 150784, 5803.193, 14.5033
10136, 152417, 5803.132, 14.5031
10137, 154086, 5803.070, 14.5030
10138, 153962, 5803.009, 14.5028
10139, 152002, 5802.948, 14.5027
10140, 149770, 5802.887, 14.5025
10141, 148719, 5802.826, 14.5024
10142, 149126, 5802.765, 14.5022
10143, 150589, 5802.704, 14.5021
10144, 152789, 5802.643, 14.5019
10145, 155250, 5802.581, 14.5018
10146, 157014, 5802.520, 14.5016
10147, 157444, 5802.459, 14.5015
10148, 157176, 5802.398, 14.5013
10149, 157330, 5802.337, 14.5012
10150, 157841, 5802.276, 14.5010
10151, 157656, 5802.215, 14.5009
10152, 156757, 5802.153, 14.5007
10153, 156635, 5802.092, 14.5005
10154, 158057, 5802.031, 14.5004
10155, 159640, 5801.970, 14.5002
10156, 159764, 5801.909, 14.5001
10157, 158796, 5801.848, 14.4999
10158, 158019, 5801.787, 14.4998
10159, 157221, 5801.726, 14.4996
10160, 155195, 5801.664, 14.4995
10161, 152281, 5801.603, 14.4993
10162, 150514, 5801.542, 14.4992
10163, 151068, 5801.481, 14.4990
10164, 153102, 5801.420, 14.4989
10165, 155385, 5801.359, 14.4987
10166, 157485, 5801.298, 14.4986
10167, 158970, 5801.236, 14.4984
10168, 159026, 5801.175, 14.4983
10169, 157672, 5801.114, 14.4981
10170, 156156, 5801.053, 14.4980
10171, 155413, 5800.992, 14.4978
10172, 155100, 5800.931, 14.4976
10173, 154736, 5800.870, 14.4975
10174, 154604, 5800.809, 14.4973
10175, 154780, 5800.747, 14.4972
10176, 154414, 5800.686, 14.4970
10177, 152863, 5800.625, 14.4969
10178, 150688, 5800.564, 14.4967
10179, 148732, 5800.503, 14.4966
10180, 147091, 5800.442, 14.4964
10181, 145757, 5800.381, 14.4963
10182, 145308, 5800.319, 14.4961
10183, 146089, 5800.258, 14.4960
10184, 147542, 5800.197, 14.4958
10185, 149207, 5800.136, 14.4957
10186, 151411, 5800.075, 14.4955
10187, 153945, 5800.014, 14.4954
10188, 155089, 5799.953, 14.4952
10189, 153347, 5799.892, 14.4950
10190, 149559, 5799.830, 14.4949
10191, 146063, 5799.769, 14.4947
10192, 144228, 5799.708, 14.4946
10193, 143942, 5799.647, 14.4944
10194, 144908, 5799.586, 14.4943
10195, 146994, 5799.525, 14.4941
10196, 149466, 5799.464, 14.4940
10197, 151213, 5799.403, 14.4938
10198, 151911, 5799.341, 14.4937
10199, 152111, 5799.280, 14.4935
10200, 152302, 5799.219, 14.4934
10201, 152625, 5799.158, 14.4932
10202, 153308, 5799.097, 14.4931
10203, 154487, 5799.036, 14.4929
10204, 155788, 5798.975, 14.4928
10205, 156810, 5798.913, 14.4926
10206, 157737, 5798.852, 14.4925
10207, 158739, 5798.791, 14.4923
10208, 159272, 5798.730, 14.4921
10209, 158878, 5798.669, 14.4920
10210, 158181, 5798.608, 14.4918
10211, 158043, 5798.547, 14.4917
10212, 158171, 5798.486, 14.4915
10213, 157661, 5798.424, 14.4914
10214, 156551, 5798.363, 14.4912
10215, 155571, 5798.302, 14.4911
10216, 154747, 5798.241, 14.4909
10217, 153582, 5798.180, 14.4908
10218, 152341, 5798.119, 14.4906
10219, 151661, 5798.058, 14.4905
10220, 151031, 5797.996, 14.4903
10221, 149304, 5797.935, 14.4902
10222, 146828, 5797.874, 14.4900
10223, 145397, 5797.813, 14.4899
10224, 145696, 5797.752, 14.4897
10225, 146374, 5797.691, 14.4895
10226, 146335, 5797.630, 14.4894
10227, 146475, 5797.569, 14.4892
10228, 148221, 5797.507, 14.4891
10229, 151360, 5797.446, 14.4889
10230, 154213, 5797.385, 14.4888
10231, 155172, 5797.324, 14.4886
10232, 153456, 5797.263, 14.4885
10233, 149364, 5797.202, 14.4883
10234, 144622, 5797.141, 14.4882
10235, 141760, 5797.079, 14.4880
10236, 142087, 5797.018, 14.4879
10237, 144488, 5796.957, 14.4877
10238, 146646, 5796.896, 14.4876
10239, 147072, 5796.835, 14.4874
10240, 145775, 5796.774, 14.4873
10241, 143771, 5796.713, 14.4871
10242, 142433, 5796.652, 14.4870
10243, 142597, 5796.590, 14.4868
10244, 143685, 5796.529, 14.4866
10245, 144219, 5796.468, 14.4865
10246, 143588, 5796.407, 14.4863
10247, 142651, 5796.346, 14.4862
10248, 142344, 5796.285, 14.4860
10249, 142621, 5796.224, 14.4859
10250, 143274, 5796.162, 14.4857
10251, 144645, 5796.101, 14.4856
10252, 146580, 5796.040, 14.4854
10253, 147699, 5795.979, 14.4853
10254, 146983, 5795.918, 14.4851
10255, 145557, 5795.857, 14.4850
10256, 145590, 5795.796, 14.4848
10257, 147733, 5795.735, 14.4847
10258, 150762, 5795.673, 14.4845
10259, 153460, 5795.612, 14.4844
10260, 155536, 5795.551, 14.4842
10261, 156717, 5795.490, 14.4840
10262, 156386, 5795.429, 14.4839
10263, 154574, 5795.368, 14.4837
10264, 152275, 5795.307, 14.4836
10265, 150221, 5795.245, 14.4834
10266, 148269, 5795.184, 14.4833
10267, 146574, 5795.123, 14.4831
10268, 146377, 5795.062, 14.4830
10269, 148532, 5795.001, 14.4828
10270, 151768, 5794.940, 14.4827
10271, 153712, 5794.879, 14.4825
10272, 153644, 5794.818, 14.4824
10273, 153111, 5794.756, 14.4822
10274, 153523, 5794.695, 14.4821
10275, 154231, 5794.634, 14.4819
10276, 153779, 5794.573, 14.4818
10277, 152196, 5794.512, 14.4816
10278, 150904, 5794.451, 14.4815
10279, 150726, 5794.390, 14.4813
10280, 151241, 5794.328, 14.4811
10281, 152066, 5794.267, 14.4810
10282, 153379, 5794.206, 14.4808
10283, 154791, 5794.145, 14.4807
10284, 155008, 5794.084, 14.4805
10285, 153533, 5794.023, 14.4804
10286, 151793, 5793.962, 14.4802
10287, 151615, 5793.901, 14.4801
10288, 153272, 5793.839, 14.4799
10289, 155821, 5793.778, 14.4798
10290, 158486, 5793.717, 14.4796
10291, 160482, 5793.656, 14.4795
10292, 160408, 5793.595, 14.4793
10293, 157533, 5793.534, 14.4792
10294, 153414, 5793.473, 14.4790
10295, 150556, 5793.411, 14.4789
10296, 149510, 5793.350, 14.4787
10297, 148863, 5793.289, 14.4785
10298, 148022, 5793.228, 14.4784
10299, 148065, 5793.167, 14.4782
10300, 149438, 5793.106, 14.4781
10301, 150859, 5793.045, 14.4779
10302, 151485, 5792.984, 14.4778
10303, 152440, 5792.922, 14.4776
10304, 154882, 5792.861, 14.4775
10305, 157921, 5792.800, 14.4773
10306, 159869, 5792.739, 14.4772
10307, 160445, 5792.678, 14.4770
10308, 160332, 5792.617, 14.4769
10309, 159656, 5792.556, 14.4767
10310, 158554, 5792.494, 14.4766
10311, 158371, 5792.433, 14.4764
10312, 160181, 5792.372, 14.4763
10313, 162417, 5792.311, 14.4761
10314, 162024, 5792.250, 14.4760
10315, 158331, 5792.189, 14.4758
10316, 153969, 5792.128, 14.4756
10317, 151457, 5792.067, 14.4755
10318, 150444, 5792.005, 14.4753
10319, 149297, 5791.944, 14.4752
10320, 148024, 5791.883, 14.4750
10321, 148159, 5791.822, 14.4749
10322, 150374, 5791.761, 14.4747
10323, 153646, 5791.700, 14.4746
10324, 156781, 5791.639, 14.4744
10325, 159627, 5791.577, 14.4743
10326, 162425, 5791.516, 14.4741
10327, 164777, 5791.455, 14.4740
10328, 165945, 5791.394, 14.4738
10329, 165797, 5791.333, 14.4737
10330, 164794, 5791.272, 14.4735
10331, 163170, 5791.211, 14.4734
10332, 160838, 5791.150, 14.4732
10333, 158240, 5791.088, 14.4730
10334, 156530, 5791.027, 14.4729
10335, 156300, 5790.966, 14.4727
10336, 156691, 5790.905, 14.4726
10337, 156569, 5790.844, 14.4724
10338, 156265, 5790.783, 14.4723
10339, 157132, 5790.722, 14.4721
10340, 159427, 5790.660, 14.4720
10341, 161778, 5790.599, 14.4718
10342, 163057, 5790.538, 14.4717
10343, 163738, 5790.477, 14.4715
10344, 164756, 5790.416, 14.4714
10345, 165857, 5790.355, 14.4712
10346, 165901, 5790.294, 14.4711
10347, 164270, 5790.233, 14.4709
10348, 161251, 5790.171, 14.4708
10349, 157463, 5790.110, 14.4706
10350, 153691, 5790.049, 14.4705
10351, 150941, 5789.988, 14.4703
10352, 149874, 5789.927, 14.4701
10353, 150191, 5789.866, 14.4700
10354, 151061, 5789.805, 14.4698
10355, 152002, 5789.743, 14.4697
10356, 153004, 5789.682, 14.4695
10357, 154102, 5789.621, 14.4694
10358, 155307, 5789.560, 14.4692
10359, 156704, 5789.499, 14.4691
10360, 158186, 5789.438, 14.4689
10361, 159454, 5789.377, 14.4688
10362, 160679, 5789.316, 14.4686
10363, 162581, 5789.254, 14.4685
10364, 165128, 5789.193, 14.4683
10365, 166701, 5789.132, 14.4682
10366, 165558, 5789.071, 14.4680
10367, 162017, 5789.010, 14.4679
10368, 158267, 5788.949, 14.4677
10369, 156007, 5788.888, 14.4675
10370, 155046, 5788.826, 14.4674
10371, 154310, 5788.765, 14.4672
10372, 153347, 5788.704, 14.4671
10373, 152540, 5788.643, 14.4669
10374, 152396, 5788.582, 14.4668
10375, 153063, 5788.521, 14.4666
10376, 154273, 5788.460, 14.4665
10377, 155486, 5788.399, 14.4663
10378, 156156, 5788.337, 14.4662
10379, 155976, 5788.276, 14.4660
10380, 154949, 5788.215, 14.4659
10381, 153520, 5788.154, 14.4657
10382, 152698, 5788.093, 14.4656
10383, 153499, 5788.032, 14.4654
10384, 155836, 5787.971, 14.4653
10385, 158331, 5787.910, 14.4651
10386, 159653, 5787.848, 14.4650
10387, 159652, 5787.787, 14.4648
10388, 158823, 5787.726, 14.4646
10389, 157303, 5787.665, 14.4645
10390, 155179, 5787.604, 14.4643
10391, 153216, 5787.543, 14.4642
10392, 152192, 5787.482, 14.4640
10393, 151763, 5787.420, 14.4639
10394, 151011, 5787.359, 14.4637
10395, 150010, 5787.298, 14.4636
10396, 149795, 5787.237, 14.4634
10397, 150701, 5787.176, 14.4633
10398, 151765, 5787.115, 14.4631
10399, 152021, 5787.054, 14.4630
10400, 151453, 5786.993, 14.4628
10401, 150425, 5786.931, 14.4627
10402, 149118, 5786.870, 14.4625
10403, 148010, 5786.809, 14.4624
10404, 148118, 5786.748, 14.4622
10405, 150067, 5786.687, 14.4620
10406, 153352, 5786.626, 14.4619
10407, 156874, 5786.565, 14.4617
10408, 159781, 5786.503, 14.4616
10409, 161536, 5786.442, 14.4614
10410, 161781, 5786.381, 14.4613
10411, 160584, 5786.320, 14.4611
10412, 158463, 5786.259, 14.4610
10413, 155898, 5786.198, 14.4608
10414, 153285, 5786.137, 14.4607
10415, 151431, 5786.076, 14.4605
10416, 151273, 5786.014, 14.4604
10417, 152671, 5785.953, 14.4602
10418, 154196, 5785.892, 14.4601
10419, 154740, 5785.831, 14.4599
10420, 154736, 5785.770, 14.4598
10421, 155049, 5785.709, 14.4596
10422, 155268, 5785.648, 14.4595
10423, 154125, 5785.586, 14.4593
10424, 151495, 5785.525, 14.4591
10425, 148959, 5785.464, 14.4590
10426, 148161, 5785.403, 14.4588
10427, 149190, 5785.342, 14.4587
10428, 150854, 5785.281, 14.4585
10429, 152008, 5785.220, 14.4584
10430, 152296, 5785.159, 14.4582
10431, 151999, 5785.097, 14.4581
10432, 151644, 5785.036, 14.4579
10433, 151656, 5784.975, 14.4578
10434, 151967, 5784.914, 14.4576
10435, 151864, 5784.853, 14.4575
10436, 150540, 5784.792, 14.4573
10437, 148035, 5784.731, 14.4572
10438, 145476, 5784.669, 14.4570
10439, 144041, 5784.608, 14.4569
10440, 143730, 5784.547, 14.4567
10441, 143580, 5784.486, 14.4565
10442, 143179, 5784.425, 14.4564
10443, 143396, 5784.364, 14.4562
10444, 145099, 5784.303, 14.4561
10445, 147602, 5784.242, 14.4559
10446, 149055, 5784.180, 14.4558
10447, 148335, 5784.119, 14.4556
10448, 146023, 5784.058, 14.4555
10449, 143697, 5783.997, 14.4553
10450, 142921, 5783.936, 14.4552
10451, 144699, 5783.875, 14.4550
10452, 148753, 5783.814, 14.4549
10453, 153009, 5783.752, 14.4547
10454, 154855, 5783.691, 14.4546
10455, 153754, 5783.630, 14.4544
10456, 152062, 5783.569, 14.4543
10457, 152451, 5783.508, 14.4541
10458, 154887, 5783.447, 14.4540
10459, 156889, 5783.386, 14.4538
10460, 156472, 5783.325, 14.4536
10461, 153935, 5783.263, 14.4535
10462, 150890, 5783.202, 14.4533
10463, 148472, 5783.141, 14.4532
10464, 146906, 5783.080, 14.4530
10465, 146103, 5783.019, 14.4529
10466, 146086, 5782.958, 14.4527
10467, 146969, 5782.897, 14.4526
10468, 148729, 5782.835, 14.4524
10469, 150892, 5782.774, 14.4523
10470, 152475, 5782.713, 14.4521
10471, 152702, 5782.652, 14.4520
10472, 151925, 5782.591, 14.4518
10473, 151307, 5782.530, 14.4517
10474, 151297, 5782.469, 14.4515
10475, 150928, 5782.408, 14.4514
10476, 149264, 5782.346, 14.4512
10477, 147076, 5782.285, 14.4510
10478, 146141, 5782.224, 14.4509
10479, 146835, 5782.163, 14.4507
10480, 147432, 5782.102, 14.4506
10481, 146264, 5782.041, 14.4504
10482, 143810, 5781.980, 14.4503
10483, 141915, 5781.918, 14.4501
10484, 141451, 5781.857, 14.4500
10485, 141601, 5781.796, 14.4498
10486, 141216, 5781.735, 14.4497
10487, 140000, 5781.674, 14.4495
10488, 138366, 5781.613, 14.4494
10489, 137012, 5781.552, 14.4492
10490, 136791, 5781.491, 14.4491
10491, 138223, 5781.429, 14.4489
10492, 140773, 5781.368, 14.4488
10493, 143201, 5781.307, 14.4486
10494, 144883, 5781.246, 14.4485
10495, 146212, 5781.185, 14.4483
10496, 147541, 5781.124, 14.4481
10497, 148591, 5781.063, 14.4480
10498, 149274, 5781.001, 14.4478
10499, 150173, 5780.940, 14.4477
10500, 151525, 5780.879, 14.4475
10501, 152471, 5780.818, 14.4474
10502, 152188, 5780.757, 14.4472
10503, 151158, 5780.696, 14.4471
10504, 150483, 5780.635, 14.4469
10505, 150451, 5780.574, 14.4468
10506, 150681, 5780.512, 14.4466
10507, 151118, 5780.451, 14.4465
10508, 151792, 5780.390, 14.4463
10509, 151990, 5780.329, 14.4462
10510, 150942, 5780.268, 14.4460
10511, 149147, 5780.207, 14.4459
10512, 147820, 5780.146, 14.4457
10513, 147065, 5780.084, 14.4455
10514, 145895, 5780.023, 14.4454
10515, 144186, 5779.962, 14.4452
10516, 143231, 5779.901, 14.4451
10517, 143921, 5779.840, 14.4449
10518, 145539, 5779.779, 14.4448
10519, 146973, 5779.718, 14.4446
10520, 148130, 5779.657, 14.4445
10521, 149513, 5779.595, 14.4443
10522, 151353, 5779.534, 14.4442
10523, 153758, 5779.473, 14.4440
10524, 156844, 5779.412, 14.4439
10525, 159864, 5779.351, 14.4437
10526, 161064, 5779.290, 14.4436
10527, 159469, 5779.229, 14.4434
10528, 156387, 5779.167, 14.4433
10529, 154198, 5779.106, 14.4431
10530, 153879, 5779.045, 14.4430
10531, 154453, 5778.984, 14.4428
10532, 154524, 5778.923, 14.4426
10533, 153476, 5778.862, 14.4425
10534, 151380, 5778.801, 14.4423
10535, 148715, 5778.740, 14.4422
10536, 146413, 5778.678, 14.4420
10537, 145475, 5778.617, 14.4419
10538, 146118, 5778.556, 14.4417
10539, 147579, 5778.495, 14.4416
10540, 148929, 5778.434, 14.4414
10541, 149896, 5778.373, 14.4413
10542, 150808, 5778.312, 14.4411
10543, 151950, 5778.250, 14.4410
10544, 153094, 5778.189, 14.4408
10545, 153656, 5778.128, 14.4407
10546, 153285, 5778.067, 14.4405
10547, 152302, 5778.006, 14.4404
10548, 151526, 5777.945, 14.4402
10549, 151734, 5777.884, 14.4400
10550, 153265, 5777.823, 14.4399
10551, 155773, 5777.761, 14.4397
10552, 158137, 5777.700, 14.4396
10553, 159052, 5777.639, 14.4394
10554, 158325, 5777.578, 14.4393
10555, 157293, 5777.517, 14.4391
10556, 157299, 5777.456, 14.4390
10557, 158032, 5777.395, 14.4388
10558, 158245, 5777.333, 14.4387
10559, 157916, 5777.272, 14.4385
10560, 158428, 5777.211, 14.4384
10561, 160422, 5777.150, 14.4382
10562, 162688, 5777.089, 14.4381
10563, 163664, 5777.028, 14.4379
10564, 162988, 5776.967, 14.4378
10565, 161117, 5776.906, 14.4376
10566, 158612, 5776.844, 14.4374
10567, 156515, 5776.783, 14.4373
10568, 156179, 5776.722, 14.4371
10569, 157654, 5776.661, 14.4370
10570, 159091, 5776.600, 14.4368
10571, 158852, 5776.539, 14.4367
10572, 157421, 5776.478, 14.4365
10573, 156200, 5776.417, 14.4364
10574, 155383, 5776.355, 14.4362
10575, 154461, 5776.294, 14.4361
10576, 153980, 5776.233, 14.4359
10577, 154902, 5776.172, 14.4358
10578, 156423, 5776.111, 14.4356
10579, 156233, 5776.050, 14.4355
10580, 153287, 5775.989, 14.4353
10581, 149009, 5775.927, 14.4352
10582, 145567, 5775.866, 14.4350
10583, 144141, 5775.805, 14.4349
10584, 145050, 5775.744, 14.4347
10585, 148113, 5775.683, 14.4345
10586, 152227, 5775.622, 14.4344
10587, 155586, 5775.561, 14.4342
10588, 156995, 5775.500, 14.4341
10589, 156507, 5775.438, 14.4339
10590, 154732, 5775.377, 14.4338
10591, 152420, 5775.316, 14.4336
10592, 150738, 5775.255, 14.4335
10593, 150706, 5775.194, 14.4333
10594, 151961, 5775.133, 14.4332
10595, 153095, 5775.072, 14.4330
10596, 153576, 5775.010, 14.4329
10597, 154200, 5774.949, 14.4327
10598, 155322, 5774.888, 14.4326
10599, 156086, 5774.827, 14.4324
10600, 156169, 5774.766, 14.4323
10601, 156792, 5774.705, 14.4321
10602, 158728, 5774.644, 14.4319
10603, 160497, 5774.583, 14.4318
10604, 160229, 5774.521, 14.4316
10605, 158581, 5774.460, 14.4315
10606, 157956, 5774.399, 14.4313
10607, 158991, 5774.338, 14.4312
10608, 159681, 5774.277, 14.4310
10609, 158444, 5774.216, 14.4309
10610, 156517, 5774.155, 14.4307
10611, 156304, 5774.093, 14.4306
10612, 158210, 5774.032, 14.4304
10613, 160215, 5773.971, 14.4303
10614, 160320, 5773.910, 14.4301
10615, 158639, 5773.849, 14.4300
10616, 157008, 5773.788, 14.4298
10617, 157046, 5773.727, 14.4297
10618, 158818, 5773.666, 14.4295
10619, 161063, 5773.604, 14.4294
10620, 162405, 5773.543, 14.4292
10621, 162344, 5773.482, 14.4290
10622, 161433, 5773.421, 14.4289
10623, 160673, 5773.360, 14.4287
10624, 160605, 5773.299, 14.4286
10625, 160778, 5773.238, 14.4284
10626, 160326, 5773.176, 14.4283
10627, 159186, 5773.115, 14.4281
10628, 158336, 5773.054, 14.4280
10629, 158324, 5772.993, 14.4278
10630, 158064, 5772.932, 14.4277
10631, 156054, 5772.871, 14.4275
10632, 152611, 5772.810, 14.4274
10633, 149761, 5772.749, 14.4272
10634, 148748, 5772.687, 14.4271
10635, 148899, 5772.626, 14.4269
10636, 149281, 5772.565, 14.4268
10637, 150101, 5772.504, 14.4266
10638, 151536, 5772.443, 14.4264
10639, 152555, 5772.382, 14.4263
10640, 152312, 5772.321, 14.4261
10641, 151825, 5772.259, 14.4260
10642, 152713, 5772.198, 14.4258
10643, 154817, 5772.137, 14.4257
10644, 156643, 5772.076, 14.4255
10645, 157728, 5772.015, 14.4254
10646, 158806, 5771.954, 14.4252
10647, 159799, 5771.893, 14.4251
10648, 159721, 5771.832, 14.4249
10649, 158876, 5771.770, 14.4248
10650, 159140, 5771.709, 14.4246
10651, 161163, 5771.648, 14.4245
10652, 163111, 5771.587, 14.4243
10653, 163447, 5771.526, 14.4242
10654, 163354, 5771.465, 14.4240
10655, 164748, 5771.404, 14.4239
10656, 166979, 5771.342, 14.4237
10657, 167500, 5771.281, 14.4235
10658, 165377, 5771.220, 14.4234
10659, 162333, 5771.159, 14.4232
10660, 160249, 5771.098, 14.4231
10661, 159193, 5771.037, 14.4229
10662, 158271, 5770.976, 14.4228
10663, 157179, 5770.915, 14.4226
10664, 156359, 5770.853, 14.4225
10665, 156434, 5770.792, 14.4223
10666, 157837, 5770.731, 14.4222
10667, 160338, 5770.670, 14.4220
10668, 162682, 5770.609, 14.4219
10669, 163411, 5770.548, 14.4217
10670, 162325, 5770.487, 14.4216
10671, 160531, 5770.425, 14.4214
10672, 158856, 5770.364, 14.4213
10673, 157036, 5770.303, 14.4211
10674, 154814, 5770.242, 14.4209
10675, 153018, 5770.181, 14.4208
10676, 152800, 5770.120, 14.4206
10677, 154136, 5770.059, 14.4205
10678, 155617, 5769.998, 14.4203
10679, 155647, 5769.936, 14.4202
10680, 153736, 5769.875, 14.4200
10681, 151010, 5769.814, 14.4199
10682, 149600, 5769.753, 14.4197
10683, 150991, 5769.692, 14.4196
10684, 154558, 5769.631, 14.4194
10685, 158031, 5769.570, 14.4193
10686, 159608, 5769.508, 14.4191
10687, 159250, 5769.447, 14.4190
10688, 157847, 5769.386, 14.4188
10689, 156007, 5769.325, 14.4187
10690, 154157, 5769.264, 14.4185
10691, 153101, 5769.203, 14.4184
10692, 153548, 5769.142, 14.4182
10693, 155250, 5769.081, 14.4180
10694, 157191, 5769.019, 14.4179
10695, 158399, 5768.958, 14.4177
10696, 158204, 5768.897, 14.4176
10697, 156273, 5768.836, 14.4174
10698, 153175, 5768.775, 14.4173
10699, 150571, 5768.714, 14.4171
10700, 149943, 5768.653, 14.4170
10701, 151165, 5768.591, 14.4168
10702, 153000, 5768.530, 14.4167
10703, 154777, 5768.469, 14.4165
10704, 156661, 5768.408, 14.4164
10705, 158328, 5768.347, 14.4162
10706, 158528, 5768.286, 14.4161
10707, 156536, 5768.225, 14.4159
10708, 153315, 5768.164, 14.4158
10709, 150602, 5768.102, 14.4156
10710, 149193, 5768.041, 14.4154
10711, 148593, 5767.980, 14.4153
10712, 148140, 5767.919, 14.4151
10713, 148007, 5767.858, 14.4150
10714, 148916, 5767.797, 14.4148
10715, 150965, 5767.736, 14.4147
10716, 152874, 5767.674, 14.4145
10717, 152843, 5767.613, 14.4144
10718, 150456, 5767.552, 14.4142
10719, 147376, 5767.491, 14.4141
10720, 145684, 5767.430, 14.4139
10721, 145817, 5767.369, 14.4138
10722, 146682, 5767.308, 14.4136
10723, 147316, 5767.247, 14.4135
10724, 147424, 5767.185, 14.4133
10725, 146577, 5767.124, 14.4132
10726, 144330, 5767.063, 14.4130
10727, 141441, 5767.002, 14.4129
10728, 139675, 5766.941, 14.4127
10729, 139661, 5766.880, 14.4125
10730, 140014, 5766.819, 14.4124
10731, 139463, 5766.757, 14.4122
10732, 138895, 5766.696, 14.4121
10733, 140150, 5766.635, 14.4119
10734, 143425, 5766.574, 14.4118
10735, 147030, 5766.513, 14.4116
10736, 149353, 5766.452, 14.4115
10737, 149944, 5766.391, 14.4113
10738, 148999, 5766.330, 14.4112
10739, 147206, 5766.268, 14.4110
10740, 146127, 5766.207, 14.4109
10741, 147336, 5766.146, 14.4107
10742, 150590, 5766.085, 14.4106
10743, 153883, 5766.024, 14.4104
10744, 155894, 5765.963, 14.4103
10745, 157440, 5765.902, 14.4101
10746, 159750, 5765.841, 14.4099
10747, 162095, 5765.779, 14.4098
10748, 162436, 5765.718, 14.4096
10749, 160267, 5765.657, 14.4095
10750, 157615, 5765.596, 14.4093
10751, 156798, 5765.535, 14.4092
10752, 157892, 5765.474, 14.4090
10753, 159079, 5765.413, 14.4089
10754, 159114, 5765.351, 14.4087
10755, 158684, 5765.290, 14.4086
10756, 159222, 5765.229, 14.4084
10757, 160982, 5765.168, 14.4083
10758, 162795, 5765.107, 14.4081
10759, 163472, 5765.046, 14.4080
10760, 162924, 5764.985, 14.4078
10761, 161874, 5764.924, 14.4077
10762, 160893, 5764.862, 14.4075
10763, 159968, 5764.801, 14.4074
10764, 158738, 5764.740, 14.4072
10765, 156988, 5764.679, 14.4070
10766, 155045, 5764.618, 14.4069
10767, 153718, 5764.557, 14.4067
10768, 153493, 5764.496, 14.4066
10769, 153718, 5764.434, 14.4064
10770, 153066, 5764.373, 14.4063
10771, 151063, 5764.312, 14.4061
10772, 148720, 5764.251, 14.4060
10773, 147281, 5764.190, 14.4058
10774, 146855, 5764.129, 14.4057
10775, 146859, 5764.068, 14.4055
10776, 147275, 5764.007, 14.4054
10777, 148437, 5763.945, 14.4052
10778, 149595, 5763.884, 14.4051
10779, 148838, 5763.823, 14.4049
10780, 145073, 5763.762, 14.4048
10781, 139618, 5763.701, 14.4046
10782, 135214, 5763.640, 14.4044
10783, 133672, 5763.579, 14.4043
10784, 134773, 5763.517, 14.4041
10785, 137119, 5763.456, 14.4040
10786, 139523, 5763.395, 14.4038
10787, 141568, 5763.334, 14.4037
10788, 143442, 5763.273, 14.4035
10789, 145529, 5763.212, 14.4034
10790, 147973, 5763.151, 14.4032
10791, 150355, 5763.090, 14.4031
10792, 151911, 5763.028, 14.4029
10793, 152368, 5762.967, 14.4028
10794, 152536, 5762.906, 14.4026
10795, 153663, 5762.845, 14.4025
10796, 156013, 5762.784, 14.4023
10797, 158526, 5762.723, 14.4022
10798, 160240, 5762.662, 14.4020
10799, 161595, 5762.600, 14.4019
10800, 163580, 5762.539, 14.4017
10801, 165830, 5762.478, 14.4015
10802, 166580, 5762.417, 14.4014
10803, 164826, 5762.356, 14.4012
10804, 161699, 5762.295, 14.4011
10805, 159214, 5762.234, 14.4009
10806, 158387, 5762.173, 14.4008
10807, 159075, 5762.111, 14.4006
10808, 160776, 5762.050, 14.4005
10809, 162583, 5761.989, 14.4003
10810, 162958, 5761.928, 14.4002
10811, 160869, 5761.867, 14.4000
10812, 157152, 5761.806, 14.3999
10813, 153786, 5761.745, 14.3997
10814, 151792, 5761.683, 14.3996
10815, 150694, 5761.622, 14.3994
10816, 149992, 5761.561, 14.3993
10817, 150033, 5761.500, 14.3991
10818, 151061, 5761.439, 14.3989
10819, 152336, 5761.378, 14.3988
10820, 152809, 5761.317, 14.3986
10821, 152062, 5761.256, 14.3985
10822, 150205, 5761.194, 14.3983
10823, 147489, 5761.133, 14.3982
10824, 144523, 5761.072, 14.3980
10825, 142266, 5761.011, 14.3979
10826, 141233, 5760.950, 14.3977
10827, 141097, 5760.889, 14.3976
10828, 141477, 5760.828, 14.3974
10829, 142587, 5760.766, 14.3973
10830, 144547, 5760.705, 14.3971
10831, 146558, 5760.644, 14.3970
10832, 147590, 5760.583, 14.3968
10833, 147717, 5760.522, 14.3967
10834, 148018, 5760.461, 14.3965
10835, 149101, 5760.400, 14.3964
10836, 150302, 5760.339, 14.3962
10837, 150564, 5760.277, 14.3960
10838, 149688, 5760.216, 14.3959
10839, 148405, 5760.155, 14.3957
10840, 147351, 5760.094, 14.3956
10841, 146284, 5760.033, 14.3954
10842, 144523, 5759.972, 14.3953
10843, 142187, 5759.911, 14.3951
10844, 140600, 5759.849, 14.3950
10845, 141036, 5759.788, 14.3948
10846, 143191, 5759.727, 14.3947
10847, 145414, 5759.666, 14.3945
10848, 146470, 5759.605, 14.3944
10849, 146541, 5759.544, 14.3942
10850, 146436, 5759.483, 14.3941
10851, 146567, 5759.422, 14.3939
10852, 147110, 5759.360, 14.3938
10853, 148449, 5759.299, 14.3936
10854, 150774, 5759.238, 14.3934
10855, 153547, 5759.177, 14.3933
10856, 155902, 5759.116, 14.3931
10857, 157397, 5759.055, 14.3930
10858, 158117, 5758.994, 14.3928
10859, 158368, 5758.932, 14.3927
10860, 158562, 5758.871, 14.3925
10861, 158897, 5758.810, 14.3924
10862, 158733, 5758.749, 14.3922
10863, 156891, 5758.688, 14.3921
10864, 153126, 5758.627, 14.3919
10865, 148747, 5758.566, 14.3918
10866, 145194, 5758.505, 14.3916
10867, 142689, 5758.443, 14.3915
10868, 141144, 5758.382, 14.3913
10869, 141534, 5758.321, 14.3912
10870, 144890, 5758.260, 14.3910
10871, 150197, 5758.199, 14.3909
10872, 154837, 5758.138, 14.3907
10873, 157281, 5758.077, 14.3905
10874, 158078, 5758.015, 14.3904
10875, 158135, 5757.954, 14.3902
10876, 157604, 5757.893, 14.3901
10877, 156995, 5757.832, 14.3899
10878, 157641, 5757.771, 14.3898
10879, 159779, 5757.710, 14.3896
10880, 161275, 5757.649, 14.3895
10881, 159752, 5757.588, 14.3893
10882, 155521, 5757.526, 14.3892
10883, 151190, 5757.465, 14.3890
10884, 148704, 5757.404, 14.3889
10885, 147933, 5757.343, 14.3887
10886, 148007, 5757.282, 14.3886
10887, 148695, 5757.221, 14.3884
10888, 150067, 5757.160, 14.3883
10889, 151744, 5757.098, 14.3881
10890, 153152, 5757.037, 14.3879
10891, 154279, 5756.976, 14.3878
10892, 155759, 5756.915, 14.3876
10893, 158081, 5756.854, 14.3875
10894, 160612, 5756.793, 14.3873
10895, 161507, 5756.732, 14.3872
10896, 159264, 5756.671, 14.3870
10897, 154714, 5756.609, 14.3869
10898, 150814, 5756.548, 14.3867
10899, 149718, 5756.487, 14.3866
10900, 150529, 5756.426, 14.3864
10901, 150824, 5756.365, 14.3863
10902, 149937, 5756.304, 14.3861
10903, 149521, 5756.243, 14.3860
10904, 150987, 5756.181, 14.3858
10905, 153789, 5756.120, 14.3857
10906, 156638, 5756.059, 14.3855
10907, 159148, 5755.998, 14.3854
10908, 161520, 5755.937, 14.3852
10909, 163466, 5755.876, 14.3850
10910, 164376, 5755.815, 14.3849
10911, 164170, 5755.754, 14.3847
10912, 163285, 5755.692, 14.3846
10913, 162106, 5755.631, 14.3844
10914, 160853, 5755.570, 14.3843
10915, 159733, 5755.509, 14.3841
10916, 158678, 5755.448, 14.3840
10917, 157237, 5755.387, 14.3838
10918, 155185, 5755.326, 14.3837
10919, 152971, 5755.264, 14.3835
10920, 151223, 5755.203, 14.3834
10921, 150162, 5755.142, 14.3832
10922, 149867, 5755.081, 14.3831
10923, 150598, 5755.020, 14.3829
10924, 152242, 5754.959, 14.3828
10925, 153822, 5754.898, 14.3826
10926, 154285, 5754.837, 14.3824
10927, 153676, 5754.775, 14.3823
10928, 152956, 5754.714, 14.3821
10929, 152754, 5754.653, 14.3820
10930, 152855, 5754.592, 14.3818
10931, 152895, 5754.531, 14.3817
10932, 153039, 5754.470, 14.3815
10933, 153853, 5754.409, 14.3814
10934, 155712, 5754.348, 14.3812
10935, 158300, 5754.286, 14.3811
10936, 160536, 5754.225, 14.3809
10937, 161247, 5754.164, 14.3808
10938, 160222, 5754.103, 14.3806
10939, 158407, 5754.042, 14.3805
10940, 156920, 5753.981, 14.3803
10941, 156198, 5753.920, 14.3802
10942, 156153, 5753.858, 14.3800
10943, 156434, 5753.797, 14.3799
10944, 156229, 5753.736, 14.3797
10945, 154728, 5753.675, 14.3795
10946, 152395, 5753.614, 14.3794
10947, 150929, 5753.553, 14.3792
10948, 151093, 5753.492, 14.3791
10949, 151485, 5753.431, 14.3789
10950, 150656, 5753.369, 14.3788
10951, 149600, 5753.308, 14.3786
10952, 150558, 5753.247, 14.3785
10953, 153862, 5753.186, 14.3783
10954, 157709, 5753.125, 14.3782
10955, 160793, 5753.064, 14.3780
10956, 163191, 5753.003, 14.3779
10957, 164532, 5752.941, 14.3777
10958, 163494, 5752.880, 14.3776
10959, 159973, 5752.819, 14.3774
10960, 156034, 5752.758, 14.3773
10961, 153651, 5752.697, 14.3771
10962, 152774, 5752.636, 14.3769
10963, 152443, 5752.575, 14.3768
10964, 152382, 5752.514, 14.3766
10965, 152421, 5752.452, 14.3765
10966, 151761, 5752.391, 14.3763
10967, 150170, 5752.330, 14.3762
10968, 148835, 5752.269, 14.3760
10969, 148654, 5752.208, 14.3759
10970, 148635, 5752.147, 14.3757
10971, 147390, 5752.086, 14.3756
10972, 145357, 5752.024, 14.3754
10973, 144035, 5751.963, 14.3753
10974, 143832, 5751.902, 14.3751
10975, 144248, 5751.841, 14.3750
10976, 145507, 5751.780, 14.3748
10977, 148131, 5751.719, 14.3747
10978, 151193, 5751.658, 14.3745
10979, 152906, 5751.597, 14.3744
10980, 153062, 5751.535, 14.3742
10981, 153277, 5751.474, 14.3740
10982, 154543, 5751.413, 14.3739
10983, 155948, 5751.352, 14.3737
10984, 156217, 5751.291, 14.3736
10985, 155232, 5751.230, 14.3734
10986, 153657, 5751.169, 14.3733
10987, 152158, 5751.107, 14.3731
10988, 151397, 5751.046, 14.3730
10989, 151807, 5750.985, 14.3728
10990, 152966, 5750.924, 14.3727
10991, 153908, 5750.863, 14.3725
10992, 154206, 5750.802, 14.3724
10993, 153933, 5750.741, 14.3722
10994, 152807, 5750.680, 14.3721
10995, 150614, 5750.618, 14.3719
10996, 148430, 5750.557, 14.3718
10997, 147905, 5750.496, 14.3716
10998, 148952, 5750.435, 14.3714
10999, 149583, 5750.374, 14.3713
11000, 148566, 5750.313, 14.3711
11001, 146901, 5750.252, 14.3710
11002, 146029, 5750.190, 14.3708
11003, 145998, 5750.129, 14.3707
11004, 146323, 5750.068, 14.3705
11005, 147308, 5750.007, 14.3704
11006, 149210, 5749.946, 14.3702
11007, 151077, 5749.885, 14.3701
11008, 151855, 5749.824, 14.3699
11009, 152073, 5749.763, 14.3698
11010, 153139, 5749.701, 14.3696
11011, 155298, 5749.640, 14.3695
11012, 157463, 5749.579, 14.3693
11013, 158822, 5749.518, 14.3692
11014, 159482, 5749.457, 14.3690
11015, 159611, 5749.396, 14.3689
11016, 159142, 5749.335, 14.3687
11017, 158536, 5749.273, 14.3685
11018, 158868, 5749.212, 14.3684
11019, 160533, 5749.151, 14.3682
11020, 162263, 5749.090, 14.3681
11021, 161983, 5749.029, 14.3679
11022, 158771, 5748.968, 14.3678
11023, 153935, 5748.907, 14.3676
11024, 150035, 5748.846, 14.3675
11025, 148665, 5748.784, 14.3673
11026, 149189, 5748.723, 14.3672
11027, 149795, 5748.662, 14.3670
11028, 149478, 5748.601, 14.3669
11029, 148557, 5748.540, 14.3667
11030, 147642, 5748.479, 14.3666
11031, 147065, 5748.418, 14.3664
11032, 147309, 5748.356, 14.3663
11033, 148762, 5748.295, 14.3661
11034, 150644, 5748.234, 14.3659
11035, 151335, 5748.173, 14.3658
11036, 150421, 5748.112, 14.3656
11037, 149331, 5748.051, 14.3655
11038, 149102, 5747.990, 14.3653
11039, 148711, 5747.929, 14.3652
11040, 146947, 5747.867, 14.3650
11041, 145071, 5747.806, 14.3649
11042, 145823, 5747.745, 14.3647
11043, 149821, 5747.684, 14.3646
11044, 154461, 5747.623, 14.3644
11045, 156729, 5747.562, 14.3643
11046, 156060, 5747.501, 14.3641
11047, 154080, 5747.439, 14.3640
11048, 152497, 5747.378, 14.3638
11049, 151857, 5747.317, 14.3637
11050, 151729, 5747.256, 14.3635
11051, 151414, 5747.195, 14.3634
11052, 150572, 5747.134, 14.3632
11053, 149531, 5747.073, 14.3630
11054, 149142, 5747.012, 14.3629
11055, 150342, 5746.950, 14.3627
11056, 153687, 5746.889, 14.3626
11057, 158822, 5746.828, 14.3624
11058, 164245, 5746.767, 14.3623
11059, 168144, 5746.706, 14.3621
11060, 169883, 5746.645, 14.3620
11061, 170229, 5746.584, 14.3618
11062, 169837, 5746.522, 14.3617
11063, 168260, 5746.461, 14.3615
11064, 165101, 5746.400, 14.3614
11065, 161307, 5746.339, 14.3612
11066, 158174, 5746.278, 14.3611
11067, 155542, 5746.217, 14.3609
11068, 152288, 5746.156, 14.3608
11069, 148499, 5746.095, 14.3606
11070, 145799, 5746.033, 14.3604
11071, 145258, 5745.972, 14.3603
11072, 146143, 5745.911, 14.3601
11073, 147183, 5745.850, 14.3600
11074, 148062, 5745.789, 14.3598
11075, 149006, 5745.728, 14.3597
11076, 149717, 5745.667, 14.3595
11077, 149581, 5745.605, 14.3594
11078, 148633, 5745.544, 14.3592
11079, 147781, 5745.483, 14.3591
11080, 148174, 5745.422, 14.3589
11081, 150527, 5745.361, 14.3588
11082, 154616, 5745.300, 14.3586
11083, 159119, 5745.239, 14.3585
11084, 162349, 5745.178, 14.3583
11085, 163594, 5745.116, 14.3582
11086, 163546, 5745.055, 14.3580
11087, 163231, 5744.994, 14.3578
11088, 162934, 5744.933, 14.3577
11089, 162445, 5744.872, 14.3575
11090, 161855, 5744.811, 14.3574
11091, 161433, 5744.750, 14.3572
11092, 160964, 5744.688, 14.3571
11093, 159884, 5744.627, 14.3569
11094, 158238, 5744.566, 14.3568
11095, 157015, 5744.505, 14.3566
11096, 157292, 5744.444, 14.3565
11097, 159234, 5744.383, 14.3563
11098, 162111, 5744.322, 14.3562
11099, 164980, 5744.261, 14.3560
11100, 167074, 5744.199, 14.3559
11101, 167721, 5744.138, 14.3557
11102, 166508, 5744.077, 14.3556
11103, 163764, 5744.016, 14.3554
11104, 160546, 5743.955, 14.3553
11105, 157782, 5743.894, 14.3551
11106, 155605, 5743.833, 14.3549
11107, 153851, 5743.772, 14.3548
11108, 152803, 5743.710, 14.3546
11109, 152828, 5743.649, 14.3545
11110, 153537, 5743.588, 14.3543
11111, 154086, 5743.527, 14.3542
11112, 154291, 5743.466, 14.3540
11113, 154542, 5743.405, 14.3539
11114, 154590, 5743.344, 14.3537
11115, 153607, 5743.282, 14.3536
11116, 151882, 5743.221, 14.3534
11117, 151159, 5743.160, 14.3533
11118, 152371, 5743.099, 14.3531
11119, 154030, 5743.038, 14.3530
11120, 154143, 5742.977, 14.3528
11121, 152984, 5742.916, 14.3527
11122, 152569, 5742.855, 14.3525
11123, 153760, 5742.793, 14.3523
11124, 155409, 5742.732, 14.3522
11125, 156345, 5742.671, 14.3520
11126, 156728, 5742.610, 14.3519
11127, 157091, 5742.549, 14.3517
11128, 157270, 5742.488, 14.3516
11129, 156869, 5742.427, 14.3514
11130, 155961, 5742.365, 14.3513
11131, 154858, 5742.304, 14.3511
11132, 153781, 5742.243, 14.3510
11133, 153079, 5742.182, 14.3508
11134, 153094, 5742.121, 14.3507
11135, 153591, 5742.060, 14.3505
11136, 153971, 5741.999, 14.3504
11137, 154298, 5741.938, 14.3502
11138, 155355, 5741.876, 14.3501
11139, 157351, 5741.815, 14.3499
11140, 159266, 5741.754, 14.3498
11141, 159906, 5741.693, 14.3496
11142, 159071, 5741.632, 14.3494
11143, 157416, 5741.571, 14.3493
11144, 155746, 5741.510, 14.3491
11145, 154663, 5741.448, 14.3490
11146, 154268, 5741.387, 14.3488
11147, 153965, 5741.326, 14.3487
11148, 153192, 5741.265, 14.3485
11149, 152506, 5741.204, 14.3484
11150, 153033, 5741.143, 14.3482
11151, 154667, 5741.082, 14.3481
11152, 155969, 5741.021, 14.3479
11153, 156458, 5740.959, 14.3478
11154, 157737, 5740.898, 14.3476
11155, 161169, 5740.837, 14.3475
11156, 165197, 5740.776, 14.3473
11157, 166466, 5740.715, 14.3472
11158, 163572, 5740.654, 14.3470
11159, 158712, 5740.593, 14.3468
11160, 155542, 5740.531, 14.3467
11161, 156018, 5740.470, 14.3465
11162, 159240, 5740.409, 14.3464
11163, 162629, 5740.348, 14.3462
11164, 164099, 5740.287, 14.3461
11165, 163541, 5740.226, 14.3459
11166, 162360, 5740.165, 14.3458
11167, 161565, 5740.104, 14.3456
11168, 160761, 5740.042, 14.3455
11169, 159296, 5739.981, 14.3453
11170, 157552, 5739.920, 14.3452
11171, 156263, 5739.859, 14.3450
11172, 155086, 5739.798, 14.3449
11173, 153093, 5739.737, 14.3447
11174, 150614, 5739.676, 14.3446
11175, 149269, 5739.614, 14.3444
11176, 149784, 5739.553, 14.3443
11177, 150793, 5739.492, 14.3441
11178, 150587, 5739.431, 14.3439
11179, 149343, 5739.370, 14.3438
11180, 148765, 5739.309, 14.3436
11181, 149789, 5739.248, 14.3435
11182, 151509, 5739.187, 14.3433
11183, 152485, 5739.125, 14.3432
11184, 152393, 5739.064, 14.3430
11185, 152019, 5739.003, 14.3429
11186, 152068, 5738.942, 14.3427
11187, 152523, 5738.881, 14.3426
11188, 152988, 5738.820, 14.3424
11189, 153018, 5738.759, 14.3423
11190, 151946, 5738.697, 14.3421
11191, 149084, 5738.636, 14.3420
11192, 144707, 5738.575, 14.3418
11193, 140502, 5738.514, 14.3417
11194, 138290, 5738.453, 14.3415
11195, 138321, 5738.392, 14.3413
11196, 139490, 5738.331, 14.3412
11197, 141131, 5738.270, 14.3410
11198, 143660, 5738.208, 14.3409
11199, 147111, 5738.147, 14.3407
11200, 150024, 5738.086, 14.3406
11201, 150668, 5738.025, 14.3404
11202, 148997, 5737.964, 14.3403
11203, 146679, 5737.903, 14.3401
11204, 145400, 5737.842, 14.3400
11205, 145651, 5737.780, 14.3398
11206, 146887, 5737.719, 14.3397
11207, 148213, 5737.658, 14.3395
11208, 149047, 5737.597, 14.3394
11209, 149624, 5737.536, 14.3392
11210, 150777, 5737.475, 14.3391
11211, 152751, 5737.414, 14.3389
11212, 154481, 5737.353, 14.3388
11213, 154613, 5737.291, 14.3386
11214, 152983, 5737.230, 14.3384
11215, 150444, 5737.169, 14.3383
11216, 147538, 5737.108, 14.3381
11217, 144355, 5737.047, 14.3380
11218, 141741, 5736.986, 14.3378
11219, 141446, 5736.925, 14.3377
11220, 144420, 5736.863, 14.3375
11221, 149552, 5736.802, 14.3374
11222, 154640, 5736.741, 14.3372
11223, 158106, 5736.680, 14.3371
11224, 159434, 5736.619, 14.3369
11225, 158703, 5736.558, 14.3368
11226, 156588, 5736.497, 14.3366
11227, 154428, 5736.436, 14.3365
11228, 153264, 5736.374, 14.3363
11229, 152751, 5736.313, 14.3362
11230, 151748, 5736.252, 14.3360
11231, 150138, 5736.191, 14.3358
11232, 149324, 5736.130, 14.3357
11233, 150527, 5736.069, 14.3355
11234, 153113, 5736.008, 14.3354
11235, 155125, 5735.946, 14.3352
11236, 155231, 5735.885, 14.3351
11237, 153790, 5735.824, 14.3349
11238, 152200, 5735.763, 14.3348
11239, 151615, 5735.702, 14.3346
11240, 152099, 5735.641, 14.3345
11241, 152534, 5735.580, 14.3343
11242, 151384, 5735.519, 14.3342
11243, 148082, 5735.457, 14.3340
11244, 143857, 5735.396, 14.3339
11245, 140842, 5735.335, 14.3337
11246, 140187, 5735.274, 14.3336
11247, 141362, 5735.213, 14.3334
11248, 143306, 5735.152, 14.3333
11249, 145637, 5735.091, 14.3331
11250, 148293, 5735.029, 14.3329
11251, 150544, 5734.968, 14.3328
11252, 151205, 5734.907, 14.3326
11253, 149919, 5734.846, 14.3325
11254, 147687, 5734.785, 14.3323
11255, 145911, 5734.724, 14.3322
11256, 145196, 5734.663, 14.3320
11257, 145203, 5734.602, 14.3319
11258, 145452, 5734.540, 14.3317
11259, 146100, 5734.479, 14.3316
11260, 147844, 5734.418, 14.3314
11261, 150900, 5734.357, 14.3313
11262, 154104, 5734.296, 14.3311
11263, 155536, 5734.235, 14.3310
11264, 154457, 5734.174, 14.3308
11265, 152327, 5734.112, 14.3307
11266, 151410, 5734.051, 14.3305
11267, 152521, 5733.990, 14.3303
11268, 154565, 5733.929, 14.3302
11269, 155921, 5733.868, 14.3300
11270, 155608, 5733.807, 14.3299
11271, 153393, 5733.746, 14.3297
11272, 149776, 5733.685, 14.3296
11273, 146063, 5733.623, 14.3294
11274, 143604, 5733.562, 14.3293
11275, 142673, 5733.501, 14.3291
11276, 142591, 5733.440, 14.3290
11277, 142985, 5733.379, 14.3288
11278, 144137, 5733.318, 14.3287
11279, 145999, 5733.257, 14.3285
11280, 147868, 5733.195, 14.3284
11281, 149374, 5733.134, 14.3282
11282, 150833, 5733.073, 14.3281
11283, 152227, 5733.012, 14.3279
11284, 152836, 5732.951, 14.3278
11285, 152527, 5732.890, 14.3276
11286, 152308, 5732.829, 14.3274
11287, 152753, 5732.768, 14.3273
11288, 152907, 5732.706, 14.3271
11289, 151949, 5732.645, 14.3270
11290, 151041, 5732.584, 14.3268
11291, 152043, 5732.523, 14.3267
11292, 154910, 5732.462, 14.3265
11293, 157909, 5732.401, 14.3264
11294, 160157, 5732.340, 14.3262
11295, 162323, 5732.279, 14.3261
11296, 164843, 5732.217, 14.3259
11297, 167102, 5732.156, 14.3258
11298, 168789, 5732.095, 14.3256
11299, 170456, 5732.034, 14.3255
11300, 172028, 5731.973, 14.3253
11301, 172184, 5731.912, 14.3252
11302, 170252, 5731.851, 14.3250
11303, 167603, 5731.789, 14.3248
11304, 165961, 5731.728, 14.3247
11305, 165009, 5731.667, 14.3245
11306, 162968, 5731.606, 14.3244
11307, 159176, 5731.545, 14.3242
11308, 154935, 5731.484, 14.3241
11309, 151859, 5731.423, 14.3239
11310, 150373, 5731.362, 14.3238
11311, 149920, 5731.300, 14.3236
11312, 149836, 5731.239, 14.3235
11313, 149782, 5731.178, 14.3233
11314, 149817, 5731.117, 14.3232
11315, 150252, 5731.056, 14.3230
11316, 151087, 5730.995, 14.3229
11317, 151729, 5730.934, 14.3227
11318, 151615, 5730.872, 14.3226
11319, 151031, 5730.811, 14.3224
11320, 150760, 5730.750, 14.3223
11321, 151098, 5730.689, 14.3221
11322, 151781, 5730.628, 14.3219
11323, 152749, 5730.567, 14.3218
11324, 154195, 5730.506, 14.3216
11325, 155765, 5730.445, 14.3215
11326, 156499, 5730.383, 14.3213
11327, 155966, 5730.322, 14.3212
11328, 154811, 5730.261, 14.3210
11329, 153942, 5730.200, 14.3209
11330, 153787, 5730.139, 14.3207
11331, 154630, 5730.078, 14.3206
11332, 156718, 5730.017, 14.3204
11333, 159369, 5729.955, 14.3203
11334, 160842, 5729.894, 14.3201
11335, 160241, 5729.833, 14.3200
11336, 159016, 5729.772, 14.3198
11337, 159367, 5729.711, 14.3197
11338, 161363, 5729.650, 14.3195
11339, 163021, 5729.589, 14.3193
11340, 163227, 5729.528, 14.3192
11341, 163035, 5729.466, 14.3190
11342, 163538, 5729.405, 14.3189
11343, 163980, 5729.344, 14.3187
11344, 163089, 5729.283, 14.3186
11345, 161157, 5729.222, 14.3184
11346, 159374, 5729.161, 14.3183
11347, 157778, 5729.100, 14.3181
11348, 155444, 5729.038, 14.3180
11349, 152535, 5728.977, 14.3178
11350, 150598, 5728.916, 14.3177
11351, 150521, 5728.855, 14.3175
11352, 151410, 5728.794, 14.3174
11353, 152010, 5728.733, 14.3172
11354, 152240, 5728.672, 14.3171
11355, 152701, 5728.611, 14.3169
11356, 153401, 5728.549, 14.3168
11357, 153717, 5728.488, 14.3166
11358, 153213, 5728.427, 14.3164
11359, 151940, 5728.366, 14.3163
11360, 150240, 5728.305, 14.3161
11361, 148679, 5728.244, 14.3160
11362, 147820, 5728.183, 14.3158
11363, 147597, 5728.121, 14.3157
11364, 147168, 5728.060, 14.3155
11365, 145832, 5727.999, 14.3154
11366, 143948, 5727.938, 14.3152
11367, 142609, 5727.877, 14.3151
11368, 142559, 5727.816, 14.3149
11369, 143733, 5727.755, 14.3148
11370, 145709, 5727.694, 14.3146
11371, 148258, 5727.632, 14.3145
11372, 151334, 5727.571, 14.3143
11373, 154595, 5727.510, 14.3142
11374, 157093, 5727.449, 14.3140
11375, 157836, 5727.388, 14.3138
11376, 156860, 5727.327, 14.3137
11377, 155335, 5727.266, 14.3135
11378, 154078, 5727.204, 14.3134
11379, 152493, 5727.143, 14.3132
11380, 149876, 5727.082, 14.3131
11381, 147376, 5727.021, 14.3129
11382, 147170, 5726.960, 14.3128
11383, 149470, 5726.899, 14.3126
11384, 151819, 5726.838, 14.3125
11385, 152127, 5726.777, 14.3123
11386, 151134, 5726.715, 14.3122
11387, 150897, 5726.654, 14.3120
11388, 151977, 5726.593, 14.3119
11389, 153505, 5726.532, 14.3117
11390, 155147, 5726.471, 14.3116
11391, 157220, 5726.410, 14.3114
11392, 159082, 5726.349, 14.3113
11393, 159126, 5726.287, 14.3111
11394, 156887, 5726.226, 14.3109
11395, 154029, 5726.165, 14.3108
11396, 152669, 5726.104, 14.3106
11397, 153344, 5726.043, 14.3105
11398, 154913, 5725.982, 14.3103
11399, 155859, 5725.921, 14.3102
11400, 155376, 5725.860, 14.3100
11401, 153739, 5725.798, 14.3099
11402, 151966, 5725.737, 14.3097
11403, 150941, 5725.676, 14.3096
11404, 150738, 5725.615, 14.3094
11405, 150936, 5725.554, 14.3093
11406, 151258, 5725.493, 14.3091
11407, 151559, 5725.432, 14.3090
11408, 151605, 5725.370, 14.3088
11409, 151497, 5725.309, 14.3087
11410, 151945, 5725.248, 14.3085
11411, 153266, 5725.187, 14.3083
11412, 154405, 5725.126, 14.3082
11413, 154018, 5725.065, 14.3080
11414, 152481, 5725.004, 14.3079
11415, 151682, 5724.943, 14.3077
11416, 152568, 5724.881, 14.3076
11417, 153982, 5724.820, 14.3074
11418, 154345, 5724.759, 14.3073
11419, 153539, 5724.698, 14.3071
11420, 152485, 5724.637, 14.3070
11421, 151752, 5724.576, 14.3068
11422, 151331, 5724.515, 14.3067
11423, 151210, 5724.453, 14.3065
11424, 151341, 5724.392, 14.3064
11425, 151397, 5724.331, 14.3062
11426, 151249, 5724.270, 14.3061
11427, 151363, 5724.209, 14.3059
11428, 152029, 5724.148, 14.3058
11429, 152464, 5724.087, 14.3056
11430, 151482, 5724.026, 14.3054
11431, 149045, 5723.964, 14.3053
11432, 146509, 5723.903, 14.3051
11433, 145222, 5723.842, 14.3050
11434, 145449, 5723.781, 14.3048
11435, 146839, 5723.720, 14.3047
11436, 149256, 5723.659, 14.3045
11437, 152504, 5723.598, 14.3044
11438, 155527, 5723.536, 14.3042
11439, 156732, 5723.475, 14.3041
11440, 155507, 5723.414, 14.3039
11441, 153036, 5723.353, 14.3038
11442, 151178, 5723.292, 14.3036
11443, 150700, 5723.231, 14.3035
11444, 151082, 5723.170, 14.3033
11445, 151815, 5723.109, 14.3032
11446, 153084, 5723.047, 14.3030
11447, 154983, 5722.986, 14.3028
11448, 156917, 5722.925, 14.3027
11449, 158354, 5722.864, 14.3025
11450, 159496, 5722.803, 14.3024
11451, 160544, 5722.742, 14.3022
11452, 160850, 5722.681, 14.3021
11453, 159761, 5722.619, 14.3019
11454, 157941, 5722.558, 14.3018
11455, 156874, 5722.497, 14.3016
11456, 157102, 5722.436, 14.3015
11457, 157897, 5722.375, 14.3013
11458, 158598, 5722.314, 14.3012
11459, 159299, 5722.253, 14.3010
11460, 160102, 5722.192, 14.3009
11461, 160761, 5722.130, 14.3007
11462, 161275, 5722.069, 14.3006
11463, 161825, 5722.008, 14.3004
11464, 161705, 5721.947, 14.3003
11465, 159430, 5721.886, 14.3001
11466, 154804, 5721.825, 14.2999
11467, 150061, 5721.764, 14.2998
11468, 147921, 5721.702, 14.2996
11469, 148761, 5721.641, 14.2995
11470, 150477, 5721.580, 14.2993
11471, 150914, 5721.519, 14.2992
11472, 149718, 5721.458, 14.2990
11473, 147973, 5721.397, 14.2989
11474, 146857, 5721.336, 14.2987
11475, 146938, 5721.275, 14.2986
11476, 148250, 5721.213, 14.2984
11477, 150545, 5721.152, 14.2983
11478, 153331, 5721.091, 14.2981
11479, 155843, 5721.030, 14.2980
11480, 157294, 5720.969, 14.2978
11481, 157461, 5720.908, 14.2977
11482, 156870, 5720.847, 14.2975
11483, 156113, 5720.786, 14.2973
11484, 155209, 5720.724, 14.2972
11485, 154129, 5720.663, 14.2970
11486, 153702, 5720.602, 14.2969
11487, 155015, 5720.541, 14.2967
11488, 157694, 5720.480, 14.2966
11489, 159714, 5720.419, 14.2964
11490, 159523, 5720.358, 14.2963
11491, 157733, 5720.296, 14.2961
11492, 156131, 5720.235, 14.2960
11493, 155572, 5720.174, 14.2958
11494, 155581, 5720.113, 14.2957
11495, 155503, 5720.052, 14.2955
11496, 155160, 5719.991, 14.2954
11497, 154519, 5719.930, 14.2952
11498, 153582, 5719.869, 14.2951
11499, 152745, 5719.807, 14.2949
11500, 152594, 5719.746, 14.2948
11501, 153089, 5719.685, 14.2946
11502, 153442, 5719.624, 14.2944
11503, 153075, 5719.563, 14.2943
11504, 152352, 5719.502, 14.2941
11505, 151973, 5719.441, 14.2940
11506, 151816, 5719.379, 14.2938
11507, 150865, 5719.318, 14.2937
11508, 148517, 5719.257, 14.2935
11509, 145700, 5719.196, 14.2934
11510, 144196, 5719.135, 14.2932
11511, 144732, 5719.074, 14.2931
11512, 146199, 5719.013, 14.2929
11513, 147146, 5718.952, 14.2928
11514, 147657, 5718.890, 14.2926
11515, 149019, 5718.829, 14.2925
11516, 151666, 5718.768, 14.2923
11517, 154253, 5718.707, 14.2922
11518, 155062, 5718.646, 14.2920
11519, 153809, 5718.585, 14.2918
11520, 151803, 5718.524, 14.2917
11521, 150736, 5718.462, 14.2915
11522, 151468, 5718.401, 14.2914
11523, 153425, 5718.340, 14.2912
11524, 154918, 5718.279, 14.2911
11525, 154487, 5718.218, 14.2909
11526, 152336, 5718.157, 14.2908
11527, 150180, 5718.096, 14.2906
11528, 149464, 5718.035, 14.2905
11529, 150068, 5717.973, 14.2903
11530, 150802, 5717.912, 14.2902
11531, 150679, 5717.851, 14.2900
11532, 149524, 5717.790, 14.2899
11533, 147982, 5717.729, 14.2897
11534, 147208, 5717.668, 14.2896
11535, 147978, 5717.607, 14.2894
11536, 149706, 5717.545, 14.2893
11537, 150933, 5717.484, 14.2891
11538, 151160, 5717.423, 14.2889
11539, 151557, 5717.362, 14.2888
11540, 153388, 5717.301, 14.2886
11541, 156338, 5717.240, 14.2885
11542, 159045, 5717.179, 14.2883
11543, 160651, 5717.118, 14.2882
11544, 161154, 5717.056, 14.2880
11545, 160724, 5716.995, 14.2879
11546, 159630, 5716.934, 14.2877
11547, 158562, 5716.873, 14.2876
11548, 158151, 5716.812, 14.2874
11549, 158205, 5716.751, 14.2873
11550, 158118, 5716.690, 14.2871
11551, 157932, 5716.628, 14.2870
11552, 158362, 5716.567, 14.2868
11553, 159816, 5716.506, 14.2867
11554, 162019, 5716.445, 14.2865
11555, 164549, 5716.384, 14.2863
11556, 167103, 5716.323, 14.2862
11557, 169235, 5716.262, 14.2860
11558, 170445, 5716.201, 14.2859
11559, 170708, 5716.139, 14.2857
11560, 170413, 5716.078, 14.2856
11561, 169658, 5716.017, 14.2854
11562, 168074, 5715.956, 14.2853
11563, 165565, 5715.895, 14.2851
11564, 162822, 5715.834, 14.2850
11565, 160766, 5715.773, 14.2848
11566, 159559, 5715.711, 14.2847
11567, 158369, 5715.650, 14.2845
11568, 156223, 5715.589, 14.2844
11569, 153132, 5715.528, 14.2842
11570, 150368, 5715.467, 14.2841
11571, 149463, 5715.406, 14.2839
11572, 150900, 5715.345, 14.2838
11573, 153817, 5715.284, 14.2836
11574, 156813, 5715.222, 14.2834
11575, 158752, 5715.161, 14.2833
11576, 159176, 5715.100, 14.2831
11577, 158670, 5715.039, 14.2830
11578, 158728, 5714.978, 14.2828
11579, 160334, 5714.917, 14.2827
11580, 162458, 5714.856, 14.2825
11581, 162904, 5714.794, 14.2824
11582, 160938, 5714.733, 14.2822
11583, 158171, 5714.672, 14.2821
11584, 156370, 5714.611, 14.2819
11585, 155536, 5714.550, 14.2818
11586, 154889, 5714.489, 14.2816
11587, 154567, 5714.428, 14.2815
11588, 155144, 5714.367, 14.2813
11589, 156188, 5714.305, 14.2812
11590, 156661, 5714.244, 14.2810
11591, 156333, 5714.183, 14.2808
11592, 155716, 5714.122, 14.2807
11593, 155029, 5714.061, 14.2805
11594, 154355, 5714.000, 14.2804
11595, 154321, 5713.939, 14.2802
11596, 155313, 5713.877, 14.2801
11597, 156370, 5713.816, 14.2799
11598, 156206, 5713.755, 14.2798
11599, 155068, 5713.694, 14.2796
11600, 154168, 5713.633, 14.2795
11601, 153502, 5713.572, 14.2793
11602, 151907, 5713.511, 14.2792
11603, 149329, 5713.450, 14.2790
11604, 147301, 5713.388, 14.2789
11605, 146735, 5713.327, 14.2787
11606, 146811, 5713.266, 14.2786
11607, 146619, 5713.205, 14.2784
11608, 146433, 5713.144, 14.2782
11609, 146660, 5713.083, 14.2781
11610, 146940, 5713.022, 14.2779
11611, 147179, 5712.960, 14.2778
11612, 148244, 5712.899, 14.2776
11613, 150621, 5712.838, 14.2775
11614, 153458, 5712.777, 14.2773
11615, 155908, 5712.716, 14.2772
11616, 158363, 5712.655, 14.2770
11617, 161187, 5712.594, 14.2769
11618, 163216, 5712.533, 14.2767
11619, 162943, 5712.471, 14.2766
11620, 160635, 5712.410, 14.2764
11621, 158015, 5712.349, 14.2763
11622, 156275, 5712.288, 14.2761
11623, 155571, 5712.227, 14.2760
11624, 155979, 5712.166, 14.2758
11625, 157518, 5712.105, 14.2757
11626, 159358, 5712.043, 14.2755
11627, 160357, 5711.982, 14.2753
11628, 160521, 5711.921, 14.2752
11629, 160842, 5711.860, 14.2750
11630, 161565, 5711.799, 14.2749
11631, 161750, 5711.738, 14.2747
11632, 160759, 5711.677, 14.2746
11633, 159093, 5711.616, 14.2744
11634, 157354, 5711.554, 14.2743
11635, 155418, 5711.493, 14.2741
11636, 153184, 5711.432, 14.2740
11637, 151294, 5711.371, 14.2738
11638, 150377, 5711.310, 14.2737
11639, 150238, 5711.249, 14.2735
11640, 150537, 5711.188, 14.2734
11641, 151684, 5711.126, 14.2732
11642, 154204, 5711.065, 14.2731
11643, 157504, 5711.004, 14.2729
11644, 160198, 5710.943, 14.2727
11645, 161610, 5710.882, 14.2726
11646, 162163, 5710.821, 14.2724
11647, 162262, 5710.760, 14.2723
11648, 161683, 5710.699, 14.2721
11649, 160356, 5710.637, 14.2720
11650, 158903, 5710.576, 14.2718
11651, 157707, 5710.515, 14.2717
11652, 156049, 5710.454, 14.2715
11653, 153046, 5710.393, 14.2714
11654, 149240, 5710.332, 14.2712
11655, 146396, 5710.271, 14.2711
11656, 145627, 5710.210, 14.2709
11657, 146440, 5710.148, 14.2708
11658, 147742, 5710.087, 14.2706
11659, 148977, 5710.026, 14.2705
11660, 149856, 5709.965, 14.2703
11661, 149840, 5709.904, 14.2702
11662, 148658, 5709.843, 14.2700
11663, 147014, 5709.782, 14.2698
11664, 146017, 5709.720, 14.2697
11665, 146070, 5709.659, 14.2695
11666, 146813, 5709.598, 14.2694
11667, 147920, 5709.537, 14.2692
11668, 149390, 5709.476, 14.2691
11669, 151204, 5709.415, 14.2689
11670, 153180, 5709.354, 14.2688
11671, 154962, 5709.293, 14.2686
11672, 155800, 5709.231, 14.2685
11673, 154927, 5709.170, 14.2683
11674, 152883, 5709.109, 14.2682
11675, 151820, 5709.048, 14.2680
11676, 153246, 5708.987, 14.2679
11677, 155655, 5708.926, 14.2677
11678, 155847, 5708.865, 14.2676
11679, 152818, 5708.803, 14.2674
11680, 149001, 5708.742, 14.2672
11681, 147159, 5708.681, 14.2671
11682, 147263, 5708.620, 14.2669
11683, 147257, 5708.559, 14.2668
11684, 145868, 5708.498, 14.2666
11685, 143624, 5708.437, 14.2665
11686, 141759, 5708.376, 14.2663
11687, 141154, 5708.314, 14.2662
11688, 142021, 5708.253, 14.2660
11689, 143788, 5708.192, 14.2659
11690, 145535, 5708.131, 14.2657
11691, 147064, 5708.070, 14.2656
11692, 149072, 5708.009, 14.2654
11693, 151683, 5707.948, 14.2653
11694, 153473, 5707.886, 14.2651
11695, 152939, 5707.825, 14.2650
11696, 150500, 5707.764, 14.2648
11697, 147931, 5707.703, 14.2647
11698, 146070, 5707.642, 14.2645
11699, 144349, 5707.581, 14.2643
11700, 142654, 5707.520, 14.2642
11701, 142315, 5707.459, 14.2640
11702, 144519, 5707.397, 14.2639
11703, 148537, 5707.336, 14.2637
11704, 152298, 5707.275, 14.2636
11705, 154415, 5707.214, 14.2634
11706, 155071, 5707.153, 14.2633
11707, 155212, 5707.092, 14.2631
11708, 155469, 5707.031, 14.2630
11709, 155924, 5706.969, 14.2628
11710, 156427, 5706.908, 14.2627
11711, 156826, 5706.847, 14.2625
11712, 156848, 5706.786, 14.2624
11713, 155989, 5706.725, 14.2622
11714, 153809, 5706.664, 14.2621
11715, 150519, 5706.603, 14.2619
11716, 147156, 5706.542, 14.2617
11717, 144905, 5706.480, 14.2616
11718, 144196, 5706.419, 14.2614
11719, 144506, 5706.358, 14.2613
11720, 144945, 5706.297, 14.2611
11721, 144964, 5706.236, 14.2610
11722, 144654, 5706.175, 14.2608
11723, 144583, 5706.114, 14.2607
11724, 145292, 5706.052, 14.2605
11725, 146826, 5705.991, 14.2604
11726, 148770, 5705.930, 14.2602
11727, 150811, 5705.869, 14.2601
11728, 153060, 5705.808, 14.2599
11729, 155643, 5705.747, 14.2598
11730, 158185, 5705.686, 14.2596
11731, 159981, 5705.625, 14.2595
11732, 160682, 5705.563, 14.2593
11733, 160666, 5705.502, 14.2592
11734, 160790, 5705.441, 14.2590
11735, 161819, 5705.380, 14.2588
11736, 163863, 5705.319, 14.2587
11737, 166103, 5705.258, 14.2585
11738, 167206, 5705.197, 14.2584
11739, 166321, 5705.135, 14.2582
11740, 163793, 5705.074, 14.2581
11741, 160892, 5705.013, 14.2579
11742, 158851, 5704.952, 14.2578
11743, 158092, 5704.891, 14.2576
11744, 158104, 5704.830, 14.2575
11745, 157999, 5704.769, 14.2573
11746, 157307, 5704.708, 14.2572
11747, 156296, 5704.646, 14.2570
11748, 155433, 5704.585, 14.2569
11749, 154728, 5704.524, 14.2567
11750, 153992, 5704.463, 14.2566
11751, 153556, 5704.402, 14.2564
11752, 154007, 5704.341, 14.2562
11753, 155074, 5704.280, 14.2561
11754, 155537, 5704.218, 14.2559
11755, 154658, 5704.157, 14.2558
11756, 153061, 5704.096, 14.2556
11757, 151698, 5704.035, 14.2555
11758, 150557, 5703.974, 14.2553
11759, 149101, 5703.913, 14.2552
11760, 147557, 5703.852, 14.2550
11761, 146854, 5703.791, 14.2549
11762, 147442, 5703.729, 14.2547
11763, 148847, 5703.668, 14.2546
11764, 150390, 5703.607, 14.2544
11765, 151679, 5703.546, 14.2543
11766, 152490, 5703.485, 14.2541
11767, 152803, 5703.424, 14.2540
11768, 153036, 5703.363, 14.2538
11769, 153642, 5703.301, 14.2537
11770, 154411, 5703.240, 14.2535
11771, 154649, 5703.179, 14.2533
11772, 154123, 5703.118, 14.2532
11773, 153372, 5703.057, 14.2530
11774, 153084, 5702.996, 14.2529
11775, 153653, 5702.935, 14.2527
11776, 155313, 5702.874, 14.2526
11777, 157998, 5702.812, 14.2524
11778, 160859, 5702.751, 14.2523
11779, 162487, 5702.690, 14.2521
11780, 162052, 5702.629, 14.2520
11781, 159968, 5702.568, 14.2518
11782, 157318, 5702.507, 14.2517
11783, 154989, 5702.446, 14.2515
11784, 153497, 5702.384, 14.2514
11785, 153070, 5702.323, 14.2512
11786, 153440, 5702.262, 14.2511
11787, 153826, 5702.201, 14.2509
11788, 153492, 5702.140, 14.2507
11789, 152258, 5702.079, 14.2506
11790, 150399, 5702.018, 14.2504
11791, 148388, 5701.957, 14.2503
11792, 147043, 5701.895, 14.2501
11793, 147486, 5701.834, 14.2500
11794, 150372, 5701.773, 14.2498
11795, 155032, 5701.712, 14.2497
11796, 159736, 5701.651, 14.2495
11797, 163012, 5701.590, 14.2494
11798, 164600, 5701.529, 14.2492
11799, 165155, 5701.467, 14.2491
11800, 165237, 5701.406, 14.2489
11801, 164869, 5701.345, 14.2488
11802, 163980, 5701.284, 14.2486
11803, 162908, 5701.223, 14.2485
11804, 162101, 5701.162, 14.2483
11805, 161434, 5701.101, 14.2482
11806, 160259, 5701.040, 14.2480
11807, 158299, 5700.978, 14.2478
11808, 156147, 5700.917, 14.2477
11809, 154647, 5700.856, 14.2475
11810, 154098, 5700.795, 14.2474
11811, 154345, 5700.734, 14.2472
11812, 155284, 5700.673, 14.2471
11813, 156704, 5700.612, 14.2469
11814, 157793, 5700.550, 14.2468
11815, 157487, 5700.489, 14.2466
11816, 155621, 5700.428, 14.2465
11817, 153346, 5700.367, 14.2463
11818, 152169, 5700.306, 14.2462
11819, 152679, 5700.245, 14.2460
11820, 154220, 5700.184, 14.2459
11821, 155596, 5700.123, 14.2457
11822, 155997, 5700.061, 14.2456
11823, 155531, 5700.000, 14.2454
11824, 155029, 5699.939, 14.2452
11825, 155263, 5699.878, 14.2451
11826, 156232, 5699.817, 14.2449
11827, 157176, 5699.756, 14.2448
11828, 157202, 5699.695, 14.2446
11829, 155865, 5699.633, 14.2445
11830, 153426, 5699.572, 14.2443
11831, 150800, 5699.511, 14.2442
11832, 149082, 5699.450, 14.2440
11833, 148714, 5699.389, 14.2439
11834, 149071, 5699.328, 14.2437
11835, 149064, 5699.267, 14.2436
11836, 148165, 5699.206, 14.2434
11837, 146706, 5699.144, 14.2433
11838, 145325, 5699.083, 14.2431
11839, 144367, 5699.022, 14.2430
11840, 143730, 5698.961, 14.2428
11841, 143086, 5698.900, 14.2427
11842, 142404, 5698.839, 14.2425
11843, 142393, 5698.778, 14.2423
11844, 144028, 5698.717, 14.2422
11845, 147199, 5698.655, 14.2420
11846, 150210, 5698.594, 14.2419
11847, 151248, 5698.533, 14.2417
11848, 150175, 5698.472, 14.2416
11849, 148274, 5698.411, 14.2414
11850, 146498, 5698.350, 14.2413
11851, 144931, 5698.289, 14.2411
11852, 143928, 5698.227, 14.2410
11853, 144482, 5698.166, 14.2408
11854, 146771, 5698.105, 14.2407
11855, 149161, 5698.044, 14.2405
11856, 149664, 5697.983, 14.2404
11857, 148116, 5697.922, 14.2402
11858, 146251, 5697.861, 14.2401
11859, 145745, 5697.800, 14.2399
11860, 146831, 5697.738, 14.2397
11861, 148720, 5697.677, 14.2396
11862, 150608, 5697.616, 14.2394
11863, 151975, 5697.555, 14.2393
11864, 152394, 5697.494, 14.2391
11865, 151613, 5697.433, 14.2390
11866, 149878, 5697.372, 14.2388
11867, 147981, 5697.310, 14.2387
11868, 146925, 5697.249, 14.2385
11869, 147517, 5697.188, 14.2384
11870, 150033, 5697.127, 14.2382
11871, 153875, 5697.066, 14.2381
11872, 157413, 5697.005, 14.2379
11873, 158607, 5696.944, 14.2378
11874, 156461, 5696.883, 14.2376
11875, 152006, 5696.821, 14.2375
11876, 147516, 5696.760, 14.2373
11877, 144625, 5696.699, 14.2372
11878, 143571, 5696.638, 14.2370
11879, 144139, 5696.577, 14.2368
11880, 146362, 5696.516, 14.2367
11881, 149743, 5696.455, 14.2365
11882, 152725, 5696.393, 14.2364
11883, 154067, 5696.332, 14.2362
11884, 154387, 5696.271, 14.2361
11885, 155235, 5696.210, 14.2359
11886, 156787, 5696.149, 14.2358
11887, 157672, 5696.088, 14.2356
11888, 157178, 5696.027, 14.2355
11889, 156366, 5695.966, 14.2353
11890, 156512, 5695.904, 14.2352
11891, 157507, 5695.843, 14.2350
11892, 158457, 5695.782, 14.2349
11893, 159015, 5695.721, 14.2347
11894, 159294, 5695.660, 14.2346
11895, 159191, 5695.599, 14.2344
11896, 158789, 5695.538, 14.2342
11897, 159036, 5695.476, 14.2341
11898, 161055, 5695.415, 14.2339
11899, 164686, 5695.354, 14.2338
11900, 168271, 5695.293, 14.2336
11901, 169938, 5695.232, 14.2335
11902, 168951, 5695.171, 14.2333
11903, 166131, 5695.110, 14.2332
11904, 163323, 5695.049, 14.2330
11905, 162088, 5694.987, 14.2329
11906, 162491, 5694.926, 14.2327
11907, 163457, 5694.865, 14.2326
11908, 164556, 5694.804, 14.2324
11909, 166683, 5694.743, 14.2323
11910, 170298, 5694.682, 14.2321
11911, 173724, 5694.621, 14.2320
11912, 174444, 5694.559, 14.2318
11913, 171960, 5694.498, 14.2317
11914, 168252, 5694.437, 14.2315
11915, 165310, 5694.376, 14.2313
11916, 163301, 5694.315, 14.2312
11917, 161520, 5694.254, 14.2310
11918, 160018, 5694.193, 14.2309
11919, 159360, 5694.132, 14.2307
11920, 159452, 5694.070, 14.2306
11921, 159602, 5694.009, 14.2304
11922, 159654, 5693.948, 14.2303
11923, 160183, 5693.887, 14.2301
11924, 161334, 5693.826, 14.2300
11925, 162178, 5693.765, 14.2298
11926, 161725, 5693.704, 14.2297
11927, 160181, 5693.642, 14.2295
11928, 158610, 5693.581, 14.2294
11929, 157455, 5693.520, 14.2292
11930, 156151, 5693.459, 14.2291
11931, 154452, 5693.398, 14.2289
11932, 153320, 5693.337, 14.2287
11933, 153634, 5693.276, 14.2286
11934, 154483, 5693.215, 14.2284
11935, 153935, 5693.153, 14.2283
11936, 151665, 5693.092, 14.2281
11937, 149720, 5693.031, 14.2280
11938, 150181, 5692.970, 14.2278
11939, 152940, 5692.909, 14.2277
11940, 156422, 5692.848, 14.2275
11941, 159590, 5692.787, 14.2274
11942, 162236, 5692.725, 14.2272
11943, 163904, 5692.664, 14.2271
11944, 163865, 5692.603, 14.2269
11945, 162124, 5692.542, 14.2268
11946, 159521, 5692.481, 14.2266
11947, 156780, 5692.420, 14.2265
11948, 154211, 5692.359, 14.2263
11949, 152207, 5692.298, 14.2262
11950, 151115, 5692.236, 14.2260
11951, 150553, 5692.175, 14.2258
11952, 149737, 5692.114, 14.2257
11953, 148673, 5692.053, 14.2255
11954, 148262, 5691.992, 14.2254
11955, 149161, 5691.931, 14.2252
11956, 151264, 5691.870, 14.2251
11957, 154240, 5691.808, 14.2249
11958, 157505, 5691.747, 14.2248
11959, 159587, 5691.686, 14.2246
11960, 158893, 5691.625, 14.2245
11961, 155710, 5691.564, 14.2243
11962, 152289, 5691.503, 14.2242
11963, 150146, 5691.442, 14.2240
11964, 148302, 5691.381, 14.2239
11965, 145147, 5691.319, 14.2237
11966, 141043, 5691.258, 14.2236
11967, 137874, 5691.197, 14.2234
11968, 136680, 5691.136, 14.2232
11969, 137082, 5691.075, 14.2231
11970, 138584, 5691.014, 14.2229
11971, 140984, 5690.953, 14.2228
11972, 143599, 5690.891, 14.2226
11973, 145501, 5690.830, 14.2225
11974, 146765, 5690.769, 14.2223
11975, 148331, 5690.708, 14.2222
11976, 150283, 5690.647, 14.2220
11977, 151261, 5690.586, 14.2219
11978, 150093, 5690.525, 14.2217
11979, 147342, 5690.464, 14.2216
11980, 144904, 5690.402, 14.2214
11981, 144610, 5690.341, 14.2213
11982, 147239, 5690.280, 14.2211
11983, 151918, 5690.219, 14.2210
11984, 156298, 5690.158, 14.2208
11985, 158266, 5690.097, 14.2207
11986, 157941, 5690.036, 14.2205
11987, 157139, 5689.974, 14.2203
11988, 156676, 5689.913, 14.2202
11989, 155533, 5689.852, 14.2200
11990, 153287, 5689.791, 14.2199
11991, 151804, 5689.730, 14.2197
11992, 152980, 5689.669, 14.2196
11993, 155820, 5689.608, 14.2194
11994, 157585, 5689.547, 14.2193
11995, 157465, 5689.485, 14.2191
11996, 157206, 5689.424, 14.2190
11997, 158054, 5689.363, 14.2188
11998, 158902, 5689.302, 14.2187
11999, 158198, 5689.241, 14.2185
12000, 156118, 5689.180, 14.2184
12001, 153764, 5689.119, 14.2182
12002, 151292, 5689.057, 14.2181
12003, 148255, 5688.996, 14.2179
12004, 145350, 5688.935, 14.2177
12005, 144488, 5688.874, 14.2176
12006, 146810, 5688.813, 14.2174
12007, 151283, 5688.752, 14.2173
12008, 155507, 5688.691, 14.2171
12009, 157591, 5688.630, 14.2170
12010, 157286, 5688.568, 14.2168
12011, 155756, 5688.507, 14.2167
12012, 154483, 5688.446, 14.2165
12013, 154264, 5688.385, 14.2164
12014, 154944, 5688.324, 14.2162
12015, 155775, 5688.263, 14.2161
12016, 155831, 5688.202, 14.2159
12017, 154459, 5688.141, 14.2158
12018, 152000, 5688.079, 14.2156
12019, 150050, 5688.018, 14.2155
12020, 150209, 5687.957, 14.2153
12021, 152229, 5687.896, 14.2152
12022, 154061, 5687.835, 14.2150
12023, 154221, 5687.774, 14.2148
12024, 153519, 5687.713, 14.2147
12025, 153856, 5687.651, 14.2145
12026, 155873, 5687.590, 14.2144
12027, 158602, 5687.529, 14.2142
12028, 160961, 5687.468, 14.2141
12029, 162477, 5687.407, 14.2139
12030, 162633, 5687.346, 14.2138
12031, 160795, 5687.285, 14.2136
12032, 157355, 5687.224, 14.2135
12033, 154089, 5687.162, 14.2133
12034, 152575, 5687.101, 14.2132
12035, 152588, 5687.040, 14.2130
12036, 152650, 5686.979, 14.2129
12037, 151889, 5686.918, 14.2127
12038, 150764, 5686.857, 14.2126
12039, 149974, 5686.796, 14.2124
12040, 149318, 5686.734, 14.2122
12041, 148022, 5686.673, 14.2121
12042, 145952, 5686.612, 14.2119
12043, 144133, 5686.551, 14.2118
12044, 143975, 5686.490, 14.2116
12045, 146096, 5686.429, 14.2115
12046, 149901, 5686.368, 14.2113
12047, 154051, 5686.307, 14.2112
12048, 157118, 5686.245, 14.2110
12049, 158068, 5686.184, 14.2109
12050, 156637, 5686.123, 14.2107
12051, 153525, 5686.062, 14.2106
12052, 149998, 5686.001, 14.2104
12053, 147133, 5685.940, 14.2103
12054, 145527, 5685.879, 14.2101
12055, 145565, 5685.817, 14.2100
12056, 147322, 5685.756, 14.2098
12057, 149932, 5685.695, 14.2097
12058, 151738, 5685.634, 14.2095
12059, 151757, 5685.573, 14.2093
12060, 150818, 5685.512, 14.2092
12061, 150679, 5685.451, 14.2090
12062, 152181, 5685.390, 14.2089
12063, 154728, 5685.328, 14.2087
12064, 157305, 5685.267, 14.2086
12065, 159270, 5685.206, 14.2084
12066, 160235, 5685.145, 14.2083
12067, 160024, 5685.084, 14.2081
12068, 159134, 5685.023, 14.2080
12069, 158643, 5684.962, 14.2078
12070, 159206, 5684.900, 14.2077
12071, 160266, 5684.839, 14.2075
12072, 160503, 5684.778, 14.2074
12073, 158990, 5684.717, 14.2072
12074, 155985, 5684.656, 14.2071
12075, 152845, 5684.595, 14.2069
12076, 151046, 5684.534, 14.2067
12077, 150905, 5684.473, 14.2066
12078, 151359, 5684.411, 14.2064
12079, 151399, 5684.350, 14.2063
12080, 151584, 5684.289, 14.2061
12081, 153478, 5684.228, 14.2060
12082, 157526, 5684.167, 14.2058
12083, 162156, 5684.106, 14.2057
12084, 165192, 5684.045, 14.2055
12085, 165665, 5683.983, 14.2054
12086, 164070, 5683.922, 14.2052
12087, 161549, 5683.861, 14.2051
12088, 159189, 5683.800, 14.2049
12089, 157616, 5683.739, 14.2048
12090, 156701, 5683.678, 14.2046
12091, 155854, 5683.617, 14.2045
12092, 154876, 5683.556, 14.2043
12093, 154147, 5683.494, 14.2042
12094, 153774, 5683.433, 14.2040
12095, 153007, 5683.372, 14.2038
12096, 151043, 5683.311, 14.2037
12097, 148200, 5683.250, 14.2035
12098, 145876, 5683.189, 14.2034
12099, 145305, 5683.128, 14.2032
12100, 146431, 5683.066, 14.2031
12101, 147872, 5683.005, 14.2029
12102, 148055, 5682.944, 14.2028
12103, 146749, 5682.883, 14.2026
12104, 145417, 5682.822, 14.2025
12105, 145594, 5682.761, 14.2023
12106, 147016, 5682.700, 14.2022
12107, 148145, 5682.639, 14.2020
12108, 148538, 5682.577, 14.2019
12109, 149492, 5682.516, 14.2017
12110, 151833, 5682.455, 14.2016
12111, 154277, 5682.394, 14.2014
12112, 155144, 5682.333, 14.2012
12113, 154777, 5682.272, 14.2011
12114, 154850, 5682.211, 14.2009
12115, 155652, 5682.149, 14.2008
12116, 155729, 5682.088, 14.2006
12117, 154381, 5682.027, 14.2005
12118, 152997, 5681.966, 14.2003
12119, 153186, 5681.905, 14.2002
12120, 154694, 5681.844, 14.2000
12121, 156089, 5681.783, 14.1999
12122, 156781, 5681.722, 14.1997
12123, 157241, 5681.660, 14.1996
12124, 157529, 5681.599, 14.1994
12125, 156787, 5681.538, 14.1993
12126, 154415, 5681.477, 14.1991
12127, 150983, 5681.416, 14.1990
12128, 147505, 5681.355, 14.1988
12129, 144422, 5681.294, 14.1986
12130, 141902, 5681.232, 14.1985
12131, 140695, 5681.171, 14.1983
12132, 141731, 5681.110, 14.1982
12133, 144685, 5681.049, 14.1980
12134, 147738, 5680.988, 14.1979
12135, 149344, 5680.927, 14.1977
12136, 149786, 5680.866, 14.1976
12137, 150419, 5680.805, 14.1974
12138, 151764, 5680.743, 14.1973
12139, 153193, 5680.682, 14.1971
12140, 154265, 5680.621, 14.1970
12141, 155342, 5680.560, 14.1968
12142, 156619, 5680.499, 14.1967
12143, 157475, 5680.438, 14.1965
12144, 157364, 5680.377, 14.1964
12145, 156778, 5680.315, 14.1962
12146, 156745, 5680.254, 14.1961
12147, 157731, 5680.193, 14.1959
12148, 159417, 5680.132, 14.1957
12149, 161120, 5680.071, 14.1956
12150, 161985, 5680.010, 14.1954
12151, 161270, 5679.949, 14.1953
12152, 159117, 5679.888, 14.1951
12153, 156813, 5679.826, 14.1950
12154, 155727, 5679.765, 14.1948
12155, 156062, 5679.704, 14.1947
12156, 156977, 5679.643, 14.1945
12157, 157657, 5679.582, 14.1944
12158, 157865, 5679.521, 14.1942
12159, 157773, 5679.460, 14.1941
12160, 157796, 5679.398, 14.1939
12161, 158361, 5679.337, 14.1938
12162, 159298, 5679.276, 14.1936
12163, 159620, 5679.215, 14.1935
12164, 158429, 5679.154, 14.1933
12165, 155949, 5679.093, 14.1931
12166, 153305, 5679.032, 14.1930
12167, 151444, 5678.971, 14.1928
12168, 150719, 5678.909, 14.1927
12169, 151225, 5678.848, 14.1925
12170, 152969, 5678.787, 14.1924
12171, 155616, 5678.726, 14.1922
12172, 158433, 5678.665, 14.1921
12173, 160453, 5678.604, 14.1919
12174, 160698, 5678.543, 14.1918
12175, 158796, 5678.481, 14.1916
12176, 155761, 5678.420, 14.1915
12177, 153527, 5678.359, 14.1913
12178, 152990, 5678.298, 14.1912
12179, 152961, 5678.237, 14.1910
12180, 151890, 5678.176, 14.1909
12181, 150164, 5678.115, 14.1907
12182, 149533, 5678.054, 14.1906
12183, 150419, 5677.992, 14.1904
12184, 151062, 5677.931, 14.1902
12185, 149776, 5677.870, 14.1901
12186, 147050, 5677.809, 14.1899
12187, 144826, 5677.748, 14.1898
12188, 144346, 5677.687, 14.1896
12189, 145350, 5677.626, 14.1895
12190, 147001, 5677.564, 14.1893
12191, 148900, 5677.503, 14.1892
12192, 151164, 5677.442, 14.1890
12193, 153849, 5677.381, 14.1889
12194, 156484, 5677.320, 14.1887
12195, 158211, 5677.259, 14.1886
12196, 158495, 5677.198, 14.1884
12197, 157622, 5677.137, 14.1883
12198, 156374, 5677.075, 14.1881
12199, 155301, 5677.014, 14.1880
12200, 154426, 5676.953, 14.1878
12201, 153515, 5676.892, 14.1876
12202, 152498, 5676.831, 14.1875
12203, 151669, 5676.770, 14.1873
12204, 151449, 5676.709, 14.1872
12205, 151777, 5676.648, 14.1870
12206, 151979, 5676.586, 14.1869
12207, 151853, 5676.525, 14.1867
12208, 152583, 5676.464, 14.1866
12209, 155413, 5676.403, 14.1864
12210, 159287, 5676.342, 14.1863
12211, 161280, 5676.281, 14.1861
12212, 160075, 5676.220, 14.1860
12213, 157563, 5676.158, 14.1858
12214, 155859, 5676.097, 14.1857
12215, 154242, 5676.036, 14.1855
12216, 150859, 5675.975, 14.1854
12217, 146279, 5675.914, 14.1852
12218, 143015, 5675.853, 14.1851
12219, 142015, 5675.792, 14.1849
12220, 141952, 5675.731, 14.1847
12221, 141990, 5675.669, 14.1846
12222, 142810, 5675.608, 14.1844
12223, 144447, 5675.547, 14.1843
12224, 145443, 5675.486, 14.1841
12225, 145168, 5675.425, 14.1840
12226, 145123, 5675.364, 14.1838
12227, 146718, 5675.303, 14.1837
12228, 149334, 5675.241, 14.1835
12229, 151784, 5675.180, 14.1834
12230, 154304, 5675.119, 14.1832
12231, 157626, 5675.058, 14.1831
12232, 161142, 5674.997, 14.1829
12233, 163435, 5674.936, 14.1828
12234, 163981, 5674.875, 14.1826
12235, 163148, 5674.814, 14.1825
12236, 161142, 5674.752, 14.1823
12237, 158167, 5674.691, 14.1821
12238, 155214, 5674.630, 14.1820
12239, 153572, 5674.569, 14.1818
12240, 153645, 5674.508, 14.1817
12241, 154831, 5674.447, 14.1815
12242, 156224, 5674.386, 14.1814
12243, 156974, 5674.324, 14.1812
12244, 156611, 5674.263, 14.1811
12245, 155565, 5674.202, 14.1809
12246, 154830, 5674.141, 14.1808
12247, 154681, 5674.080, 14.1806
12248, 154460, 5674.019, 14.1805
12249, 153989, 5673.958, 14.1803
12250, 154075, 5673.897, 14.1802
12251, 154958, 5673.835, 14.1800
12252, 155478, 5673.774, 14.1799
12253, 154749, 5673.713, 14.1797
12254, 153653, 5673.652, 14.1796
12255, 153578, 5673.591, 14.1794
12256, 154639, 5673.530, 14.1792
12257, 156181, 5673.469, 14.1791
12258, 158004, 5673.407, 14.1789
12259, 159764, 5673.346, 14.1788
12260, 160183, 5673.285, 14.1786
12261, 158460, 5673.224, 14.1785
12262, 155862, 5673.163, 14.1783
12263, 154394, 5673.102, 14.1782
12264, 154376, 5673.041, 14.1780
12265, 154698, 5672.980, 14.1779
12266, 154850, 5672.918, 14.1777
12267, 155091, 5672.857, 14.1776
12268, 155186, 5672.796, 14.1774
12269, 154727, 5672.735, 14.1773
12270, 154458, 5672.674, 14.1771
12271, 155538, 5672.613, 14.1770
12272, 157538, 5672.552, 14.1768
12273, 158787, 5672.490, 14.1766
12274, 158715, 5672.429, 14.1765
12275, 158305, 5672.368, 14.1763
12276, 158217, 5672.307, 14.1762
12277, 158042, 5672.246, 14.1760
12278, 157474, 5672.185, 14.1759
12279, 156660, 5672.124, 14.1757
12280, 155273, 5672.063, 14.1756
12281, 152883, 5672.001, 14.1754
12282, 150489, 5671.940, 14.1753
12283, 149965, 5671.879, 14.1751
12284, 151550, 5671.818, 14.1750
12285, 153469, 5671.757, 14.1748
12286, 154533, 5671.696, 14.1747
12287, 155457, 5671.635, 14.1745
12288, 156963, 5671.573, 14.1744
12289, 158191, 5671.512, 14.1742
12290, 157968, 5671.451, 14.1741
12291, 156360, 5671.390, 14.1739
12292, 154092, 5671.329, 14.1737
12293, 151623, 5671.268, 14.1736
12294, 149657, 5671.207, 14.1734
12295, 149358, 5671.146, 14.1733
12296, 151076, 5671.084, 14.1731
12297, 153793, 5671.023, 14.1730
12298, 156531, 5670.962, 14.1728
12299, 159255, 5670.901, 14.1727
12300, 161690, 5670.840, 14.1725
12301, 162604, 5670.779, 14.1724
12302, 161417, 5670.718, 14.1722
12303, 159426, 5670.656, 14.1721
12304, 158239, 5670.595, 14.1719
12305, 157779, 5670.534, 14.1718
12306, 156971, 5670.473, 14.1716
12307, 155566, 5670.412, 14.1715
12308, 154187, 5670.351, 14.1713
12309, 153212, 5670.290, 14.1711
12310, 152679, 5670.229, 14.1710
12311, 152665, 5670.167, 14.1708
12312, 152862, 5670.106, 14.1707
12313, 152491, 5670.045, 14.1705
12314, 151525, 5669.984, 14.1704
12315, 151089, 5669.923, 14.1702
12316, 151642, 5669.862, 14.1701
12317, 151851, 5669.801, 14.1699
12318, 150634, 5669.739, 14.1698
12319, 149271, 5669.678, 14.1696
12320, 149737, 5669.617, 14.1695
12321, 151671, 5669.556, 14.1693
12322, 152927, 5669.495, 14.1692
12323, 152770, 5669.434, 14.1690
12324, 152502, 5669.373, 14.1689
12325, 152965, 5669.312, 14.1687
12326, 153441, 5669.250, 14.1686
12327, 153409, 5669.189, 14.1684
12328, 153504, 5669.128, 14.1682
12329, 154042, 5669.067, 14.1681
12330, 154189, 5669.006, 14.1679
12331, 153538, 5668.945, 14.1678
12332, 153228, 5668.884, 14.1676
12333, 154381, 5668.822, 14.1675
12334, 156381, 5668.761, 14.1673
12335, 157792, 5668.700, 14.1672
12336, 158368, 5668.639, 14.1670
12337, 159058, 5668.578, 14.1669
12338, 160318, 5668.517, 14.1667
12339, 161418, 5668.456, 14.1666
12340, 161480, 5668.395, 14.1664
12341, 160541, 5668.333, 14.1663
12342, 159344, 5668.272, 14.1661
12343, 158385, 5668.211, 14.1660
12344, 157405, 5668.150, 14.1658
12345, 155908, 5668.089, 14.1656
12346, 154058, 5668.028, 14.1655
12347, 152692, 5667.967, 14.1653
12348, 152181, 5667.905, 14.1652
12349, 151735, 5667.844, 14.1650
12350, 150480, 5667.783, 14.1649
12351, 148976, 5667.722, 14.1647
12352, 148819, 5667.661, 14.1646
12353, 150658, 5667.600, 14.1644
12354, 153309, 5667.539, 14.1643
12355, 155041, 5667.478, 14.1641
12356, 155109, 5667.416, 14.1640
12357, 153837, 5667.355, 14.1638
12358, 151860, 5667.294, 14.1637
12359, 149693, 5667.233, 14.1635
12360, 147604, 5667.172, 14.1634
12361, 145608, 5667.111, 14.1632
12362, 143836, 5667.050, 14.1631
12363, 142944, 5666.988, 14.1629
12364, 143764, 5666.927, 14.1627
12365, 146486, 5666.866, 14.1626
12366, 150666, 5666.805, 14.1624
12367, 155891, 5666.744, 14.1623
12368, 161685, 5666.683, 14.1621
12369, 166740, 5666.622, 14.1620
12370, 169325, 5666.561, 14.1618
12371, 169034, 5666.499, 14.1617
12372, 167382, 5666.438, 14.1615
12373, 166119, 5666.377, 14.1614
12374, 165610, 5666.316, 14.1612
12375, 165383, 5666.255, 14.1611
12376, 165413, 5666.194, 14.1609
12377, 165851, 5666.133, 14.1608
12378, 166064, 5666.071, 14.1606
12379, 165144, 5666.010, 14.1605
12380, 163356, 5665.949, 14.1603
12381, 162011, 5665.888, 14.1601
12382, 161729, 5665.827, 14.1600
12383, 161649, 5665.766, 14.1598
12384, 160727, 5665.705, 14.1597
12385, 159088, 5665.644, 14.1595
12386, 157642, 5665.582, 14.1594
12387, 156891, 5665.521, 14.1592
12388, 156681, 5665.460, 14.1591
12389, 156768, 5665.399, 14.1589
12390, 156991, 5665.338, 14.1588
12391, 156993, 5665.277, 14.1586
12392, 156424, 5665.216, 14.1585
12393, 155595, 5665.155, 14.1583
12394, 155420, 5665.093, 14.1582
12395, 156367, 5665.032, 14.1580
12396, 157757, 5664.971, 14.1579
12397, 158551, 5664.910, 14.1577
12398, 158648, 5664.849, 14.1576
12399, 158843, 5664.788, 14.1574
12400, 159525, 5664.727, 14.1572
12401, 160067, 5664.665, 14.1571
12402, 159798, 5664.604, 14.1569
12403, 159004, 5664.543, 14.1568
12404, 158430, 5664.482, 14.1566
12405, 158226, 5664.421, 14.1565
12406, 158024, 5664.360, 14.1563
12407, 157855, 5664.299, 14.1562
12408, 158193, 5664.238, 14.1560
12409, 159086, 5664.176, 14.1559
12410, 159979, 5664.115, 14.1557
12411, 160666, 5664.054, 14.1556
12412, 161767, 5663.993, 14.1554
12413, 163818, 5663.932, 14.1553
12414, 166169, 5663.871, 14.1551
12415, 167177, 5663.810, 14.1550
12416, 165469, 5663.748, 14.1548
12417, 161106, 5663.687, 14.1546
12418, 155866, 5663.626, 14.1545
12419, 152251, 5663.565, 14.1543
12420, 151604, 5663.504, 14.1542
12421, 152975, 5663.443, 14.1540
12422, 154369, 5663.382, 14.1539
12423, 155168, 5663.321, 14.1537
12424, 156497, 5663.259, 14.1536
12425, 158859, 5663.198, 14.1534
12426, 160538, 5663.137, 14.1533
12427, 159472, 5663.076, 14.1531
12428, 156130, 5663.015, 14.1530
12429, 153198, 5662.954, 14.1528
12430, 152392, 5662.893, 14.1527
12431, 152824, 5662.831, 14.1525
12432, 152864, 5662.770, 14.1524
12433, 152477, 5662.709, 14.1522
12434, 152868, 5662.648, 14.1521
12435, 154414, 5662.587, 14.1519
12436, 156033, 5662.526, 14.1517
12437, 156580, 5662.465, 14.1516
12438, 156074, 5662.404, 14.1514
12439, 155204, 5662.342, 14.1513
12440, 154101, 5662.281, 14.1511
12441, 152194, 5662.220, 14.1510
12442, 149344, 5662.159, 14.1508
12443, 146652, 5662.098, 14.1507
12444, 145710, 5662.037, 14.1505
12445, 147008, 5661.976, 14.1504
12446, 149476, 5661.914, 14.1502
12447, 151799, 5661.853, 14.1501
12448, 153817, 5661.792, 14.1499
12449, 156158, 5661.731, 14.1498
12450, 158710, 5661.670, 14.1496
12451, 160209, 5661.609, 14.1495
12452, 159676, 5661.548, 14.1493
12453, 157780, 5661.487, 14.1491
12454, 156236, 5661.425, 14.1490
12455, 156034, 5661.364, 14.1488
12456, 156640, 5661.303, 14.1487
12457, 156961, 5661.242, 14.1485
12458, 156678, 5661.181, 14.1484
12459, 156466, 5661.120, 14.1482
12460, 157036, 5661.059, 14.1481
12461, 158113, 5660.997, 14.1479
12462, 158379, 5660.936, 14.1478
12463, 156575, 5660.875, 14.1476
12464, 152798, 5660.814, 14.1475
12465, 148640, 5660.753, 14.1473
12466, 145828, 5660.692, 14.1472
12467, 144768, 5660.631, 14.1470
12468, 144585, 5660.570, 14.1469
12469, 144455, 5660.508, 14.1467
12470, 144492, 5660.447, 14.1466
12471, 145251, 5660.386, 14.1464
[truncated: 3,870,636 more chars]
