# Supplementary material for: Characterization data and kinetic studies of novel lipophilic analogues from 2,4-dichlorophenoxyacetic acid and Propanil herbicides
Source: Data Brief. 2020 Aug 21;32:106202. doi: 10.1016/j.dib.2020.106202 (PMC7482028; doi:10.1016/j.dib.2020.106202)
Supplement: Supplementary file 3 [file mmc3.zip › Kinetic raw data_txt/CDOCA_Alex_EO_NaOD_1zg_0h_ascii-spec.txt]

CDOCA_Alex_EO_NaOD
1, 217777, 6415.892, 16.0346
2, 216816, 6415.831, 16.0344
3, 214665, 6415.770, 16.0342
4, 211858, 6415.709, 16.0341
5, 209391, 6415.648, 16.0339
6, 208539, 6415.587, 16.0338
7, 210235, 6415.525, 16.0336
8, 214023, 6415.464, 16.0335
9, 217986, 6415.403, 16.0333
10, 220381, 6415.342, 16.0332
11, 221095, 6415.281, 16.0330
12, 220940, 6415.220, 16.0329
13, 220060, 6415.159, 16.0327
14, 218138, 6415.098, 16.0326
15, 215871, 6415.036, 16.0324
16, 214790, 6414.975, 16.0323
17, 215200, 6414.914, 16.0321
18, 215423, 6414.853, 16.0320
19, 213622, 6414.792, 16.0318
20, 209652, 6414.731, 16.0317
21, 204838, 6414.670, 16.0315
22, 200900, 6414.608, 16.0313
23, 199655, 6414.547, 16.0312
24, 202616, 6414.486, 16.0310
25, 209658, 6414.425, 16.0309
26, 218321, 6414.364, 16.0307
27, 225270, 6414.303, 16.0306
28, 228674, 6414.242, 16.0304
29, 229242, 6414.181, 16.0303
30, 229280, 6414.119, 16.0301
31, 230652, 6414.058, 16.0300
32, 232969, 6413.997, 16.0298
33, 233736, 6413.936, 16.0297
34, 231147, 6413.875, 16.0295
35, 226686, 6413.814, 16.0294
36, 223736, 6413.753, 16.0292
37, 223405, 6413.691, 16.0291
38, 223370, 6413.630, 16.0289
39, 221620, 6413.569, 16.0287
40, 219551, 6413.508, 16.0286
41, 219831, 6413.447, 16.0284
42, 222506, 6413.386, 16.0283
43, 225162, 6413.325, 16.0281
44, 226207, 6413.264, 16.0280
45, 226053, 6413.202, 16.0278
46, 225350, 6413.141, 16.0277
47, 224094, 6413.080, 16.0275
48, 222742, 6413.019, 16.0274
49, 222544, 6412.958, 16.0272
50, 224259, 6412.897, 16.0271
51, 227621, 6412.836, 16.0269
52, 232217, 6412.774, 16.0268
53, 237557, 6412.713, 16.0266
54, 242047, 6412.652, 16.0265
55, 243455, 6412.591, 16.0263
56, 241259, 6412.530, 16.0262
57, 237572, 6412.469, 16.0260
58, 234989, 6412.408, 16.0258
59, 234242, 6412.347, 16.0257
60, 234498, 6412.285, 16.0255
61, 235012, 6412.224, 16.0254
62, 235526, 6412.163, 16.0252
63, 235601, 6412.102, 16.0251
64, 234611, 6412.041, 16.0249
65, 232584, 6411.980, 16.0248
66, 230671, 6411.919, 16.0246
67, 230510, 6411.857, 16.0245
68, 232895, 6411.796, 16.0243
69, 236790, 6411.735, 16.0242
70, 239971, 6411.674, 16.0240
71, 241167, 6411.613, 16.0239
72, 241245, 6411.552, 16.0237
73, 241570, 6411.491, 16.0236
74, 241584, 6411.430, 16.0234
75, 239327, 6411.368, 16.0232
76, 234364, 6411.307, 16.0231
77, 228837, 6411.246, 16.0229
78, 225111, 6411.185, 16.0228
79, 223548, 6411.124, 16.0226
80, 223275, 6411.063, 16.0225
81, 223892, 6411.002, 16.0223
82, 225323, 6410.940, 16.0222
83, 226840, 6410.879, 16.0220
84, 227516, 6410.818, 16.0219
85, 227385, 6410.757, 16.0217
86, 227136, 6410.696, 16.0216
87, 226871, 6410.635, 16.0214
88, 226089, 6410.574, 16.0213
89, 224762, 6410.513, 16.0211
90, 223518, 6410.451, 16.0210
91, 222670, 6410.390, 16.0208
92, 221859, 6410.329, 16.0207
93, 220868, 6410.268, 16.0205
94, 220141, 6410.207, 16.0203
95, 220128, 6410.146, 16.0202
96, 220506, 6410.085, 16.0200
97, 220596, 6410.023, 16.0199
98, 220469, 6409.962, 16.0197
99, 221190, 6409.901, 16.0196
100, 223662, 6409.840, 16.0194
101, 227267, 6409.779, 16.0193
102, 230085, 6409.718, 16.0191
103, 230829, 6409.657, 16.0190
104, 230338, 6409.596, 16.0188
105, 230629, 6409.534, 16.0187
106, 232486, 6409.473, 16.0185
107, 234626, 6409.412, 16.0184
108, 235450, 6409.351, 16.0182
109, 235031, 6409.290, 16.0181
110, 234787, 6409.229, 16.0179
111, 235504, 6409.168, 16.0177
112, 236322, 6409.106, 16.0176
113, 235857, 6409.045, 16.0174
114, 233949, 6408.984, 16.0173
115, 231896, 6408.923, 16.0171
116, 230879, 6408.862, 16.0170
117, 230464, 6408.801, 16.0168
118, 229148, 6408.740, 16.0167
119, 226365, 6408.679, 16.0165
120, 223362, 6408.617, 16.0164
121, 221802, 6408.556, 16.0162
122, 222138, 6408.495, 16.0161
123, 223830, 6408.434, 16.0159
124, 226416, 6408.373, 16.0158
125, 229414, 6408.312, 16.0156
126, 231758, 6408.251, 16.0155
127, 232676, 6408.189, 16.0153
128, 232998, 6408.128, 16.0151
129, 234321, 6408.067, 16.0150
130, 236698, 6408.006, 16.0148
131, 238442, 6407.945, 16.0147
132, 238509, 6407.884, 16.0145
133, 237797, 6407.823, 16.0144
134, 237452, 6407.762, 16.0142
135, 237131, 6407.700, 16.0141
136, 235847, 6407.639, 16.0139
137, 233645, 6407.578, 16.0138
138, 231355, 6407.517, 16.0136
139, 229294, 6407.456, 16.0135
140, 227179, 6407.395, 16.0133
141, 224984, 6407.334, 16.0132
142, 223156, 6407.272, 16.0130
143, 222179, 6407.211, 16.0129
144, 222377, 6407.150, 16.0127
145, 223711, 6407.089, 16.0126
146, 225455, 6407.028, 16.0124
147, 226681, 6406.967, 16.0122
148, 227445, 6406.906, 16.0121
149, 228649, 6406.845, 16.0119
150, 230189, 6406.783, 16.0118
151, 230373, 6406.722, 16.0116
152, 228197, 6406.661, 16.0115
153, 225302, 6406.600, 16.0113
154, 224271, 6406.539, 16.0112
155, 225465, 6406.478, 16.0110
156, 226821, 6406.417, 16.0109
157, 226558, 6406.355, 16.0107
158, 224884, 6406.294, 16.0106
159, 223298, 6406.233, 16.0104
160, 223458, 6406.172, 16.0103
161, 226594, 6406.111, 16.0101
162, 232524, 6406.050, 16.0100
163, 238912, 6405.989, 16.0098
164, 242727, 6405.928, 16.0096
165, 243008, 6405.866, 16.0095
166, 241498, 6405.805, 16.0093
167, 240321, 6405.744, 16.0092
168, 239956, 6405.683, 16.0090
169, 239717, 6405.622, 16.0089
170, 239130, 6405.561, 16.0087
171, 238167, 6405.500, 16.0086
172, 236868, 6405.438, 16.0084
173, 235511, 6405.377, 16.0083
174, 234751, 6405.316, 16.0081
175, 235030, 6405.255, 16.0080
176, 236098, 6405.194, 16.0078
177, 237449, 6405.133, 16.0077
178, 238816, 6405.072, 16.0075
179, 239808, 6405.011, 16.0074
180, 239562, 6404.949, 16.0072
181, 237471, 6404.888, 16.0071
182, 234316, 6404.827, 16.0069
183, 232107, 6404.766, 16.0067
184, 232439, 6404.705, 16.0066
185, 234898, 6404.644, 16.0064
186, 237258, 6404.583, 16.0063
187, 237486, 6404.521, 16.0061
188, 235703, 6404.460, 16.0060
189, 233900, 6404.399, 16.0058
190, 233619, 6404.338, 16.0057
191, 234393, 6404.277, 16.0055
192, 235013, 6404.216, 16.0054
193, 235726, 6404.155, 16.0052
194, 238180, 6404.094, 16.0051
195, 243160, 6404.032, 16.0049
196, 249354, 6403.971, 16.0048
197, 254594, 6403.910, 16.0046
198, 257500, 6403.849, 16.0045
199, 257658, 6403.788, 16.0043
200, 255218, 6403.727, 16.0041
201, 251210, 6403.666, 16.0040
202, 247628, 6403.605, 16.0038
203, 246191, 6403.543, 16.0037
204, 246942, 6403.482, 16.0035
205, 248500, 6403.421, 16.0034
206, 249479, 6403.360, 16.0032
207, 249279, 6403.299, 16.0031
208, 247916, 6403.238, 16.0029
209, 245979, 6403.177, 16.0028
210, 244670, 6403.115, 16.0026
211, 244996, 6403.054, 16.0025
212, 246599, 6402.993, 16.0023
213, 247954, 6402.932, 16.0022
214, 247963, 6402.871, 16.0020
215, 246737, 6402.810, 16.0019
216, 244595, 6402.749, 16.0017
217, 241231, 6402.688, 16.0016
218, 236739, 6402.626, 16.0014
219, 232850, 6402.565, 16.0012
220, 231708, 6402.504, 16.0011
221, 233138, 6402.443, 16.0009
222, 234224, 6402.382, 16.0008
223, 232355, 6402.321, 16.0006
224, 228193, 6402.260, 16.0005
225, 225040, 6402.198, 16.0003
226, 225615, 6402.137, 16.0002
227, 229897, 6402.076, 16.0000
228, 235703, 6402.015, 15.9999
229, 240584, 6401.954, 15.9997
230, 243273, 6401.893, 15.9996
231, 243942, 6401.832, 15.9994
232, 243402, 6401.771, 15.9993
233, 242123, 6401.709, 15.9991
234, 240334, 6401.648, 15.9990
235, 238836, 6401.587, 15.9988
236, 238636, 6401.526, 15.9986
237, 239254, 6401.465, 15.9985
238, 238588, 6401.404, 15.9983
239, 235713, 6401.343, 15.9982
240, 232892, 6401.281, 15.9980
241, 233243, 6401.220, 15.9979
242, 236901, 6401.159, 15.9977
243, 241222, 6401.098, 15.9976
244, 244399, 6401.037, 15.9974
245, 246656, 6400.976, 15.9973
246, 247861, 6400.915, 15.9971
247, 246631, 6400.854, 15.9970
248, 242895, 6400.792, 15.9968
249, 239121, 6400.731, 15.9967
250, 237330, 6400.670, 15.9965
251, 236602, 6400.609, 15.9964
252, 235152, 6400.548, 15.9962
253, 233404, 6400.487, 15.9961
254, 233032, 6400.426, 15.9959
255, 234119, 6400.364, 15.9957
256, 235369, 6400.303, 15.9956
257, 236469, 6400.242, 15.9954
258, 238162, 6400.181, 15.9953
259, 240323, 6400.120, 15.9951
260, 241821, 6400.059, 15.9950
261, 242265, 6399.998, 15.9948
262, 242472, 6399.937, 15.9947
263, 243335, 6399.875, 15.9945
264, 245452, 6399.814, 15.9944
265, 249274, 6399.753, 15.9942
266, 254148, 6399.692, 15.9941
267, 257900, 6399.631, 15.9939
268, 259170, 6399.570, 15.9938
269, 259524, 6399.509, 15.9936
270, 261164, 6399.447, 15.9935
271, 263132, 6399.386, 15.9933
272, 262545, 6399.325, 15.9931
273, 259567, 6399.264, 15.9930
274, 258099, 6399.203, 15.9928
275, 260609, 6399.142, 15.9927
276, 264826, 6399.081, 15.9925
277, 266910, 6399.020, 15.9924
278, 265808, 6398.958, 15.9922
279, 263033, 6398.897, 15.9921
280, 260002, 6398.836, 15.9919
281, 257317, 6398.775, 15.9918
282, 255334, 6398.714, 15.9916
283, 253800, 6398.653, 15.9915
284, 251827, 6398.592, 15.9913
285, 249345, 6398.530, 15.9912
286, 247485, 6398.469, 15.9910
287, 246686, 6398.408, 15.9909
288, 245921, 6398.347, 15.9907
289, 244928, 6398.286, 15.9906
290, 245341, 6398.225, 15.9904
291, 247855, 6398.164, 15.9902
292, 250043, 6398.103, 15.9901
293, 249356, 6398.041, 15.9899
294, 247081, 6397.980, 15.9898
295, 246697, 6397.919, 15.9896
296, 248912, 6397.858, 15.9895
297, 251057, 6397.797, 15.9893
298, 251278, 6397.736, 15.9892
299, 250545, 6397.675, 15.9890
300, 250051, 6397.613, 15.9889
301, 249213, 6397.552, 15.9887
302, 247560, 6397.491, 15.9886
303, 246579, 6397.430, 15.9884
304, 247939, 6397.369, 15.9883
305, 250919, 6397.308, 15.9881
306, 253082, 6397.247, 15.9880
307, 252921, 6397.186, 15.9878
308, 250686, 6397.124, 15.9876
309, 247109, 6397.063, 15.9875
310, 242799, 6397.002, 15.9873
311, 239017, 6396.941, 15.9872
312, 237748, 6396.880, 15.9870
313, 240017, 6396.819, 15.9869
314, 244374, 6396.758, 15.9867
315, 247933, 6396.696, 15.9866
316, 249246, 6396.635, 15.9864
317, 249671, 6396.574, 15.9863
318, 251334, 6396.513, 15.9861
319, 254115, 6396.452, 15.9860
320, 255603, 6396.391, 15.9858
321, 254070, 6396.330, 15.9857
322, 250476, 6396.269, 15.9855
323, 247172, 6396.207, 15.9854
324, 245636, 6396.146, 15.9852
325, 246021, 6396.085, 15.9851
326, 247802, 6396.024, 15.9849
327, 249854, 6395.963, 15.9847
328, 250808, 6395.902, 15.9846
329, 250555, 6395.841, 15.9844
330, 250777, 6395.779, 15.9843
331, 252788, 6395.718, 15.9841
332, 255402, 6395.657, 15.9840
333, 256300, 6395.596, 15.9838
334, 254999, 6395.535, 15.9837
335, 252890, 6395.474, 15.9835
336, 250637, 6395.413, 15.9834
337, 247433, 6395.352, 15.9832
338, 243134, 6395.290, 15.9831
339, 239361, 6395.229, 15.9829
340, 237735, 6395.168, 15.9828
341, 238254, 6395.107, 15.9826
342, 240093, 6395.046, 15.9825
343, 242765, 6394.985, 15.9823
344, 245660, 6394.924, 15.9821
345, 247532, 6394.862, 15.9820
346, 247667, 6394.801, 15.9818
347, 247072, 6394.740, 15.9817
348, 247567, 6394.679, 15.9815
349, 249870, 6394.618, 15.9814
350, 253035, 6394.557, 15.9812
351, 255481, 6394.496, 15.9811
352, 256200, 6394.435, 15.9809
353, 255447, 6394.373, 15.9808
354, 254669, 6394.312, 15.9806
355, 255410, 6394.251, 15.9805
356, 257968, 6394.190, 15.9803
357, 261308, 6394.129, 15.9802
358, 264128, 6394.068, 15.9800
359, 265330, 6394.007, 15.9799
360, 263782, 6393.945, 15.9797
361, 259197, 6393.884, 15.9796
362, 253735, 6393.823, 15.9794
363, 251068, 6393.762, 15.9792
364, 252501, 6393.701, 15.9791
365, 254937, 6393.640, 15.9789
366, 254199, 6393.579, 15.9788
367, 249878, 6393.518, 15.9786
368, 245565, 6393.456, 15.9785
369, 244745, 6393.395, 15.9783
370, 247831, 6393.334, 15.9782
371, 252980, 6393.273, 15.9780
372, 258048, 6393.212, 15.9779
373, 261493, 6393.151, 15.9777
374, 262982, 6393.090, 15.9776
375, 263957, 6393.028, 15.9774
376, 266470, 6392.967, 15.9773
377, 270512, 6392.906, 15.9771
378, 273365, 6392.845, 15.9770
379, 272614, 6392.784, 15.9768
380, 269248, 6392.723, 15.9766
381, 266764, 6392.662, 15.9765
382, 267429, 6392.601, 15.9763
383, 270243, 6392.539, 15.9762
384, 272275, 6392.478, 15.9760
385, 271174, 6392.417, 15.9759
386, 266641, 6392.356, 15.9757
387, 260698, 6392.295, 15.9756
388, 256632, 6392.234, 15.9754
389, 256458, 6392.173, 15.9753
390, 258744, 6392.112, 15.9751
391, 259711, 6392.050, 15.9750
392, 257080, 6391.989, 15.9748
393, 252139, 6391.928, 15.9747
394, 247470, 6391.867, 15.9745
395, 243777, 6391.806, 15.9744
396, 240271, 6391.745, 15.9742
397, 237413, 6391.684, 15.9741
398, 237161, 6391.622, 15.9739
399, 240104, 6391.561, 15.9737
400, 244070, 6391.500, 15.9736
401, 246535, 6391.439, 15.9734
402, 247259, 6391.378, 15.9733
403, 247493, 6391.317, 15.9731
404, 247605, 6391.256, 15.9730
405, 246961, 6391.195, 15.9728
406, 245619, 6391.133, 15.9727
407, 244567, 6391.072, 15.9725
408, 244303, 6391.011, 15.9724
409, 244512, 6390.950, 15.9722
410, 245382, 6390.889, 15.9721
411, 247852, 6390.828, 15.9719
412, 251905, 6390.767, 15.9718
413, 255561, 6390.705, 15.9716
414, 256405, 6390.644, 15.9715
415, 253640, 6390.583, 15.9713
416, 248184, 6390.522, 15.9711
417, 241463, 6390.461, 15.9710
418, 234912, 6390.400, 15.9708
419, 230081, 6390.339, 15.9707
420, 228093, 6390.278, 15.9705
421, 228882, 6390.216, 15.9704
422, 231504, 6390.155, 15.9702
423, 235158, 6390.094, 15.9701
424, 239325, 6390.033, 15.9699
425, 243064, 6389.972, 15.9698
426, 245138, 6389.911, 15.9696
427, 245209, 6389.850, 15.9695
428, 244272, 6389.788, 15.9693
429, 243385, 6389.727, 15.9692
430, 242538, 6389.666, 15.9690
431, 241403, 6389.605, 15.9689
432, 240720, 6389.544, 15.9687
433, 241803, 6389.483, 15.9686
434, 244594, 6389.422, 15.9684
435, 247363, 6389.361, 15.9682
436, 248960, 6389.299, 15.9681
437, 250322, 6389.238, 15.9679
438, 252692, 6389.177, 15.9678
439, 255187, 6389.116, 15.9676
440, 255801, 6389.055, 15.9675
441, 254729, 6388.994, 15.9673
442, 254740, 6388.933, 15.9672
443, 257542, 6388.871, 15.9670
444, 261411, 6388.810, 15.9669
445, 263730, 6388.749, 15.9667
446, 264605, 6388.688, 15.9666
447, 266211, 6388.627, 15.9664
448, 269350, 6388.566, 15.9663
449, 272621, 6388.505, 15.9661
450, 274842, 6388.444, 15.9660
451, 276157, 6388.382, 15.9658
452, 276250, 6388.321, 15.9656
453, 273388, 6388.260, 15.9655
454, 266564, 6388.199, 15.9653
455, 257544, 6388.138, 15.9652
456, 249651, 6388.077, 15.9650
457, 245100, 6388.016, 15.9649
458, 244239, 6387.954, 15.9647
459, 246425, 6387.893, 15.9646
460, 250349, 6387.832, 15.9644
461, 253859, 6387.771, 15.9643
462, 254994, 6387.710, 15.9641
463, 253634, 6387.649, 15.9640
464, 251609, 6387.588, 15.9638
465, 251000, 6387.527, 15.9637
466, 252642, 6387.465, 15.9635
467, 256052, 6387.404, 15.9634
468, 260161, 6387.343, 15.9632
469, 263996, 6387.282, 15.9631
470, 267126, 6387.221, 15.9629
471, 269699, 6387.160, 15.9627
472, 271967, 6387.099, 15.9626
473, 273808, 6387.037, 15.9624
474, 274748, 6386.976, 15.9623
475, 274296, 6386.915, 15.9621
476, 272184, 6386.854, 15.9620
477, 268681, 6386.793, 15.9618
478, 264886, 6386.732, 15.9617
479, 262273, 6386.671, 15.9615
480, 261446, 6386.610, 15.9614
481, 261601, 6386.548, 15.9612
482, 261548, 6386.487, 15.9611
483, 260969, 6386.426, 15.9609
484, 260239, 6386.365, 15.9608
485, 259475, 6386.304, 15.9606
486, 258561, 6386.243, 15.9605
487, 257941, 6386.182, 15.9603
488, 258471, 6386.120, 15.9601
489, 260144, 6386.059, 15.9600
490, 261634, 6385.998, 15.9598
491, 261689, 6385.937, 15.9597
492, 260807, 6385.876, 15.9595
493, 260988, 6385.815, 15.9594
494, 263505, 6385.754, 15.9592
495, 267006, 6385.693, 15.9591
496, 268235, 6385.631, 15.9589
497, 265104, 6385.570, 15.9588
498, 259153, 6385.509, 15.9586
499, 254540, 6385.448, 15.9585
500, 254312, 6385.387, 15.9583
501, 257919, 6385.326, 15.9582
502, 262558, 6385.265, 15.9580
503, 266340, 6385.203, 15.9579
504, 269478, 6385.142, 15.9577
505, 272737, 6385.081, 15.9576
506, 275787, 6385.020, 15.9574
507, 277584, 6384.959, 15.9572
508, 277813, 6384.898, 15.9571
509, 277228, 6384.837, 15.9569
510, 276431, 6384.776, 15.9568
511, 274785, 6384.714, 15.9566
512, 271066, 6384.653, 15.9565
513, 265320, 6384.592, 15.9563
514, 259528, 6384.531, 15.9562
515, 255933, 6384.470, 15.9560
516, 254927, 6384.409, 15.9559
517, 255274, 6384.348, 15.9557
518, 256199, 6384.286, 15.9556
519, 258113, 6384.225, 15.9554
520, 260947, 6384.164, 15.9553
521, 263024, 6384.103, 15.9551
522, 262792, 6384.042, 15.9550
523, 261106, 6383.981, 15.9548
524, 260661, 6383.920, 15.9546
525, 263260, 6383.859, 15.9545
526, 268386, 6383.797, 15.9543
527, 274086, 6383.736, 15.9542
528, 278178, 6383.675, 15.9540
529, 278846, 6383.614, 15.9539
530, 275554, 6383.553, 15.9537
531, 269944, 6383.492, 15.9536
532, 264881, 6383.431, 15.9534
533, 261962, 6383.369, 15.9533
534, 260541, 6383.308, 15.9531
535, 259529, 6383.247, 15.9530
536, 259174, 6383.186, 15.9528
537, 260289, 6383.125, 15.9527
538, 262404, 6383.064, 15.9525
539, 263868, 6383.003, 15.9524
540, 263785, 6382.942, 15.9522
541, 263023, 6382.880, 15.9521
542, 262996, 6382.819, 15.9519
543, 263937, 6382.758, 15.9517
544, 264725, 6382.697, 15.9516
545, 264262, 6382.636, 15.9514
546, 262700, 6382.575, 15.9513
547, 261224, 6382.514, 15.9511
548, 260782, 6382.452, 15.9510
549, 261387, 6382.391, 15.9508
550, 262749, 6382.330, 15.9507
551, 265048, 6382.269, 15.9505
552, 268431, 6382.208, 15.9504
553, 271827, 6382.147, 15.9502
554, 273155, 6382.086, 15.9501
555, 271270, 6382.025, 15.9499
556, 267473, 6381.963, 15.9498
557, 264608, 6381.902, 15.9496
558, 264559, 6381.841, 15.9495
559, 266672, 6381.780, 15.9493
560, 268539, 6381.719, 15.9491
561, 268335, 6381.658, 15.9490
562, 266524, 6381.597, 15.9488
563, 265228, 6381.536, 15.9487
564, 265863, 6381.474, 15.9485
565, 267747, 6381.413, 15.9484
566, 269461, 6381.352, 15.9482
567, 271146, 6381.291, 15.9481
568, 274424, 6381.230, 15.9479
569, 279785, 6381.169, 15.9478
570, 285010, 6381.108, 15.9476
571, 286910, 6381.046, 15.9475
572, 284264, 6380.985, 15.9473
573, 278625, 6380.924, 15.9472
574, 272724, 6380.863, 15.9470
575, 268633, 6380.802, 15.9469
576, 266957, 6380.741, 15.9467
577, 266737, 6380.680, 15.9466
578, 265992, 6380.619, 15.9464
579, 263094, 6380.557, 15.9462
580, 258162, 6380.496, 15.9461
581, 252978, 6380.435, 15.9459
582, 249414, 6380.374, 15.9458
583, 248018, 6380.313, 15.9456
584, 248118, 6380.252, 15.9455
585, 248939, 6380.191, 15.9453
586, 250368, 6380.129, 15.9452
587, 252645, 6380.068, 15.9450
588, 255597, 6380.007, 15.9449
589, 258391, 6379.946, 15.9447
590, 260068, 6379.885, 15.9446
591, 260187, 6379.824, 15.9444
592, 259016, 6379.763, 15.9443
593, 257447, 6379.702, 15.9441
594, 256880, 6379.640, 15.9440
595, 258598, 6379.579, 15.9438
596, 262662, 6379.518, 15.9436
597, 267585, 6379.457, 15.9435
598, 271694, 6379.396, 15.9433
599, 274642, 6379.335, 15.9432
600, 276996, 6379.274, 15.9430
601, 278765, 6379.212, 15.9429
602, 279438, 6379.151, 15.9427
603, 279438, 6379.090, 15.9426
604, 280178, 6379.029, 15.9424
605, 282153, 6378.968, 15.9423
606, 284099, 6378.907, 15.9421
607, 284671, 6378.846, 15.9420
608, 283918, 6378.785, 15.9418
609, 282333, 6378.723, 15.9417
610, 279643, 6378.662, 15.9415
611, 275703, 6378.601, 15.9414
612, 271578, 6378.540, 15.9412
613, 268275, 6378.479, 15.9411
614, 265109, 6378.418, 15.9409
615, 260967, 6378.357, 15.9407
616, 256778, 6378.295, 15.9406
617, 254936, 6378.234, 15.9404
618, 256354, 6378.173, 15.9403
619, 259699, 6378.112, 15.9401
620, 263668, 6378.051, 15.9400
621, 268178, 6377.990, 15.9398
622, 272830, 6377.929, 15.9397
623, 276041, 6377.868, 15.9395
624, 276899, 6377.806, 15.9394
625, 276693, 6377.745, 15.9392
626, 277344, 6377.684, 15.9391
627, 278958, 6377.623, 15.9389
628, 279866, 6377.562, 15.9388
629, 278650, 6377.501, 15.9386
630, 275539, 6377.440, 15.9385
631, 272208, 6377.378, 15.9383
632, 270570, 6377.317, 15.9381
633, 271169, 6377.256, 15.9380
634, 272585, 6377.195, 15.9378
635, 273238, 6377.134, 15.9377
636, 273796, 6377.073, 15.9375
637, 276406, 6377.012, 15.9374
638, 281240, 6376.951, 15.9372
639, 285706, 6376.889, 15.9371
640, 288057, 6376.828, 15.9369
641, 289840, 6376.767, 15.9368
642, 293083, 6376.706, 15.9366
643, 296737, 6376.645, 15.9365
644, 298217, 6376.584, 15.9363
645, 297348, 6376.523, 15.9362
646, 296128, 6376.461, 15.9360
647, 295104, 6376.400, 15.9359
648, 292762, 6376.339, 15.9357
649, 288729, 6376.278, 15.9355
650, 284936, 6376.217, 15.9354
651, 282855, 6376.156, 15.9352
652, 281780, 6376.095, 15.9351
653, 280806, 6376.034, 15.9349
654, 280454, 6375.972, 15.9348
655, 281183, 6375.911, 15.9346
656, 282017, 6375.850, 15.9345
657, 282071, 6375.789, 15.9343
658, 281997, 6375.728, 15.9342
659, 282465, 6375.667, 15.9340
660, 282524, 6375.606, 15.9339
661, 281075, 6375.544, 15.9337
662, 278996, 6375.483, 15.9336
663, 278154, 6375.422, 15.9334
664, 278894, 6375.361, 15.9333
665, 279995, 6375.300, 15.9331
666, 280573, 6375.239, 15.9330
667, 280567, 6375.178, 15.9328
668, 279768, 6375.117, 15.9326
669, 277933, 6375.055, 15.9325
670, 275824, 6374.994, 15.9323
671, 274929, 6374.933, 15.9322
672, 276146, 6374.872, 15.9320
673, 279478, 6374.811, 15.9319
674, 284490, 6374.750, 15.9317
675, 289837, 6374.689, 15.9316
676, 292995, 6374.627, 15.9314
677, 292195, 6374.566, 15.9313
678, 288687, 6374.505, 15.9311
679, 285663, 6374.444, 15.9310
680, 284746, 6374.383, 15.9308
681, 284854, 6374.322, 15.9307
682, 284486, 6374.261, 15.9305
683, 283518, 6374.200, 15.9304
684, 282278, 6374.138, 15.9302
685, 280414, 6374.077, 15.9300
686, 277612, 6374.016, 15.9299
687, 274436, 6373.955, 15.9297
688, 271739, 6373.894, 15.9296
689, 270010, 6373.833, 15.9294
690, 269725, 6373.772, 15.9293
691, 271267, 6373.710, 15.9291
692, 273857, 6373.649, 15.9290
693, 275635, 6373.588, 15.9288
694, 275712, 6373.527, 15.9287
695, 275397, 6373.466, 15.9285
696, 276391, 6373.405, 15.9284
697, 278385, 6373.344, 15.9282
698, 279432, 6373.283, 15.9281
699, 278384, 6373.221, 15.9279
700, 276067, 6373.160, 15.9278
701, 274075, 6373.099, 15.9276
702, 273051, 6373.038, 15.9275
703, 272339, 6372.977, 15.9273
704, 271147, 6372.916, 15.9271
705, 269949, 6372.855, 15.9270
706, 270338, 6372.793, 15.9268
707, 272953, 6372.732, 15.9267
708, 275905, 6372.671, 15.9265
709, 276283, 6372.610, 15.9264
710, 273267, 6372.549, 15.9262
711, 268672, 6372.488, 15.9261
712, 264394, 6372.427, 15.9259
713, 260794, 6372.366, 15.9258
714, 257939, 6372.304, 15.9256
715, 256546, 6372.243, 15.9255
716, 256570, 6372.182, 15.9253
717, 256365, 6372.121, 15.9252
718, 254800, 6372.060, 15.9250
719, 253085, 6371.999, 15.9249
720, 252953, 6371.938, 15.9247
721, 254019, 6371.876, 15.9245
722, 254708, 6371.815, 15.9244
723, 254957, 6371.754, 15.9242
724, 255948, 6371.693, 15.9241
725, 257687, 6371.632, 15.9239
726, 259083, 6371.571, 15.9238
727, 260432, 6371.510, 15.9236
728, 263605, 6371.449, 15.9235
729, 269155, 6371.387, 15.9233
730, 275107, 6371.326, 15.9232
731, 279337, 6371.265, 15.9230
732, 281612, 6371.204, 15.9229
733, 282594, 6371.143, 15.9227
734, 282457, 6371.082, 15.9226
735, 281582, 6371.021, 15.9224
736, 281209, 6370.959, 15.9223
737, 281974, 6370.898, 15.9221
738, 282563, 6370.837, 15.9220
739, 281036, 6370.776, 15.9218
740, 277125, 6370.715, 15.9216
741, 272477, 6370.654, 15.9215
742, 269239, 6370.593, 15.9213
743, 269007, 6370.532, 15.9212
744, 272311, 6370.470, 15.9210
745, 278029, 6370.409, 15.9209
746, 283651, 6370.348, 15.9207
747, 287063, 6370.287, 15.9206
748, 288012, 6370.226, 15.9204
749, 287517, 6370.165, 15.9203
750, 286503, 6370.104, 15.9201
751, 285533, 6370.043, 15.9200
752, 285097, 6369.981, 15.9198
753, 285230, 6369.920, 15.9197
754, 285463, 6369.859, 15.9195
755, 286041, 6369.798, 15.9194
756, 288497, 6369.737, 15.9192
757, 293652, 6369.676, 15.9190
758, 299409, 6369.615, 15.9189
759, 302101, 6369.553, 15.9187
760, 300426, 6369.492, 15.9186
761, 296963, 6369.431, 15.9184
762, 295327, 6369.370, 15.9183
763, 296598, 6369.309, 15.9181
764, 298984, 6369.248, 15.9180
765, 300134, 6369.187, 15.9178
766, 298972, 6369.126, 15.9177
767, 295679, 6369.064, 15.9175
768, 290887, 6369.003, 15.9174
769, 285322, 6368.942, 15.9172
770, 279908, 6368.881, 15.9171
771, 275641, 6368.820, 15.9169
772, 273041, 6368.759, 15.9168
773, 271810, 6368.698, 15.9166
774, 271345, 6368.636, 15.9165
775, 271544, 6368.575, 15.9163
776, 272851, 6368.514, 15.9161
777, 275555, 6368.453, 15.9160
778, 279552, 6368.392, 15.9158
779, 284595, 6368.331, 15.9157
780, 289935, 6368.270, 15.9155
781, 293634, 6368.209, 15.9154
782, 293442, 6368.147, 15.9152
783, 289245, 6368.086, 15.9151
784, 283726, 6368.025, 15.9149
785, 279588, 6367.964, 15.9148
786, 276791, 6367.903, 15.9146
787, 273744, 6367.842, 15.9145
788, 270593, 6367.781, 15.9143
789, 269515, 6367.719, 15.9142
790, 271527, 6367.658, 15.9140
791, 274619, 6367.597, 15.9139
792, 275876, 6367.536, 15.9137
793, 274513, 6367.475, 15.9135
794, 272055, 6367.414, 15.9134
795, 270314, 6367.353, 15.9132
796, 269927, 6367.292, 15.9131
797, 270320, 6367.230, 15.9129
798, 270288, 6367.169, 15.9128
799, 268870, 6367.108, 15.9126
800, 266316, 6367.047, 15.9125
801, 264054, 6366.986, 15.9123
802, 263291, 6366.925, 15.9122
803, 263830, 6366.864, 15.9120
804, 264590, 6366.802, 15.9119
805, 264927, 6366.741, 15.9117
806, 264965, 6366.680, 15.9116
807, 264910, 6366.619, 15.9114
808, 264739, 6366.558, 15.9113
809, 264455, 6366.497, 15.9111
810, 264072, 6366.436, 15.9110
811, 263337, 6366.375, 15.9108
812, 262042, 6366.313, 15.9106
813, 260756, 6366.252, 15.9105
814, 260711, 6366.191, 15.9103
815, 262709, 6366.130, 15.9102
816, 266510, 6366.069, 15.9100
817, 271504, 6366.008, 15.9099
818, 277489, 6365.947, 15.9097
819, 284215, 6365.885, 15.9096
820, 290541, 6365.824, 15.9094
821, 294891, 6365.763, 15.9093
822, 296709, 6365.702, 15.9091
823, 296949, 6365.641, 15.9090
824, 296901, 6365.580, 15.9088
825, 297196, 6365.519, 15.9087
826, 298209, 6365.458, 15.9085
827, 300512, 6365.396, 15.9084
828, 303924, 6365.335, 15.9082
829, 306511, 6365.274, 15.9080
830, 305763, 6365.213, 15.9079
831, 301082, 6365.152, 15.9077
832, 294499, 6365.091, 15.9076
833, 288909, 6365.030, 15.9074
834, 286245, 6364.968, 15.9073
835, 287091, 6364.907, 15.9071
836, 290658, 6364.846, 15.9070
837, 294727, 6364.785, 15.9068
838, 296992, 6364.724, 15.9067
839, 297332, 6364.663, 15.9065
840, 297814, 6364.602, 15.9064
841, 299700, 6364.541, 15.9062
842, 301537, 6364.479, 15.9061
843, 301259, 6364.418, 15.9059
844, 298923, 6364.357, 15.9058
845, 295944, 6364.296, 15.9056
846, 292784, 6364.235, 15.9055
847, 289405, 6364.174, 15.9053
848, 287220, 6364.113, 15.9051
849, 288083, 6364.051, 15.9050
850, 291314, 6363.990, 15.9048
851, 294077, 6363.929, 15.9047
852, 295098, 6363.868, 15.9045
853, 295765, 6363.807, 15.9044
854, 296825, 6363.746, 15.9042
855, 296500, 6363.685, 15.9041
856, 293358, 6363.624, 15.9039
857, 289073, 6363.562, 15.9038
858, 286507, 6363.501, 15.9036
859, 286438, 6363.440, 15.9035
860, 287985, 6363.379, 15.9033
861, 290739, 6363.318, 15.9032
862, 294214, 6363.257, 15.9030
863, 296269, 6363.196, 15.9029
864, 294918, 6363.134, 15.9027
865, 291681, 6363.073, 15.9025
866, 290692, 6363.012, 15.9024
867, 293933, 6362.951, 15.9022
868, 299175, 6362.890, 15.9021
869, 303125, 6362.829, 15.9019
870, 304819, 6362.768, 15.9018
871, 305146, 6362.707, 15.9016
872, 304729, 6362.645, 15.9015
873, 303519, 6362.584, 15.9013
874, 301521, 6362.523, 15.9012
875, 298854, 6362.462, 15.9010
876, 295709, 6362.401, 15.9009
877, 292880, 6362.340, 15.9007
878, 291513, 6362.279, 15.9006
879, 291718, 6362.217, 15.9004
880, 292252, 6362.156, 15.9003
881, 292339, 6362.095, 15.9001
882, 292961, 6362.034, 15.9000
883, 295293, 6361.973, 15.8998
884, 298422, 6361.912, 15.8996
885, 299692, 6361.851, 15.8995
886, 297185, 6361.790, 15.8993
887, 291377, 6361.728, 15.8992
888, 284903, 6361.667, 15.8990
889, 281426, 6361.606, 15.8989
890, 283966, 6361.545, 15.8987
891, 292787, 6361.484, 15.8986
892, 304621, 6361.423, 15.8984
893, 314749, 6361.362, 15.8983
894, 320030, 6361.300, 15.8981
895, 319733, 6361.239, 15.8980
896, 314287, 6361.178, 15.8978
897, 304800, 6361.117, 15.8977
898, 293870, 6361.056, 15.8975
899, 285240, 6360.995, 15.8974
900, 281371, 6360.934, 15.8972
901, 281747, 6360.873, 15.8970
902, 284027, 6360.811, 15.8969
903, 286429, 6360.750, 15.8967
904, 288492, 6360.689, 15.8966
905, 290179, 6360.628, 15.8964
906, 291128, 6360.567, 15.8963
907, 290849, 6360.506, 15.8961
908, 289257, 6360.445, 15.8960
909, 287067, 6360.383, 15.8958
910, 285752, 6360.322, 15.8957
911, 286579, 6360.261, 15.8955
912, 289226, 6360.200, 15.8954
913, 291936, 6360.139, 15.8952
914, 293694, 6360.078, 15.8951
915, 295659, 6360.017, 15.8949
916, 299362, 6359.956, 15.8948
917, 303869, 6359.894, 15.8946
918, 306208, 6359.833, 15.8945
919, 304901, 6359.772, 15.8943
920, 301572, 6359.711, 15.8941
921, 298492, 6359.650, 15.8940
922, 296112, 6359.589, 15.8938
923, 294250, 6359.528, 15.8937
924, 294089, 6359.467, 15.8935
925, 296649, 6359.405, 15.8934
926, 299794, 6359.344, 15.8932
927, 299551, 6359.283, 15.8931
928, 295217, 6359.222, 15.8929
929, 291004, 6359.161, 15.8928
930, 291229, 6359.100, 15.8926
931, 295331, 6359.039, 15.8925
932, 299243, 6358.977, 15.8923
933, 300436, 6358.916, 15.8922
934, 299654, 6358.855, 15.8920
935, 298431, 6358.794, 15.8919
936, 297309, 6358.733, 15.8917
937, 296758, 6358.672, 15.8915
938, 297657, 6358.611, 15.8914
939, 299880, 6358.550, 15.8912
940, 301752, 6358.488, 15.8911
941, 302006, 6358.427, 15.8909
942, 301361, 6358.366, 15.8908
943, 301344, 6358.305, 15.8906
944, 302430, 6358.244, 15.8905
945, 304258, 6358.183, 15.8903
946, 306764, 6358.122, 15.8902
947, 309767, 6358.060, 15.8900
948, 311802, 6357.999, 15.8899
949, 310846, 6357.938, 15.8897
950, 306466, 6357.877, 15.8896
951, 300562, 6357.816, 15.8894
952, 295788, 6357.755, 15.8893
953, 293723, 6357.694, 15.8891
954, 294354, 6357.633, 15.8890
955, 296576, 6357.571, 15.8888
956, 299154, 6357.510, 15.8886
957, 301810, 6357.449, 15.8885
958, 305449, 6357.388, 15.8883
959, 310635, 6357.327, 15.8882
960, 315799, 6357.266, 15.8880
961, 317796, 6357.205, 15.8879
962, 314748, 6357.143, 15.8877
963, 307944, 6357.082, 15.8876
964, 300623, 6357.021, 15.8874
965, 295226, 6356.960, 15.8873
966, 292071, 6356.899, 15.8871
967, 290268, 6356.838, 15.8870
968, 289304, 6356.777, 15.8868
969, 289691, 6356.716, 15.8867
970, 292248, 6356.654, 15.8865
971, 296952, 6356.593, 15.8864
972, 302791, 6356.532, 15.8862
973, 308877, 6356.471, 15.8860
974, 315175, 6356.410, 15.8859
975, 321418, 6356.349, 15.8857
976, 325729, 6356.288, 15.8856
977, 325550, 6356.226, 15.8854
978, 320328, 6356.165, 15.8853
979, 312272, 6356.104, 15.8851
980, 303957, 6356.043, 15.8850
981, 296245, 6355.982, 15.8848
982, 289408, 6355.921, 15.8847
983, 285082, 6355.860, 15.8845
984, 285244, 6355.799, 15.8844
985, 289310, 6355.737, 15.8842
986, 293926, 6355.676, 15.8841
987, 296273, 6355.615, 15.8839
988, 296565, 6355.554, 15.8838
989, 296692, 6355.493, 15.8836
990, 297420, 6355.432, 15.8835
991, 297820, 6355.371, 15.8833
992, 296844, 6355.309, 15.8831
993, 294386, 6355.248, 15.8830
994, 290952, 6355.187, 15.8828
995, 287133, 6355.126, 15.8827
996, 283452, 6355.065, 15.8825
997, 280000, 6355.004, 15.8824
998, 276074, 6354.943, 15.8822
999, 270898, 6354.882, 15.8821
1000, 265169, 6354.820, 15.8819
1001, 261330, 6354.759, 15.8818
1002, 261608, 6354.698, 15.8816
1003, 265642, 6354.637, 15.8815
1004, 270481, 6354.576, 15.8813
1005, 273177, 6354.515, 15.8812
1006, 273323, 6354.454, 15.8810
1007, 272942, 6354.392, 15.8809
1008, 274133, 6354.331, 15.8807
1009, 277215, 6354.270, 15.8805
1010, 281110, 6354.209, 15.8804
1011, 284791, 6354.148, 15.8802
1012, 287751, 6354.087, 15.8801
1013, 289499, 6354.026, 15.8799
1014, 289686, 6353.965, 15.8798
1015, 288941, 6353.903, 15.8796
1016, 288679, 6353.842, 15.8795
1017, 289413, 6353.781, 15.8793
1018, 289851, 6353.720, 15.8792
1019, 288383, 6353.659, 15.8790
1020, 284995, 6353.598, 15.8789
1021, 280882, 6353.537, 15.8787
1022, 276579, 6353.475, 15.8786
1023, 271760, 6353.414, 15.8784
1024, 267005, 6353.353, 15.8783
1025, 264431, 6353.292, 15.8781
1026, 265638, 6353.231, 15.8780
1027, 269675, 6353.170, 15.8778
1028, 273956, 6353.109, 15.8776
1029, 276905, 6353.048, 15.8775
1030, 278987, 6352.986, 15.8773
1031, 281273, 6352.925, 15.8772
1032, 283876, 6352.864, 15.8770
1033, 286095, 6352.803, 15.8769
1034, 287526, 6352.742, 15.8767
1035, 288571, 6352.681, 15.8766
1036, 290008, 6352.620, 15.8764
1037, 292371, 6352.558, 15.8763
1038, 295586, 6352.497, 15.8761
1039, 298848, 6352.436, 15.8760
1040, 300683, 6352.375, 15.8758
1041, 299611, 6352.314, 15.8757
1042, 295388, 6352.253, 15.8755
1043, 289794, 6352.192, 15.8754
1044, 285619, 6352.131, 15.8752
1045, 284346, 6352.069, 15.8750
1046, 285046, 6352.008, 15.8749
1047, 285947, 6351.947, 15.8747
1048, 286604, 6351.886, 15.8746
1049, 287656, 6351.825, 15.8744
1050, 288811, 6351.764, 15.8743
1051, 288599, 6351.703, 15.8741
1052, 286633, 6351.641, 15.8740
1053, 284811, 6351.580, 15.8738
1054, 285241, 6351.519, 15.8737
1055, 287889, 6351.458, 15.8735
1056, 291314, 6351.397, 15.8734
1057, 294831, 6351.336, 15.8732
1058, 298342, 6351.275, 15.8731
1059, 300705, 6351.214, 15.8729
1060, 300405, 6351.152, 15.8728
1061, 298281, 6351.091, 15.8726
1062, 297670, 6351.030, 15.8725
1063, 300790, 6350.969, 15.8723
1064, 306167, 6350.908, 15.8721
1065, 310603, 6350.847, 15.8720
1066, 312572, 6350.786, 15.8718
1067, 312580, 6350.724, 15.8717
1068, 311457, 6350.663, 15.8715
1069, 310106, 6350.602, 15.8714
1070, 310256, 6350.541, 15.8712
1071, 313110, 6350.480, 15.8711
1072, 316840, 6350.419, 15.8709
1073, 317415, 6350.358, 15.8708
1074, 313110, 6350.297, 15.8706
1075, 306953, 6350.235, 15.8705
1076, 303359, 6350.174, 15.8703
1077, 303138, 6350.113, 15.8702
1078, 303298, 6350.052, 15.8700
1079, 301508, 6349.991, 15.8699
1080, 299026, 6349.930, 15.8697
1081, 298605, 6349.869, 15.8695
1082, 300693, 6349.807, 15.8694
1083, 302928, 6349.746, 15.8692
1084, 303151, 6349.685, 15.8691
1085, 301920, 6349.624, 15.8689
1086, 301736, 6349.563, 15.8688
1087, 304287, 6349.502, 15.8686
1088, 308917, 6349.441, 15.8685
1089, 313608, 6349.380, 15.8683
1090, 316884, 6349.318, 15.8682
1091, 318386, 6349.257, 15.8680
1092, 317947, 6349.196, 15.8679
1093, 314918, 6349.135, 15.8677
1094, 309001, 6349.074, 15.8676
1095, 301459, 6349.013, 15.8674
1096, 294682, 6348.952, 15.8673
1097, 290171, 6348.890, 15.8671
1098, 287337, 6348.829, 15.8670
1099, 284703, 6348.768, 15.8668
1100, 281983, 6348.707, 15.8666
1101, 280398, 6348.646, 15.8665
1102, 281041, 6348.585, 15.8663
1103, 283605, 6348.524, 15.8662
1104, 286953, 6348.463, 15.8660
1105, 290419, 6348.401, 15.8659
1106, 294122, 6348.340, 15.8657
1107, 298307, 6348.279, 15.8656
1108, 302810, 6348.218, 15.8654
1109, 307049, 6348.157, 15.8653
1110, 310142, 6348.096, 15.8651
1111, 311175, 6348.035, 15.8650
1112, 309832, 6347.974, 15.8648
1113, 306957, 6347.912, 15.8647
1114, 304242, 6347.851, 15.8645
1115, 303246, 6347.790, 15.8644
1116, 304642, 6347.729, 15.8642
1117, 308057, 6347.668, 15.8640
1118, 312165, 6347.607, 15.8639
1119, 315123, 6347.546, 15.8637
1120, 315700, 6347.484, 15.8636
1121, 314344, 6347.423, 15.8634
1122, 312726, 6347.362, 15.8633
1123, 311869, 6347.301, 15.8631
1124, 311065, 6347.240, 15.8630
1125, 309059, 6347.179, 15.8628
1126, 306022, 6347.118, 15.8627
1127, 303632, 6347.057, 15.8625
1128, 303080, 6346.995, 15.8624
1129, 303543, 6346.934, 15.8622
1130, 303062, 6346.873, 15.8621
1131, 300853, 6346.812, 15.8619
1132, 298410, 6346.751, 15.8618
1133, 298206, 6346.690, 15.8616
1134, 301366, 6346.629, 15.8615
1135, 306628, 6346.567, 15.8613
1136, 311497, 6346.506, 15.8611
1137, 314308, 6346.445, 15.8610
1138, 315174, 6346.384, 15.8608
1139, 315197, 6346.323, 15.8607
1140, 315220, 6346.262, 15.8605
1141, 315513, 6346.201, 15.8604
1142, 316293, 6346.140, 15.8602
1143, 317811, 6346.078, 15.8601
1144, 319668, 6346.017, 15.8599
1145, 320643, 6345.956, 15.8598
1146, 319905, 6345.895, 15.8596
1147, 318337, 6345.834, 15.8595
1148, 317860, 6345.773, 15.8593
1149, 319129, 6345.712, 15.8592
1150, 320555, 6345.650, 15.8590
1151, 320215, 6345.589, 15.8589
1152, 318105, 6345.528, 15.8587
1153, 315489, 6345.467, 15.8585
1154, 312439, 6345.406, 15.8584
1155, 307747, 6345.345, 15.8582
1156, 301714, 6345.284, 15.8581
1157, 297319, 6345.223, 15.8579
1158, 296991, 6345.161, 15.8578
1159, 299090, 6345.100, 15.8576
1160, 299430, 6345.039, 15.8575
1161, 296211, 6344.978, 15.8573
1162, 291807, 6344.917, 15.8572
1163, 289423, 6344.856, 15.8570
1164, 289749, 6344.795, 15.8569
1165, 291666, 6344.733, 15.8567
1166, 294534, 6344.672, 15.8566
1167, 298123, 6344.611, 15.8564
1168, 301287, 6344.550, 15.8563
1169, 302711, 6344.489, 15.8561
1170, 303005, 6344.428, 15.8559
1171, 304388, 6344.367, 15.8558
1172, 307748, 6344.306, 15.8556
1173, 311169, 6344.244, 15.8555
1174, 312073, 6344.183, 15.8553
1175, 310108, 6344.122, 15.8552
1176, 307171, 6344.061, 15.8550
1177, 305035, 6344.000, 15.8549
1178, 303705, 6343.939, 15.8547
1179, 301947, 6343.878, 15.8546
1180, 298948, 6343.816, 15.8544
1181, 295465, 6343.755, 15.8543
1182, 293625, 6343.694, 15.8541
1183, 295265, 6343.633, 15.8540
1184, 300020, 6343.572, 15.8538
1185, 305012, 6343.511, 15.8537
1186, 306985, 6343.450, 15.8535
1187, 305061, 6343.389, 15.8534
1188, 301366, 6343.327, 15.8532
1189, 298993, 6343.266, 15.8530
1190, 299504, 6343.205, 15.8529
1191, 302334, 6343.144, 15.8527
1192, 306150, 6343.083, 15.8526
1193, 310333, 6343.022, 15.8524
1194, 315047, 6342.961, 15.8523
1195, 320168, 6342.899, 15.8521
1196, 324499, 6342.838, 15.8520
1197, 326216, 6342.777, 15.8518
1198, 324203, 6342.716, 15.8517
1199, 319138, 6342.655, 15.8515
1200, 313478, 6342.594, 15.8514
1201, 310272, 6342.533, 15.8512
1202, 311370, 6342.472, 15.8511
1203, 316109, 6342.410, 15.8509
1204, 321653, 6342.349, 15.8508
1205, 325001, 6342.288, 15.8506
1206, 325034, 6342.227, 15.8504
1207, 322777, 6342.166, 15.8503
1208, 319782, 6342.105, 15.8501
1209, 316613, 6342.044, 15.8500
1210, 312981, 6341.982, 15.8498
1211, 308895, 6341.921, 15.8497
1212, 305211, 6341.860, 15.8495
1213, 303158, 6341.799, 15.8494
1214, 303757, 6341.738, 15.8492
1215, 307515, 6341.677, 15.8491
1216, 313908, 6341.616, 15.8489
1217, 320792, 6341.555, 15.8488
1218, 325051, 6341.493, 15.8486
1219, 324848, 6341.432, 15.8485
1220, 321434, 6341.371, 15.8483
1221, 318147, 6341.310, 15.8482
1222, 317380, 6341.249, 15.8480
1223, 318684, 6341.188, 15.8479
1224, 319778, 6341.127, 15.8477
1225, 318868, 6341.065, 15.8475
1226, 315905, 6341.004, 15.8474
1227, 312285, 6340.943, 15.8472
1228, 309773, 6340.882, 15.8471
1229, 309244, 6340.821, 15.8469
1230, 310013, 6340.760, 15.8468
1231, 310838, 6340.699, 15.8466
1232, 311950, 6340.638, 15.8465
1233, 315313, 6340.576, 15.8463
1234, 321803, 6340.515, 15.8462
1235, 328603, 6340.454, 15.8460
1236, 330934, 6340.393, 15.8459
1237, 326847, 6340.332, 15.8457
1238, 319350, 6340.271, 15.8456
1239, 313330, 6340.210, 15.8454
1240, 311191, 6340.148, 15.8453
1241, 312034, 6340.087, 15.8451
1242, 314088, 6340.026, 15.8449
1243, 316728, 6339.965, 15.8448
1244, 320156, 6339.904, 15.8446
1245, 323877, 6339.843, 15.8445
1246, 325852, 6339.782, 15.8443
1247, 323440, 6339.721, 15.8442
1248, 315873, 6339.659, 15.8440
1249, 305957, 6339.598, 15.8439
1250, 298457, 6339.537, 15.8437
1251, 296081, 6339.476, 15.8436
1252, 297675, 6339.415, 15.8434
1253, 300754, 6339.354, 15.8433
1254, 304666, 6339.293, 15.8431
1255, 310063, 6339.231, 15.8430
1256, 316393, 6339.170, 15.8428
1257, 321979, 6339.109, 15.8427
1258, 326423, 6339.048, 15.8425
1259, 330872, 6338.987, 15.8424
1260, 335379, 6338.926, 15.8422
1261, 338035, 6338.865, 15.8420
1262, 337728, 6338.804, 15.8419
1263, 336180, 6338.742, 15.8417
1264, 335627, 6338.681, 15.8416
1265, 335672, 6338.620, 15.8414
1266, 334303, 6338.559, 15.8413
1267, 331344, 6338.498, 15.8411
1268, 328733, 6338.437, 15.8410
1269, 327188, 6338.376, 15.8408
1270, 324669, 6338.314, 15.8407
1271, 319216, 6338.253, 15.8405
1272, 312013, 6338.192, 15.8404
1273, 306381, 6338.131, 15.8402
1274, 304397, 6338.070, 15.8401
1275, 305522, 6338.009, 15.8399
1276, 308035, 6337.948, 15.8398
1277, 310567, 6337.887, 15.8396
1278, 312289, 6337.825, 15.8394
1279, 312857, 6337.764, 15.8393
1280, 312649, 6337.703, 15.8391
1281, 312372, 6337.642, 15.8390
1282, 311991, 6337.581, 15.8388
1283, 310541, 6337.520, 15.8387
1284, 307310, 6337.459, 15.8385
1285, 302703, 6337.397, 15.8384
1286, 297641, 6337.336, 15.8382
1287, 292814, 6337.275, 15.8381
1288, 289160, 6337.214, 15.8379
1289, 288312, 6337.153, 15.8378
1290, 291300, 6337.092, 15.8376
1291, 296827, 6337.031, 15.8375
1292, 301935, 6336.970, 15.8373
1293, 304746, 6336.908, 15.8372
1294, 305807, 6336.847, 15.8370
1295, 306465, 6336.786, 15.8369
1296, 306914, 6336.725, 15.8367
1297, 306428, 6336.664, 15.8365
1298, 304762, 6336.603, 15.8364
1299, 302504, 6336.542, 15.8362
1300, 300507, 6336.481, 15.8361
1301, 299608, 6336.419, 15.8359
1302, 300272, 6336.358, 15.8358
1303, 301628, 6336.297, 15.8356
1304, 301552, 6336.236, 15.8355
1305, 299015, 6336.175, 15.8353
1306, 296015, 6336.114, 15.8352
1307, 295629, 6336.053, 15.8350
1308, 298079, 6335.991, 15.8349
1309, 300354, 6335.930, 15.8347
1310, 300212, 6335.869, 15.8346
1311, 298928, 6335.808, 15.8344
1312, 299110, 6335.747, 15.8343
1313, 301382, 6335.686, 15.8341
1314, 304723, 6335.625, 15.8339
1315, 308814, 6335.564, 15.8338
1316, 313808, 6335.502, 15.8336
1317, 318200, 6335.441, 15.8335
1318, 319425, 6335.380, 15.8333
1319, 317228, 6335.319, 15.8332
1320, 314520, 6335.258, 15.8330
1321, 313738, 6335.197, 15.8329
1322, 313810, 6335.136, 15.8327
1323, 312185, 6335.074, 15.8326
1324, 308885, 6335.013, 15.8324
1325, 306828, 6334.952, 15.8323
1326, 308297, 6334.891, 15.8321
1327, 312491, 6334.830, 15.8320
1328, 316561, 6334.769, 15.8318
1329, 318022, 6334.708, 15.8317
1330, 316179, 6334.647, 15.8315
1331, 312443, 6334.585, 15.8314
1332, 309545, 6334.524, 15.8312
1333, 309266, 6334.463, 15.8310
1334, 310425, 6334.402, 15.8309
1335, 310056, 6334.341, 15.8307
1336, 306965, 6334.280, 15.8306
1337, 303049, 6334.219, 15.8304
1338, 300656, 6334.157, 15.8303
1339, 300107, 6334.096, 15.8301
1340, 300890, 6334.035, 15.8300
1341, 303696, 6333.974, 15.8298
1342, 309175, 6333.913, 15.8297
1343, 315461, 6333.852, 15.8295
1344, 319364, 6333.791, 15.8294
1345, 320177, 6333.730, 15.8292
1346, 320176, 6333.668, 15.8291
1347, 320799, 6333.607, 15.8289
1348, 320440, 6333.546, 15.8288
1349, 317105, 6333.485, 15.8286
1350, 311455, 6333.424, 15.8284
1351, 305725, 6333.363, 15.8283
1352, 301162, 6333.302, 15.8281
1353, 298349, 6333.240, 15.8280
1354, 298860, 6333.179, 15.8278
1355, 304178, 6333.118, 15.8277
1356, 313080, 6333.057, 15.8275
1357, 321889, 6332.996, 15.8274
1358, 327592, 6332.935, 15.8272
1359, 329409, 6332.874, 15.8271
1360, 327579, 6332.813, 15.8269
1361, 322494, 6332.751, 15.8268
1362, 315464, 6332.690, 15.8266
1363, 308658, 6332.629, 15.8265
1364, 303302, 6332.568, 15.8263
1365, 298907, 6332.507, 15.8262
1366, 294880, 6332.446, 15.8260
1367, 291944, 6332.385, 15.8259
1368, 291344, 6332.323, 15.8257
1369, 293414, 6332.262, 15.8255
1370, 297373, 6332.201, 15.8254
1371, 301750, 6332.140, 15.8252
1372, 304775, 6332.079, 15.8251
1373, 305515, 6332.018, 15.8249
1374, 305141, 6331.957, 15.8248
1375, 305868, 6331.896, 15.8246
1376, 307978, 6331.834, 15.8245
1377, 309174, 6331.773, 15.8243
1378, 307840, 6331.712, 15.8242
1379, 305636, 6331.651, 15.8240
1380, 305499, 6331.590, 15.8239
1381, 308208, 6331.529, 15.8237
1382, 312582, 6331.468, 15.8236
1383, 318184, 6331.406, 15.8234
1384, 325601, 6331.345, 15.8233
1385, 333926, 6331.284, 15.8231
1386, 339978, 6331.223, 15.8229
1387, 340878, 6331.162, 15.8228
1388, 336554, 6331.101, 15.8226
1389, 329430, 6331.040, 15.8225
1390, 322590, 6330.979, 15.8223
1391, 318306, 6330.917, 15.8222
1392, 317094, 6330.856, 15.8220
1393, 317504, 6330.795, 15.8219
1394, 317482, 6330.734, 15.8217
1395, 316273, 6330.673, 15.8216
1396, 314510, 6330.612, 15.8214
1397, 312709, 6330.551, 15.8213
1398, 310846, 6330.489, 15.8211
1399, 309494, 6330.428, 15.8210
1400, 309812, 6330.367, 15.8208
1401, 311800, 6330.306, 15.8207
1402, 313871, 6330.245, 15.8205
1403, 315116, 6330.184, 15.8204
1404, 316786, 6330.123, 15.8202
1405, 320278, 6330.062, 15.8200
1406, 324568, 6330.000, 15.8199
1407, 327129, 6329.939, 15.8197
1408, 326939, 6329.878, 15.8196
1409, 325067, 6329.817, 15.8194
1410, 322512, 6329.756, 15.8193
1411, 319195, 6329.695, 15.8191
1412, 315509, 6329.634, 15.8190
1413, 313318, 6329.572, 15.8188
1414, 314226, 6329.511, 15.8187
1415, 317401, 6329.450, 15.8185
1416, 320038, 6329.389, 15.8184
1417, 319850, 6329.328, 15.8182
1418, 316536, 6329.267, 15.8181
1419, 311134, 6329.206, 15.8179
1420, 304759, 6329.145, 15.8178
1421, 298325, 6329.083, 15.8176
1422, 292992, 6329.022, 15.8174
1423, 290175, 6328.961, 15.8173
1424, 290729, 6328.900, 15.8171
1425, 294095, 6328.839, 15.8170
1426, 298502, 6328.778, 15.8168
1427, 302156, 6328.717, 15.8167
1428, 304379, 6328.655, 15.8165
1429, 305725, 6328.594, 15.8164
1430, 307277, 6328.533, 15.8162
1431, 309741, 6328.472, 15.8161
1432, 312696, 6328.411, 15.8159
1433, 314416, 6328.350, 15.8158
1434, 312961, 6328.289, 15.8156
1435, 308082, 6328.228, 15.8155
1436, 302008, 6328.166, 15.8153
1437, 297817, 6328.105, 15.8152
1438, 296975, 6328.044, 15.8150
1439, 298751, 6327.983, 15.8149
1440, 301831, 6327.922, 15.8147
1441, 305721, 6327.861, 15.8145
1442, 310431, 6327.800, 15.8144
1443, 315559, 6327.738, 15.8142
1444, 320377, 6327.677, 15.8141
1445, 324572, 6327.616, 15.8139
1446, 328366, 6327.555, 15.8138
1447, 331841, 6327.494, 15.8136
1448, 334430, 6327.433, 15.8135
1449, 335174, 6327.372, 15.8133
1450, 333428, 6327.311, 15.8132
1451, 329527, 6327.249, 15.8130
1452, 324912, 6327.188, 15.8129
1453, 321557, 6327.127, 15.8127
1454, 320871, 6327.066, 15.8126
1455, 322841, 6327.005, 15.8124
1456, 325889, 6326.944, 15.8123
1457, 327622, 6326.883, 15.8121
1458, 326279, 6326.821, 15.8119
1459, 322146, 6326.760, 15.8118
1460, 317585, 6326.699, 15.8116
1461, 315183, 6326.638, 15.8115
1462, 315644, 6326.577, 15.8113
1463, 317603, 6326.516, 15.8112
1464, 319258, 6326.455, 15.8110
1465, 319689, 6326.394, 15.8109
1466, 318878, 6326.332, 15.8107
1467, 317447, 6326.271, 15.8106
1468, 316582, 6326.210, 15.8104
1469, 317215, 6326.149, 15.8103
1470, 318792, 6326.088, 15.8101
1471, 319769, 6326.027, 15.8100
1472, 319982, 6325.966, 15.8098
1473, 321526, 6325.905, 15.8097
1474, 326163, 6325.843, 15.8095
1475, 332547, 6325.782, 15.8094
1476, 337287, 6325.721, 15.8092
1477, 338399, 6325.660, 15.8090
1478, 336551, 6325.599, 15.8089
1479, 333284, 6325.538, 15.8087
1480, 329550, 6325.477, 15.8086
1481, 325983, 6325.415, 15.8084
1482, 323084, 6325.354, 15.8083
1483, 320678, 6325.293, 15.8081
1484, 318347, 6325.232, 15.8080
1485, 316673, 6325.171, 15.8078
1486, 316872, 6325.110, 15.8077
1487, 318781, 6325.049, 15.8075
1488, 320539, 6324.988, 15.8074
1489, 320834, 6324.926, 15.8072
1490, 320226, 6324.865, 15.8071
1491, 319672, 6324.804, 15.8069
1492, 319245, 6324.743, 15.8068
1493, 319265, 6324.682, 15.8066
1494, 321168, 6324.621, 15.8064
1495, 325707, 6324.560, 15.8063
1496, 331262, 6324.498, 15.8061
1497, 335393, 6324.437, 15.8060
1498, 337295, 6324.376, 15.8058
1499, 337465, 6324.315, 15.8057
1500, 336002, 6324.254, 15.8055
1501, 332957, 6324.193, 15.8054
1502, 329451, 6324.132, 15.8052
1503, 326381, 6324.071, 15.8051
1504, 322622, 6324.009, 15.8049
1505, 316851, 6323.948, 15.8048
1506, 310912, 6323.887, 15.8046
1507, 308789, 6323.826, 15.8045
1508, 311716, 6323.765, 15.8043
1509, 316618, 6323.704, 15.8042
1510, 320177, 6323.643, 15.8040
1511, 322291, 6323.581, 15.8039
1512, 324321, 6323.520, 15.8037
1513, 326163, 6323.459, 15.8035
1514, 326951, 6323.398, 15.8034
1515, 327319, 6323.337, 15.8032
1516, 328835, 6323.276, 15.8031
1517, 331556, 6323.215, 15.8029
1518, 333695, 6323.154, 15.8028
1519, 333531, 6323.092, 15.8026
1520, 330753, 6323.031, 15.8025
1521, 326264, 6322.970, 15.8023
1522, 321452, 6322.909, 15.8022
1523, 317129, 6322.848, 15.8020
1524, 312561, 6322.787, 15.8019
1525, 306361, 6322.726, 15.8017
1526, 299100, 6322.664, 15.8016
1527, 294009, 6322.603, 15.8014
1528, 293897, 6322.542, 15.8013
1529, 298182, 6322.481, 15.8011
1530, 304032, 6322.420, 15.8009
1531, 309457, 6322.359, 15.8008
1532, 313788, 6322.298, 15.8006
1533, 316183, 6322.237, 15.8005
1534, 315864, 6322.175, 15.8003
1535, 313622, 6322.114, 15.8002
1536, 311101, 6322.053, 15.8000
1537, 308461, 6321.992, 15.7999
1538, 304538, 6321.931, 15.7997
1539, 299604, 6321.870, 15.7996
1540, 296191, 6321.809, 15.7994
1541, 296488, 6321.747, 15.7993
1542, 300227, 6321.686, 15.7991
1543, 305461, 6321.625, 15.7990
1544, 309973, 6321.564, 15.7988
1545, 311545, 6321.503, 15.7987
1546, 308852, 6321.442, 15.7985
1547, 303408, 6321.381, 15.7984
1548, 299368, 6321.320, 15.7982
1549, 299998, 6321.258, 15.7980
1550, 304910, 6321.197, 15.7979
1551, 311504, 6321.136, 15.7977
1552, 317915, 6321.075, 15.7976
1553, 323444, 6321.014, 15.7974
1554, 327391, 6320.953, 15.7973
1555, 329346, 6320.892, 15.7971
1556, 330206, 6320.830, 15.7970
1557, 331385, 6320.769, 15.7968
1558, 333146, 6320.708, 15.7967
1559, 334962, 6320.647, 15.7965
1560, 337117, 6320.586, 15.7964
1561, 340333, 6320.525, 15.7962
1562, 343884, 6320.464, 15.7961
1563, 345739, 6320.403, 15.7959
1564, 344929, 6320.341, 15.7958
1565, 342401, 6320.280, 15.7956
1566, 339284, 6320.219, 15.7954
1567, 335924, 6320.158, 15.7953
1568, 333222, 6320.097, 15.7951
1569, 332911, 6320.036, 15.7950
1570, 335030, 6319.975, 15.7948
1571, 336470, 6319.913, 15.7947
1572, 334067, 6319.852, 15.7945
1573, 328644, 6319.791, 15.7944
1574, 324268, 6319.730, 15.7942
1575, 323723, 6319.669, 15.7941
1576, 326277, 6319.608, 15.7939
1577, 329642, 6319.547, 15.7938
1578, 332191, 6319.486, 15.7936
1579, 332862, 6319.424, 15.7935
1580, 330888, 6319.363, 15.7933
1581, 326732, 6319.302, 15.7932
1582, 321911, 6319.241, 15.7930
1583, 316885, 6319.180, 15.7929
1584, 310477, 6319.119, 15.7927
1585, 302635, 6319.058, 15.7925
1586, 296346, 6318.996, 15.7924
1587, 294911, 6318.935, 15.7922
1588, 298040, 6318.874, 15.7921
1589, 302497, 6318.813, 15.7919
1590, 306069, 6318.752, 15.7918
1591, 308939, 6318.691, 15.7916
1592, 311420, 6318.630, 15.7915
1593, 312800, 6318.569, 15.7913
1594, 312975, 6318.507, 15.7912
1595, 313162, 6318.446, 15.7910
1596, 314104, 6318.385, 15.7909
1597, 315153, 6318.324, 15.7907
1598, 315917, 6318.263, 15.7906
1599, 316957, 6318.202, 15.7904
1600, 317847, 6318.141, 15.7903
1601, 316528, 6318.079, 15.7901
1602, 312339, 6318.018, 15.7899
1603, 308004, 6317.957, 15.7898
1604, 306411, 6317.896, 15.7896
1605, 306610, 6317.835, 15.7895
1606, 305473, 6317.774, 15.7893
1607, 302679, 6317.713, 15.7892
1608, 301296, 6317.652, 15.7890
1609, 303228, 6317.590, 15.7889
1610, 306492, 6317.529, 15.7887
1611, 307855, 6317.468, 15.7886
1612, 306386, 6317.407, 15.7884
1613, 303532, 6317.346, 15.7883
1614, 301243, 6317.285, 15.7881
1615, 300849, 6317.224, 15.7880
1616, 302447, 6317.162, 15.7878
1617, 304389, 6317.101, 15.7877
1618, 304401, 6317.040, 15.7875
1619, 302147, 6316.979, 15.7874
1620, 299789, 6316.918, 15.7872
1621, 299270, 6316.857, 15.7870
1622, 300134, 6316.796, 15.7869
1623, 301214, 6316.735, 15.7867
1624, 303392, 6316.673, 15.7866
1625, 308977, 6316.612, 15.7864
1626, 318289, 6316.551, 15.7863
1627, 328196, 6316.490, 15.7861
1628, 334472, 6316.429, 15.7860
1629, 335182, 6316.368, 15.7858
1630, 331727, 6316.307, 15.7857
1631, 327181, 6316.245, 15.7855
1632, 323874, 6316.184, 15.7854
1633, 322336, 6316.123, 15.7852
1634, 322129, 6316.062, 15.7851
1635, 323088, 6316.001, 15.7849
1636, 325134, 6315.940, 15.7848
1637, 327170, 6315.879, 15.7846
1638, 327375, 6315.818, 15.7844
1639, 325128, 6315.756, 15.7843
1640, 321906, 6315.695, 15.7841
1641, 319687, 6315.634, 15.7840
1642, 319054, 6315.573, 15.7838
1643, 319463, 6315.512, 15.7837
1644, 320583, 6315.451, 15.7835
1645, 322279, 6315.390, 15.7834
1646, 323679, 6315.328, 15.7832
1647, 323627, 6315.267, 15.7831
1648, 322332, 6315.206, 15.7829
1649, 321642, 6315.145, 15.7828
1650, 323080, 6315.084, 15.7826
1651, 326006, 6315.023, 15.7825
1652, 328144, 6314.962, 15.7823
1653, 327696, 6314.901, 15.7822
1654, 324527, 6314.839, 15.7820
1655, 319527, 6314.778, 15.7819
1656, 313547, 6314.717, 15.7817
1657, 307446, 6314.656, 15.7815
1658, 302715, 6314.595, 15.7814
1659, 301032, 6314.534, 15.7812
1660, 302845, 6314.473, 15.7811
1661, 307147, 6314.412, 15.7809
1662, 313237, 6314.350, 15.7808
1663, 321688, 6314.289, 15.7806
1664, 332396, 6314.228, 15.7805
1665, 342452, 6314.167, 15.7803
1666, 348026, 6314.106, 15.7802
1667, 348621, 6314.045, 15.7800
1668, 347501, 6313.984, 15.7799
1669, 347166, 6313.922, 15.7797
1670, 346251, 6313.861, 15.7796
1671, 342246, 6313.800, 15.7794
1672, 335655, 6313.739, 15.7793
1673, 329408, 6313.678, 15.7791
1674, 325053, 6313.617, 15.7789
1675, 321737, 6313.556, 15.7788
1676, 318710, 6313.495, 15.7786
1677, 316652, 6313.433, 15.7785
1678, 316035, 6313.372, 15.7783
1679, 315941, 6313.311, 15.7782
1680, 315385, 6313.250, 15.7780
1681, 314764, 6313.189, 15.7779
1682, 315321, 6313.128, 15.7777
1683, 317866, 6313.067, 15.7776
1684, 322291, 6313.005, 15.7774
1685, 327337, 6312.944, 15.7773
1686, 330591, 6312.883, 15.7771
1687, 330036, 6312.822, 15.7770
1688, 326514, 6312.761, 15.7768
1689, 323697, 6312.700, 15.7767
1690, 324595, 6312.639, 15.7765
1691, 328560, 6312.578, 15.7764
1692, 332327, 6312.516, 15.7762
1693, 333358, 6312.455, 15.7760
1694, 331405, 6312.394, 15.7759
1695, 327690, 6312.333, 15.7757
1696, 323782, 6312.272, 15.7756
1697, 321057, 6312.211, 15.7754
1698, 320127, 6312.150, 15.7753
1699, 320763, 6312.088, 15.7751
1700, 322878, 6312.027, 15.7750
1701, 327058, 6311.966, 15.7748
1702, 333181, 6311.905, 15.7747
1703, 339040, 6311.844, 15.7745
1704, 341926, 6311.783, 15.7744
1705, 341756, 6311.722, 15.7742
1706, 341373, 6311.661, 15.7741
1707, 343310, 6311.599, 15.7739
1708, 347393, 6311.538, 15.7738
1709, 351956, 6311.477, 15.7736
1710, 356059, 6311.416, 15.7734
1711, 359535, 6311.355, 15.7733
1712, 361857, 6311.294, 15.7731
1713, 362371, 6311.233, 15.7730
1714, 361290, 6311.171, 15.7728
1715, 359443, 6311.110, 15.7727
1716, 357276, 6311.049, 15.7725
1717, 354831, 6310.988, 15.7724
1718, 352227, 6310.927, 15.7722
1719, 349232, 6310.866, 15.7721
1720, 345042, 6310.805, 15.7719
1721, 339764, 6310.744, 15.7718
1722, 335629, 6310.682, 15.7716
1723, 334942, 6310.621, 15.7715
1724, 336915, 6310.560, 15.7713
1725, 338383, 6310.499, 15.7712
1726, 338041, 6310.438, 15.7710
1727, 337974, 6310.377, 15.7708
1728, 340149, 6310.316, 15.7707
1729, 343219, 6310.254, 15.7705
1730, 344267, 6310.193, 15.7704
1731, 342310, 6310.132, 15.7702
1732, 338490, 6310.071, 15.7701
1733, 334094, 6310.010, 15.7699
1734, 330263, 6309.949, 15.7698
1735, 328696, 6309.888, 15.7696
1736, 330362, 6309.827, 15.7695
1737, 333674, 6309.765, 15.7693
1738, 335922, 6309.704, 15.7692
1739, 336517, 6309.643, 15.7690
1740, 337127, 6309.582, 15.7689
1741, 338647, 6309.521, 15.7687
1742, 340041, 6309.460, 15.7686
1743, 340404, 6309.399, 15.7684
1744, 340119, 6309.337, 15.7683
1745, 339321, 6309.276, 15.7681
1746, 337149, 6309.215, 15.7679
1747, 333578, 6309.154, 15.7678
1748, 330445, 6309.093, 15.7676
1749, 329504, 6309.032, 15.7675
1750, 330599, 6308.971, 15.7673
1751, 332630, 6308.910, 15.7672
1752, 334928, 6308.848, 15.7670
1753, 336691, 6308.787, 15.7669
1754, 336539, 6308.726, 15.7667
1755, 334217, 6308.665, 15.7666
1756, 331743, 6308.604, 15.7664
1757, 331323, 6308.543, 15.7663
1758, 332712, 6308.482, 15.7661
1759, 333851, 6308.420, 15.7660
1760, 333327, 6308.359, 15.7658
1761, 330989, 6308.298, 15.7657
1762, 327022, 6308.237, 15.7655
1763, 322060, 6308.176, 15.7653
1764, 317780, 6308.115, 15.7652
1765, 315835, 6308.054, 15.7650
1766, 316285, 6307.993, 15.7649
1767, 318142, 6307.931, 15.7647
1768, 320937, 6307.870, 15.7646
1769, 324560, 6307.809, 15.7644
1770, 328243, 6307.748, 15.7643
1771, 331332, 6307.687, 15.7641
1772, 334593, 6307.626, 15.7640
1773, 338951, 6307.565, 15.7638
1774, 343169, 6307.503, 15.7637
1775, 344625, 6307.442, 15.7635
1776, 342482, 6307.381, 15.7634
1777, 338383, 6307.320, 15.7632
1778, 333882, 6307.259, 15.7631
1779, 329103, 6307.198, 15.7629
1780, 324360, 6307.137, 15.7628
1781, 321132, 6307.076, 15.7626
1782, 320430, 6307.014, 15.7624
1783, 321701, 6306.953, 15.7623
1784, 324388, 6306.892, 15.7621
1785, 329202, 6306.831, 15.7620
1786, 336528, 6306.770, 15.7618
1787, 344375, 6306.709, 15.7617
1788, 349173, 6306.648, 15.7615
1789, 348499, 6306.586, 15.7614
1790, 342810, 6306.525, 15.7612
1791, 335181, 6306.464, 15.7611
1792, 329535, 6306.403, 15.7609
1793, 328063, 6306.342, 15.7608
1794, 329895, 6306.281, 15.7606
1795, 333094, 6306.220, 15.7605
1796, 337664, 6306.159, 15.7603
1797, 344672, 6306.097, 15.7602
1798, 352158, 6306.036, 15.7600
1799, 354793, 6305.975, 15.7598
1800, 349640, 6305.914, 15.7597
1801, 340426, 6305.853, 15.7595
1802, 333706, 6305.792, 15.7594
1803, 332014, 6305.731, 15.7592
1804, 333109, 6305.669, 15.7591
1805, 334669, 6305.608, 15.7589
1806, 336291, 6305.547, 15.7588
1807, 337087, 6305.486, 15.7586
1808, 335089, 6305.425, 15.7585
1809, 330418, 6305.364, 15.7583
1810, 326260, 6305.303, 15.7582
1811, 324720, 6305.242, 15.7580
1812, 323721, 6305.180, 15.7579
1813, 320157, 6305.119, 15.7577
1814, 314687, 6305.058, 15.7576
1815, 311135, 6304.997, 15.7574
1816, 311938, 6304.936, 15.7573
1817, 316402, 6304.875, 15.7571
1818, 322858, 6304.814, 15.7569
1819, 330042, 6304.752, 15.7568
1820, 336175, 6304.691, 15.7566
1821, 339228, 6304.630, 15.7565
1822, 339332, 6304.569, 15.7563
1823, 339313, 6304.508, 15.7562
1824, 341526, 6304.447, 15.7560
1825, 345210, 6304.386, 15.7559
1826, 348022, 6304.325, 15.7557
1827, 349077, 6304.263, 15.7556
1828, 349127, 6304.202, 15.7554
1829, 348605, 6304.141, 15.7553
1830, 347292, 6304.080, 15.7551
1831, 345615, 6304.019, 15.7550
1832, 344635, 6303.958, 15.7548
1833, 344489, 6303.897, 15.7547
1834, 344096, 6303.835, 15.7545
1835, 342732, 6303.774, 15.7543
1836, 340781, 6303.713, 15.7542
1837, 338726, 6303.652, 15.7540
1838, 336440, 6303.591, 15.7539
1839, 333847, 6303.530, 15.7537
1840, 331163, 6303.469, 15.7536
1841, 327959, 6303.408, 15.7534
1842, 323169, 6303.346, 15.7533
1843, 316690, 6303.285, 15.7531
1844, 310114, 6303.224, 15.7530
1845, 305309, 6303.163, 15.7528
1846, 303248, 6303.102, 15.7527
1847, 304589, 6303.041, 15.7525
1848, 309720, 6302.980, 15.7524
1849, 316988, 6302.919, 15.7522
1850, 322491, 6302.857, 15.7521
1851, 323672, 6302.796, 15.7519
1852, 322474, 6302.735, 15.7518
1853, 323109, 6302.674, 15.7516
1854, 327146, 6302.613, 15.7514
1855, 332540, 6302.552, 15.7513
1856, 337058, 6302.491, 15.7511
1857, 340457, 6302.429, 15.7510
1858, 343076, 6302.368, 15.7508
1859, 344338, 6302.307, 15.7507
1860, 343491, 6302.246, 15.7505
1861, 340688, 6302.185, 15.7504
1862, 336877, 6302.124, 15.7502
1863, 333571, 6302.063, 15.7501
1864, 332512, 6302.002, 15.7499
1865, 334019, 6301.940, 15.7498
1866, 335737, 6301.879, 15.7496
1867, 334925, 6301.818, 15.7495
1868, 332177, 6301.757, 15.7493
1869, 330791, 6301.696, 15.7492
1870, 332026, 6301.635, 15.7490
1871, 333443, 6301.574, 15.7488
1872, 332934, 6301.512, 15.7487
1873, 331886, 6301.451, 15.7485
1874, 332624, 6301.390, 15.7484
1875, 334836, 6301.329, 15.7482
1876, 336581, 6301.268, 15.7481
1877, 337260, 6301.207, 15.7479
1878, 337401, 6301.146, 15.7478
1879, 336890, 6301.085, 15.7476
1880, 335519, 6301.023, 15.7475
1881, 334074, 6300.962, 15.7473
1882, 332659, 6300.901, 15.7472
1883, 329201, 6300.840, 15.7470
1884, 322128, 6300.779, 15.7469
1885, 313505, 6300.718, 15.7467
1886, 306827, 6300.657, 15.7466
1887, 302620, 6300.595, 15.7464
1888, 299252, 6300.534, 15.7463
1889, 297124, 6300.473, 15.7461
1890, 298201, 6300.412, 15.7459
1891, 301455, 6300.351, 15.7458
1892, 303132, 6300.290, 15.7456
1893, 302612, 6300.229, 15.7455
1894, 303936, 6300.168, 15.7453
1895, 309550, 6300.106, 15.7452
1896, 316302, 6300.045, 15.7450
1897, 320415, 6299.984, 15.7449
1898, 323166, 6299.923, 15.7447
1899, 328001, 6299.862, 15.7446
1900, 334301, 6299.801, 15.7444
1901, 338156, 6299.740, 15.7443
1902, 338153, 6299.678, 15.7441
1903, 336441, 6299.617, 15.7440
1904, 334398, 6299.556, 15.7438
1905, 331162, 6299.495, 15.7437
1906, 326956, 6299.434, 15.7435
1907, 324269, 6299.373, 15.7433
1908, 324334, 6299.312, 15.7432
1909, 325222, 6299.251, 15.7430
1910, 325113, 6299.189, 15.7429
1911, 325305, 6299.128, 15.7427
1912, 328037, 6299.067, 15.7426
1913, 332844, 6299.006, 15.7424
1914, 337085, 6298.945, 15.7423
1915, 339224, 6298.884, 15.7421
1916, 339899, 6298.823, 15.7420
1917, 340217, 6298.761, 15.7418
1918, 340539, 6298.700, 15.7417
1919, 340833, 6298.639, 15.7415
1920, 341024, 6298.578, 15.7414
1921, 340808, 6298.517, 15.7412
1922, 339783, 6298.456, 15.7411
1923, 337841, 6298.395, 15.7409
1924, 335082, 6298.334, 15.7408
1925, 331616, 6298.272, 15.7406
1926, 327816, 6298.211, 15.7404
1927, 324457, 6298.150, 15.7403
1928, 322123, 6298.089, 15.7401
1929, 320782, 6298.028, 15.7400
1930, 320305, 6297.967, 15.7398
1931, 321004, 6297.906, 15.7397
1932, 323128, 6297.844, 15.7395
1933, 326195, 6297.783, 15.7394
1934, 329356, 6297.722, 15.7392
1935, 332284, 6297.661, 15.7391
1936, 335322, 6297.600, 15.7389
1937, 338927, 6297.539, 15.7388
1938, 343166, 6297.478, 15.7386
1939, 347383, 6297.417, 15.7385
1940, 350298, 6297.355, 15.7383
1941, 351004, 6297.294, 15.7382
1942, 350054, 6297.233, 15.7380
1943, 348828, 6297.172, 15.7378
1944, 347601, 6297.111, 15.7377
1945, 345441, 6297.050, 15.7375
1946, 342634, 6296.989, 15.7374
1947, 341673, 6296.927, 15.7372
1948, 344239, 6296.866, 15.7371
1949, 348226, 6296.805, 15.7369
1950, 349868, 6296.744, 15.7368
1951, 348587, 6296.683, 15.7366
1952, 347593, 6296.622, 15.7365
1953, 349411, 6296.561, 15.7363
1954, 352826, 6296.500, 15.7362
1955, 355146, 6296.438, 15.7360
1956, 355650, 6296.377, 15.7359
1957, 355288, 6296.316, 15.7357
1958, 354161, 6296.255, 15.7356
1959, 351107, 6296.194, 15.7354
1960, 345577, 6296.133, 15.7353
1961, 338592, 6296.072, 15.7351
1962, 331797, 6296.010, 15.7349
1963, 326446, 6295.949, 15.7348
1964, 323262, 6295.888, 15.7346
1965, 322445, 6295.827, 15.7345
1966, 323348, 6295.766, 15.7343
1967, 324471, 6295.705, 15.7342
1968, 324103, 6295.644, 15.7340
1969, 321355, 6295.583, 15.7339
1970, 317093, 6295.521, 15.7337
1971, 313822, 6295.460, 15.7336
1972, 313750, 6295.399, 15.7334
1973, 316564, 6295.338, 15.7333
1974, 319894, 6295.277, 15.7331
1975, 322428, 6295.216, 15.7330
1976, 325547, 6295.155, 15.7328
1977, 330920, 6295.093, 15.7327
1978, 337492, 6295.032, 15.7325
1979, 342319, 6294.971, 15.7323
1980, 343975, 6294.910, 15.7322
1981, 343537, 6294.849, 15.7320
1982, 342291, 6294.788, 15.7319
1983, 340240, 6294.727, 15.7317
1984, 337495, 6294.666, 15.7316
1985, 335551, 6294.604, 15.7314
1986, 335795, 6294.543, 15.7313
1987, 337355, 6294.482, 15.7311
1988, 337720, 6294.421, 15.7310
1989, 335499, 6294.360, 15.7308
1990, 331819, 6294.299, 15.7307
1991, 328770, 6294.238, 15.7305
1992, 327067, 6294.176, 15.7304
1993, 325794, 6294.115, 15.7302
1994, 324435, 6294.054, 15.7301
1995, 324453, 6293.993, 15.7299
1996, 327955, 6293.932, 15.7298
1997, 334728, 6293.871, 15.7296
1998, 341586, 6293.810, 15.7294
1999, 345283, 6293.749, 15.7293
2000, 345338, 6293.687, 15.7291
2001, 343118, 6293.626, 15.7290
2002, 339230, 6293.565, 15.7288
2003, 333591, 6293.504, 15.7287
2004, 327678, 6293.443, 15.7285
2005, 324438, 6293.382, 15.7284
2006, 325112, 6293.321, 15.7282
2007, 327829, 6293.259, 15.7281
2008, 330239, 6293.198, 15.7279
2009, 332157, 6293.137, 15.7278
2010, 334375, 6293.076, 15.7276
2011, 336319, 6293.015, 15.7275
2012, 336721, 6292.954, 15.7273
2013, 335940, 6292.893, 15.7272
2014, 335744, 6292.832, 15.7270
2015, 336790, 6292.770, 15.7268
2016, 337852, 6292.709, 15.7267
2017, 337793, 6292.648, 15.7265
2018, 337119, 6292.587, 15.7264
2019, 337202, 6292.526, 15.7262
2020, 338794, 6292.465, 15.7261
2021, 341452, 6292.404, 15.7259
2022, 343752, 6292.343, 15.7258
2023, 344135, 6292.281, 15.7256
2024, 342527, 6292.220, 15.7255
2025, 341174, 6292.159, 15.7253
2026, 342819, 6292.098, 15.7252
2027, 347740, 6292.037, 15.7250
2028, 353375, 6291.976, 15.7249
2029, 356863, 6291.915, 15.7247
2030, 357028, 6291.853, 15.7246
2031, 353985, 6291.792, 15.7244
2032, 348507, 6291.731, 15.7243
2033, 342390, 6291.670, 15.7241
2034, 337913, 6291.609, 15.7239
2035, 335730, 6291.548, 15.7238
2036, 334163, 6291.487, 15.7236
2037, 331500, 6291.426, 15.7235
2038, 328148, 6291.364, 15.7233
2039, 325488, 6291.303, 15.7232
2040, 323801, 6291.242, 15.7230
2041, 322676, 6291.181, 15.7229
2042, 322630, 6291.120, 15.7227
2043, 324590, 6291.059, 15.7226
2044, 328236, 6290.998, 15.7224
2045, 332551, 6290.936, 15.7223
2046, 337617, 6290.875, 15.7221
2047, 344002, 6290.814, 15.7220
2048, 350581, 6290.753, 15.7218
2049, 355168, 6290.692, 15.7217
2050, 357593, 6290.631, 15.7215
2051, 359685, 6290.570, 15.7213
2052, 361445, 6290.509, 15.7212
2053, 359824, 6290.447, 15.7210
2054, 353175, 6290.386, 15.7209
2055, 344991, 6290.325, 15.7207
2056, 340778, 6290.264, 15.7206
2057, 342228, 6290.203, 15.7204
2058, 346594, 6290.142, 15.7203
2059, 350848, 6290.081, 15.7201
2060, 353860, 6290.019, 15.7200
2061, 354881, 6289.958, 15.7198
2062, 352824, 6289.897, 15.7197
2063, 347968, 6289.836, 15.7195
2064, 342457, 6289.775, 15.7194
2065, 338276, 6289.714, 15.7192
2066, 336097, 6289.653, 15.7191
2067, 336359, 6289.592, 15.7189
2068, 339513, 6289.530, 15.7188
2069, 344451, 6289.469, 15.7186
2070, 348634, 6289.408, 15.7184
2071, 350955, 6289.347, 15.7183
2072, 352867, 6289.286, 15.7181
2073, 355447, 6289.225, 15.7180
2074, 356974, 6289.164, 15.7178
2075, 354997, 6289.102, 15.7177
2076, 349579, 6289.041, 15.7175
2077, 342872, 6288.980, 15.7174
2078, 336608, 6288.919, 15.7172
2079, 331747, 6288.858, 15.7171
2080, 329329, 6288.797, 15.7169
2081, 329389, 6288.736, 15.7168
2082, 329742, 6288.675, 15.7166
2083, 328275, 6288.613, 15.7165
2084, 326285, 6288.552, 15.7163
2085, 327206, 6288.491, 15.7162
2086, 331801, 6288.430, 15.7160
2087, 336816, 6288.369, 15.7158
2088, 338837, 6288.308, 15.7157
2089, 337569, 6288.247, 15.7155
2090, 334896, 6288.185, 15.7154
2091, 332867, 6288.124, 15.7152
2092, 333327, 6288.063, 15.7151
2093, 337170, 6288.002, 15.7149
2094, 342452, 6287.941, 15.7148
2095, 344960, 6287.880, 15.7146
2096, 342311, 6287.819, 15.7145
2097, 336303, 6287.758, 15.7143
2098, 329979, 6287.696, 15.7142
2099, 324074, 6287.635, 15.7140
2100, 318278, 6287.574, 15.7139
2101, 314409, 6287.513, 15.7137
2102, 315424, 6287.452, 15.7136
2103, 321370, 6287.391, 15.7134
2104, 328681, 6287.330, 15.7133
2105, 333904, 6287.268, 15.7131
2106, 336432, 6287.207, 15.7129
2107, 337329, 6287.146, 15.7128
2108, 337320, 6287.085, 15.7126
2109, 336727, 6287.024, 15.7125
2110, 336000, 6286.963, 15.7123
2111, 335377, 6286.902, 15.7122
2112, 334777, 6286.841, 15.7120
2113, 334595, 6286.779, 15.7119
2114, 335666, 6286.718, 15.7117
2115, 337900, 6286.657, 15.7116
2116, 339953, 6286.596, 15.7114
2117, 341006, 6286.535, 15.7113
2118, 341979, 6286.474, 15.7111
2119, 344051, 6286.413, 15.7110
2120, 346591, 6286.351, 15.7108
2121, 347654, 6286.290, 15.7107
2122, 346220, 6286.229, 15.7105
2123, 343030, 6286.168, 15.7103
2124, 339465, 6286.107, 15.7102
2125, 336549, 6286.046, 15.7100
2126, 335027, 6285.985, 15.7099
2127, 335369, 6285.924, 15.7097
2128, 337292, 6285.862, 15.7096
2129, 339785, 6285.801, 15.7094
2130, 341880, 6285.740, 15.7093
2131, 343057, 6285.679, 15.7091
2132, 342997, 6285.618, 15.7090
2133, 341699, 6285.557, 15.7088
2134, 339991, 6285.496, 15.7087
2135, 339008, 6285.434, 15.7085
2136, 338715, 6285.373, 15.7084
2137, 337840, 6285.312, 15.7082
2138, 336105, 6285.251, 15.7081
2139, 335587, 6285.190, 15.7079
2140, 338465, 6285.129, 15.7078
2141, 343720, 6285.068, 15.7076
2142, 347659, 6285.007, 15.7074
2143, 347972, 6284.945, 15.7073
2144, 345822, 6284.884, 15.7071
2145, 343284, 6284.823, 15.7070
2146, 340278, 6284.762, 15.7068
2147, 335425, 6284.701, 15.7067
2148, 329108, 6284.640, 15.7065
2149, 324000, 6284.579, 15.7064
2150, 322595, 6284.517, 15.7062
2151, 325264, 6284.456, 15.7061
2152, 330512, 6284.395, 15.7059
2153, 335832, 6284.334, 15.7058
2154, 338405, 6284.273, 15.7056
2155, 336595, 6284.212, 15.7055
2156, 331652, 6284.151, 15.7053
2157, 327068, 6284.090, 15.7052
2158, 325383, 6284.028, 15.7050
2159, 326091, 6283.967, 15.7048
2160, 327241, 6283.906, 15.7047
2161, 328488, 6283.845, 15.7045
2162, 331523, 6283.784, 15.7044
2163, 337290, 6283.723, 15.7042
2164, 343474, 6283.662, 15.7041
2165, 345657, 6283.600, 15.7039
2166, 341601, 6283.539, 15.7038
2167, 334302, 6283.478, 15.7036
2168, 329793, 6283.417, 15.7035
2169, 331280, 6283.356, 15.7033
2170, 336094, 6283.295, 15.7032
2171, 339191, 6283.234, 15.7030
2172, 338764, 6283.173, 15.7029
2173, 337112, 6283.111, 15.7027
2174, 336693, 6283.050, 15.7026
2175, 337536, 6282.989, 15.7024
2176, 338789, 6282.928, 15.7023
2177, 340651, 6282.867, 15.7021
2178, 343543, 6282.806, 15.7019
2179, 346563, 6282.745, 15.7018
2180, 347920, 6282.683, 15.7016
2181, 346221, 6282.622, 15.7015
2182, 341057, 6282.561, 15.7013
2183, 333630, 6282.500, 15.7012
2184, 327336, 6282.439, 15.7010
2185, 325861, 6282.378, 15.7009
2186, 329348, 6282.317, 15.7007
2187, 333808, 6282.256, 15.7006
2188, 335720, 6282.194, 15.7004
2189, 335717, 6282.133, 15.7003
2190, 336003, 6282.072, 15.7001
2191, 335915, 6282.011, 15.7000
2192, 333133, 6281.950, 15.6998
2193, 328686, 6281.889, 15.6997
2194, 327329, 6281.828, 15.6995
2195, 331987, 6281.766, 15.6993
2196, 340302, 6281.705, 15.6992
2197, 347973, 6281.644, 15.6990
2198, 353394, 6281.583, 15.6989
2199, 357337, 6281.522, 15.6987
2200, 359669, 6281.461, 15.6986
2201, 358920, 6281.400, 15.6984
2202, 354952, 6281.339, 15.6983
2203, 350156, 6281.277, 15.6981
2204, 347269, 6281.216, 15.6980
2205, 346868, 6281.155, 15.6978
2206, 347561, 6281.094, 15.6977
2207, 347971, 6281.033, 15.6975
2208, 347788, 6280.972, 15.6974
2209, 347038, 6280.911, 15.6972
2210, 345387, 6280.850, 15.6971
2211, 342859, 6280.788, 15.6969
2212, 340727, 6280.727, 15.6968
2213, 340397, 6280.666, 15.6966
2214, 341183, 6280.605, 15.6964
2215, 340342, 6280.544, 15.6963
2216, 336103, 6280.483, 15.6961
2217, 329828, 6280.422, 15.6960
2218, 324224, 6280.360, 15.6958
2219, 320240, 6280.299, 15.6957
2220, 316953, 6280.238, 15.6955
2221, 313972, 6280.177, 15.6954
2222, 312344, 6280.116, 15.6952
2223, 313034, 6280.055, 15.6951
2224, 315750, 6279.994, 15.6949
2225, 319505, 6279.933, 15.6948
2226, 323336, 6279.871, 15.6946
2227, 326304, 6279.810, 15.6945
2228, 327838, 6279.749, 15.6943
2229, 328348, 6279.688, 15.6942
2230, 328717, 6279.627, 15.6940
2231, 329176, 6279.566, 15.6938
2232, 329585, 6279.505, 15.6937
2233, 330631, 6279.443, 15.6935
2234, 333354, 6279.382, 15.6934
2235, 337306, 6279.321, 15.6932
2236, 340701, 6279.260, 15.6931
2237, 342988, 6279.199, 15.6929
2238, 345895, 6279.138, 15.6928
2239, 350875, 6279.077, 15.6926
2240, 356494, 6279.016, 15.6925
2241, 359454, 6278.954, 15.6923
2242, 357792, 6278.893, 15.6922
2243, 352426, 6278.832, 15.6920
2244, 346128, 6278.771, 15.6919
2245, 341621, 6278.710, 15.6917
2246, 340208, 6278.649, 15.6916
2247, 341545, 6278.588, 15.6914
2248, 344767, 6278.526, 15.6912
2249, 349538, 6278.465, 15.6911
2250, 355185, 6278.404, 15.6909
2251, 359129, 6278.343, 15.6908
2252, 358018, 6278.282, 15.6906
2253, 351358, 6278.221, 15.6905
2254, 342664, 6278.160, 15.6903
2255, 336022, 6278.099, 15.6902
2256, 332600, 6278.037, 15.6900
2257, 331475, 6277.976, 15.6899
2258, 332140, 6277.915, 15.6897
2259, 334176, 6277.854, 15.6896
2260, 335618, 6277.793, 15.6894
2261, 334402, 6277.732, 15.6893
2262, 331577, 6277.671, 15.6891
2263, 330752, 6277.609, 15.6890
2264, 333605, 6277.548, 15.6888
2265, 337654, 6277.487, 15.6887
2266, 339339, 6277.426, 15.6885
2267, 337811, 6277.365, 15.6883
2268, 334593, 6277.304, 15.6882
2269, 330963, 6277.243, 15.6880
2270, 327405, 6277.182, 15.6879
2271, 325029, 6277.120, 15.6877
2272, 325610, 6277.059, 15.6876
2273, 329765, 6276.998, 15.6874
2274, 336083, 6276.937, 15.6873
2275, 342563, 6276.876, 15.6871
2276, 348304, 6276.815, 15.6870
2277, 353399, 6276.754, 15.6868
2278, 357770, 6276.692, 15.6867
2279, 360798, 6276.631, 15.6865
2280, 362002, 6276.570, 15.6864
2281, 361428, 6276.509, 15.6862
2282, 359135, 6276.448, 15.6861
2283, 354681, 6276.387, 15.6859
2284, 347730, 6276.326, 15.6857
2285, 339323, 6276.265, 15.6856
2286, 332114, 6276.203, 15.6854
2287, 328674, 6276.142, 15.6853
2288, 329307, 6276.081, 15.6851
2289, 331789, 6276.020, 15.6850
2290, 333612, 6275.959, 15.6848
2291, 334366, 6275.898, 15.6847
2292, 335590, 6275.837, 15.6845
2293, 338355, 6275.775, 15.6844
2294, 341577, 6275.714, 15.6842
2295, 343103, 6275.653, 15.6841
2296, 342002, 6275.592, 15.6839
2297, 339130, 6275.531, 15.6838
2298, 335709, 6275.470, 15.6836
2299, 332184, 6275.409, 15.6835
2300, 328665, 6275.348, 15.6833
2301, 325605, 6275.286, 15.6832
2302, 323538, 6275.225, 15.6830
2303, 322761, 6275.164, 15.6828
2304, 323709, 6275.103, 15.6827
2305, 326975, 6275.042, 15.6825
2306, 332151, 6274.981, 15.6824
2307, 337266, 6274.920, 15.6822
2308, 340367, 6274.858, 15.6821
2309, 341406, 6274.797, 15.6819
2310, 341666, 6274.736, 15.6818
2311, 341663, 6274.675, 15.6816
2312, 340767, 6274.614, 15.6815
2313, 338739, 6274.553, 15.6813
2314, 336156, 6274.492, 15.6812
2315, 333153, 6274.431, 15.6810
2316, 329268, 6274.369, 15.6809
2317, 325226, 6274.308, 15.6807
2318, 323254, 6274.247, 15.6806
2319, 324226, 6274.186, 15.6804
2320, 325534, 6274.125, 15.6802
2321, 323689, 6274.064, 15.6801
2322, 318940, 6274.003, 15.6799
2323, 315778, 6273.941, 15.6798
2324, 318410, 6273.880, 15.6796
2325, 326670, 6273.819, 15.6795
2326, 336749, 6273.758, 15.6793
2327, 344909, 6273.697, 15.6792
2328, 349713, 6273.636, 15.6790
2329, 351335, 6273.575, 15.6789
2330, 350174, 6273.514, 15.6787
2331, 346667, 6273.452, 15.6786
2332, 341757, 6273.391, 15.6784
2333, 336575, 6273.330, 15.6783
2334, 331587, 6273.269, 15.6781
2335, 326716, 6273.208, 15.6780
2336, 322548, 6273.147, 15.6778
2337, 320666, 6273.086, 15.6777
2338, 321844, 6273.024, 15.6775
2339, 324389, 6272.963, 15.6773
2340, 325550, 6272.902, 15.6772
2341, 324892, 6272.841, 15.6770
2342, 325179, 6272.780, 15.6769
2343, 329141, 6272.719, 15.6767
2344, 336057, 6272.658, 15.6766
2345, 342419, 6272.597, 15.6764
2346, 345439, 6272.535, 15.6763
2347, 344895, 6272.474, 15.6761
2348, 341871, 6272.413, 15.6760
2349, 337250, 6272.352, 15.6758
2350, 332127, 6272.291, 15.6757
2351, 328603, 6272.230, 15.6755
2352, 328696, 6272.169, 15.6754
2353, 332257, 6272.107, 15.6752
2354, 336758, 6272.046, 15.6751
2355, 339466, 6271.985, 15.6749
2356, 339408, 6271.924, 15.6747
2357, 337148, 6271.863, 15.6746
2358, 333550, 6271.802, 15.6744
2359, 329561, 6271.741, 15.6743
2360, 326462, 6271.680, 15.6741
2361, 324975, 6271.618, 15.6740
2362, 324089, 6271.557, 15.6738
2363, 322124, 6271.496, 15.6737
2364, 319241, 6271.435, 15.6735
2365, 317645, 6271.374, 15.6734
2366, 318730, 6271.313, 15.6732
2367, 321369, 6271.252, 15.6731
2368, 323839, 6271.190, 15.6729
2369, 325960, 6271.129, 15.6728
2370, 327994, 6271.068, 15.6726
2371, 328954, 6271.007, 15.6725
2372, 328074, 6270.946, 15.6723
2373, 326854, 6270.885, 15.6722
2374, 327113, 6270.824, 15.6720
2375, 327518, 6270.763, 15.6718
2376, 324898, 6270.701, 15.6717
2377, 319189, 6270.640, 15.6715
2378, 314251, 6270.579, 15.6714
2379, 313065, 6270.518, 15.6712
2380, 314871, 6270.457, 15.6711
2381, 318194, 6270.396, 15.6709
2382, 323632, 6270.335, 15.6708
2383, 331432, 6270.274, 15.6706
2384, 338720, 6270.212, 15.6705
2385, 342125, 6270.151, 15.6703
2386, 341988, 6270.090, 15.6702
2387, 341296, 6270.029, 15.6700
2388, 341358, 6269.968, 15.6699
2389, 341228, 6269.907, 15.6697
2390, 340846, 6269.846, 15.6696
2391, 341770, 6269.784, 15.6694
2392, 344434, 6269.723, 15.6692
2393, 347133, 6269.662, 15.6691
2394, 348386, 6269.601, 15.6689
2395, 348462, 6269.540, 15.6688
2396, 347920, 6269.479, 15.6686
2397, 346499, 6269.418, 15.6685
2398, 344152, 6269.357, 15.6683
2399, 341550, 6269.295, 15.6682
2400, 338669, 6269.234, 15.6680
2401, 334366, 6269.173, 15.6679
2402, 328475, 6269.112, 15.6677
2403, 323156, 6269.051, 15.6676
2404, 321072, 6268.990, 15.6674
2405, 323097, 6268.929, 15.6673
2406, 328617, 6268.867, 15.6671
2407, 336877, 6268.806, 15.6670
2408, 346634, 6268.745, 15.6668
2409, 355182, 6268.684, 15.6667
2410, 359503, 6268.623, 15.6665
2411, 358643, 6268.562, 15.6663
2412, 354265, 6268.501, 15.6662
2413, 348829, 6268.440, 15.6660
2414, 343867, 6268.378, 15.6659
2415, 339774, 6268.317, 15.6657
2416, 336282, 6268.256, 15.6656
2417, 332930, 6268.195, 15.6654
2418, 329698, 6268.134, 15.6653
2419, 327570, 6268.073, 15.6651
2420, 328190, 6268.012, 15.6650
2421, 332565, 6267.950, 15.6648
2422, 339918, 6267.889, 15.6647
2423, 347603, 6267.828, 15.6645
2424, 352207, 6267.767, 15.6644
2425, 351370, 6267.706, 15.6642
2426, 345315, 6267.645, 15.6641
2427, 336701, 6267.584, 15.6639
2428, 328561, 6267.523, 15.6637
2429, 322156, 6267.461, 15.6636
2430, 316838, 6267.400, 15.6634
2431, 311655, 6267.339, 15.6633
2432, 306607, 6267.278, 15.6631
2433, 302484, 6267.217, 15.6630
2434, 300356, 6267.156, 15.6628
2435, 301404, 6267.095, 15.6627
2436, 306276, 6267.033, 15.6625
2437, 313677, 6266.972, 15.6624
2438, 320190, 6266.911, 15.6622
2439, 322852, 6266.850, 15.6621
2440, 322032, 6266.789, 15.6619
2441, 320789, 6266.728, 15.6618
2442, 321256, 6266.667, 15.6616
2443, 322892, 6266.606, 15.6615
2444, 324579, 6266.544, 15.6613
2445, 326641, 6266.483, 15.6612
2446, 329479, 6266.422, 15.6610
2447, 331691, 6266.361, 15.6608
2448, 331726, 6266.300, 15.6607
2449, 330691, 6266.239, 15.6605
2450, 331038, 6266.178, 15.6604
2451, 332428, 6266.116, 15.6602
2452, 331496, 6266.055, 15.6601
2453, 326746, 6265.994, 15.6599
2454, 321532, 6265.933, 15.6598
2455, 320516, 6265.872, 15.6596
2456, 324457, 6265.811, 15.6595
2457, 330053, 6265.750, 15.6593
2458, 333982, 6265.689, 15.6592
2459, 335495, 6265.627, 15.6590
2460, 335517, 6265.566, 15.6589
2461, 334778, 6265.505, 15.6587
2462, 333138, 6265.444, 15.6586
2463, 330265, 6265.383, 15.6584
2464, 326963, 6265.322, 15.6582
2465, 325445, 6265.261, 15.6581
2466, 326980, 6265.199, 15.6579
2467, 329253, 6265.138, 15.6578
2468, 328210, 6265.077, 15.6576
2469, 323669, 6265.016, 15.6575
2470, 320965, 6264.955, 15.6573
2471, 324972, 6264.894, 15.6572
2472, 334108, 6264.833, 15.6570
2473, 342661, 6264.772, 15.6569
2474, 347705, 6264.710, 15.6567
2475, 350752, 6264.649, 15.6566
2476, 353393, 6264.588, 15.6564
2477, 354904, 6264.527, 15.6563
2478, 354752, 6264.466, 15.6561
2479, 354366, 6264.405, 15.6560
2480, 355030, 6264.344, 15.6558
2481, 356067, 6264.282, 15.6557
2482, 356269, 6264.221, 15.6555
2483, 355361, 6264.160, 15.6553
2484, 353077, 6264.099, 15.6552
2485, 348680, 6264.038, 15.6550
2486, 342574, 6263.977, 15.6549
2487, 336759, 6263.916, 15.6547
2488, 332407, 6263.855, 15.6546
2489, 328485, 6263.793, 15.6544
2490, 324097, 6263.732, 15.6543
2491, 320608, 6263.671, 15.6541
2492, 319795, 6263.610, 15.6540
2493, 321153, 6263.549, 15.6538
2494, 322959, 6263.488, 15.6537
2495, 325135, 6263.427, 15.6535
2496, 329144, 6263.365, 15.6534
2497, 335609, 6263.304, 15.6532
2498, 343819, 6263.243, 15.6531
2499, 353009, 6263.182, 15.6529
2500, 361999, 6263.121, 15.6527
2501, 367729, 6263.060, 15.6526
2502, 366773, 6262.999, 15.6524
2503, 359593, 6262.938, 15.6523
2504, 351582, 6262.876, 15.6521
2505, 348237, 6262.815, 15.6520
2506, 349815, 6262.754, 15.6518
2507, 351882, 6262.693, 15.6517
2508, 350622, 6262.632, 15.6515
2509, 346350, 6262.571, 15.6514
2510, 342055, 6262.510, 15.6512
2511, 340031, 6262.448, 15.6511
2512, 340611, 6262.387, 15.6509
2513, 342968, 6262.326, 15.6508
2514, 345754, 6262.265, 15.6506
2515, 347215, 6262.204, 15.6505
2516, 346126, 6262.143, 15.6503
2517, 343072, 6262.082, 15.6502
2518, 339926, 6262.021, 15.6500
2519, 337690, 6261.959, 15.6498
2520, 335746, 6261.898, 15.6497
2521, 333756, 6261.837, 15.6495
2522, 333123, 6261.776, 15.6494
2523, 335495, 6261.715, 15.6492
2524, 340583, 6261.654, 15.6491
2525, 346625, 6261.593, 15.6489
2526, 352308, 6261.531, 15.6488
2527, 356958, 6261.470, 15.6486
2528, 359629, 6261.409, 15.6485
2529, 359982, 6261.348, 15.6483
2530, 359809, 6261.287, 15.6482
2531, 361436, 6261.226, 15.6480
2532, 364194, 6261.165, 15.6479
2533, 364462, 6261.104, 15.6477
2534, 360244, 6261.042, 15.6476
2535, 354021, 6260.981, 15.6474
2536, 349778, 6260.920, 15.6472
2537, 348460, 6260.859, 15.6471
2538, 347736, 6260.798, 15.6469
2539, 345311, 6260.737, 15.6468
2540, 341057, 6260.676, 15.6466
2541, 336428, 6260.614, 15.6465
2542, 333167, 6260.553, 15.6463
2543, 332479, 6260.492, 15.6462
2544, 334299, 6260.431, 15.6460
2545, 337054, 6260.370, 15.6459
2546, 338650, 6260.309, 15.6457
2547, 337923, 6260.248, 15.6456
2548, 335285, 6260.187, 15.6454
2549, 332330, 6260.125, 15.6453
2550, 330784, 6260.064, 15.6451
2551, 331081, 6260.003, 15.6450
2552, 331785, 6259.942, 15.6448
2553, 331170, 6259.881, 15.6447
2554, 329455, 6259.820, 15.6445
2555, 328434, 6259.759, 15.6443
2556, 328808, 6259.697, 15.6442
2557, 329426, 6259.636, 15.6440
2558, 329832, 6259.575, 15.6439
2559, 331804, 6259.514, 15.6437
2560, 336845, 6259.453, 15.6436
2561, 343229, 6259.392, 15.6434
2562, 347333, 6259.331, 15.6433
2563, 347512, 6259.270, 15.6431
2564, 345241, 6259.208, 15.6430
2565, 342800, 6259.147, 15.6428
2566, 341263, 6259.086, 15.6427
2567, 340583, 6259.025, 15.6425
2568, 340038, 6258.964, 15.6424
2569, 338161, 6258.903, 15.6422
2570, 333596, 6258.842, 15.6421
2571, 326914, 6258.781, 15.6419
2572, 321161, 6258.719, 15.6417
2573, 319777, 6258.658, 15.6416
2574, 323714, 6258.597, 15.6414
2575, 330529, 6258.536, 15.6413
2576, 336368, 6258.475, 15.6411
2577, 338971, 6258.414, 15.6410
2578, 338823, 6258.353, 15.6408
2579, 337441, 6258.291, 15.6407
2580, 335288, 6258.230, 15.6405
2581, 332212, 6258.169, 15.6404
2582, 329235, 6258.108, 15.6402
2583, 328088, 6258.047, 15.6401
2584, 328782, 6257.986, 15.6399
2585, 329406, 6257.925, 15.6398
2586, 328987, 6257.864, 15.6396
2587, 328819, 6257.802, 15.6395
2588, 329864, 6257.741, 15.6393
2589, 330589, 6257.680, 15.6392
2590, 328961, 6257.619, 15.6390
2591, 325282, 6257.558, 15.6388
2592, 321467, 6257.497, 15.6387
2593, 318823, 6257.436, 15.6385
2594, 318370, 6257.374, 15.6384
2595, 321820, 6257.313, 15.6382
2596, 329541, 6257.252, 15.6381
2597, 338170, 6257.191, 15.6379
2598, 343051, 6257.130, 15.6378
2599, 343117, 6257.069, 15.6376
2600, 341195, 6257.008, 15.6375
2601, 339721, 6256.947, 15.6373
2602, 338880, 6256.885, 15.6372
2603, 339199, 6256.824, 15.6370
2604, 342800, 6256.763, 15.6369
2605, 350399, 6256.702, 15.6367
2606, 359129, 6256.641, 15.6366
2607, 365128, 6256.580, 15.6364
2608, 367218, 6256.519, 15.6362
2609, 367045, 6256.457, 15.6361
2610, 366964, 6256.396, 15.6359
2611, 368773, 6256.335, 15.6358
2612, 372917, 6256.274, 15.6356
2613, 377595, 6256.213, 15.6355
2614, 379812, 6256.152, 15.6353
2615, 378616, 6256.091, 15.6352
2616, 376042, 6256.030, 15.6350
2617, 373833, 6255.968, 15.6349
2618, 370979, 6255.907, 15.6347
2619, 366376, 6255.846, 15.6346
2620, 362233, 6255.785, 15.6344
2621, 361896, 6255.724, 15.6343
2622, 364738, 6255.663, 15.6341
2623, 366104, 6255.602, 15.6340
2624, 362828, 6255.540, 15.6338
2625, 356611, 6255.479, 15.6337
2626, 351272, 6255.418, 15.6335
2627, 348664, 6255.357, 15.6333
2628, 348318, 6255.296, 15.6332
2629, 349150, 6255.235, 15.6330
2630, 349877, 6255.174, 15.6329
2631, 349000, 6255.113, 15.6327
2632, 346168, 6255.051, 15.6326
2633, 342965, 6254.990, 15.6324
2634, 340847, 6254.929, 15.6323
2635, 338837, 6254.868, 15.6321
2636, 334951, 6254.807, 15.6320
2637, 329674, 6254.746, 15.6318
2638, 325946, 6254.685, 15.6317
2639, 325103, 6254.623, 15.6315
2640, 324659, 6254.562, 15.6314
2641, 321449, 6254.501, 15.6312
2642, 315766, 6254.440, 15.6311
2643, 310916, 6254.379, 15.6309
2644, 309307, 6254.318, 15.6307
2645, 310592, 6254.257, 15.6306
2646, 313343, 6254.196, 15.6304
2647, 316648, 6254.134, 15.6303
2648, 319504, 6254.073, 15.6301
2649, 320209, 6254.012, 15.6300
2650, 317573, 6253.951, 15.6298
2651, 312294, 6253.890, 15.6297
2652, 306537, 6253.829, 15.6295
2653, 302559, 6253.768, 15.6294
2654, 301953, 6253.706, 15.6292
2655, 305244, 6253.645, 15.6291
2656, 311461, 6253.584, 15.6289
2657, 318693, 6253.523, 15.6288
2658, 325701, 6253.462, 15.6286
2659, 332347, 6253.401, 15.6285
2660, 338048, 6253.340, 15.6283
2661, 341068, 6253.279, 15.6282
2662, 340663, 6253.217, 15.6280
2663, 338975, 6253.156, 15.6278
2664, 339051, 6253.095, 15.6277
2665, 341244, 6253.034, 15.6275
2666, 343245, 6252.973, 15.6274
2667, 343691, 6252.912, 15.6272
2668, 343852, 6252.851, 15.6271
2669, 345239, 6252.789, 15.6269
2670, 347212, 6252.728, 15.6268
2671, 347946, 6252.667, 15.6266
2672, 346400, 6252.606, 15.6265
2673, 342161, 6252.545, 15.6263
2674, 334631, 6252.484, 15.6262
2675, 324348, 6252.423, 15.6260
2676, 314666, 6252.362, 15.6259
2677, 309988, 6252.300, 15.6257
2678, 311485, 6252.239, 15.6256
2679, 315787, 6252.178, 15.6254
2680, 318745, 6252.117, 15.6252
2681, 319573, 6252.056, 15.6251
2682, 320323, 6251.995, 15.6249
2683, 322187, 6251.934, 15.6248
2684, 324083, 6251.872, 15.6246
2685, 325030, 6251.811, 15.6245
2686, 326150, 6251.750, 15.6243
2687, 329201, 6251.689, 15.6242
2688, 334113, 6251.628, 15.6240
2689, 339268, 6251.567, 15.6239
2690, 343558, 6251.506, 15.6237
2691, 346745, 6251.445, 15.6236
2692, 348146, 6251.383, 15.6234
2693, 346841, 6251.322, 15.6233
2694, 343575, 6251.261, 15.6231
2695, 340835, 6251.200, 15.6230
2696, 340185, 6251.139, 15.6228
2697, 340711, 6251.078, 15.6227
2698, 340771, 6251.017, 15.6225
2699, 340124, 6250.955, 15.6223
2700, 339502, 6250.894, 15.6222
2701, 339416, 6250.833, 15.6220
2702, 340371, 6250.772, 15.6219
2703, 342854, 6250.711, 15.6217
2704, 345783, 6250.650, 15.6216
2705, 346429, 6250.589, 15.6214
2706, 343753, 6250.528, 15.6213
2707, 340705, 6250.466, 15.6211
2708, 341048, 6250.405, 15.6210
2709, 344567, 6250.344, 15.6208
2710, 347726, 6250.283, 15.6207
2711, 348527, 6250.222, 15.6205
2712, 348230, 6250.161, 15.6204
2713, 348387, 6250.100, 15.6202
2714, 348970, 6250.038, 15.6201
2715, 349898, 6249.977, 15.6199
2716, 351654, 6249.916, 15.6197
2717, 353280, 6249.855, 15.6196
2718, 352209, 6249.794, 15.6194
2719, 347784, 6249.733, 15.6193
2720, 343119, 6249.672, 15.6191
2721, 341693, 6249.611, 15.6190
2722, 343416, 6249.549, 15.6188
2723, 345671, 6249.488, 15.6187
2724, 346894, 6249.427, 15.6185
2725, 347226, 6249.366, 15.6184
2726, 346570, 6249.305, 15.6182
2727, 344229, 6249.244, 15.6181
2728, 340625, 6249.183, 15.6179
2729, 337856, 6249.121, 15.6178
2730, 338038, 6249.060, 15.6176
2731, 341450, 6248.999, 15.6175
2732, 346127, 6248.938, 15.6173
2733, 349181, 6248.877, 15.6172
2734, 349245, 6248.816, 15.6170
2735, 347951, 6248.755, 15.6168
2736, 348004, 6248.694, 15.6167
2737, 349502, 6248.632, 15.6165
2738, 349708, 6248.571, 15.6164
2739, 347204, 6248.510, 15.6162
2740, 344370, 6248.449, 15.6161
2741, 344177, 6248.388, 15.6159
2742, 346235, 6248.327, 15.6158
2743, 348175, 6248.266, 15.6156
2744, 349709, 6248.204, 15.6155
2745, 352574, 6248.143, 15.6153
2746, 356937, 6248.082, 15.6152
2747, 360681, 6248.021, 15.6150
2748, 362492, 6247.960, 15.6149
2749, 363059, 6247.899, 15.6147
2750, 362535, 6247.838, 15.6146
2751, 359332, 6247.777, 15.6144
2752, 352994, 6247.715, 15.6142
2753, 346516, 6247.654, 15.6141
2754, 343887, 6247.593, 15.6139
2755, 345944, 6247.532, 15.6138
2756, 349839, 6247.471, 15.6136
2757, 352026, 6247.410, 15.6135
2758, 350845, 6247.349, 15.6133
2759, 346995, 6247.288, 15.6132
2760, 342844, 6247.226, 15.6130
2761, 341029, 6247.165, 15.6129
2762, 342493, 6247.104, 15.6127
2763, 345588, 6247.043, 15.6126
2764, 347651, 6246.982, 15.6124
2765, 347519, 6246.921, 15.6123
2766, 346072, 6246.860, 15.6121
2767, 344531, 6246.798, 15.6120
2768, 343111, 6246.737, 15.6118
2769, 341645, 6246.676, 15.6116
2770, 340936, 6246.615, 15.6115
2771, 342637, 6246.554, 15.6113
2772, 347541, 6246.493, 15.6112
2773, 354203, 6246.432, 15.6110
2774, 359642, 6246.371, 15.6109
2775, 361530, 6246.309, 15.6107
2776, 359571, 6246.248, 15.6106
2777, 354956, 6246.187, 15.6104
2778, 349125, 6246.126, 15.6103
2779, 343464, 6246.065, 15.6101
2780, 339528, 6246.004, 15.6100
2781, 338398, 6245.943, 15.6098
2782, 339528, 6245.881, 15.6097
2783, 340828, 6245.820, 15.6095
2784, 340373, 6245.759, 15.6094
2785, 337904, 6245.698, 15.6092
2786, 334648, 6245.637, 15.6091
2787, 332152, 6245.576, 15.6089
2788, 331525, 6245.515, 15.6087
2789, 333306, 6245.454, 15.6086
2790, 337297, 6245.392, 15.6084
2791, 342220, 6245.331, 15.6083
2792, 345917, 6245.270, 15.6081
2793, 346592, 6245.209, 15.6080
2794, 344309, 6245.148, 15.6078
2795, 341167, 6245.087, 15.6077
2796, 339571, 6245.026, 15.6075
2797, 340148, 6244.964, 15.6074
2798, 341565, 6244.903, 15.6072
2799, 342218, 6244.842, 15.6071
2800, 341566, 6244.781, 15.6069
2801, 339885, 6244.720, 15.6068
2802, 337509, 6244.659, 15.6066
2803, 334678, 6244.598, 15.6065
2804, 331486, 6244.537, 15.6063
2805, 327602, 6244.475, 15.6061
2806, 322763, 6244.414, 15.6060
2807, 317970, 6244.353, 15.6058
2808, 315318, 6244.292, 15.6057
2809, 315930, 6244.231, 15.6055
2810, 318881, 6244.170, 15.6054
2811, 323010, 6244.109, 15.6052
2812, 328641, 6244.047, 15.6051
2813, 335987, 6243.986, 15.6049
2814, 342708, 6243.925, 15.6048
2815, 345366, 6243.864, 15.6046
2816, 343569, 6243.803, 15.6045
2817, 340794, 6243.742, 15.6043
2818, 340434, 6243.681, 15.6042
2819, 342561, 6243.620, 15.6040
2820, 345347, 6243.558, 15.6039
2821, 348007, 6243.497, 15.6037
2822, 350759, 6243.436, 15.6036
2823, 352795, 6243.375, 15.6034
2824, 352142, 6243.314, 15.6032
2825, 347941, 6243.253, 15.6031
2826, 342049, 6243.192, 15.6029
2827, 337861, 6243.130, 15.6028
2828, 337544, 6243.069, 15.6026
2829, 340232, 6243.008, 15.6025
2830, 342972, 6242.947, 15.6023
2831, 343742, 6242.886, 15.6022
2832, 343349, 6242.825, 15.6020
2833, 343856, 6242.764, 15.6019
2834, 345551, 6242.703, 15.6017
2835, 346718, 6242.641, 15.6016
2836, 346212, 6242.580, 15.6014
2837, 344539, 6242.519, 15.6013
2838, 341914, 6242.458, 15.6011
2839, 337395, 6242.397, 15.6010
2840, 331484, 6242.336, 15.6008
2841, 327813, 6242.275, 15.6006
2842, 329717, 6242.213, 15.6005
2843, 335598, 6242.152, 15.6003
2844, 340123, 6242.091, 15.6002
2845, 340378, 6242.030, 15.6000
2846, 338893, 6241.969, 15.5999
2847, 339750, 6241.908, 15.5997
2848, 343265, 6241.847, 15.5996
2849, 345765, 6241.786, 15.5994
2850, 343987, 6241.724, 15.5993
2851, 338725, 6241.663, 15.5991
2852, 334237, 6241.602, 15.5990
2853, 334234, 6241.541, 15.5988
2854, 338123, 6241.480, 15.5987
2855, 341235, 6241.419, 15.5985
2856, 339455, 6241.358, 15.5984
2857, 333589, 6241.296, 15.5982
2858, 328313, 6241.235, 15.5981
2859, 326940, 6241.174, 15.5979
2860, 328634, 6241.113, 15.5977
2861, 330962, 6241.052, 15.5976
2862, 333248, 6240.991, 15.5974
2863, 336044, 6240.930, 15.5973
2864, 338837, 6240.869, 15.5971
2865, 340338, 6240.807, 15.5970
2866, 340593, 6240.746, 15.5968
2867, 340874, 6240.685, 15.5967
2868, 341462, 6240.624, 15.5965
2869, 341161, 6240.563, 15.5964
2870, 339314, 6240.502, 15.5962
2871, 336795, 6240.441, 15.5961
2872, 334529, 6240.379, 15.5959
2873, 332437, 6240.318, 15.5958
2874, 330584, 6240.257, 15.5956
2875, 330053, 6240.196, 15.5955
2876, 331520, 6240.135, 15.5953
2877, 333954, 6240.074, 15.5951
2878, 336024, 6240.013, 15.5950
2879, 338096, 6239.952, 15.5948
2880, 341307, 6239.890, 15.5947
2881, 344808, 6239.829, 15.5945
2882, 345540, 6239.768, 15.5944
2883, 341351, 6239.707, 15.5942
2884, 333438, 6239.646, 15.5941
2885, 325295, 6239.585, 15.5939
2886, 319924, 6239.524, 15.5938
2887, 318346, 6239.462, 15.5936
2888, 319799, 6239.401, 15.5935
2889, 322377, 6239.340, 15.5933
2890, 323846, 6239.279, 15.5932
2891, 322959, 6239.218, 15.5930
2892, 320475, 6239.157, 15.5929
2893, 318569, 6239.096, 15.5927
2894, 318828, 6239.035, 15.5926
2895, 320642, 6238.973, 15.5924
2896, 321637, 6238.912, 15.5922
2897, 319899, 6238.851, 15.5921
2898, 315927, 6238.790, 15.5919
2899, 312224, 6238.729, 15.5918
2900, 310747, 6238.668, 15.5916
2901, 311091, 6238.607, 15.5915
2902, 311616, 6238.545, 15.5913
2903, 311966, 6238.484, 15.5912
2904, 313419, 6238.423, 15.5910
2905, 316488, 6238.362, 15.5909
2906, 319258, 6238.301, 15.5907
2907, 319225, 6238.240, 15.5906
2908, 316599, 6238.179, 15.5904
2909, 314843, 6238.118, 15.5903
2910, 317514, 6238.056, 15.5901
2911, 324808, 6237.995, 15.5900
2912, 333492, 6237.934, 15.5898
2913, 340114, 6237.873, 15.5896
2914, 343972, 6237.812, 15.5895
2915, 346704, 6237.751, 15.5893
2916, 349306, 6237.690, 15.5892
2917, 350538, 6237.628, 15.5890
2918, 348914, 6237.567, 15.5889
2919, 345410, 6237.506, 15.5887
2920, 342667, 6237.445, 15.5886
2921, 341483, 6237.384, 15.5884
2922, 339705, 6237.323, 15.5883
2923, 335390, 6237.262, 15.5881
2924, 329730, 6237.201, 15.5880
2925, 325599, 6237.139, 15.5878
2926, 324153, 6237.078, 15.5877
2927, 324388, 6237.017, 15.5875
2928, 325380, 6236.956, 15.5874
2929, 327138, 6236.895, 15.5872
2930, 329147, 6236.834, 15.5871
2931, 329885, 6236.773, 15.5869
2932, 328533, 6236.712, 15.5867
2933, 326013, 6236.650, 15.5866
2934, 323643, 6236.589, 15.5864
2935, 321684, 6236.528, 15.5863
2936, 319844, 6236.467, 15.5861
2937, 318300, 6236.406, 15.5860
2938, 317386, 6236.345, 15.5858
2939, 316985, 6236.284, 15.5857
2940, 317043, 6236.222, 15.5855
2941, 318152, 6236.161, 15.5854
2942, 320822, 6236.100, 15.5852
2943, 324633, 6236.039, 15.5851
2944, 328802, 6235.978, 15.5849
2945, 333026, 6235.917, 15.5848
2946, 336826, 6235.856, 15.5846
2947, 338643, 6235.795, 15.5845
2948, 337039, 6235.733, 15.5843
2949, 332943, 6235.672, 15.5841
2950, 329456, 6235.611, 15.5840
2951, 328998, 6235.550, 15.5838
2952, 331316, 6235.489, 15.5837
2953, 334608, 6235.428, 15.5835
2954, 337679, 6235.367, 15.5834
2955, 340435, 6235.305, 15.5832
2956, 342959, 6235.244, 15.5831
2957, 344971, 6235.183, 15.5829
2958, 346069, 6235.122, 15.5828
2959, 346121, 6235.061, 15.5826
2960, 345604, 6235.000, 15.5825
2961, 345705, 6234.939, 15.5823
2962, 347520, 6234.878, 15.5822
2963, 350625, 6234.816, 15.5820
2964, 353064, 6234.755, 15.5819
2965, 353698, 6234.694, 15.5817
2966, 354125, 6234.633, 15.5816
2967, 356899, 6234.572, 15.5814
2968, 361549, 6234.511, 15.5812
2969, 363814, 6234.450, 15.5811
2970, 359990, 6234.388, 15.5809
2971, 351385, 6234.327, 15.5808
2972, 343116, 6234.266, 15.5806
2973, 338687, 6234.205, 15.5805
2974, 337225, 6234.144, 15.5803
2975, 336306, 6234.083, 15.5802
2976, 335737, 6234.022, 15.5800
2977, 336977, 6233.961, 15.5799
2978, 339760, 6233.899, 15.5797
2979, 341443, 6233.838, 15.5796
2980, 340042, 6233.777, 15.5794
2981, 336220, 6233.716, 15.5793
2982, 331639, 6233.655, 15.5791
2983, 327119, 6233.594, 15.5790
2984, 323891, 6233.533, 15.5788
2985, 324969, 6233.471, 15.5786
2986, 332343, 6233.410, 15.5785
2987, 342713, 6233.349, 15.5783
2988, 349027, 6233.288, 15.5782
2989, 347932, 6233.227, 15.5780
2990, 343802, 6233.166, 15.5779
2991, 343262, 6233.105, 15.5777
2992, 346883, 6233.044, 15.5776
2993, 349015, 6232.982, 15.5774
2994, 345565, 6232.921, 15.5773
2995, 338960, 6232.860, 15.5771
2996, 334291, 6232.799, 15.5770
2997, 333104, 6232.738, 15.5768
2998, 333335, 6232.677, 15.5767
2999, 333863, 6232.616, 15.5765
3000, 336098, 6232.554, 15.5764
3001, 340864, 6232.493, 15.5762
3002, 346206, 6232.432, 15.5761
3003, 349579, 6232.371, 15.5759
3004, 350784, 6232.310, 15.5757
3005, 351402, 6232.249, 15.5756
3006, 352102, 6232.188, 15.5754
3007, 351956, 6232.127, 15.5753
3008, 350169, 6232.065, 15.5751
3009, 347203, 6232.004, 15.5750
3010, 343806, 6231.943, 15.5748
3011, 339877, 6231.882, 15.5747
3012, 334975, 6231.821, 15.5745
3013, 329675, 6231.760, 15.5744
3014, 325748, 6231.699, 15.5742
3015, 324729, 6231.637, 15.5741
3016, 326449, 6231.576, 15.5739
3017, 329121, 6231.515, 15.5738
3018, 330793, 6231.454, 15.5736
3019, 330733, 6231.393, 15.5735
3020, 329691, 6231.332, 15.5733
3021, 329314, 6231.271, 15.5731
3022, 331222, 6231.210, 15.5730
3023, 335766, 6231.148, 15.5728
3024, 341130, 6231.087, 15.5727
3025, 344374, 6231.026, 15.5725
3026, 344374, 6230.965, 15.5724
3027, 343324, 6230.904, 15.5722
3028, 344033, 6230.843, 15.5721
3029, 345943, 6230.782, 15.5719
3030, 345639, 6230.720, 15.5718
3031, 341875, 6230.659, 15.5716
3032, 338035, 6230.598, 15.5715
3033, 337898, 6230.537, 15.5713
3034, 340474, 6230.476, 15.5712
3035, 341527, 6230.415, 15.5710
3036, 339852, 6230.354, 15.5709
3037, 339071, 6230.293, 15.5707
3038, 342216, 6230.231, 15.5706
3039, 346861, 6230.170, 15.5704
3040, 347719, 6230.109, 15.5702
3041, 342972, 6230.048, 15.5701
3042, 335958, 6229.987, 15.5699
3043, 330908, 6229.926, 15.5698
3044, 329050, 6229.865, 15.5696
3045, 329321, 6229.803, 15.5695
3046, 331109, 6229.742, 15.5693
3047, 334779, 6229.681, 15.5692
3048, 340113, 6229.620, 15.5690
3049, 345553, 6229.559, 15.5689
3050, 349305, 6229.498, 15.5687
3051, 350743, 6229.437, 15.5686
3052, 350655, 6229.376, 15.5684
3053, 350459, 6229.314, 15.5683
3054, 351093, 6229.253, 15.5681
3055, 352270, 6229.192, 15.5680
3056, 352689, 6229.131, 15.5678
3057, 351260, 6229.070, 15.5676
3058, 348177, 6229.009, 15.5675
3059, 344716, 6228.948, 15.5673
3060, 342325, 6228.886, 15.5672
3061, 342442, 6228.825, 15.5670
3062, 346553, 6228.764, 15.5669
3063, 354694, 6228.703, 15.5667
3064, 363224, 6228.642, 15.5666
3065, 365826, 6228.581, 15.5664
3066, 358952, 6228.520, 15.5663
3067, 346138, 6228.459, 15.5661
3068, 335187, 6228.397, 15.5660
3069, 330754, 6228.336, 15.5658
3070, 331261, 6228.275, 15.5657
3071, 333344, 6228.214, 15.5655
3072, 336731, 6228.153, 15.5654
3073, 342832, 6228.092, 15.5652
3074, 350362, 6228.031, 15.5651
3075, 355545, 6227.969, 15.5649
3076, 356644, 6227.908, 15.5647
3077, 355679, 6227.847, 15.5646
3078, 354852, 6227.786, 15.5644
3079, 353527, 6227.725, 15.5643
3080, 350190, 6227.664, 15.5641
3081, 345643, 6227.603, 15.5640
3082, 342202, 6227.542, 15.5638
3083, 340411, 6227.480, 15.5637
3084, 338662, 6227.419, 15.5635
3085, 336182, 6227.358, 15.5634
3086, 334602, 6227.297, 15.5632
3087, 335751, 6227.236, 15.5631
3088, 338955, 6227.175, 15.5629
3089, 341624, 6227.114, 15.5628
3090, 342150, 6227.052, 15.5626
3091, 341530, 6226.991, 15.5625
3092, 342085, 6226.930, 15.5623
3093, 344953, 6226.869, 15.5621
3094, 348834, 6226.808, 15.5620
3095, 350954, 6226.747, 15.5618
3096, 349447, 6226.686, 15.5617
3097, 345075, 6226.625, 15.5615
3098, 340614, 6226.563, 15.5614
3099, 338269, 6226.502, 15.5612
3100, 337636, 6226.441, 15.5611
3101, 336381, 6226.380, 15.5609
3102, 332931, 6226.319, 15.5608
3103, 328167, 6226.258, 15.5606
3104, 324431, 6226.197, 15.5605
3105, 323279, 6226.135, 15.5603
3106, 324575, 6226.074, 15.5602
3107, 327350, 6226.013, 15.5600
3108, 330821, 6225.952, 15.5599
3109, 334574, 6225.891, 15.5597
3110, 338597, 6225.830, 15.5596
3111, 343475, 6225.769, 15.5594
3112, 349881, 6225.708, 15.5592
3113, 357319, 6225.646, 15.5591
3114, 363879, 6225.585, 15.5589
3115, 367858, 6225.524, 15.5588
3116, 369163, 6225.463, 15.5586
3117, 368455, 6225.402, 15.5585
3118, 365687, 6225.341, 15.5583
3119, 360855, 6225.280, 15.5582
3120, 356024, 6225.219, 15.5580
3121, 354637, 6225.157, 15.5579
3122, 357744, 6225.096, 15.5577
3123, 361943, 6225.035, 15.5576
3124, 362421, 6224.974, 15.5574
3125, 357900, 6224.913, 15.5573
3126, 351729, 6224.852, 15.5571
3127, 348278, 6224.791, 15.5570
3128, 348972, 6224.729, 15.5568
3129, 351748, 6224.668, 15.5566
3130, 353371, 6224.607, 15.5565
3131, 351677, 6224.546, 15.5563
3132, 346218, 6224.485, 15.5562
3133, 337941, 6224.424, 15.5560
3134, 328970, 6224.363, 15.5559
3135, 322295, 6224.302, 15.5557
3136, 320299, 6224.240, 15.5556
3137, 322612, 6224.179, 15.5554
3138, 325914, 6224.118, 15.5553
3139, 327091, 6224.057, 15.5551
3140, 326688, 6223.996, 15.5550
3141, 328067, 6223.935, 15.5548
3142, 332836, 6223.874, 15.5547
3143, 338531, 6223.812, 15.5545
3144, 341725, 6223.751, 15.5544
3145, 342088, 6223.690, 15.5542
3146, 341684, 6223.629, 15.5541
3147, 341004, 6223.568, 15.5539
3148, 338056, 6223.507, 15.5537
3149, 331879, 6223.446, 15.5536
3150, 325095, 6223.385, 15.5534
3151, 321610, 6223.323, 15.5533
3152, 322618, 6223.262, 15.5531
3153, 326070, 6223.201, 15.5530
3154, 329540, 6223.140, 15.5528
3155, 332388, 6223.079, 15.5527
3156, 335243, 6223.018, 15.5525
3157, 338622, 6222.957, 15.5524
3158, 342562, 6222.895, 15.5522
3159, 346759, 6222.834, 15.5521
3160, 350383, 6222.773, 15.5519
3161, 352298, 6222.712, 15.5518
3162, 352310, 6222.651, 15.5516
3163, 352012, 6222.590, 15.5515
3164, 353315, 6222.529, 15.5513
3165, 355806, 6222.468, 15.5511
3166, 356454, 6222.406, 15.5510
3167, 352786, 6222.345, 15.5508
3168, 345923, 6222.284, 15.5507
3169, 339564, 6222.223, 15.5505
3170, 336178, 6222.162, 15.5504
3171, 335263, 6222.101, 15.5502
3172, 335235, 6222.040, 15.5501
3173, 335650, 6221.978, 15.5499
3174, 336898, 6221.917, 15.5498
3175, 338923, 6221.856, 15.5496
3176, 341393, 6221.795, 15.5495
3177, 344365, 6221.734, 15.5493
3178, 347622, 6221.673, 15.5492
3179, 349912, 6221.612, 15.5490
3180, 350194, 6221.551, 15.5489
3181, 349457, 6221.489, 15.5487
3182, 349880, 6221.428, 15.5486
3183, 351966, 6221.367, 15.5484
3184, 353892, 6221.306, 15.5482
3185, 354164, 6221.245, 15.5481
3186, 353739, 6221.184, 15.5479
3187, 354704, 6221.123, 15.5478
3188, 357715, 6221.061, 15.5476
3189, 361604, 6221.000, 15.5475
3190, 365007, 6220.939, 15.5473
3191, 367489, 6220.878, 15.5472
3192, 369229, 6220.817, 15.5470
3193, 370295, 6220.756, 15.5469
3194, 370256, 6220.695, 15.5467
3195, 368332, 6220.634, 15.5466
3196, 364150, 6220.572, 15.5464
3197, 358437, 6220.511, 15.5463
3198, 352389, 6220.450, 15.5461
3199, 346252, 6220.389, 15.5460
3200, 339328, 6220.328, 15.5458
3201, 331840, 6220.267, 15.5456
3202, 325735, 6220.206, 15.5455
3203, 322727, 6220.144, 15.5453
3204, 322322, 6220.083, 15.5452
3205, 322995, 6220.022, 15.5450
3206, 324642, 6219.961, 15.5449
3207, 328134, 6219.900, 15.5447
3208, 332446, 6219.839, 15.5446
3209, 334162, 6219.778, 15.5444
3210, 330953, 6219.717, 15.5443
3211, 324690, 6219.655, 15.5441
3212, 320155, 6219.594, 15.5440
3213, 320989, 6219.533, 15.5438
3214, 327234, 6219.472, 15.5437
3215, 335966, 6219.411, 15.5435
3216, 343482, 6219.350, 15.5434
3217, 347509, 6219.289, 15.5432
3218, 348485, 6219.227, 15.5431
3219, 348864, 6219.166, 15.5429
3220, 350478, 6219.105, 15.5427
3221, 352454, 6219.044, 15.5426
3222, 352204, 6218.983, 15.5424
3223, 348505, 6218.922, 15.5423
3224, 343051, 6218.861, 15.5421
3225, 338893, 6218.800, 15.5420
3226, 337743, 6218.738, 15.5418
3227, 338856, 6218.677, 15.5417
3228, 339923, 6218.616, 15.5415
3229, 338681, 6218.555, 15.5414
3230, 334221, 6218.494, 15.5412
3231, 327592, 6218.433, 15.5411
3232, 321370, 6218.372, 15.5409
3233, 318176, 6218.310, 15.5408
3234, 319052, 6218.249, 15.5406
3235, 322933, 6218.188, 15.5405
3236, 327625, 6218.127, 15.5403
3237, 331368, 6218.066, 15.5401
3238, 333632, 6218.005, 15.5400
3239, 334694, 6217.944, 15.5398
3240, 334779, 6217.883, 15.5397
3241, 333805, 6217.821, 15.5395
3242, 331796, 6217.760, 15.5394
3243, 329218, 6217.699, 15.5392
3244, 326850, 6217.638, 15.5391
3245, 325584, 6217.577, 15.5389
3246, 326337, 6217.516, 15.5388
3247, 329519, 6217.455, 15.5386
3248, 334170, 6217.393, 15.5385
3249, 338066, 6217.332, 15.5383
3250, 339513, 6217.271, 15.5382
3251, 339116, 6217.210, 15.5380
3252, 339096, 6217.149, 15.5379
3253, 340551, 6217.088, 15.5377
3254, 341905, 6217.027, 15.5376
3255, 340482, 6216.966, 15.5374
3256, 335384, 6216.904, 15.5372
3257, 328436, 6216.843, 15.5371
3258, 322640, 6216.782, 15.5369
3259, 320080, 6216.721, 15.5368
3260, 321075, 6216.660, 15.5366
3261, 324585, 6216.599, 15.5365
3262, 329107, 6216.538, 15.5363
3263, 333494, 6216.476, 15.5362
3264, 337214, 6216.415, 15.5360
3265, 339982, 6216.354, 15.5359
3266, 341446, 6216.293, 15.5357
3267, 341711, 6216.232, 15.5356
3268, 342007, 6216.171, 15.5354
3269, 344077, 6216.110, 15.5353
3270, 348323, 6216.049, 15.5351
3271, 352963, 6215.987, 15.5350
3272, 355596, 6215.926, 15.5348
3273, 355655, 6215.865, 15.5346
3274, 354796, 6215.804, 15.5345
3275, 354824, 6215.743, 15.5343
3276, 355735, 6215.682, 15.5342
3277, 356096, 6215.621, 15.5340
3278, 354909, 6215.559, 15.5339
3279, 352497, 6215.498, 15.5337
3280, 349611, 6215.437, 15.5336
3281, 346377, 6215.376, 15.5334
3282, 342550, 6215.315, 15.5333
3283, 338397, 6215.254, 15.5331
3284, 334616, 6215.193, 15.5330
3285, 331171, 6215.132, 15.5328
3286, 326759, 6215.070, 15.5327
3287, 320048, 6215.009, 15.5325
3288, 311518, 6214.948, 15.5324
3289, 303777, 6214.887, 15.5322
3290, 299777, 6214.826, 15.5320
3291, 300692, 6214.765, 15.5319
3292, 305367, 6214.704, 15.5317
3293, 311493, 6214.643, 15.5316
3294, 317244, 6214.581, 15.5314
3295, 322166, 6214.520, 15.5313
3296, 326982, 6214.459, 15.5311
3297, 332611, 6214.398, 15.5310
3298, 339110, 6214.337, 15.5308
3299, 345364, 6214.276, 15.5307
3300, 349878, 6214.215, 15.5305
3301, 351919, 6214.153, 15.5304
3302, 351892, 6214.092, 15.5302
3303, 350701, 6214.031, 15.5301
3304, 348964, 6213.970, 15.5299
3305, 346939, 6213.909, 15.5298
3306, 344999, 6213.848, 15.5296
3307, 343859, 6213.787, 15.5295
3308, 344132, 6213.726, 15.5293
3309, 345494, 6213.664, 15.5291
3310, 346364, 6213.603, 15.5290
3311, 344805, 6213.542, 15.5288
3312, 340296, 6213.481, 15.5287
3313, 334686, 6213.420, 15.5285
3314, 330853, 6213.359, 15.5284
3315, 330143, 6213.298, 15.5282
3316, 331387, 6213.236, 15.5281
3317, 332649, 6213.175, 15.5279
3318, 333361, 6213.114, 15.5278
3319, 334080, 6213.053, 15.5276
3320, 334635, 6212.992, 15.5275
3321, 333778, 6212.931, 15.5273
3322, 331100, 6212.870, 15.5272
3323, 328431, 6212.809, 15.5270
3324, 328427, 6212.747, 15.5269
3325, 331840, 6212.686, 15.5267
3326, 336633, 6212.625, 15.5265
3327, 339744, 6212.564, 15.5264
3328, 339621, 6212.503, 15.5262
3329, 337407, 6212.442, 15.5261
3330, 335983, 6212.381, 15.5259
3331, 337588, 6212.319, 15.5258
3332, 341950, 6212.258, 15.5256
3333, 346865, 6212.197, 15.5255
3334, 350591, 6212.136, 15.5253
3335, 353043, 6212.075, 15.5252
3336, 354377, 6212.014, 15.5250
3337, 353724, 6211.953, 15.5249
3338, 350762, 6211.892, 15.5247
3339, 347886, 6211.830, 15.5246
3340, 348608, 6211.769, 15.5244
3341, 353075, 6211.708, 15.5243
3342, 356906, 6211.647, 15.5241
3343, 355884, 6211.586, 15.5240
3344, 350865, 6211.525, 15.5238
3345, 346498, 6211.464, 15.5236
3346, 345528, 6211.402, 15.5235
3347, 346120, 6211.341, 15.5233
3348, 345119, 6211.280, 15.5232
3349, 342257, 6211.219, 15.5230
3350, 339885, 6211.158, 15.5229
3351, 339240, 6211.097, 15.5227
3352, 338559, 6211.036, 15.5226
3353, 335385, 6210.975, 15.5224
3354, 329864, 6210.913, 15.5223
3355, 324811, 6210.852, 15.5221
3356, 322714, 6210.791, 15.5220
3357, 323674, 6210.730, 15.5218
3358, 326654, 6210.669, 15.5217
3359, 331548, 6210.608, 15.5215
3360, 338488, 6210.547, 15.5214
3361, 345335, 6210.485, 15.5212
3362, 347813, 6210.424, 15.5210
3363, 343383, 6210.363, 15.5209
3364, 334227, 6210.302, 15.5207
3365, 325362, 6210.241, 15.5206
3366, 320280, 6210.180, 15.5204
3367, 319313, 6210.119, 15.5203
3368, 321313, 6210.058, 15.5201
3369, 324979, 6209.996, 15.5200
3370, 328261, 6209.935, 15.5198
3371, 328486, 6209.874, 15.5197
3372, 324831, 6209.813, 15.5195
3373, 320341, 6209.752, 15.5194
3374, 320092, 6209.691, 15.5192
3375, 326568, 6209.630, 15.5191
3376, 336955, 6209.568, 15.5189
3377, 345302, 6209.507, 15.5188
3378, 347613, 6209.446, 15.5186
3379, 345003, 6209.385, 15.5185
3380, 341818, 6209.324, 15.5183
3381, 340912, 6209.263, 15.5181
3382, 341427, 6209.202, 15.5180
3383, 341392, 6209.141, 15.5178
3384, 341160, 6209.079, 15.5177
3385, 342848, 6209.018, 15.5175
3386, 346844, 6208.957, 15.5174
3387, 350821, 6208.896, 15.5172
3388, 352765, 6208.835, 15.5171
3389, 353321, 6208.774, 15.5169
3390, 354063, 6208.713, 15.5168
3391, 354704, 6208.651, 15.5166
3392, 353687, 6208.590, 15.5165
3393, 350993, 6208.529, 15.5163
3394, 348607, 6208.468, 15.5162
3395, 348069, 6208.407, 15.5160
3396, 348905, 6208.346, 15.5159
3397, 349940, 6208.285, 15.5157
3398, 350981, 6208.224, 15.5155
3399, 352491, 6208.162, 15.5154
3400, 354517, 6208.101, 15.5152
3401, 356873, 6208.040, 15.5151
3402, 359755, 6207.979, 15.5149
3403, 363098, 6207.918, 15.5148
3404, 365514, 6207.857, 15.5146
3405, 365134, 6207.796, 15.5145
3406, 361803, 6207.734, 15.5143
3407, 357480, 6207.673, 15.5142
3408, 353974, 6207.612, 15.5140
3409, 351254, 6207.551, 15.5139
3410, 348758, 6207.490, 15.5137
3411, 347259, 6207.429, 15.5136
3412, 347780, 6207.368, 15.5134
3413, 349262, 6207.307, 15.5133
3414, 349616, 6207.245, 15.5131
3415, 349469, 6207.184, 15.5130
3416, 352345, 6207.123, 15.5128
3417, 359422, 6207.062, 15.5126
3418, 366157, 6207.001, 15.5125
3419, 366799, 6206.940, 15.5123
3420, 361364, 6206.879, 15.5122
3421, 355262, 6206.817, 15.5120
3422, 352137, 6206.756, 15.5119
3423, 350230, 6206.695, 15.5117
3424, 346598, 6206.634, 15.5116
3425, 341719, 6206.573, 15.5114
3426, 337806, 6206.512, 15.5113
3427, 334977, 6206.451, 15.5111
3428, 332102, 6206.390, 15.5110
3429, 330280, 6206.328, 15.5108
3430, 332339, 6206.267, 15.5107
3431, 338716, 6206.206, 15.5105
3432, 346190, 6206.145, 15.5104
3433, 351310, 6206.084, 15.5102
3434, 353436, 6206.023, 15.5100
3435, 353996, 6205.962, 15.5099
3436, 354348, 6205.900, 15.5097
3437, 355101, 6205.839, 15.5096
3438, 356217, 6205.778, 15.5094
3439, 356970, 6205.717, 15.5093
3440, 356561, 6205.656, 15.5091
3441, 355239, 6205.595, 15.5090
3442, 353963, 6205.534, 15.5088
3443, 352724, 6205.473, 15.5087
3444, 350496, 6205.411, 15.5085
3445, 347414, 6205.350, 15.5084
3446, 345590, 6205.289, 15.5082
3447, 346588, 6205.228, 15.5081
3448, 349037, 6205.167, 15.5079
3449, 350208, 6205.106, 15.5078
3450, 349394, 6205.045, 15.5076
3451, 348178, 6204.983, 15.5075
3452, 347426, 6204.922, 15.5073
3453, 345736, 6204.861, 15.5071
3454, 341783, 6204.800, 15.5070
3455, 337036, 6204.739, 15.5068
3456, 334546, 6204.678, 15.5067
3457, 334913, 6204.617, 15.5065
3458, 334947, 6204.556, 15.5064
3459, 331377, 6204.494, 15.5062
3460, 325303, 6204.433, 15.5061
3461, 321476, 6204.372, 15.5059
3462, 323015, 6204.311, 15.5058
3463, 328191, 6204.250, 15.5056
3464, 333038, 6204.189, 15.5055
3465, 335595, 6204.128, 15.5053
3466, 336321, 6204.066, 15.5052
3467, 335871, 6204.005, 15.5050
3468, 334844, 6203.944, 15.5049
3469, 335194, 6203.883, 15.5047
3470, 339108, 6203.822, 15.5045
3471, 345797, 6203.761, 15.5044
3472, 351601, 6203.700, 15.5042
3473, 354263, 6203.639, 15.5041
3474, 355264, 6203.577, 15.5039
3475, 356712, 6203.516, 15.5038
3476, 357814, 6203.455, 15.5036
3477, 356125, 6203.394, 15.5035
3478, 351011, 6203.333, 15.5033
3479, 344045, 6203.272, 15.5032
3480, 337056, 6203.211, 15.5030
3481, 331663, 6203.150, 15.5029
3482, 329852, 6203.088, 15.5027
3483, 332521, 6203.027, 15.5026
3484, 337347, 6202.966, 15.5024
3485, 340039, 6202.905, 15.5023
3486, 338346, 6202.844, 15.5021
3487, 333817, 6202.783, 15.5020
3488, 329738, 6202.722, 15.5018
3489, 328500, 6202.660, 15.5016
3490, 330633, 6202.599, 15.5015
3491, 334726, 6202.538, 15.5013
3492, 338017, 6202.477, 15.5012
3493, 338481, 6202.416, 15.5010
3494, 336613, 6202.355, 15.5009
3495, 334206, 6202.294, 15.5007
3496, 331820, 6202.233, 15.5006
3497, 329053, 6202.171, 15.5004
3498, 326787, 6202.110, 15.5003
3499, 326552, 6202.049, 15.5001
3500, 327322, 6201.988, 15.5000
3501, 325692, 6201.927, 15.4998
3502, 320492, 6201.866, 15.4997
3503, 314843, 6201.805, 15.4995
3504, 312071, 6201.743, 15.4994
3505, 311740, 6201.682, 15.4992
3506, 311919, 6201.621, 15.4990
3507, 313380, 6201.560, 15.4989
3508, 318605, 6201.499, 15.4987
3509, 327351, 6201.438, 15.4986
3510, 335946, 6201.377, 15.4984
3511, 340929, 6201.316, 15.4983
3512, 341493, 6201.254, 15.4981
3513, 338906, 6201.193, 15.4980
3514, 335962, 6201.132, 15.4978
3515, 336654, 6201.071, 15.4977
3516, 343261, 6201.010, 15.4975
3517, 352720, 6200.949, 15.4974
3518, 358430, 6200.888, 15.4972
3519, 357162, 6200.826, 15.4971
3520, 352542, 6200.765, 15.4969
3521, 350339, 6200.704, 15.4968
3522, 351836, 6200.643, 15.4966
3523, 353566, 6200.582, 15.4965
3524, 352372, 6200.521, 15.4963
3525, 348687, 6200.460, 15.4961
3526, 345151, 6200.399, 15.4960
3527, 343791, 6200.337, 15.4958
3528, 344900, 6200.276, 15.4957
3529, 347573, 6200.215, 15.4955
3530, 350682, 6200.154, 15.4954
3531, 353594, 6200.093, 15.4952
3532, 356080, 6200.032, 15.4951
3533, 357686, 6199.971, 15.4949
3534, 357690, 6199.909, 15.4948
3535, 355908, 6199.848, 15.4946
3536, 352841, 6199.787, 15.4945
3537, 348779, 6199.726, 15.4943
3538, 343702, 6199.665, 15.4942
3539, 338708, 6199.604, 15.4940
3540, 336495, 6199.543, 15.4939
3541, 339127, 6199.482, 15.4937
3542, 345715, 6199.420, 15.4935
3543, 353298, 6199.359, 15.4934
3544, 359646, 6199.298, 15.4932
3545, 364197, 6199.237, 15.4931
3546, 366811, 6199.176, 15.4929
3547, 367274, 6199.115, 15.4928
3548, 366157, 6199.054, 15.4926
3549, 364772, 6198.992, 15.4925
3550, 363698, 6198.931, 15.4923
3551, 362353, 6198.870, 15.4922
3552, 360459, 6198.809, 15.4920
3553, 358893, 6198.748, 15.4919
3554, 358469, 6198.687, 15.4917
3555, 358712, 6198.626, 15.4916
3556, 358671, 6198.565, 15.4914
3557, 358324, 6198.503, 15.4913
3558, 358296, 6198.442, 15.4911
3559, 358506, 6198.381, 15.4910
3560, 357949, 6198.320, 15.4908
3561, 355745, 6198.259, 15.4906
3562, 351977, 6198.198, 15.4905
3563, 347652, 6198.137, 15.4903
3564, 344331, 6198.075, 15.4902
3565, 343478, 6198.014, 15.4900
3566, 345424, 6197.953, 15.4899
3567, 348905, 6197.892, 15.4897
3568, 352110, 6197.831, 15.4896
3569, 354066, 6197.770, 15.4894
3570, 354424, 6197.709, 15.4893
3571, 352328, 6197.648, 15.4891
3572, 346994, 6197.586, 15.4890
3573, 340034, 6197.525, 15.4888
3574, 335777, 6197.464, 15.4887
3575, 337429, 6197.403, 15.4885
3576, 343043, 6197.342, 15.4884
3577, 346946, 6197.281, 15.4882
3578, 345868, 6197.220, 15.4880
3579, 342454, 6197.158, 15.4879
3580, 341707, 6197.097, 15.4877
3581, 344906, 6197.036, 15.4876
3582, 348551, 6196.975, 15.4874
3583, 348871, 6196.914, 15.4873
3584, 345547, 6196.853, 15.4871
3585, 340550, 6196.792, 15.4870
3586, 335214, 6196.731, 15.4868
3587, 330092, 6196.669, 15.4867
3588, 326852, 6196.608, 15.4865
3589, 328170, 6196.547, 15.4864
3590, 334870, 6196.486, 15.4862
3591, 343977, 6196.425, 15.4861
3592, 350548, 6196.364, 15.4859
3593, 351552, 6196.303, 15.4858
3594, 347757, 6196.241, 15.4856
3595, 341963, 6196.180, 15.4855
3596, 335961, 6196.119, 15.4853
3597, 329794, 6196.058, 15.4851
3598, 323774, 6195.997, 15.4850
3599, 319931, 6195.936, 15.4848
3600, 320259, 6195.875, 15.4847
3601, 323900, 6195.814, 15.4845
3602, 327545, 6195.752, 15.4844
3603, 329015, 6195.691, 15.4842
3604, 329330, 6195.630, 15.4841
3605, 330817, 6195.569, 15.4839
3606, 334477, 6195.508, 15.4838
3607, 340040, 6195.447, 15.4836
3608, 347213, 6195.386, 15.4835
3609, 355151, 6195.324, 15.4833
3610, 361374, 6195.263, 15.4832
3611, 363013, 6195.202, 15.4830
3612, 359379, 6195.141, 15.4829
3613, 352452, 6195.080, 15.4827
3614, 345136, 6195.019, 15.4825
3615, 339954, 6194.958, 15.4824
3616, 338683, 6194.897, 15.4822
3617, 341521, 6194.835, 15.4821
3618, 346574, 6194.774, 15.4819
3619, 351609, 6194.713, 15.4818
3620, 356241, 6194.652, 15.4816
3621, 361007, 6194.591, 15.4815
3622, 364768, 6194.530, 15.4813
3623, 365410, 6194.469, 15.4812
3624, 363456, 6194.407, 15.4810
3625, 362433, 6194.346, 15.4809
3626, 364274, 6194.285, 15.4807
3627, 366370, 6194.224, 15.4806
3628, 364899, 6194.163, 15.4804
3629, 359541, 6194.102, 15.4803
3630, 353219, 6194.041, 15.4801
3631, 348510, 6193.980, 15.4800
3632, 346309, 6193.918, 15.4798
3633, 346850, 6193.857, 15.4796
3634, 349579, 6193.796, 15.4795
3635, 352297, 6193.735, 15.4793
3636, 352656, 6193.674, 15.4792
3637, 350772, 6193.613, 15.4790
3638, 348764, 6193.552, 15.4789
3639, 347726, 6193.490, 15.4787
3640, 346871, 6193.429, 15.4786
3641, 345628, 6193.368, 15.4784
3642, 344469, 6193.307, 15.4783
3643, 343119, 6193.246, 15.4781
3644, 340066, 6193.185, 15.4780
3645, 335167, 6193.124, 15.4778
3646, 331247, 6193.063, 15.4777
3647, 331530, 6193.001, 15.4775
3648, 336076, 6192.940, 15.4774
3649, 341975, 6192.879, 15.4772
3650, 346633, 6192.818, 15.4770
3651, 349906, 6192.757, 15.4769
3652, 353422, 6192.696, 15.4767
3653, 358660, 6192.635, 15.4766
3654, 365469, 6192.573, 15.4764
3655, 371759, 6192.512, 15.4763
3656, 374961, 6192.451, 15.4761
3657, 374459, 6192.390, 15.4760
3658, 372182, 6192.329, 15.4758
3659, 370175, 6192.268, 15.4757
3660, 368174, 6192.207, 15.4755
3661, 364616, 6192.146, 15.4754
3662, 359450, 6192.084, 15.4752
3663, 354371, 6192.023, 15.4751
3664, 350191, 6191.962, 15.4749
3665, 345733, 6191.901, 15.4748
3666, 340249, 6191.840, 15.4746
3667, 335532, 6191.779, 15.4745
3668, 334164, 6191.718, 15.4743
3669, 336290, 6191.657, 15.4741
3670, 339555, 6191.595, 15.4740
3671, 341998, 6191.534, 15.4738
3672, 343491, 6191.473, 15.4737
3673, 344307, 6191.412, 15.4735
3674, 343980, 6191.351, 15.4734
3675, 342370, 6191.290, 15.4732
3676, 340529, 6191.229, 15.4731
3677, 339341, 6191.167, 15.4729
3678, 338164, 6191.106, 15.4728
3679, 335982, 6191.045, 15.4726
3680, 333219, 6190.984, 15.4725
3681, 331222, 6190.923, 15.4723
3682, 330519, 6190.862, 15.4722
3683, 330766, 6190.801, 15.4720
3684, 331801, 6190.740, 15.4719
3685, 333283, 6190.678, 15.4717
3686, 333889, 6190.617, 15.4715
3687, 332847, 6190.556, 15.4714
3688, 331881, 6190.495, 15.4712
3689, 333302, 6190.434, 15.4711
3690, 336017, 6190.373, 15.4709
3691, 336110, 6190.312, 15.4708
3692, 332311, 6190.250, 15.4706
3693, 328157, 6190.189, 15.4705
3694, 327055, 6190.128, 15.4703
3695, 327712, 6190.067, 15.4702
3696, 326956, 6190.006, 15.4700
3697, 325097, 6189.945, 15.4699
3698, 325253, 6189.884, 15.4697
3699, 328241, 6189.823, 15.4696
3700, 331412, 6189.761, 15.4694
3701, 332613, 6189.700, 15.4693
3702, 332484, 6189.639, 15.4691
3703, 332363, 6189.578, 15.4690
3704, 332439, 6189.517, 15.4688
3705, 332801, 6189.456, 15.4686
3706, 334179, 6189.395, 15.4685
3707, 336481, 6189.333, 15.4683
3708, 338144, 6189.272, 15.4682
3709, 337917, 6189.211, 15.4680
3710, 336172, 6189.150, 15.4679
3711, 333908, 6189.089, 15.4677
3712, 331896, 6189.028, 15.4676
3713, 331232, 6188.967, 15.4674
3714, 332884, 6188.906, 15.4673
3715, 335704, 6188.844, 15.4671
3716, 336649, 6188.783, 15.4670
3717, 334424, 6188.722, 15.4668
3718, 331601, 6188.661, 15.4667
3719, 331504, 6188.600, 15.4665
3720, 333892, 6188.539, 15.4664
3721, 335334, 6188.478, 15.4662
3722, 333398, 6188.416, 15.4660
3723, 329115, 6188.355, 15.4659
3724, 325466, 6188.294, 15.4657
3725, 324481, 6188.233, 15.4656
3726, 325770, 6188.172, 15.4654
3727, 327292, 6188.111, 15.4653
3728, 327792, 6188.050, 15.4651
3729, 328669, 6187.989, 15.4650
3730, 332579, 6187.927, 15.4648
3731, 339633, 6187.866, 15.4647
3732, 346015, 6187.805, 15.4645
3733, 347394, 6187.744, 15.4644
3734, 343090, 6187.683, 15.4642
3735, 336068, 6187.622, 15.4641
3736, 329800, 6187.561, 15.4639
3737, 326163, 6187.499, 15.4638
3738, 325332, 6187.438, 15.4636
3739, 325848, 6187.377, 15.4635
3740, 325060, 6187.316, 15.4633
3741, 321331, 6187.255, 15.4631
3742, 316324, 6187.194, 15.4630
3743, 313990, 6187.133, 15.4628
3744, 316796, 6187.072, 15.4627
3745, 323502, 6187.010, 15.4625
3746, 330670, 6186.949, 15.4624
3747, 335674, 6186.888, 15.4622
3748, 338186, 6186.827, 15.4621
3749, 339416, 6186.766, 15.4619
3750, 340369, 6186.705, 15.4618
3751, 340855, 6186.644, 15.4616
3752, 340342, 6186.582, 15.4615
3753, 339545, 6186.521, 15.4613
3754, 340109, 6186.460, 15.4612
3755, 342233, 6186.399, 15.4610
3756, 343748, 6186.338, 15.4609
3757, 342725, 6186.277, 15.4607
3758, 340237, 6186.216, 15.4605
3759, 339143, 6186.155, 15.4604
3760, 340555, 6186.093, 15.4602
3761, 342777, 6186.032, 15.4601
3762, 343460, 6185.971, 15.4599
3763, 341512, 6185.910, 15.4598
3764, 337327, 6185.849, 15.4596
3765, 332719, 6185.788, 15.4595
3766, 330585, 6185.727, 15.4593
3767, 332736, 6185.665, 15.4592
3768, 337401, 6185.604, 15.4590
3769, 340138, 6185.543, 15.4589
3770, 337917, 6185.482, 15.4587
3771, 331610, 6185.421, 15.4586
3772, 324343, 6185.360, 15.4584
3773, 318595, 6185.299, 15.4583
3774, 315143, 6185.238, 15.4581
3775, 313461, 6185.176, 15.4580
3776, 312438, 6185.115, 15.4578
3777, 311764, 6185.054, 15.4576
3778, 313133, 6184.993, 15.4575
3779, 318849, 6184.932, 15.4573
3780, 328551, 6184.871, 15.4572
3781, 338604, 6184.810, 15.4570
3782, 345677, 6184.748, 15.4569
3783, 349752, 6184.687, 15.4567
3784, 352655, 6184.626, 15.4566
3785, 355122, 6184.565, 15.4564
3786, 357106, 6184.504, 15.4563
3787, 359802, 6184.443, 15.4561
3788, 364683, 6184.382, 15.4560
3789, 370433, 6184.321, 15.4558
3790, 373197, 6184.259, 15.4557
3791, 371067, 6184.198, 15.4555
3792, 366761, 6184.137, 15.4554
3793, 364447, 6184.076, 15.4552
3794, 364755, 6184.015, 15.4550
3795, 364478, 6183.954, 15.4549
3796, 361084, 6183.893, 15.4547
3797, 356154, 6183.831, 15.4546
3798, 353756, 6183.770, 15.4544
3799, 356069, 6183.709, 15.4543
3800, 361287, 6183.648, 15.4541
3801, 365611, 6183.587, 15.4540
3802, 366726, 6183.526, 15.4538
3803, 365290, 6183.465, 15.4537
3804, 363726, 6183.404, 15.4535
3805, 364051, 6183.342, 15.4534
3806, 366551, 6183.281, 15.4532
3807, 369852, 6183.220, 15.4531
3808, 372113, 6183.159, 15.4529
3809, 372552, 6183.098, 15.4528
3810, 371957, 6183.037, 15.4526
3811, 371527, 6182.976, 15.4524
3812, 371263, 6182.914, 15.4523
3813, 369912, 6182.853, 15.4521
3814, 366413, 6182.792, 15.4520
3815, 360793, 6182.731, 15.4518
3816, 353626, 6182.670, 15.4517
3817, 345621, 6182.609, 15.4515
3818, 338321, 6182.548, 15.4514
3819, 334270, 6182.487, 15.4512
3820, 335136, 6182.425, 15.4511
3821, 339638, 6182.364, 15.4509
3822, 344369, 6182.303, 15.4508
3823, 346934, 6182.242, 15.4506
3824, 347613, 6182.181, 15.4505
3825, 347821, 6182.120, 15.4503
3826, 347939, 6182.059, 15.4502
3827, 347365, 6181.997, 15.4500
3828, 345920, 6181.936, 15.4499
3829, 344021, 6181.875, 15.4497
3830, 341548, 6181.814, 15.4495
3831, 337669, 6181.753, 15.4494
3832, 332262, 6181.692, 15.4492
3833, 326817, 6181.631, 15.4491
3834, 323413, 6181.570, 15.4489
3835, 323314, 6181.508, 15.4488
3836, 326876, 6181.447, 15.4486
3837, 333850, 6181.386, 15.4485
3838, 342522, 6181.325, 15.4483
3839, 349136, 6181.264, 15.4482
3840, 350171, 6181.203, 15.4480
3841, 346020, 6181.142, 15.4479
3842, 341138, 6181.081, 15.4477
3843, 339439, 6181.019, 15.4476
3844, 340413, 6180.958, 15.4474
3845, 340832, 6180.897, 15.4473
3846, 339339, 6180.836, 15.4471
3847, 337682, 6180.775, 15.4469
3848, 337909, 6180.714, 15.4468
3849, 340350, 6180.653, 15.4466
3850, 344574, 6180.591, 15.4465
3851, 350227, 6180.530, 15.4463
3852, 355931, 6180.469, 15.4462
3853, 358966, 6180.408, 15.4460
3854, 357608, 6180.347, 15.4459
3855, 353100, 6180.286, 15.4457
3856, 348246, 6180.225, 15.4456
3857, 344870, 6180.164, 15.4454
3858, 343695, 6180.102, 15.4453
3859, 345384, 6180.041, 15.4451
3860, 349586, 6179.980, 15.4450
3861, 353320, 6179.919, 15.4448
3862, 352607, 6179.858, 15.4447
3863, 346554, 6179.797, 15.4445
3864, 338535, 6179.736, 15.4444
3865, 332813, 6179.674, 15.4442
3866, 330998, 6179.613, 15.4440
3867, 331958, 6179.552, 15.4439
3868, 333623, 6179.491, 15.4437
3869, 334222, 6179.430, 15.4436
3870, 333356, 6179.369, 15.4434
3871, 333017, 6179.308, 15.4433
3872, 336115, 6179.247, 15.4431
3873, 342539, 6179.185, 15.4430
3874, 347876, 6179.124, 15.4428
3875, 347826, 6179.063, 15.4427
3876, 343086, 6179.002, 15.4425
3877, 337879, 6178.941, 15.4424
3878, 334395, 6178.880, 15.4422
3879, 331284, 6178.819, 15.4421
3880, 327637, 6178.757, 15.4419
3881, 325391, 6178.696, 15.4418
3882, 326475, 6178.635, 15.4416
3883, 329834, 6178.574, 15.4414
3884, 333131, 6178.513, 15.4413
3885, 335754, 6178.452, 15.4411
3886, 338142, 6178.391, 15.4410
3887, 339437, 6178.330, 15.4408
3888, 338142, 6178.268, 15.4407
3889, 334637, 6178.207, 15.4405
3890, 330975, 6178.146, 15.4404
3891, 328388, 6178.085, 15.4402
3892, 326819, 6178.024, 15.4401
3893, 326566, 6177.963, 15.4399
3894, 328120, 6177.902, 15.4398
3895, 330217, 6177.840, 15.4396
3896, 330480, 6177.779, 15.4395
3897, 328724, 6177.718, 15.4393
3898, 327519, 6177.657, 15.4392
3899, 328371, 6177.596, 15.4390
3900, 329348, 6177.535, 15.4389
3901, 328050, 6177.474, 15.4387
3902, 325182, 6177.413, 15.4385
3903, 323193, 6177.351, 15.4384
3904, 322577, 6177.290, 15.4382
3905, 321602, 6177.229, 15.4381
3906, 319055, 6177.168, 15.4379
3907, 315246, 6177.107, 15.4378
3908, 310902, 6177.046, 15.4376
3909, 307217, 6176.985, 15.4375
3910, 306797, 6176.923, 15.4373
3911, 311947, 6176.862, 15.4372
3912, 321208, 6176.801, 15.4370
3913, 329561, 6176.740, 15.4369
3914, 333305, 6176.679, 15.4367
3915, 333480, 6176.618, 15.4366
3916, 333418, 6176.557, 15.4364
3917, 334156, 6176.496, 15.4363
3918, 333799, 6176.434, 15.4361
3919, 330733, 6176.373, 15.4359
3920, 325945, 6176.312, 15.4358
3921, 322024, 6176.251, 15.4356
3922, 320828, 6176.190, 15.4355
3923, 322385, 6176.129, 15.4353
3924, 325524, 6176.068, 15.4352
3925, 329390, 6176.006, 15.4350
3926, 334380, 6175.945, 15.4349
3927, 341303, 6175.884, 15.4347
3928, 349271, 6175.823, 15.4346
3929, 355004, 6175.762, 15.4344
3930, 355261, 6175.701, 15.4343
3931, 350216, 6175.640, 15.4341
3932, 343684, 6175.579, 15.4340
3933, 339504, 6175.517, 15.4338
3934, 337976, 6175.456, 15.4337
3935, 336203, 6175.395, 15.4335
3936, 331518, 6175.334, 15.4334
3937, 323963, 6175.273, 15.4332
3938, 315735, 6175.212, 15.4330
3939, 309333, 6175.151, 15.4329
3940, 306517, 6175.089, 15.4327
3941, 307761, 6175.028, 15.4326
3942, 311490, 6174.967, 15.4324
3943, 314575, 6174.906, 15.4323
3944, 315267, 6174.845, 15.4321
3945, 315683, 6174.784, 15.4320
3946, 319767, 6174.723, 15.4318
3947, 328254, 6174.662, 15.4317
3948, 337145, 6174.600, 15.4315
3949, 342049, 6174.539, 15.4314
3950, 342683, 6174.478, 15.4312
3951, 341882, 6174.417, 15.4311
3952, 341482, 6174.356, 15.4309
3953, 341020, 6174.295, 15.4308
3954, 339971, 6174.234, 15.4306
3955, 339241, 6174.172, 15.4304
3956, 340068, 6174.111, 15.4303
3957, 342609, 6174.050, 15.4301
3958, 345857, 6173.989, 15.4300
3959, 348243, 6173.928, 15.4298
3960, 348663, 6173.867, 15.4297
3961, 347817, 6173.806, 15.4295
3962, 347956, 6173.745, 15.4294
3963, 349914, 6173.683, 15.4292
3964, 350953, 6173.622, 15.4291
3965, 347411, 6173.561, 15.4289
3966, 339408, 6173.500, 15.4288
3967, 331090, 6173.439, 15.4286
3968, 326131, 6173.378, 15.4285
3969, 325005, 6173.317, 15.4283
3970, 326813, 6173.255, 15.4282
3971, 331002, 6173.194, 15.4280
3972, 335995, 6173.133, 15.4279
3973, 338507, 6173.072, 15.4277
3974, 336487, 6173.011, 15.4275
3975, 331584, 6172.950, 15.4274
3976, 326952, 6172.889, 15.4272
3977, 323702, 6172.828, 15.4271
3978, 321146, 6172.766, 15.4269
3979, 319292, 6172.705, 15.4268
3980, 318859, 6172.644, 15.4266
3981, 319418, 6172.583, 15.4265
3982, 319795, 6172.522, 15.4263
3983, 320159, 6172.461, 15.4262
3984, 321602, 6172.400, 15.4260
3985, 323407, 6172.338, 15.4259
3986, 322903, 6172.277, 15.4257
3987, 318896, 6172.216, 15.4256
3988, 313861, 6172.155, 15.4254
3989, 311835, 6172.094, 15.4253
3990, 315138, 6172.033, 15.4251
3991, 323584, 6171.972, 15.4249
3992, 335341, 6171.911, 15.4248
3993, 347327, 6171.849, 15.4246
3994, 355847, 6171.788, 15.4245
3995, 358769, 6171.727, 15.4243
3996, 357375, 6171.666, 15.4242
3997, 355017, 6171.605, 15.4240
3998, 353627, 6171.544, 15.4239
3999, 352163, 6171.483, 15.4237
4000, 348665, 6171.421, 15.4236
4001, 343106, 6171.360, 15.4234
4002, 337566, 6171.299, 15.4233
4003, 334013, 6171.238, 15.4231
4004, 332732, 6171.177, 15.4230
4005, 332847, 6171.116, 15.4228
4006, 333392, 6171.055, 15.4227
4007, 333368, 6170.994, 15.4225
4008, 331648, 6170.932, 15.4224
4009, 327985, 6170.871, 15.4222
4010, 323802, 6170.810, 15.4220
4011, 320868, 6170.749, 15.4219
4012, 319123, 6170.688, 15.4217
4013, 316906, 6170.627, 15.4216
4014, 313479, 6170.566, 15.4214
4015, 310274, 6170.504, 15.4213
4016, 309251, 6170.443, 15.4211
4017, 311008, 6170.382, 15.4210
4018, 314924, 6170.321, 15.4208
4019, 320031, 6170.260, 15.4207
4020, 324954, 6170.199, 15.4205
4021, 328062, 6170.138, 15.4204
4022, 328727, 6170.077, 15.4202
4023, 327829, 6170.015, 15.4201
4024, 326274, 6169.954, 15.4199
4025, 323851, 6169.893, 15.4198
4026, 320529, 6169.832, 15.4196
4027, 317907, 6169.771, 15.4194
4028, 317974, 6169.710, 15.4193
4029, 320901, 6169.649, 15.4191
4030, 325300, 6169.588, 15.4190
4031, 330199, 6169.526, 15.4188
4032, 335383, 6169.465, 15.4187
4033, 340236, 6169.404, 15.4185
4034, 343894, 6169.343, 15.4184
4035, 346722, 6169.282, 15.4182
4036, 350069, 6169.221, 15.4181
4037, 354125, 6169.160, 15.4179
4038, 357163, 6169.098, 15.4178
4039, 357479, 6169.037, 15.4176
4040, 355240, 6168.976, 15.4175
4041, 352028, 6168.915, 15.4173
4042, 349216, 6168.854, 15.4172
4043, 347087, 6168.793, 15.4170
4044, 344907, 6168.732, 15.4169
4045, 341697, 6168.671, 15.4167
4046, 337610, 6168.609, 15.4165
4047, 334590, 6168.548, 15.4164
4048, 334744, 6168.487, 15.4162
4049, 337663, 6168.426, 15.4161
4050, 340063, 6168.365, 15.4159
4051, 338803, 6168.304, 15.4158
4052, 334152, 6168.243, 15.4156
4053, 329845, 6168.181, 15.4155
4054, 329868, 6168.120, 15.4153
4055, 334793, 6168.059, 15.4152
4056, 340889, 6167.998, 15.4150
4057, 343111, 6167.937, 15.4149
4058, 339579, 6167.876, 15.4147
4059, 332994, 6167.815, 15.4146
4060, 327621, 6167.754, 15.4144
4061, 325623, 6167.692, 15.4143
4062, 326661, 6167.631, 15.4141
4063, 329544, 6167.570, 15.4139
4064, 332727, 6167.509, 15.4138
4065, 334113, 6167.448, 15.4136
4066, 332528, 6167.387, 15.4135
4067, 329407, 6167.326, 15.4133
4068, 327379, 6167.264, 15.4132
4069, 327232, 6167.203, 15.4130
4070, 327914, 6167.142, 15.4129
4071, 329336, 6167.081, 15.4127
4072, 332956, 6167.020, 15.4126
4073, 339041, 6166.959, 15.4124
4074, 345487, 6166.898, 15.4123
4075, 350392, 6166.837, 15.4121
4076, 354090, 6166.775, 15.4120
4077, 357415, 6166.714, 15.4118
4078, 359555, 6166.653, 15.4117
4079, 359162, 6166.592, 15.4115
4080, 356667, 6166.531, 15.4114
4081, 354078, 6166.470, 15.4112
4082, 353052, 6166.409, 15.4110
4083, 354049, 6166.347, 15.4109
4084, 356610, 6166.286, 15.4107
4085, 359552, 6166.225, 15.4106
4086, 361602, 6166.164, 15.4104
4087, 362627, 6166.103, 15.4103
4088, 363450, 6166.042, 15.4101
4089, 363976, 6165.981, 15.4100
4090, 362849, 6165.920, 15.4098
4091, 359928, 6165.858, 15.4097
4092, 357456, 6165.797, 15.4095
4093, 357176, 6165.736, 15.4094
4094, 357557, 6165.675, 15.4092
4095, 355886, 6165.614, 15.4091
4096, 352284, 6165.553, 15.4089
4097, 349572, 6165.492, 15.4088
4098, 349468, 6165.430, 15.4086
4099, 350885, 6165.369, 15.4084
4100, 351849, 6165.308, 15.4083
4101, 351173, 6165.247, 15.4081
4102, 348145, 6165.186, 15.4080
4103, 342666, 6165.125, 15.4078
4104, 336381, 6165.064, 15.4077
4105, 332062, 6165.003, 15.4075
4106, 330865, 6164.941, 15.4074
4107, 331202, 6164.880, 15.4072
4108, 330985, 6164.819, 15.4071
4109, 330007, 6164.758, 15.4069
4110, 329506, 6164.697, 15.4068
4111, 330282, 6164.636, 15.4066
4112, 331987, 6164.575, 15.4065
4113, 333563, 6164.513, 15.4063
4114, 333701, 6164.452, 15.4062
4115, 331450, 6164.391, 15.4060
4116, 327116, 6164.330, 15.4059
4117, 322281, 6164.269, 15.4057
4118, 318654, 6164.208, 15.4055
4119, 317263, 6164.147, 15.4054
4120, 318786, 6164.086, 15.4052
4121, 323686, 6164.024, 15.4051
4122, 331308, 6163.963, 15.4049
4123, 339342, 6163.902, 15.4048
4124, 345101, 6163.841, 15.4046
4125, 347488, 6163.780, 15.4045
4126, 347686, 6163.719, 15.4043
4127, 348173, 6163.658, 15.4042
4128, 350976, 6163.596, 15.4040
4129, 356042, 6163.535, 15.4039
4130, 361011, 6163.474, 15.4037
4131, 363267, 6163.413, 15.4036
4132, 362711, 6163.352, 15.4034
4133, 361813, 6163.291, 15.4033
4134, 362444, 6163.230, 15.4031
4135, 363600, 6163.169, 15.4029
4136, 363259, 6163.107, 15.4028
4137, 361569, 6163.046, 15.4026
4138, 360485, 6162.985, 15.4025
4139, 360476, 6162.924, 15.4023
4140, 359544, 6162.863, 15.4022
4141, 356195, 6162.802, 15.4020
4142, 351742, 6162.741, 15.4019
4143, 348532, 6162.679, 15.4017
4144, 347117, 6162.618, 15.4016
4145, 346598, 6162.557, 15.4014
4146, 346754, 6162.496, 15.4013
4147, 347957, 6162.435, 15.4011
4148, 349491, 6162.374, 15.4010
4149, 349995, 6162.313, 15.4008
4150, 349623, 6162.252, 15.4007
4151, 349638, 6162.190, 15.4005
4152, 349629, 6162.129, 15.4004
4153, 347612, 6162.068, 15.4002
4154, 343918, 6162.007, 15.4000
4155, 342406, 6161.946, 15.3999
4156, 345800, 6161.885, 15.3997
4157, 351762, 6161.824, 15.3996
4158, 355959, 6161.762, 15.3994
4159, 357214, 6161.701, 15.3993
4160, 356816, 6161.640, 15.3991
4161, 354529, 6161.579, 15.3990
4162, 349504, 6161.518, 15.3988
4163, 344612, 6161.457, 15.3987
4164, 345023, 6161.396, 15.3985
4165, 351086, 6161.335, 15.3984
4166, 356678, 6161.273, 15.3982
4167, 356807, 6161.212, 15.3981
4168, 353512, 6161.151, 15.3979
4169, 351599, 6161.090, 15.3978
4170, 351595, 6161.029, 15.3976
4171, 350403, 6160.968, 15.3974
4172, 346953, 6160.907, 15.3973
4173, 343300, 6160.845, 15.3971
4174, 340929, 6160.784, 15.3970
4175, 339425, 6160.723, 15.3968
4176, 338676, 6160.662, 15.3967
4177, 339476, 6160.601, 15.3965
4178, 341676, 6160.540, 15.3964
4179, 344158, 6160.479, 15.3962
4180, 346832, 6160.418, 15.3961
4181, 350647, 6160.356, 15.3959
4182, 355590, 6160.295, 15.3958
4183, 360659, 6160.234, 15.3956
4184, 365634, 6160.173, 15.3955
4185, 370554, 6160.112, 15.3953
4186, 373450, 6160.051, 15.3952
4187, 371264, 6159.990, 15.3950
4188, 363799, 6159.928, 15.3949
4189, 354586, 6159.867, 15.3947
4190, 346990, 6159.806, 15.3945
4191, 341255, 6159.745, 15.3944
4192, 336231, 6159.684, 15.3942
4193, 332146, 6159.623, 15.3941
4194, 330435, 6159.562, 15.3939
4195, 331837, 6159.501, 15.3938
4196, 335445, 6159.439, 15.3936
4197, 338967, 6159.378, 15.3935
4198, 340031, 6159.317, 15.3933
4199, 338429, 6159.256, 15.3932
4200, 336707, 6159.195, 15.3930
4201, 336825, 6159.134, 15.3929
4202, 336888, 6159.073, 15.3927
4203, 333889, 6159.012, 15.3926
4204, 329512, 6158.950, 15.3924
4205, 329450, 6158.889, 15.3923
4206, 335644, 6158.828, 15.3921
4207, 342749, 6158.767, 15.3919
4208, 344852, 6158.706, 15.3918
4209, 342949, 6158.645, 15.3916
4210, 342452, 6158.584, 15.3915
4211, 344942, 6158.522, 15.3913
4212, 346151, 6158.461, 15.3912
4213, 342067, 6158.400, 15.3910
4214, 334150, 6158.339, 15.3909
4215, 327759, 6158.278, 15.3907
4216, 327092, 6158.217, 15.3906
4217, 332219, 6158.156, 15.3904
4218, 339762, 6158.095, 15.3903
4219, 345695, 6158.033, 15.3901
4220, 347912, 6157.972, 15.3900
4221, 346657, 6157.911, 15.3898
4222, 343218, 6157.850, 15.3897
4223, 339258, 6157.789, 15.3895
4224, 337057, 6157.728, 15.3894
4225, 338336, 6157.667, 15.3892
4226, 341837, 6157.605, 15.3890
4227, 343873, 6157.544, 15.3889
4228, 342672, 6157.483, 15.3887
4229, 340752, 6157.422, 15.3886
4230, 341540, 6157.361, 15.3884
4231, 345004, 6157.300, 15.3883
4232, 348405, 6157.239, 15.3881
4233, 350099, 6157.178, 15.3880
4234, 350596, 6157.116, 15.3878
4235, 350845, 6157.055, 15.3877
4236, 351654, 6156.994, 15.3875
4237, 354094, 6156.933, 15.3874
4238, 358189, 6156.872, 15.3872
4239, 361463, 6156.811, 15.3871
4240, 360980, 6156.750, 15.3869
4241, 356834, 6156.688, 15.3868
4242, 351931, 6156.627, 15.3866
4243, 348624, 6156.566, 15.3864
4244, 347376, 6156.505, 15.3863
4245, 348256, 6156.444, 15.3861
4246, 351139, 6156.383, 15.3860
4247, 354156, 6156.322, 15.3858
4248, 354406, 6156.261, 15.3857
4249, 351227, 6156.199, 15.3855
4250, 347060, 6156.138, 15.3854
4251, 344249, 6156.077, 15.3852
4252, 342510, 6156.016, 15.3851
4253, 340304, 6155.955, 15.3849
4254, 337219, 6155.894, 15.3848
4255, 333921, 6155.833, 15.3846
4256, 330828, 6155.771, 15.3845
4257, 327900, 6155.710, 15.3843
4258, 325107, 6155.649, 15.3842
4259, 322493, 6155.588, 15.3840
4260, 320346, 6155.527, 15.3839
4261, 319706, 6155.466, 15.3837
4262, 321984, 6155.405, 15.3835
4263, 327630, 6155.344, 15.3834
4264, 335504, 6155.282, 15.3832
4265, 343519, 6155.221, 15.3831
4266, 349562, 6155.160, 15.3829
4267, 352323, 6155.099, 15.3828
4268, 352220, 6155.038, 15.3826
4269, 351052, 6154.977, 15.3825
4270, 349598, 6154.916, 15.3823
4271, 346242, 6154.854, 15.3822
4272, 339534, 6154.793, 15.3820
4273, 331629, 6154.732, 15.3819
4274, 327147, 6154.671, 15.3817
4275, 328527, 6154.610, 15.3816
4276, 334305, 6154.549, 15.3814
4277, 341678, 6154.488, 15.3813
4278, 348344, 6154.427, 15.3811
4279, 351766, 6154.365, 15.3809
4280, 349872, 6154.304, 15.3808
4281, 344207, 6154.243, 15.3806
4282, 339983, 6154.182, 15.3805
4283, 340955, 6154.121, 15.3803
4284, 345670, 6154.060, 15.3802
4285, 350304, 6153.999, 15.3800
4286, 353460, 6153.937, 15.3799
4287, 356151, 6153.876, 15.3797
4288, 358498, 6153.815, 15.3796
4289, 359234, 6153.754, 15.3794
4290, 358179, 6153.693, 15.3793
4291, 356936, 6153.632, 15.3791
4292, 356720, 6153.571, 15.3790
4293, 356938, 6153.510, 15.3788
4294, 356357, 6153.448, 15.3787
4295, 354770, 6153.387, 15.3785
4296, 353214, 6153.326, 15.3784
4297, 353000, 6153.265, 15.3782
4298, 354481, 6153.204, 15.3780
4299, 356486, 6153.143, 15.3779
4300, 357389, 6153.082, 15.3777
4301, 356888, 6153.020, 15.3776
4302, 355944, 6152.959, 15.3774
4303, 354615, 6152.898, 15.3773
4304, 351229, 6152.837, 15.3771
4305, 344866, 6152.776, 15.3770
4306, 337772, 6152.715, 15.3768
4307, 333945, 6152.654, 15.3767
4308, 335378, 6152.593, 15.3765
4309, 340301, 6152.531, 15.3764
4310, 344543, 6152.470, 15.3762
4311, 344157, 6152.409, 15.3761
4312, 337912, 6152.348, 15.3759
4313, 328645, 6152.287, 15.3758
4314, 321647, 6152.226, 15.3756
4315, 320412, 6152.165, 15.3754
4316, 323958, 6152.103, 15.3753
4317, 328797, 6152.042, 15.3751
4318, 332726, 6151.981, 15.3750
4319, 335675, 6151.920, 15.3748
4320, 337785, 6151.859, 15.3747
4321, 338477, 6151.798, 15.3745
4322, 337569, 6151.737, 15.3744
4323, 336187, 6151.676, 15.3742
4324, 336034, 6151.614, 15.3741
4325, 337886, 6151.553, 15.3739
4326, 340535, 6151.492, 15.3738
4327, 341174, 6151.431, 15.3736
4328, 337927, 6151.370, 15.3735
4329, 332553, 6151.309, 15.3733
4330, 329480, 6151.248, 15.3732
4331, 331180, 6151.186, 15.3730
4332, 335563, 6151.125, 15.3728
4333, 338927, 6151.064, 15.3727
4334, 340176, 6151.003, 15.3725
4335, 340715, 6150.942, 15.3724
4336, 341621, 6150.881, 15.3722
4337, 343099, 6150.820, 15.3721
4338, 345824, 6150.759, 15.3719
4339, 350403, 6150.697, 15.3718
4340, 355614, 6150.636, 15.3716
4341, 359284, 6150.575, 15.3715
4342, 361023, 6150.514, 15.3713
4343, 362346, 6150.453, 15.3712
4344, 364158, 6150.392, 15.3710
4345, 365814, 6150.331, 15.3709
4346, 366574, 6150.269, 15.3707
4347, 366126, 6150.208, 15.3706
4348, 363733, 6150.147, 15.3704
4349, 359075, 6150.086, 15.3703
4350, 354165, 6150.025, 15.3701
4351, 352277, 6149.964, 15.3699
4352, 354300, 6149.903, 15.3698
4353, 357958, 6149.842, 15.3696
4354, 361161, 6149.780, 15.3695
4355, 364068, 6149.719, 15.3693
4356, 367128, 6149.658, 15.3692
4357, 369259, 6149.597, 15.3690
4358, 369330, 6149.536, 15.3689
4359, 367748, 6149.475, 15.3687
4360, 365246, 6149.414, 15.3686
4361, 361497, 6149.352, 15.3684
4362, 356216, 6149.291, 15.3683
4363, 350417, 6149.230, 15.3681
4364, 345310, 6149.169, 15.3680
4365, 341145, 6149.108, 15.3678
4366, 338152, 6149.047, 15.3677
4367, 337226, 6148.986, 15.3675
4368, 338455, 6148.925, 15.3673
4369, 340449, 6148.863, 15.3672
4370, 342564, 6148.802, 15.3670
4371, 346079, 6148.741, 15.3669
4372, 351106, 6148.680, 15.3667
4373, 353793, 6148.619, 15.3666
4374, 349615, 6148.558, 15.3664
4375, 339317, 6148.497, 15.3663
4376, 329131, 6148.435, 15.3661
4377, 324507, 6148.374, 15.3660
4378, 325349, 6148.313, 15.3658
4379, 327897, 6148.252, 15.3657
4380, 329619, 6148.191, 15.3655
4381, 331273, 6148.130, 15.3654
4382, 335115, 6148.069, 15.3652
4383, 341849, 6148.008, 15.3651
4384, 349035, 6147.946, 15.3649
4385, 352482, 6147.885, 15.3648
4386, 349928, 6147.824, 15.3646
4387, 343303, 6147.763, 15.3644
4388, 336671, 6147.702, 15.3643
4389, 332216, 6147.641, 15.3641
4390, 329361, 6147.580, 15.3640
4391, 327490, 6147.519, 15.3638
4392, 327567, 6147.457, 15.3637
4393, 330190, 6147.396, 15.3635
4394, 333557, 6147.335, 15.3634
4395, 334974, 6147.274, 15.3632
4396, 334073, 6147.213, 15.3631
4397, 333290, 6147.152, 15.3629
4398, 335071, 6147.091, 15.3628
4399, 339398, 6147.029, 15.3626
4400, 344261, 6146.968, 15.3625
4401, 347795, 6146.907, 15.3623
4402, 349365, 6146.846, 15.3622
4403, 348977, 6146.785, 15.3620
4404, 346618, 6146.724, 15.3618
4405, 342799, 6146.663, 15.3617
4406, 339268, 6146.602, 15.3615
4407, 338324, 6146.540, 15.3614
4408, 341060, 6146.479, 15.3612
4409, 346644, 6146.418, 15.3611
4410, 353464, 6146.357, 15.3609
4411, 360524, 6146.296, 15.3608
4412, 367491, 6146.235, 15.3606
4413, 373964, 6146.174, 15.3605
4414, 379233, 6146.112, 15.3603
4415, 382657, 6146.051, 15.3602
4416, 383978, 6145.990, 15.3600
4417, 383524, 6145.929, 15.3599
4418, 382196, 6145.868, 15.3597
4419, 380886, 6145.807, 15.3596
4420, 379630, 6145.746, 15.3594
4421, 377730, 6145.685, 15.3593
4422, 374902, 6145.623, 15.3591
4423, 371733, 6145.562, 15.3589
4424, 368768, 6145.501, 15.3588
4425, 365839, 6145.440, 15.3586
4426, 362866, 6145.379, 15.3585
4427, 360738, 6145.318, 15.3583
4428, 360692, 6145.257, 15.3582
4429, 363073, 6145.195, 15.3580
4430, 367049, 6145.134, 15.3579
4431, 370998, 6145.073, 15.3577
4432, 372980, 6145.012, 15.3576
4433, 371825, 6144.951, 15.3574
4434, 368649, 6144.890, 15.3573
4435, 366493, 6144.829, 15.3571
4436, 367415, 6144.768, 15.3570
4437, 370556, 6144.706, 15.3568
4438, 374066, 6144.645, 15.3567
4439, 378170, 6144.584, 15.3565
4440, 384870, 6144.523, 15.3563
4441, 395010, 6144.462, 15.3562
4442, 407105, 6144.401, 15.3560
4443, 419011, 6144.340, 15.3559
4444, 429341, 6144.278, 15.3557
4445, 437263, 6144.217, 15.3556
4446, 442409, 6144.156, 15.3554
4447, 445305, 6144.095, 15.3553
4448, 446666, 6144.034, 15.3551
4449, 446088, 6143.973, 15.3550
4450, 442638, 6143.912, 15.3548
4451, 436790, 6143.851, 15.3547
4452, 430310, 6143.789, 15.3545
4453, 423914, 6143.728, 15.3544
4454, 416612, 6143.667, 15.3542
4455, 407798, 6143.606, 15.3541
4456, 398269, 6143.545, 15.3539
4457, 388447, 6143.484, 15.3538
4458, 377643, 6143.423, 15.3536
4459, 366552, 6143.361, 15.3534
4460, 358661, 6143.300, 15.3533
4461, 356848, 6143.239, 15.3531
4462, 359347, 6143.178, 15.3530
4463, 361311, 6143.117, 15.3528
4464, 360254, 6143.056, 15.3527
4465, 358122, 6142.995, 15.3525
4466, 357911, 6142.934, 15.3524
4467, 360141, 6142.872, 15.3522
4468, 363130, 6142.811, 15.3521
4469, 365089, 6142.750, 15.3519
4470, 364942, 6142.689, 15.3518
4471, 362293, 6142.628, 15.3516
4472, 357908, 6142.567, 15.3515
4473, 353739, 6142.506, 15.3513
4474, 351486, 6142.444, 15.3512
4475, 351090, 6142.383, 15.3510
4476, 351174, 6142.322, 15.3508
4477, 350793, 6142.261, 15.3507
4478, 350237, 6142.200, 15.3505
4479, 350123, 6142.139, 15.3504
4480, 350249, 6142.078, 15.3502
4481, 349670, 6142.017, 15.3501
4482, 347802, 6141.955, 15.3499
4483, 345284, 6141.894, 15.3498
4484, 343588, 6141.833, 15.3496
4485, 343677, 6141.772, 15.3495
4486, 344994, 6141.711, 15.3493
4487, 345740, 6141.650, 15.3492
4488, 344169, 6141.589, 15.3490
4489, 339764, 6141.527, 15.3489
4490, 333490, 6141.466, 15.3487
4491, 327075, 6141.405, 15.3486
4492, 321874, 6141.344, 15.3484
4493, 318309, 6141.283, 15.3483
4494, 316411, 6141.222, 15.3481
4495, 316644, 6141.161, 15.3479
4496, 319478, 6141.100, 15.3478
4497, 323908, 6141.038, 15.3476
4498, 327190, 6140.977, 15.3475
4499, 327017, 6140.916, 15.3473
4500, 324051, 6140.855, 15.3472
4501, 321681, 6140.794, 15.3470
4502, 322911, 6140.733, 15.3469
4503, 327521, 6140.672, 15.3467
4504, 332148, 6140.610, 15.3466
4505, 333123, 6140.549, 15.3464
4506, 329553, 6140.488, 15.3463
4507, 324052, 6140.427, 15.3461
4508, 320305, 6140.366, 15.3460
4509, 319605, 6140.305, 15.3458
4510, 319958, 6140.244, 15.3457
4511, 318679, 6140.183, 15.3455
4512, 315351, 6140.121, 15.3453
4513, 311747, 6140.060, 15.3452
4514, 309650, 6139.999, 15.3450
4515, 309819, 6139.938, 15.3449
4516, 312551, 6139.877, 15.3447
4517, 317600, 6139.816, 15.3446
4518, 323206, 6139.755, 15.3444
4519, 326755, 6139.693, 15.3443
4520, 327432, 6139.632, 15.3441
4521, 327303, 6139.571, 15.3440
4522, 328635, 6139.510, 15.3438
4523, 330782, 6139.449, 15.3437
4524, 331016, 6139.388, 15.3435
4525, 328273, 6139.327, 15.3434
4526, 324660, 6139.266, 15.3432
4527, 322798, 6139.204, 15.3431
4528, 322661, 6139.143, 15.3429
4529, 321951, 6139.082, 15.3428
4530, 319213, 6139.021, 15.3426
4531, 315810, 6138.960, 15.3424
4532, 314684, 6138.899, 15.3423
4533, 317541, 6138.838, 15.3421
4534, 323225, 6138.776, 15.3420
4535, 328466, 6138.715, 15.3418
4536, 330105, 6138.654, 15.3417
4537, 327214, 6138.593, 15.3415
4538, 321700, 6138.532, 15.3414
4539, 316837, 6138.471, 15.3412
4540, 314574, 6138.410, 15.3411
4541, 314000, 6138.349, 15.3409
4542, 312736, 6138.287, 15.3408
4543, 309856, 6138.226, 15.3406
4544, 306911, 6138.165, 15.3405
4545, 305884, 6138.104, 15.3403
4546, 307016, 6138.043, 15.3402
4547, 309322, 6137.982, 15.3400
4548, 312354, 6137.921, 15.3398
4549, 316206, 6137.859, 15.3397
4550, 320217, 6137.798, 15.3395
4551, 323150, 6137.737, 15.3394
4552, 324705, 6137.676, 15.3392
4553, 325399, 6137.615, 15.3391
4554, 324958, 6137.554, 15.3389
4555, 322632, 6137.493, 15.3388
4556, 319595, 6137.432, 15.3386
4557, 318804, 6137.370, 15.3385
4558, 321012, 6137.309, 15.3383
4559, 322842, 6137.248, 15.3382
4560, 321041, 6137.187, 15.3380
4561, 317433, 6137.126, 15.3379
4562, 316897, 6137.065, 15.3377
4563, 320777, 6137.004, 15.3376
4564, 324943, 6136.942, 15.3374
4565, 324834, 6136.881, 15.3373
4566, 320140, 6136.820, 15.3371
4567, 313917, 6136.759, 15.3369
4568, 309235, 6136.698, 15.3368
4569, 307743, 6136.637, 15.3366
4570, 309396, 6136.576, 15.3365
4571, 311981, 6136.515, 15.3363
4572, 312372, 6136.453, 15.3362
4573, 310019, 6136.392, 15.3360
4574, 308161, 6136.331, 15.3359
4575, 310112, 6136.270, 15.3357
4576, 315365, 6136.209, 15.3356
4577, 321023, 6136.148, 15.3354
4578, 326002, 6136.087, 15.3353
4579, 331562, 6136.026, 15.3351
4580, 337939, 6135.964, 15.3350
4581, 342869, 6135.903, 15.3348
4582, 344104, 6135.842, 15.3347
4583, 341842, 6135.781, 15.3345
4584, 337839, 6135.720, 15.3343
4585, 333286, 6135.659, 15.3342
4586, 328364, 6135.598, 15.3340
4587, 323224, 6135.536, 15.3339
4588, 318592, 6135.475, 15.3337
4589, 315517, 6135.414, 15.3336
4590, 314693, 6135.353, 15.3334
4591, 315984, 6135.292, 15.3333
4592, 318825, 6135.231, 15.3331
4593, 323304, 6135.170, 15.3330
4594, 330248, 6135.109, 15.3328
4595, 339558, 6135.047, 15.3327
4596, 349052, 6134.986, 15.3325
4597, 355849, 6134.925, 15.3324
4598, 358581, 6134.864, 15.3322
4599, 357517, 6134.803, 15.3321
4600, 353401, 6134.742, 15.3319
4601, 347570, 6134.681, 15.3318
4602, 342489, 6134.619, 15.3316
4603, 340188, 6134.558, 15.3314
4604, 340199, 6134.497, 15.3313
4605, 340796, 6134.436, 15.3311
4606, 342053, 6134.375, 15.3310
4607, 345486, 6134.314, 15.3308
4608, 350464, 6134.253, 15.3307
4609, 353565, 6134.192, 15.3305
4610, 352685, 6134.130, 15.3304
4611, 349618, 6134.069, 15.3302
4612, 347203, 6134.008, 15.3301
4613, 345855, 6133.947, 15.3299
4614, 344496, 6133.886, 15.3298
4615, 343050, 6133.825, 15.3296
4616, 341888, 6133.764, 15.3295
4617, 340278, 6133.702, 15.3293
4618, 337761, 6133.641, 15.3292
4619, 336044, 6133.580, 15.3290
4620, 336996, 6133.519, 15.3288
4621, 339270, 6133.458, 15.3287
4622, 339385, 6133.397, 15.3285
4623, 336071, 6133.336, 15.3284
4624, 331266, 6133.275, 15.3282
4625, 326816, 6133.213, 15.3281
4626, 322744, 6133.152, 15.3279
4627, 319387, 6133.091, 15.3278
4628, 318834, 6133.030, 15.3276
4629, 322740, 6132.969, 15.3275
4630, 330008, 6132.908, 15.3273
4631, 337753, 6132.847, 15.3272
4632, 343682, 6132.785, 15.3270
4633, 346886, 6132.724, 15.3269
4634, 347512, 6132.663, 15.3267
4635, 346585, 6132.602, 15.3266
4636, 345339, 6132.541, 15.3264
4637, 343948, 6132.480, 15.3263
4638, 341470, 6132.419, 15.3261
4639, 337349, 6132.358, 15.3259
4640, 332145, 6132.296, 15.3258
4641, 326785, 6132.235, 15.3256
4642, 322511, 6132.174, 15.3255
4643, 321689, 6132.113, 15.3253
4644, 326344, 6132.052, 15.3252
4645, 334590, 6131.991, 15.3250
4646, 340501, 6131.930, 15.3249
4647, 339760, 6131.868, 15.3247
4648, 334474, 6131.807, 15.3246
4649, 330347, 6131.746, 15.3244
4650, 329897, 6131.685, 15.3243
4651, 330757, 6131.624, 15.3241
4652, 330292, 6131.563, 15.3240
4653, 328994, 6131.502, 15.3238
4654, 328473, 6131.441, 15.3237
4655, 328508, 6131.379, 15.3235
4656, 327819, 6131.318, 15.3233
4657, 326370, 6131.257, 15.3232
4658, 325049, 6131.196, 15.3230
4659, 323749, 6131.135, 15.3229
4660, 321525, 6131.074, 15.3227
4661, 318586, 6131.013, 15.3226
4662, 316691, 6130.951, 15.3224
4663, 317220, 6130.890, 15.3223
4664, 319859, 6130.829, 15.3221
4665, 323528, 6130.768, 15.3220
4666, 327517, 6130.707, 15.3218
4667, 331052, 6130.646, 15.3217
4668, 332813, 6130.585, 15.3215
4669, 332282, 6130.524, 15.3214
4670, 331276, 6130.462, 15.3212
4671, 332633, 6130.401, 15.3211
4672, 336831, 6130.340, 15.3209
4673, 340970, 6130.279, 15.3208
4674, 341973, 6130.218, 15.3206
4675, 340017, 6130.157, 15.3204
4676, 337876, 6130.096, 15.3203
4677, 337527, 6130.034, 15.3201
4678, 338875, 6129.973, 15.3200
4679, 341470, 6129.912, 15.3198
4680, 345442, 6129.851, 15.3197
4681, 349843, 6129.790, 15.3195
4682, 351913, 6129.729, 15.3194
4683, 349964, 6129.668, 15.3192
4684, 346387, 6129.607, 15.3191
4685, 345640, 6129.545, 15.3189
4686, 348785, 6129.484, 15.3188
4687, 351811, 6129.423, 15.3186
4688, 350527, 6129.362, 15.3185
4689, 345938, 6129.301, 15.3183
4690, 343016, 6129.240, 15.3182
4691, 344417, 6129.179, 15.3180
4692, 347239, 6129.117, 15.3178
4693, 346691, 6129.056, 15.3177
4694, 341514, 6128.995, 15.3175
4695, 334342, 6128.934, 15.3174
4696, 327642, 6128.873, 15.3172
4697, 321528, 6128.812, 15.3171
4698, 316188, 6128.751, 15.3169
4699, 314266, 6128.690, 15.3168
4700, 318559, 6128.628, 15.3166
4701, 327675, 6128.567, 15.3165
4702, 336123, 6128.506, 15.3163
4703, 339663, 6128.445, 15.3162
4704, 339470, 6128.384, 15.3160
4705, 339910, 6128.323, 15.3159
4706, 342884, 6128.262, 15.3157
4707, 345824, 6128.200, 15.3156
4708, 345376, 6128.139, 15.3154
4709, 341777, 6128.078, 15.3153
4710, 338670, 6128.017, 15.3151
4711, 339016, 6127.956, 15.3149
4712, 342162, 6127.895, 15.3148
4713, 345018, 6127.834, 15.3146
4714, 345188, 6127.773, 15.3145
4715, 342308, 6127.711, 15.3143
4716, 337049, 6127.650, 15.3142
4717, 330275, 6127.589, 15.3140
4718, 323521, 6127.528, 15.3139
4719, 319142, 6127.467, 15.3137
4720, 318817, 6127.406, 15.3136
4721, 322116, 6127.345, 15.3134
4722, 327190, 6127.283, 15.3133
4723, 332516, 6127.222, 15.3131
4724, 337278, 6127.161, 15.3130
4725, 340453, 6127.100, 15.3128
4726, 340856, 6127.039, 15.3127
4727, 338540, 6126.978, 15.3125
4728, 335477, 6126.917, 15.3123
4729, 334356, 6126.856, 15.3122
4730, 336749, 6126.794, 15.3120
4731, 342062, 6126.733, 15.3119
4732, 347521, 6126.672, 15.3117
4733, 349570, 6126.611, 15.3116
4734, 346708, 6126.550, 15.3114
4735, 341509, 6126.489, 15.3113
4736, 338730, 6126.428, 15.3111
4737, 340652, 6126.366, 15.3110
4738, 344968, 6126.305, 15.3108
4739, 347813, 6126.244, 15.3107
4740, 347981, 6126.183, 15.3105
4741, 347167, 6126.122, 15.3104
4742, 346940, 6126.061, 15.3102
4743, 347086, 6126.000, 15.3101
4744, 346951, 6125.939, 15.3099
4745, 346881, 6125.877, 15.3098
4746, 347423, 6125.816, 15.3096
4747, 347700, 6125.755, 15.3094
4748, 345655, 6125.694, 15.3093
4749, 340292, 6125.633, 15.3091
4750, 333406, 6125.572, 15.3090
4751, 328551, 6125.511, 15.3088
4752, 327986, 6125.450, 15.3087
4753, 330880, 6125.388, 15.3085
4754, 334774, 6125.327, 15.3084
4755, 338293, 6125.266, 15.3082
4756, 341652, 6125.205, 15.3081
4757, 344852, 6125.144, 15.3079
4758, 346828, 6125.083, 15.3078
4759, 346698, 6125.022, 15.3076
4760, 344658, 6124.960, 15.3075
4761, 341104, 6124.899, 15.3073
4762, 336207, 6124.838, 15.3072
4763, 331279, 6124.777, 15.3070
4764, 329228, 6124.716, 15.3068
4765, 331907, 6124.655, 15.3067
4766, 337438, 6124.594, 15.3065
4767, 341536, 6124.533, 15.3064
4768, 341479, 6124.471, 15.3062
4769, 338002, 6124.410, 15.3061
4770, 333990, 6124.349, 15.3059
4771, 332534, 6124.288, 15.3058
4772, 335516, 6124.227, 15.3056
4773, 342130, 6124.166, 15.3055
4774, 348641, 6124.105, 15.3053
4775, 351141, 6124.043, 15.3052
4776, 348882, 6123.982, 15.3050
4777, 343926, 6123.921, 15.3049
4778, 338001, 6123.860, 15.3047
4779, 331550, 6123.799, 15.3046
4780, 325645, 6123.738, 15.3044
4781, 322197, 6123.677, 15.3043
4782, 321332, 6123.616, 15.3041
4783, 320847, 6123.554, 15.3039
4784, 319643, 6123.493, 15.3038
4785, 319588, 6123.432, 15.3036
4786, 322162, 6123.371, 15.3035
4787, 325164, 6123.310, 15.3033
4788, 325404, 6123.249, 15.3032
4789, 323567, 6123.188, 15.3030
4790, 323518, 6123.126, 15.3029
4791, 326935, 6123.065, 15.3027
4792, 331286, 6123.004, 15.3026
4793, 333536, 6122.943, 15.3024
4794, 333432, 6122.882, 15.3023
4795, 332264, 6122.821, 15.3021
4796, 330559, 6122.760, 15.3020
4797, 328467, 6122.699, 15.3018
4798, 326922, 6122.637, 15.3017
4799, 326816, 6122.576, 15.3015
4800, 327878, 6122.515, 15.3013
4801, 329566, 6122.454, 15.3012
4802, 332054, 6122.393, 15.3010
4803, 335026, 6122.332, 15.3009
4804, 336536, 6122.271, 15.3007
4805, 335066, 6122.209, 15.3006
4806, 332350, 6122.148, 15.3004
4807, 331965, 6122.087, 15.3003
4808, 334735, 6122.026, 15.3001
4809, 337510, 6121.965, 15.3000
4810, 337569, 6121.904, 15.2998
4811, 336511, 6121.843, 15.2997
4812, 337964, 6121.782, 15.2995
4813, 342360, 6121.720, 15.2994
4814, 346282, 6121.659, 15.2992
4815, 347066, 6121.598, 15.2991
4816, 345956, 6121.537, 15.2989
4817, 345635, 6121.476, 15.2988
4818, 346380, 6121.415, 15.2986
4819, 346505, 6121.354, 15.2984
4820, 345722, 6121.292, 15.2983
4821, 345734, 6121.231, 15.2981
4822, 347332, 6121.170, 15.2980
4823, 349030, 6121.109, 15.2978
4824, 349623, 6121.048, 15.2977
4825, 350299, 6120.987, 15.2975
4826, 352647, 6120.926, 15.2974
4827, 355754, 6120.865, 15.2972
4828, 357281, 6120.803, 15.2971
4829, 356801, 6120.742, 15.2969
4830, 356059, 6120.681, 15.2968
4831, 356009, 6120.620, 15.2966
4832, 355630, 6120.559, 15.2965
4833, 353962, 6120.498, 15.2963
4834, 351285, 6120.437, 15.2962
4835, 347648, 6120.375, 15.2960
4836, 342507, 6120.314, 15.2958
4837, 337117, 6120.253, 15.2957
4838, 335125, 6120.192, 15.2955
4839, 338497, 6120.131, 15.2954
4840, 344158, 6120.070, 15.2952
4841, 347097, 6120.009, 15.2951
4842, 346209, 6119.948, 15.2949
4843, 344663, 6119.886, 15.2948
4844, 344848, 6119.825, 15.2946
4845, 345605, 6119.764, 15.2945
4846, 345089, 6119.703, 15.2943
4847, 343948, 6119.642, 15.2942
4848, 344299, 6119.581, 15.2940
4849, 346735, 6119.520, 15.2939
4850, 349462, 6119.458, 15.2937
4851, 349725, 6119.397, 15.2936
4852, 345828, 6119.336, 15.2934
4853, 338953, 6119.275, 15.2932
4854, 333166, 6119.214, 15.2931
4855, 332099, 6119.153, 15.2929
4856, 335033, 6119.092, 15.2928
4857, 337751, 6119.031, 15.2926
4858, 337671, 6118.969, 15.2925
4859, 336278, 6118.908, 15.2923
4860, 335843, 6118.847, 15.2922
4861, 336282, 6118.786, 15.2920
4862, 336716, 6118.725, 15.2919
4863, 337614, 6118.664, 15.2917
4864, 338925, 6118.603, 15.2916
4865, 338199, 6118.541, 15.2914
4866, 333773, 6118.480, 15.2913
4867, 328526, 6118.419, 15.2911
4868, 326873, 6118.358, 15.2910
4869, 328501, 6118.297, 15.2908
4870, 328835, 6118.236, 15.2907
4871, 326078, 6118.175, 15.2905
4872, 324085, 6118.114, 15.2903
4873, 326778, 6118.052, 15.2902
4874, 332821, 6117.991, 15.2900
4875, 337941, 6117.930, 15.2899
4876, 340227, 6117.869, 15.2897
4877, 340697, 6117.808, 15.2896
4878, 340183, 6117.747, 15.2894
4879, 338278, 6117.686, 15.2893
4880, 335042, 6117.624, 15.2891
4881, 331824, 6117.563, 15.2890
4882, 330219, 6117.502, 15.2888
4883, 330992, 6117.441, 15.2887
4884, 333613, 6117.380, 15.2885
4885, 336118, 6117.319, 15.2884
4886, 336121, 6117.258, 15.2882
4887, 332898, 6117.197, 15.2881
4888, 328026, 6117.135, 15.2879
4889, 323401, 6117.074, 15.2877
4890, 319481, 6117.013, 15.2876
4891, 316162, 6116.952, 15.2874
4892, 314291, 6116.891, 15.2873
4893, 315062, 6116.830, 15.2871
4894, 318446, 6116.769, 15.2870
4895, 323106, 6116.707, 15.2868
4896, 327506, 6116.646, 15.2867
4897, 330644, 6116.585, 15.2865
4898, 332573, 6116.524, 15.2864
4899, 334582, 6116.463, 15.2862
4900, 337737, 6116.402, 15.2861
4901, 340816, 6116.341, 15.2859
4902, 341250, 6116.280, 15.2858
4903, 338902, 6116.218, 15.2856
4904, 336850, 6116.157, 15.2855
4905, 337065, 6116.096, 15.2853
4906, 337457, 6116.035, 15.2852
4907, 335455, 6115.974, 15.2850
4908, 332640, 6115.913, 15.2848
4909, 332865, 6115.852, 15.2847
4910, 336799, 6115.790, 15.2845
4911, 341422, 6115.729, 15.2844
4912, 344538, 6115.668, 15.2842
4913, 346825, 6115.607, 15.2841
4914, 349445, 6115.546, 15.2839
4915, 352518, 6115.485, 15.2838
4916, 356303, 6115.424, 15.2836
4917, 361160, 6115.363, 15.2835
4918, 365831, 6115.301, 15.2833
4919, 368335, 6115.240, 15.2832
4920, 369090, 6115.179, 15.2830
4921, 370365, 6115.118, 15.2829
4922, 371875, 6115.057, 15.2827
4923, 370042, 6114.996, 15.2826
4924, 363169, 6114.935, 15.2824
4925, 354378, 6114.873, 15.2822
4926, 347377, 6114.812, 15.2821
4927, 341904, 6114.751, 15.2819
4928, 336004, 6114.690, 15.2818
4929, 330597, 6114.629, 15.2816
4930, 328384, 6114.568, 15.2815
4931, 329261, 6114.507, 15.2813
4932, 330119, 6114.446, 15.2812
4933, 329111, 6114.384, 15.2810
4934, 327654, 6114.323, 15.2809
4935, 327989, 6114.262, 15.2807
4936, 330820, 6114.201, 15.2806
4937, 335476, 6114.140, 15.2804
4938, 340460, 6114.079, 15.2803
4939, 343460, 6114.018, 15.2801
4940, 342616, 6113.957, 15.2800
4941, 338509, 6113.895, 15.2798
4942, 333769, 6113.834, 15.2797
4943, 330277, 6113.773, 15.2795
4944, 327607, 6113.712, 15.2793
4945, 324367, 6113.651, 15.2792
4946, 320107, 6113.590, 15.2790
4947, 315768, 6113.529, 15.2789
4948, 313206, 6113.467, 15.2787
4949, 314247, 6113.406, 15.2786
4950, 319232, 6113.345, 15.2784
4951, 326216, 6113.284, 15.2783
4952, 332303, 6113.223, 15.2781
4953, 335754, 6113.162, 15.2780
4954, 336316, 6113.101, 15.2778
4955, 334318, 6113.040, 15.2777
4956, 330866, 6112.978, 15.2775
4957, 328504, 6112.917, 15.2774
4958, 329667, 6112.856, 15.2772
4959, 333941, 6112.795, 15.2771
4960, 338181, 6112.734, 15.2769
4961, 339850, 6112.673, 15.2767
4962, 339197, 6112.612, 15.2766
4963, 337969, 6112.550, 15.2764
4964, 337398, 6112.489, 15.2763
4965, 337944, 6112.428, 15.2761
4966, 339479, 6112.367, 15.2760
4967, 340900, 6112.306, 15.2758
4968, 340762, 6112.245, 15.2757
4969, 339235, 6112.184, 15.2755
4970, 338351, 6112.123, 15.2754
4971, 339335, 6112.061, 15.2752
4972, 340806, 6112.000, 15.2751
4973, 340839, 6111.939, 15.2749
4974, 339836, 6111.878, 15.2748
4975, 339941, 6111.817, 15.2746
4976, 342188, 6111.756, 15.2745
4977, 345735, 6111.695, 15.2743
4978, 349394, 6111.633, 15.2742
4979, 352290, 6111.572, 15.2740
4980, 353146, 6111.511, 15.2738
4981, 350784, 6111.450, 15.2737
4982, 345990, 6111.389, 15.2735
4983, 341566, 6111.328, 15.2734
4984, 339557, 6111.267, 15.2732
4985, 339101, 6111.206, 15.2731
4986, 337609, 6111.144, 15.2729
4987, 333460, 6111.083, 15.2728
4988, 327080, 6111.022, 15.2726
4989, 320212, 6110.961, 15.2725
4990, 315079, 6110.900, 15.2723
4991, 313747, 6110.839, 15.2722
4992, 317072, 6110.778, 15.2720
4993, 323865, 6110.716, 15.2719
4994, 331606, 6110.655, 15.2717
4995, 338185, 6110.594, 15.2716
4996, 342764, 6110.533, 15.2714
4997, 345131, 6110.472, 15.2712
4998, 344915, 6110.411, 15.2711
4999, 341828, 6110.350, 15.2709
5000, 336472, 6110.289, 15.2708
5001, 330579, 6110.227, 15.2706
5002, 326311, 6110.166, 15.2705
5003, 325017, 6110.105, 15.2703
5004, 326236, 6110.044, 15.2702
5005, 327970, 6109.983, 15.2700
5006, 328430, 6109.922, 15.2699
5007, 327727, 6109.861, 15.2697
5008, 327467, 6109.799, 15.2696
5009, 328673, 6109.738, 15.2694
5010, 330704, 6109.677, 15.2693
5011, 332419, 6109.616, 15.2691
5012, 333472, 6109.555, 15.2690
5013, 333851, 6109.494, 15.2688
5014, 333135, 6109.433, 15.2687
5015, 331611, 6109.372, 15.2685
5016, 331518, 6109.310, 15.2683
5017, 335213, 6109.249, 15.2682
5018, 341705, 6109.188, 15.2680
5019, 346900, 6109.127, 15.2679
5020, 348295, 6109.066, 15.2677
5021, 347992, 6109.005, 15.2676
5022, 349493, 6108.944, 15.2674
5023, 352633, 6108.882, 15.2673
5024, 353660, 6108.821, 15.2671
5025, 350000, 6108.760, 15.2670
5026, 342985, 6108.699, 15.2668
5027, 335616, 6108.638, 15.2667
5028, 329545, 6108.577, 15.2665
5029, 325121, 6108.516, 15.2664
5030, 322786, 6108.455, 15.2662
5031, 322802, 6108.393, 15.2661
5032, 324115, 6108.332, 15.2659
5033, 324797, 6108.271, 15.2657
5034, 323648, 6108.210, 15.2656
5035, 320751, 6108.149, 15.2654
5036, 316830, 6108.088, 15.2653
5037, 312933, 6108.027, 15.2651
5038, 310669, 6107.965, 15.2650
5039, 311700, 6107.904, 15.2648
5040, 316395, 6107.843, 15.2647
5041, 323129, 6107.782, 15.2645
5042, 329225, 6107.721, 15.2644
5043, 332701, 6107.660, 15.2642
5044, 333371, 6107.599, 15.2641
5045, 332607, 6107.538, 15.2639
5046, 332085, 6107.476, 15.2638
5047, 332691, 6107.415, 15.2636
5048, 334682, 6107.354, 15.2635
5049, 338610, 6107.293, 15.2633
5050, 345250, 6107.232, 15.2632
5051, 353862, 6107.171, 15.2630
5052, 361001, 6107.110, 15.2628
5053, 362355, 6107.048, 15.2627
5054, 356635, 6106.987, 15.2625
5055, 347498, 6106.926, 15.2624
5056, 341034, 6106.865, 15.2622
5057, 340996, 6106.804, 15.2621
5058, 346275, 6106.743, 15.2619
5059, 352708, 6106.682, 15.2618
5060, 356874, 6106.621, 15.2616
5061, 358085, 6106.559, 15.2615
5062, 357337, 6106.498, 15.2613
5063, 355374, 6106.437, 15.2612
5064, 352159, 6106.376, 15.2610
5065, 347568, 6106.315, 15.2609
5066, 341788, 6106.254, 15.2607
5067, 335221, 6106.193, 15.2606
5068, 328804, 6106.131, 15.2604
5069, 324365, 6106.070, 15.2602
5070, 323643, 6106.009, 15.2601
5071, 326621, 6105.948, 15.2599
5072, 331564, 6105.887, 15.2598
5073, 337094, 6105.826, 15.2596
5074, 343312, 6105.765, 15.2595
5075, 350283, 6105.704, 15.2593
5076, 356463, 6105.642, 15.2592
5077, 360016, 6105.581, 15.2590
5078, 361173, 6105.520, 15.2589
5079, 361786, 6105.459, 15.2587
5080, 362543, 6105.398, 15.2586
5081, 362203, 6105.337, 15.2584
5082, 360108, 6105.276, 15.2583
5083, 357896, 6105.214, 15.2581
5084, 357374, 6105.153, 15.2580
5085, 357647, 6105.092, 15.2578
5086, 356219, 6105.031, 15.2577
5087, 353037, 6104.970, 15.2575
5088, 351629, 6104.909, 15.2573
5089, 354928, 6104.848, 15.2572
5090, 360634, 6104.787, 15.2570
5091, 362462, 6104.725, 15.2569
5092, 356716, 6104.664, 15.2567
5093, 346812, 6104.603, 15.2566
5094, 340208, 6104.542, 15.2564
5095, 340760, 6104.481, 15.2563
5096, 345014, 6104.420, 15.2561
5097, 346440, 6104.359, 15.2560
5098, 342588, 6104.297, 15.2558
5099, 337181, 6104.236, 15.2557
5100, 335351, 6104.175, 15.2555
5101, 337864, 6104.114, 15.2554
5102, 340601, 6104.053, 15.2552
5103, 339297, 6103.992, 15.2551
5104, 334070, 6103.931, 15.2549
5105, 328943, 6103.870, 15.2547
5106, 327258, 6103.808, 15.2546
5107, 328415, 6103.747, 15.2544
5108, 329768, 6103.686, 15.2543
5109, 330967, 6103.625, 15.2541
5110, 334540, 6103.564, 15.2540
5111, 341452, 6103.503, 15.2538
5112, 347890, 6103.442, 15.2537
5113, 348488, 6103.380, 15.2535
5114, 342235, 6103.319, 15.2534
5115, 333206, 6103.258, 15.2532
5116, 325557, 6103.197, 15.2531
5117, 319945, 6103.136, 15.2529
5118, 315336, 6103.075, 15.2528
5119, 311885, 6103.014, 15.2526
5120, 310339, 6102.953, 15.2525
5121, 310221, 6102.891, 15.2523
5122, 310613, 6102.830, 15.2522
5123, 311914, 6102.769, 15.2520
5124, 314934, 6102.708, 15.2518
5125, 318653, 6102.647, 15.2517
5126, 320551, 6102.586, 15.2515
5127, 319200, 6102.525, 15.2514
5128, 315299, 6102.464, 15.2512
5129, 310508, 6102.402, 15.2511
5130, 306515, 6102.341, 15.2509
5131, 304826, 6102.280, 15.2508
5132, 305670, 6102.219, 15.2506
5133, 307129, 6102.158, 15.2505
5134, 306915, 6102.097, 15.2503
5135, 305204, 6102.036, 15.2502
5136, 304316, 6101.974, 15.2500
5137, 305722, 6101.913, 15.2499
5138, 309057, 6101.852, 15.2497
5139, 313878, 6101.791, 15.2496
5140, 319991, 6101.730, 15.2494
5141, 325649, 6101.669, 15.2492
5142, 328203, 6101.608, 15.2491
5143, 327874, 6101.547, 15.2489
5144, 328505, 6101.485, 15.2488
5145, 332667, 6101.424, 15.2486
5146, 338112, 6101.363, 15.2485
5147, 341221, 6101.302, 15.2483
5148, 341996, 6101.241, 15.2482
5149, 342722, 6101.180, 15.2480
5150, 343209, 6101.119, 15.2479
5151, 341034, 6101.057, 15.2477
5152, 336249, 6100.996, 15.2476
5153, 332275, 6100.935, 15.2474
5154, 331261, 6100.874, 15.2473
5155, 331572, 6100.813, 15.2471
5156, 331097, 6100.752, 15.2470
5157, 330474, 6100.691, 15.2468
5158, 331153, 6100.630, 15.2467
5159, 332368, 6100.568, 15.2465
5160, 332522, 6100.507, 15.2463
5161, 332552, 6100.446, 15.2462
5162, 335476, 6100.385, 15.2460
5163, 342370, 6100.324, 15.2459
5164, 350410, 6100.263, 15.2457
5165, 355516, 6100.202, 15.2456
5166, 356265, 6100.140, 15.2454
5167, 354762, 6100.079, 15.2453
5168, 353926, 6100.018, 15.2451
5169, 354220, 6099.957, 15.2450
5170, 353425, 6099.896, 15.2448
5171, 349768, 6099.835, 15.2447
5172, 344622, 6099.774, 15.2445
5173, 341087, 6099.713, 15.2444
5174, 340246, 6099.651, 15.2442
5175, 340337, 6099.590, 15.2441
5176, 339825, 6099.529, 15.2439
5177, 339576, 6099.468, 15.2437
5178, 341099, 6099.407, 15.2436
5179, 344047, 6099.346, 15.2434
5180, 346823, 6099.285, 15.2433
5181, 348803, 6099.223, 15.2431
5182, 350564, 6099.162, 15.2430
5183, 352370, 6099.101, 15.2428
5184, 353600, 6099.040, 15.2427
5185, 353527, 6098.979, 15.2425
5186, 351816, 6098.918, 15.2424
5187, 348575, 6098.857, 15.2422
5188, 344646, 6098.796, 15.2421
5189, 341430, 6098.734, 15.2419
5190, 339665, 6098.673, 15.2418
5191, 338766, 6098.612, 15.2416
5192, 338071, 6098.551, 15.2415
5193, 338044, 6098.490, 15.2413
5194, 339370, 6098.429, 15.2412
5195, 341540, 6098.368, 15.2410
5196, 343513, 6098.306, 15.2408
5197, 345260, 6098.245, 15.2407
5198, 347404, 6098.184, 15.2405
5199, 349737, 6098.123, 15.2404
5200, 351517, 6098.062, 15.2402
5201, 352986, 6098.001, 15.2401
5202, 354987, 6097.940, 15.2399
5203, 357024, 6097.879, 15.2398
5204, 357245, 6097.817, 15.2396
5205, 354763, 6097.756, 15.2395
5206, 350709, 6097.695, 15.2393
5207, 346616, 6097.634, 15.2392
5208, 343102, 6097.573, 15.2390
5209, 340633, 6097.512, 15.2389
5210, 340101, 6097.451, 15.2387
5211, 341539, 6097.389, 15.2386
5212, 343297, 6097.328, 15.2384
5213, 343721, 6097.267, 15.2382
5214, 343147, 6097.206, 15.2381
5215, 343234, 6097.145, 15.2379
5216, 344625, 6097.084, 15.2378
5217, 346189, 6097.023, 15.2376
5218, 346446, 6096.962, 15.2375
5219, 344968, 6096.900, 15.2373
5220, 342340, 6096.839, 15.2372
5221, 339255, 6096.778, 15.2370
5222, 335913, 6096.717, 15.2369
5223, 332203, 6096.656, 15.2367
5224, 328519, 6096.595, 15.2366
5225, 326147, 6096.534, 15.2364
5226, 326364, 6096.472, 15.2363
5227, 329034, 6096.411, 15.2361
5228, 332652, 6096.350, 15.2360
5229, 335914, 6096.289, 15.2358
5230, 338731, 6096.228, 15.2357
5231, 341567, 6096.167, 15.2355
5232, 344474, 6096.106, 15.2353
5233, 347046, 6096.045, 15.2352
5234, 348556, 6095.983, 15.2350
5235, 347789, 6095.922, 15.2349
5236, 343711, 6095.861, 15.2347
5237, 337111, 6095.800, 15.2346
5238, 330859, 6095.739, 15.2344
5239, 327576, 6095.678, 15.2343
5240, 327411, 6095.617, 15.2341
5241, 328877, 6095.555, 15.2340
5242, 331149, 6095.494, 15.2338
5243, 334260, 6095.433, 15.2337
5244, 337450, 6095.372, 15.2335
5245, 339194, 6095.311, 15.2334
5246, 339584, 6095.250, 15.2332
5247, 341337, 6095.189, 15.2331
5248, 347068, 6095.128, 15.2329
5249, 355805, 6095.066, 15.2327
5250, 363106, 6095.005, 15.2326
5251, 364842, 6094.944, 15.2324
5252, 360599, 6094.883, 15.2323
5253, 353560, 6094.822, 15.2321
5254, 347606, 6094.761, 15.2320
5255, 344656, 6094.700, 15.2318
5256, 344208, 6094.638, 15.2317
5257, 344708, 6094.577, 15.2315
5258, 344925, 6094.516, 15.2314
5259, 344320, 6094.455, 15.2312
5260, 342889, 6094.394, 15.2311
5261, 341286, 6094.333, 15.2309
5262, 340845, 6094.272, 15.2308
5263, 342612, 6094.211, 15.2306
5264, 345918, 6094.149, 15.2305
5265, 348329, 6094.088, 15.2303
5266, 347651, 6094.027, 15.2302
5267, 344048, 6093.966, 15.2300
5268, 339842, 6093.905, 15.2298
5269, 337292, 6093.844, 15.2297
5270, 337022, 6093.783, 15.2295
5271, 338606, 6093.721, 15.2294
5272, 341830, 6093.660, 15.2292
5273, 346524, 6093.599, 15.2291
5274, 351447, 6093.538, 15.2289
5275, 354522, 6093.477, 15.2288
5276, 354700, 6093.416, 15.2286
5277, 353011, 6093.355, 15.2285
5278, 351222, 6093.294, 15.2283
5279, 349850, 6093.232, 15.2282
5280, 348016, 6093.171, 15.2280
5281, 344891, 6093.110, 15.2279
5282, 340532, 6093.049, 15.2277
5283, 335520, 6092.988, 15.2276
5284, 330674, 6092.927, 15.2274
5285, 327238, 6092.866, 15.2272
5286, 326477, 6092.804, 15.2271
5287, 328599, 6092.743, 15.2269
5288, 332461, 6092.682, 15.2268
5289, 336606, 6092.621, 15.2266
5290, 340158, 6092.560, 15.2265
5291, 342428, 6092.499, 15.2263
5292, 342293, 6092.438, 15.2262
5293, 338877, 6092.377, 15.2260
5294, 332985, 6092.315, 15.2259
5295, 327322, 6092.254, 15.2257
5296, 324739, 6092.193, 15.2256
5297, 325982, 6092.132, 15.2254
5298, 329244, 6092.071, 15.2253
5299, 332091, 6092.010, 15.2251
5300, 333822, 6091.949, 15.2250
5301, 335577, 6091.888, 15.2248
5302, 338301, 6091.826, 15.2247
5303, 341425, 6091.765, 15.2245
5304, 343972, 6091.704, 15.2243
5305, 345926, 6091.643, 15.2242
5306, 347433, 6091.582, 15.2240
5307, 347530, 6091.521, 15.2239
5308, 345416, 6091.460, 15.2237
5309, 342859, 6091.398, 15.2236
5310, 343381, 6091.337, 15.2234
5311, 348283, 6091.276, 15.2233
5312, 354851, 6091.215, 15.2231
5313, 359402, 6091.154, 15.2230
5314, 360894, 6091.093, 15.2228
5315, 360628, 6091.032, 15.2227
5316, 359769, 6090.971, 15.2225
5317, 358749, 6090.909, 15.2224
5318, 358314, 6090.848, 15.2222
5319, 359310, 6090.787, 15.2221
5320, 361287, 6090.726, 15.2219
5321, 362524, 6090.665, 15.2217
5322, 361714, 6090.604, 15.2216
5323, 359020, 6090.543, 15.2214
5324, 355584, 6090.481, 15.2213
5325, 352712, 6090.420, 15.2211
5326, 351394, 6090.359, 15.2210
5327, 351820, 6090.298, 15.2208
5328, 353267, 6090.237, 15.2207
5329, 354841, 6090.176, 15.2205
5330, 356142, 6090.115, 15.2204
5331, 357002, 6090.054, 15.2202
5332, 357256, 6089.992, 15.2201
5333, 357258, 6089.931, 15.2199
5334, 357786, 6089.870, 15.2198
5335, 358694, 6089.809, 15.2196
5336, 358797, 6089.748, 15.2195
5337, 358131, 6089.687, 15.2193
5338, 359022, 6089.626, 15.2192
5339, 362963, 6089.564, 15.2190
5340, 367329, 6089.503, 15.2188
5341, 367634, 6089.442, 15.2187
5342, 362967, 6089.381, 15.2185
5343, 356889, 6089.320, 15.2184
5344, 352731, 6089.259, 15.2182
5345, 350454, 6089.198, 15.2181
5346, 348812, 6089.137, 15.2179
5347, 348018, 6089.075, 15.2178
5348, 348527, 6089.014, 15.2176
5349, 348994, 6088.953, 15.2175
5350, 347422, 6088.892, 15.2173
5351, 343566, 6088.831, 15.2172
5352, 338834, 6088.770, 15.2170
5353, 334549, 6088.709, 15.2169
5354, 331514, 6088.647, 15.2167
5355, 330553, 6088.586, 15.2166
5356, 332279, 6088.525, 15.2164
5357, 336665, 6088.464, 15.2162
5358, 343475, 6088.403, 15.2161
5359, 352313, 6088.342, 15.2159
5360, 361647, 6088.281, 15.2158
5361, 368911, 6088.220, 15.2156
5362, 372499, 6088.158, 15.2155
5363, 372646, 6088.097, 15.2153
5364, 369822, 6088.036, 15.2152
5365, 364052, 6087.975, 15.2150
5366, 357023, 6087.914, 15.2149
5367, 352576, 6087.853, 15.2147
5368, 352724, 6087.792, 15.2146
5369, 354607, 6087.730, 15.2144
5370, 354052, 6087.669, 15.2143
5371, 351072, 6087.608, 15.2141
5372, 348926, 6087.547, 15.2140
5373, 348652, 6087.486, 15.2138
5374, 348198, 6087.425, 15.2136
5375, 347175, 6087.364, 15.2135
5376, 348566, 6087.303, 15.2133
5377, 354135, 6087.241, 15.2132
5378, 361063, 6087.180, 15.2130
5379, 365219, 6087.119, 15.2129
5380, 365735, 6087.058, 15.2127
5381, 364447, 6086.997, 15.2126
5382, 362547, 6086.936, 15.2124
5383, 359994, 6086.875, 15.2123
5384, 357056, 6086.813, 15.2121
5385, 354346, 6086.752, 15.2120
5386, 351761, 6086.691, 15.2118
5387, 348906, 6086.630, 15.2117
5388, 346172, 6086.569, 15.2115
5389, 344271, 6086.508, 15.2114
5390, 343438, 6086.447, 15.2112
5391, 344046, 6086.386, 15.2111
5392, 346940, 6086.324, 15.2109
5393, 351686, 6086.263, 15.2107
5394, 355516, 6086.202, 15.2106
5395, 355813, 6086.141, 15.2104
5396, 353180, 6086.080, 15.2103
5397, 350484, 6086.019, 15.2101
5398, 349364, 6085.958, 15.2100
5399, 349328, 6085.896, 15.2098
5400, 349698, 6085.835, 15.2097
5401, 350375, 6085.774, 15.2095
5402, 350733, 6085.713, 15.2094
5403, 349858, 6085.652, 15.2092
5404, 348288, 6085.591, 15.2091
5405, 347766, 6085.530, 15.2089
5406, 348783, 6085.469, 15.2088
5407, 350047, 6085.407, 15.2086
5408, 350970, 6085.346, 15.2085
5409, 352846, 6085.285, 15.2083
5410, 356506, 6085.224, 15.2081
5411, 360485, 6085.163, 15.2080
5412, 363007, 6085.102, 15.2078
5413, 364695, 6085.041, 15.2077
5414, 367620, 6084.979, 15.2075
5415, 372305, 6084.918, 15.2074
5416, 377228, 6084.857, 15.2072
5417, 380885, 6084.796, 15.2071
5418, 382800, 6084.735, 15.2069
5419, 382586, 6084.674, 15.2068
5420, 379794, 6084.613, 15.2066
5421, 375178, 6084.552, 15.2065
5422, 370633, 6084.490, 15.2063
5423, 366885, 6084.429, 15.2062
5424, 362396, 6084.368, 15.2060
5425, 355852, 6084.307, 15.2059
5426, 349036, 6084.246, 15.2057
5427, 345385, 6084.185, 15.2056
5428, 345550, 6084.124, 15.2054
5429, 346125, 6084.062, 15.2052
5430, 343802, 6084.001, 15.2051
5431, 339442, 6083.940, 15.2049
5432, 336474, 6083.879, 15.2048
5433, 335969, 6083.818, 15.2046
5434, 335429, 6083.757, 15.2045
5435, 332737, 6083.696, 15.2043
5436, 329273, 6083.635, 15.2042
5437, 327874, 6083.573, 15.2040
5438, 329010, 6083.512, 15.2039
5439, 330554, 6083.451, 15.2037
5440, 330809, 6083.390, 15.2036
5441, 330228, 6083.329, 15.2034
5442, 330194, 6083.268, 15.2033
5443, 331254, 6083.207, 15.2031
5444, 332856, 6083.145, 15.2030
5445, 334107, 6083.084, 15.2028
5446, 334592, 6083.023, 15.2026
5447, 334859, 6082.962, 15.2025
5448, 335964, 6082.901, 15.2023
5449, 338064, 6082.840, 15.2022
5450, 339783, 6082.779, 15.2020
5451, 339568, 6082.718, 15.2019
5452, 337416, 6082.656, 15.2017
5453, 334663, 6082.595, 15.2016
5454, 332507, 6082.534, 15.2014
5455, 331503, 6082.473, 15.2013
5456, 332028, 6082.412, 15.2011
5457, 334185, 6082.351, 15.2010
5458, 337418, 6082.290, 15.2008
5459, 340887, 6082.228, 15.2007
5460, 343677, 6082.167, 15.2005
5461, 343933, 6082.106, 15.2004
5462, 339209, 6082.045, 15.2002
5463, 329769, 6081.984, 15.2001
5464, 320805, 6081.923, 15.1999
5465, 318678, 6081.862, 15.1997
5466, 324474, 6081.801, 15.1996
5467, 333446, 6081.739, 15.1994
5468, 341046, 6081.678, 15.1993
5469, 346749, 6081.617, 15.1991
5470, 351055, 6081.556, 15.1990
5471, 352001, 6081.495, 15.1988
5472, 347448, 6081.434, 15.1987
5473, 339048, 6081.373, 15.1985
5474, 331066, 6081.311, 15.1984
5475, 325907, 6081.250, 15.1982
5476, 323155, 6081.189, 15.1981
5477, 322293, 6081.128, 15.1979
5478, 323775, 6081.067, 15.1978
5479, 327339, 6081.006, 15.1976
5480, 331631, 6080.945, 15.1975
5481, 336140, 6080.884, 15.1973
5482, 341652, 6080.822, 15.1971
5483, 347979, 6080.761, 15.1970
5484, 352727, 6080.700, 15.1968
5485, 353403, 6080.639, 15.1967
5486, 350029, 6080.578, 15.1965
5487, 345135, 6080.517, 15.1964
5488, 341808, 6080.456, 15.1962
5489, 341982, 6080.395, 15.1961
5490, 345712, 6080.333, 15.1959
5491, 351334, 6080.272, 15.1958
5492, 356595, 6080.211, 15.1956
5493, 359845, 6080.150, 15.1955
5494, 360156, 6080.089, 15.1953
5495, 356995, 6080.028, 15.1952
5496, 350992, 6079.967, 15.1950
5497, 344716, 6079.905, 15.1949
5498, 341146, 6079.844, 15.1947
5499, 340784, 6079.783, 15.1946
5500, 341366, 6079.722, 15.1944
5501, 340789, 6079.661, 15.1942
5502, 339141, 6079.600, 15.1941
5503, 337289, 6079.539, 15.1939
5504, 335014, 6079.478, 15.1938
5505, 332015, 6079.416, 15.1936
5506, 329760, 6079.355, 15.1935
5507, 330360, 6079.294, 15.1933
5508, 333519, 6079.233, 15.1932
5509, 336219, 6079.172, 15.1930
5510, 336130, 6079.111, 15.1929
5511, 334229, 6079.050, 15.1927
5512, 333082, 6078.988, 15.1926
5513, 333261, 6078.927, 15.1924
5514, 332762, 6078.866, 15.1923
5515, 330042, 6078.805, 15.1921
5516, 326397, 6078.744, 15.1920
5517, 324575, 6078.683, 15.1918
5518, 325618, 6078.622, 15.1916
5519, 328064, 6078.561, 15.1915
5520, 330216, 6078.499, 15.1913
5521, 332222, 6078.438, 15.1912
5522, 335486, 6078.377, 15.1910
5523, 340652, 6078.316, 15.1909
5524, 346698, 6078.255, 15.1907
5525, 351734, 6078.194, 15.1906
5526, 354380, 6078.133, 15.1904
5527, 354736, 6078.071, 15.1903
5528, 354274, 6078.010, 15.1901
5529, 354299, 6077.949, 15.1900
5530, 354069, 6077.888, 15.1898
5531, 351097, 6077.827, 15.1897
5532, 344229, 6077.766, 15.1895
5533, 336116, 6077.705, 15.1894
5534, 331515, 6077.644, 15.1892
5535, 332723, 6077.582, 15.1891
5536, 337323, 6077.521, 15.1889
5537, 340776, 6077.460, 15.1887
5538, 340730, 6077.399, 15.1886
5539, 338348, 6077.338, 15.1884
5540, 335891, 6077.277, 15.1883
5541, 334082, 6077.216, 15.1881
5542, 332275, 6077.154, 15.1880
5543, 330356, 6077.093, 15.1878
5544, 329160, 6077.032, 15.1877
5545, 328776, 6076.971, 15.1875
5546, 327915, 6076.910, 15.1874
5547, 326002, 6076.849, 15.1872
5548, 324914, 6076.788, 15.1871
5549, 326878, 6076.727, 15.1869
5550, 331027, 6076.665, 15.1868
5551, 334080, 6076.604, 15.1866
5552, 334631, 6076.543, 15.1865
5553, 334594, 6076.482, 15.1863
5554, 335568, 6076.421, 15.1861
5555, 336078, 6076.360, 15.1860
5556, 334192, 6076.299, 15.1858
5557, 331106, 6076.237, 15.1857
5558, 329687, 6076.176, 15.1855
5559, 330287, 6076.115, 15.1854
5560, 330397, 6076.054, 15.1852
5561, 328460, 6075.993, 15.1851
5562, 325923, 6075.932, 15.1849
5563, 325074, 6075.871, 15.1848
5564, 326292, 6075.810, 15.1846
5565, 328080, 6075.748, 15.1845
5566, 329135, 6075.687, 15.1843
5567, 330006, 6075.626, 15.1842
5568, 332848, 6075.565, 15.1840
5569, 338859, 6075.504, 15.1839
5570, 345720, 6075.443, 15.1837
5571, 348986, 6075.382, 15.1836
5572, 347157, 6075.320, 15.1834
5573, 343847, 6075.259, 15.1832
5574, 343163, 6075.198, 15.1831
5575, 344380, 6075.137, 15.1829
5576, 343631, 6075.076, 15.1828
5577, 339654, 6075.015, 15.1826
5578, 334745, 6074.954, 15.1825
5579, 330592, 6074.893, 15.1823
5580, 326837, 6074.831, 15.1822
5581, 324136, 6074.770, 15.1820
5582, 325018, 6074.709, 15.1819
5583, 330118, 6074.648, 15.1817
5584, 336260, 6074.587, 15.1816
5585, 339792, 6074.526, 15.1814
5586, 339731, 6074.465, 15.1813
5587, 336607, 6074.403, 15.1811
5588, 331005, 6074.342, 15.1810
5589, 325052, 6074.281, 15.1808
5590, 322601, 6074.220, 15.1806
5591, 325214, 6074.159, 15.1805
5592, 329671, 6074.098, 15.1803
5593, 331891, 6074.037, 15.1802
5594, 332153, 6073.976, 15.1800
5595, 334241, 6073.914, 15.1799
5596, 340439, 6073.853, 15.1797
5597, 349496, 6073.792, 15.1796
5598, 358547, 6073.731, 15.1794
5599, 364885, 6073.670, 15.1793
5600, 366457, 6073.609, 15.1791
5601, 362790, 6073.548, 15.1790
5602, 355538, 6073.486, 15.1788
5603, 347213, 6073.425, 15.1787
5604, 339912, 6073.364, 15.1785
5605, 335683, 6073.303, 15.1784
5606, 336134, 6073.242, 15.1782
5607, 340184, 6073.181, 15.1781
5608, 344151, 6073.120, 15.1779
5609, 346149, 6073.059, 15.1777
5610, 348426, 6072.997, 15.1776
5611, 352903, 6072.936, 15.1774
5612, 356620, 6072.875, 15.1773
5613, 355257, 6072.814, 15.1771
5614, 349731, 6072.753, 15.1770
5615, 345020, 6072.692, 15.1768
5616, 342979, 6072.631, 15.1767
5617, 340866, 6072.569, 15.1765
5618, 337414, 6072.508, 15.1764
5619, 335649, 6072.447, 15.1762
5620, 337801, 6072.386, 15.1761
5621, 341436, 6072.325, 15.1759
5622, 343285, 6072.264, 15.1758
5623, 343951, 6072.203, 15.1756
5624, 345829, 6072.142, 15.1755
5625, 348563, 6072.080, 15.1753
5626, 349728, 6072.019, 15.1751
5627, 348799, 6071.958, 15.1750
5628, 347522, 6071.897, 15.1748
5629, 346980, 6071.836, 15.1747
5630, 346926, 6071.775, 15.1745
5631, 347874, 6071.714, 15.1744
5632, 351281, 6071.652, 15.1742
5633, 357015, 6071.591, 15.1741
5634, 362397, 6071.530, 15.1739
5635, 364739, 6071.469, 15.1738
5636, 363881, 6071.408, 15.1736
5637, 361467, 6071.347, 15.1735
5638, 358365, 6071.286, 15.1733
5639, 353773, 6071.225, 15.1732
5640, 347112, 6071.163, 15.1730
5641, 340197, 6071.102, 15.1729
5642, 336533, 6071.041, 15.1727
5643, 337868, 6070.980, 15.1726
5644, 342110, 6070.919, 15.1724
5645, 345660, 6070.858, 15.1722
5646, 347332, 6070.797, 15.1721
5647, 348649, 6070.735, 15.1719
5648, 350598, 6070.674, 15.1718
5649, 352178, 6070.613, 15.1716
5650, 352662, 6070.552, 15.1715
5651, 353207, 6070.491, 15.1713
5652, 354689, 6070.430, 15.1712
5653, 355457, 6070.369, 15.1710
5654, 353174, 6070.308, 15.1709
5655, 348271, 6070.246, 15.1707
5656, 343916, 6070.185, 15.1706
5657, 342637, 6070.124, 15.1704
5658, 344266, 6070.063, 15.1703
5659, 347022, 6070.002, 15.1701
5660, 349239, 6069.941, 15.1700
5661, 349812, 6069.880, 15.1698
5662, 348192, 6069.819, 15.1696
5663, 344762, 6069.757, 15.1695
5664, 340837, 6069.696, 15.1693
5665, 337694, 6069.635, 15.1692
5666, 335554, 6069.574, 15.1690
5667, 333738, 6069.513, 15.1689
5668, 331983, 6069.452, 15.1687
5669, 331439, 6069.391, 15.1686
5670, 333872, 6069.329, 15.1684
5671, 339553, 6069.268, 15.1683
5672, 346493, 6069.207, 15.1681
5673, 352444, 6069.146, 15.1680
5674, 356959, 6069.085, 15.1678
5675, 360406, 6069.024, 15.1677
5676, 361718, 6068.963, 15.1675
5677, 359231, 6068.902, 15.1674
5678, 353942, 6068.840, 15.1672
5679, 349547, 6068.779, 15.1671
5680, 348127, 6068.718, 15.1669
5681, 347728, 6068.657, 15.1667
5682, 345776, 6068.596, 15.1666
5683, 343295, 6068.535, 15.1664
5684, 343584, 6068.474, 15.1663
5685, 347651, 6068.412, 15.1661
5686, 353144, 6068.351, 15.1660
5687, 357482, 6068.290, 15.1658
5688, 359985, 6068.229, 15.1657
5689, 360814, 6068.168, 15.1655
5690, 359746, 6068.107, 15.1654
5691, 356833, 6068.046, 15.1652
5692, 353194, 6067.985, 15.1651
5693, 350412, 6067.923, 15.1649
5694, 349399, 6067.862, 15.1648
5695, 349748, 6067.801, 15.1646
5696, 349715, 6067.740, 15.1645
5697, 347372, 6067.679, 15.1643
5698, 342788, 6067.618, 15.1641
5699, 338679, 6067.557, 15.1640
5700, 337689, 6067.495, 15.1638
5701, 339270, 6067.434, 15.1637
5702, 340549, 6067.373, 15.1635
5703, 340114, 6067.312, 15.1634
5704, 339424, 6067.251, 15.1632
5705, 340363, 6067.190, 15.1631
5706, 342988, 6067.129, 15.1629
5707, 346195, 6067.068, 15.1628
5708, 349175, 6067.006, 15.1626
5709, 351365, 6066.945, 15.1625
5710, 352038, 6066.884, 15.1623
5711, 350780, 6066.823, 15.1622
5712, 347767, 6066.762, 15.1620
5713, 343256, 6066.701, 15.1619
5714, 337789, 6066.640, 15.1617
5715, 333157, 6066.578, 15.1616
5716, 331725, 6066.517, 15.1614
5717, 333763, 6066.456, 15.1612
5718, 336587, 6066.395, 15.1611
5719, 337389, 6066.334, 15.1609
5720, 336125, 6066.273, 15.1608
5721, 334568, 6066.212, 15.1606
5722, 333555, 6066.151, 15.1605
5723, 332573, 6066.089, 15.1603
5724, 331358, 6066.028, 15.1602
5725, 330221, 6065.967, 15.1600
5726, 329140, 6065.906, 15.1599
5727, 328117, 6065.845, 15.1597
5728, 328407, 6065.784, 15.1596
5729, 331702, 6065.723, 15.1594
5730, 337613, 6065.661, 15.1593
5731, 343282, 6065.600, 15.1591
5732, 346111, 6065.539, 15.1590
5733, 345961, 6065.478, 15.1588
5734, 344442, 6065.417, 15.1586
5735, 343352, 6065.356, 15.1585
5736, 344317, 6065.295, 15.1583
5737, 348395, 6065.234, 15.1582
5738, 354788, 6065.172, 15.1580
5739, 360966, 6065.111, 15.1579
5740, 365328, 6065.050, 15.1577
5741, 368881, 6064.989, 15.1576
5742, 372908, 6064.928, 15.1574
5743, 375795, 6064.867, 15.1573
5744, 374157, 6064.806, 15.1571
5745, 366993, 6064.744, 15.1570
5746, 357040, 6064.683, 15.1568
5747, 347878, 6064.622, 15.1567
5748, 341406, 6064.561, 15.1565
5749, 338363, 6064.500, 15.1564
5750, 339249, 6064.439, 15.1562
5751, 343530, 6064.378, 15.1561
5752, 349392, 6064.317, 15.1559
5753, 355352, 6064.255, 15.1557
5754, 360783, 6064.194, 15.1556
5755, 363934, 6064.133, 15.1554
5756, 361481, 6064.072, 15.1553
5757, 352363, 6064.011, 15.1551
5758, 340856, 6063.950, 15.1550
5759, 333134, 6063.889, 15.1548
5760, 330864, 6063.827, 15.1547
5761, 330356, 6063.766, 15.1545
5762, 327918, 6063.705, 15.1544
5763, 323685, 6063.644, 15.1542
5764, 320051, 6063.583, 15.1541
5765, 318945, 6063.522, 15.1539
5766, 321550, 6063.461, 15.1538
5767, 328222, 6063.400, 15.1536
5768, 337196, 6063.338, 15.1535
5769, 345195, 6063.277, 15.1533
5770, 350791, 6063.216, 15.1531
5771, 355430, 6063.155, 15.1530
5772, 359742, 6063.094, 15.1528
5773, 361108, 6063.033, 15.1527
5774, 357408, 6062.972, 15.1525
5775, 351489, 6062.910, 15.1524
5776, 348710, 6062.849, 15.1522
5777, 350553, 6062.788, 15.1521
5778, 353621, 6062.727, 15.1519
5779, 354843, 6062.666, 15.1518
5780, 354655, 6062.605, 15.1516
5781, 354496, 6062.544, 15.1515
5782, 354105, 6062.483, 15.1513
5783, 352810, 6062.421, 15.1512
5784, 351324, 6062.360, 15.1510
5785, 350548, 6062.299, 15.1509
5786, 349930, 6062.238, 15.1507
5787, 348470, 6062.177, 15.1506
5788, 346177, 6062.116, 15.1504
5789, 343179, 6062.055, 15.1502
5790, 338557, 6061.993, 15.1501
5791, 331686, 6061.932, 15.1499
5792, 324112, 6061.871, 15.1498
5793, 318657, 6061.810, 15.1496
5794, 317054, 6061.749, 15.1495
5795, 319347, 6061.688, 15.1493
5796, 324803, 6061.627, 15.1492
5797, 331934, 6061.566, 15.1490
5798, 338306, 6061.504, 15.1489
5799, 342087, 6061.443, 15.1487
5800, 343860, 6061.382, 15.1486
5801, 345642, 6061.321, 15.1484
5802, 347986, 6061.260, 15.1483
5803, 349218, 6061.199, 15.1481
5804, 347633, 6061.138, 15.1480
5805, 343418, 6061.076, 15.1478
5806, 338435, 6061.015, 15.1476
5807, 335151, 6060.954, 15.1475
5808, 335460, 6060.893, 15.1473
5809, 338843, 6060.832, 15.1472
5810, 341531, 6060.771, 15.1470
5811, 339484, 6060.710, 15.1469
5812, 333268, 6060.649, 15.1467
5813, 328374, 6060.587, 15.1466
5814, 329183, 6060.526, 15.1464
5815, 333810, 6060.465, 15.1463
5816, 336856, 6060.404, 15.1461
5817, 336560, 6060.343, 15.1460
5818, 336754, 6060.282, 15.1458
5819, 341195, 6060.221, 15.1457
5820, 348099, 6060.159, 15.1455
5821, 352006, 6060.098, 15.1454
5822, 350109, 6060.037, 15.1452
5823, 344944, 6059.976, 15.1451
5824, 340820, 6059.915, 15.1449
5825, 339211, 6059.854, 15.1447
5826, 338561, 6059.793, 15.1446
5827, 337405, 6059.732, 15.1444
5828, 336070, 6059.670, 15.1443
5829, 335315, 6059.609, 15.1441
5830, 334892, 6059.548, 15.1440
5831, 334332, 6059.487, 15.1438
5832, 334162, 6059.426, 15.1437
5833, 335145, 6059.365, 15.1435
5834, 336792, 6059.304, 15.1434
5835, 337839, 6059.242, 15.1432
5836, 337930, 6059.181, 15.1431
5837, 337521, 6059.120, 15.1429
5838, 336350, 6059.059, 15.1428
5839, 333891, 6058.998, 15.1426
5840, 331599, 6058.937, 15.1425
5841, 332536, 6058.876, 15.1423
5842, 337427, 6058.815, 15.1421
5843, 342940, 6058.753, 15.1420
5844, 345628, 6058.692, 15.1418
5845, 346011, 6058.631, 15.1417
5846, 346421, 6058.570, 15.1415
5847, 346229, 6058.509, 15.1414
5848, 342720, 6058.448, 15.1412
5849, 336573, 6058.387, 15.1411
5850, 332724, 6058.326, 15.1409
5851, 334481, 6058.264, 15.1408
5852, 339737, 6058.203, 15.1406
5853, 344861, 6058.142, 15.1405
5854, 349653, 6058.081, 15.1403
5855, 355819, 6058.020, 15.1402
5856, 362508, 6057.959, 15.1400
5857, 366606, 6057.898, 15.1399
5858, 366701, 6057.836, 15.1397
5859, 363878, 6057.775, 15.1396
5860, 358893, 6057.714, 15.1394
5861, 351498, 6057.653, 15.1392
5862, 343017, 6057.592, 15.1391
5863, 336967, 6057.531, 15.1389
5864, 335928, 6057.470, 15.1388
5865, 339295, 6057.409, 15.1386
5866, 344667, 6057.347, 15.1385
5867, 349884, 6057.286, 15.1383
5868, 353145, 6057.225, 15.1382
5869, 353151, 6057.164, 15.1380
5870, 350499, 6057.103, 15.1379
5871, 347798, 6057.042, 15.1377
5872, 347142, 6056.981, 15.1376
5873, 348137, 6056.919, 15.1374
5874, 349034, 6056.858, 15.1373
5875, 348931, 6056.797, 15.1371
5876, 348310, 6056.736, 15.1370
5877, 348403, 6056.675, 15.1368
5878, 350502, 6056.614, 15.1366
5879, 354611, 6056.553, 15.1365
5880, 358123, 6056.492, 15.1363
5881, 357331, 6056.430, 15.1362
5882, 351388, 6056.369, 15.1360
5883, 343748, 6056.308, 15.1359
5884, 338711, 6056.247, 15.1357
5885, 337707, 6056.186, 15.1356
5886, 339734, 6056.125, 15.1354
5887, 343609, 6056.064, 15.1353
5888, 347959, 6056.002, 15.1351
5889, 350431, 6055.941, 15.1350
5890, 349298, 6055.880, 15.1348
5891, 345564, 6055.819, 15.1347
5892, 341759, 6055.758, 15.1345
5893, 339118, 6055.697, 15.1344
5894, 337483, 6055.636, 15.1342
5895, 337097, 6055.575, 15.1340
5896, 338328, 6055.513, 15.1339
5897, 340022, 6055.452, 15.1337
5898, 340546, 6055.391, 15.1336
5899, 340592, 6055.330, 15.1334
5900, 342683, 6055.269, 15.1333
5901, 347446, 6055.208, 15.1331
5902, 352463, 6055.147, 15.1330
5903, 355459, 6055.085, 15.1328
5904, 356669, 6055.024, 15.1327
5905, 357208, 6054.963, 15.1325
5906, 357088, 6054.902, 15.1324
5907, 356133, 6054.841, 15.1322
5908, 355279, 6054.780, 15.1321
5909, 355446, 6054.719, 15.1319
5910, 356042, 6054.658, 15.1318
5911, 355847, 6054.596, 15.1316
5912, 354512, 6054.535, 15.1315
5913, 352247, 6054.474, 15.1313
5914, 349109, 6054.413, 15.1311
5915, 345804, 6054.352, 15.1310
5916, 344230, 6054.291, 15.1308
5917, 345686, 6054.230, 15.1307
5918, 349030, 6054.168, 15.1305
5919, 351871, 6054.107, 15.1304
5920, 353168, 6054.046, 15.1302
5921, 353480, 6053.985, 15.1301
5922, 353161, 6053.924, 15.1299
5923, 351817, 6053.863, 15.1298
5924, 349584, 6053.802, 15.1296
5925, 347568, 6053.741, 15.1295
5926, 346509, 6053.679, 15.1293
5927, 345798, 6053.618, 15.1292
5928, 344194, 6053.557, 15.1290
5929, 341254, 6053.496, 15.1289
5930, 337971, 6053.435, 15.1287
5931, 336112, 6053.374, 15.1285
5932, 336568, 6053.313, 15.1284
5933, 338034, 6053.251, 15.1282
5934, 337980, 6053.190, 15.1281
5935, 335592, 6053.129, 15.1279
5936, 333136, 6053.068, 15.1278
5937, 333357, 6053.007, 15.1276
5938, 335843, 6052.946, 15.1275
5939, 337152, 6052.885, 15.1273
5940, 334665, 6052.824, 15.1272
5941, 329356, 6052.762, 15.1270
5942, 324512, 6052.701, 15.1269
5943, 322575, 6052.640, 15.1267
5944, 323659, 6052.579, 15.1266
5945, 326457, 6052.518, 15.1264
5946, 329839, 6052.457, 15.1263
5947, 333576, 6052.396, 15.1261
5948, 337904, 6052.334, 15.1260
5949, 342773, 6052.273, 15.1258
5950, 347740, 6052.212, 15.1256
5951, 352388, 6052.151, 15.1255
5952, 356219, 6052.090, 15.1253
5953, 358064, 6052.029, 15.1252
5954, 356499, 6051.968, 15.1250
5955, 351510, 6051.907, 15.1249
5956, 345165, 6051.845, 15.1247
5957, 340053, 6051.784, 15.1246
5958, 337523, 6051.723, 15.1244
5959, 337791, 6051.662, 15.1243
5960, 340560, 6051.601, 15.1241
5961, 344504, 6051.540, 15.1240
5962, 347249, 6051.479, 15.1238
5963, 347592, 6051.417, 15.1237
5964, 347093, 6051.356, 15.1235
5965, 347635, 6051.295, 15.1234
5966, 347948, 6051.234, 15.1232
5967, 345016, 6051.173, 15.1230
5968, 339109, 6051.112, 15.1229
5969, 334899, 6051.051, 15.1227
5970, 336499, 6050.990, 15.1226
5971, 343329, 6050.928, 15.1224
5972, 351830, 6050.867, 15.1223
5973, 358891, 6050.806, 15.1221
5974, 362023, 6050.745, 15.1220
5975, 358822, 6050.684, 15.1218
5976, 349576, 6050.623, 15.1217
5977, 339356, 6050.562, 15.1215
5978, 334174, 6050.500, 15.1214
5979, 334864, 6050.439, 15.1212
5980, 337245, 6050.378, 15.1211
5981, 338315, 6050.317, 15.1209
5982, 339346, 6050.256, 15.1208
5983, 342069, 6050.195, 15.1206
5984, 344990, 6050.134, 15.1205
5985, 345816, 6050.073, 15.1203
5986, 345549, 6050.011, 15.1201
5987, 347397, 6049.950, 15.1200
5988, 352155, 6049.889, 15.1198
5989, 356877, 6049.828, 15.1197
5990, 358263, 6049.767, 15.1195
5991, 355802, 6049.706, 15.1194
5992, 351443, 6049.645, 15.1192
5993, 347491, 6049.583, 15.1191
5994, 345244, 6049.522, 15.1189
5995, 344671, 6049.461, 15.1188
5996, 344922, 6049.400, 15.1186
5997, 345424, 6049.339, 15.1185
5998, 346355, 6049.278, 15.1183
5999, 347525, 6049.217, 15.1182
6000, 347343, 6049.156, 15.1180
6001, 344047, 6049.094, 15.1179
6002, 337917, 6049.033, 15.1177
6003, 331234, 6048.972, 15.1175
6004, 326082, 6048.911, 15.1174
6005, 323349, 6048.850, 15.1172
6006, 323834, 6048.789, 15.1171
6007, 328476, 6048.728, 15.1169
6008, 336330, 6048.666, 15.1168
6009, 343512, 6048.605, 15.1166
6010, 345798, 6048.544, 15.1165
6011, 342414, 6048.483, 15.1163
6012, 336467, 6048.422, 15.1162
6013, 331628, 6048.361, 15.1160
6014, 328901, 6048.300, 15.1159
6015, 326807, 6048.239, 15.1157
6016, 324325, 6048.177, 15.1156
6017, 323061, 6048.116, 15.1154
6018, 325749, 6048.055, 15.1153
6019, 332459, 6047.994, 15.1151
6020, 339417, 6047.933, 15.1150
6021, 342917, 6047.872, 15.1148
6022, 343633, 6047.811, 15.1146
6023, 345046, 6047.749, 15.1145
6024, 347799, 6047.688, 15.1143
6025, 348386, 6047.627, 15.1142
6026, 344406, 6047.566, 15.1140
6027, 338454, 6047.505, 15.1139
6028, 334698, 6047.444, 15.1137
6029, 333654, 6047.383, 15.1136
6030, 333045, 6047.322, 15.1134
6031, 332198, 6047.260, 15.1133
6032, 332245, 6047.199, 15.1131
6033, 332586, 6047.138, 15.1130
6034, 330804, 6047.077, 15.1128
6035, 326632, 6047.016, 15.1127
6036, 322933, 6046.955, 15.1125
6037, 321801, 6046.894, 15.1124
6038, 322532, 6046.833, 15.1122
6039, 324617, 6046.771, 15.1120
6040, 329634, 6046.710, 15.1119
6041, 337886, 6046.649, 15.1117
6042, 345446, 6046.588, 15.1116
6043, 347429, 6046.527, 15.1114
6044, 343311, 6046.466, 15.1113
6045, 336930, 6046.405, 15.1111
6046, 332204, 6046.343, 15.1110
6047, 330845, 6046.282, 15.1108
6048, 333147, 6046.221, 15.1107
6049, 338314, 6046.160, 15.1105
6050, 344034, 6046.099, 15.1104
6051, 347860, 6046.038, 15.1102
6052, 349396, 6045.977, 15.1101
6053, 349755, 6045.916, 15.1099
6054, 349181, 6045.854, 15.1098
6055, 347004, 6045.793, 15.1096
6056, 343826, 6045.732, 15.1095
6057, 341779, 6045.671, 15.1093
6058, 342039, 6045.610, 15.1091
6059, 343468, 6045.549, 15.1090
6060, 344185, 6045.488, 15.1088
6061, 343391, 6045.426, 15.1087
6062, 341513, 6045.365, 15.1085
6063, 339654, 6045.304, 15.1084
6064, 338964, 6045.243, 15.1082
6065, 339346, 6045.182, 15.1081
6066, 338950, 6045.121, 15.1079
6067, 336379, 6045.060, 15.1078
6068, 333320, 6044.999, 15.1076
6069, 333158, 6044.937, 15.1075
6070, 336772, 6044.876, 15.1073
6071, 341562, 6044.815, 15.1072
6072, 345078, 6044.754, 15.1070
6073, 347657, 6044.693, 15.1069
6074, 350599, 6044.632, 15.1067
6075, 353720, 6044.571, 15.1065
6076, 356147, 6044.509, 15.1064
6077, 358111, 6044.448, 15.1062
6078, 360290, 6044.387, 15.1061
6079, 362075, 6044.326, 15.1059
6080, 361657, 6044.265, 15.1058
6081, 357478, 6044.204, 15.1056
6082, 349308, 6044.143, 15.1055
6083, 339082, 6044.082, 15.1053
6084, 330958, 6044.020, 15.1052
6085, 328622, 6043.959, 15.1050
6086, 331344, 6043.898, 15.1049
6087, 334229, 6043.837, 15.1047
6088, 333620, 6043.776, 15.1046
6089, 330681, 6043.715, 15.1044
6090, 328398, 6043.654, 15.1043
6091, 327296, 6043.592, 15.1041
6092, 326370, 6043.531, 15.1040
6093, 326211, 6043.470, 15.1038
6094, 327877, 6043.409, 15.1036
6095, 329618, 6043.348, 15.1035
6096, 328327, 6043.287, 15.1033
6097, 324293, 6043.226, 15.1032
6098, 321389, 6043.165, 15.1030
6099, 321887, 6043.103, 15.1029
6100, 323892, 6043.042, 15.1027
6101, 324786, 6042.981, 15.1026
6102, 324523, 6042.920, 15.1024
6103, 324118, 6042.859, 15.1023
6104, 323207, 6042.798, 15.1021
6105, 320983, 6042.737, 15.1020
6106, 318189, 6042.675, 15.1018
6107, 316525, 6042.614, 15.1017
6108, 316920, 6042.553, 15.1015
6109, 319418, 6042.492, 15.1014
6110, 323683, 6042.431, 15.1012
6111, 328656, 6042.370, 15.1010
6112, 332694, 6042.309, 15.1009
6113, 334937, 6042.248, 15.1007
6114, 335740, 6042.186, 15.1006
6115, 335470, 6042.125, 15.1004
6116, 334448, 6042.064, 15.1003
6117, 334442, 6042.003, 15.1001
6118, 337841, 6041.942, 15.1000
6119, 343970, 6041.881, 15.0998
6120, 348459, 6041.820, 15.0997
6121, 348420, 6041.758, 15.0995
6122, 346431, 6041.697, 15.0994
6123, 346948, 6041.636, 15.0992
6124, 350135, 6041.575, 15.0991
6125, 352131, 6041.514, 15.0989
6126, 350507, 6041.453, 15.0988
6127, 346428, 6041.392, 15.0986
6128, 341759, 6041.331, 15.0985
6129, 337284, 6041.269, 15.0983
6130, 334271, 6041.208, 15.0981
6131, 334599, 6041.147, 15.0980
6132, 337943, 6041.086, 15.0978
6133, 341098, 6041.025, 15.0977
6134, 341657, 6040.964, 15.0975
6135, 340665, 6040.903, 15.0974
6136, 340379, 6040.841, 15.0972
6137, 341115, 6040.780, 15.0971
6138, 341826, 6040.719, 15.0969
6139, 342228, 6040.658, 15.0968
6140, 342399, 6040.597, 15.0966
6141, 341454, 6040.536, 15.0965
6142, 338799, 6040.475, 15.0963
6143, 336259, 6040.414, 15.0962
6144, 336756, 6040.352, 15.0960
6145, 340501, 6040.291, 15.0959
6146, 344227, 6040.230, 15.0957
6147, 344999, 6040.169, 15.0955
6148, 343679, 6040.108, 15.0954
6149, 343620, 6040.047, 15.0952
6150, 346463, 6039.986, 15.0951
6151, 350198, 6039.924, 15.0949
6152, 351520, 6039.863, 15.0948
6153, 349382, 6039.802, 15.0946
6154, 345796, 6039.741, 15.0945
6155, 343505, 6039.680, 15.0943
6156, 343644, 6039.619, 15.0942
6157, 345600, 6039.558, 15.0940
6158, 348040, 6039.497, 15.0939
6159, 349390, 6039.435, 15.0937
6160, 348332, 6039.374, 15.0936
6161, 345067, 6039.313, 15.0934
6162, 341649, 6039.252, 15.0933
6163, 339695, 6039.191, 15.0931
6164, 338116, 6039.130, 15.0930
6165, 334736, 6039.069, 15.0928
6166, 330116, 6039.007, 15.0926
6167, 327907, 6038.946, 15.0925
6168, 330616, 6038.885, 15.0923
6169, 336541, 6038.824, 15.0922
6170, 341746, 6038.763, 15.0920
6171, 343878, 6038.702, 15.0919
6172, 343279, 6038.641, 15.0917
6173, 341703, 6038.580, 15.0916
6174, 340936, 6038.518, 15.0914
6175, 341468, 6038.457, 15.0913
6176, 341470, 6038.396, 15.0911
6177, 338416, 6038.335, 15.0910
6178, 332969, 6038.274, 15.0908
6179, 329826, 6038.213, 15.0907
6180, 332769, 6038.152, 15.0905
6181, 339788, 6038.090, 15.0904
6182, 345026, 6038.029, 15.0902
6183, 344996, 6037.968, 15.0900
6184, 341108, 6037.907, 15.0899
6185, 336789, 6037.846, 15.0897
6186, 334359, 6037.785, 15.0896
6187, 334559, 6037.724, 15.0894
6188, 336733, 6037.663, 15.0893
6189, 338893, 6037.601, 15.0891
6190, 339455, 6037.540, 15.0890
6191, 339493, 6037.479, 15.0888
6192, 341712, 6037.418, 15.0887
6193, 346806, 6037.357, 15.0885
6194, 352557, 6037.296, 15.0884
6195, 357061, 6037.235, 15.0882
6196, 360768, 6037.173, 15.0881
6197, 364180, 6037.112, 15.0879
6198, 365377, 6037.051, 15.0878
6199, 361945, 6036.990, 15.0876
6200, 354683, 6036.929, 15.0875
6201, 347660, 6036.868, 15.0873
6202, 344380, 6036.807, 15.0871
6203, 344643, 6036.746, 15.0870
6204, 345112, 6036.684, 15.0868
6205, 342727, 6036.623, 15.0867
6206, 337822, 6036.562, 15.0865
6207, 333989, 6036.501, 15.0864
6208, 334308, 6036.440, 15.0862
6209, 337762, 6036.379, 15.0861
6210, 340329, 6036.318, 15.0859
6211, 339441, 6036.257, 15.0858
6212, 336002, 6036.195, 15.0856
6213, 331941, 6036.134, 15.0855
6214, 327982, 6036.073, 15.0853
6215, 324803, 6036.012, 15.0852
6216, 324165, 6035.951, 15.0850
6217, 326892, 6035.890, 15.0849
6218, 331132, 6035.829, 15.0847
6219, 334836, 6035.767, 15.0845
6220, 338978, 6035.706, 15.0844
6221, 345767, 6035.645, 15.0842
6222, 354000, 6035.584, 15.0841
6223, 358825, 6035.523, 15.0839
6224, 356925, 6035.462, 15.0838
6225, 350194, 6035.401, 15.0836
6226, 343646, 6035.340, 15.0835
6227, 340986, 6035.278, 15.0833
6228, 342553, 6035.217, 15.0832
6229, 345810, 6035.156, 15.0830
6230, 346904, 6035.095, 15.0829
6231, 343208, 6035.034, 15.0827
6232, 335771, 6034.973, 15.0826
6233, 328580, 6034.912, 15.0824
6234, 324498, 6034.850, 15.0823
6235, 322642, 6034.789, 15.0821
6236, 320624, 6034.728, 15.0820
6237, 318236, 6034.667, 15.0818
6238, 317222, 6034.606, 15.0816
6239, 317960, 6034.545, 15.0815
6240, 318586, 6034.484, 15.0813
6241, 318091, 6034.423, 15.0812
6242, 318588, 6034.361, 15.0810
6243, 322932, 6034.300, 15.0809
6244, 330700, 6034.239, 15.0807
6245, 338175, 6034.178, 15.0806
6246, 342468, 6034.117, 15.0804
6247, 344150, 6034.056, 15.0803
6248, 345196, 6033.995, 15.0801
6249, 345763, 6033.933, 15.0800
6250, 344637, 6033.872, 15.0798
6251, 342188, 6033.811, 15.0797
6252, 340664, 6033.750, 15.0795
6253, 340989, 6033.689, 15.0794
6254, 341165, 6033.628, 15.0792
6255, 339311, 6033.567, 15.0790
6256, 337088, 6033.506, 15.0789
6257, 338225, 6033.444, 15.0787
6258, 343788, 6033.383, 15.0786
6259, 350583, 6033.322, 15.0784
6260, 354700, 6033.261, 15.0783
6261, 355521, 6033.200, 15.0781
6262, 355502, 6033.139, 15.0780
6263, 356588, 6033.078, 15.0778
6264, 357761, 6033.016, 15.0777
6265, 356436, 6032.955, 15.0775
6266, 352075, 6032.894, 15.0774
6267, 347772, 6032.833, 15.0772
6268, 347402, 6032.772, 15.0771
6269, 351155, 6032.711, 15.0769
6270, 355071, 6032.650, 15.0768
6271, 355611, 6032.589, 15.0766
6272, 353502, 6032.527, 15.0765
6273, 351898, 6032.466, 15.0763
6274, 351971, 6032.405, 15.0761
6275, 352324, 6032.344, 15.0760
6276, 352157, 6032.283, 15.0758
6277, 352414, 6032.222, 15.0757
6278, 353236, 6032.161, 15.0755
6279, 352643, 6032.099, 15.0754
6280, 349157, 6032.038, 15.0752
6281, 344228, 6031.977, 15.0751
6282, 340504, 6031.916, 15.0749
6283, 338736, 6031.855, 15.0748
6284, 338031, 6031.794, 15.0746
6285, 338459, 6031.733, 15.0745
6286, 341404, 6031.672, 15.0743
6287, 346974, 6031.610, 15.0742
6288, 352512, 6031.549, 15.0740
6289, 354673, 6031.488, 15.0739
6290, 352728, 6031.427, 15.0737
6291, 349392, 6031.366, 15.0735
6292, 348256, 6031.305, 15.0734
6293, 350412, 6031.244, 15.0732
6294, 353617, 6031.182, 15.0731
6295, 354772, 6031.121, 15.0729
6296, 352907, 6031.060, 15.0728
6297, 349270, 6030.999, 15.0726
6298, 345118, 6030.938, 15.0725
6299, 340729, 6030.877, 15.0723
6300, 336715, 6030.816, 15.0722
6301, 334770, 6030.755, 15.0720
6302, 336167, 6030.693, 15.0719
6303, 340344, 6030.632, 15.0717
6304, 345720, 6030.571, 15.0716
6305, 351149, 6030.510, 15.0714
6306, 355766, 6030.449, 15.0713
6307, 358493, 6030.388, 15.0711
6308, 358988, 6030.327, 15.0710
6309, 358541, 6030.265, 15.0708
6310, 358774, 6030.204, 15.0706
6311, 359712, 6030.143, 15.0705
6312, 360069, 6030.082, 15.0703
6313, 358906, 6030.021, 15.0702
6314, 355979, 6029.960, 15.0700
6315, 351191, 6029.899, 15.0699
6316, 345249, 6029.838, 15.0697
6317, 340393, 6029.776, 15.0696
6318, 338584, 6029.715, 15.0694
6319, 338865, 6029.654, 15.0693
6320, 338279, 6029.593, 15.0691
6321, 335670, 6029.532, 15.0690
6322, 332791, 6029.471, 15.0688
6323, 331058, 6029.410, 15.0687
6324, 329210, 6029.348, 15.0685
6325, 325629, 6029.287, 15.0684
6326, 321652, 6029.226, 15.0682
6327, 320764, 6029.165, 15.0680
6328, 324834, 6029.104, 15.0679
6329, 332291, 6029.043, 15.0677
6330, 339732, 6028.982, 15.0676
6331, 344363, 6028.921, 15.0674
6332, 345306, 6028.859, 15.0673
6333, 343695, 6028.798, 15.0671
6334, 341643, 6028.737, 15.0670
6335, 340409, 6028.676, 15.0668
6336, 339437, 6028.615, 15.0667
6337, 337452, 6028.554, 15.0665
6338, 334165, 6028.493, 15.0664
6339, 330535, 6028.431, 15.0662
6340, 327922, 6028.370, 15.0661
6341, 327598, 6028.309, 15.0659
6342, 330269, 6028.248, 15.0658
6343, 334869, 6028.187, 15.0656
6344, 338222, 6028.126, 15.0655
6345, 337484, 6028.065, 15.0653
6346, 333341, 6028.004, 15.0651
6347, 329655, 6027.942, 15.0650
6348, 329365, 6027.881, 15.0648
6349, 331510, 6027.820, 15.0647
6350, 332871, 6027.759, 15.0645
6351, 331844, 6027.698, 15.0644
6352, 329714, 6027.637, 15.0642
6353, 328412, 6027.576, 15.0641
6354, 327990, 6027.514, 15.0639
6355, 326827, 6027.453, 15.0638
6356, 324048, 6027.392, 15.0636
6357, 321140, 6027.331, 15.0635
6358, 320659, 6027.270, 15.0633
6359, 323229, 6027.209, 15.0632
6360, 326386, 6027.148, 15.0630
6361, 326983, 6027.087, 15.0629
6362, 324535, 6027.025, 15.0627
6363, 321482, 6026.964, 15.0625
6364, 320161, 6026.903, 15.0624
6365, 320392, 6026.842, 15.0622
6366, 320349, 6026.781, 15.0621
6367, 318925, 6026.720, 15.0619
6368, 316433, 6026.659, 15.0618
6369, 313643, 6026.597, 15.0616
6370, 311163, 6026.536, 15.0615
6371, 309639, 6026.475, 15.0613
6372, 309637, 6026.414, 15.0612
6373, 311109, 6026.353, 15.0610
6374, 313758, 6026.292, 15.0609
6375, 318054, 6026.231, 15.0607
6376, 324960, 6026.170, 15.0606
6377, 334029, 6026.108, 15.0604
6378, 342457, 6026.047, 15.0603
6379, 347032, 6025.986, 15.0601
6380, 347032, 6025.925, 15.0600
6381, 344551, 6025.864, 15.0598
6382, 342059, 6025.803, 15.0596
6383, 340329, 6025.742, 15.0595
6384, 338827, 6025.680, 15.0593
6385, 337155, 6025.619, 15.0592
6386, 335402, 6025.558, 15.0590
6387, 333597, 6025.497, 15.0589
6388, 331732, 6025.436, 15.0587
6389, 330392, 6025.375, 15.0586
6390, 330576, 6025.314, 15.0584
6391, 332460, 6025.253, 15.0583
6392, 334774, 6025.191, 15.0581
6393, 336042, 6025.130, 15.0580
6394, 336442, 6025.069, 15.0578
6395, 337885, 6025.008, 15.0577
6396, 341790, 6024.947, 15.0575
6397, 346933, 6024.886, 15.0574
6398, 350124, 6024.825, 15.0572
6399, 349369, 6024.764, 15.0570
6400, 346132, 6024.702, 15.0569
6401, 344010, 6024.641, 15.0567
6402, 345246, 6024.580, 15.0566
6403, 348907, 6024.519, 15.0564
6404, 352270, 6024.458, 15.0563
6405, 353276, 6024.397, 15.0561
6406, 351505, 6024.336, 15.0560
6407, 347753, 6024.274, 15.0558
6408, 343422, 6024.213, 15.0557
6409, 339847, 6024.152, 15.0555
6410, 337376, 6024.091, 15.0554
6411, 335270, 6024.030, 15.0552
6412, 332968, 6023.969, 15.0551
6413, 331059, 6023.908, 15.0549
6414, 330259, 6023.847, 15.0548
6415, 330009, 6023.785, 15.0546
6416, 329370, 6023.724, 15.0544
6417, 329090, 6023.663, 15.0543
6418, 331069, 6023.602, 15.0541
6419, 335158, 6023.541, 15.0540
6420, 337999, 6023.480, 15.0538
6421, 336405, 6023.419, 15.0537
6422, 331273, 6023.357, 15.0535
6423, 326938, 6023.296, 15.0534
6424, 326947, 6023.235, 15.0532
6425, 331308, 6023.174, 15.0531
6426, 337458, 6023.113, 15.0529
6427, 342715, 6023.052, 15.0528
6428, 345642, 6022.991, 15.0526
6429, 346185, 6022.930, 15.0525
6430, 345154, 6022.868, 15.0523
6431, 343360, 6022.807, 15.0522
6432, 341124, 6022.746, 15.0520
6433, 338729, 6022.685, 15.0519
6434, 336901, 6022.624, 15.0517
6435, 336041, 6022.563, 15.0515
6436, 335161, 6022.502, 15.0514
6437, 332587, 6022.440, 15.0512
6438, 328025, 6022.379, 15.0511
6439, 323123, 6022.318, 15.0509
6440, 319545, 6022.257, 15.0508
6441, 317310, 6022.196, 15.0506
6442, 315734, 6022.135, 15.0505
6443, 315369, 6022.074, 15.0503
6444, 317668, 6022.013, 15.0502
6445, 322468, 6021.951, 15.0500
6446, 326753, 6021.890, 15.0499
6447, 326808, 6021.829, 15.0497
6448, 321655, 6021.768, 15.0496
6449, 313965, 6021.707, 15.0494
6450, 307627, 6021.646, 15.0493
6451, 304826, 6021.585, 15.0491
6452, 305513, 6021.523, 15.0489
6453, 308871, 6021.462, 15.0488
6454, 314200, 6021.401, 15.0486
6455, 320338, 6021.340, 15.0485
6456, 325371, 6021.279, 15.0483
6457, 327922, 6021.218, 15.0482
6458, 328476, 6021.157, 15.0480
6459, 328758, 6021.096, 15.0479
6460, 329800, 6021.034, 15.0477
6461, 331083, 6020.973, 15.0476
6462, 331618, 6020.912, 15.0474
6463, 331398, 6020.851, 15.0473
6464, 331582, 6020.790, 15.0471
6465, 333381, 6020.729, 15.0470
6466, 336692, 6020.668, 15.0468
6467, 339775, 6020.606, 15.0467
6468, 340598, 6020.545, 15.0465
6469, 338988, 6020.484, 15.0464
6470, 337242, 6020.423, 15.0462
6471, 338032, 6020.362, 15.0460
6472, 341535, 6020.301, 15.0459
6473, 345025, 6020.240, 15.0457
6474, 345505, 6020.179, 15.0456
6475, 342605, 6020.117, 15.0454
6476, 338806, 6020.056, 15.0453
6477, 336957, 6019.995, 15.0451
6478, 337735, 6019.934, 15.0450
6479, 339673, 6019.873, 15.0448
6480, 341549, 6019.812, 15.0447
6481, 343960, 6019.751, 15.0445
6482, 347624, 6019.689, 15.0444
6483, 350531, 6019.628, 15.0442
6484, 348542, 6019.567, 15.0441
6485, 339838, 6019.506, 15.0439
6486, 327783, 6019.445, 15.0438
6487, 318117, 6019.384, 15.0436
6488, 313680, 6019.323, 15.0434
6489, 312733, 6019.262, 15.0433
6490, 311833, 6019.200, 15.0431
6491, 309171, 6019.139, 15.0430
6492, 305531, 6019.078, 15.0428
6493, 303299, 6019.017, 15.0427
6494, 304459, 6018.956, 15.0425
6495, 308577, 6018.895, 15.0424
6496, 312993, 6018.834, 15.0422
6497, 315877, 6018.772, 15.0421
6498, 318408, 6018.711, 15.0419
6499, 322569, 6018.650, 15.0418
6500, 327652, 6018.589, 15.0416
6501, 331022, 6018.528, 15.0415
6502, 332018, 6018.467, 15.0413
6503, 332685, 6018.406, 15.0412
6504, 334485, 6018.345, 15.0410
6505, 336687, 6018.283, 15.0409
6506, 338452, 6018.222, 15.0407
6507, 339897, 6018.161, 15.0405
6508, 340191, 6018.100, 15.0404
6509, 337458, 6018.039, 15.0402
6510, 332211, 6017.978, 15.0401
6511, 328311, 6017.917, 15.0399
6512, 328264, 6017.855, 15.0398
6513, 329620, 6017.794, 15.0396
6514, 328452, 6017.733, 15.0395
6515, 324589, 6017.672, 15.0393
6516, 320804, 6017.611, 15.0392
6517, 318603, 6017.550, 15.0390
6518, 317872, 6017.489, 15.0389
6519, 319265, 6017.428, 15.0387
6520, 323221, 6017.366, 15.0386
6521, 327289, 6017.305, 15.0384
6522, 328375, 6017.244, 15.0383
6523, 327674, 6017.183, 15.0381
6524, 329505, 6017.122, 15.0379
6525, 334532, 6017.061, 15.0378
6526, 338037, 6017.000, 15.0376
6527, 336392, 6016.938, 15.0375
6528, 331709, 6016.877, 15.0373
6529, 328060, 6016.816, 15.0372
6530, 326587, 6016.755, 15.0370
6531, 327218, 6016.694, 15.0369
6532, 332072, 6016.633, 15.0367
6533, 342804, 6016.572, 15.0366
6534, 355771, 6016.511, 15.0364
6535, 364131, 6016.449, 15.0363
6536, 365187, 6016.388, 15.0361
6537, 362731, 6016.327, 15.0360
6538, 361695, 6016.266, 15.0358
6539, 363299, 6016.205, 15.0357
6540, 366273, 6016.144, 15.0355
6541, 370006, 6016.083, 15.0354
6542, 374302, 6016.021, 15.0352
6543, 377644, 6015.960, 15.0350
6544, 378196, 6015.899, 15.0349
6545, 376487, 6015.838, 15.0347
6546, 375504, 6015.777, 15.0346
6547, 377561, 6015.716, 15.0344
6548, 381800, 6015.655, 15.0343
6549, 385155, 6015.594, 15.0341
6550, 385369, 6015.532, 15.0340
6551, 382739, 6015.471, 15.0338
6552, 379255, 6015.410, 15.0337
6553, 376535, 6015.349, 15.0335
6554, 374676, 6015.288, 15.0334
6555, 372519, 6015.227, 15.0332
6556, 368488, 6015.166, 15.0331
6557, 361465, 6015.104, 15.0329
6558, 351762, 6015.043, 15.0328
6559, 341651, 6014.982, 15.0326
6560, 334390, 6014.921, 15.0324
6561, 331991, 6014.860, 15.0323
6562, 333770, 6014.799, 15.0321
6563, 337016, 6014.738, 15.0320
6564, 338847, 6014.677, 15.0318
6565, 337504, 6014.615, 15.0317
6566, 332752, 6014.554, 15.0315
6567, 325948, 6014.493, 15.0314
6568, 319674, 6014.432, 15.0312
6569, 316576, 6014.371, 15.0311
6570, 317797, 6014.310, 15.0309
6571, 322226, 6014.249, 15.0308
6572, 327196, 6014.188, 15.0306
6573, 330325, 6014.126, 15.0305
6574, 331169, 6014.065, 15.0303
6575, 331231, 6014.004, 15.0302
6576, 332192, 6013.943, 15.0300
6577, 334270, 6013.882, 15.0299
6578, 336541, 6013.821, 15.0297
6579, 338457, 6013.760, 15.0295
6580, 340299, 6013.698, 15.0294
6581, 342270, 6013.637, 15.0292
6582, 344078, 6013.576, 15.0291
6583, 345564, 6013.515, 15.0289
6584, 346882, 6013.454, 15.0288
6585, 347707, 6013.393, 15.0286
6586, 347139, 6013.332, 15.0285
6587, 345051, 6013.271, 15.0283
6588, 342989, 6013.209, 15.0282
6589, 342963, 6013.148, 15.0280
6590, 345448, 6013.087, 15.0279
6591, 348808, 6013.026, 15.0277
6592, 350532, 6012.965, 15.0276
6593, 349076, 6012.904, 15.0274
6594, 345135, 6012.843, 15.0273
6595, 341346, 6012.781, 15.0271
6596, 340198, 6012.720, 15.0269
6597, 341960, 6012.659, 15.0268
6598, 345113, 6012.598, 15.0266
6599, 348750, 6012.537, 15.0265
6600, 353487, 6012.476, 15.0263
6601, 359681, 6012.415, 15.0262
6602, 365765, 6012.354, 15.0260
6603, 369138, 6012.292, 15.0259
6604, 368148, 6012.231, 15.0257
6605, 362819, 6012.170, 15.0256
6606, 354567, 6012.109, 15.0254
6607, 345934, 6012.048, 15.0253
6608, 339771, 6011.987, 15.0251
6609, 337538, 6011.926, 15.0250
6610, 338582, 6011.864, 15.0248
6611, 341505, 6011.803, 15.0247
6612, 345591, 6011.742, 15.0245
6613, 350396, 6011.681, 15.0244
6614, 354872, 6011.620, 15.0242
6615, 357896, 6011.559, 15.0240
6616, 359266, 6011.498, 15.0239
6617, 359387, 6011.437, 15.0237
6618, 358519, 6011.375, 15.0236
6619, 357055, 6011.314, 15.0234
6620, 355861, 6011.253, 15.0233
6621, 355438, 6011.192, 15.0231
6622, 355272, 6011.131, 15.0230
6623, 354863, 6011.070, 15.0228
6624, 354714, 6011.009, 15.0227
6625, 355460, 6010.947, 15.0225
6626, 356736, 6010.886, 15.0224
6627, 357916, 6010.825, 15.0222
6628, 359247, 6010.764, 15.0221
6629, 360964, 6010.703, 15.0219
6630, 361847, 6010.642, 15.0218
6631, 359986, 6010.581, 15.0216
6632, 354771, 6010.520, 15.0214
6633, 347350, 6010.458, 15.0213
6634, 339846, 6010.397, 15.0211
6635, 335017, 6010.336, 15.0210
6636, 335249, 6010.275, 15.0208
6637, 340057, 6010.214, 15.0207
6638, 345516, 6010.153, 15.0205
6639, 348295, 6010.092, 15.0204
6640, 349407, 6010.030, 15.0202
6641, 351625, 6009.969, 15.0201
6642, 354071, 6009.908, 15.0199
6643, 352759, 6009.847, 15.0198
6644, 346811, 6009.786, 15.0196
6645, 340658, 6009.725, 15.0195
6646, 338704, 6009.664, 15.0193
6647, 340612, 6009.603, 15.0192
6648, 343531, 6009.541, 15.0190
6649, 346417, 6009.480, 15.0189
6650, 349857, 6009.419, 15.0187
6651, 353558, 6009.358, 15.0185
6652, 356646, 6009.297, 15.0184
6653, 359512, 6009.236, 15.0182
6654, 363050, 6009.175, 15.0181
6655, 366568, 6009.113, 15.0179
6656, 368224, 6009.052, 15.0178
6657, 367201, 6008.991, 15.0176
6658, 364107, 6008.930, 15.0175
6659, 359921, 6008.869, 15.0173
6660, 355970, 6008.808, 15.0172
6661, 354036, 6008.747, 15.0170
6662, 354758, 6008.686, 15.0169
6663, 356491, 6008.624, 15.0167
6664, 357363, 6008.563, 15.0166
6665, 357651, 6008.502, 15.0164
6666, 358224, 6008.441, 15.0163
6667, 357668, 6008.380, 15.0161
6668, 353866, 6008.319, 15.0159
6669, 348299, 6008.258, 15.0158
6670, 345419, 6008.196, 15.0156
6671, 346623, 6008.135, 15.0155
6672, 347605, 6008.074, 15.0153
6673, 343650, 6008.013, 15.0152
6674, 335542, 6007.952, 15.0150
6675, 328068, 6007.891, 15.0149
6676, 324185, 6007.830, 15.0147
6677, 323390, 6007.769, 15.0146
6678, 325095, 6007.707, 15.0144
6679, 330395, 6007.646, 15.0143
6680, 339514, 6007.585, 15.0141
6681, 349667, 6007.524, 15.0140
6682, 356945, 6007.463, 15.0138
6683, 359283, 6007.402, 15.0137
6684, 356708, 6007.341, 15.0135
6685, 350272, 6007.279, 15.0134
6686, 342652, 6007.218, 15.0132
6687, 338746, 6007.157, 15.0130
6688, 342519, 6007.096, 15.0129
6689, 352117, 6007.035, 15.0127
6690, 360070, 6006.974, 15.0126
6691, 360250, 6006.913, 15.0124
6692, 353905, 6006.852, 15.0123
6693, 347334, 6006.790, 15.0121
6694, 344416, 6006.729, 15.0120
6695, 343570, 6006.668, 15.0118
6696, 341899, 6006.607, 15.0117
6697, 339672, 6006.546, 15.0115
6698, 339234, 6006.485, 15.0114
6699, 341053, 6006.424, 15.0112
6700, 342917, 6006.362, 15.0111
6701, 342763, 6006.301, 15.0109
6702, 340956, 6006.240, 15.0108
6703, 339659, 6006.179, 15.0106
6704, 340763, 6006.118, 15.0104
6705, 344449, 6006.057, 15.0103
6706, 349139, 6005.996, 15.0101
6707, 352809, 6005.935, 15.0100
6708, 354615, 6005.873, 15.0098
6709, 355029, 6005.812, 15.0097
6710, 354382, 6005.751, 15.0095
6711, 352235, 6005.690, 15.0094
6712, 348799, 6005.629, 15.0092
6713, 345920, 6005.568, 15.0091
6714, 345334, 6005.507, 15.0089
6715, 346474, 6005.445, 15.0088
6716, 347361, 6005.384, 15.0086
6717, 347448, 6005.323, 15.0085
6718, 348181, 6005.262, 15.0083
6719, 350639, 6005.201, 15.0082
6720, 353898, 6005.140, 15.0080
6721, 355977, 6005.079, 15.0079
6722, 355368, 6005.018, 15.0077
6723, 351623, 6004.956, 15.0075
6724, 345752, 6004.895, 15.0074
6725, 340459, 6004.834, 15.0072
6726, 338482, 6004.773, 15.0071
6727, 339777, 6004.712, 15.0069
6728, 341375, 6004.651, 15.0068
6729, 340924, 6004.590, 15.0066
6730, 339540, 6004.528, 15.0065
6731, 340079, 6004.467, 15.0063
6732, 343301, 6004.406, 15.0062
6733, 346918, 6004.345, 15.0060
6734, 348194, 6004.284, 15.0059
6735, 346481, 6004.223, 15.0057
6736, 343307, 6004.162, 15.0056
6737, 340807, 6004.101, 15.0054
6738, 340090, 6004.039, 15.0053
6739, 340454, 6003.978, 15.0051
6740, 340148, 6003.917, 15.0049
6741, 338318, 6003.856, 15.0048
6742, 336022, 6003.795, 15.0046
6743, 334881, 6003.734, 15.0045
6744, 335051, 6003.673, 15.0043
6745, 335193, 6003.611, 15.0042
6746, 334153, 6003.550, 15.0040
6747, 331984, 6003.489, 15.0039
6748, 329651, 6003.428, 15.0037
6749, 328672, 6003.367, 15.0036
6750, 330694, 6003.306, 15.0034
6751, 335939, 6003.245, 15.0033
6752, 341803, 6003.184, 15.0031
6753, 344445, 6003.122, 15.0030
6754, 342595, 6003.061, 15.0028
6755, 338812, 6003.000, 15.0027
6756, 336268, 6002.939, 15.0025
6757, 335450, 6002.878, 15.0024
6758, 335193, 6002.817, 15.0022
6759, 335642, 6002.756, 15.0020
6760, 337919, 6002.695, 15.0019
6761, 341145, 6002.633, 15.0017
6762, 342430, 6002.572, 15.0016
6763, 340928, 6002.511, 15.0014
6764, 339872, 6002.450, 15.0013
6765, 342660, 6002.389, 15.0011
6766, 348025, 6002.328, 15.0010
6767, 351193, 6002.267, 15.0008
6768, 349530, 6002.205, 15.0007
6769, 344935, 6002.144, 15.0005
6770, 340464, 6002.083, 15.0004
6771, 337011, 6002.022, 15.0002
6772, 334561, 6001.961, 15.0001
6773, 334667, 6001.900, 14.9999
6774, 339159, 6001.839, 14.9998
6775, 346829, 6001.778, 14.9996
6776, 353670, 6001.716, 14.9994
6777, 356910, 6001.655, 14.9993
6778, 357243, 6001.594, 14.9991
6779, 356485, 6001.533, 14.9990
6780, 354704, 6001.472, 14.9988
6781, 351118, 6001.411, 14.9987
6782, 346969, 6001.350, 14.9985
6783, 345654, 6001.288, 14.9984
6784, 349516, 6001.227, 14.9982
6785, 357311, 6001.166, 14.9981
6786, 365373, 6001.105, 14.9979
6787, 371035, 6001.044, 14.9978
6788, 374568, 6000.983, 14.9976
6789, 377634, 6000.922, 14.9975
6790, 380050, 6000.861, 14.9973
6791, 378861, 6000.799, 14.9972
6792, 371528, 6000.738, 14.9970
6793, 359865, 6000.677, 14.9969
6794, 349503, 6000.616, 14.9967
6795, 344794, 6000.555, 14.9965
6796, 345209, 6000.494, 14.9964
6797, 347345, 6000.433, 14.9962
6798, 349021, 6000.371, 14.9961
6799, 349803, 6000.310, 14.9959
6800, 348788, 6000.249, 14.9958
6801, 344686, 6000.188, 14.9956
6802, 338379, 6000.127, 14.9955
6803, 332924, 6000.066, 14.9953
6804, 329880, 6000.005, 14.9952
6805, 327487, 5999.944, 14.9950
6806, 323914, 5999.882, 14.9949
6807, 320718, 5999.821, 14.9947
6808, 321153, 5999.760, 14.9946
6809, 325847, 5999.699, 14.9944
6810, 332035, 5999.638, 14.9943
6811, 336590, 5999.577, 14.9941
6812, 338177, 5999.516, 14.9939
6813, 336769, 5999.454, 14.9938
6814, 333022, 5999.393, 14.9936
6815, 328515, 5999.332, 14.9935
6816, 325038, 5999.271, 14.9933
6817, 322974, 5999.210, 14.9932
6818, 321223, 5999.149, 14.9930
6819, 318941, 5999.088, 14.9929
6820, 316448, 5999.027, 14.9927
6821, 314497, 5998.965, 14.9926
6822, 313901, 5998.904, 14.9924
6823, 315780, 5998.843, 14.9923
6824, 320506, 5998.782, 14.9921
6825, 326000, 5998.721, 14.9920
6826, 328806, 5998.660, 14.9918
6827, 327844, 5998.599, 14.9917
6828, 325833, 5998.537, 14.9915
6829, 326136, 5998.476, 14.9914
6830, 329358, 5998.415, 14.9912
6831, 333855, 5998.354, 14.9910
6832, 338003, 5998.293, 14.9909
6833, 340691, 5998.232, 14.9907
6834, 341097, 5998.171, 14.9906
6835, 339834, 5998.110, 14.9904
6836, 339422, 5998.048, 14.9903
6837, 341672, 5997.987, 14.9901
6838, 345047, 5997.926, 14.9900
6839, 346212, 5997.865, 14.9898
6840, 343797, 5997.804, 14.9897
6841, 339172, 5997.743, 14.9895
6842, 334340, 5997.682, 14.9894
6843, 331160, 5997.620, 14.9892
6844, 332006, 5997.559, 14.9891
6845, 338211, 5997.498, 14.9889
6846, 347084, 5997.437, 14.9888
6847, 352908, 5997.376, 14.9886
6848, 352372, 5997.315, 14.9884
6849, 347571, 5997.254, 14.9883
6850, 342615, 5997.193, 14.9881
6851, 338951, 5997.131, 14.9880
6852, 335465, 5997.070, 14.9878
6853, 331777, 5997.009, 14.9877
6854, 329288, 5996.948, 14.9875
6855, 329399, 5996.887, 14.9874
6856, 332350, 5996.826, 14.9872
6857, 337748, 5996.765, 14.9871
6858, 344753, 5996.703, 14.9869
6859, 351465, 5996.642, 14.9868
6860, 355462, 5996.581, 14.9866
6861, 355768, 5996.520, 14.9865
6862, 353943, 5996.459, 14.9863
6863, 352599, 5996.398, 14.9862
6864, 352743, 5996.337, 14.9860
6865, 352706, 5996.276, 14.9859
6866, 349881, 5996.214, 14.9857
6867, 343768, 5996.153, 14.9855
6868, 337220, 5996.092, 14.9854
6869, 334222, 5996.031, 14.9852
6870, 336205, 5995.970, 14.9851
6871, 340807, 5995.909, 14.9849
6872, 344326, 5995.848, 14.9848
6873, 345029, 5995.786, 14.9846
6874, 344057, 5995.725, 14.9845
6875, 343810, 5995.664, 14.9843
6876, 345849, 5995.603, 14.9842
6877, 349936, 5995.542, 14.9840
6878, 354467, 5995.481, 14.9839
6879, 357775, 5995.420, 14.9837
6880, 359054, 5995.359, 14.9836
6881, 358112, 5995.297, 14.9834
6882, 354819, 5995.236, 14.9833
6883, 349595, 5995.175, 14.9831
6884, 344178, 5995.114, 14.9829
6885, 340694, 5995.053, 14.9828
6886, 339630, 5994.992, 14.9826
6887, 339690, 5994.931, 14.9825
6888, 339952, 5994.869, 14.9823
6889, 340986, 5994.808, 14.9822
6890, 343180, 5994.747, 14.9820
6891, 345255, 5994.686, 14.9819
6892, 345788, 5994.625, 14.9817
6893, 345566, 5994.564, 14.9816
6894, 346841, 5994.503, 14.9814
6895, 350242, 5994.442, 14.9813
6896, 353656, 5994.380, 14.9811
6897, 354641, 5994.319, 14.9810
6898, 353213, 5994.258, 14.9808
6899, 351730, 5994.197, 14.9807
6900, 352242, 5994.136, 14.9805
6901, 354347, 5994.075, 14.9804
6902, 355858, 5994.014, 14.9802
6903, 355670, 5993.952, 14.9800
6904, 355436, 5993.891, 14.9799
6905, 357355, 5993.830, 14.9797
6906, 360250, 5993.769, 14.9796
6907, 359420, 5993.708, 14.9794
6908, 351851, 5993.647, 14.9793
6909, 340838, 5993.586, 14.9791
6910, 333725, 5993.525, 14.9790
6911, 334755, 5993.463, 14.9788
6912, 341281, 5993.402, 14.9787
6913, 347222, 5993.341, 14.9785
6914, 348987, 5993.280, 14.9784
6915, 347354, 5993.219, 14.9782
6916, 344758, 5993.158, 14.9781
6917, 342488, 5993.097, 14.9779
6918, 340709, 5993.035, 14.9778
6919, 339963, 5992.974, 14.9776
6920, 341456, 5992.913, 14.9774
6921, 345697, 5992.852, 14.9773
6922, 351358, 5992.791, 14.9771
6923, 355946, 5992.730, 14.9770
6924, 357705, 5992.669, 14.9768
6925, 356941, 5992.608, 14.9767
6926, 355616, 5992.546, 14.9765
6927, 355726, 5992.485, 14.9764
6928, 357702, 5992.424, 14.9762
6929, 359970, 5992.363, 14.9761
6930, 360124, 5992.302, 14.9759
6931, 356891, 5992.241, 14.9758
6932, 351043, 5992.180, 14.9756
6933, 344340, 5992.118, 14.9755
6934, 337991, 5992.057, 14.9753
6935, 332521, 5991.996, 14.9752
6936, 328579, 5991.935, 14.9750
6937, 326791, 5991.874, 14.9748
6938, 326744, 5991.813, 14.9747
6939, 327115, 5991.752, 14.9745
6940, 327247, 5991.691, 14.9744
6941, 328060, 5991.629, 14.9742
6942, 330956, 5991.568, 14.9741
6943, 336175, 5991.507, 14.9739
6944, 342371, 5991.446, 14.9738
6945, 347397, 5991.385, 14.9736
6946, 349435, 5991.324, 14.9735
6947, 348074, 5991.263, 14.9733
6948, 344587, 5991.202, 14.9732
6949, 340876, 5991.140, 14.9730
6950, 338149, 5991.079, 14.9729
6951, 336866, 5991.018, 14.9727
6952, 337353, 5990.957, 14.9726
6953, 339308, 5990.896, 14.9724
6954, 341079, 5990.835, 14.9723
6955, 340917, 5990.774, 14.9721
6956, 339048, 5990.712, 14.9719
6957, 337002, 5990.651, 14.9718
6958, 334804, 5990.590, 14.9716
6959, 330859, 5990.529, 14.9715
6960, 325463, 5990.468, 14.9713
6961, 322400, 5990.407, 14.9712
6962, 325388, 5990.346, 14.9710
6963, 334048, 5990.285, 14.9709
6964, 344655, 5990.223, 14.9707
6965, 353715, 5990.162, 14.9706
6966, 359437, 5990.101, 14.9704
6967, 361134, 5990.040, 14.9703
6968, 359341, 5989.979, 14.9701
6969, 355992, 5989.918, 14.9700
6970, 352629, 5989.857, 14.9698
6971, 348695, 5989.795, 14.9697
6972, 343157, 5989.734, 14.9695
6973, 337358, 5989.673, 14.9693
6974, 334327, 5989.612, 14.9692
6975, 335014, 5989.551, 14.9690
6976, 336740, 5989.490, 14.9689
6977, 335880, 5989.429, 14.9687
6978, 331266, 5989.368, 14.9686
6979, 324914, 5989.306, 14.9684
6980, 320252, 5989.245, 14.9683
6981, 319433, 5989.184, 14.9681
6982, 321551, 5989.123, 14.9680
6983, 323567, 5989.062, 14.9678
6984, 323560, 5989.001, 14.9677
6985, 322516, 5988.940, 14.9675
6986, 322335, 5988.878, 14.9674
6987, 323219, 5988.817, 14.9672
6988, 324324, 5988.756, 14.9671
6989, 325893, 5988.695, 14.9669
6990, 328776, 5988.634, 14.9668
6991, 332367, 5988.573, 14.9666
6992, 334926, 5988.512, 14.9664
6993, 335893, 5988.451, 14.9663
6994, 336237, 5988.389, 14.9661
6995, 336709, 5988.328, 14.9660
6996, 337241, 5988.267, 14.9658
6997, 337890, 5988.206, 14.9657
6998, 338797, 5988.145, 14.9655
6999, 339463, 5988.084, 14.9654
7000, 339583, 5988.023, 14.9652
7001, 340082, 5987.961, 14.9651
7002, 341584, 5987.900, 14.9649
7003, 342587, 5987.839, 14.9648
7004, 341462, 5987.778, 14.9646
7005, 339671, 5987.717, 14.9645
7006, 340269, 5987.656, 14.9643
7007, 343380, 5987.595, 14.9642
7008, 346231, 5987.534, 14.9640
7009, 347858, 5987.472, 14.9638
7010, 350340, 5987.411, 14.9637
7011, 354421, 5987.350, 14.9635
7012, 357377, 5987.289, 14.9634
7013, 357146, 5987.228, 14.9632
7014, 355684, 5987.167, 14.9631
7015, 355961, 5987.106, 14.9629
7016, 357810, 5987.044, 14.9628
7017, 358973, 5986.983, 14.9626
7018, 358427, 5986.922, 14.9625
7019, 356525, 5986.861, 14.9623
7020, 353618, 5986.800, 14.9622
7021, 350754, 5986.739, 14.9620
7022, 350175, 5986.678, 14.9619
7023, 352709, 5986.617, 14.9617
7024, 355823, 5986.555, 14.9616
7025, 356486, 5986.494, 14.9614
7026, 355024, 5986.433, 14.9613
7027, 354283, 5986.372, 14.9611
7028, 356232, 5986.311, 14.9609
7029, 361371, 5986.250, 14.9608
7030, 369673, 5986.189, 14.9606
7031, 379097, 5986.127, 14.9605
7032, 384355, 5986.066, 14.9603
7033, 380793, 5986.005, 14.9602
7034, 369827, 5985.944, 14.9600
7035, 357883, 5985.883, 14.9599
7036, 349756, 5985.822, 14.9597
7037, 345297, 5985.761, 14.9596
7038, 342457, 5985.700, 14.9594
7039, 340429, 5985.638, 14.9593
7040, 338900, 5985.577, 14.9591
7041, 336984, 5985.516, 14.9590
7042, 334608, 5985.455, 14.9588
7043, 333329, 5985.394, 14.9587
7044, 334231, 5985.333, 14.9585
7045, 336042, 5985.272, 14.9583
7046, 336478, 5985.210, 14.9582
7047, 334739, 5985.149, 14.9580
7048, 331864, 5985.088, 14.9579
7049, 329244, 5985.027, 14.9577
7050, 327352, 5984.966, 14.9576
7051, 325670, 5984.905, 14.9574
7052, 323941, 5984.844, 14.9573
7053, 323895, 5984.783, 14.9571
7054, 328808, 5984.721, 14.9570
7055, 339752, 5984.660, 14.9568
7056, 352588, 5984.599, 14.9567
7057, 360713, 5984.538, 14.9565
7058, 361279, 5984.477, 14.9564
7059, 357273, 5984.416, 14.9562
7060, 353351, 5984.355, 14.9561
7061, 351442, 5984.293, 14.9559
7062, 350905, 5984.232, 14.9558
7063, 350919, 5984.171, 14.9556
7064, 351390, 5984.110, 14.9554
7065, 352772, 5984.049, 14.9553
7066, 355921, 5983.988, 14.9551
7067, 360935, 5983.927, 14.9550
7068, 365411, 5983.866, 14.9548
7069, 365616, 5983.804, 14.9547
7070, 360780, 5983.743, 14.9545
7071, 354917, 5983.682, 14.9544
7072, 352800, 5983.621, 14.9542
7073, 355032, 5983.560, 14.9541
7074, 358422, 5983.499, 14.9539
7075, 360056, 5983.438, 14.9538
7076, 359276, 5983.376, 14.9536
7077, 356435, 5983.315, 14.9535
7078, 351928, 5983.254, 14.9533
7079, 346592, 5983.193, 14.9532
7080, 341623, 5983.132, 14.9530
7081, 337897, 5983.071, 14.9528
7082, 336280, 5983.010, 14.9527
7083, 337993, 5982.949, 14.9525
7084, 343184, 5982.887, 14.9524
7085, 349465, 5982.826, 14.9522
7086, 353665, 5982.765, 14.9521
7087, 355120, 5982.704, 14.9519
7088, 355605, 5982.643, 14.9518
7089, 356091, 5982.582, 14.9516
7090, 355775, 5982.521, 14.9515
7091, 354751, 5982.459, 14.9513
7092, 354976, 5982.398, 14.9512
7093, 356976, 5982.337, 14.9510
7094, 357853, 5982.276, 14.9509
7095, 355019, 5982.215, 14.9507
7096, 350426, 5982.154, 14.9506
7097, 348101, 5982.093, 14.9504
7098, 348067, 5982.032, 14.9503
7099, 346138, 5981.970, 14.9501
7100, 340384, 5981.909, 14.9499
7101, 334593, 5981.848, 14.9498
7102, 333453, 5981.787, 14.9496
7103, 336655, 5981.726, 14.9495
7104, 340352, 5981.665, 14.9493
7105, 342968, 5981.604, 14.9492
7106, 346408, 5981.542, 14.9490
7107, 351661, 5981.481, 14.9489
7108, 356259, 5981.420, 14.9487
7109, 357344, 5981.359, 14.9486
7110, 355344, 5981.298, 14.9484
7111, 352874, 5981.237, 14.9483
7112, 350943, 5981.176, 14.9481
7113, 347869, 5981.115, 14.9480
7114, 341971, 5981.053, 14.9478
7115, 334186, 5980.992, 14.9477
7116, 327514, 5980.931, 14.9475
7117, 324266, 5980.870, 14.9473
7118, 324264, 5980.809, 14.9472
7119, 325836, 5980.748, 14.9470
7120, 328022, 5980.687, 14.9469
7121, 330976, 5980.626, 14.9467
7122, 334199, 5980.564, 14.9466
7123, 335747, 5980.503, 14.9464
7124, 334263, 5980.442, 14.9463
7125, 330801, 5980.381, 14.9461
7126, 327050, 5980.320, 14.9460
7127, 322454, 5980.259, 14.9458
7128, 315292, 5980.198, 14.9457
7129, 306702, 5980.136, 14.9455
7130, 301163, 5980.075, 14.9454
7131, 301950, 5980.014, 14.9452
7132, 307804, 5979.953, 14.9451
7133, 315275, 5979.892, 14.9449
7134, 322603, 5979.831, 14.9448
7135, 329756, 5979.770, 14.9446
7136, 336102, 5979.709, 14.9444
7137, 340231, 5979.647, 14.9443
7138, 341677, 5979.586, 14.9441
7139, 341328, 5979.525, 14.9440
7140, 340344, 5979.464, 14.9438
7141, 339617, 5979.403, 14.9437
7142, 339523, 5979.342, 14.9435
7143, 339182, 5979.281, 14.9434
7144, 337031, 5979.219, 14.9432
7145, 333546, 5979.158, 14.9431
7146, 332119, 5979.097, 14.9429
7147, 335120, 5979.036, 14.9428
7148, 340069, 5978.975, 14.9426
7149, 342296, 5978.914, 14.9425
7150, 341084, 5978.853, 14.9423
7151, 340312, 5978.792, 14.9422
7152, 342675, 5978.730, 14.9420
7153, 346243, 5978.669, 14.9418
7154, 347975, 5978.608, 14.9417
7155, 348123, 5978.547, 14.9415
7156, 349057, 5978.486, 14.9414
7157, 351365, 5978.425, 14.9412
7158, 353369, 5978.364, 14.9411
7159, 353845, 5978.302, 14.9409
7160, 353373, 5978.241, 14.9408
7161, 353082, 5978.180, 14.9406
7162, 353504, 5978.119, 14.9405
7163, 354626, 5978.058, 14.9403
7164, 355981, 5977.997, 14.9402
7165, 356517, 5977.936, 14.9400
7166, 355363, 5977.875, 14.9399
7167, 353118, 5977.813, 14.9397
7168, 351733, 5977.752, 14.9396
7169, 352516, 5977.691, 14.9394
7170, 354335, 5977.630, 14.9393
7171, 354369, 5977.569, 14.9391
7172, 351197, 5977.508, 14.9389
7173, 347025, 5977.447, 14.9388
7174, 345879, 5977.385, 14.9386
7175, 348929, 5977.324, 14.9385
7176, 352390, 5977.263, 14.9383
7177, 351382, 5977.202, 14.9382
7178, 345572, 5977.141, 14.9380
7179, 339523, 5977.080, 14.9379
7180, 337396, 5977.019, 14.9377
7181, 338912, 5976.958, 14.9376
7182, 341128, 5976.896, 14.9374
7183, 342487, 5976.835, 14.9373
7184, 343674, 5976.774, 14.9371
7185, 345388, 5976.713, 14.9370
7186, 346970, 5976.652, 14.9368
7187, 347250, 5976.591, 14.9367
7188, 345764, 5976.530, 14.9365
7189, 342936, 5976.468, 14.9363
7190, 339727, 5976.407, 14.9362
7191, 337187, 5976.346, 14.9360
7192, 335866, 5976.285, 14.9359
7193, 335501, 5976.224, 14.9357
7194, 335460, 5976.163, 14.9356
7195, 335568, 5976.102, 14.9354
7196, 336445, 5976.041, 14.9353
7197, 338930, 5975.979, 14.9351
7198, 342876, 5975.918, 14.9350
7199, 346294, 5975.857, 14.9348
7200, 346341, 5975.796, 14.9347
7201, 342215, 5975.735, 14.9345
7202, 337060, 5975.674, 14.9344
7203, 335817, 5975.613, 14.9342
7204, 340431, 5975.551, 14.9341
7205, 347637, 5975.490, 14.9339
7206, 351925, 5975.429, 14.9338
7207, 350470, 5975.368, 14.9336
7208, 345261, 5975.307, 14.9334
7209, 341142, 5975.246, 14.9333
7210, 341858, 5975.185, 14.9331
7211, 347079, 5975.124, 14.9330
7212, 352655, 5975.062, 14.9328
7213, 354277, 5975.001, 14.9327
7214, 351206, 5974.940, 14.9325
7215, 345998, 5974.879, 14.9324
7216, 340865, 5974.818, 14.9322
7217, 335818, 5974.757, 14.9321
7218, 330832, 5974.696, 14.9319
7219, 328082, 5974.634, 14.9318
7220, 330157, 5974.573, 14.9316
7221, 336515, 5974.512, 14.9315
7222, 343252, 5974.451, 14.9313
7223, 346573, 5974.390, 14.9312
7224, 345690, 5974.329, 14.9310
7225, 342413, 5974.268, 14.9308
7226, 339006, 5974.207, 14.9307
7227, 336857, 5974.145, 14.9305
7228, 336373, 5974.084, 14.9304
7229, 337217, 5974.023, 14.9302
7230, 338420, 5973.962, 14.9301
7231, 338763, 5973.901, 14.9299
7232, 337613, 5973.840, 14.9298
7233, 335724, 5973.779, 14.9296
7234, 334936, 5973.717, 14.9295
7235, 336783, 5973.656, 14.9293
7236, 341527, 5973.595, 14.9292
7237, 348643, 5973.534, 14.9290
7238, 357450, 5973.473, 14.9289
7239, 366537, 5973.412, 14.9287
7240, 373389, 5973.351, 14.9286
7241, 376015, 5973.290, 14.9284
7242, 374803, 5973.228, 14.9283
7243, 371691, 5973.167, 14.9281
7244, 367818, 5973.106, 14.9279
7245, 363493, 5973.045, 14.9278
7246, 359847, 5972.984, 14.9276
7247, 358133, 5972.923, 14.9275
7248, 357199, 5972.862, 14.9273
7249, 354394, 5972.800, 14.9272
7250, 349868, 5972.739, 14.9270
7251, 347171, 5972.678, 14.9269
7252, 347929, 5972.617, 14.9267
7253, 348818, 5972.556, 14.9266
7254, 346447, 5972.495, 14.9264
7255, 342901, 5972.434, 14.9263
7256, 342809, 5972.373, 14.9261
7257, 346223, 5972.311, 14.9260
7258, 348370, 5972.250, 14.9258
7259, 346384, 5972.189, 14.9257
7260, 342553, 5972.128, 14.9255
7261, 340221, 5972.067, 14.9253
7262, 339776, 5972.006, 14.9252
7263, 339987, 5971.945, 14.9250
7264, 340435, 5971.883, 14.9249
7265, 340876, 5971.822, 14.9247
7266, 340427, 5971.761, 14.9246
7267, 339252, 5971.700, 14.9244
7268, 339309, 5971.639, 14.9243
7269, 341489, 5971.578, 14.9241
7270, 343467, 5971.517, 14.9240
7271, 342419, 5971.456, 14.9238
7272, 338888, 5971.394, 14.9237
7273, 335985, 5971.333, 14.9235
7274, 335463, 5971.272, 14.9234
7275, 336520, 5971.211, 14.9232
7276, 338170, 5971.150, 14.9231
7277, 340863, 5971.089, 14.9229
7278, 345429, 5971.028, 14.9228
7279, 351564, 5970.966, 14.9226
7280, 357538, 5970.905, 14.9224
7281, 360758, 5970.844, 14.9223
7282, 359250, 5970.783, 14.9221
7283, 353831, 5970.722, 14.9220
7284, 348451, 5970.661, 14.9218
7285, 346890, 5970.600, 14.9217
7286, 349029, 5970.539, 14.9215
7287, 351524, 5970.477, 14.9214
7288, 351848, 5970.416, 14.9212
7289, 350142, 5970.355, 14.9211
7290, 347397, 5970.294, 14.9209
7291, 344045, 5970.233, 14.9208
7292, 340924, 5970.172, 14.9206
7293, 339403, 5970.111, 14.9205
7294, 339178, 5970.049, 14.9203
7295, 337781, 5969.988, 14.9202
7296, 334075, 5969.927, 14.9200
7297, 330619, 5969.866, 14.9198
7298, 330204, 5969.805, 14.9197
7299, 331141, 5969.744, 14.9195
7300, 329182, 5969.683, 14.9194
7301, 324123, 5969.622, 14.9192
7302, 321161, 5969.560, 14.9191
7303, 324257, 5969.499, 14.9189
7304, 330819, 5969.438, 14.9188
7305, 335205, 5969.377, 14.9186
7306, 335520, 5969.316, 14.9185
7307, 334231, 5969.255, 14.9183
7308, 333375, 5969.194, 14.9182
7309, 332600, 5969.133, 14.9180
7310, 331982, 5969.071, 14.9179
7311, 333353, 5969.010, 14.9177
7312, 337351, 5968.949, 14.9176
7313, 341603, 5968.888, 14.9174
7314, 343685, 5968.827, 14.9173
7315, 344294, 5968.766, 14.9171
7316, 345532, 5968.705, 14.9169
7317, 347273, 5968.643, 14.9168
7318, 347391, 5968.582, 14.9166
7319, 344919, 5968.521, 14.9165
7320, 340857, 5968.460, 14.9163
7321, 336158, 5968.399, 14.9162
7322, 331137, 5968.338, 14.9160
7323, 327111, 5968.277, 14.9159
7324, 326309, 5968.216, 14.9157
7325, 329080, 5968.154, 14.9156
7326, 332860, 5968.093, 14.9154
7327, 335243, 5968.032, 14.9153
7328, 336850, 5967.971, 14.9151
7329, 339579, 5967.910, 14.9150
7330, 343088, 5967.849, 14.9148
7331, 345133, 5967.788, 14.9147
7332, 345347, 5967.726, 14.9145
7333, 346447, 5967.665, 14.9143
7334, 350430, 5967.604, 14.9142
7335, 354976, 5967.543, 14.9140
7336, 355526, 5967.482, 14.9139
7337, 350872, 5967.421, 14.9137
7338, 345022, 5967.360, 14.9136
7339, 342744, 5967.299, 14.9134
7340, 344298, 5967.237, 14.9133
7341, 345761, 5967.176, 14.9131
7342, 343972, 5967.115, 14.9130
7343, 339698, 5967.054, 14.9128
7344, 335882, 5966.993, 14.9127
7345, 334348, 5966.932, 14.9125
7346, 334971, 5966.871, 14.9124
7347, 336801, 5966.809, 14.9122
7348, 338710, 5966.748, 14.9121
7349, 339701, 5966.687, 14.9119
7350, 339954, 5966.626, 14.9118
7351, 341089, 5966.565, 14.9116
7352, 343954, 5966.504, 14.9114
7353, 346453, 5966.443, 14.9113
7354, 345456, 5966.382, 14.9111
7355, 341211, 5966.320, 14.9110
7356, 337988, 5966.259, 14.9108
7357, 339238, 5966.198, 14.9107
7358, 343413, 5966.137, 14.9105
7359, 346076, 5966.076, 14.9104
7360, 345263, 5966.015, 14.9102
7361, 343060, 5965.954, 14.9101
7362, 342194, 5965.892, 14.9099
7363, 343070, 5965.831, 14.9098
7364, 344807, 5965.770, 14.9096
7365, 347547, 5965.709, 14.9095
7366, 352088, 5965.648, 14.9093
7367, 357631, 5965.587, 14.9092
7368, 361452, 5965.526, 14.9090
7369, 361524, 5965.465, 14.9088
7370, 358775, 5965.403, 14.9087
7371, 356017, 5965.342, 14.9085
7372, 354763, 5965.281, 14.9084
7373, 353884, 5965.220, 14.9082
7374, 351676, 5965.159, 14.9081
7375, 348644, 5965.098, 14.9079
7376, 347396, 5965.037, 14.9078
7377, 349635, 5964.975, 14.9076
7378, 353773, 5964.914, 14.9075
7379, 356036, 5964.853, 14.9073
7380, 354049, 5964.792, 14.9072
7381, 349207, 5964.731, 14.9070
7382, 345491, 5964.670, 14.9069
7383, 345930, 5964.609, 14.9067
7384, 350127, 5964.548, 14.9066
7385, 354992, 5964.486, 14.9064
7386, 357693, 5964.425, 14.9063
7387, 357848, 5964.364, 14.9061
7388, 357024, 5964.303, 14.9059
7389, 356478, 5964.242, 14.9058
7390, 355620, 5964.181, 14.9056
7391, 352706, 5964.120, 14.9055
7392, 347088, 5964.058, 14.9053
7393, 340718, 5963.997, 14.9052
7394, 337069, 5963.936, 14.9050
7395, 338137, 5963.875, 14.9049
7396, 342439, 5963.814, 14.9047
7397, 346330, 5963.753, 14.9046
7398, 347301, 5963.692, 14.9044
7399, 345657, 5963.631, 14.9043
7400, 343100, 5963.569, 14.9041
7401, 340588, 5963.508, 14.9040
7402, 338213, 5963.447, 14.9038
7403, 336599, 5963.386, 14.9037
7404, 337326, 5963.325, 14.9035
7405, 341525, 5963.264, 14.9033
7406, 348254, 5963.203, 14.9032
7407, 354536, 5963.141, 14.9030
7408, 357348, 5963.080, 14.9029
7409, 356068, 5963.019, 14.9027
7410, 353164, 5962.958, 14.9026
7411, 352070, 5962.897, 14.9024
7412, 354070, 5962.836, 14.9023
7413, 357442, 5962.775, 14.9021
7414, 359611, 5962.714, 14.9020
7415, 359508, 5962.652, 14.9018
7416, 357666, 5962.591, 14.9017
7417, 354919, 5962.530, 14.9015
7418, 351836, 5962.469, 14.9014
7419, 348913, 5962.408, 14.9012
7420, 346436, 5962.347, 14.9011
7421, 344240, 5962.286, 14.9009
7422, 342190, 5962.224, 14.9008
7423, 340640, 5962.163, 14.9006
7424, 339933, 5962.102, 14.9004
7425, 339790, 5962.041, 14.9003
7426, 339919, 5961.980, 14.9001
7427, 340966, 5961.919, 14.9000
7428, 344085, 5961.858, 14.8998
7429, 349634, 5961.797, 14.8997
7430, 356745, 5961.735, 14.8995
7431, 363804, 5961.674, 14.8994
7432, 368753, 5961.613, 14.8992
7433, 369628, 5961.552, 14.8991
7434, 366067, 5961.491, 14.8989
7435, 360347, 5961.430, 14.8988
7436, 355965, 5961.369, 14.8986
7437, 354893, 5961.307, 14.8985
7438, 356517, 5961.246, 14.8983
7439, 358723, 5961.185, 14.8982
7440, 359346, 5961.124, 14.8980
7441, 357340, 5961.063, 14.8978
7442, 353816, 5961.002, 14.8977
7443, 351555, 5960.941, 14.8975
7444, 352244, 5960.880, 14.8974
7445, 354611, 5960.818, 14.8972
7446, 356585, 5960.757, 14.8971
7447, 358439, 5960.696, 14.8969
7448, 361569, 5960.635, 14.8968
7449, 364798, 5960.574, 14.8966
7450, 365023, 5960.513, 14.8965
7451, 362039, 5960.452, 14.8963
7452, 359405, 5960.390, 14.8962
7453, 359030, 5960.329, 14.8960
7454, 358096, 5960.268, 14.8959
7455, 353950, 5960.207, 14.8957
7456, 349285, 5960.146, 14.8956
7457, 348677, 5960.085, 14.8954
7458, 351392, 5960.024, 14.8952
7459, 351936, 5959.963, 14.8951
7460, 347885, 5959.901, 14.8949
7461, 343309, 5959.840, 14.8948
7462, 343069, 5959.779, 14.8946
7463, 346749, 5959.718, 14.8945
7464, 350193, 5959.657, 14.8943
7465, 350761, 5959.596, 14.8942
7466, 348667, 5959.535, 14.8940
7467, 344650, 5959.473, 14.8939
7468, 339296, 5959.412, 14.8937
7469, 334672, 5959.351, 14.8936
7470, 333993, 5959.290, 14.8934
7471, 338258, 5959.229, 14.8933
7472, 344232, 5959.168, 14.8931
7473, 347120, 5959.107, 14.8930
7474, 345316, 5959.046, 14.8928
7475, 341862, 5958.984, 14.8927
7476, 341106, 5958.923, 14.8925
7477, 344387, 5958.862, 14.8923
7478, 349350, 5958.801, 14.8922
7479, 353059, 5958.740, 14.8920
7480, 354890, 5958.679, 14.8919
7481, 356084, 5958.618, 14.8917
7482, 357266, 5958.556, 14.8916
7483, 357366, 5958.495, 14.8914
7484, 354905, 5958.434, 14.8913
7485, 349644, 5958.373, 14.8911
7486, 342930, 5958.312, 14.8910
7487, 336937, 5958.251, 14.8908
7488, 333571, 5958.190, 14.8907
7489, 333387, 5958.129, 14.8905
7490, 335218, 5958.067, 14.8904
7491, 337282, 5958.006, 14.8902
7492, 338903, 5957.945, 14.8901
7493, 340797, 5957.884, 14.8899
7494, 343567, 5957.823, 14.8897
7495, 346594, 5957.762, 14.8896
7496, 348957, 5957.701, 14.8894
7497, 351016, 5957.640, 14.8893
7498, 354132, 5957.578, 14.8891
7499, 358560, 5957.517, 14.8890
7500, 362330, 5957.456, 14.8888
7501, 362972, 5957.395, 14.8887
7502, 360306, 5957.334, 14.8885
7503, 356862, 5957.273, 14.8884
7504, 355239, 5957.212, 14.8882
7505, 355576, 5957.150, 14.8881
7506, 356122, 5957.089, 14.8879
7507, 355722, 5957.028, 14.8878
7508, 354689, 5956.967, 14.8876
7509, 353349, 5956.906, 14.8875
7510, 351109, 5956.845, 14.8873
7511, 347555, 5956.784, 14.8872
7512, 343440, 5956.723, 14.8870
7513, 339578, 5956.661, 14.8868
7514, 335528, 5956.600, 14.8867
7515, 330567, 5956.539, 14.8865
7516, 325637, 5956.478, 14.8864
7517, 323007, 5956.417, 14.8862
7518, 323889, 5956.356, 14.8861
7519, 327367, 5956.295, 14.8859
7520, 331780, 5956.233, 14.8858
7521, 336129, 5956.172, 14.8856
7522, 339809, 5956.111, 14.8855
7523, 342040, 5956.050, 14.8853
7524, 342460, 5955.989, 14.8852
7525, 341869, 5955.928, 14.8850
7526, 341735, 5955.867, 14.8849
7527, 343053, 5955.806, 14.8847
7528, 345705, 5955.744, 14.8846
7529, 348391, 5955.683, 14.8844
7530, 349028, 5955.622, 14.8842
7531, 346190, 5955.561, 14.8841
7532, 340995, 5955.500, 14.8839
7533, 336999, 5955.439, 14.8838
7534, 337012, 5955.378, 14.8836
7535, 339973, 5955.316, 14.8835
7536, 341943, 5955.255, 14.8833
7537, 340427, 5955.194, 14.8832
7538, 337011, 5955.133, 14.8830
7539, 335305, 5955.072, 14.8829
7540, 337023, 5955.011, 14.8827
7541, 340746, 5954.950, 14.8826
7542, 344022, 5954.889, 14.8824
7543, 345712, 5954.827, 14.8823
7544, 346425, 5954.766, 14.8821
7545, 347705, 5954.705, 14.8820
7546, 351028, 5954.644, 14.8818
7547, 356608, 5954.583, 14.8817
7548, 362449, 5954.522, 14.8815
7549, 365262, 5954.461, 14.8813
7550, 363269, 5954.399, 14.8812
7551, 357892, 5954.338, 14.8810
7552, 352128, 5954.277, 14.8809
7553, 347736, 5954.216, 14.8807
7554, 344866, 5954.155, 14.8806
7555, 343751, 5954.094, 14.8804
7556, 344996, 5954.033, 14.8803
7557, 347886, 5953.972, 14.8801
7558, 349990, 5953.910, 14.8800
7559, 349492, 5953.849, 14.8798
7560, 347138, 5953.788, 14.8797
7561, 345103, 5953.727, 14.8795
7562, 344639, 5953.666, 14.8794
7563, 345667, 5953.605, 14.8792
7564, 347946, 5953.544, 14.8791
7565, 351449, 5953.482, 14.8789
7566, 355600, 5953.421, 14.8787
7567, 359013, 5953.360, 14.8786
7568, 360326, 5953.299, 14.8784
7569, 359259, 5953.238, 14.8783
7570, 357005, 5953.177, 14.8781
7571, 355420, 5953.116, 14.8780
7572, 355248, 5953.055, 14.8778
7573, 355206, 5952.993, 14.8777
7574, 353686, 5952.932, 14.8775
7575, 351233, 5952.871, 14.8774
7576, 349894, 5952.810, 14.8772
7577, 349917, 5952.749, 14.8771
7578, 349112, 5952.688, 14.8769
7579, 346421, 5952.627, 14.8768
7580, 344042, 5952.565, 14.8766
7581, 344191, 5952.504, 14.8765
7582, 345524, 5952.443, 14.8763
7583, 345173, 5952.382, 14.8762
7584, 343075, 5952.321, 14.8760
7585, 341517, 5952.260, 14.8758
7586, 341197, 5952.199, 14.8757
7587, 340785, 5952.138, 14.8755
7588, 340127, 5952.076, 14.8754
7589, 340596, 5952.015, 14.8752
7590, 341885, 5951.954, 14.8751
7591, 341835, 5951.893, 14.8749
7592, 340657, 5951.832, 14.8748
7593, 342023, 5951.771, 14.8746
7594, 347784, 5951.710, 14.8745
7595, 354165, 5951.648, 14.8743
7596, 355812, 5951.587, 14.8742
7597, 352036, 5951.526, 14.8740
7598, 346576, 5951.465, 14.8739
7599, 342432, 5951.404, 14.8737
7600, 339522, 5951.343, 14.8736
7601, 336853, 5951.282, 14.8734
7602, 334536, 5951.221, 14.8732
7603, 333594, 5951.159, 14.8731
7604, 335447, 5951.098, 14.8729
7605, 341384, 5951.037, 14.8728
7606, 350921, 5950.976, 14.8726
7607, 360894, 5950.915, 14.8725
7608, 367735, 5950.854, 14.8723
7609, 370665, 5950.793, 14.8722
7610, 371372, 5950.731, 14.8720
7611, 371078, 5950.670, 14.8719
7612, 369695, 5950.609, 14.8717
7613, 367649, 5950.548, 14.8716
7614, 366359, 5950.487, 14.8714
7615, 366270, 5950.426, 14.8713
7616, 366062, 5950.365, 14.8711
7617, 364580, 5950.304, 14.8710
7618, 362361, 5950.242, 14.8708
7619, 360533, 5950.181, 14.8707
7620, 359286, 5950.120, 14.8705
7621, 358185, 5950.059, 14.8703
7622, 357187, 5949.998, 14.8702
7623, 356479, 5949.937, 14.8700
7624, 355863, 5949.876, 14.8699
7625, 354934, 5949.814, 14.8697
7626, 353659, 5949.753, 14.8696
7627, 352428, 5949.692, 14.8694
7628, 351790, 5949.631, 14.8693
7629, 352353, 5949.570, 14.8691
7630, 354579, 5949.509, 14.8690
7631, 358416, 5949.448, 14.8688
7632, 363114, 5949.387, 14.8687
7633, 367292, 5949.325, 14.8685
7634, 369314, 5949.264, 14.8684
7635, 368376, 5949.203, 14.8682
7636, 365643, 5949.142, 14.8681
7637, 363346, 5949.081, 14.8679
7638, 361884, 5949.020, 14.8677
7639, 358742, 5948.959, 14.8676
7640, 351780, 5948.897, 14.8674
7641, 342924, 5948.836, 14.8673
7642, 336647, 5948.775, 14.8671
7643, 334741, 5948.714, 14.8670
7644, 334552, 5948.653, 14.8668
7645, 332865, 5948.592, 14.8667
7646, 329774, 5948.531, 14.8665
7647, 327764, 5948.470, 14.8664
7648, 328386, 5948.408, 14.8662
7649, 331006, 5948.347, 14.8661
7650, 333976, 5948.286, 14.8659
7651, 336106, 5948.225, 14.8658
7652, 337680, 5948.164, 14.8656
7653, 340603, 5948.103, 14.8655
7654, 346594, 5948.042, 14.8653
7655, 354457, 5947.980, 14.8652
7656, 360146, 5947.919, 14.8650
7657, 360642, 5947.858, 14.8648
7658, 357071, 5947.797, 14.8647
7659, 353077, 5947.736, 14.8645
7660, 350866, 5947.675, 14.8644
7661, 349988, 5947.614, 14.8642
7662, 349304, 5947.553, 14.8641
7663, 348644, 5947.491, 14.8639
7664, 348527, 5947.430, 14.8638
7665, 349470, 5947.369, 14.8636
7666, 351839, 5947.308, 14.8635
7667, 355575, 5947.247, 14.8633
7668, 359778, 5947.186, 14.8632
7669, 363075, 5947.125, 14.8630
7670, 364561, 5947.064, 14.8629
7671, 364246, 5947.002, 14.8627
7672, 362806, 5946.941, 14.8626
7673, 361246, 5946.880, 14.8624
7674, 360363, 5946.819, 14.8622
7675, 359964, 5946.758, 14.8621
7676, 358820, 5946.697, 14.8619
7677, 355949, 5946.636, 14.8618
7678, 351890, 5946.574, 14.8616
7679, 348324, 5946.513, 14.8615
7680, 346635, 5946.452, 14.8613
7681, 347129, 5946.391, 14.8612
7682, 349280, 5946.330, 14.8610
7683, 352267, 5946.269, 14.8609
7684, 355417, 5946.208, 14.8607
7685, 358389, 5946.147, 14.8606
7686, 360718, 5946.085, 14.8604
7687, 361375, 5946.024, 14.8603
7688, 359713, 5945.963, 14.8601
7689, 356973, 5945.902, 14.8600
7690, 355462, 5945.841, 14.8598
7691, 355430, 5945.780, 14.8597
7692, 354131, 5945.719, 14.8595
7693, 349387, 5945.657, 14.8593
7694, 342944, 5945.596, 14.8592
7695, 338561, 5945.535, 14.8590
7696, 337522, 5945.474, 14.8589
7697, 338100, 5945.413, 14.8587
7698, 339077, 5945.352, 14.8586
7699, 341292, 5945.291, 14.8584
7700, 345273, 5945.230, 14.8583
7701, 349607, 5945.168, 14.8581
7702, 352794, 5945.107, 14.8580
7703, 354968, 5945.046, 14.8578
7704, 356619, 5944.985, 14.8577
7705, 357143, 5944.924, 14.8575
7706, 356281, 5944.863, 14.8574
7707, 355740, 5944.802, 14.8572
7708, 357482, 5944.740, 14.8571
7709, 360872, 5944.679, 14.8569
7710, 363205, 5944.618, 14.8567
7711, 362887, 5944.557, 14.8566
7712, 360576, 5944.496, 14.8564
7713, 357268, 5944.435, 14.8563
7714, 353078, 5944.374, 14.8561
7715, 348669, 5944.313, 14.8560
7716, 346541, 5944.251, 14.8558
7717, 349391, 5944.190, 14.8557
7718, 357055, 5944.129, 14.8555
7719, 365566, 5944.068, 14.8554
7720, 369642, 5944.007, 14.8552
7721, 366594, 5943.946, 14.8551
7722, 358494, 5943.885, 14.8549
7723, 350666, 5943.823, 14.8548
7724, 347462, 5943.762, 14.8546
7725, 349003, 5943.701, 14.8545
7726, 351835, 5943.640, 14.8543
7727, 352504, 5943.579, 14.8542
7728, 350130, 5943.518, 14.8540
7729, 345940, 5943.457, 14.8538
7730, 341448, 5943.396, 14.8537
7731, 337623, 5943.334, 14.8535
7732, 335115, 5943.273, 14.8534
7733, 334369, 5943.212, 14.8532
7734, 335403, 5943.151, 14.8531
7735, 337701, 5943.090, 14.8529
7736, 340287, 5943.029, 14.8528
7737, 341897, 5942.968, 14.8526
7738, 341697, 5942.906, 14.8525
7739, 340320, 5942.845, 14.8523
7740, 339724, 5942.784, 14.8522
7741, 341281, 5942.723, 14.8520
7742, 344096, 5942.662, 14.8519
7743, 345847, 5942.601, 14.8517
7744, 345160, 5942.540, 14.8516
7745, 342451, 5942.479, 14.8514
7746, 338608, 5942.417, 14.8512
7747, 334088, 5942.356, 14.8511
7748, 329805, 5942.295, 14.8509
7749, 327729, 5942.234, 14.8508
7750, 329307, 5942.173, 14.8506
7751, 333567, 5942.112, 14.8505
7752, 337779, 5942.051, 14.8503
7753, 339938, 5941.989, 14.8502
7754, 339912, 5941.928, 14.8500
7755, 338348, 5941.867, 14.8499
7756, 335557, 5941.806, 14.8497
7757, 331829, 5941.745, 14.8496
7758, 328044, 5941.684, 14.8494
7759, 325405, 5941.623, 14.8493
7760, 324724, 5941.562, 14.8491
7761, 326063, 5941.500, 14.8490
7762, 328807, 5941.439, 14.8488
7763, 332126, 5941.378, 14.8487
7764, 335786, 5941.317, 14.8485
7765, 340209, 5941.256, 14.8483
7766, 345114, 5941.195, 14.8482
7767, 348547, 5941.134, 14.8480
7768, 348563, 5941.072, 14.8479
7769, 345774, 5941.011, 14.8477
7770, 342653, 5940.950, 14.8476
7771, 339916, 5940.889, 14.8474
7772, 335586, 5940.828, 14.8473
7773, 328964, 5940.767, 14.8471
7774, 323720, 5940.706, 14.8470
7775, 324580, 5940.645, 14.8468
7776, 331446, 5940.583, 14.8467
7777, 339172, 5940.522, 14.8465
7778, 343430, 5940.461, 14.8464
7779, 344767, 5940.400, 14.8462
7780, 346156, 5940.339, 14.8461
7781, 348521, 5940.278, 14.8459
7782, 350262, 5940.217, 14.8457
7783, 350095, 5940.155, 14.8456
7784, 348466, 5940.094, 14.8454
7785, 346331, 5940.033, 14.8453
7786, 344171, 5939.972, 14.8451
7787, 342897, 5939.911, 14.8450
7788, 344440, 5939.850, 14.8448
7789, 349964, 5939.789, 14.8447
7790, 357294, 5939.728, 14.8445
7791, 361336, 5939.666, 14.8444
7792, 358347, 5939.605, 14.8442
7793, 349894, 5939.544, 14.8441
7794, 341734, 5939.483, 14.8439
7795, 338429, 5939.422, 14.8438
7796, 339752, 5939.361, 14.8436
7797, 342676, 5939.300, 14.8435
7798, 345630, 5939.238, 14.8433
7799, 349430, 5939.177, 14.8432
7800, 354640, 5939.116, 14.8430
7801, 359912, 5939.055, 14.8428
7802, 363477, 5938.994, 14.8427
7803, 365010, 5938.933, 14.8425
7804, 365180, 5938.872, 14.8424
7805, 364117, 5938.811, 14.8422
7806, 361373, 5938.749, 14.8421
7807, 357147, 5938.688, 14.8419
7808, 352713, 5938.627, 14.8418
7809, 349324, 5938.566, 14.8416
7810, 347086, 5938.505, 14.8415
7811, 345163, 5938.444, 14.8413
7812, 343000, 5938.383, 14.8412
7813, 340890, 5938.321, 14.8410
7814, 339168, 5938.260, 14.8409
7815, 337390, 5938.199, 14.8407
7816, 335065, 5938.138, 14.8406
7817, 333062, 5938.077, 14.8404
7818, 333270, 5938.016, 14.8402
7819, 336488, 5937.955, 14.8401
7820, 341607, 5937.894, 14.8399
7821, 347150, 5937.832, 14.8398
7822, 352389, 5937.771, 14.8396
7823, 356313, 5937.710, 14.8395
7824, 357308, 5937.649, 14.8393
7825, 355455, 5937.588, 14.8392
7826, 353889, 5937.527, 14.8390
7827, 355645, 5937.466, 14.8389
7828, 359818, 5937.404, 14.8387
7829, 362930, 5937.343, 14.8386
7830, 363644, 5937.282, 14.8384
7831, 363652, 5937.221, 14.8383
7832, 364030, 5937.160, 14.8381
7833, 363577, 5937.099, 14.8380
7834, 361548, 5937.038, 14.8378
7835, 359483, 5936.977, 14.8377
7836, 358939, 5936.915, 14.8375
7837, 359315, 5936.854, 14.8373
7838, 359285, 5936.793, 14.8372
7839, 358756, 5936.732, 14.8370
7840, 358125, 5936.671, 14.8369
7841, 357161, 5936.610, 14.8367
7842, 355903, 5936.549, 14.8366
7843, 355108, 5936.487, 14.8364
7844, 354497, 5936.426, 14.8363
7845, 352143, 5936.365, 14.8361
7846, 347099, 5936.304, 14.8360
7847, 341119, 5936.243, 14.8358
7848, 336142, 5936.182, 14.8357
7849, 331761, 5936.121, 14.8355
7850, 327321, 5936.060, 14.8354
7851, 324890, 5935.998, 14.8352
7852, 327256, 5935.937, 14.8351
7853, 333473, 5935.876, 14.8349
7854, 338998, 5935.815, 14.8347
7855, 340292, 5935.754, 14.8346
7856, 337514, 5935.693, 14.8344
7857, 333003, 5935.632, 14.8343
7858, 329216, 5935.571, 14.8341
7859, 327968, 5935.509, 14.8340
7860, 329576, 5935.448, 14.8338
7861, 332498, 5935.387, 14.8337
7862, 335337, 5935.326, 14.8335
7863, 339029, 5935.265, 14.8334
7864, 345295, 5935.204, 14.8332
7865, 353200, 5935.143, 14.8331
7866, 359285, 5935.081, 14.8329
7867, 361059, 5935.020, 14.8328
7868, 358490, 5934.959, 14.8326
7869, 352439, 5934.898, 14.8325
7870, 344350, 5934.837, 14.8323
7871, 337721, 5934.776, 14.8322
7872, 336721, 5934.715, 14.8320
7873, 341620, 5934.654, 14.8318
7874, 347532, 5934.592, 14.8317
7875, 349303, 5934.531, 14.8315
7876, 346542, 5934.470, 14.8314
7877, 342936, 5934.409, 14.8312
7878, 342030, 5934.348, 14.8311
7879, 344658, 5934.287, 14.8309
7880, 348962, 5934.226, 14.8308
7881, 351666, 5934.164, 14.8306
7882, 350480, 5934.103, 14.8305
7883, 346509, 5934.042, 14.8303
7884, 343480, 5933.981, 14.8302
7885, 343795, 5933.920, 14.8300
7886, 346229, 5933.859, 14.8299
7887, 347949, 5933.798, 14.8297
7888, 347390, 5933.737, 14.8296
7889, 344536, 5933.675, 14.8294
7890, 340244, 5933.614, 14.8292
7891, 336524, 5933.553, 14.8291
7892, 335826, 5933.492, 14.8289
7893, 338376, 5933.431, 14.8288
7894, 341410, 5933.370, 14.8286
7895, 342442, 5933.309, 14.8285
7896, 341956, 5933.247, 14.8283
7897, 341287, 5933.186, 14.8282
7898, 339452, 5933.125, 14.8280
7899, 334697, 5933.064, 14.8279
7900, 328508, 5933.003, 14.8277
7901, 325304, 5932.942, 14.8276
7902, 327596, 5932.881, 14.8274
7903, 333254, 5932.820, 14.8273
7904, 338032, 5932.758, 14.8271
7905, 339396, 5932.697, 14.8270
7906, 337466, 5932.636, 14.8268
7907, 333720, 5932.575, 14.8267
7908, 329769, 5932.514, 14.8265
7909, 326820, 5932.453, 14.8263
7910, 325481, 5932.392, 14.8262
7911, 325954, 5932.330, 14.8260
7912, 328246, 5932.269, 14.8259
7913, 331954, 5932.208, 14.8257
7914, 336198, 5932.147, 14.8256
7915, 340212, 5932.086, 14.8254
7916, 343803, 5932.025, 14.8253
7917, 346875, 5931.964, 14.8251
7918, 348917, 5931.903, 14.8250
7919, 349325, 5931.841, 14.8248
7920, 347903, 5931.780, 14.8247
7921, 344908, 5931.719, 14.8245
7922, 341323, 5931.658, 14.8244
7923, 339131, 5931.597, 14.8242
7924, 339883, 5931.536, 14.8241
7925, 342274, 5931.475, 14.8239
7926, 342580, 5931.413, 14.8237
7927, 338747, 5931.352, 14.8236
7928, 333019, 5931.291, 14.8234
7929, 329278, 5931.230, 14.8233
7930, 328811, 5931.169, 14.8231
7931, 329985, 5931.108, 14.8230
7932, 330769, 5931.047, 14.8228
7933, 329855, 5930.986, 14.8227
7934, 326582, 5930.924, 14.8225
7935, 322195, 5930.863, 14.8224
7936, 320283, 5930.802, 14.8222
7937, 323099, 5930.741, 14.8221
7938, 327586, 5930.680, 14.8219
7939, 327975, 5930.619, 14.8218
7940, 322959, 5930.558, 14.8216
7941, 317619, 5930.496, 14.8215
7942, 317165, 5930.435, 14.8213
7943, 321163, 5930.374, 14.8212
7944, 325493, 5930.313, 14.8210
7945, 327968, 5930.252, 14.8208
7946, 329816, 5930.191, 14.8207
7947, 332657, 5930.130, 14.8205
7948, 336220, 5930.069, 14.8204
7949, 339140, 5930.007, 14.8202
7950, 340675, 5929.946, 14.8201
7951, 341253, 5929.885, 14.8199
7952, 341623, 5929.824, 14.8198
7953, 341469, 5929.763, 14.8196
7954, 339169, 5929.702, 14.8195
7955, 333800, 5929.641, 14.8193
7956, 327297, 5929.579, 14.8192
7957, 323333, 5929.518, 14.8190
7958, 323681, 5929.457, 14.8189
7959, 326937, 5929.396, 14.8187
7960, 331201, 5929.335, 14.8186
7961, 336312, 5929.274, 14.8184
7962, 342501, 5929.213, 14.8182
7963, 348494, 5929.152, 14.8181
7964, 352748, 5929.090, 14.8179
7965, 355512, 5929.029, 14.8178
7966, 357817, 5928.968, 14.8176
7967, 359037, 5928.907, 14.8175
7968, 357363, 5928.846, 14.8173
7969, 352700, 5928.785, 14.8172
7970, 347278, 5928.724, 14.8170
7971, 342880, 5928.662, 14.8169
7972, 338893, 5928.601, 14.8167
7973, 333921, 5928.540, 14.8166
7974, 328475, 5928.479, 14.8164
7975, 325022, 5928.418, 14.8163
7976, 325474, 5928.357, 14.8161
7977, 329252, 5928.296, 14.8160
7978, 333953, 5928.235, 14.8158
7979, 337673, 5928.173, 14.8156
7980, 340259, 5928.112, 14.8155
7981, 342203, 5928.051, 14.8153
7982, 342966, 5927.990, 14.8152
7983, 341454, 5927.929, 14.8150
7984, 338155, 5927.868, 14.8149
7985, 335408, 5927.807, 14.8147
7986, 334644, 5927.745, 14.8146
7987, 334261, 5927.684, 14.8144
7988, 331567, 5927.623, 14.8143
7989, 326539, 5927.562, 14.8141
7990, 322314, 5927.501, 14.8140
7991, 321815, 5927.440, 14.8138
7992, 324942, 5927.379, 14.8137
7993, 329515, 5927.318, 14.8135
7994, 334017, 5927.256, 14.8134
7995, 338575, 5927.195, 14.8132
7996, 343460, 5927.134, 14.8131
7997, 347426, 5927.073, 14.8129
7998, 348002, 5927.012, 14.8127
7999, 343737, 5926.951, 14.8126
8000, 336339, 5926.890, 14.8124
8001, 330412, 5926.828, 14.8123
8002, 330377, 5926.767, 14.8121
8003, 336950, 5926.706, 14.8120
8004, 346354, 5926.645, 14.8118
8005, 353092, 5926.584, 14.8117
8006, 353866, 5926.523, 14.8115
8007, 349288, 5926.462, 14.8114
8008, 342272, 5926.401, 14.8112
8009, 335246, 5926.339, 14.8111
8010, 329324, 5926.278, 14.8109
8011, 325749, 5926.217, 14.8108
8012, 326570, 5926.156, 14.8106
8013, 332514, 5926.095, 14.8105
8014, 340791, 5926.034, 14.8103
8015, 346858, 5925.973, 14.8101
8016, 348944, 5925.911, 14.8100
8017, 349486, 5925.850, 14.8098
8018, 351354, 5925.789, 14.8097
8019, 354050, 5925.728, 14.8095
8020, 354941, 5925.667, 14.8094
8021, 353129, 5925.606, 14.8092
8022, 350119, 5925.545, 14.8091
8023, 346961, 5925.484, 14.8089
8024, 342826, 5925.422, 14.8088
8025, 336894, 5925.361, 14.8086
8026, 330127, 5925.300, 14.8085
8027, 324282, 5925.239, 14.8083
8028, 320386, 5925.178, 14.8082
8029, 319125, 5925.117, 14.8080
8030, 321512, 5925.056, 14.8079
8031, 327500, 5924.995, 14.8077
8032, 334405, 5924.933, 14.8076
8033, 338705, 5924.872, 14.8074
8034, 339896, 5924.811, 14.8072
8035, 341061, 5924.750, 14.8071
8036, 344625, 5924.689, 14.8069
8037, 348832, 5924.628, 14.8068
8038, 350191, 5924.567, 14.8066
8039, 348792, 5924.505, 14.8065
8040, 348770, 5924.444, 14.8063
8041, 352637, 5924.383, 14.8062
8042, 357270, 5924.322, 14.8060
8043, 357544, 5924.261, 14.8059
8044, 352946, 5924.200, 14.8057
8045, 348242, 5924.139, 14.8056
8046, 347596, 5924.078, 14.8054
8047, 350357, 5924.016, 14.8053
8048, 353304, 5923.955, 14.8051
8049, 354815, 5923.894, 14.8050
8050, 355151, 5923.833, 14.8048
8051, 354256, 5923.772, 14.8046
8052, 351575, 5923.711, 14.8045
8053, 347720, 5923.650, 14.8043
8054, 344516, 5923.588, 14.8042
8055, 343277, 5923.527, 14.8040
8056, 344236, 5923.466, 14.8039
8057, 347337, 5923.405, 14.8037
8058, 351987, 5923.344, 14.8036
8059, 355951, 5923.283, 14.8034
8060, 356334, 5923.222, 14.8033
8061, 352599, 5923.161, 14.8031
8062, 347565, 5923.099, 14.8030
8063, 344684, 5923.038, 14.8028
8064, 345004, 5922.977, 14.8027
8065, 347025, 5922.916, 14.8025
8066, 348255, 5922.855, 14.8024
8067, 346351, 5922.794, 14.8022
8068, 340295, 5922.733, 14.8021
8069, 332020, 5922.671, 14.8019
8070, 326031, 5922.610, 14.8017
8071, 325657, 5922.549, 14.8016
8072, 329752, 5922.488, 14.8014
8073, 334252, 5922.427, 14.8013
8074, 336762, 5922.366, 14.8011
8075, 338178, 5922.305, 14.8010
8076, 339864, 5922.244, 14.8008
8077, 341162, 5922.182, 14.8007
8078, 340632, 5922.121, 14.8005
8079, 338559, 5922.060, 14.8004
8080, 337035, 5921.999, 14.8002
8081, 338082, 5921.938, 14.8001
8082, 342366, 5921.877, 14.7999
8083, 348884, 5921.816, 14.7998
8084, 354937, 5921.754, 14.7996
8085, 357323, 5921.693, 14.7995
8086, 355218, 5921.632, 14.7993
8087, 351726, 5921.571, 14.7991
8088, 351108, 5921.510, 14.7990
8089, 354301, 5921.449, 14.7988
8090, 358379, 5921.388, 14.7987
8091, 360445, 5921.327, 14.7985
8092, 360430, 5921.265, 14.7984
8093, 359747, 5921.204, 14.7982
8094, 359203, 5921.143, 14.7981
8095, 359482, 5921.082, 14.7979
8096, 361994, 5921.021, 14.7978
8097, 367258, 5920.960, 14.7976
8098, 373219, 5920.899, 14.7975
8099, 376829, 5920.837, 14.7973
8100, 376786, 5920.776, 14.7972
8101, 373474, 5920.715, 14.7970
8102, 367418, 5920.654, 14.7969
8103, 360144, 5920.593, 14.7967
8104, 355632, 5920.532, 14.7966
8105, 357480, 5920.471, 14.7964
8106, 363826, 5920.410, 14.7962
8107, 367934, 5920.348, 14.7961
8108, 365379, 5920.287, 14.7959
8109, 358686, 5920.226, 14.7958
8110, 353482, 5920.165, 14.7956
8111, 352255, 5920.104, 14.7955
8112, 353766, 5920.043, 14.7953
8113, 356504, 5919.982, 14.7952
8114, 359814, 5919.920, 14.7950
8115, 362560, 5919.859, 14.7949
8116, 363608, 5919.798, 14.7947
8117, 363686, 5919.737, 14.7946
8118, 364654, 5919.676, 14.7944
8119, 366907, 5919.615, 14.7943
8120, 369323, 5919.554, 14.7941
8121, 371549, 5919.493, 14.7940
8122, 374113, 5919.431, 14.7938
8123, 376145, 5919.370, 14.7936
8124, 375563, 5919.309, 14.7935
8125, 372363, 5919.248, 14.7933
8126, 369483, 5919.187, 14.7932
8127, 368855, 5919.126, 14.7930
8128, 368269, 5919.065, 14.7929
8129, 363994, 5919.003, 14.7927
8130, 355668, 5918.942, 14.7926
8131, 346934, 5918.881, 14.7924
8132, 341575, 5918.820, 14.7923
8133, 340376, 5918.759, 14.7921
8134, 341704, 5918.698, 14.7920
8135, 343757, 5918.637, 14.7918
8136, 345614, 5918.576, 14.7917
8137, 346606, 5918.514, 14.7915
8138, 345701, 5918.453, 14.7914
8139, 342197, 5918.392, 14.7912
8140, 337028, 5918.331, 14.7911
8141, 332484, 5918.270, 14.7909
8142, 329994, 5918.209, 14.7907
8143, 328920, 5918.148, 14.7906
8144, 328507, 5918.086, 14.7904
8145, 329941, 5918.025, 14.7903
8146, 334530, 5917.964, 14.7901
8147, 340150, 5917.903, 14.7900
8148, 342114, 5917.842, 14.7898
8149, 338399, 5917.781, 14.7897
8150, 332117, 5917.720, 14.7895
8151, 327760, 5917.659, 14.7894
8152, 326772, 5917.597, 14.7892
8153, 328001, 5917.536, 14.7891
8154, 330503, 5917.475, 14.7889
8155, 333858, 5917.414, 14.7888
8156, 337149, 5917.353, 14.7886
8157, 339837, 5917.292, 14.7885
8158, 342805, 5917.231, 14.7883
8159, 346480, 5917.169, 14.7881
8160, 348815, 5917.108, 14.7880
8161, 347610, 5917.047, 14.7878
8162, 344446, 5916.986, 14.7877
8163, 343686, 5916.925, 14.7875
8164, 347349, 5916.864, 14.7874
8165, 353332, 5916.803, 14.7872
8166, 358948, 5916.742, 14.7871
8167, 363401, 5916.680, 14.7869
8168, 365802, 5916.619, 14.7868
8169, 363735, 5916.558, 14.7866
8170, 356338, 5916.497, 14.7865
8171, 347189, 5916.436, 14.7863
8172, 341484, 5916.375, 14.7862
8173, 340696, 5916.314, 14.7860
8174, 341944, 5916.252, 14.7859
8175, 342310, 5916.191, 14.7857
8176, 341797, 5916.130, 14.7856
8177, 341788, 5916.069, 14.7854
8178, 342449, 5916.008, 14.7852
8179, 342730, 5915.947, 14.7851
8180, 342053, 5915.886, 14.7849
8181, 340943, 5915.825, 14.7848
8182, 340207, 5915.763, 14.7846
8183, 340113, 5915.702, 14.7845
8184, 340554, 5915.641, 14.7843
8185, 341670, 5915.580, 14.7842
8186, 343765, 5915.519, 14.7840
8187, 346308, 5915.458, 14.7839
8188, 347457, 5915.397, 14.7837
8189, 345650, 5915.335, 14.7836
8190, 341876, 5915.274, 14.7834
8191, 339292, 5915.213, 14.7833
8192, 339836, 5915.152, 14.7831
8193, 342120, 5915.091, 14.7830
8194, 343575, 5915.030, 14.7828
8195, 343823, 5914.969, 14.7826
8196, 344448, 5914.908, 14.7825
8197, 346080, 5914.846, 14.7823
8198, 347712, 5914.785, 14.7822
8199, 349007, 5914.724, 14.7820
8200, 351010, 5914.663, 14.7819
8201, 353495, 5914.602, 14.7817
8202, 353506, 5914.541, 14.7816
8203, 348653, 5914.480, 14.7814
8204, 341092, 5914.418, 14.7813
8205, 336053, 5914.357, 14.7811
8206, 336273, 5914.296, 14.7810
8207, 339582, 5914.235, 14.7808
8208, 342468, 5914.174, 14.7807
8209, 344345, 5914.113, 14.7805
8210, 347078, 5914.052, 14.7804
8211, 351319, 5913.991, 14.7802
8212, 354957, 5913.929, 14.7801
8213, 355141, 5913.868, 14.7799
8214, 350754, 5913.807, 14.7797
8215, 342943, 5913.746, 14.7796
8216, 334290, 5913.685, 14.7794
8217, 327766, 5913.624, 14.7793
8218, 325247, 5913.563, 14.7791
8219, 326109, 5913.502, 14.7790
8220, 327771, 5913.440, 14.7788
8221, 328521, 5913.379, 14.7787
8222, 329400, 5913.318, 14.7785
8223, 332328, 5913.257, 14.7784
8224, 336626, 5913.196, 14.7782
8225, 338929, 5913.135, 14.7781
8226, 337148, 5913.074, 14.7779
8227, 333374, 5913.012, 14.7778
8228, 331705, 5912.951, 14.7776
8229, 333733, 5912.890, 14.7775
8230, 337283, 5912.829, 14.7773
8231, 339215, 5912.768, 14.7771
8232, 338038, 5912.707, 14.7770
8233, 333789, 5912.646, 14.7768
8234, 327203, 5912.585, 14.7767
8235, 320245, 5912.523, 14.7765
8236, 316289, 5912.462, 14.7764
8237, 317824, 5912.401, 14.7762
8238, 323704, 5912.340, 14.7761
8239, 329769, 5912.279, 14.7759
8240, 332640, 5912.218, 14.7758
8241, 332212, 5912.157, 14.7756
8242, 330238, 5912.095, 14.7755
8243, 327469, 5912.034, 14.7753
8244, 323218, 5911.973, 14.7752
8245, 317602, 5911.912, 14.7750
8246, 313261, 5911.851, 14.7749
8247, 314071, 5911.790, 14.7747
8248, 321842, 5911.729, 14.7746
8249, 334292, 5911.668, 14.7744
8250, 346483, 5911.606, 14.7742
8251, 354467, 5911.545, 14.7741
8252, 357574, 5911.484, 14.7739
8253, 357397, 5911.423, 14.7738
8254, 355435, 5911.362, 14.7736
8255, 352401, 5911.301, 14.7735
8256, 349130, 5911.240, 14.7733
8257, 346762, 5911.178, 14.7732
8258, 345738, 5911.117, 14.7730
8259, 345573, 5911.056, 14.7729
8260, 345846, 5910.995, 14.7727
8261, 346435, 5910.934, 14.7726
8262, 346460, 5910.873, 14.7724
8263, 344460, 5910.812, 14.7723
8264, 340609, 5910.751, 14.7721
8265, 337614, 5910.689, 14.7720
8266, 337930, 5910.628, 14.7718
8267, 340650, 5910.567, 14.7716
8268, 342504, 5910.506, 14.7715
8269, 341461, 5910.445, 14.7713
8270, 338047, 5910.384, 14.7712
8271, 333728, 5910.323, 14.7710
8272, 330001, 5910.261, 14.7709
8273, 328834, 5910.200, 14.7707
8274, 331516, 5910.139, 14.7706
8275, 336173, 5910.078, 14.7704
8276, 338489, 5910.017, 14.7703
8277, 336476, 5909.956, 14.7701
8278, 333215, 5909.895, 14.7700
8279, 333346, 5909.834, 14.7698
8280, 337713, 5909.772, 14.7697
8281, 342775, 5909.711, 14.7695
8282, 344574, 5909.650, 14.7694
8283, 341999, 5909.589, 14.7692
8284, 336982, 5909.528, 14.7691
8285, 333028, 5909.467, 14.7689
8286, 332988, 5909.406, 14.7687
8287, 336584, 5909.344, 14.7686
8288, 340248, 5909.283, 14.7684
8289, 340636, 5909.222, 14.7683
8290, 337970, 5909.161, 14.7681
8291, 334588, 5909.100, 14.7680
8292, 331058, 5909.039, 14.7678
8293, 326071, 5908.978, 14.7677
8294, 320110, 5908.917, 14.7675
8295, 316529, 5908.855, 14.7674
8296, 317857, 5908.794, 14.7672
8297, 322842, 5908.733, 14.7671
8298, 328269, 5908.672, 14.7669
8299, 332186, 5908.611, 14.7668
8300, 334220, 5908.550, 14.7666
8301, 334373, 5908.489, 14.7665
8302, 333101, 5908.427, 14.7663
8303, 331584, 5908.366, 14.7661
8304, 330458, 5908.305, 14.7660
8305, 329113, 5908.244, 14.7658
8306, 327483, 5908.183, 14.7657
8307, 327285, 5908.122, 14.7655
8308, 329801, 5908.061, 14.7654
8309, 333364, 5908.000, 14.7652
8310, 335092, 5907.938, 14.7651
8311, 334659, 5907.877, 14.7649
8312, 334356, 5907.816, 14.7648
8313, 335614, 5907.755, 14.7646
8314, 337507, 5907.694, 14.7645
8315, 338880, 5907.633, 14.7643
8316, 339845, 5907.572, 14.7642
8317, 340531, 5907.510, 14.7640
8318, 340143, 5907.449, 14.7639
8319, 338251, 5907.388, 14.7637
8320, 335986, 5907.327, 14.7636
8321, 335147, 5907.266, 14.7634
8322, 336753, 5907.205, 14.7632
8323, 340548, 5907.144, 14.7631
8324, 344794, 5907.083, 14.7629
8325, 346703, 5907.021, 14.7628
8326, 344902, 5906.960, 14.7626
8327, 341822, 5906.899, 14.7625
8328, 341621, 5906.838, 14.7623
8329, 344916, 5906.777, 14.7622
8330, 347681, 5906.716, 14.7620
8331, 346719, 5906.655, 14.7619
8332, 344186, 5906.593, 14.7617
8333, 344586, 5906.532, 14.7616
8334, 348819, 5906.471, 14.7614
8335, 353634, 5906.410, 14.7613
8336, 356170, 5906.349, 14.7611
8337, 356564, 5906.288, 14.7610
8338, 356364, 5906.227, 14.7608
8339, 356676, 5906.166, 14.7606
8340, 358056, 5906.104, 14.7605
8341, 360378, 5906.043, 14.7603
8342, 362466, 5905.982, 14.7602
8343, 363317, 5905.921, 14.7600
8344, 363654, 5905.860, 14.7599
8345, 364729, 5905.799, 14.7597
8346, 365837, 5905.738, 14.7596
8347, 364983, 5905.676, 14.7594
8348, 362067, 5905.615, 14.7593
8349, 359183, 5905.554, 14.7591
8350, 357369, 5905.493, 14.7590
8351, 355431, 5905.432, 14.7588
8352, 352813, 5905.371, 14.7587
8353, 351155, 5905.310, 14.7585
8354, 351472, 5905.249, 14.7584
8355, 351864, 5905.187, 14.7582
8356, 350140, 5905.126, 14.7581
8357, 347311, 5905.065, 14.7579
8358, 346259, 5905.004, 14.7577
8359, 347760, 5904.943, 14.7576
8360, 349871, 5904.882, 14.7574
8361, 350758, 5904.821, 14.7573
8362, 350212, 5904.759, 14.7571
8363, 348644, 5904.698, 14.7570
8364, 346539, 5904.637, 14.7568
8365, 345079, 5904.576, 14.7567
8366, 345620, 5904.515, 14.7565
8367, 347914, 5904.454, 14.7564
8368, 349757, 5904.393, 14.7562
8369, 348816, 5904.332, 14.7561
8370, 344430, 5904.270, 14.7559
8371, 337871, 5904.209, 14.7558
8372, 331575, 5904.148, 14.7556
8373, 327678, 5904.087, 14.7555
8374, 326311, 5904.026, 14.7553
8375, 325578, 5903.965, 14.7551
8376, 324105, 5903.904, 14.7550
8377, 322998, 5903.842, 14.7548
8378, 324188, 5903.781, 14.7547
8379, 327459, 5903.720, 14.7545
8380, 330707, 5903.659, 14.7544
8381, 332751, 5903.598, 14.7542
8382, 334089, 5903.537, 14.7541
8383, 335055, 5903.476, 14.7539
8384, 335270, 5903.415, 14.7538
8385, 335259, 5903.353, 14.7536
8386, 336493, 5903.292, 14.7535
8387, 338933, 5903.231, 14.7533
8388, 340329, 5903.170, 14.7532
8389, 339170, 5903.109, 14.7530
8390, 336970, 5903.048, 14.7529
8391, 336412, 5902.987, 14.7527
8392, 338298, 5902.925, 14.7526
8393, 341471, 5902.864, 14.7524
8394, 344629, 5902.803, 14.7522
8395, 346905, 5902.742, 14.7521
8396, 347574, 5902.681, 14.7519
8397, 346727, 5902.620, 14.7518
8398, 345737, 5902.559, 14.7516
8399, 345675, 5902.498, 14.7515
8400, 345536, 5902.436, 14.7513
8401, 343365, 5902.375, 14.7512
8402, 339031, 5902.314, 14.7510
8403, 334784, 5902.253, 14.7509
8404, 333004, 5902.192, 14.7507
8405, 334059, 5902.131, 14.7506
8406, 336164, 5902.070, 14.7504
8407, 336505, 5902.009, 14.7503
8408, 333094, 5901.947, 14.7501
8409, 326958, 5901.886, 14.7500
8410, 322538, 5901.825, 14.7498
8411, 324304, 5901.764, 14.7496
8412, 332108, 5901.703, 14.7495
8413, 340600, 5901.642, 14.7493
8414, 343945, 5901.581, 14.7492
8415, 340804, 5901.519, 14.7490
8416, 334471, 5901.458, 14.7489
8417, 328927, 5901.397, 14.7487
8418, 325659, 5901.336, 14.7486
8419, 323979, 5901.275, 14.7484
8420, 323253, 5901.214, 14.7483
8421, 323971, 5901.153, 14.7481
8422, 326815, 5901.092, 14.7480
8423, 331394, 5901.030, 14.7478
8424, 336267, 5900.969, 14.7477
8425, 339943, 5900.908, 14.7475
8426, 341598, 5900.847, 14.7474
8427, 341273, 5900.786, 14.7472
8428, 339881, 5900.725, 14.7471
8429, 338822, 5900.664, 14.7469
8430, 338823, 5900.602, 14.7467
8431, 339167, 5900.541, 14.7466
8432, 338656, 5900.480, 14.7464
8433, 337187, 5900.419, 14.7463
8434, 335639, 5900.358, 14.7461
8435, 334533, 5900.297, 14.7460
8436, 334037, 5900.236, 14.7458
8437, 335225, 5900.175, 14.7457
8438, 339548, 5900.113, 14.7455
8439, 346402, 5900.052, 14.7454
8440, 352665, 5899.991, 14.7452
8441, 355763, 5899.930, 14.7451
8442, 356088, 5899.869, 14.7449
8443, 355502, 5899.808, 14.7448
8444, 354751, 5899.747, 14.7446
8445, 353639, 5899.685, 14.7445
8446, 352496, 5899.624, 14.7443
8447, 351824, 5899.563, 14.7441
8448, 351371, 5899.502, 14.7440
8449, 351176, 5899.441, 14.7438
8450, 352544, 5899.380, 14.7437
8451, 356015, 5899.319, 14.7435
8452, 359120, 5899.258, 14.7434
8453, 358529, 5899.196, 14.7432
8454, 354345, 5899.135, 14.7431
8455, 350101, 5899.074, 14.7429
8456, 348520, 5899.013, 14.7428
8457, 349443, 5898.952, 14.7426
8458, 351942, 5898.891, 14.7425
8459, 355664, 5898.830, 14.7423
8460, 359152, 5898.768, 14.7422
8461, 359381, 5898.707, 14.7420
8462, 354895, 5898.646, 14.7419
8463, 347965, 5898.585, 14.7417
8464, 342263, 5898.524, 14.7416
8465, 339489, 5898.463, 14.7414
8466, 339245, 5898.402, 14.7412
8467, 340554, 5898.341, 14.7411
8468, 342012, 5898.279, 14.7409
8469, 341862, 5898.218, 14.7408
8470, 339920, 5898.157, 14.7406
8471, 338617, 5898.096, 14.7405
8472, 340308, 5898.035, 14.7403
8473, 344002, 5897.974, 14.7402
8474, 346408, 5897.913, 14.7400
8475, 345980, 5897.851, 14.7399
8476, 344349, 5897.790, 14.7397
8477, 343738, 5897.729, 14.7396
8478, 344365, 5897.668, 14.7394
8479, 344753, 5897.607, 14.7393
8480, 343769, 5897.546, 14.7391
8481, 341972, 5897.485, 14.7390
8482, 341196, 5897.424, 14.7388
8483, 342562, 5897.362, 14.7386
8484, 344856, 5897.301, 14.7385
8485, 345865, 5897.240, 14.7383
8486, 345757, 5897.179, 14.7382
8487, 347661, 5897.118, 14.7380
8488, 353464, 5897.057, 14.7379
8489, 360171, 5896.996, 14.7377
8490, 362528, 5896.934, 14.7376
8491, 358959, 5896.873, 14.7374
8492, 353004, 5896.812, 14.7373
8493, 348951, 5896.751, 14.7371
8494, 348009, 5896.690, 14.7370
8495, 349160, 5896.629, 14.7368
8496, 351733, 5896.568, 14.7367
8497, 355716, 5896.507, 14.7365
8498, 360402, 5896.445, 14.7364
8499, 363887, 5896.384, 14.7362
8500, 363923, 5896.323, 14.7360
8501, 359325, 5896.262, 14.7359
8502, 351235, 5896.201, 14.7357
8503, 342985, 5896.140, 14.7356
8504, 337649, 5896.079, 14.7354
8505, 335298, 5896.017, 14.7353
8506, 333606, 5895.956, 14.7351
8507, 331483, 5895.895, 14.7350
8508, 331066, 5895.834, 14.7348
8509, 335265, 5895.773, 14.7347
8510, 343996, 5895.712, 14.7345
8511, 353776, 5895.651, 14.7344
8512, 360941, 5895.590, 14.7342
8513, 364728, 5895.528, 14.7341
8514, 367037, 5895.467, 14.7339
8515, 369433, 5895.406, 14.7338
8516, 370793, 5895.345, 14.7336
8517, 368559, 5895.284, 14.7335
8518, 362314, 5895.223, 14.7333
8519, 354873, 5895.162, 14.7331
8520, 348959, 5895.100, 14.7330
8521, 344192, 5895.039, 14.7328
8522, 339235, 5894.978, 14.7327
8523, 335801, 5894.917, 14.7325
8524, 337289, 5894.856, 14.7324
8525, 342909, 5894.795, 14.7322
8526, 346466, 5894.734, 14.7321
8527, 343087, 5894.673, 14.7319
8528, 335145, 5894.611, 14.7318
8529, 329136, 5894.550, 14.7316
8530, 328053, 5894.489, 14.7315
8531, 329466, 5894.428, 14.7313
8532, 330266, 5894.367, 14.7312
8533, 330175, 5894.306, 14.7310
8534, 330118, 5894.245, 14.7309
8535, 329862, 5894.183, 14.7307
8536, 328794, 5894.122, 14.7305
8537, 327483, 5894.061, 14.7304
8538, 326882, 5894.000, 14.7302
8539, 326639, 5893.939, 14.7301
8540, 325558, 5893.878, 14.7299
8541, 323542, 5893.817, 14.7298
8542, 322177, 5893.756, 14.7296
8543, 323195, 5893.694, 14.7295
8544, 326643, 5893.633, 14.7293
8545, 330636, 5893.572, 14.7292
8546, 332929, 5893.511, 14.7290
8547, 333023, 5893.450, 14.7289
8548, 332763, 5893.389, 14.7287
8549, 334412, 5893.328, 14.7286
8550, 338008, 5893.266, 14.7284
8551, 341115, 5893.205, 14.7283
8552, 341551, 5893.144, 14.7281
8553, 339950, 5893.083, 14.7280
8554, 339089, 5893.022, 14.7278
8555, 340750, 5892.961, 14.7276
8556, 343695, 5892.900, 14.7275
8557, 344904, 5892.839, 14.7273
8558, 342565, 5892.777, 14.7272
8559, 337639, 5892.716, 14.7270
8560, 332722, 5892.655, 14.7269
8561, 330005, 5892.594, 14.7267
8562, 330566, 5892.533, 14.7266
8563, 334816, 5892.472, 14.7264
8564, 342324, 5892.411, 14.7263
8565, 351104, 5892.349, 14.7261
8566, 358293, 5892.288, 14.7260
8567, 362248, 5892.227, 14.7258
8568, 363226, 5892.166, 14.7257
8569, 361656, 5892.105, 14.7255
8570, 357167, 5892.044, 14.7254
8571, 350545, 5891.983, 14.7252
8572, 345277, 5891.922, 14.7250
8573, 344829, 5891.860, 14.7249
8574, 348630, 5891.799, 14.7247
8575, 352793, 5891.738, 14.7246
8576, 354940, 5891.677, 14.7244
8577, 356221, 5891.616, 14.7243
8578, 358153, 5891.555, 14.7241
8579, 360024, 5891.494, 14.7240
8580, 360869, 5891.433, 14.7238
8581, 361779, 5891.371, 14.7237
8582, 363914, 5891.310, 14.7235
8583, 365548, 5891.249, 14.7234
8584, 363753, 5891.188, 14.7232
8585, 358657, 5891.127, 14.7231
8586, 353674, 5891.066, 14.7229
8587, 351336, 5891.005, 14.7228
8588, 350991, 5890.943, 14.7226
8589, 350998, 5890.882, 14.7225
8590, 351025, 5890.821, 14.7223
8591, 351020, 5890.760, 14.7221
8592, 349576, 5890.699, 14.7220
8593, 345010, 5890.638, 14.7218
8594, 337584, 5890.577, 14.7217
8595, 329607, 5890.516, 14.7215
8596, 323535, 5890.454, 14.7214
8597, 320399, 5890.393, 14.7212
8598, 319581, 5890.332, 14.7211
8599, 319662, 5890.271, 14.7209
8600, 319952, 5890.210, 14.7208
8601, 321393, 5890.149, 14.7206
8602, 325279, 5890.088, 14.7205
8603, 331074, 5890.026, 14.7203
8604, 336668, 5889.965, 14.7202
8605, 341118, 5889.904, 14.7200
8606, 345467, 5889.843, 14.7199
8607, 350064, 5889.782, 14.7197
8608, 352891, 5889.721, 14.7195
8609, 352291, 5889.660, 14.7194
8610, 349975, 5889.599, 14.7192
8611, 349153, 5889.537, 14.7191
8612, 350530, 5889.476, 14.7189
8613, 352400, 5889.415, 14.7188
8614, 354092, 5889.354, 14.7186
8615, 356515, 5889.293, 14.7185
8616, 359147, 5889.232, 14.7183
8617, 359450, 5889.171, 14.7182
8618, 356524, 5889.109, 14.7180
8619, 353089, 5889.048, 14.7179
8620, 352299, 5888.987, 14.7177
8621, 354245, 5888.926, 14.7176
8622, 357014, 5888.865, 14.7174
8623, 359496, 5888.804, 14.7173
8624, 361353, 5888.743, 14.7171
8625, 361632, 5888.682, 14.7170
8626, 359553, 5888.620, 14.7168
8627, 355885, 5888.559, 14.7166
8628, 351675, 5888.498, 14.7165
8629, 346432, 5888.437, 14.7163
8630, 339645, 5888.376, 14.7162
8631, 333309, 5888.315, 14.7160
8632, 330253, 5888.254, 14.7159
8633, 330010, 5888.192, 14.7157
8634, 329113, 5888.131, 14.7156
8635, 326304, 5888.070, 14.7154
8636, 324931, 5888.009, 14.7153
8637, 328658, 5887.948, 14.7151
8638, 336491, 5887.887, 14.7150
8639, 343780, 5887.826, 14.7148
8640, 347005, 5887.765, 14.7147
8641, 345957, 5887.703, 14.7145
8642, 342163, 5887.642, 14.7144
8643, 337221, 5887.581, 14.7142
8644, 332820, 5887.520, 14.7140
8645, 330824, 5887.459, 14.7139
8646, 332364, 5887.398, 14.7137
8647, 336931, 5887.337, 14.7136
8648, 342365, 5887.275, 14.7134
8649, 345789, 5887.214, 14.7133
8650, 345294, 5887.153, 14.7131
8651, 341463, 5887.092, 14.7130
8652, 337018, 5887.031, 14.7128
8653, 334442, 5886.970, 14.7127
8654, 334161, 5886.909, 14.7125
8655, 335258, 5886.848, 14.7124
8656, 337152, 5886.786, 14.7122
8657, 339594, 5886.725, 14.7121
8658, 341596, 5886.664, 14.7119
8659, 341860, 5886.603, 14.7118
8660, 340611, 5886.542, 14.7116
8661, 339885, 5886.481, 14.7115
8662, 341176, 5886.420, 14.7113
8663, 343416, 5886.358, 14.7111
8664, 344193, 5886.297, 14.7110
8665, 342872, 5886.236, 14.7108
8666, 341542, 5886.175, 14.7107
8667, 342302, 5886.114, 14.7105
8668, 344326, 5886.053, 14.7104
8669, 344842, 5885.992, 14.7102
8670, 343093, 5885.931, 14.7101
8671, 341870, 5885.869, 14.7099
8672, 343970, 5885.808, 14.7098
8673, 348082, 5885.747, 14.7096
8674, 349919, 5885.686, 14.7095
8675, 347298, 5885.625, 14.7093
8676, 342295, 5885.564, 14.7092
8677, 338094, 5885.503, 14.7090
8678, 335729, 5885.441, 14.7089
8679, 334897, 5885.380, 14.7087
8680, 336055, 5885.319, 14.7085
8681, 339593, 5885.258, 14.7084
8682, 343885, 5885.197, 14.7082
8683, 346325, 5885.136, 14.7081
8684, 346201, 5885.075, 14.7079
8685, 344938, 5885.014, 14.7078
8686, 343622, 5884.952, 14.7076
8687, 342016, 5884.891, 14.7075
8688, 340191, 5884.830, 14.7073
8689, 339180, 5884.769, 14.7072
8690, 339241, 5884.708, 14.7070
8691, 339092, 5884.647, 14.7069
8692, 337981, 5884.586, 14.7067
8693, 337280, 5884.524, 14.7066
8694, 338552, 5884.463, 14.7064
8695, 340783, 5884.402, 14.7063
8696, 341167, 5884.341, 14.7061
8697, 338563, 5884.280, 14.7060
8698, 334810, 5884.219, 14.7058
8699, 332360, 5884.158, 14.7056
8700, 331854, 5884.097, 14.7055
8701, 332670, 5884.035, 14.7053
8702, 334785, 5883.974, 14.7052
8703, 338666, 5883.913, 14.7050
8704, 343499, 5883.852, 14.7049
8705, 346957, 5883.791, 14.7047
8706, 347629, 5883.730, 14.7046
8707, 347033, 5883.669, 14.7044
8708, 348144, 5883.607, 14.7043
8709, 352128, 5883.546, 14.7041
8710, 357378, 5883.485, 14.7040
8711, 361727, 5883.424, 14.7038
8712, 364364, 5883.363, 14.7037
8713, 365128, 5883.302, 14.7035
8714, 363278, 5883.241, 14.7034
8715, 358247, 5883.180, 14.7032
8716, 351142, 5883.118, 14.7030
8717, 344294, 5883.057, 14.7029
8718, 339445, 5882.996, 14.7027
8719, 337065, 5882.935, 14.7026
8720, 336883, 5882.874, 14.7024
8721, 337857, 5882.813, 14.7023
8722, 337898, 5882.752, 14.7021
8723, 335212, 5882.690, 14.7020
8724, 330390, 5882.629, 14.7018
8725, 326036, 5882.568, 14.7017
8726, 323827, 5882.507, 14.7015
8727, 322899, 5882.446, 14.7014
8728, 321659, 5882.385, 14.7012
8729, 320252, 5882.324, 14.7011
8730, 320439, 5882.263, 14.7009
8731, 323585, 5882.201, 14.7008
8732, 329430, 5882.140, 14.7006
8733, 336381, 5882.079, 14.7005
8734, 342432, 5882.018, 14.7003
8735, 346152, 5881.957, 14.7001
8736, 347346, 5881.896, 14.7000
8737, 346740, 5881.835, 14.6998
8738, 345088, 5881.773, 14.6997
8739, 343017, 5881.712, 14.6995
8740, 341590, 5881.651, 14.6994
8741, 341885, 5881.590, 14.6992
8742, 343572, 5881.529, 14.6991
8743, 344992, 5881.468, 14.6989
8744, 345424, 5881.407, 14.6988
8745, 346283, 5881.346, 14.6986
8746, 348958, 5881.284, 14.6985
8747, 352186, 5881.223, 14.6983
8748, 353044, 5881.162, 14.6982
8749, 350449, 5881.101, 14.6980
8750, 346400, 5881.040, 14.6979
8751, 343560, 5880.979, 14.6977
8752, 342716, 5880.918, 14.6975
8753, 343139, 5880.856, 14.6974
8754, 344433, 5880.795, 14.6972
8755, 347025, 5880.734, 14.6971
8756, 351060, 5880.673, 14.6969
8757, 355743, 5880.612, 14.6968
8758, 360219, 5880.551, 14.6966
8759, 364599, 5880.490, 14.6965
8760, 369340, 5880.429, 14.6963
8761, 373529, 5880.367, 14.6962
8762, 374840, 5880.306, 14.6960
8763, 372083, 5880.245, 14.6959
8764, 367246, 5880.184, 14.6957
8765, 363740, 5880.123, 14.6956
8766, 362673, 5880.062, 14.6954
8767, 362241, 5880.001, 14.6953
8768, 360742, 5879.940, 14.6951
8769, 358277, 5879.878, 14.6950
8770, 354831, 5879.817, 14.6948
8771, 349103, 5879.756, 14.6946
8772, 341345, 5879.695, 14.6945
8773, 335626, 5879.634, 14.6943
8774, 336181, 5879.573, 14.6942
8775, 341680, 5879.512, 14.6940
8776, 345873, 5879.450, 14.6939
8777, 344500, 5879.389, 14.6937
8778, 339333, 5879.328, 14.6936
8779, 334694, 5879.267, 14.6934
8780, 332438, 5879.206, 14.6933
8781, 331983, 5879.145, 14.6931
8782, 333270, 5879.084, 14.6930
8783, 337049, 5879.023, 14.6928
8784, 342662, 5878.961, 14.6927
8785, 347680, 5878.900, 14.6925
8786, 350079, 5878.839, 14.6924
8787, 349721, 5878.778, 14.6922
8788, 347609, 5878.717, 14.6920
8789, 344775, 5878.656, 14.6919
8790, 342100, 5878.595, 14.6917
8791, 340321, 5878.533, 14.6916
8792, 339714, 5878.472, 14.6914
8793, 340114, 5878.411, 14.6913
8794, 341188, 5878.350, 14.6911
8795, 342396, 5878.289, 14.6910
8796, 342866, 5878.228, 14.6908
8797, 341928, 5878.167, 14.6907
8798, 339710, 5878.106, 14.6905
8799, 336855, 5878.044, 14.6904
8800, 333894, 5877.983, 14.6902
8801, 331361, 5877.922, 14.6901
8802, 330079, 5877.861, 14.6899
8803, 330368, 5877.800, 14.6898
8804, 331140, 5877.739, 14.6896
8805, 330789, 5877.678, 14.6895
8806, 329219, 5877.616, 14.6893
8807, 328121, 5877.555, 14.6891
8808, 329030, 5877.494, 14.6890
8809, 331860, 5877.433, 14.6888
8810, 335657, 5877.372, 14.6887
8811, 339925, 5877.311, 14.6885
8812, 344596, 5877.250, 14.6884
8813, 349226, 5877.189, 14.6882
8814, 352792, 5877.127, 14.6881
8815, 353963, 5877.066, 14.6879
8816, 351432, 5877.005, 14.6878
8817, 344791, 5876.944, 14.6876
8818, 335591, 5876.883, 14.6875
8819, 326850, 5876.822, 14.6873
8820, 320770, 5876.761, 14.6872
8821, 317419, 5876.699, 14.6870
8822, 316104, 5876.638, 14.6869
8823, 317020, 5876.577, 14.6867
8824, 320378, 5876.516, 14.6865
8825, 324642, 5876.455, 14.6864
8826, 327394, 5876.394, 14.6862
8827, 327987, 5876.333, 14.6861
8828, 328069, 5876.272, 14.6859
8829, 329320, 5876.210, 14.6858
8830, 332068, 5876.149, 14.6856
8831, 336240, 5876.088, 14.6855
8832, 341899, 5876.027, 14.6853
8833, 347989, 5875.966, 14.6852
8834, 352250, 5875.905, 14.6850
8835, 353692, 5875.844, 14.6849
8836, 353947, 5875.782, 14.6847
8837, 354665, 5875.721, 14.6846
8838, 354860, 5875.660, 14.6844
8839, 352920, 5875.599, 14.6843
8840, 350532, 5875.538, 14.6841
8841, 351803, 5875.477, 14.6840
8842, 358071, 5875.416, 14.6838
8843, 365862, 5875.355, 14.6836
8844, 371005, 5875.293, 14.6835
8845, 372739, 5875.232, 14.6833
8846, 372334, 5875.171, 14.6832
8847, 369585, 5875.110, 14.6830
8848, 363219, 5875.049, 14.6829
8849, 354222, 5874.988, 14.6827
8850, 346253, 5874.927, 14.6826
8851, 342056, 5874.865, 14.6824
8852, 340928, 5874.804, 14.6823
8853, 340401, 5874.743, 14.6821
8854, 339250, 5874.682, 14.6820
8855, 337901, 5874.621, 14.6818
8856, 336727, 5874.560, 14.6817
8857, 335344, 5874.499, 14.6815
8858, 333678, 5874.438, 14.6814
8859, 332877, 5874.376, 14.6812
8860, 334363, 5874.315, 14.6810
8861, 337980, 5874.254, 14.6809
8862, 341464, 5874.193, 14.6807
8863, 342197, 5874.132, 14.6806
8864, 339599, 5874.071, 14.6804
8865, 335558, 5874.010, 14.6803
8866, 332451, 5873.948, 14.6801
8867, 331128, 5873.887, 14.6800
8868, 330978, 5873.826, 14.6798
8869, 331243, 5873.765, 14.6797
8870, 331439, 5873.704, 14.6795
8871, 330855, 5873.643, 14.6794
8872, 328812, 5873.582, 14.6792
8873, 325739, 5873.521, 14.6791
8874, 323144, 5873.459, 14.6789
8875, 321932, 5873.398, 14.6788
8876, 321314, 5873.337, 14.6786
8877, 320086, 5873.276, 14.6785
8878, 318601, 5873.215, 14.6783
8879, 318595, 5873.154, 14.6781
8880, 320910, 5873.093, 14.6780
8881, 324126, 5873.031, 14.6778
8882, 325967, 5872.970, 14.6777
8883, 325928, 5872.909, 14.6775
8884, 326030, 5872.848, 14.6774
8885, 328792, 5872.787, 14.6772
8886, 334462, 5872.726, 14.6771
8887, 340389, 5872.665, 14.6769
8888, 343296, 5872.604, 14.6768
8889, 342185, 5872.542, 14.6766
8890, 339031, 5872.481, 14.6765
8891, 336645, 5872.420, 14.6763
8892, 336128, 5872.359, 14.6762
8893, 336484, 5872.298, 14.6760
8894, 336235, 5872.237, 14.6759
8895, 334802, 5872.176, 14.6757
8896, 332391, 5872.114, 14.6755
8897, 329439, 5872.053, 14.6754
8898, 326742, 5871.992, 14.6752
8899, 325467, 5871.931, 14.6751
8900, 326108, 5871.870, 14.6749
8901, 327553, 5871.809, 14.6748
8902, 328264, 5871.748, 14.6746
8903, 328511, 5871.687, 14.6745
8904, 330402, 5871.625, 14.6743
8905, 335033, 5871.564, 14.6742
8906, 340534, 5871.503, 14.6740
8907, 344003, 5871.442, 14.6739
8908, 344882, 5871.381, 14.6737
8909, 345279, 5871.320, 14.6736
8910, 347121, 5871.259, 14.6734
8911, 350105, 5871.197, 14.6733
8912, 352496, 5871.136, 14.6731
8913, 352859, 5871.075, 14.6730
8914, 350718, 5871.014, 14.6728
8915, 346533, 5870.953, 14.6726
8916, 341641, 5870.892, 14.6725
8917, 337505, 5870.831, 14.6723
8918, 334509, 5870.770, 14.6722
8919, 332028, 5870.708, 14.6720
8920, 329957, 5870.647, 14.6719
8921, 329348, 5870.586, 14.6717
8922, 331109, 5870.525, 14.6716
8923, 334824, 5870.464, 14.6714
8924, 339265, 5870.403, 14.6713
8925, 343144, 5870.342, 14.6711
8926, 344851, 5870.280, 14.6710
8927, 342894, 5870.219, 14.6708
8928, 338020, 5870.158, 14.6707
8929, 333982, 5870.097, 14.6705
8930, 334349, 5870.036, 14.6704
8931, 338600, 5869.975, 14.6702
8932, 342752, 5869.914, 14.6700
8933, 343856, 5869.853, 14.6699
8934, 342516, 5869.791, 14.6697
8935, 340951, 5869.730, 14.6696
8936, 340222, 5869.669, 14.6694
8937, 339975, 5869.608, 14.6693
8938, 339596, 5869.547, 14.6691
8939, 338617, 5869.486, 14.6690
8940, 336808, 5869.425, 14.6688
8941, 334736, 5869.364, 14.6687
8942, 333666, 5869.302, 14.6685
8943, 334026, 5869.241, 14.6684
8944, 334508, 5869.180, 14.6682
8945, 333593, 5869.119, 14.6681
8946, 331758, 5869.058, 14.6679
8947, 331270, 5868.997, 14.6678
8948, 333654, 5868.936, 14.6676
8949, 338030, 5868.874, 14.6675
8950, 342141, 5868.813, 14.6673
8951, 344508, 5868.752, 14.6671
8952, 345171, 5868.691, 14.6670
8953, 344685, 5868.630, 14.6668
8954, 343027, 5868.569, 14.6667
8955, 339785, 5868.508, 14.6665
8956, 335220, 5868.447, 14.6664
8957, 330757, 5868.385, 14.6662
8958, 328339, 5868.324, 14.6661
8959, 329209, 5868.263, 14.6659
8960, 333070, 5868.202, 14.6658
8961, 338066, 5868.141, 14.6656
8962, 341754, 5868.080, 14.6655
8963, 342742, 5868.019, 14.6653
8964, 341594, 5867.957, 14.6652
8965, 339867, 5867.896, 14.6650
8966, 338335, 5867.835, 14.6649
8967, 336725, 5867.774, 14.6647
8968, 334999, 5867.713, 14.6645
8969, 333799, 5867.652, 14.6644
8970, 333342, 5867.591, 14.6642
8971, 333129, 5867.530, 14.6641
8972, 333373, 5867.468, 14.6639
8973, 335404, 5867.407, 14.6638
8974, 339521, 5867.346, 14.6636
8975, 343654, 5867.285, 14.6635
8976, 345803, 5867.224, 14.6633
8977, 346906, 5867.163, 14.6632
8978, 349420, 5867.102, 14.6630
8979, 353510, 5867.040, 14.6629
8980, 356779, 5866.979, 14.6627
8981, 357803, 5866.918, 14.6626
8982, 357946, 5866.857, 14.6624
8983, 359207, 5866.796, 14.6623
8984, 362115, 5866.735, 14.6621
8985, 366245, 5866.674, 14.6620
8986, 370911, 5866.613, 14.6618
8987, 374376, 5866.551, 14.6616
8988, 374164, 5866.490, 14.6615
8989, 369738, 5866.429, 14.6613
8990, 363962, 5866.368, 14.6612
8991, 360645, 5866.307, 14.6610
8992, 361095, 5866.246, 14.6609
8993, 363769, 5866.185, 14.6607
8994, 366452, 5866.123, 14.6606
8995, 367937, 5866.062, 14.6604
8996, 368296, 5866.001, 14.6603
8997, 368382, 5865.940, 14.6601
8998, 368688, 5865.879, 14.6600
8999, 368515, 5865.818, 14.6598
9000, 367013, 5865.757, 14.6597
9001, 364971, 5865.696, 14.6595
9002, 363896, 5865.634, 14.6594
9003, 362998, 5865.573, 14.6592
9004, 359356, 5865.512, 14.6590
9005, 352393, 5865.451, 14.6589
9006, 346073, 5865.390, 14.6587
9007, 344523, 5865.329, 14.6586
9008, 346914, 5865.268, 14.6584
9009, 349031, 5865.206, 14.6583
9010, 348942, 5865.145, 14.6581
9011, 348532, 5865.084, 14.6580
9012, 349797, 5865.023, 14.6578
9013, 352206, 5864.962, 14.6577
9014, 354002, 5864.901, 14.6575
9015, 353983, 5864.840, 14.6574
9016, 351443, 5864.779, 14.6572
9017, 346199, 5864.717, 14.6571
9018, 339531, 5864.656, 14.6569
9019, 333846, 5864.595, 14.6568
9020, 330622, 5864.534, 14.6566
9021, 329403, 5864.473, 14.6564
9022, 329020, 5864.412, 14.6563
9023, 328952, 5864.351, 14.6561
9024, 329513, 5864.289, 14.6560
9025, 331604, 5864.228, 14.6558
9026, 336039, 5864.167, 14.6557
9027, 341926, 5864.106, 14.6555
9028, 346087, 5864.045, 14.6554
9029, 345945, 5863.984, 14.6552
9030, 343138, 5863.923, 14.6551
9031, 342386, 5863.862, 14.6549
9032, 346111, 5863.800, 14.6548
9033, 351744, 5863.739, 14.6546
9034, 355115, 5863.678, 14.6545
9035, 354919, 5863.617, 14.6543
9036, 352814, 5863.556, 14.6542
9037, 350632, 5863.495, 14.6540
9038, 349168, 5863.434, 14.6539
9039, 348992, 5863.372, 14.6537
9040, 350715, 5863.311, 14.6535
9041, 354015, 5863.250, 14.6534
9042, 357172, 5863.189, 14.6532
9043, 357979, 5863.128, 14.6531
9044, 355334, 5863.067, 14.6529
9045, 350230, 5863.006, 14.6528
9046, 345089, 5862.945, 14.6526
9047, 341567, 5862.883, 14.6525
9048, 339139, 5862.822, 14.6523
9049, 336341, 5862.761, 14.6522
9050, 332922, 5862.700, 14.6520
9051, 329789, 5862.639, 14.6519
9052, 327360, 5862.578, 14.6517
9053, 325618, 5862.517, 14.6516
9054, 325627, 5862.455, 14.6514
9055, 328970, 5862.394, 14.6513
9056, 335023, 5862.333, 14.6511
9057, 340448, 5862.272, 14.6509
9058, 342375, 5862.211, 14.6508
9059, 340925, 5862.150, 14.6506
9060, 338168, 5862.089, 14.6505
9061, 336220, 5862.028, 14.6503
9062, 336995, 5861.966, 14.6502
9063, 341573, 5861.905, 14.6500
9064, 348122, 5861.844, 14.6499
9065, 352080, 5861.783, 14.6497
9066, 350538, 5861.722, 14.6496
9067, 345631, 5861.661, 14.6494
9068, 341960, 5861.600, 14.6493
9069, 341500, 5861.538, 14.6491
9070, 342655, 5861.477, 14.6490
9071, 343285, 5861.416, 14.6488
9072, 342515, 5861.355, 14.6487
9073, 340182, 5861.294, 14.6485
9074, 336708, 5861.233, 14.6484
9075, 333571, 5861.172, 14.6482
9076, 332046, 5861.111, 14.6480
9077, 331548, 5861.049, 14.6479
9078, 330824, 5860.988, 14.6477
9079, 330575, 5860.927, 14.6476
9080, 332780, 5860.866, 14.6474
9081, 337230, 5860.805, 14.6473
9082, 340823, 5860.744, 14.6471
9083, 341002, 5860.683, 14.6470
9084, 338207, 5860.621, 14.6468
9085, 334501, 5860.560, 14.6467
9086, 331719, 5860.499, 14.6465
9087, 331710, 5860.438, 14.6464
9088, 336008, 5860.377, 14.6462
9089, 343354, 5860.316, 14.6461
9090, 349061, 5860.255, 14.6459
9091, 349207, 5860.194, 14.6458
9092, 345013, 5860.132, 14.6456
9093, 341280, 5860.071, 14.6454
9094, 340739, 5860.010, 14.6453
9095, 341669, 5859.949, 14.6451
9096, 341229, 5859.888, 14.6450
9097, 339215, 5859.827, 14.6448
9098, 337530, 5859.766, 14.6447
9099, 337105, 5859.704, 14.6445
9100, 336958, 5859.643, 14.6444
9101, 336357, 5859.582, 14.6442
9102, 336711, 5859.521, 14.6441
9103, 340437, 5859.460, 14.6439
9104, 348088, 5859.399, 14.6438
9105, 357302, 5859.338, 14.6436
9106, 364774, 5859.277, 14.6435
9107, 368707, 5859.215, 14.6433
9108, 368914, 5859.154, 14.6432
9109, 365363, 5859.093, 14.6430
9110, 357914, 5859.032, 14.6429
9111, 347636, 5858.971, 14.6427
9112, 337318, 5858.910, 14.6425
9113, 329898, 5858.849, 14.6424
9114, 326657, 5858.787, 14.6422
9115, 327198, 5858.726, 14.6421
9116, 330658, 5858.665, 14.6419
9117, 336385, 5858.604, 14.6418
9118, 343519, 5858.543, 14.6416
9119, 350370, 5858.482, 14.6415
9120, 354681, 5858.421, 14.6413
9121, 355104, 5858.360, 14.6412
9122, 352828, 5858.298, 14.6410
9123, 351178, 5858.237, 14.6409
9124, 352615, 5858.176, 14.6407
9125, 356186, 5858.115, 14.6406
9126, 358818, 5858.054, 14.6404
9127, 358993, 5857.993, 14.6403
9128, 357958, 5857.932, 14.6401
9129, 357179, 5857.871, 14.6399
9130, 356277, 5857.809, 14.6398
9131, 354449, 5857.748, 14.6396
9132, 352545, 5857.687, 14.6395
9133, 352113, 5857.626, 14.6393
9134, 353000, 5857.565, 14.6392
9135, 353407, 5857.504, 14.6390
9136, 352271, 5857.443, 14.6389
9137, 350374, 5857.381, 14.6387
9138, 349173, 5857.320, 14.6386
9139, 349619, 5857.259, 14.6384
9140, 352098, 5857.198, 14.6383
9141, 356195, 5857.137, 14.6381
9142, 360131, 5857.076, 14.6380
9143, 361574, 5857.015, 14.6378
9144, 359767, 5856.954, 14.6377
9145, 356267, 5856.892, 14.6375
9146, 353204, 5856.831, 14.6374
9147, 351461, 5856.770, 14.6372
9148, 350925, 5856.709, 14.6370
9149, 351531, 5856.648, 14.6369
9150, 352996, 5856.587, 14.6367
9151, 353972, 5856.526, 14.6366
9152, 352714, 5856.464, 14.6364
9153, 349022, 5856.403, 14.6363
9154, 345046, 5856.342, 14.6361
9155, 343780, 5856.281, 14.6360
9156, 346542, 5856.220, 14.6358
9157, 351640, 5856.159, 14.6357
9158, 355349, 5856.098, 14.6355
9159, 354698, 5856.037, 14.6354
9160, 350033, 5855.975, 14.6352
9161, 344892, 5855.914, 14.6351
9162, 342920, 5855.853, 14.6349
9163, 344649, 5855.792, 14.6348
9164, 347327, 5855.731, 14.6346
9165, 347628, 5855.670, 14.6344
9166, 344293, 5855.609, 14.6343
9167, 338468, 5855.547, 14.6341
9168, 332410, 5855.486, 14.6340
9169, 328218, 5855.425, 14.6338
9170, 327216, 5855.364, 14.6337
9171, 329654, 5855.303, 14.6335
9172, 334562, 5855.242, 14.6334
9173, 339904, 5855.181, 14.6332
9174, 343242, 5855.120, 14.6331
9175, 342991, 5855.058, 14.6329
9176, 339771, 5854.997, 14.6328
9177, 336543, 5854.936, 14.6326
9178, 336542, 5854.875, 14.6325
9179, 340339, 5854.814, 14.6323
9180, 345086, 5854.753, 14.6322
9181, 347247, 5854.692, 14.6320
9182, 346048, 5854.630, 14.6319
9183, 343826, 5854.569, 14.6317
9184, 343057, 5854.508, 14.6315
9185, 343673, 5854.447, 14.6314
9186, 343606, 5854.386, 14.6312
9187, 341456, 5854.325, 14.6311
9188, 338148, 5854.264, 14.6309
9189, 336157, 5854.203, 14.6308
9190, 337559, 5854.141, 14.6306
9191, 342532, 5854.080, 14.6305
9192, 349091, 5854.019, 14.6303
9193, 354172, 5853.958, 14.6302
9194, 355689, 5853.897, 14.6300
9195, 354078, 5853.836, 14.6299
9196, 351686, 5853.775, 14.6297
9197, 350403, 5853.713, 14.6296
9198, 350160, 5853.652, 14.6294
9199, 349860, 5853.591, 14.6293
9200, 349227, 5853.530, 14.6291
9201, 349036, 5853.469, 14.6289
9202, 349926, 5853.408, 14.6288
9203, 351813, 5853.347, 14.6286
9204, 354332, 5853.286, 14.6285
9205, 356749, 5853.224, 14.6283
9206, 357299, 5853.163, 14.6282
9207, 354114, 5853.102, 14.6280
9208, 347829, 5853.041, 14.6279
9209, 342314, 5852.980, 14.6277
9210, 341307, 5852.919, 14.6276
9211, 344620, 5852.858, 14.6274
9212, 348940, 5852.796, 14.6273
9213, 352050, 5852.735, 14.6271
9214, 354598, 5852.674, 14.6270
9215, 357560, 5852.613, 14.6268
9216, 360004, 5852.552, 14.6267
9217, 360621, 5852.491, 14.6265
9218, 360074, 5852.430, 14.6264
9219, 360193, 5852.369, 14.6262
9220, 361371, 5852.307, 14.6260
9221, 362206, 5852.246, 14.6259
9222, 361424, 5852.185, 14.6257
9223, 358929, 5852.124, 14.6256
9224, 355165, 5852.063, 14.6254
9225, 350794, 5852.002, 14.6253
9226, 347040, 5851.941, 14.6251
9227, 345006, 5851.879, 14.6250
9228, 344301, 5851.818, 14.6248
9229, 343441, 5851.757, 14.6247
9230, 341901, 5851.696, 14.6245
9231, 340697, 5851.635, 14.6244
9232, 340460, 5851.574, 14.6242
9233, 340071, 5851.513, 14.6241
9234, 337854, 5851.452, 14.6239
9235, 333331, 5851.390, 14.6238
9236, 327275, 5851.329, 14.6236
9237, 321126, 5851.268, 14.6234
9238, 317118, 5851.207, 14.6233
9239, 317794, 5851.146, 14.6231
9240, 323756, 5851.085, 14.6230
9241, 332126, 5851.024, 14.6228
9242, 338531, 5850.962, 14.6227
9243, 340703, 5850.901, 14.6225
9244, 339587, 5850.840, 14.6224
9245, 337318, 5850.779, 14.6222
9246, 335344, 5850.718, 14.6221
9247, 334427, 5850.657, 14.6219
9248, 335160, 5850.596, 14.6218
9249, 337732, 5850.535, 14.6216
9250, 341613, 5850.473, 14.6215
9251, 345795, 5850.412, 14.6213
9252, 348966, 5850.351, 14.6212
9253, 349673, 5850.290, 14.6210
9254, 347233, 5850.229, 14.6209
9255, 342820, 5850.168, 14.6207
9256, 338930, 5850.107, 14.6205
9257, 337145, 5850.045, 14.6204
9258, 336779, 5849.984, 14.6202
9259, 336033, 5849.923, 14.6201
9260, 334092, 5849.862, 14.6199
9261, 331743, 5849.801, 14.6198
9262, 330488, 5849.740, 14.6196
9263, 331619, 5849.679, 14.6195
9264, 335699, 5849.618, 14.6193
9265, 341973, 5849.556, 14.6192
9266, 348070, 5849.495, 14.6190
9267, 351018, 5849.434, 14.6189
9268, 349234, 5849.373, 14.6187
9269, 343665, 5849.312, 14.6186
9270, 336929, 5849.251, 14.6184
9271, 331505, 5849.190, 14.6183
9272, 328665, 5849.128, 14.6181
9273, 328484, 5849.067, 14.6179
9274, 330069, 5849.006, 14.6178
9275, 331940, 5848.945, 14.6176
9276, 333073, 5848.884, 14.6175
9277, 334009, 5848.823, 14.6173
9278, 336284, 5848.762, 14.6172
9279, 340187, 5848.701, 14.6170
9280, 343803, 5848.639, 14.6169
9281, 345217, 5848.578, 14.6167
9282, 345172, 5848.517, 14.6166
9283, 346142, 5848.456, 14.6164
9284, 348661, 5848.395, 14.6163
9285, 350216, 5848.334, 14.6161
9286, 348629, 5848.273, 14.6160
9287, 345386, 5848.211, 14.6158
9288, 344319, 5848.150, 14.6157
9289, 347334, 5848.089, 14.6155
9290, 352417, 5848.028, 14.6154
9291, 355641, 5847.967, 14.6152
9292, 354400, 5847.906, 14.6150
9293, 348962, 5847.845, 14.6149
9294, 341796, 5847.784, 14.6147
9295, 335574, 5847.722, 14.6146
9296, 331367, 5847.661, 14.6144
9297, 328632, 5847.600, 14.6143
9298, 326648, 5847.539, 14.6141
9299, 325149, 5847.478, 14.6140
9300, 323443, 5847.417, 14.6138
9301, 320507, 5847.356, 14.6137
9302, 317153, 5847.294, 14.6135
9303, 316835, 5847.233, 14.6134
9304, 322204, 5847.172, 14.6132
9305, 331165, 5847.111, 14.6131
9306, 338418, 5847.050, 14.6129
9307, 341262, 5846.989, 14.6128
9308, 342112, 5846.928, 14.6126
9309, 344691, 5846.867, 14.6124
9310, 349407, 5846.805, 14.6123
9311, 353554, 5846.744, 14.6121
9312, 354639, 5846.683, 14.6120
9313, 352113, 5846.622, 14.6118
9314, 346752, 5846.561, 14.6117
9315, 340126, 5846.500, 14.6115
9316, 334598, 5846.439, 14.6114
9317, 332311, 5846.378, 14.6112
9318, 333442, 5846.316, 14.6111
9319, 335922, 5846.255, 14.6109
9320, 337308, 5846.194, 14.6108
9321, 336792, 5846.133, 14.6106
9322, 335347, 5846.072, 14.6105
9323, 334324, 5846.011, 14.6103
9324, 334325, 5845.950, 14.6102
9325, 335296, 5845.888, 14.6100
9326, 336995, 5845.827, 14.6099
9327, 338797, 5845.766, 14.6097
9328, 339658, 5845.705, 14.6095
9329, 339540, 5845.644, 14.6094
9330, 340814, 5845.583, 14.6092
9331, 346294, 5845.522, 14.6091
9332, 354795, 5845.461, 14.6089
9333, 360456, 5845.399, 14.6088
9334, 358706, 5845.338, 14.6086
9335, 351973, 5845.277, 14.6085
9336, 346876, 5845.216, 14.6083
9337, 346100, 5845.155, 14.6082
9338, 345928, 5845.094, 14.6080
9339, 342247, 5845.033, 14.6079
9340, 335888, 5844.971, 14.6077
9341, 330501, 5844.910, 14.6076
9342, 327911, 5844.849, 14.6074
9343, 327953, 5844.788, 14.6073
9344, 330890, 5844.727, 14.6071
9345, 336897, 5844.666, 14.6069
9346, 343939, 5844.605, 14.6068
9347, 348964, 5844.544, 14.6066
9348, 351286, 5844.482, 14.6065
9349, 352674, 5844.421, 14.6063
9350, 353984, 5844.360, 14.6062
9351, 353866, 5844.299, 14.6060
9352, 351301, 5844.238, 14.6059
9353, 347588, 5844.177, 14.6057
9354, 344769, 5844.116, 14.6056
9355, 343222, 5844.054, 14.6054
9356, 341883, 5843.993, 14.6053
9357, 340260, 5843.932, 14.6051
9358, 339421, 5843.871, 14.6050
9359, 340902, 5843.810, 14.6048
9360, 344850, 5843.749, 14.6047
9361, 349401, 5843.688, 14.6045
9362, 352357, 5843.627, 14.6044
9363, 353574, 5843.565, 14.6042
9364, 354794, 5843.504, 14.6040
9365, 356732, 5843.443, 14.6039
9366, 357706, 5843.382, 14.6037
9367, 356380, 5843.321, 14.6036
9368, 354526, 5843.260, 14.6034
9369, 354847, 5843.199, 14.6033
9370, 356653, 5843.137, 14.6031
9371, 356256, 5843.076, 14.6030
9372, 352126, 5843.015, 14.6028
9373, 347514, 5842.954, 14.6027
9374, 347009, 5842.893, 14.6025
9375, 352026, 5842.832, 14.6024
9376, 360383, 5842.771, 14.6022
9377, 368624, 5842.710, 14.6021
9378, 373589, 5842.648, 14.6019
9379, 373352, 5842.587, 14.6018
9380, 368638, 5842.526, 14.6016
9381, 362886, 5842.465, 14.6014
9382, 359333, 5842.404, 14.6013
9383, 357868, 5842.343, 14.6011
9384, 355554, 5842.282, 14.6010
9385, 350291, 5842.220, 14.6008
9386, 343325, 5842.159, 14.6007
9387, 338127, 5842.098, 14.6005
9388, 336983, 5842.037, 14.6004
9389, 338620, 5841.976, 14.6002
9390, 339319, 5841.915, 14.6001
9391, 336830, 5841.854, 14.5999
9392, 333048, 5841.793, 14.5998
9393, 332064, 5841.731, 14.5996
9394, 335750, 5841.670, 14.5995
9395, 342438, 5841.609, 14.5993
9396, 349819, 5841.548, 14.5992
9397, 357189, 5841.487, 14.5990
9398, 364070, 5841.426, 14.5989
9399, 368665, 5841.365, 14.5987
9400, 369624, 5841.303, 14.5985
9401, 368249, 5841.242, 14.5984
9402, 366919, 5841.181, 14.5982
9403, 365807, 5841.120, 14.5981
9404, 363074, 5841.059, 14.5979
9405, 358265, 5840.998, 14.5978
9406, 353571, 5840.937, 14.5976
9407, 351226, 5840.876, 14.5975
9408, 351234, 5840.814, 14.5973
9409, 352366, 5840.753, 14.5972
9410, 353956, 5840.692, 14.5970
9411, 355627, 5840.631, 14.5969
9412, 356268, 5840.570, 14.5967
9413, 354764, 5840.509, 14.5966
9414, 351563, 5840.448, 14.5964
9415, 348357, 5840.386, 14.5963
9416, 345971, 5840.325, 14.5961
9417, 343471, 5840.264, 14.5959
9418, 339769, 5840.203, 14.5958
9419, 335396, 5840.142, 14.5956
9420, 331860, 5840.081, 14.5955
9421, 329534, 5840.020, 14.5953
9422, 327397, 5839.959, 14.5952
9423, 325321, 5839.897, 14.5950
9424, 325419, 5839.836, 14.5949
9425, 329719, 5839.775, 14.5947
9426, 336747, 5839.714, 14.5946
9427, 342102, 5839.653, 14.5944
9428, 343007, 5839.592, 14.5943
9429, 341089, 5839.531, 14.5941
9430, 339837, 5839.469, 14.5940
9431, 340487, 5839.408, 14.5938
9432, 341706, 5839.347, 14.5937
9433, 342479, 5839.286, 14.5935
9434, 343351, 5839.225, 14.5934
9435, 344642, 5839.164, 14.5932
9436, 345151, 5839.103, 14.5930
9437, 343677, 5839.042, 14.5929
9438, 340940, 5838.980, 14.5927
9439, 338940, 5838.919, 14.5926
9440, 338569, 5838.858, 14.5924
9441, 338631, 5838.797, 14.5923
9442, 337398, 5838.736, 14.5921
9443, 334649, 5838.675, 14.5920
9444, 331835, 5838.614, 14.5918
9445, 330465, 5838.552, 14.5917
9446, 330790, 5838.491, 14.5915
9447, 332192, 5838.430, 14.5914
9448, 334267, 5838.369, 14.5912
9449, 336827, 5838.308, 14.5911
9450, 339160, 5838.247, 14.5909
9451, 340356, 5838.186, 14.5908
9452, 340563, 5838.125, 14.5906
9453, 340982, 5838.063, 14.5904
9454, 342175, 5838.002, 14.5903
9455, 343446, 5837.941, 14.5901
9456, 344567, 5837.880, 14.5900
9457, 346990, 5837.819, 14.5898
9458, 351995, 5837.758, 14.5897
9459, 358328, 5837.697, 14.5895
9460, 363034, 5837.635, 14.5894
9461, 364293, 5837.574, 14.5892
9462, 362156, 5837.513, 14.5891
9463, 357076, 5837.452, 14.5889
9464, 349763, 5837.391, 14.5888
9465, 342567, 5837.330, 14.5886
9466, 338743, 5837.269, 14.5885
9467, 339221, 5837.208, 14.5883
9468, 341506, 5837.146, 14.5882
9469, 342976, 5837.085, 14.5880
9470, 344072, 5837.024, 14.5879
9471, 346887, 5836.963, 14.5877
9472, 351605, 5836.902, 14.5875
9473, 356109, 5836.841, 14.5874
9474, 358734, 5836.780, 14.5872
9475, 359726, 5836.718, 14.5871
9476, 359903, 5836.657, 14.5869
9477, 359465, 5836.596, 14.5868
9478, 358758, 5836.535, 14.5866
9479, 358912, 5836.474, 14.5865
9480, 360573, 5836.413, 14.5863
9481, 362588, 5836.352, 14.5862
9482, 363114, 5836.291, 14.5860
9483, 361894, 5836.229, 14.5859
9484, 360357, 5836.168, 14.5857
9485, 359323, 5836.107, 14.5856
9486, 357831, 5836.046, 14.5854
9487, 355148, 5835.985, 14.5853
9488, 352938, 5835.924, 14.5851
9489, 353705, 5835.863, 14.5849
9490, 357152, 5835.802, 14.5848
9491, 360068, 5835.740, 14.5846
9492, 360652, 5835.679, 14.5845
9493, 361057, 5835.618, 14.5843
9494, 363744, 5835.557, 14.5842
9495, 366717, 5835.496, 14.5840
9496, 365206, 5835.435, 14.5839
9497, 357972, 5835.374, 14.5837
9498, 349082, 5835.312, 14.5836
9499, 342607, 5835.251, 14.5834
9500, 338303, 5835.190, 14.5833
9501, 334341, 5835.129, 14.5831
9502, 331984, 5835.068, 14.5830
9503, 334455, 5835.007, 14.5828
9504, 341814, 5834.946, 14.5827
9505, 349787, 5834.885, 14.5825
9506, 354120, 5834.823, 14.5824
9507, 354192, 5834.762, 14.5822
9508, 351818, 5834.701, 14.5820
9509, 348432, 5834.640, 14.5819
9510, 344719, 5834.579, 14.5817
9511, 341870, 5834.518, 14.5816
9512, 341569, 5834.457, 14.5814
9513, 344515, 5834.395, 14.5813
9514, 349463, 5834.334, 14.5811
9515, 353959, 5834.273, 14.5810
9516, 356194, 5834.212, 14.5808
9517, 356361, 5834.151, 14.5807
9518, 356078, 5834.090, 14.5805
9519, 356403, 5834.029, 14.5804
9520, 356934, 5833.968, 14.5802
9521, 357194, 5833.906, 14.5801
9522, 357983, 5833.845, 14.5799
9523, 360340, 5833.784, 14.5798
9524, 363784, 5833.723, 14.5796
9525, 366805, 5833.662, 14.5794
9526, 368639, 5833.601, 14.5793
9527, 369158, 5833.540, 14.5791
9528, 367537, 5833.478, 14.5790
9529, 363070, 5833.417, 14.5788
9530, 357304, 5833.356, 14.5787
9531, 353227, 5833.295, 14.5785
9532, 351774, 5833.234, 14.5784
9533, 351103, 5833.173, 14.5782
9534, 349976, 5833.112, 14.5781
9535, 349478, 5833.051, 14.5779
9536, 350284, 5832.989, 14.5778
9537, 350852, 5832.928, 14.5776
9538, 350457, 5832.867, 14.5775
9539, 351703, 5832.806, 14.5773
9540, 356979, 5832.745, 14.5772
9541, 363936, 5832.684, 14.5770
9542, 367939, 5832.623, 14.5768
9543, 368324, 5832.561, 14.5767
9544, 368529, 5832.500, 14.5765
9545, 369960, 5832.439, 14.5764
9546, 369736, 5832.378, 14.5762
9547, 365854, 5832.317, 14.5761
9548, 361069, 5832.256, 14.5759
9549, 359242, 5832.195, 14.5758
9550, 360371, 5832.134, 14.5756
9551, 361906, 5832.072, 14.5755
9552, 363194, 5832.011, 14.5753
9553, 365635, 5831.950, 14.5752
9554, 369296, 5831.889, 14.5750
9555, 372139, 5831.828, 14.5749
9556, 372437, 5831.767, 14.5747
9557, 369889, 5831.706, 14.5746
9558, 364688, 5831.644, 14.5744
9559, 357823, 5831.583, 14.5743
9560, 352279, 5831.522, 14.5741
9561, 351392, 5831.461, 14.5739
9562, 355159, 5831.400, 14.5738
9563, 359947, 5831.339, 14.5736
9564, 362597, 5831.278, 14.5735
9565, 363199, 5831.217, 14.5733
9566, 363176, 5831.155, 14.5732
9567, 362637, 5831.094, 14.5730
9568, 361150, 5831.033, 14.5729
9569, 359576, 5830.972, 14.5727
9570, 359265, 5830.911, 14.5726
9571, 360134, 5830.850, 14.5724
9572, 361289, 5830.789, 14.5723
9573, 363012, 5830.727, 14.5721
9574, 366138, 5830.666, 14.5720
9575, 369353, 5830.605, 14.5718
9576, 369086, 5830.544, 14.5717
9577, 363271, 5830.483, 14.5715
9578, 354269, 5830.422, 14.5713
9579, 346891, 5830.361, 14.5712
9580, 343813, 5830.300, 14.5710
9581, 343791, 5830.238, 14.5709
9582, 344141, 5830.177, 14.5707
9583, 343852, 5830.116, 14.5706
9584, 343727, 5830.055, 14.5704
9585, 344270, 5829.994, 14.5703
9586, 344606, 5829.933, 14.5701
9587, 343606, 5829.872, 14.5700
9588, 341126, 5829.810, 14.5698
9589, 337649, 5829.749, 14.5697
9590, 333408, 5829.688, 14.5695
9591, 328770, 5829.627, 14.5694
9592, 325006, 5829.566, 14.5692
9593, 323666, 5829.505, 14.5691
9594, 325225, 5829.444, 14.5689
9595, 329348, 5829.383, 14.5688
9596, 336211, 5829.321, 14.5686
9597, 346013, 5829.260, 14.5684
9598, 356788, 5829.199, 14.5683
9599, 364547, 5829.138, 14.5681
9600, 367022, 5829.077, 14.5680
9601, 366238, 5829.016, 14.5678
9602, 365815, 5828.955, 14.5677
9603, 366471, 5828.893, 14.5675
9604, 365971, 5828.832, 14.5674
9605, 363271, 5828.771, 14.5672
9606, 360599, 5828.710, 14.5671
9607, 360852, 5828.649, 14.5669
9608, 364547, 5828.588, 14.5668
9609, 370219, 5828.527, 14.5666
9610, 376423, 5828.466, 14.5665
9611, 381908, 5828.404, 14.5663
9612, 384666, 5828.343, 14.5662
9613, 382639, 5828.282, 14.5660
9614, 375618, 5828.221, 14.5658
9615, 365627, 5828.160, 14.5657
9616, 355186, 5828.099, 14.5655
9617, 345793, 5828.038, 14.5654
9618, 338091, 5827.976, 14.5652
9619, 332717, 5827.915, 14.5651
9620, 330467, 5827.854, 14.5649
9621, 331724, 5827.793, 14.5648
9622, 335868, 5827.732, 14.5646
9623, 341172, 5827.671, 14.5645
9624, 345474, 5827.610, 14.5643
9625, 347440, 5827.549, 14.5642
9626, 347350, 5827.487, 14.5640
9627, 346624, 5827.426, 14.5639
9628, 346744, 5827.365, 14.5637
9629, 348661, 5827.304, 14.5636
9630, 352651, 5827.243, 14.5634
9631, 357992, 5827.182, 14.5633
9632, 363015, 5827.121, 14.5631
9633, 366315, 5827.059, 14.5629
9634, 367962, 5826.998, 14.5628
9635, 368801, 5826.937, 14.5626
9636, 368593, 5826.876, 14.5625
9637, 366046, 5826.815, 14.5623
9638, 361117, 5826.754, 14.5622
9639, 355990, 5826.693, 14.5620
9640, 352685, 5826.632, 14.5619
9641, 350632, 5826.570, 14.5617
9642, 348100, 5826.509, 14.5616
9643, 345423, 5826.448, 14.5614
9644, 344806, 5826.387, 14.5613
9645, 346727, 5826.326, 14.5611
9646, 348556, 5826.265, 14.5610
9647, 347897, 5826.204, 14.5608
9648, 345794, 5826.142, 14.5607
9649, 345124, 5826.081, 14.5605
9650, 346656, 5826.020, 14.5603
9651, 348507, 5825.959, 14.5602
9652, 349144, 5825.898, 14.5600
9653, 349136, 5825.837, 14.5599
9654, 349590, 5825.776, 14.5597
9655, 350435, 5825.715, 14.5596
9656, 351091, 5825.653, 14.5594
9657, 351831, 5825.592, 14.5593
9658, 353416, 5825.531, 14.5591
9659, 355798, 5825.470, 14.5590
9660, 357933, 5825.409, 14.5588
9661, 358788, 5825.348, 14.5587
9662, 358086, 5825.287, 14.5585
9663, 356218, 5825.225, 14.5584
9664, 353764, 5825.164, 14.5582
9665, 351097, 5825.103, 14.5581
9666, 348476, 5825.042, 14.5579
9667, 346698, 5824.981, 14.5578
9668, 347324, 5824.920, 14.5576
9669, 351324, 5824.859, 14.5574
9670, 357168, 5824.798, 14.5573
9671, 361138, 5824.736, 14.5571
9672, 360328, 5824.675, 14.5570
9673, 355042, 5824.614, 14.5568
9674, 347909, 5824.553, 14.5567
9675, 341129, 5824.492, 14.5565
9676, 335180, 5824.431, 14.5564
9677, 329860, 5824.370, 14.5562
9678, 325804, 5824.309, 14.5561
9679, 324757, 5824.247, 14.5559
9680, 328266, 5824.186, 14.5558
9681, 335808, 5824.125, 14.5556
9682, 344301, 5824.064, 14.5555
9683, 350329, 5824.003, 14.5553
9684, 353179, 5823.942, 14.5552
9685, 354883, 5823.881, 14.5550
9686, 356925, 5823.819, 14.5548
9687, 358036, 5823.758, 14.5547
9688, 356083, 5823.697, 14.5545
9689, 351065, 5823.636, 14.5544
9690, 345027, 5823.575, 14.5542
9691, 339865, 5823.514, 14.5541
9692, 336543, 5823.453, 14.5539
9693, 335600, 5823.392, 14.5538
9694, 336609, 5823.330, 14.5536
9695, 337544, 5823.269, 14.5535
9696, 336605, 5823.208, 14.5533
9697, 334629, 5823.147, 14.5532
9698, 333800, 5823.086, 14.5530
9699, 334021, 5823.025, 14.5529
9700, 332847, 5822.964, 14.5527
9701, 329543, 5822.902, 14.5526
9702, 326837, 5822.841, 14.5524
9703, 327361, 5822.780, 14.5523
9704, 330421, 5822.719, 14.5521
9705, 333866, 5822.658, 14.5519
9706, 337282, 5822.597, 14.5518
9707, 341011, 5822.536, 14.5516
9708, 343283, 5822.475, 14.5515
9709, 341033, 5822.413, 14.5513
9710, 333612, 5822.352, 14.5512
9711, 323901, 5822.291, 14.5510
9712, 315716, 5822.230, 14.5509
9713, 311601, 5822.169, 14.5507
9714, 312649, 5822.108, 14.5506
9715, 318187, 5822.047, 14.5504
9716, 325053, 5821.985, 14.5503
9717, 329125, 5821.924, 14.5501
9718, 328841, 5821.863, 14.5500
9719, 326455, 5821.802, 14.5498
9720, 325246, 5821.741, 14.5497
9721, 326274, 5821.680, 14.5495
9722, 328169, 5821.619, 14.5493
9723, 328936, 5821.558, 14.5492
9724, 327346, 5821.496, 14.5490
9725, 323558, 5821.435, 14.5489
9726, 319233, 5821.374, 14.5487
9727, 316447, 5821.313, 14.5486
9728, 315890, 5821.252, 14.5484
9729, 316623, 5821.191, 14.5483
9730, 317774, 5821.130, 14.5481
9731, 319395, 5821.068, 14.5480
9732, 321189, 5821.007, 14.5478
9733, 321750, 5820.946, 14.5477
9734, 320377, 5820.885, 14.5475
9735, 318689, 5820.824, 14.5474
9736, 318973, 5820.763, 14.5472
9737, 321304, 5820.702, 14.5471
9738, 323810, 5820.641, 14.5469
9739, 325650, 5820.579, 14.5468
9740, 328101, 5820.518, 14.5466
9741, 332166, 5820.457, 14.5464
9742, 336348, 5820.396, 14.5463
9743, 337880, 5820.335, 14.5461
9744, 335808, 5820.274, 14.5460
9745, 332332, 5820.213, 14.5458
9746, 331278, 5820.151, 14.5457
9747, 335262, 5820.090, 14.5455
9748, 343647, 5820.029, 14.5454
9749, 352727, 5819.968, 14.5452
9750, 358434, 5819.907, 14.5451
9751, 359637, 5819.846, 14.5449
9752, 358826, 5819.785, 14.5448
9753, 359131, 5819.724, 14.5446
9754, 360796, 5819.662, 14.5445
9755, 361124, 5819.601, 14.5443
9756, 357954, 5819.540, 14.5442
9757, 352618, 5819.479, 14.5440
9758, 348961, 5819.418, 14.5438
9759, 349655, 5819.357, 14.5437
9760, 353912, 5819.296, 14.5435
9761, 358655, 5819.234, 14.5434
9762, 361231, 5819.173, 14.5432
9763, 360663, 5819.112, 14.5431
9764, 357242, 5819.051, 14.5429
9765, 352280, 5818.990, 14.5428
9766, 348145, 5818.929, 14.5426
9767, 346946, 5818.868, 14.5425
9768, 348063, 5818.807, 14.5423
9769, 348010, 5818.745, 14.5422
9770, 344151, 5818.684, 14.5420
9771, 338273, 5818.623, 14.5419
9772, 335021, 5818.562, 14.5417
9773, 336621, 5818.501, 14.5416
9774, 340578, 5818.440, 14.5414
9775, 342993, 5818.379, 14.5413
9776, 342686, 5818.317, 14.5411
9777, 341098, 5818.256, 14.5409
9778, 339464, 5818.195, 14.5408
9779, 337785, 5818.134, 14.5406
9780, 336090, 5818.073, 14.5405
9781, 334945, 5818.012, 14.5403
9782, 334501, 5817.951, 14.5402
9783, 334409, 5817.890, 14.5400
9784, 335082, 5817.828, 14.5399
9785, 337819, 5817.767, 14.5397
9786, 342870, 5817.706, 14.5396
9787, 348086, 5817.645, 14.5394
9788, 350316, 5817.584, 14.5393
9789, 348066, 5817.523, 14.5391
9790, 342715, 5817.462, 14.5390
9791, 337646, 5817.400, 14.5388
9792, 336049, 5817.339, 14.5387
9793, 338345, 5817.278, 14.5385
9794, 341157, 5817.217, 14.5383
9795, 339896, 5817.156, 14.5382
9796, 333411, 5817.095, 14.5380
9797, 325528, 5817.034, 14.5379
9798, 321312, 5816.973, 14.5377
9799, 322599, 5816.911, 14.5376
9800, 327978, 5816.850, 14.5374
9801, 335663, 5816.789, 14.5373
9802, 344382, 5816.728, 14.5371
9803, 352130, 5816.667, 14.5370
9804, 356677, 5816.606, 14.5368
9805, 357912, 5816.545, 14.5367
9806, 357922, 5816.483, 14.5365
9807, 358110, 5816.422, 14.5364
9808, 357936, 5816.361, 14.5362
9809, 357027, 5816.300, 14.5361
9810, 356385, 5816.239, 14.5359
9811, 356074, 5816.178, 14.5358
9812, 353841, 5816.117, 14.5356
9813, 348349, 5816.056, 14.5354
9814, 342485, 5815.994, 14.5353
9815, 340709, 5815.933, 14.5351
9816, 343443, 5815.872, 14.5350
9817, 346664, 5815.811, 14.5348
9818, 347334, 5815.750, 14.5347
9819, 346770, 5815.689, 14.5345
9820, 347778, 5815.628, 14.5344
9821, 350691, 5815.566, 14.5342
9822, 353775, 5815.505, 14.5341
9823, 355860, 5815.444, 14.5339
9824, 356643, 5815.383, 14.5338
9825, 355354, 5815.322, 14.5336
9826, 351398, 5815.261, 14.5335
9827, 346394, 5815.200, 14.5333
9828, 343729, 5815.139, 14.5332
9829, 345193, 5815.077, 14.5330
9830, 348724, 5815.016, 14.5328
9831, 350094, 5814.955, 14.5327
9832, 346721, 5814.894, 14.5325
9833, 339755, 5814.833, 14.5324
9834, 332737, 5814.772, 14.5322
9835, 328237, 5814.711, 14.5321
9836, 325692, 5814.649, 14.5319
9837, 322731, 5814.588, 14.5318
9838, 318725, 5814.527, 14.5316
9839, 316298, 5814.466, 14.5315
9840, 318474, 5814.405, 14.5313
9841, 324617, 5814.344, 14.5312
9842, 330304, 5814.283, 14.5310
9843, 331484, 5814.222, 14.5309
9844, 328015, 5814.160, 14.5307
9845, 322812, 5814.099, 14.5306
9846, 318551, 5814.038, 14.5304
9847, 316015, 5813.977, 14.5303
9848, 315089, 5813.916, 14.5301
9849, 316036, 5813.855, 14.5299
9850, 319362, 5813.794, 14.5298
9851, 324954, 5813.732, 14.5296
9852, 331637, 5813.671, 14.5295
9853, 337282, 5813.610, 14.5293
9854, 339481, 5813.549, 14.5292
9855, 337233, 5813.488, 14.5290
9856, 332812, 5813.427, 14.5289
9857, 331255, 5813.366, 14.5287
9858, 336257, 5813.305, 14.5286
9859, 345983, 5813.243, 14.5284
9860, 354039, 5813.182, 14.5283
9861, 355615, 5813.121, 14.5281
9862, 352136, 5813.060, 14.5280
9863, 348869, 5812.999, 14.5278
9864, 348507, 5812.938, 14.5277
9865, 348579, 5812.877, 14.5275
9866, 345216, 5812.816, 14.5273
9867, 337895, 5812.754, 14.5272
9868, 329758, 5812.693, 14.5270
9869, 324370, 5812.632, 14.5269
9870, 323132, 5812.571, 14.5267
9871, 324954, 5812.510, 14.5266
9872, 327427, 5812.449, 14.5264
9873, 328796, 5812.388, 14.5263
9874, 329716, 5812.326, 14.5261
9875, 332480, 5812.265, 14.5260
9876, 337656, 5812.204, 14.5258
9877, 342236, 5812.143, 14.5257
9878, 342616, 5812.082, 14.5255
9879, 339034, 5812.021, 14.5254
9880, 335410, 5811.960, 14.5252
9881, 334871, 5811.899, 14.5251
9882, 337244, 5811.837, 14.5249
9883, 341104, 5811.776, 14.5248
9884, 345891, 5811.715, 14.5246
9885, 350661, 5811.654, 14.5244
9886, 352799, 5811.593, 14.5243
9887, 350492, 5811.532, 14.5241
9888, 345881, 5811.471, 14.5240
9889, 343472, 5811.409, 14.5238
9890, 345165, 5811.348, 14.5237
9891, 348639, 5811.287, 14.5235
9892, 351128, 5811.226, 14.5234
9893, 353005, 5811.165, 14.5232
9894, 356350, 5811.104, 14.5231
9895, 361206, 5811.043, 14.5229
9896, 365034, 5810.982, 14.5228
9897, 365846, 5810.920, 14.5226
9898, 364387, 5810.859, 14.5225
9899, 362611, 5810.798, 14.5223
9900, 360984, 5810.737, 14.5222
9901, 358364, 5810.676, 14.5220
9902, 354291, 5810.615, 14.5218
9903, 350176, 5810.554, 14.5217
9904, 347636, 5810.492, 14.5215
9905, 346363, 5810.431, 14.5214
9906, 344558, 5810.370, 14.5212
9907, 341246, 5810.309, 14.5211
9908, 337310, 5810.248, 14.5209
9909, 334324, 5810.187, 14.5208
9910, 333462, 5810.126, 14.5206
9911, 335692, 5810.065, 14.5205
9912, 341416, 5810.003, 14.5203
9913, 348686, 5809.942, 14.5202
9914, 352898, 5809.881, 14.5200
9915, 350284, 5809.820, 14.5199
9916, 341929, 5809.759, 14.5197
9917, 333030, 5809.698, 14.5196
9918, 327796, 5809.637, 14.5194
9919, 326239, 5809.575, 14.5193
9920, 326107, 5809.514, 14.5191
9921, 326340, 5809.453, 14.5189
9922, 327390, 5809.392, 14.5188
9923, 329283, 5809.331, 14.5186
9924, 331153, 5809.270, 14.5185
9925, 332603, 5809.209, 14.5183
9926, 334135, 5809.148, 14.5182
9927, 335868, 5809.086, 14.5180
9928, 337001, 5809.025, 14.5179
9929, 337248, 5808.964, 14.5177
9930, 337848, 5808.903, 14.5176
9931, 339934, 5808.842, 14.5174
9932, 342285, 5808.781, 14.5173
9933, 342185, 5808.720, 14.5171
9934, 339050, 5808.658, 14.5170
9935, 335878, 5808.597, 14.5168
9936, 335892, 5808.536, 14.5167
9937, 338484, 5808.475, 14.5165
9938, 340314, 5808.414, 14.5163
9939, 340291, 5808.353, 14.5162
9940, 341207, 5808.292, 14.5160
9941, 345321, 5808.231, 14.5159
9942, 350506, 5808.169, 14.5157
9943, 352992, 5808.108, 14.5156
9944, 352733, 5808.047, 14.5154
9945, 352995, 5807.986, 14.5153
9946, 354717, 5807.925, 14.5151
9947, 354447, 5807.864, 14.5150
9948, 349265, 5807.803, 14.5148
9949, 341219, 5807.741, 14.5147
9950, 334716, 5807.680, 14.5145
9951, 331130, 5807.619, 14.5144
9952, 328470, 5807.558, 14.5142
9953, 325580, 5807.497, 14.5141
9954, 324002, 5807.436, 14.5139
9955, 325369, 5807.375, 14.5138
9956, 329015, 5807.314, 14.5136
9957, 332946, 5807.252, 14.5134
9958, 335813, 5807.191, 14.5133
9959, 337182, 5807.130, 14.5131
9960, 337072, 5807.069, 14.5130
9961, 336315, 5807.008, 14.5128
9962, 336793, 5806.947, 14.5127
9963, 340188, 5806.886, 14.5125
9964, 346152, 5806.824, 14.5124
9965, 351940, 5806.763, 14.5122
9966, 354184, 5806.702, 14.5121
9967, 351520, 5806.641, 14.5119
9968, 345883, 5806.580, 14.5118
9969, 340960, 5806.519, 14.5116
9970, 339064, 5806.458, 14.5115
9971, 339892, 5806.397, 14.5113
9972, 342412, 5806.335, 14.5112
9973, 346692, 5806.274, 14.5110
9974, 352606, 5806.213, 14.5108
9975, 357682, 5806.152, 14.5107
9976, 358376, 5806.091, 14.5105
9977, 354031, 5806.030, 14.5104
9978, 348220, 5805.969, 14.5102
9979, 345467, 5805.907, 14.5101
9980, 347240, 5805.846, 14.5099
9981, 351222, 5805.785, 14.5098
9982, 353587, 5805.724, 14.5096
9983, 351918, 5805.663, 14.5095
9984, 346992, 5805.602, 14.5093
9985, 342042, 5805.541, 14.5092
9986, 339529, 5805.480, 14.5090
9987, 338815, 5805.418, 14.5089
9988, 338103, 5805.357, 14.5087
9989, 338034, 5805.296, 14.5086
9990, 341024, 5805.235, 14.5084
9991, 346725, 5805.174, 14.5083
9992, 350735, 5805.113, 14.5081
9993, 349366, 5805.052, 14.5079
9994, 343842, 5804.990, 14.5078
9995, 338078, 5804.929, 14.5076
9996, 333910, 5804.868, 14.5075
9997, 330591, 5804.807, 14.5073
9998, 327647, 5804.746, 14.5072
9999, 325652, 5804.685, 14.5070
10000, 324576, 5804.624, 14.5069
10001, 323655, 5804.563, 14.5067
10002, 323028, 5804.501, 14.5066
10003, 323718, 5804.440, 14.5064
10004, 325760, 5804.379, 14.5063
10005, 327838, 5804.318, 14.5061
10006, 328939, 5804.257, 14.5060
10007, 329058, 5804.196, 14.5058
10008, 328209, 5804.135, 14.5057
10009, 326158, 5804.073, 14.5055
10010, 323239, 5804.012, 14.5053
10011, 320231, 5803.951, 14.5052
10012, 317519, 5803.890, 14.5050
10013, 315745, 5803.829, 14.5049
10014, 316870, 5803.768, 14.5047
10015, 322506, 5803.707, 14.5046
10016, 330978, 5803.646, 14.5044
10017, 338256, 5803.584, 14.5043
10018, 342566, 5803.523, 14.5041
10019, 346041, 5803.462, 14.5040
10020, 350693, 5803.401, 14.5038
10021, 354786, 5803.340, 14.5037
10022, 354913, 5803.279, 14.5035
10023, 350256, 5803.218, 14.5034
10024, 342873, 5803.156, 14.5032
10025, 334970, 5803.095, 14.5031
10026, 328059, 5803.034, 14.5029
10027, 324192, 5802.973, 14.5028
10028, 325436, 5802.912, 14.5026
10029, 331433, 5802.851, 14.5024
10030, 338947, 5802.790, 14.5023
10031, 344679, 5802.729, 14.5021
10032, 347699, 5802.667, 14.5020
10033, 348935, 5802.606, 14.5018
10034, 349484, 5802.545, 14.5017
10035, 350238, 5802.484, 14.5015
10036, 352284, 5802.423, 14.5014
10037, 356253, 5802.362, 14.5012
10038, 360969, 5802.301, 14.5011
10039, 363556, 5802.240, 14.5009
10040, 361674, 5802.178, 14.5008
10041, 355922, 5802.117, 14.5006
10042, 349680, 5802.056, 14.5005
10043, 346337, 5801.995, 14.5003
10044, 346854, 5801.934, 14.5002
10045, 350041, 5801.873, 14.5000
10046, 354374, 5801.812, 14.4998
10047, 358567, 5801.750, 14.4997
10048, 360976, 5801.689, 14.4995
10049, 360179, 5801.628, 14.4994
10050, 356688, 5801.567, 14.4992
10051, 352663, 5801.506, 14.4991
10052, 349100, 5801.445, 14.4989
10053, 344514, 5801.384, 14.4988
10054, 337559, 5801.323, 14.4986
10055, 329955, 5801.261, 14.4985
10056, 325218, 5801.200, 14.4983
10057, 324863, 5801.139, 14.4982
10058, 327275, 5801.078, 14.4980
10059, 330074, 5801.017, 14.4979
10060, 332106, 5800.956, 14.4977
10061, 333077, 5800.895, 14.4976
10062, 333014, 5800.833, 14.4974
10063, 332970, 5800.772, 14.4972
10064, 334933, 5800.711, 14.4971
10065, 339768, 5800.650, 14.4969
10066, 345597, 5800.589, 14.4968
10067, 349258, 5800.528, 14.4966
10068, 349368, 5800.467, 14.4965
10069, 347430, 5800.406, 14.4963
10070, 345999, 5800.344, 14.4962
10071, 346315, 5800.283, 14.4960
10072, 347745, 5800.222, 14.4959
10073, 349006, 5800.161, 14.4957
10074, 349622, 5800.100, 14.4956
10075, 350405, 5800.039, 14.4954
10076, 352756, 5799.978, 14.4953
10077, 357355, 5799.916, 14.4951
10078, 363242, 5799.855, 14.4950
10079, 368190, 5799.794, 14.4948
10080, 370307, 5799.733, 14.4947
10081, 369465, 5799.672, 14.4945
10082, 367039, 5799.611, 14.4943
10083, 364434, 5799.550, 14.4942
10084, 362349, 5799.489, 14.4940
10085, 361402, 5799.427, 14.4939
10086, 362361, 5799.366, 14.4937
10087, 364881, 5799.305, 14.4936
10088, 366845, 5799.244, 14.4934
10089, 366123, 5799.183, 14.4933
10090, 362512, 5799.122, 14.4931
10091, 356871, 5799.061, 14.4930
10092, 349174, 5798.999, 14.4928
10093, 339506, 5798.938, 14.4927
10094, 330513, 5798.877, 14.4925
10095, 325938, 5798.816, 14.4924
10096, 325848, 5798.755, 14.4922
10097, 326112, 5798.694, 14.4921
10098, 324318, 5798.633, 14.4919
10099, 323608, 5798.572, 14.4917
10100, 327996, 5798.510, 14.4916
10101, 335855, 5798.449, 14.4914
10102, 341432, 5798.388, 14.4913
10103, 341981, 5798.327, 14.4911
10104, 340042, 5798.266, 14.4910
10105, 338876, 5798.205, 14.4908
10106, 339024, 5798.144, 14.4907
10107, 339828, 5798.082, 14.4905
10108, 341049, 5798.021, 14.4904
10109, 341728, 5797.960, 14.4902
10110, 340281, 5797.899, 14.4901
10111, 337389, 5797.838, 14.4899
10112, 336551, 5797.777, 14.4898
10113, 340090, 5797.716, 14.4896
10114, 346519, 5797.655, 14.4895
10115, 353394, 5797.593, 14.4893
10116, 360480, 5797.532, 14.4892
10117, 367918, 5797.471, 14.4890
10118, 373287, 5797.410, 14.4888
10119, 373529, 5797.349, 14.4887
10120, 369064, 5797.288, 14.4885
10121, 363469, 5797.227, 14.4884
10122, 359538, 5797.165, 14.4882
10123, 357732, 5797.104, 14.4881
10124, 357849, 5797.043, 14.4879
10125, 359682, 5796.982, 14.4878
10126, 361956, 5796.921, 14.4876
10127, 362745, 5796.860, 14.4875
10128, 361147, 5796.799, 14.4873
10129, 357089, 5796.738, 14.4872
10130, 350032, 5796.676, 14.4870
10131, 340118, 5796.615, 14.4869
10132, 330245, 5796.554, 14.4867
10133, 324159, 5796.493, 14.4866
10134, 322097, 5796.432, 14.4864
10135, 320956, 5796.371, 14.4862
10136, 319534, 5796.310, 14.4861
10137, 320541, 5796.248, 14.4859
10138, 325745, 5796.187, 14.4858
10139, 331792, 5796.126, 14.4856
10140, 333616, 5796.065, 14.4855
10141, 330671, 5796.004, 14.4853
10142, 327189, 5795.943, 14.4852
10143, 326821, 5795.882, 14.4850
10144, 329124, 5795.821, 14.4849
10145, 331195, 5795.759, 14.4847
10146, 330954, 5795.698, 14.4846
10147, 328570, 5795.637, 14.4844
10148, 325878, 5795.576, 14.4843
10149, 324759, 5795.515, 14.4841
10150, 325579, 5795.454, 14.4840
10151, 327380, 5795.393, 14.4838
10152, 329744, 5795.331, 14.4837
10153, 333322, 5795.270, 14.4835
10154, 337693, 5795.209, 14.4833
10155, 340205, 5795.148, 14.4832
10156, 338728, 5795.087, 14.4830
10157, 334934, 5795.026, 14.4829
10158, 333006, 5794.965, 14.4827
10159, 335278, 5794.904, 14.4826
10160, 340600, 5794.842, 14.4824
10161, 346442, 5794.781, 14.4823
10162, 350845, 5794.720, 14.4821
10163, 352591, 5794.659, 14.4820
10164, 351656, 5794.598, 14.4818
10165, 349833, 5794.537, 14.4817
10166, 349075, 5794.476, 14.4815
10167, 348900, 5794.414, 14.4814
10168, 347277, 5794.353, 14.4812
10169, 344431, 5794.292, 14.4811
10170, 343513, 5794.231, 14.4809
10171, 346422, 5794.170, 14.4807
10172, 350825, 5794.109, 14.4806
10173, 352685, 5794.048, 14.4804
10174, 350331, 5793.987, 14.4803
10175, 344844, 5793.925, 14.4801
10176, 338158, 5793.864, 14.4800
10177, 332450, 5793.803, 14.4798
10178, 329941, 5793.742, 14.4797
10179, 331063, 5793.681, 14.4795
10180, 333446, 5793.620, 14.4794
10181, 334654, 5793.559, 14.4792
10182, 335400, 5793.497, 14.4791
10183, 338148, 5793.436, 14.4789
10184, 342840, 5793.375, 14.4788
10185, 346137, 5793.314, 14.4786
10186, 345280, 5793.253, 14.4785
10187, 340958, 5793.192, 14.4783
10188, 335724, 5793.131, 14.4782
10189, 331007, 5793.070, 14.4780
10190, 326616, 5793.008, 14.4778
10191, 322462, 5792.947, 14.4777
10192, 319863, 5792.886, 14.4775
10193, 320952, 5792.825, 14.4774
10194, 326389, 5792.764, 14.4772
10195, 333430, 5792.703, 14.4771
10196, 337304, 5792.642, 14.4769
10197, 335940, 5792.580, 14.4768
10198, 332878, 5792.519, 14.4766
10199, 333936, 5792.458, 14.4765
10200, 341107, 5792.397, 14.4763
10201, 351139, 5792.336, 14.4762
10202, 359722, 5792.275, 14.4760
10203, 364962, 5792.214, 14.4759
10204, 366721, 5792.153, 14.4757
10205, 365383, 5792.091, 14.4756
10206, 362669, 5792.030, 14.4754
10207, 361434, 5791.969, 14.4752
10208, 362522, 5791.908, 14.4751
10209, 363122, 5791.847, 14.4749
10210, 360238, 5791.786, 14.4748
10211, 354917, 5791.725, 14.4746
10212, 350948, 5791.663, 14.4745
10213, 349943, 5791.602, 14.4743
10214, 349921, 5791.541, 14.4742
10215, 348849, 5791.480, 14.4740
10216, 347402, 5791.419, 14.4739
10217, 347341, 5791.358, 14.4737
10218, 348641, 5791.297, 14.4736
10219, 349409, 5791.236, 14.4734
10220, 348034, 5791.174, 14.4733
10221, 344584, 5791.113, 14.4731
10222, 340456, 5791.052, 14.4730
10223, 337325, 5790.991, 14.4728
10224, 336289, 5790.930, 14.4727
10225, 337564, 5790.869, 14.4725
10226, 340733, 5790.808, 14.4723
10227, 345132, 5790.747, 14.4722
10228, 349919, 5790.685, 14.4720
10229, 354073, 5790.624, 14.4719
10230, 356688, 5790.563, 14.4717
10231, 357251, 5790.502, 14.4716
10232, 355588, 5790.441, 14.4714
10233, 351997, 5790.380, 14.4713
10234, 347633, 5790.319, 14.4711
10235, 343920, 5790.257, 14.4710
10236, 340934, 5790.196, 14.4708
10237, 337139, 5790.135, 14.4707
10238, 331848, 5790.074, 14.4705
10239, 327236, 5790.013, 14.4704
10240, 326162, 5789.952, 14.4702
10241, 328081, 5789.891, 14.4701
10242, 329042, 5789.830, 14.4699
10243, 326562, 5789.768, 14.4697
10244, 322868, 5789.707, 14.4696
10245, 322041, 5789.646, 14.4694
10246, 325014, 5789.585, 14.4693
10247, 328984, 5789.524, 14.4691
10248, 331140, 5789.463, 14.4690
10249, 331326, 5789.402, 14.4688
10250, 331055, 5789.340, 14.4687
10251, 331573, 5789.279, 14.4685
10252, 333455, 5789.218, 14.4684
10253, 336864, 5789.157, 14.4682
10254, 341274, 5789.096, 14.4681
10255, 345587, 5789.035, 14.4679
10256, 349225, 5788.974, 14.4678
10257, 352571, 5788.913, 14.4676
10258, 355584, 5788.851, 14.4675
10259, 356728, 5788.790, 14.4673
10260, 354601, 5788.729, 14.4672
10261, 350635, 5788.668, 14.4670
10262, 348695, 5788.607, 14.4668
10263, 351205, 5788.546, 14.4667
10264, 356298, 5788.485, 14.4665
10265, 359646, 5788.423, 14.4664
10266, 358715, 5788.362, 14.4662
10267, 354585, 5788.301, 14.4661
10268, 350022, 5788.240, 14.4659
10269, 346869, 5788.179, 14.4658
10270, 345438, 5788.118, 14.4656
10271, 345347, 5788.057, 14.4655
10272, 346108, 5787.996, 14.4653
10273, 347246, 5787.934, 14.4652
10274, 348540, 5787.873, 14.4650
10275, 350231, 5787.812, 14.4649
10276, 352698, 5787.751, 14.4647
10277, 355783, 5787.690, 14.4646
10278, 358559, 5787.629, 14.4644
10279, 359844, 5787.568, 14.4642
10280, 359041, 5787.506, 14.4641
10281, 356522, 5787.445, 14.4639
10282, 353084, 5787.384, 14.4638
10283, 349107, 5787.323, 14.4636
10284, 344601, 5787.262, 14.4635
10285, 340204, 5787.201, 14.4633
10286, 337505, 5787.140, 14.4632
10287, 337723, 5787.079, 14.4630
10288, 340330, 5787.017, 14.4629
10289, 343646, 5786.956, 14.4627
10290, 346615, 5786.895, 14.4626
10291, 349295, 5786.834, 14.4624
10292, 351801, 5786.773, 14.4623
10293, 353808, 5786.712, 14.4621
10294, 355023, 5786.651, 14.4620
10295, 355101, 5786.589, 14.4618
10296, 352930, 5786.528, 14.4617
10297, 347311, 5786.467, 14.4615
10298, 338907, 5786.406, 14.4613
10299, 330449, 5786.345, 14.4612
10300, 324270, 5786.284, 14.4610
10301, 320539, 5786.223, 14.4609
10302, 318446, 5786.162, 14.4607
10303, 317867, 5786.100, 14.4606
10304, 318883, 5786.039, 14.4604
10305, 320875, 5785.978, 14.4603
10306, 323473, 5785.917, 14.4601
10307, 327441, 5785.856, 14.4600
10308, 333087, 5785.795, 14.4598
10309, 338608, 5785.734, 14.4597
10310, 341827, 5785.672, 14.4595
10311, 343115, 5785.611, 14.4594
10312, 344662, 5785.550, 14.4592
10313, 347215, 5785.489, 14.4591
10314, 349780, 5785.428, 14.4589
10315, 352589, 5785.367, 14.4587
10316, 357569, 5785.306, 14.4586
10317, 364738, 5785.245, 14.4584
10318, 370381, 5785.183, 14.4583
10319, 370817, 5785.122, 14.4581
10320, 366589, 5785.061, 14.4580
10321, 361150, 5785.000, 14.4578
10322, 356469, 5784.939, 14.4577
10323, 352103, 5784.878, 14.4575
10324, 348045, 5784.817, 14.4574
10325, 346038, 5784.755, 14.4572
10326, 347430, 5784.694, 14.4571
10327, 351372, 5784.633, 14.4569
10328, 355955, 5784.572, 14.4568
10329, 359977, 5784.511, 14.4566
10330, 362870, 5784.450, 14.4565
10331, 364005, 5784.389, 14.4563
10332, 363211, 5784.328, 14.4562
10333, 361389, 5784.266, 14.4560
10334, 359491, 5784.205, 14.4558
10335, 357222, 5784.144, 14.4557
10336, 353890, 5784.083, 14.4555
10337, 350385, 5784.022, 14.4554
10338, 348797, 5783.961, 14.4552
10339, 349547, 5783.900, 14.4551
10340, 350182, 5783.838, 14.4549
10341, 348317, 5783.777, 14.4548
10342, 344999, 5783.716, 14.4546
10343, 343665, 5783.655, 14.4545
10344, 345849, 5783.594, 14.4543
10345, 349500, 5783.533, 14.4542
10346, 351916, 5783.472, 14.4540
10347, 352815, 5783.411, 14.4539
10348, 353450, 5783.349, 14.4537
10349, 353859, 5783.288, 14.4536
10350, 352648, 5783.227, 14.4534
10351, 349228, 5783.166, 14.4532
10352, 344925, 5783.105, 14.4531
10353, 341564, 5783.044, 14.4529
10354, 339757, 5782.983, 14.4528
10355, 338869, 5782.921, 14.4526
10356, 338096, 5782.860, 14.4525
10357, 337319, 5782.799, 14.4523
10358, 337160, 5782.738, 14.4522
10359, 338252, 5782.677, 14.4520
10360, 340377, 5782.616, 14.4519
10361, 342718, 5782.555, 14.4517
10362, 345196, 5782.494, 14.4516
10363, 348775, 5782.432, 14.4514
10364, 353782, 5782.371, 14.4513
10365, 358560, 5782.310, 14.4511
10366, 360854, 5782.249, 14.4510
10367, 360185, 5782.188, 14.4508
10368, 357910, 5782.127, 14.4507
10369, 355321, 5782.066, 14.4505
10370, 352930, 5782.004, 14.4503
10371, 351289, 5781.943, 14.4502
10372, 350872, 5781.882, 14.4500
10373, 350807, 5781.821, 14.4499
10374, 349127, 5781.760, 14.4497
10375, 345062, 5781.699, 14.4496
10376, 340270, 5781.638, 14.4494
10377, 337333, 5781.577, 14.4493
10378, 337751, 5781.515, 14.4491
10379, 341591, 5781.454, 14.4490
10380, 347930, 5781.393, 14.4488
10381, 354981, 5781.332, 14.4487
10382, 360576, 5781.271, 14.4485
10383, 363438, 5781.210, 14.4484
10384, 363818, 5781.149, 14.4482
10385, 362795, 5781.087, 14.4481
10386, 361440, 5781.026, 14.4479
10387, 360562, 5780.965, 14.4477
10388, 360233, 5780.904, 14.4476
10389, 359171, 5780.843, 14.4474
10390, 355624, 5780.782, 14.4473
10391, 349474, 5780.721, 14.4471
10392, 342830, 5780.660, 14.4470
10393, 338084, 5780.598, 14.4468
10394, 335854, 5780.537, 14.4467
10395, 334936, 5780.476, 14.4465
10396, 333544, 5780.415, 14.4464
10397, 330613, 5780.354, 14.4462
10398, 327004, 5780.293, 14.4461
10399, 325472, 5780.232, 14.4459
10400, 328017, 5780.171, 14.4458
10401, 332877, 5780.109, 14.4456
10402, 335697, 5780.048, 14.4455
10403, 334385, 5779.987, 14.4453
10404, 331217, 5779.926, 14.4452
10405, 329240, 5779.865, 14.4450
10406, 328441, 5779.804, 14.4448
10407, 327149, 5779.743, 14.4447
10408, 325653, 5779.681, 14.4445
10409, 325985, 5779.620, 14.4444
10410, 328563, 5779.559, 14.4442
10411, 331290, 5779.498, 14.4441
10412, 332326, 5779.437, 14.4439
10413, 332242, 5779.376, 14.4438
10414, 333017, 5779.315, 14.4436
10415, 335911, 5779.254, 14.4435
10416, 340571, 5779.192, 14.4433
10417, 345347, 5779.131, 14.4432
10418, 348185, 5779.070, 14.4430
10419, 347843, 5779.009, 14.4429
10420, 344613, 5778.948, 14.4427
10421, 339876, 5778.887, 14.4426
10422, 335232, 5778.826, 14.4424
10423, 331925, 5778.764, 14.4422
10424, 330151, 5778.703, 14.4421
10425, 328604, 5778.642, 14.4419
10426, 325843, 5778.581, 14.4418
10427, 322724, 5778.520, 14.4416
10428, 322130, 5778.459, 14.4415
10429, 325393, 5778.398, 14.4413
10430, 330500, 5778.337, 14.4412
10431, 335180, 5778.275, 14.4410
10432, 340080, 5778.214, 14.4409
10433, 346730, 5778.153, 14.4407
10434, 353782, 5778.092, 14.4406
10435, 358236, 5778.031, 14.4404
10436, 359917, 5777.970, 14.4403
10437, 361631, 5777.909, 14.4401
10438, 364591, 5777.847, 14.4400
10439, 366599, 5777.786, 14.4398
10440, 365633, 5777.725, 14.4397
10441, 362551, 5777.664, 14.4395
10442, 358914, 5777.603, 14.4393
10443, 354534, 5777.542, 14.4392
10444, 349212, 5777.481, 14.4390
10445, 345023, 5777.420, 14.4389
10446, 344391, 5777.358, 14.4387
10447, 346691, 5777.297, 14.4386
10448, 348871, 5777.236, 14.4384
10449, 349165, 5777.175, 14.4383
10450, 348399, 5777.114, 14.4381
10451, 347703, 5777.053, 14.4380
10452, 346797, 5776.992, 14.4378
10453, 345135, 5776.930, 14.4377
10454, 343337, 5776.869, 14.4375
10455, 342382, 5776.808, 14.4374
10456, 341913, 5776.747, 14.4372
10457, 340466, 5776.686, 14.4371
10458, 337481, 5776.625, 14.4369
10459, 334282, 5776.564, 14.4367
10460, 332529, 5776.503, 14.4366
10461, 332233, 5776.441, 14.4364
10462, 332261, 5776.380, 14.4363
10463, 332610, 5776.319, 14.4361
10464, 334775, 5776.258, 14.4360
10465, 339339, 5776.197, 14.4358
10466, 344646, 5776.136, 14.4357
10467, 349100, 5776.075, 14.4355
10468, 353504, 5776.013, 14.4354
10469, 359180, 5775.952, 14.4352
10470, 364415, 5775.891, 14.4351
10471, 365207, 5775.830, 14.4349
10472, 359883, 5775.769, 14.4348
10473, 351204, 5775.708, 14.4346
10474, 343418, 5775.647, 14.4345
10475, 338894, 5775.586, 14.4343
10476, 338036, 5775.524, 14.4342
10477, 340514, 5775.463, 14.4340
10478, 345356, 5775.402, 14.4338
10479, 351026, 5775.341, 14.4337
10480, 356492, 5775.280, 14.4335
10481, 361424, 5775.219, 14.4334
10482, 365031, 5775.158, 14.4332
10483, 366118, 5775.096, 14.4331
10484, 364919, 5775.035, 14.4329
10485, 363313, 5774.974, 14.4328
10486, 362503, 5774.913, 14.4326
10487, 361948, 5774.852, 14.4325
10488, 361263, 5774.791, 14.4323
10489, 360937, 5774.730, 14.4322
10490, 359977, 5774.669, 14.4320
10491, 355378, 5774.607, 14.4319
10492, 346340, 5774.546, 14.4317
10493, 337142, 5774.485, 14.4316
10494, 332887, 5774.424, 14.4314
10495, 333519, 5774.363, 14.4312
10496, 334988, 5774.302, 14.4311
10497, 335494, 5774.241, 14.4309
10498, 337051, 5774.179, 14.4308
10499, 340778, 5774.118, 14.4306
10500, 344279, 5774.057, 14.4305
10501, 345074, 5773.996, 14.4303
10502, 343940, 5773.935, 14.4302
10503, 342968, 5773.874, 14.4300
10504, 342118, 5773.813, 14.4299
10505, 339523, 5773.752, 14.4297
10506, 334212, 5773.690, 14.4296
10507, 327293, 5773.629, 14.4294
10508, 321353, 5773.568, 14.4293
10509, 319646, 5773.507, 14.4291
10510, 324535, 5773.446, 14.4290
10511, 335137, 5773.385, 14.4288
10512, 347112, 5773.324, 14.4287
10513, 356065, 5773.262, 14.4285
10514, 360913, 5773.201, 14.4283
10515, 363169, 5773.140, 14.4282
10516, 363742, 5773.079, 14.4280
10517, 361833, 5773.018, 14.4279
10518, 356829, 5772.957, 14.4277
10519, 350209, 5772.896, 14.4276
10520, 345332, 5772.835, 14.4274
10521, 345431, 5772.773, 14.4273
10522, 351034, 5772.712, 14.4271
10523, 358650, 5772.651, 14.4270
10524, 362817, 5772.590, 14.4268
10525, 360661, 5772.529, 14.4267
10526, 354311, 5772.468, 14.4265
10527, 348072, 5772.407, 14.4264
10528, 343869, 5772.345, 14.4262
10529, 340709, 5772.284, 14.4261
10530, 338139, 5772.223, 14.4259
10531, 338050, 5772.162, 14.4257
10532, 342058, 5772.101, 14.4256
10533, 348290, 5772.040, 14.4254
10534, 352258, 5771.979, 14.4253
10535, 351003, 5771.918, 14.4251
10536, 345909, 5771.856, 14.4250
10537, 341561, 5771.795, 14.4248
10538, 342217, 5771.734, 14.4247
10539, 348968, 5771.673, 14.4245
10540, 359280, 5771.612, 14.4244
10541, 368678, 5771.551, 14.4242
10542, 373298, 5771.490, 14.4241
10543, 371841, 5771.428, 14.4239
10544, 365954, 5771.367, 14.4238
10545, 358836, 5771.306, 14.4236
10546, 353007, 5771.245, 14.4235
10547, 349101, 5771.184, 14.4233
10548, 346647, 5771.123, 14.4232
10549, 345554, 5771.062, 14.4230
10550, 346071, 5771.001, 14.4228
10551, 347262, 5770.939, 14.4227
10552, 346795, 5770.878, 14.4225
10553, 343411, 5770.817, 14.4224
10554, 339235, 5770.756, 14.4222
10555, 338287, 5770.695, 14.4221
10556, 342158, 5770.634, 14.4219
10557, 347755, 5770.573, 14.4218
10558, 350018, 5770.511, 14.4216
10559, 346648, 5770.450, 14.4215
10560, 339845, 5770.389, 14.4213
10561, 333576, 5770.328, 14.4212
10562, 329683, 5770.267, 14.4210
10563, 326932, 5770.206, 14.4209
10564, 323569, 5770.145, 14.4207
10565, 320127, 5770.084, 14.4206
10566, 319138, 5770.022, 14.4204
10567, 322191, 5769.961, 14.4202
10568, 328108, 5769.900, 14.4201
10569, 334453, 5769.839, 14.4199
10570, 340152, 5769.778, 14.4198
10571, 345645, 5769.717, 14.4196
10572, 350788, 5769.656, 14.4195
10573, 353962, 5769.594, 14.4193
10574, 353807, 5769.533, 14.4192
10575, 351007, 5769.472, 14.4190
10576, 347609, 5769.411, 14.4189
10577, 345104, 5769.350, 14.4187
10578, 343921, 5769.289, 14.4186
10579, 344357, 5769.228, 14.4184
10580, 346875, 5769.167, 14.4183
10581, 351322, 5769.105, 14.4181
10582, 356681, 5769.044, 14.4180
10583, 361970, 5768.983, 14.4178
10584, 366758, 5768.922, 14.4176
10585, 370338, 5768.861, 14.4175
10586, 371068, 5768.800, 14.4173
10587, 367566, 5768.739, 14.4172
10588, 360617, 5768.678, 14.4170
10589, 353074, 5768.616, 14.4169
10590, 347556, 5768.555, 14.4167
10591, 344628, 5768.494, 14.4166
10592, 343518, 5768.433, 14.4164
10593, 343701, 5768.372, 14.4163
10594, 344909, 5768.311, 14.4161
10595, 346052, 5768.250, 14.4160
10596, 345621, 5768.188, 14.4158
10597, 343653, 5768.127, 14.4157
10598, 342347, 5768.066, 14.4155
10599, 343933, 5768.005, 14.4154
10600, 348390, 5767.944, 14.4152
10601, 353782, 5767.883, 14.4151
10602, 358158, 5767.822, 14.4149
10603, 360295, 5767.761, 14.4147
10604, 359401, 5767.699, 14.4146
10605, 355618, 5767.638, 14.4144
10606, 350885, 5767.577, 14.4143
10607, 347997, 5767.516, 14.4141
10608, 348334, 5767.455, 14.4140
10609, 351139, 5767.394, 14.4138
10610, 354878, 5767.333, 14.4137
10611, 358125, 5767.271, 14.4135
10612, 359240, 5767.210, 14.4134
10613, 357180, 5767.149, 14.4132
10614, 353563, 5767.088, 14.4131
10615, 352185, 5767.027, 14.4129
10616, 354704, 5766.966, 14.4128
10617, 357848, 5766.905, 14.4126
10618, 356849, 5766.844, 14.4125
10619, 351395, 5766.782, 14.4123
10620, 346275, 5766.721, 14.4121
10621, 345896, 5766.660, 14.4120
10622, 349539, 5766.599, 14.4118
10623, 352475, 5766.538, 14.4117
10624, 350645, 5766.477, 14.4115
10625, 343880, 5766.416, 14.4114
10626, 335587, 5766.354, 14.4112
10627, 329892, 5766.293, 14.4111
10628, 328522, 5766.232, 14.4109
10629, 330125, 5766.171, 14.4108
10630, 332845, 5766.110, 14.4106
10631, 337030, 5766.049, 14.4105
10632, 344174, 5765.988, 14.4103
10633, 353380, 5765.927, 14.4102
10634, 360609, 5765.865, 14.4100
10635, 362324, 5765.804, 14.4099
10636, 358859, 5765.743, 14.4097
10637, 353479, 5765.682, 14.4096
10638, 349128, 5765.621, 14.4094
10639, 346908, 5765.560, 14.4092
10640, 346700, 5765.499, 14.4091
10641, 347799, 5765.437, 14.4089
10642, 349084, 5765.376, 14.4088
10643, 349679, 5765.315, 14.4086
10644, 349793, 5765.254, 14.4085
10645, 350482, 5765.193, 14.4083
10646, 352381, 5765.132, 14.4082
10647, 354606, 5765.071, 14.4080
10648, 354864, 5765.010, 14.4079
10649, 351110, 5764.948, 14.4077
10650, 343810, 5764.887, 14.4076
10651, 336260, 5764.826, 14.4074
10652, 331468, 5764.765, 14.4073
10653, 328799, 5764.704, 14.4071
10654, 325159, 5764.643, 14.4070
10655, 319644, 5764.582, 14.4068
10656, 315076, 5764.520, 14.4066
10657, 313862, 5764.459, 14.4065
10658, 314397, 5764.398, 14.4063
10659, 313520, 5764.337, 14.4062
10660, 311242, 5764.276, 14.4060
10661, 310495, 5764.215, 14.4059
10662, 312570, 5764.154, 14.4057
10663, 315172, 5764.093, 14.4056
10664, 315445, 5764.031, 14.4054
10665, 313069, 5763.970, 14.4053
10666, 309656, 5763.909, 14.4051
10667, 306596, 5763.848, 14.4050
10668, 304559, 5763.787, 14.4048
10669, 304157, 5763.726, 14.4047
10670, 305951, 5763.665, 14.4045
10671, 309887, 5763.603, 14.4044
10672, 315097, 5763.542, 14.4042
10673, 320122, 5763.481, 14.4041
10674, 323373, 5763.420, 14.4039
10675, 323987, 5763.359, 14.4037
10676, 322497, 5763.298, 14.4036
10677, 320463, 5763.237, 14.4034
10678, 319487, 5763.176, 14.4033
10679, 320808, 5763.114, 14.4031
10680, 325272, 5763.053, 14.4030
10681, 332602, 5762.992, 14.4028
10682, 340646, 5762.931, 14.4027
10683, 346246, 5762.870, 14.4025
10684, 347447, 5762.809, 14.4024
10685, 344728, 5762.748, 14.4022
10686, 340158, 5762.686, 14.4021
10687, 335877, 5762.625, 14.4019
10688, 333454, 5762.564, 14.4018
10689, 334117, 5762.503, 14.4016
10690, 338926, 5762.442, 14.4015
10691, 348040, 5762.381, 14.4013
10692, 359245, 5762.320, 14.4011
10693, 367706, 5762.259, 14.4010
10694, 368933, 5762.197, 14.4008
10695, 363019, 5762.136, 14.4007
10696, 354942, 5762.075, 14.4005
10697, 349704, 5762.014, 14.4004
10698, 348047, 5761.953, 14.4002
10699, 347751, 5761.892, 14.4001
10700, 347415, 5761.831, 14.3999
10701, 346877, 5761.769, 14.3998
10702, 345309, 5761.708, 14.3996
10703, 341989, 5761.647, 14.3995
10704, 338801, 5761.586, 14.3993
10705, 338762, 5761.525, 14.3992
10706, 341139, 5761.464, 14.3990
10707, 340806, 5761.403, 14.3989
10708, 334264, 5761.342, 14.3987
10709, 324491, 5761.280, 14.3986
10710, 318059, 5761.219, 14.3984
10711, 318701, 5761.158, 14.3982
10712, 325175, 5761.097, 14.3981
10713, 334084, 5761.036, 14.3979
10714, 342574, 5760.975, 14.3978
10715, 348741, 5760.914, 14.3976
10716, 351672, 5760.852, 14.3975
10717, 351993, 5760.791, 14.3973
10718, 351539, 5760.730, 14.3972
10719, 351872, 5760.669, 14.3970
10720, 353109, 5760.608, 14.3969
10721, 354038, 5760.547, 14.3967
10722, 353235, 5760.486, 14.3966
10723, 350391, 5760.425, 14.3964
10724, 346705, 5760.363, 14.3963
10725, 343687, 5760.302, 14.3961
10726, 341734, 5760.241, 14.3960
10727, 340479, 5760.180, 14.3958
10728, 340234, 5760.119, 14.3956
10729, 341956, 5760.058, 14.3955
10730, 345705, 5759.997, 14.3953
10731, 350227, 5759.935, 14.3952
10732, 354182, 5759.874, 14.3950
10733, 356576, 5759.813, 14.3949
10734, 356097, 5759.752, 14.3947
10735, 351895, 5759.691, 14.3946
10736, 345625, 5759.630, 14.3944
10737, 340931, 5759.569, 14.3943
10738, 340037, 5759.508, 14.3941
10739, 342340, 5759.446, 14.3940
10740, 346952, 5759.385, 14.3938
10741, 354244, 5759.324, 14.3937
10742, 363223, 5759.263, 14.3935
10743, 369693, 5759.202, 14.3934
10744, 369699, 5759.141, 14.3932
10745, 363776, 5759.080, 14.3931
10746, 355615, 5759.018, 14.3929
10747, 347720, 5758.957, 14.3927
10748, 341002, 5758.896, 14.3926
10749, 337529, 5758.835, 14.3924
10750, 339748, 5758.774, 14.3923
10751, 346192, 5758.713, 14.3921
10752, 350969, 5758.652, 14.3920
10753, 349336, 5758.591, 14.3918
10754, 342363, 5758.529, 14.3917
10755, 335087, 5758.468, 14.3915
10756, 331451, 5758.407, 14.3914
10757, 332028, 5758.346, 14.3912
10758, 335192, 5758.285, 14.3911
10759, 338957, 5758.224, 14.3909
10760, 342191, 5758.163, 14.3908
10761, 345027, 5758.101, 14.3906
10762, 347867, 5758.040, 14.3905
10763, 349741, 5757.979, 14.3903
10764, 348643, 5757.918, 14.3901
10765, 344236, 5757.857, 14.3900
10766, 339364, 5757.796, 14.3898
10767, 337860, 5757.735, 14.3897
10768, 341141, 5757.674, 14.3895
10769, 347495, 5757.612, 14.3894
10770, 354114, 5757.551, 14.3892
10771, 359025, 5757.490, 14.3891
10772, 361562, 5757.429, 14.3889
10773, 362165, 5757.368, 14.3888
10774, 361933, 5757.307, 14.3886
10775, 361710, 5757.246, 14.3885
10776, 361361, 5757.185, 14.3883
10777, 360184, 5757.123, 14.3882
10778, 358059, 5757.062, 14.3880
10779, 355779, 5757.001, 14.3879
10780, 354242, 5756.940, 14.3877
10781, 353717, 5756.879, 14.3876
10782, 354120, 5756.818, 14.3874
10783, 355661, 5756.757, 14.3872
10784, 358618, 5756.695, 14.3871
10785, 362410, 5756.634, 14.3869
10786, 365370, 5756.573, 14.3868
10787, 366086, 5756.512, 14.3866
10788, 365006, 5756.451, 14.3865
10789, 364219, 5756.390, 14.3863
10790, 365159, 5756.329, 14.3862
10791, 366730, 5756.268, 14.3860
10792, 366237, 5756.206, 14.3859
10793, 362399, 5756.145, 14.3857
10794, 357155, 5756.084, 14.3856
10795, 354059, 5756.023, 14.3854
10796, 354743, 5755.962, 14.3853
10797, 357409, 5755.901, 14.3851
10798, 359104, 5755.840, 14.3850
10799, 358972, 5755.778, 14.3848
10800, 358304, 5755.717, 14.3846
10801, 357606, 5755.656, 14.3845
10802, 355432, 5755.595, 14.3843
10803, 351243, 5755.534, 14.3842
10804, 347954, 5755.473, 14.3840
10805, 349575, 5755.412, 14.3839
10806, 356486, 5755.351, 14.3837
10807, 364776, 5755.289, 14.3836
10808, 370137, 5755.228, 14.3834
10809, 370722, 5755.167, 14.3833
10810, 366330, 5755.106, 14.3831
10811, 357424, 5755.045, 14.3830
10812, 346201, 5754.984, 14.3828
10813, 336604, 5754.923, 14.3827
10814, 331395, 5754.861, 14.3825
10815, 329988, 5754.800, 14.3824
10816, 330174, 5754.739, 14.3822
10817, 330842, 5754.678, 14.3821
10818, 331832, 5754.617, 14.3819
10819, 332491, 5754.556, 14.3817
10820, 332128, 5754.495, 14.3816
10821, 331301, 5754.434, 14.3814
10822, 331200, 5754.372, 14.3813
10823, 332259, 5754.311, 14.3811
10824, 334409, 5754.250, 14.3810
10825, 337913, 5754.189, 14.3808
10826, 342613, 5754.128, 14.3807
10827, 347053, 5754.067, 14.3805
10828, 349703, 5754.006, 14.3804
10829, 350530, 5753.944, 14.3802
10830, 350406, 5753.883, 14.3801
10831, 349896, 5753.822, 14.3799
10832, 349786, 5753.761, 14.3798
10833, 351434, 5753.700, 14.3796
10834, 354786, 5753.639, 14.3795
10835, 357240, 5753.578, 14.3793
10836, 356580, 5753.517, 14.3791
10837, 354162, 5753.455, 14.3790
10838, 352925, 5753.394, 14.3788
10839, 353154, 5753.333, 14.3787
10840, 352904, 5753.272, 14.3785
10841, 351996, 5753.211, 14.3784
10842, 352358, 5753.150, 14.3782
10843, 354353, 5753.089, 14.3781
10844, 356097, 5753.027, 14.3779
10845, 357186, 5752.966, 14.3778
10846, 359775, 5752.905, 14.3776
10847, 364468, 5752.844, 14.3775
10848, 368024, 5752.783, 14.3773
10849, 367360, 5752.722, 14.3772
10850, 363699, 5752.661, 14.3770
10851, 360400, 5752.600, 14.3769
10852, 358297, 5752.538, 14.3767
10853, 355682, 5752.477, 14.3766
10854, 351941, 5752.416, 14.3764
10855, 348651, 5752.355, 14.3762
10856, 347075, 5752.294, 14.3761
10857, 346497, 5752.233, 14.3759
10858, 345432, 5752.172, 14.3758
10859, 343211, 5752.110, 14.3756
10860, 340062, 5752.049, 14.3755
10861, 336591, 5751.988, 14.3753
10862, 333712, 5751.927, 14.3752
10863, 332682, 5751.866, 14.3750
10864, 334658, 5751.805, 14.3749
10865, 339740, 5751.744, 14.3747
10866, 346105, 5751.683, 14.3746
10867, 350506, 5751.621, 14.3744
10868, 350592, 5751.560, 14.3743
10869, 346974, 5751.499, 14.3741
10870, 342432, 5751.438, 14.3740
10871, 339320, 5751.377, 14.3738
10872, 338534, 5751.316, 14.3736
10873, 340488, 5751.255, 14.3735
10874, 345392, 5751.193, 14.3733
10875, 352269, 5751.132, 14.3732
10876, 359318, 5751.071, 14.3730
10877, 365777, 5751.010, 14.3729
10878, 372050, 5750.949, 14.3727
10879, 377597, 5750.888, 14.3726
10880, 380545, 5750.827, 14.3724
10881, 380303, 5750.766, 14.3723
10882, 378819, 5750.704, 14.3721
10883, 377731, 5750.643, 14.3720
10884, 375644, 5750.582, 14.3718
10885, 369987, 5750.521, 14.3717
10886, 360956, 5750.460, 14.3715
10887, 352118, 5750.399, 14.3714
10888, 347380, 5750.338, 14.3712
10889, 348168, 5750.276, 14.3711
10890, 352849, 5750.215, 14.3709
10891, 357922, 5750.154, 14.3707
10892, 360393, 5750.093, 14.3706
10893, 359973, 5750.032, 14.3704
10894, 358293, 5749.971, 14.3703
10895, 355382, 5749.910, 14.3701
10896, 348387, 5749.849, 14.3700
10897, 335464, 5749.787, 14.3698
10898, 319992, 5749.726, 14.3697
10899, 308816, 5749.665, 14.3695
10900, 306240, 5749.604, 14.3694
10901, 311055, 5749.543, 14.3692
10902, 319013, 5749.482, 14.3691
10903, 326332, 5749.421, 14.3689
10904, 330663, 5749.359, 14.3688
10905, 330901, 5749.298, 14.3686
10906, 327646, 5749.237, 14.3685
10907, 323283, 5749.176, 14.3683
10908, 320434, 5749.115, 14.3681
10909, 320214, 5749.054, 14.3680
10910, 322089, 5748.993, 14.3678
10911, 325051, 5748.932, 14.3677
10912, 328502, 5748.870, 14.3675
10913, 332141, 5748.809, 14.3674
10914, 335491, 5748.748, 14.3672
10915, 337868, 5748.687, 14.3671
10916, 338857, 5748.626, 14.3669
10917, 338660, 5748.565, 14.3668
10918, 337807, 5748.504, 14.3666
10919, 336784, 5748.442, 14.3665
10920, 336145, 5748.381, 14.3663
10921, 336593, 5748.320, 14.3662
10922, 338425, 5748.259, 14.3660
10923, 341164, 5748.198, 14.3659
10924, 344183, 5748.137, 14.3657
10925, 347281, 5748.076, 14.3656
10926, 350031, 5748.015, 14.3654
10927, 351322, 5747.953, 14.3652
10928, 350647, 5747.892, 14.3651
10929, 349186, 5747.831, 14.3649
10930, 348109, 5747.770, 14.3648
10931, 346537, 5747.709, 14.3646
10932, 343198, 5747.648, 14.3645
10933, 339600, 5747.587, 14.3643
10934, 338797, 5747.525, 14.3642
10935, 340788, 5747.464, 14.3640
10936, 342162, 5747.403, 14.3639
10937, 341258, 5747.342, 14.3637
10938, 340581, 5747.281, 14.3636
10939, 342336, 5747.220, 14.3634
10940, 344498, 5747.159, 14.3633
10941, 343918, 5747.098, 14.3631
10942, 341108, 5747.036, 14.3630
10943, 338955, 5746.975, 14.3628
10944, 338269, 5746.914, 14.3626
10945, 337552, 5746.853, 14.3625
10946, 336031, 5746.792, 14.3623
10947, 333936, 5746.731, 14.3622
10948, 330664, 5746.670, 14.3620
10949, 325804, 5746.609, 14.3619
10950, 321494, 5746.547, 14.3617
10951, 320656, 5746.486, 14.3616
10952, 323015, 5746.425, 14.3614
10953, 325812, 5746.364, 14.3613
10954, 328367, 5746.303, 14.3611
10955, 332661, 5746.242, 14.3610
10956, 338973, 5746.181, 14.3608
10957, 344353, 5746.119, 14.3607
10958, 346644, 5746.058, 14.3605
10959, 347002, 5745.997, 14.3604
10960, 346829, 5745.936, 14.3602
10961, 344971, 5745.875, 14.3601
10962, 340234, 5745.814, 14.3599
10963, 334713, 5745.753, 14.3597
10964, 332082, 5745.692, 14.3596
10965, 333414, 5745.630, 14.3594
10966, 336671, 5745.569, 14.3593
10967, 339659, 5745.508, 14.3591
10968, 341792, 5745.447, 14.3590
10969, 343322, 5745.386, 14.3588
10970, 344418, 5745.325, 14.3587
10971, 345145, 5745.264, 14.3585
10972, 345417, 5745.202, 14.3584
10973, 344820, 5745.141, 14.3582
10974, 342940, 5745.080, 14.3581
10975, 339846, 5745.019, 14.3579
10976, 336254, 5744.958, 14.3578
10977, 333505, 5744.897, 14.3576
10978, 333021, 5744.836, 14.3575
10979, 334874, 5744.775, 14.3573
10980, 337096, 5744.713, 14.3571
10981, 337703, 5744.652, 14.3570
10982, 337394, 5744.591, 14.3568
10983, 338717, 5744.530, 14.3567
10984, 342253, 5744.469, 14.3565
10985, 345382, 5744.408, 14.3564
10986, 345590, 5744.347, 14.3562
10987, 343400, 5744.285, 14.3561
10988, 341001, 5744.224, 14.3559
10989, 339423, 5744.163, 14.3558
10990, 338239, 5744.102, 14.3556
10991, 336802, 5744.041, 14.3555
10992, 334578, 5743.980, 14.3553
10993, 331441, 5743.919, 14.3552
10994, 328750, 5743.858, 14.3550
10995, 328844, 5743.796, 14.3549
10996, 332013, 5743.735, 14.3547
10997, 335294, 5743.674, 14.3546
10998, 335936, 5743.613, 14.3544
10999, 334909, 5743.552, 14.3542
11000, 335107, 5743.491, 14.3541
11001, 337248, 5743.430, 14.3539
11002, 339874, 5743.368, 14.3538
11003, 342546, 5743.307, 14.3536
11004, 346068, 5743.246, 14.3535
11005, 349710, 5743.185, 14.3533
11006, 351314, 5743.124, 14.3532
11007, 350939, 5743.063, 14.3530
11008, 351554, 5743.002, 14.3529
11009, 354623, 5742.941, 14.3527
11010, 357349, 5742.879, 14.3526
11011, 356241, 5742.818, 14.3524
11012, 351701, 5742.757, 14.3523
11013, 347013, 5742.696, 14.3521
11014, 344224, 5742.635, 14.3520
11015, 343379, 5742.574, 14.3518
11016, 344712, 5742.513, 14.3516
11017, 348508, 5742.451, 14.3515
11018, 352699, 5742.390, 14.3513
11019, 353524, 5742.329, 14.3512
11020, 349799, 5742.268, 14.3510
11021, 344653, 5742.207, 14.3509
11022, 341822, 5742.146, 14.3507
11023, 341778, 5742.085, 14.3506
11024, 342673, 5742.024, 14.3504
11025, 343385, 5741.962, 14.3503
11026, 343737, 5741.901, 14.3501
11027, 343093, 5741.840, 14.3500
11028, 341232, 5741.779, 14.3498
11029, 340256, 5741.718, 14.3497
11030, 343168, 5741.657, 14.3495
11031, 350144, 5741.596, 14.3494
11032, 358126, 5741.534, 14.3492
11033, 364557, 5741.473, 14.3491
11034, 369538, 5741.412, 14.3489
11035, 373619, 5741.351, 14.3487
11036, 375799, 5741.290, 14.3486
11037, 375303, 5741.229, 14.3484
11038, 373653, 5741.168, 14.3483
11039, 372841, 5741.107, 14.3481
11040, 372462, 5741.045, 14.3480
11041, 370685, 5740.984, 14.3478
11042, 367433, 5740.923, 14.3477
11043, 364498, 5740.862, 14.3475
11044, 362720, 5740.801, 14.3474
11045, 361014, 5740.740, 14.3472
11046, 358312, 5740.679, 14.3471
11047, 354707, 5740.617, 14.3469
11048, 350491, 5740.556, 14.3468
11049, 345842, 5740.495, 14.3466
11050, 341874, 5740.434, 14.3465
11051, 340246, 5740.373, 14.3463
11052, 340924, 5740.312, 14.3461
11053, 341711, 5740.251, 14.3460
11054, 340882, 5740.190, 14.3458
11055, 338999, 5740.128, 14.3457
11056, 337379, 5740.067, 14.3455
11057, 336051, 5740.006, 14.3454
11058, 334324, 5739.945, 14.3452
11059, 332323, 5739.884, 14.3451
11060, 330878, 5739.823, 14.3449
11061, 330655, 5739.762, 14.3448
11062, 332273, 5739.700, 14.3446
11063, 336145, 5739.639, 14.3445
11064, 340998, 5739.578, 14.3443
11065, 343642, 5739.517, 14.3442
11066, 341968, 5739.456, 14.3440
11067, 337779, 5739.395, 14.3439
11068, 335155, 5739.334, 14.3437
11069, 336147, 5739.273, 14.3436
11070, 339432, 5739.211, 14.3434
11071, 342871, 5739.150, 14.3432
11072, 345546, 5739.089, 14.3431
11073, 347040, 5739.028, 14.3429
11074, 346680, 5738.967, 14.3428
11075, 344711, 5738.906, 14.3426
11076, 343014, 5738.845, 14.3425
11077, 343248, 5738.783, 14.3423
11078, 344766, 5738.722, 14.3422
11079, 345548, 5738.661, 14.3420
11080, 344994, 5738.600, 14.3419
11081, 344567, 5738.539, 14.3417
11082, 345398, 5738.478, 14.3416
11083, 346418, 5738.417, 14.3414
11084, 345795, 5738.356, 14.3413
11085, 343692, 5738.294, 14.3411
11086, 342457, 5738.233, 14.3410
11087, 343810, 5738.172, 14.3408
11088, 346826, 5738.111, 14.3406
11089, 349508, 5738.050, 14.3405
11090, 351711, 5737.989, 14.3403
11091, 355173, 5737.928, 14.3402
11092, 360447, 5737.866, 14.3400
11093, 365130, 5737.805, 14.3399
11094, 366234, 5737.744, 14.3397
11095, 363792, 5737.683, 14.3396
11096, 360954, 5737.622, 14.3394
11097, 360434, 5737.561, 14.3393
11098, 361765, 5737.500, 14.3391
11099, 362355, 5737.439, 14.3390
11100, 360439, 5737.377, 14.3388
11101, 356327, 5737.316, 14.3387
11102, 351425, 5737.255, 14.3385
11103, 347128, 5737.194, 14.3384
11104, 344766, 5737.133, 14.3382
11105, 345514, 5737.072, 14.3381
11106, 349486, 5737.011, 14.3379
11107, 355259, 5736.949, 14.3377
11108, 360936, 5736.888, 14.3376
11109, 365587, 5736.827, 14.3374
11110, 369081, 5736.766, 14.3373
11111, 370713, 5736.705, 14.3371
11112, 369089, 5736.644, 14.3370
11113, 363933, 5736.583, 14.3368
11114, 357444, 5736.522, 14.3367
11115, 353098, 5736.460, 14.3365
11116, 352933, 5736.399, 14.3364
11117, 356151, 5736.338, 14.3362
11118, 360087, 5736.277, 14.3361
11119, 362515, 5736.216, 14.3359
11120, 363388, 5736.155, 14.3358
11121, 364502, 5736.094, 14.3356
11122, 367118, 5736.032, 14.3355
11123, 369984, 5735.971, 14.3353
11124, 370532, 5735.910, 14.3351
11125, 368172, 5735.849, 14.3350
11126, 365241, 5735.788, 14.3348
11127, 364147, 5735.727, 14.3347
11128, 364818, 5735.666, 14.3345
11129, 365923, 5735.605, 14.3344
11130, 367164, 5735.543, 14.3342
11131, 368613, 5735.482, 14.3341
11132, 368754, 5735.421, 14.3339
11133, 365588, 5735.360, 14.3338
11134, 359756, 5735.299, 14.3336
11135, 354489, 5735.238, 14.3335
11136, 352070, 5735.177, 14.3333
11137, 352082, 5735.116, 14.3332
11138, 353449, 5735.054, 14.3330
11139, 356039, 5734.993, 14.3329
11140, 359295, 5734.932, 14.3327
11141, 361278, 5734.871, 14.3325
11142, 360776, 5734.810, 14.3324
11143, 359168, 5734.749, 14.3322
11144, 358676, 5734.688, 14.3321
11145, 359603, 5734.626, 14.3319
11146, 360669, 5734.565, 14.3318
11147, 361167, 5734.504, 14.3316
11148, 361256, 5734.443, 14.3315
11149, 360716, 5734.382, 14.3313
11150, 359142, 5734.321, 14.3312
11151, 357129, 5734.260, 14.3310
11152, 355873, 5734.199, 14.3309
11153, 355785, 5734.137, 14.3307
11154, 356891, 5734.076, 14.3306
11155, 360167, 5734.015, 14.3304
11156, 366528, 5733.954, 14.3303
11157, 374220, 5733.893, 14.3301
11158, 379285, 5733.832, 14.3300
11159, 379683, 5733.771, 14.3298
11160, 377546, 5733.709, 14.3296
11161, 376119, 5733.648, 14.3295
11162, 375702, 5733.587, 14.3293
11163, 374202, 5733.526, 14.3292
11164, 370852, 5733.465, 14.3290
11165, 367350, 5733.404, 14.3289
11166, 365227, 5733.343, 14.3287
11167, 363962, 5733.282, 14.3286
11168, 362402, 5733.220, 14.3284
11169, 360625, 5733.159, 14.3283
11170, 359310, 5733.098, 14.3281
11171, 358390, 5733.037, 14.3280
11172, 357570, 5732.976, 14.3278
11173, 357259, 5732.915, 14.3277
11174, 357259, 5732.854, 14.3275
11175, 355169, 5732.792, 14.3274
11176, 348447, 5732.731, 14.3272
11177, 338337, 5732.670, 14.3270
11178, 329513, 5732.609, 14.3269
11179, 324814, 5732.548, 14.3267
11180, 322420, 5732.487, 14.3266
11181, 319648, 5732.426, 14.3264
11182, 317322, 5732.365, 14.3263
11183, 317846, 5732.303, 14.3261
11184, 320591, 5732.242, 14.3260
11185, 322690, 5732.181, 14.3258
11186, 324158, 5732.120, 14.3257
11187, 328621, 5732.059, 14.3255
11188, 337837, 5731.998, 14.3254
11189, 348316, 5731.937, 14.3252
11190, 355175, 5731.875, 14.3251
11191, 357332, 5731.814, 14.3249
11192, 356982, 5731.753, 14.3248
11193, 355593, 5731.692, 14.3246
11194, 352802, 5731.631, 14.3245
11195, 348681, 5731.570, 14.3243
11196, 344793, 5731.509, 14.3241
11197, 342474, 5731.448, 14.3240
11198, 341166, 5731.386, 14.3238
11199, 339013, 5731.325, 14.3237
11200, 335042, 5731.264, 14.3235
11201, 330787, 5731.203, 14.3234
11202, 329427, 5731.142, 14.3232
11203, 332424, 5731.081, 14.3231
11204, 337204, 5731.020, 14.3229
11205, 339698, 5730.958, 14.3228
11206, 339357, 5730.897, 14.3226
11207, 339614, 5730.836, 14.3225
11208, 342565, 5730.775, 14.3223
11209, 345626, 5730.714, 14.3222
11210, 345498, 5730.653, 14.3220
11211, 343484, 5730.592, 14.3219
11212, 343951, 5730.531, 14.3217
11213, 348210, 5730.469, 14.3215
11214, 352880, 5730.408, 14.3214
11215, 354427, 5730.347, 14.3212
11216, 352807, 5730.286, 14.3211
11217, 349964, 5730.225, 14.3209
11218, 346940, 5730.164, 14.3208
11219, 343717, 5730.103, 14.3206
11220, 340559, 5730.041, 14.3205
11221, 338213, 5729.980, 14.3203
11222, 337275, 5729.919, 14.3202
11223, 337858, 5729.858, 14.3200
11224, 339425, 5729.797, 14.3199
11225, 340799, 5729.736, 14.3197
11226, 341134, 5729.675, 14.3196
11227, 341043, 5729.614, 14.3194
11228, 341971, 5729.552, 14.3193
11229, 344308, 5729.491, 14.3191
11230, 346885, 5729.430, 14.3190
11231, 348326, 5729.369, 14.3188
11232, 347871, 5729.308, 14.3186
11233, 344815, 5729.247, 14.3185
11234, 338498, 5729.186, 14.3183
11235, 329639, 5729.124, 14.3182
11236, 320986, 5729.063, 14.3180
11237, 315863, 5729.002, 14.3179
11238, 316042, 5728.941, 14.3177
11239, 320716, 5728.880, 14.3176
11240, 326908, 5728.819, 14.3174
11241, 331187, 5728.758, 14.3173
11242, 332184, 5728.697, 14.3171
11243, 331734, 5728.635, 14.3170
11244, 332734, 5728.574, 14.3168
11245, 335720, 5728.513, 14.3167
11246, 338507, 5728.452, 14.3165
11247, 339122, 5728.391, 14.3164
11248, 337842, 5728.330, 14.3162
11249, 336030, 5728.269, 14.3160
11250, 334493, 5728.207, 14.3159
11251, 333875, 5728.146, 14.3157
11252, 335417, 5728.085, 14.3156
11253, 339833, 5728.024, 14.3154
11254, 345706, 5727.963, 14.3153
11255, 350105, 5727.902, 14.3151
11256, 351110, 5727.841, 14.3150
11257, 349541, 5727.780, 14.3148
11258, 348329, 5727.718, 14.3147
11259, 350061, 5727.657, 14.3145
11260, 354566, 5727.596, 14.3144
11261, 358818, 5727.535, 14.3142
11262, 359910, 5727.474, 14.3141
11263, 358194, 5727.413, 14.3139
11264, 356670, 5727.352, 14.3138
11265, 357265, 5727.290, 14.3136
11266, 359002, 5727.229, 14.3135
11267, 360281, 5727.168, 14.3133
11268, 361434, 5727.107, 14.3131
11269, 363747, 5727.046, 14.3130
11270, 366910, 5726.985, 14.3128
11271, 368938, 5726.924, 14.3127
11272, 368360, 5726.863, 14.3125
11273, 365338, 5726.801, 14.3124
11274, 360800, 5726.740, 14.3122
11275, 355562, 5726.679, 14.3121
11276, 350345, 5726.618, 14.3119
11277, 345787, 5726.557, 14.3118
11278, 342102, 5726.496, 14.3116
11279, 339230, 5726.435, 14.3115
11280, 337278, 5726.373, 14.3113
11281, 336513, 5726.312, 14.3112
11282, 337036, 5726.251, 14.3110
11283, 338811, 5726.190, 14.3109
11284, 341567, 5726.129, 14.3107
11285, 344102, 5726.068, 14.3105
11286, 344351, 5726.007, 14.3104
11287, 341275, 5725.946, 14.3102
11288, 336605, 5725.884, 14.3101
11289, 333618, 5725.823, 14.3099
11290, 333976, 5725.762, 14.3098
11291, 336585, 5725.701, 14.3096
11292, 339691, 5725.640, 14.3095
11293, 343061, 5725.579, 14.3093
11294, 347534, 5725.518, 14.3092
11295, 353143, 5725.456, 14.3090
11296, 358418, 5725.395, 14.3089
11297, 361400, 5725.334, 14.3087
11298, 361106, 5725.273, 14.3086
11299, 358368, 5725.212, 14.3084
11300, 355463, 5725.151, 14.3083
11301, 354327, 5725.090, 14.3081
11302, 354802, 5725.029, 14.3080
11303, 355037, 5724.967, 14.3078
11304, 353773, 5724.906, 14.3076
11305, 351528, 5724.845, 14.3075
11306, 349288, 5724.784, 14.3073
11307, 347128, 5724.723, 14.3072
11308, 344933, 5724.662, 14.3070
11309, 343317, 5724.601, 14.3069
11310, 342545, 5724.540, 14.3067
11311, 341552, 5724.478, 14.3066
11312, 339905, 5724.417, 14.3064
11313, 340005, 5724.356, 14.3063
11314, 344581, 5724.295, 14.3061
11315, 351840, 5724.234, 14.3060
11316, 356198, 5724.173, 14.3058
11317, 355320, 5724.112, 14.3057
11318, 353518, 5724.050, 14.3055
11319, 355629, 5723.989, 14.3054
11320, 359943, 5723.928, 14.3052
11321, 360935, 5723.867, 14.3050
11322, 357776, 5723.806, 14.3049
11323, 355559, 5723.745, 14.3047
11324, 357566, 5723.684, 14.3046
11325, 360618, 5723.623, 14.3044
11326, 360132, 5723.561, 14.3043
11327, 356509, 5723.500, 14.3041
11328, 353676, 5723.439, 14.3040
11329, 353516, 5723.378, 14.3038
11330, 354753, 5723.317, 14.3037
11331, 356066, 5723.256, 14.3035
11332, 357376, 5723.195, 14.3034
11333, 358488, 5723.133, 14.3032
11334, 358843, 5723.072, 14.3031
11335, 358360, 5723.011, 14.3029
11336, 356791, 5722.950, 14.3028
11337, 352942, 5722.889, 14.3026
11338, 346609, 5722.828, 14.3025
11339, 340521, 5722.767, 14.3023
11340, 337798, 5722.706, 14.3021
11341, 337785, 5722.644, 14.3020
11342, 337052, 5722.583, 14.3018
11343, 334511, 5722.522, 14.3017
11344, 332680, 5722.461, 14.3015
11345, 333417, 5722.400, 14.3014
11346, 335305, 5722.339, 14.3012
11347, 336375, 5722.278, 14.3011
11348, 336721, 5722.216, 14.3009
11349, 336691, 5722.155, 14.3008
11350, 334724, 5722.094, 14.3006
11351, 329160, 5722.033, 14.3005
11352, 321028, 5721.972, 14.3003
11353, 313434, 5721.911, 14.3002
11354, 309122, 5721.850, 14.3000
11355, 309524, 5721.789, 14.2999
11356, 314521, 5721.727, 14.2997
11357, 321674, 5721.666, 14.2995
11358, 327299, 5721.605, 14.2994
11359, 330076, 5721.544, 14.2992
11360, 332322, 5721.483, 14.2991
11361, 336246, 5721.422, 14.2989
11362, 340724, 5721.361, 14.2988
11363, 343912, 5721.299, 14.2986
11364, 347114, 5721.238, 14.2985
11365, 352823, 5721.177, 14.2983
11366, 359878, 5721.116, 14.2982
11367, 364120, 5721.055, 14.2980
11368, 363879, 5720.994, 14.2979
11369, 361605, 5720.933, 14.2977
11370, 359571, 5720.872, 14.2976
11371, 357266, 5720.810, 14.2974
11372, 354248, 5720.749, 14.2973
11373, 352450, 5720.688, 14.2971
11374, 353383, 5720.627, 14.2970
11375, 355123, 5720.566, 14.2968
11376, 354565, 5720.505, 14.2966
11377, 351529, 5720.444, 14.2965
11378, 348449, 5720.382, 14.2963
11379, 346755, 5720.321, 14.2962
11380, 345746, 5720.260, 14.2960
11381, 344636, 5720.199, 14.2959
11382, 343510, 5720.138, 14.2957
11383, 341899, 5720.077, 14.2956
11384, 338292, 5720.016, 14.2954
11385, 332165, 5719.955, 14.2953
11386, 325621, 5719.893, 14.2951
11387, 322085, 5719.832, 14.2950
11388, 323474, 5719.771, 14.2948
11389, 328926, 5719.710, 14.2947
11390, 335848, 5719.649, 14.2945
11391, 341741, 5719.588, 14.2944
11392, 345175, 5719.527, 14.2942
11393, 345810, 5719.465, 14.2940
11394, 344317, 5719.404, 14.2939
11395, 342504, 5719.343, 14.2937
11396, 342744, 5719.282, 14.2936
11397, 346159, 5719.221, 14.2934
11398, 351208, 5719.160, 14.2933
11399, 354918, 5719.099, 14.2931
11400, 355869, 5719.038, 14.2930
11401, 355375, 5718.976, 14.2928
11402, 355459, 5718.915, 14.2927
11403, 356471, 5718.854, 14.2925
11404, 357042, 5718.793, 14.2924
11405, 355562, 5718.732, 14.2922
11406, 351217, 5718.671, 14.2921
11407, 344705, 5718.610, 14.2919
11408, 338773, 5718.548, 14.2918
11409, 336839, 5718.487, 14.2916
11410, 339562, 5718.426, 14.2915
11411, 343477, 5718.365, 14.2913
11412, 344602, 5718.304, 14.2911
11413, 342951, 5718.243, 14.2910
11414, 341794, 5718.182, 14.2908
11415, 342874, 5718.121, 14.2907
11416, 344614, 5718.059, 14.2905
11417, 345278, 5717.998, 14.2904
11418, 345427, 5717.937, 14.2902
11419, 346074, 5717.876, 14.2901
11420, 346454, 5717.815, 14.2899
11421, 345356, 5717.754, 14.2898
11422, 343272, 5717.693, 14.2896
11423, 341497, 5717.631, 14.2895
11424, 340222, 5717.570, 14.2893
11425, 339266, 5717.509, 14.2892
11426, 339678, 5717.448, 14.2890
11427, 342406, 5717.387, 14.2889
11428, 345878, 5717.326, 14.2887
11429, 347101, 5717.265, 14.2885
11430, 345223, 5717.204, 14.2884
11431, 342166, 5717.142, 14.2882
11432, 339853, 5717.081, 14.2881
11433, 338990, 5717.020, 14.2879
11434, 340561, 5716.959, 14.2878
11435, 345640, 5716.898, 14.2876
11436, 352414, 5716.837, 14.2875
11437, 355819, 5716.776, 14.2873
11438, 352274, 5716.714, 14.2872
11439, 343640, 5716.653, 14.2870
11440, 334939, 5716.592, 14.2869
11441, 329336, 5716.531, 14.2867
11442, 326890, 5716.470, 14.2866
11443, 326814, 5716.409, 14.2864
11444, 328458, 5716.348, 14.2863
11445, 330379, 5716.287, 14.2861
11446, 330646, 5716.225, 14.2860
11447, 328545, 5716.164, 14.2858
11448, 324901, 5716.103, 14.2856
11449, 320976, 5716.042, 14.2855
11450, 318373, 5715.981, 14.2853
11451, 319522, 5715.920, 14.2852
11452, 326151, 5715.859, 14.2850
11453, 336847, 5715.797, 14.2849
11454, 347677, 5715.736, 14.2847
11455, 355709, 5715.675, 14.2846
11456, 360673, 5715.614, 14.2844
11457, 363134, 5715.553, 14.2843
11458, 363036, 5715.492, 14.2841
11459, 360964, 5715.431, 14.2840
11460, 359043, 5715.370, 14.2838
11461, 358930, 5715.308, 14.2837
11462, 359599, 5715.247, 14.2835
11463, 358418, 5715.186, 14.2834
11464, 354111, 5715.125, 14.2832
11465, 347900, 5715.064, 14.2830
11466, 342167, 5715.003, 14.2829
11467, 338643, 5714.942, 14.2827
11468, 337375, 5714.880, 14.2826
11469, 336776, 5714.819, 14.2824
11470, 335174, 5714.758, 14.2823
11471, 332907, 5714.697, 14.2821
11472, 332378, 5714.636, 14.2820
11473, 335331, 5714.575, 14.2818
11474, 340606, 5714.514, 14.2817
11475, 345297, 5714.453, 14.2815
11476, 347505, 5714.391, 14.2814
11477, 347146, 5714.330, 14.2812
11478, 344829, 5714.269, 14.2811
11479, 341359, 5714.208, 14.2809
11480, 338261, 5714.147, 14.2808
11481, 337402, 5714.086, 14.2806
11482, 339440, 5714.025, 14.2805
11483, 343209, 5713.963, 14.2803
11484, 346854, 5713.902, 14.2801
11485, 349243, 5713.841, 14.2800
11486, 350389, 5713.780, 14.2798
11487, 351217, 5713.719, 14.2797
11488, 352984, 5713.658, 14.2795
11489, 356242, 5713.597, 14.2794
11490, 360059, 5713.536, 14.2792
11491, 362689, 5713.474, 14.2791
11492, 363076, 5713.413, 14.2789
11493, 361206, 5713.352, 14.2788
11494, 357065, 5713.291, 14.2786
11495, 350325, 5713.230, 14.2785
11496, 341757, 5713.169, 14.2783
11497, 334221, 5713.108, 14.2782
11498, 331136, 5713.047, 14.2780
11499, 333724, 5712.985, 14.2779
11500, 340186, 5712.924, 14.2777
11501, 347416, 5712.863, 14.2775
11502, 353018, 5712.802, 14.2774
11503, 355947, 5712.741, 14.2772
11504, 356465, 5712.680, 14.2771
11505, 356120, 5712.619, 14.2769
11506, 356846, 5712.557, 14.2768
11507, 358908, 5712.496, 14.2766
11508, 360069, 5712.435, 14.2765
11509, 357874, 5712.374, 14.2763
11510, 352769, 5712.313, 14.2762
11511, 348040, 5712.252, 14.2760
11512, 346550, 5712.191, 14.2759
11513, 348489, 5712.130, 14.2757
11514, 352199, 5712.068, 14.2756
11515, 355644, 5712.007, 14.2754
11516, 356591, 5711.946, 14.2753
11517, 353426, 5711.885, 14.2751
11518, 347595, 5711.824, 14.2750
11519, 343998, 5711.763, 14.2748
11520, 346675, 5711.702, 14.2746
11521, 354126, 5711.640, 14.2745
11522, 360601, 5711.579, 14.2743
11523, 361920, 5711.518, 14.2742
11524, 358582, 5711.457, 14.2740
11525, 353447, 5711.396, 14.2739
11526, 348520, 5711.335, 14.2737
11527, 344529, 5711.274, 14.2736
11528, 341641, 5711.213, 14.2734
11529, 339446, 5711.151, 14.2733
11530, 337291, 5711.090, 14.2731
11531, 335350, 5711.029, 14.2730
11532, 334305, 5710.968, 14.2728
11533, 333615, 5710.907, 14.2727
11534, 331652, 5710.846, 14.2725
11535, 328334, 5710.785, 14.2724
11536, 326071, 5710.723, 14.2722
11537, 326989, 5710.662, 14.2720
11538, 330514, 5710.601, 14.2719
11539, 334855, 5710.540, 14.2717
11540, 339457, 5710.479, 14.2716
11541, 344474, 5710.418, 14.2714
11542, 349015, 5710.357, 14.2713
11543, 351766, 5710.296, 14.2711
11544, 352797, 5710.234, 14.2710
11545, 353120, 5710.173, 14.2708
11546, 352860, 5710.112, 14.2707
11547, 351224, 5710.051, 14.2705
11548, 347984, 5709.990, 14.2704
11549, 343768, 5709.929, 14.2702
11550, 339289, 5709.868, 14.2701
11551, 335467, 5709.806, 14.2699
11552, 333764, 5709.745, 14.2698
11553, 335020, 5709.684, 14.2696
11554, 338216, 5709.623, 14.2695
11555, 341567, 5709.562, 14.2693
11556, 344389, 5709.501, 14.2691
11557, 346860, 5709.440, 14.2690
11558, 348789, 5709.379, 14.2688
11559, 350039, 5709.317, 14.2687
11560, 351253, 5709.256, 14.2685
11561, 352492, 5709.195, 14.2684
11562, 352183, 5709.134, 14.2682
11563, 349625, 5709.073, 14.2681
11564, 347497, 5709.012, 14.2679
11565, 348923, 5708.951, 14.2678
11566, 352543, 5708.889, 14.2676
11567, 354026, 5708.828, 14.2675
11568, 352818, 5708.767, 14.2673
11569, 353443, 5708.706, 14.2672
11570, 358522, 5708.645, 14.2670
11571, 364178, 5708.584, 14.2669
11572, 365136, 5708.523, 14.2667
11573, 361677, 5708.462, 14.2665
11574, 358277, 5708.400, 14.2664
11575, 357237, 5708.339, 14.2662
11576, 357258, 5708.278, 14.2661
11577, 357356, 5708.217, 14.2659
11578, 358356, 5708.156, 14.2658
11579, 360247, 5708.095, 14.2656
11580, 361319, 5708.034, 14.2655
11581, 360912, 5707.972, 14.2653
11582, 360587, 5707.911, 14.2652
11583, 361477, 5707.850, 14.2650
11584, 362492, 5707.789, 14.2649
11585, 362367, 5707.728, 14.2647
11586, 361744, 5707.667, 14.2646
11587, 361842, 5707.606, 14.2644
11588, 362480, 5707.545, 14.2643
11589, 362963, 5707.483, 14.2641
11590, 363743, 5707.422, 14.2640
11591, 365325, 5707.361, 14.2638
11592, 366103, 5707.300, 14.2636
11593, 363317, 5707.239, 14.2635
11594, 356568, 5707.178, 14.2633
11595, 348960, 5707.117, 14.2632
11596, 344047, 5707.055, 14.2630
11597, 342409, 5706.994, 14.2629
11598, 341785, 5706.933, 14.2627
11599, 339919, 5706.872, 14.2626
11600, 336684, 5706.811, 14.2624
11601, 333691, 5706.750, 14.2623
11602, 332496, 5706.689, 14.2621
11603, 333256, 5706.628, 14.2620
11604, 334820, 5706.566, 14.2618
11605, 336028, 5706.505, 14.2617
11606, 336819, 5706.444, 14.2615
11607, 337888, 5706.383, 14.2614
11608, 339256, 5706.322, 14.2612
11609, 339769, 5706.261, 14.2610
11610, 338362, 5706.200, 14.2609
11611, 335494, 5706.138, 14.2607
11612, 332702, 5706.077, 14.2606
11613, 330981, 5706.016, 14.2604
11614, 330354, 5705.955, 14.2603
11615, 330928, 5705.894, 14.2601
11616, 333251, 5705.833, 14.2600
11617, 337080, 5705.772, 14.2598
11618, 340761, 5705.711, 14.2597
11619, 342980, 5705.649, 14.2595
11620, 344626, 5705.588, 14.2594
11621, 347551, 5705.527, 14.2592
11622, 351350, 5705.466, 14.2591
11623, 352808, 5705.405, 14.2589
11624, 349489, 5705.344, 14.2588
11625, 343184, 5705.283, 14.2586
11626, 338753, 5705.221, 14.2585
11627, 339575, 5705.160, 14.2583
11628, 344818, 5705.099, 14.2581
11629, 350990, 5705.038, 14.2580
11630, 355248, 5704.977, 14.2578
11631, 356889, 5704.916, 14.2577
11632, 356487, 5704.855, 14.2575
11633, 354633, 5704.794, 14.2574
11634, 351646, 5704.732, 14.2572
11635, 347991, 5704.671, 14.2571
11636, 344624, 5704.610, 14.2569
11637, 342922, 5704.549, 14.2568
11638, 344025, 5704.488, 14.2566
11639, 347662, 5704.427, 14.2565
11640, 351541, 5704.366, 14.2563
11641, 352587, 5704.304, 14.2562
11642, 349555, 5704.243, 14.2560
11643, 344419, 5704.182, 14.2559
11644, 340681, 5704.121, 14.2557
11645, 340343, 5704.060, 14.2555
11646, 342744, 5703.999, 14.2554
11647, 345924, 5703.938, 14.2552
11648, 348262, 5703.877, 14.2551
11649, 348820, 5703.815, 14.2549
11650, 347244, 5703.754, 14.2548
11651, 344105, 5703.693, 14.2546
11652, 340858, 5703.632, 14.2545
11653, 338827, 5703.571, 14.2543
11654, 338270, 5703.510, 14.2542
11655, 338563, 5703.449, 14.2540
11656, 338855, 5703.387, 14.2539
11657, 338434, 5703.326, 14.2537
11658, 337216, 5703.265, 14.2536
11659, 336290, 5703.204, 14.2534
11660, 337303, 5703.143, 14.2533
11661, 340685, 5703.082, 14.2531
11662, 344967, 5703.021, 14.2529
11663, 348314, 5702.960, 14.2528
11664, 350009, 5702.898, 14.2526
11665, 350014, 5702.837, 14.2525
11666, 348331, 5702.776, 14.2523
11667, 346035, 5702.715, 14.2522
11668, 345725, 5702.654, 14.2520
11669, 348893, 5702.593, 14.2519
11670, 353134, 5702.532, 14.2517
11671, 354132, 5702.470, 14.2516
11672, 350807, 5702.409, 14.2514
11673, 346587, 5702.348, 14.2513
11674, 344935, 5702.287, 14.2511
11675, 345544, 5702.226, 14.2510
11676, 346145, 5702.165, 14.2508
11677, 346264, 5702.104, 14.2507
11678, 346993, 5702.043, 14.2505
11679, 347798, 5701.981, 14.2504
11680, 346099, 5701.920, 14.2502
11681, 340677, 5701.859, 14.2500
11682, 333921, 5701.798, 14.2499
11683, 329554, 5701.737, 14.2497
11684, 328836, 5701.676, 14.2496
11685, 330042, 5701.615, 14.2494
11686, 331246, 5701.554, 14.2493
11687, 332397, 5701.492, 14.2491
11688, 334328, 5701.431, 14.2490
11689, 336779, 5701.370, 14.2488
11690, 338480, 5701.309, 14.2487
11691, 338823, 5701.248, 14.2485
11692, 338318, 5701.187, 14.2484
11693, 337274, 5701.126, 14.2482
11694, 335263, 5701.064, 14.2481
11695, 332536, 5701.003, 14.2479
11696, 330847, 5700.942, 14.2478
11697, 331658, 5700.881, 14.2476
11698, 334095, 5700.820, 14.2474
11699, 335875, 5700.759, 14.2473
11700, 336031, 5700.698, 14.2471
11701, 335580, 5700.637, 14.2470
11702, 335737, 5700.575, 14.2468
11703, 336671, 5700.514, 14.2467
11704, 338064, 5700.453, 14.2465
11705, 339649, 5700.392, 14.2464
11706, 340899, 5700.331, 14.2462
11707, 341311, 5700.270, 14.2461
11708, 341346, 5700.209, 14.2459
11709, 342179, 5700.147, 14.2458
11710, 343989, 5700.086, 14.2456
11711, 345260, 5700.025, 14.2455
11712, 344292, 5699.964, 14.2453
11713, 341099, 5699.903, 14.2452
11714, 337729, 5699.842, 14.2450
11715, 337051, 5699.781, 14.2449
11716, 340756, 5699.720, 14.2447
11717, 347637, 5699.658, 14.2445
11718, 354086, 5699.597, 14.2444
11719, 357319, 5699.536, 14.2442
11720, 357825, 5699.475, 14.2441
11721, 357655, 5699.414, 14.2439
11722, 357184, 5699.353, 14.2438
11723, 355473, 5699.292, 14.2436
11724, 353168, 5699.230, 14.2435
11725, 352197, 5699.169, 14.2433
11726, 352268, 5699.108, 14.2432
11727, 350739, 5699.047, 14.2430
11728, 347106, 5698.986, 14.2429
11729, 344667, 5698.925, 14.2427
11730, 345725, 5698.864, 14.2426
11731, 347794, 5698.803, 14.2424
11732, 347353, 5698.741, 14.2423
11733, 345472, 5698.680, 14.2421
11734, 346407, 5698.619, 14.2419
11735, 351477, 5698.558, 14.2418
11736, 357494, 5698.497, 14.2416
11737, 361029, 5698.436, 14.2415
11738, 361373, 5698.375, 14.2413
11739, 359091, 5698.313, 14.2412
11740, 354489, 5698.252, 14.2410
11741, 348510, 5698.191, 14.2409
11742, 343090, 5698.130, 14.2407
11743, 339291, 5698.069, 14.2406
11744, 336263, 5698.008, 14.2404
11745, 332924, 5697.947, 14.2403
11746, 329907, 5697.886, 14.2401
11747, 329214, 5697.824, 14.2400
11748, 332317, 5697.763, 14.2398
11749, 338469, 5697.702, 14.2397
11750, 344413, 5697.641, 14.2395
11751, 346619, 5697.580, 14.2394
11752, 345016, 5697.519, 14.2392
11753, 343693, 5697.458, 14.2390
11754, 346109, 5697.396, 14.2389
11755, 350343, 5697.335, 14.2387
11756, 351543, 5697.274, 14.2386
11757, 348824, 5697.213, 14.2384
11758, 346544, 5697.152, 14.2383
11759, 347812, 5697.091, 14.2381
11760, 349904, 5697.030, 14.2380
11761, 348584, 5696.969, 14.2378
11762, 344974, 5696.907, 14.2377
11763, 344909, 5696.846, 14.2375
11764, 351547, 5696.785, 14.2374
11765, 361162, 5696.724, 14.2372
11766, 367210, 5696.663, 14.2371
11767, 367260, 5696.602, 14.2369
11768, 364697, 5696.541, 14.2368
11769, 364037, 5696.479, 14.2366
11770, 365911, 5696.418, 14.2364
11771, 367515, 5696.357, 14.2363
11772, 367149, 5696.296, 14.2361
11773, 366374, 5696.235, 14.2360
11774, 367075, 5696.174, 14.2358
11775, 368382, 5696.113, 14.2357
11776, 368482, 5696.052, 14.2355
11777, 368226, 5695.990, 14.2354
11778, 370190, 5695.929, 14.2352
11779, 374315, 5695.868, 14.2351
11780, 377246, 5695.807, 14.2349
11781, 376596, 5695.746, 14.2348
11782, 373483, 5695.685, 14.2346
11783, 369855, 5695.624, 14.2345
11784, 365696, 5695.562, 14.2343
11785, 360301, 5695.501, 14.2342
11786, 354286, 5695.440, 14.2340
11787, 348489, 5695.379, 14.2339
11788, 342455, 5695.318, 14.2337
11789, 335895, 5695.257, 14.2335
11790, 330335, 5695.196, 14.2334
11791, 327299, 5695.135, 14.2332
11792, 325857, 5695.073, 14.2331
11793, 324123, 5695.012, 14.2329
11794, 322580, 5694.951, 14.2328
11795, 323836, 5694.890, 14.2326
11796, 329250, 5694.829, 14.2325
11797, 337512, 5694.768, 14.2323
11798, 346358, 5694.707, 14.2322
11799, 353929, 5694.645, 14.2320
11800, 358542, 5694.584, 14.2319
11801, 359074, 5694.523, 14.2317
11802, 356330, 5694.462, 14.2316
11803, 352847, 5694.401, 14.2314
11804, 350823, 5694.340, 14.2313
11805, 350763, 5694.279, 14.2311
11806, 351952, 5694.218, 14.2309
11807, 353213, 5694.156, 14.2308
11808, 353241, 5694.095, 14.2306
11809, 351454, 5694.034, 14.2305
11810, 348806, 5693.973, 14.2303
11811, 346888, 5693.912, 14.2302
11812, 346063, 5693.851, 14.2300
11813, 345212, 5693.790, 14.2299
11814, 343242, 5693.728, 14.2297
11815, 339995, 5693.667, 14.2296
11816, 335726, 5693.606, 14.2294
11817, 330825, 5693.545, 14.2293
11818, 326271, 5693.484, 14.2291
11819, 323444, 5693.423, 14.2290
11820, 323053, 5693.362, 14.2288
11821, 324806, 5693.301, 14.2287
11822, 328218, 5693.239, 14.2285
11823, 333033, 5693.178, 14.2284
11824, 338686, 5693.117, 14.2282
11825, 343867, 5693.056, 14.2280
11826, 346892, 5692.995, 14.2279
11827, 346492, 5692.934, 14.2277
11828, 342741, 5692.873, 14.2276
11829, 337587, 5692.811, 14.2274
11830, 333700, 5692.750, 14.2273
11831, 332054, 5692.689, 14.2271
11832, 331316, 5692.628, 14.2270
11833, 330362, 5692.567, 14.2268
11834, 330233, 5692.506, 14.2267
11835, 332200, 5692.445, 14.2265
11836, 335068, 5692.384, 14.2264
11837, 336650, 5692.322, 14.2262
11838, 337360, 5692.261, 14.2261
11839, 339910, 5692.200, 14.2259
11840, 345348, 5692.139, 14.2258
11841, 351849, 5692.078, 14.2256
11842, 357818, 5692.017, 14.2254
11843, 363545, 5691.956, 14.2253
11844, 368627, 5691.894, 14.2251
11845, 370318, 5691.833, 14.2250
11846, 366526, 5691.772, 14.2248
11847, 359029, 5691.711, 14.2247
11848, 351885, 5691.650, 14.2245
11849, 347615, 5691.589, 14.2244
11850, 346306, 5691.528, 14.2242
11851, 347226, 5691.467, 14.2241
11852, 349506, 5691.405, 14.2239
11853, 352080, 5691.344, 14.2238
11854, 354783, 5691.283, 14.2236
11855, 358912, 5691.222, 14.2235
11856, 365006, 5691.161, 14.2233
11857, 370624, 5691.100, 14.2232
11858, 372196, 5691.039, 14.2230
11859, 369032, 5690.978, 14.2229
11860, 363880, 5690.916, 14.2227
11861, 359509, 5690.855, 14.2225
11862, 356290, 5690.794, 14.2224
11863, 353332, 5690.733, 14.2222
11864, 350400, 5690.672, 14.2221
11865, 347962, 5690.611, 14.2219
11866, 346379, 5690.550, 14.2218
11867, 345809, 5690.488, 14.2216
11868, 346426, 5690.427, 14.2215
11869, 348393, 5690.366, 14.2213
11870, 351800, 5690.305, 14.2212
11871, 356556, 5690.244, 14.2210
11872, 361815, 5690.183, 14.2209
11873, 365817, 5690.122, 14.2207
11874, 367008, 5690.061, 14.2206
11875, 365274, 5689.999, 14.2204
11876, 361621, 5689.938, 14.2203
11877, 357205, 5689.877, 14.2201
11878, 353359, 5689.816, 14.2199
11879, 351737, 5689.755, 14.2198
11880, 352943, 5689.694, 14.2196
11881, 355351, 5689.633, 14.2195
11882, 356623, 5689.571, 14.2193
11883, 356243, 5689.510, 14.2192
11884, 355156, 5689.449, 14.2190
11885, 353487, 5689.388, 14.2189
11886, 350741, 5689.327, 14.2187
11887, 348330, 5689.266, 14.2186
11888, 349364, 5689.205, 14.2184
11889, 354864, 5689.144, 14.2183
11890, 362121, 5689.082, 14.2181
11891, 367910, 5689.021, 14.2180
11892, 371386, 5688.960, 14.2178
11893, 372424, 5688.899, 14.2177
11894, 369393, 5688.838, 14.2175
11895, 361227, 5688.777, 14.2174
11896, 350528, 5688.716, 14.2172
11897, 341765, 5688.654, 14.2170
11898, 336580, 5688.593, 14.2169
11899, 333148, 5688.532, 14.2167
11900, 329944, 5688.471, 14.2166
11901, 327552, 5688.410, 14.2164
11902, 326396, 5688.349, 14.2163
11903, 325254, 5688.288, 14.2161
11904, 323321, 5688.227, 14.2160
11905, 321793, 5688.165, 14.2158
11906, 321977, 5688.104, 14.2157
11907, 323310, 5688.043, 14.2155
11908, 324782, 5687.982, 14.2154
11909, 327131, 5687.921, 14.2152
11910, 331769, 5687.860, 14.2151
11911, 338202, 5687.799, 14.2149
11912, 344310, 5687.737, 14.2148
11913, 349063, 5687.676, 14.2146
11914, 353403, 5687.615, 14.2144
11915, 358233, 5687.554, 14.2143
11916, 362844, 5687.493, 14.2141
11917, 365718, 5687.432, 14.2140
11918, 366009, 5687.371, 14.2138
11919, 363893, 5687.310, 14.2137
11920, 360200, 5687.248, 14.2135
11921, 355932, 5687.187, 14.2134
11922, 351547, 5687.126, 14.2132
11923, 346666, 5687.065, 14.2131
11924, 341356, 5687.004, 14.2129
11925, 337696, 5686.943, 14.2128
11926, 338684, 5686.882, 14.2126
11927, 344749, 5686.820, 14.2125
11928, 352166, 5686.759, 14.2123
11929, 356111, 5686.698, 14.2122
11930, 355182, 5686.637, 14.2120
11931, 352305, 5686.576, 14.2119
11932, 351412, 5686.515, 14.2117
11933, 353848, 5686.454, 14.2115
11934, 357770, 5686.393, 14.2114
11935, 360183, 5686.331, 14.2112
11936, 359207, 5686.270, 14.2111
11937, 354907, 5686.209, 14.2109
11938, 348603, 5686.148, 14.2108
11939, 341839, 5686.087, 14.2106
11940, 336143, 5686.026, 14.2105
11941, 333135, 5685.965, 14.2103
11942, 333669, 5685.903, 14.2102
11943, 336396, 5685.842, 14.2100
11944, 338135, 5685.781, 14.2099
11945, 336819, 5685.720, 14.2097
11946, 333864, 5685.659, 14.2096
11947, 332850, 5685.598, 14.2094
11948, 335841, 5685.537, 14.2093
11949, 341611, 5685.476, 14.2091
11950, 347241, 5685.414, 14.2089
11951, 350562, 5685.353, 14.2088
11952, 350980, 5685.292, 14.2086
11953, 349126, 5685.231, 14.2085
11954, 346458, 5685.170, 14.2083
11955, 344586, 5685.109, 14.2082
11956, 344053, 5685.048, 14.2080
11957, 343820, 5684.986, 14.2079
11958, 342607, 5684.925, 14.2077
11959, 340936, 5684.864, 14.2076
11960, 341375, 5684.803, 14.2074
11961, 346188, 5684.742, 14.2073
11962, 354643, 5684.681, 14.2071
11963, 363026, 5684.620, 14.2070
11964, 367738, 5684.559, 14.2068
11965, 368297, 5684.497, 14.2067
11966, 366927, 5684.436, 14.2065
11967, 365568, 5684.375, 14.2064
11968, 364188, 5684.314, 14.2062
11969, 362055, 5684.253, 14.2060
11970, 359254, 5684.192, 14.2059
11971, 356238, 5684.131, 14.2057
11972, 352995, 5684.069, 14.2056
11973, 349895, 5684.008, 14.2054
11974, 348279, 5683.947, 14.2053
11975, 348573, 5683.886, 14.2051
11976, 348558, 5683.825, 14.2050
11977, 345692, 5683.764, 14.2048
11978, 341095, 5683.703, 14.2047
11979, 338872, 5683.642, 14.2045
11980, 340785, 5683.580, 14.2044
11981, 343687, 5683.519, 14.2042
11982, 343524, 5683.458, 14.2041
11983, 340224, 5683.397, 14.2039
11984, 337101, 5683.336, 14.2038
11985, 336647, 5683.275, 14.2036
11986, 338504, 5683.214, 14.2034
11987, 340837, 5683.152, 14.2033
11988, 342112, 5683.091, 14.2031
11989, 341971, 5683.030, 14.2030
11990, 341713, 5682.969, 14.2028
11991, 343642, 5682.908, 14.2027
11992, 348920, 5682.847, 14.2025
11993, 356386, 5682.786, 14.2024
11994, 364188, 5682.725, 14.2022
11995, 371579, 5682.663, 14.2021
11996, 377852, 5682.602, 14.2019
11997, 380747, 5682.541, 14.2018
11998, 378176, 5682.480, 14.2016
11999, 371312, 5682.419, 14.2015
12000, 363941, 5682.358, 14.2013
12001, 358627, 5682.297, 14.2012
12002, 355212, 5682.235, 14.2010
12003, 353040, 5682.174, 14.2009
12004, 352358, 5682.113, 14.2007
12005, 352753, 5682.052, 14.2005
12006, 352337, 5681.991, 14.2004
12007, 349957, 5681.930, 14.2002
12008, 346920, 5681.869, 14.2001
12009, 345085, 5681.808, 14.1999
12010, 344118, 5681.746, 14.1998
12011, 342063, 5681.685, 14.1996
12012, 338181, 5681.624, 14.1995
12013, 333972, 5681.563, 14.1993
12014, 331445, 5681.502, 14.1992
12015, 331196, 5681.441, 14.1990
12016, 332247, 5681.380, 14.1989
12017, 333328, 5681.318, 14.1987
12018, 334237, 5681.257, 14.1986
12019, 335945, 5681.196, 14.1984
12020, 339071, 5681.135, 14.1983
12021, 342404, 5681.074, 14.1981
12022, 343775, 5681.013, 14.1979
12023, 342567, 5680.952, 14.1978
12024, 340543, 5680.891, 14.1976
12025, 339860, 5680.829, 14.1975
12026, 341077, 5680.768, 14.1973
12027, 343388, 5680.707, 14.1972
12028, 345721, 5680.646, 14.1970
12029, 346919, 5680.585, 14.1969
12030, 345847, 5680.524, 14.1967
12031, 342510, 5680.463, 14.1966
12032, 338681, 5680.401, 14.1964
12033, 336714, 5680.340, 14.1963
12034, 337979, 5680.279, 14.1961
12035, 342665, 5680.218, 14.1960
12036, 349944, 5680.157, 14.1958
12037, 357380, 5680.096, 14.1957
12038, 361115, 5680.035, 14.1955
12039, 358326, 5679.974, 14.1954
12040, 349732, 5679.912, 14.1952
12041, 339043, 5679.851, 14.1950
12042, 330246, 5679.790, 14.1949
12043, 325779, 5679.729, 14.1947
12044, 326317, 5679.668, 14.1946
12045, 330644, 5679.607, 14.1944
12046, 335904, 5679.546, 14.1943
12047, 339595, 5679.485, 14.1941
12048, 341893, 5679.423, 14.1940
12049, 345118, 5679.362, 14.1938
12050, 350537, 5679.301, 14.1937
12051, 356620, 5679.240, 14.1935
12052, 360972, 5679.179, 14.1934
12053, 363216, 5679.118, 14.1932
12054, 365055, 5679.057, 14.1931
12055, 367623, 5678.995, 14.1929
12056, 369645, 5678.934, 14.1928
12057, 368745, 5678.873, 14.1926
12058, 364530, 5678.812, 14.1924
12059, 359692, 5678.751, 14.1923
12060, 357382, 5678.690, 14.1921
12061, 357628, 5678.629, 14.1920
12062, 357222, 5678.568, 14.1918
12063, 353447, 5678.506, 14.1917
12064, 347058, 5678.445, 14.1915
12065, 341055, 5678.384, 14.1914
12066, 337484, 5678.323, 14.1912
12067, 336381, 5678.262, 14.1911
12068, 337065, 5678.201, 14.1909
12069, 338948, 5678.140, 14.1908
12070, 341147, 5678.078, 14.1906
12071, 342677, 5678.017, 14.1905
12072, 343457, 5677.956, 14.1903
12073, 344363, 5677.895, 14.1902
12074, 345970, 5677.834, 14.1900
12075, 347836, 5677.773, 14.1899
12076, 349113, 5677.712, 14.1897
12077, 349333, 5677.651, 14.1895
12078, 348589, 5677.589, 14.1894
12079, 347593, 5677.528, 14.1892
12080, 347528, 5677.467, 14.1891
12081, 348928, 5677.406, 14.1889
12082, 350571, 5677.345, 14.1888
12083, 350315, 5677.284, 14.1886
12084, 347391, 5677.223, 14.1885
12085, 343310, 5677.161, 14.1883
12086, 340128, 5677.100, 14.1882
12087, 338375, 5677.039, 14.1880
12088, 337043, 5676.978, 14.1879
12089, 335148, 5676.917, 14.1877
12090, 332830, 5676.856, 14.1876
12091, 331103, 5676.795, 14.1874
12092, 330779, 5676.734, 14.1873
12093, 331637, 5676.672, 14.1871
12094, 332694, 5676.611, 14.1869
12095, 333352, 5676.550, 14.1868
12096, 334029, 5676.489, 14.1866
12097, 335521, 5676.428, 14.1865
12098, 338222, 5676.367, 14.1863
12099, 342169, 5676.306, 14.1862
12100, 347056, 5676.244, 14.1860
12101, 351578, 5676.183, 14.1859
12102, 353821, 5676.122, 14.1857
12103, 353376, 5676.061, 14.1856
12104, 352232, 5676.000, 14.1854
12105, 352050, 5675.939, 14.1853
12106, 351477, 5675.878, 14.1851
12107, 348307, 5675.817, 14.1850
12108, 343858, 5675.755, 14.1848
12109, 342469, 5675.694, 14.1847
12110, 346109, 5675.633, 14.1845
12111, 352056, 5675.572, 14.1844
12112, 356860, 5675.511, 14.1842
12113, 360020, 5675.450, 14.1840
12114, 362278, 5675.389, 14.1839
12115, 363004, 5675.327, 14.1837
12116, 361972, 5675.266, 14.1836
12117, 361669, 5675.205, 14.1834
12118, 364489, 5675.144, 14.1833
12119, 368464, 5675.083, 14.1831
12120, 369134, 5675.022, 14.1830
12121, 365596, 5674.961, 14.1828
12122, 361663, 5674.900, 14.1827
12123, 360613, 5674.838, 14.1825
12124, 361623, 5674.777, 14.1824
12125, 362336, 5674.716, 14.1822
12126, 362180, 5674.655, 14.1821
12127, 361471, 5674.594, 14.1819
12128, 359495, 5674.533, 14.1818
12129, 355770, 5674.472, 14.1816
12130, 352024, 5674.410, 14.1814
12131, 350812, 5674.349, 14.1813
12132, 352472, 5674.288, 14.1811
12133, 354763, 5674.227, 14.1810
12134, 355222, 5674.166, 14.1808
12135, 353047, 5674.105, 14.1807
12136, 349401, 5674.044, 14.1805
12137, 346853, 5673.983, 14.1804
12138, 347619, 5673.921, 14.1802
12139, 351140, 5673.860, 14.1801
12140, 354154, 5673.799, 14.1799
12141, 354354, 5673.738, 14.1798
12142, 353128, 5673.677, 14.1796
12143, 353095, 5673.616, 14.1795
12144, 353928, 5673.555, 14.1793
12145, 352791, 5673.493, 14.1792
12146, 348691, 5673.432, 14.1790
12147, 343980, 5673.371, 14.1789
12148, 341044, 5673.310, 14.1787
12149, 339568, 5673.249, 14.1785
12150, 338112, 5673.188, 14.1784
12151, 336972, 5673.127, 14.1782
12152, 338196, 5673.066, 14.1781
12153, 343380, 5673.004, 14.1779
12154, 351945, 5672.943, 14.1778
12155, 360894, 5672.882, 14.1776
12156, 366299, 5672.821, 14.1775
12157, 366379, 5672.760, 14.1773
12158, 363447, 5672.699, 14.1772
12159, 361389, 5672.638, 14.1770
12160, 361023, 5672.576, 14.1769
12161, 359861, 5672.515, 14.1767
12162, 356969, 5672.454, 14.1766
12163, 355312, 5672.393, 14.1764
12164, 357371, 5672.332, 14.1763
12165, 360659, 5672.271, 14.1761
12166, 360404, 5672.210, 14.1759
12167, 355648, 5672.149, 14.1758
12168, 350024, 5672.087, 14.1756
12169, 347158, 5672.026, 14.1755
12170, 347877, 5671.965, 14.1753
12171, 351471, 5671.904, 14.1752
12172, 356746, 5671.843, 14.1750
12173, 361454, 5671.782, 14.1749
12174, 363480, 5671.721, 14.1747
12175, 363589, 5671.659, 14.1746
12176, 364815, 5671.598, 14.1744
12177, 368126, 5671.537, 14.1743
12178, 370619, 5671.476, 14.1741
12179, 369098, 5671.415, 14.1740
12180, 363669, 5671.354, 14.1738
12181, 356764, 5671.293, 14.1737
12182, 350381, 5671.232, 14.1735
12183, 345670, 5671.170, 14.1733
12184, 343479, 5671.109, 14.1732
12185, 343458, 5671.048, 14.1730
12186, 343597, 5670.987, 14.1729
12187, 342261, 5670.926, 14.1727
12188, 340067, 5670.865, 14.1726
12189, 338763, 5670.804, 14.1724
12190, 339264, 5670.742, 14.1723
12191, 341770, 5670.681, 14.1721
12192, 346301, 5670.620, 14.1720
12193, 351479, 5670.559, 14.1718
12194, 353980, 5670.498, 14.1717
12195, 351333, 5670.437, 14.1715
12196, 344798, 5670.376, 14.1714
12197, 337895, 5670.315, 14.1712
12198, 332666, 5670.253, 14.1711
12199, 329079, 5670.192, 14.1709
12200, 327455, 5670.131, 14.1708
12201, 329181, 5670.070, 14.1706
12202, 334585, 5670.009, 14.1704
12203, 341564, 5669.948, 14.1703
12204, 346890, 5669.887, 14.1701
12205, 348410, 5669.825, 14.1700
12206, 346525, 5669.764, 14.1698
12207, 344358, 5669.703, 14.1697
12208, 345574, 5669.642, 14.1695
12209, 350569, 5669.581, 14.1694
12210, 355424, 5669.520, 14.1692
12211, 356145, 5669.459, 14.1691
12212, 353172, 5669.398, 14.1689
12213, 349906, 5669.336, 14.1688
12214, 347694, 5669.275, 14.1686
12215, 344888, 5669.214, 14.1685
12216, 340647, 5669.153, 14.1683
12217, 336834, 5669.092, 14.1682
12218, 335426, 5669.031, 14.1680
12219, 336256, 5668.970, 14.1678
12220, 338130, 5668.908, 14.1677
12221, 340196, 5668.847, 14.1675
12222, 341438, 5668.786, 14.1674
12223, 340912, 5668.725, 14.1672
12224, 339522, 5668.664, 14.1671
12225, 339661, 5668.603, 14.1669
12226, 341967, 5668.542, 14.1668
12227, 344280, 5668.481, 14.1666
12228, 345064, 5668.419, 14.1665
12229, 345919, 5668.358, 14.1663
12230, 348986, 5668.297, 14.1662
12231, 353582, 5668.236, 14.1660
12232, 357586, 5668.175, 14.1659
12233, 360847, 5668.114, 14.1657
12234, 364638, 5668.053, 14.1656
12235, 368195, 5667.992, 14.1654
12236, 368410, 5667.930, 14.1653
12237, 363739, 5667.869, 14.1651
12238, 356897, 5667.808, 14.1649
12239, 352676, 5667.747, 14.1648
12240, 353353, 5667.686, 14.1646
12241, 356328, 5667.625, 14.1645
12242, 356230, 5667.564, 14.1643
12243, 349965, 5667.502, 14.1642
12244, 340109, 5667.441, 14.1640
12245, 332566, 5667.380, 14.1639
12246, 330289, 5667.319, 14.1637
12247, 330532, 5667.258, 14.1636
12248, 329270, 5667.197, 14.1634
12249, 326819, 5667.136, 14.1633
12250, 326815, 5667.075, 14.1631
12251, 330274, 5667.013, 14.1630
12252, 333472, 5666.952, 14.1628
12253, 332740, 5666.891, 14.1627
12254, 329350, 5666.830, 14.1625
12255, 327859, 5666.769, 14.1623
12256, 330359, 5666.708, 14.1622
12257, 334146, 5666.647, 14.1620
12258, 335376, 5666.585, 14.1619
12259, 333790, 5666.524, 14.1617
12260, 332739, 5666.463, 14.1616
12261, 334919, 5666.402, 14.1614
12262, 339456, 5666.341, 14.1613
12263, 343839, 5666.280, 14.1611
12264, 347526, 5666.219, 14.1610
12265, 351833, 5666.158, 14.1608
12266, 356484, 5666.096, 14.1607
12267, 358523, 5666.035, 14.1605
12268, 355802, 5665.974, 14.1604
12269, 350123, 5665.913, 14.1602
12270, 345354, 5665.852, 14.1601
12271, 343206, 5665.791, 14.1599
12272, 342441, 5665.730, 14.1598
12273, 341668, 5665.668, 14.1596
12274, 341152, 5665.607, 14.1594
12275, 341683, 5665.546, 14.1593
12276, 343177, 5665.485, 14.1591
12277, 344906, 5665.424, 14.1590
12278, 346031, 5665.363, 14.1588
12279, 345506, 5665.302, 14.1587
12280, 342609, 5665.241, 14.1585
12281, 338345, 5665.179, 14.1584
12282, 335440, 5665.118, 14.1582
12283, 335905, 5665.057, 14.1581
12284, 338843, 5664.996, 14.1579
12285, 341447, 5664.935, 14.1578
12286, 342025, 5664.874, 14.1576
12287, 341358, 5664.813, 14.1575
12288, 341230, 5664.751, 14.1573
12289, 342497, 5664.690, 14.1572
12290, 344868, 5664.629, 14.1570
12291, 347598, 5664.568, 14.1568
12292, 349744, 5664.507, 14.1567
12293, 350485, 5664.446, 14.1565
12294, 350274, 5664.385, 14.1564
12295, 351141, 5664.324, 14.1562
12296, 354329, 5664.262, 14.1561
12297, 357684, 5664.201, 14.1559
12298, 357264, 5664.140, 14.1558
12299, 352274, 5664.079, 14.1556
12300, 346602, 5664.018, 14.1555
12301, 344305, 5663.957, 14.1553
12302, 345340, 5663.896, 14.1552
12303, 347455, 5663.834, 14.1550
12304, 350362, 5663.773, 14.1549
12305, 355045, 5663.712, 14.1547
12306, 360027, 5663.651, 14.1546
12307, 362123, 5663.590, 14.1544
12308, 361242, 5663.529, 14.1543
12309, 360970, 5663.468, 14.1541
12310, 363236, 5663.407, 14.1539
12311, 365561, 5663.345, 14.1538
12312, 365347, 5663.284, 14.1536
12313, 363944, 5663.223, 14.1535
12314, 363733, 5663.162, 14.1533
12315, 363450, 5663.101, 14.1532
12316, 359760, 5663.040, 14.1530
12317, 352681, 5662.979, 14.1529
12318, 346380, 5662.917, 14.1527
12319, 344351, 5662.856, 14.1526
12320, 345864, 5662.795, 14.1524
12321, 347488, 5662.734, 14.1523
12322, 346691, 5662.673, 14.1521
12323, 343777, 5662.612, 14.1520
12324, 341313, 5662.551, 14.1518
12325, 341612, 5662.490, 14.1517
12326, 344122, 5662.428, 14.1515
12327, 345890, 5662.367, 14.1513
12328, 345354, 5662.306, 14.1512
12329, 344554, 5662.245, 14.1510
12330, 346330, 5662.184, 14.1509
12331, 350468, 5662.123, 14.1507
12332, 354316, 5662.062, 14.1506
12333, 356267, 5662.000, 14.1504
12334, 356659, 5661.939, 14.1503
12335, 355850, 5661.878, 14.1501
12336, 353728, 5661.817, 14.1500
12337, 351133, 5661.756, 14.1498
12338, 349738, 5661.695, 14.1497
12339, 350150, 5661.634, 14.1495
12340, 351634, 5661.573, 14.1494
12341, 353854, 5661.511, 14.1492
12342, 357344, 5661.450, 14.1491
12343, 361886, 5661.389, 14.1489
12344, 365777, 5661.328, 14.1488
12345, 367139, 5661.267, 14.1486
12346, 365241, 5661.206, 14.1484
12347, 360705, 5661.145, 14.1483
12348, 355532, 5661.083, 14.1481
12349, 352699, 5661.022, 14.1480
12350, 354225, 5660.961, 14.1478
12351, 359318, 5660.900, 14.1477
12352, 365078, 5660.839, 14.1475
12353, 368768, 5660.778, 14.1474
12354, 368853, 5660.717, 14.1472
12355, 364967, 5660.656, 14.1471
12356, 358476, 5660.594, 14.1469
12357, 352299, 5660.533, 14.1468
12358, 348307, 5660.472, 14.1466
12359, 345543, 5660.411, 14.1465
12360, 342690, 5660.350, 14.1463
12361, 341206, 5660.289, 14.1462
12362, 343146, 5660.228, 14.1460
12363, 346516, 5660.166, 14.1458
12364, 346406, 5660.105, 14.1457
12365, 341619, 5660.044, 14.1455
12366, 337038, 5659.983, 14.1454
12367, 337813, 5659.922, 14.1452
12368, 343508, 5659.861, 14.1451
12369, 349695, 5659.800, 14.1449
12370, 353412, 5659.739, 14.1448
12371, 355160, 5659.677, 14.1446
12372, 356837, 5659.616, 14.1445
12373, 359527, 5659.555, 14.1443
12374, 362711, 5659.494, 14.1442
12375, 364516, 5659.433, 14.1440
12376, 363343, 5659.372, 14.1439
12377, 359837, 5659.311, 14.1437
12378, 356229, 5659.249, 14.1436
12379, 353092, 5659.188, 14.1434
12380, 348115, 5659.127, 14.1433
12381, 339119, 5659.066, 14.1431
12382, 327367, 5659.005, 14.1429
12383, 317073, 5658.944, 14.1428
12384, 312419, 5658.883, 14.1426
12385, 315185, 5658.822, 14.1425
12386, 323625, 5658.760, 14.1423
12387, 332911, 5658.699, 14.1422
12388, 338467, 5658.638, 14.1420
12389, 340234, 5658.577, 14.1419
12390, 342483, 5658.516, 14.1417
12391, 348438, 5658.455, 14.1416
12392, 356589, 5658.394, 14.1414
12393, 363472, 5658.332, 14.1413
12394, 368264, 5658.271, 14.1411
12395, 372479, 5658.210, 14.1410
12396, 376146, 5658.149, 14.1408
12397, 376813, 5658.088, 14.1407
12398, 372612, 5658.027, 14.1405
12399, 364717, 5657.966, 14.1403
12400, 356392, 5657.905, 14.1402
12401, 350389, 5657.843, 14.1400
12402, 347444, 5657.782, 14.1399
12403, 346640, 5657.721, 14.1397
12404, 346868, 5657.660, 14.1396
12405, 347825, 5657.599, 14.1394
12406, 349432, 5657.538, 14.1393
12407, 350906, 5657.477, 14.1391
12408, 351455, 5657.416, 14.1390
12409, 351639, 5657.354, 14.1388
12410, 352632, 5657.293, 14.1387
12411, 354153, 5657.232, 14.1385
12412, 354823, 5657.171, 14.1384
12413, 354616, 5657.110, 14.1382
12414, 354948, 5657.049, 14.1381
12415, 355985, 5656.988, 14.1379
12416, 356373, 5656.926, 14.1378
12417, 356512, 5656.865, 14.1376
12418, 359141, 5656.804, 14.1374
12419, 364717, 5656.743, 14.1373
12420, 368717, 5656.682, 14.1371
12421, 366373, 5656.621, 14.1370
12422, 358626, 5656.560, 14.1368
12423, 350762, 5656.499, 14.1367
12424, 346433, 5656.437, 14.1365
12425, 345679, 5656.376, 14.1364
12426, 347680, 5656.315, 14.1362
12427, 352002, 5656.254, 14.1361
12428, 357174, 5656.193, 14.1359
12429, 361079, 5656.132, 14.1358
12430, 363485, 5656.071, 14.1356
12431, 365964, 5656.009, 14.1355
12432, 368597, 5655.948, 14.1353
12433, 368769, 5655.887, 14.1352
12434, 364296, 5655.826, 14.1350
12435, 356504, 5655.765, 14.1348
12436, 349378, 5655.704, 14.1347
12437, 346219, 5655.643, 14.1345
12438, 347229, 5655.582, 14.1344
12439, 349697, 5655.520, 14.1342
12440, 350738, 5655.459, 14.1341
12441, 350526, 5655.398, 14.1339
12442, 352216, 5655.337, 14.1338
12443, 357772, 5655.276, 14.1336
12444, 364811, 5655.215, 14.1335
12445, 369025, 5655.154, 14.1333
12446, 368792, 5655.092, 14.1332
12447, 365684, 5655.031, 14.1330
12448, 361454, 5654.970, 14.1329
12449, 356917, 5654.909, 14.1327
12450, 353213, 5654.848, 14.1326
12451, 351376, 5654.787, 14.1324
12452, 350434, 5654.726, 14.1323
12453, 348509, 5654.665, 14.1321
12454, 346221, 5654.603, 14.1319
12455, 346565, 5654.542, 14.1318
12456, 350821, 5654.481, 14.1316
12457, 356999, 5654.420, 14.1315
[truncated: 3,874,014 more chars]
