# Supplementary material for: Characterization data and kinetic studies of novel lipophilic analogues from 2,4-dichlorophenoxyacetic acid and Propanil herbicides
Source: Data Brief. 2020 Aug 21;32:106202. doi: 10.1016/j.dib.2020.106202 (PMC7482028; doi:10.1016/j.dib.2020.106202)
Supplement: Supplementary file 3 [file mmc3.zip › Kinetic raw data_txt/CDOCA_Alex_Ol_DCl_1zg_0h_ascii-spec.txt]

CDOCA_Alex_Ol_DCl
1, 3577, 6473.982, 16.1797
2, 9653, 6473.921, 16.1796
3, 20263, 6473.860, 16.1794
4, 27725, 6473.799, 16.1793
5, 32619, 6473.737, 16.1791
6, 39293, 6473.676, 16.1790
7, 48777, 6473.615, 16.1788
8, 58719, 6473.554, 16.1787
9, 67460, 6473.493, 16.1785
10, 75337, 6473.432, 16.1784
11, 83562, 6473.371, 16.1782
12, 93827, 6473.309, 16.1781
13, 107304, 6473.248, 16.1779
14, 122048, 6473.187, 16.1777
15, 133667, 6473.126, 16.1776
16, 141034, 6473.065, 16.1774
17, 148385, 6473.004, 16.1773
18, 157600, 6472.943, 16.1771
19, 161353, 6472.882, 16.1770
20, 150865, 6472.820, 16.1768
21, 130347, 6472.759, 16.1767
22, 115945, 6472.698, 16.1765
23, 117368, 6472.637, 16.1764
24, 127141, 6472.576, 16.1762
25, 132814, 6472.515, 16.1761
26, 133789, 6472.454, 16.1759
27, 138378, 6472.392, 16.1758
28, 147635, 6472.331, 16.1756
29, 151854, 6472.270, 16.1755
30, 144810, 6472.209, 16.1753
31, 133736, 6472.148, 16.1751
32, 130560, 6472.087, 16.1750
33, 137514, 6472.026, 16.1748
34, 146167, 6471.965, 16.1747
35, 148562, 6471.903, 16.1745
36, 144805, 6471.842, 16.1744
37, 140144, 6471.781, 16.1742
38, 138283, 6471.720, 16.1741
39, 138402, 6471.659, 16.1739
40, 136403, 6471.598, 16.1738
41, 128081, 6471.537, 16.1736
42, 112718, 6471.475, 16.1735
43, 94540, 6471.414, 16.1733
44, 80020, 6471.353, 16.1732
45, 73968, 6471.292, 16.1730
46, 79486, 6471.231, 16.1729
47, 100008, 6471.170, 16.1727
48, 136326, 6471.109, 16.1726
49, 179596, 6471.048, 16.1724
50, 212379, 6470.986, 16.1722
51, 222346, 6470.925, 16.1721
52, 213427, 6470.864, 16.1719
53, 198607, 6470.803, 16.1718
54, 183667, 6470.742, 16.1716
55, 164755, 6470.681, 16.1715
56, 141041, 6470.620, 16.1713
57, 120292, 6470.558, 16.1712
58, 108473, 6470.497, 16.1710
59, 101995, 6470.436, 16.1709
60, 95216, 6470.375, 16.1707
61, 87790, 6470.314, 16.1706
62, 78314, 6470.253, 16.1704
63, 59828, 6470.192, 16.1703
64, 32452, 6470.131, 16.1701
65, 13397, 6470.069, 16.1700
66, 19651, 6470.008, 16.1698
67, 42963, 6469.947, 16.1696
68, 57087, 6469.886, 16.1695
69, 51038, 6469.825, 16.1693
70, 40315, 6469.764, 16.1692
71, 41621, 6469.703, 16.1690
72, 52344, 6469.641, 16.1689
73, 63293, 6469.580, 16.1687
74, 77067, 6469.519, 16.1686
75, 99959, 6469.458, 16.1684
76, 124762, 6469.397, 16.1683
77, 136945, 6469.336, 16.1681
78, 134500, 6469.275, 16.1680
79, 128516, 6469.214, 16.1678
80, 124909, 6469.152, 16.1677
81, 117426, 6469.091, 16.1675
82, 100853, 6469.030, 16.1674
83, 82269, 6468.969, 16.1672
84, 75555, 6468.908, 16.1671
85, 88962, 6468.847, 16.1669
86, 118943, 6468.786, 16.1667
87, 152326, 6468.725, 16.1666
88, 174674, 6468.663, 16.1664
89, 179946, 6468.602, 16.1663
90, 171658, 6468.541, 16.1661
91, 154043, 6468.480, 16.1660
92, 127566, 6468.419, 16.1658
93, 96672, 6468.358, 16.1657
94, 74011, 6468.297, 16.1655
95, 67942, 6468.235, 16.1654
96, 70764, 6468.174, 16.1652
97, 69526, 6468.113, 16.1651
98, 65627, 6468.052, 16.1649
99, 72809, 6467.991, 16.1648
100, 96514, 6467.930, 16.1646
101, 125824, 6467.869, 16.1645
102, 146849, 6467.808, 16.1643
103, 155176, 6467.746, 16.1641
104, 154621, 6467.685, 16.1640
105, 152602, 6467.624, 16.1638
106, 157074, 6467.563, 16.1637
107, 168307, 6467.502, 16.1635
108, 173023, 6467.441, 16.1634
109, 157154, 6467.380, 16.1632
110, 125867, 6467.318, 16.1631
111, 99590, 6467.257, 16.1629
112, 87863, 6467.196, 16.1628
113, 79943, 6467.135, 16.1626
114, 66080, 6467.074, 16.1625
115, 54300, 6467.013, 16.1623
116, 57014, 6466.952, 16.1622
117, 72244, 6466.891, 16.1620
118, 89239, 6466.829, 16.1619
119, 104361, 6466.768, 16.1617
120, 119823, 6466.707, 16.1616
121, 133096, 6466.646, 16.1614
122, 139853, 6466.585, 16.1612
123, 143663, 6466.524, 16.1611
124, 150875, 6466.463, 16.1609
125, 157316, 6466.401, 16.1608
126, 150698, 6466.340, 16.1606
127, 126742, 6466.279, 16.1605
128, 95009, 6466.218, 16.1603
129, 69004, 6466.157, 16.1602
130, 57575, 6466.096, 16.1600
131, 64584, 6466.035, 16.1599
132, 88150, 6465.974, 16.1597
133, 119289, 6465.912, 16.1596
134, 148535, 6465.851, 16.1594
135, 174945, 6465.790, 16.1593
136, 202419, 6465.729, 16.1591
137, 227239, 6465.668, 16.1590
138, 237028, 6465.607, 16.1588
139, 224454, 6465.546, 16.1586
140, 196143, 6465.484, 16.1585
141, 165617, 6465.423, 16.1583
142, 141694, 6465.362, 16.1582
143, 125135, 6465.301, 16.1580
144, 112098, 6465.240, 16.1579
145, 98946, 6465.179, 16.1577
146, 86620, 6465.118, 16.1576
147, 80554, 6465.057, 16.1574
148, 83000, 6464.995, 16.1573
149, 86565, 6464.934, 16.1571
150, 80335, 6464.873, 16.1570
151, 62264, 6464.812, 16.1568
152, 40774, 6464.751, 16.1567
153, 25033, 6464.690, 16.1565
154, 19663, 6464.629, 16.1564
155, 27949, 6464.567, 16.1562
156, 51274, 6464.506, 16.1561
157, 82455, 6464.445, 16.1559
158, 107384, 6464.384, 16.1557
159, 118624, 6464.323, 16.1556
160, 122958, 6464.262, 16.1554
161, 131396, 6464.201, 16.1553
162, 145748, 6464.140, 16.1551
163, 159185, 6464.078, 16.1550
164, 166475, 6464.017, 16.1548
165, 168668, 6463.956, 16.1547
166, 168953, 6463.895, 16.1545
167, 167410, 6463.834, 16.1544
168, 159993, 6463.773, 16.1542
169, 142206, 6463.712, 16.1541
170, 115311, 6463.650, 16.1539
171, 88442, 6463.589, 16.1538
172, 71303, 6463.528, 16.1536
173, 64993, 6463.467, 16.1535
174, 63950, 6463.406, 16.1533
175, 65701, 6463.345, 16.1531
176, 71509, 6463.284, 16.1530
177, 76691, 6463.223, 16.1528
178, 69977, 6463.161, 16.1527
179, 48378, 6463.100, 16.1525
180, 25949, 6463.039, 16.1524
181, 20425, 6462.978, 16.1522
182, 34903, 6462.917, 16.1521
183, 58533, 6462.856, 16.1519
184, 81033, 6462.795, 16.1518
185, 99245, 6462.733, 16.1516
186, 112120, 6462.672, 16.1515
187, 117107, 6462.611, 16.1513
188, 111748, 6462.550, 16.1512
189, 94386, 6462.489, 16.1510
190, 65102, 6462.428, 16.1509
191, 30581, 6462.367, 16.1507
192, 4787, 6462.306, 16.1506
193, -2093, 6462.244, 16.1504
194, 6224, 6462.183, 16.1502
195, 19059, 6462.122, 16.1501
196, 32876, 6462.061, 16.1499
197, 50347, 6462.000, 16.1498
198, 68022, 6461.939, 16.1496
199, 76600, 6461.878, 16.1495
200, 75543, 6461.816, 16.1493
201, 77056, 6461.755, 16.1492
202, 90802, 6461.694, 16.1490
203, 112176, 6461.633, 16.1489
204, 129854, 6461.572, 16.1487
205, 137500, 6461.511, 16.1486
206, 133490, 6461.450, 16.1484
207, 117528, 6461.389, 16.1483
208, 95382, 6461.327, 16.1481
209, 81090, 6461.266, 16.1480
210, 85392, 6461.205, 16.1478
211, 103812, 6461.144, 16.1476
212, 122469, 6461.083, 16.1475
213, 133551, 6461.022, 16.1473
214, 139357, 6460.961, 16.1472
215, 143624, 6460.899, 16.1470
216, 145637, 6460.838, 16.1469
217, 142471, 6460.777, 16.1467
218, 132174, 6460.716, 16.1466
219, 115644, 6460.655, 16.1464
220, 99074, 6460.594, 16.1463
221, 91637, 6460.533, 16.1461
222, 95068, 6460.472, 16.1460
223, 97520, 6460.410, 16.1458
224, 84027, 6460.349, 16.1457
225, 52709, 6460.288, 16.1455
226, 16503, 6460.227, 16.1454
227, -8624, 6460.166, 16.1452
228, -12149, 6460.105, 16.1451
229, 9159, 6460.044, 16.1449
230, 47247, 6459.982, 16.1447
231, 81146, 6459.921, 16.1446
232, 90153, 6459.860, 16.1444
233, 72420, 6459.799, 16.1443
234, 44678, 6459.738, 16.1441
235, 23449, 6459.677, 16.1440
236, 14522, 6459.616, 16.1438
237, 20101, 6459.555, 16.1437
238, 42881, 6459.493, 16.1435
239, 77287, 6459.432, 16.1434
240, 108001, 6459.371, 16.1432
241, 126105, 6459.310, 16.1431
242, 138701, 6459.249, 16.1429
243, 153559, 6459.188, 16.1428
244, 161973, 6459.127, 16.1426
245, 148872, 6459.065, 16.1425
246, 116231, 6459.004, 16.1423
247, 84297, 6458.943, 16.1421
248, 69443, 6458.882, 16.1420
249, 70088, 6458.821, 16.1418
250, 74952, 6458.760, 16.1417
251, 76491, 6458.699, 16.1415
252, 74243, 6458.638, 16.1414
253, 72238, 6458.576, 16.1412
254, 75957, 6458.515, 16.1411
255, 87441, 6458.454, 16.1409
256, 102402, 6458.393, 16.1408
257, 115922, 6458.332, 16.1406
258, 129198, 6458.271, 16.1405
259, 144411, 6458.210, 16.1403
260, 155156, 6458.149, 16.1402
261, 151645, 6458.087, 16.1400
262, 136059, 6458.026, 16.1399
263, 121913, 6457.965, 16.1397
264, 114546, 6457.904, 16.1396
265, 103273, 6457.843, 16.1394
266, 80371, 6457.782, 16.1392
267, 58367, 6457.721, 16.1391
268, 57011, 6457.659, 16.1389
269, 78024, 6457.598, 16.1388
270, 104611, 6457.537, 16.1386
271, 124069, 6457.476, 16.1385
272, 138027, 6457.415, 16.1383
273, 148324, 6457.354, 16.1382
274, 146404, 6457.293, 16.1380
275, 126154, 6457.232, 16.1379
276, 99179, 6457.170, 16.1377
277, 84637, 6457.109, 16.1376
278, 84813, 6457.048, 16.1374
279, 81938, 6456.987, 16.1373
280, 62942, 6456.926, 16.1371
281, 38445, 6456.865, 16.1370
282, 30059, 6456.804, 16.1368
283, 44327, 6456.742, 16.1366
284, 68141, 6456.681, 16.1365
285, 87503, 6456.620, 16.1363
286, 100472, 6456.559, 16.1362
287, 110283, 6456.498, 16.1360
288, 116731, 6456.437, 16.1359
289, 120846, 6456.376, 16.1357
290, 129824, 6456.315, 16.1356
291, 147815, 6456.253, 16.1354
292, 166164, 6456.192, 16.1353
293, 172501, 6456.131, 16.1351
294, 167438, 6456.070, 16.1350
295, 162567, 6456.009, 16.1348
296, 162810, 6455.948, 16.1347
297, 162120, 6455.887, 16.1345
298, 158839, 6455.825, 16.1344
299, 162754, 6455.764, 16.1342
300, 178739, 6455.703, 16.1341
301, 192306, 6455.642, 16.1339
302, 183239, 6455.581, 16.1337
303, 151260, 6455.520, 16.1336
304, 118125, 6455.459, 16.1334
305, 103338, 6455.398, 16.1333
306, 105674, 6455.336, 16.1331
307, 110942, 6455.275, 16.1330
308, 110451, 6455.214, 16.1328
309, 105710, 6455.153, 16.1327
310, 98703, 6455.092, 16.1325
311, 85621, 6455.031, 16.1324
312, 62460, 6454.970, 16.1322
313, 32288, 6454.908, 16.1321
314, 3287, 6454.847, 16.1319
315, -17940, 6454.786, 16.1318
316, -27022, 6454.725, 16.1316
317, -18356, 6454.664, 16.1315
318, 10946, 6454.603, 16.1313
319, 51329, 6454.542, 16.1311
320, 83075, 6454.481, 16.1310
321, 95444, 6454.419, 16.1308
322, 99170, 6454.358, 16.1307
323, 112292, 6454.297, 16.1305
324, 136564, 6454.236, 16.1304
325, 156972, 6454.175, 16.1302
326, 163208, 6454.114, 16.1301
327, 160925, 6454.053, 16.1299
328, 159865, 6453.991, 16.1298
329, 161475, 6453.930, 16.1296
330, 163449, 6453.869, 16.1295
331, 167494, 6453.808, 16.1293
332, 174935, 6453.747, 16.1292
333, 180142, 6453.686, 16.1290
334, 175414, 6453.625, 16.1289
335, 159245, 6453.564, 16.1287
336, 135377, 6453.502, 16.1286
337, 108879, 6453.441, 16.1284
338, 87988, 6453.380, 16.1282
339, 82619, 6453.319, 16.1281
340, 92167, 6453.258, 16.1279
341, 99514, 6453.197, 16.1278
342, 87471, 6453.136, 16.1276
343, 59835, 6453.074, 16.1275
344, 37438, 6453.013, 16.1273
345, 34120, 6452.952, 16.1272
346, 44761, 6452.891, 16.1270
347, 56024, 6452.830, 16.1269
348, 59539, 6452.769, 16.1267
349, 53662, 6452.708, 16.1266
350, 41783, 6452.647, 16.1264
351, 31978, 6452.585, 16.1263
352, 30861, 6452.524, 16.1261
353, 35085, 6452.463, 16.1260
354, 36205, 6452.402, 16.1258
355, 35976, 6452.341, 16.1256
356, 47310, 6452.280, 16.1255
357, 75157, 6452.219, 16.1253
358, 106078, 6452.157, 16.1252
359, 125086, 6452.096, 16.1250
360, 135109, 6452.035, 16.1249
361, 148675, 6451.974, 16.1247
362, 165070, 6451.913, 16.1246
363, 169157, 6451.852, 16.1244
364, 153702, 6451.791, 16.1243
365, 130846, 6451.730, 16.1241
366, 116695, 6451.668, 16.1240
367, 113592, 6451.607, 16.1238
368, 114161, 6451.546, 16.1237
369, 115614, 6451.485, 16.1235
370, 120529, 6451.424, 16.1234
371, 126382, 6451.363, 16.1232
372, 124534, 6451.302, 16.1231
373, 111998, 6451.240, 16.1229
374, 97430, 6451.179, 16.1227
375, 91671, 6451.118, 16.1226
376, 96533, 6451.057, 16.1224
377, 106136, 6450.996, 16.1223
378, 114984, 6450.935, 16.1221
379, 119772, 6450.874, 16.1220
380, 116247, 6450.813, 16.1218
381, 101039, 6450.751, 16.1217
382, 77177, 6450.690, 16.1215
383, 52995, 6450.629, 16.1214
384, 34738, 6450.568, 16.1212
385, 24311, 6450.507, 16.1211
386, 24283, 6450.446, 16.1209
387, 38482, 6450.385, 16.1208
388, 64206, 6450.323, 16.1206
389, 89087, 6450.262, 16.1205
390, 101010, 6450.201, 16.1203
391, 98617, 6450.140, 16.1201
392, 88048, 6450.079, 16.1200
393, 73092, 6450.018, 16.1198
394, 55205, 6449.957, 16.1197
395, 41256, 6449.896, 16.1195
396, 42290, 6449.834, 16.1194
397, 61166, 6449.773, 16.1192
398, 86987, 6449.712, 16.1191
399, 106350, 6449.651, 16.1189
400, 117185, 6449.590, 16.1188
401, 127141, 6449.529, 16.1186
402, 140082, 6449.468, 16.1185
403, 149798, 6449.406, 16.1183
404, 148857, 6449.345, 16.1182
405, 139526, 6449.284, 16.1180
406, 131094, 6449.223, 16.1179
407, 126715, 6449.162, 16.1177
408, 118436, 6449.101, 16.1176
409, 99358, 6449.040, 16.1174
410, 77437, 6448.979, 16.1172
411, 69751, 6448.917, 16.1171
412, 81099, 6448.856, 16.1169
413, 94548, 6448.795, 16.1168
414, 88630, 6448.734, 16.1166
415, 61255, 6448.673, 16.1165
416, 31468, 6448.612, 16.1163
417, 18661, 6448.551, 16.1162
418, 24992, 6448.489, 16.1160
419, 38149, 6448.428, 16.1159
420, 46032, 6448.367, 16.1157
421, 46203, 6448.306, 16.1156
422, 44161, 6448.245, 16.1154
423, 45915, 6448.184, 16.1153
424, 52254, 6448.123, 16.1151
425, 58921, 6448.062, 16.1150
426, 61602, 6448.000, 16.1148
427, 59775, 6447.939, 16.1146
428, 55148, 6447.878, 16.1145
429, 47889, 6447.817, 16.1143
430, 36618, 6447.756, 16.1142
431, 22100, 6447.695, 16.1140
432, 9467, 6447.634, 16.1139
433, 6265, 6447.572, 16.1137
434, 17863, 6447.511, 16.1136
435, 42941, 6447.450, 16.1134
436, 72530, 6447.389, 16.1133
437, 95498, 6447.328, 16.1131
438, 107288, 6447.267, 16.1130
439, 112982, 6447.206, 16.1128
440, 121274, 6447.145, 16.1127
441, 136632, 6447.083, 16.1125
442, 156992, 6447.022, 16.1124
443, 175750, 6446.961, 16.1122
444, 185149, 6446.900, 16.1121
445, 182020, 6446.839, 16.1119
446, 172756, 6446.778, 16.1117
447, 168658, 6446.717, 16.1116
448, 173287, 6446.656, 16.1114
449, 178454, 6446.594, 16.1113
450, 176090, 6446.533, 16.1111
451, 168917, 6446.472, 16.1110
452, 163851, 6446.411, 16.1108
453, 159739, 6446.350, 16.1107
454, 149371, 6446.289, 16.1105
455, 130944, 6446.228, 16.1104
456, 109621, 6446.166, 16.1102
457, 89289, 6446.105, 16.1101
458, 70743, 6446.044, 16.1099
459, 57218, 6445.983, 16.1098
460, 53197, 6445.922, 16.1096
461, 56788, 6445.861, 16.1095
462, 60635, 6445.800, 16.1093
463, 61470, 6445.739, 16.1091
464, 62049, 6445.677, 16.1090
465, 63221, 6445.616, 16.1088
466, 61528, 6445.555, 16.1087
467, 55419, 6445.494, 16.1085
468, 46321, 6445.433, 16.1084
469, 33566, 6445.372, 16.1082
470, 17737, 6445.311, 16.1081
471, 9897, 6445.249, 16.1079
472, 25643, 6445.188, 16.1078
473, 65399, 6445.127, 16.1076
474, 110835, 6445.066, 16.1075
475, 145772, 6445.005, 16.1073
476, 170278, 6444.944, 16.1072
477, 188819, 6444.883, 16.1070
478, 197624, 6444.822, 16.1069
479, 193693, 6444.760, 16.1067
480, 184495, 6444.699, 16.1066
481, 175703, 6444.638, 16.1064
482, 159356, 6444.577, 16.1062
483, 130291, 6444.516, 16.1061
484, 106576, 6444.455, 16.1059
485, 113485, 6444.394, 16.1058
486, 148416, 6444.332, 16.1056
487, 181038, 6444.271, 16.1055
488, 191112, 6444.210, 16.1053
489, 188209, 6444.149, 16.1052
490, 188394, 6444.088, 16.1050
491, 189993, 6444.027, 16.1049
492, 184320, 6443.966, 16.1047
493, 175781, 6443.905, 16.1046
494, 175058, 6443.843, 16.1044
495, 180309, 6443.782, 16.1043
496, 181339, 6443.721, 16.1041
497, 179282, 6443.660, 16.1040
498, 186840, 6443.599, 16.1038
499, 208040, 6443.538, 16.1036
500, 230716, 6443.477, 16.1035
501, 242366, 6443.415, 16.1033
502, 242477, 6443.354, 16.1032
503, 234249, 6443.293, 16.1030
504, 214530, 6443.232, 16.1029
505, 180827, 6443.171, 16.1027
506, 142247, 6443.110, 16.1026
507, 113796, 6443.049, 16.1024
508, 101504, 6442.988, 16.1023
509, 100493, 6442.926, 16.1021
510, 106131, 6442.865, 16.1020
511, 118680, 6442.804, 16.1018
512, 136327, 6442.743, 16.1017
513, 152672, 6442.682, 16.1015
514, 165689, 6442.621, 16.1014
515, 182661, 6442.560, 16.1012
516, 209958, 6442.498, 16.1010
517, 241653, 6442.437, 16.1009
518, 264600, 6442.376, 16.1007
519, 272990, 6442.315, 16.1006
520, 272546, 6442.254, 16.1004
521, 271844, 6442.193, 16.1003
522, 274908, 6442.132, 16.1001
523, 281247, 6442.071, 16.1000
524, 287224, 6442.009, 16.0998
525, 287641, 6441.948, 16.0997
526, 281371, 6441.887, 16.0995
527, 274449, 6441.826, 16.0994
528, 270963, 6441.765, 16.0992
529, 262071, 6441.704, 16.0991
530, 233658, 6441.643, 16.0989
531, 186594, 6441.581, 16.0988
532, 139236, 6441.520, 16.0986
533, 105698, 6441.459, 16.0985
534, 81936, 6441.398, 16.0983
535, 59895, 6441.337, 16.0981
536, 44605, 6441.276, 16.0980
537, 46166, 6441.215, 16.0978
538, 62537, 6441.154, 16.0977
539, 83841, 6441.092, 16.0975
540, 109744, 6441.031, 16.0974
541, 148382, 6440.970, 16.0972
542, 198365, 6440.909, 16.0971
543, 245327, 6440.848, 16.0969
544, 278860, 6440.787, 16.0968
545, 301218, 6440.726, 16.0966
546, 315676, 6440.664, 16.0965
547, 317533, 6440.603, 16.0963
548, 302771, 6440.542, 16.0962
549, 276730, 6440.481, 16.0960
550, 247504, 6440.420, 16.0959
551, 217693, 6440.359, 16.0957
552, 188800, 6440.298, 16.0955
553, 166779, 6440.237, 16.0954
554, 156037, 6440.175, 16.0952
555, 153588, 6440.114, 16.0951
556, 156412, 6440.053, 16.0949
557, 168802, 6439.992, 16.0948
558, 193212, 6439.931, 16.0946
559, 217863, 6439.870, 16.0945
560, 224613, 6439.809, 16.0943
561, 209732, 6439.747, 16.0942
562, 188409, 6439.686, 16.0940
563, 177055, 6439.625, 16.0939
564, 177868, 6439.564, 16.0937
565, 182278, 6439.503, 16.0936
566, 182322, 6439.442, 16.0934
567, 174888, 6439.381, 16.0933
568, 160284, 6439.320, 16.0931
569, 142197, 6439.258, 16.0930
570, 127506, 6439.197, 16.0928
571, 122238, 6439.136, 16.0926
572, 127095, 6439.075, 16.0925
573, 137753, 6439.014, 16.0923
574, 149176, 6438.953, 16.0922
575, 159735, 6438.892, 16.0920
576, 171830, 6438.830, 16.0919
577, 187386, 6438.769, 16.0917
578, 201304, 6438.708, 16.0916
579, 201917, 6438.647, 16.0914
580, 182352, 6438.586, 16.0913
581, 150804, 6438.525, 16.0911
582, 124333, 6438.464, 16.0910
583, 111488, 6438.403, 16.0908
584, 106139, 6438.341, 16.0907
585, 100489, 6438.280, 16.0905
586, 98062, 6438.219, 16.0904
587, 108300, 6438.158, 16.0902
588, 131864, 6438.097, 16.0900
589, 158246, 6438.036, 16.0899
590, 177430, 6437.975, 16.0897
591, 187426, 6437.913, 16.0896
592, 188757, 6437.852, 16.0894
593, 178224, 6437.791, 16.0893
594, 153991, 6437.730, 16.0891
595, 124464, 6437.669, 16.0890
596, 105822, 6437.608, 16.0888
597, 108381, 6437.547, 16.0887
598, 127556, 6437.486, 16.0885
599, 149302, 6437.424, 16.0884
600, 162511, 6437.363, 16.0882
601, 164983, 6437.302, 16.0881
602, 160094, 6437.241, 16.0879
603, 151355, 6437.180, 16.0878
604, 140294, 6437.119, 16.0876
605, 126605, 6437.058, 16.0875
606, 109067, 6436.996, 16.0873
607, 88322, 6436.935, 16.0871
608, 70057, 6436.874, 16.0870
609, 62936, 6436.813, 16.0868
610, 70240, 6436.752, 16.0867
611, 84544, 6436.691, 16.0865
612, 94041, 6436.630, 16.0864
613, 93968, 6436.569, 16.0862
614, 88018, 6436.507, 16.0861
615, 77938, 6436.446, 16.0859
616, 57575, 6436.385, 16.0858
617, 22336, 6436.324, 16.0856
618, -17998, 6436.263, 16.0855
619, -42081, 6436.202, 16.0853
620, -33600, 6436.141, 16.0852
621, 8229, 6436.079, 16.0850
622, 73592, 6436.018, 16.0849
623, 150908, 6435.957, 16.0847
624, 228314, 6435.896, 16.0845
625, 292507, 6435.835, 16.0844
626, 332500, 6435.774, 16.0842
627, 343892, 6435.713, 16.0841
628, 327534, 6435.652, 16.0839
629, 288189, 6435.590, 16.0838
630, 238716, 6435.529, 16.0836
631, 200461, 6435.468, 16.0835
632, 190216, 6435.407, 16.0833
633, 205875, 6435.346, 16.0832
634, 230853, 6435.285, 16.0830
635, 252494, 6435.224, 16.0829
636, 269697, 6435.163, 16.0827
637, 283650, 6435.101, 16.0826
638, 292131, 6435.040, 16.0824
639, 297368, 6434.979, 16.0823
640, 309444, 6434.918, 16.0821
641, 332953, 6434.857, 16.0820
642, 355891, 6434.796, 16.0818
643, 360899, 6434.735, 16.0816
644, 344719, 6434.673, 16.0815
645, 318632, 6434.612, 16.0813
646, 292245, 6434.551, 16.0812
647, 265875, 6434.490, 16.0810
648, 238358, 6434.429, 16.0809
649, 212863, 6434.368, 16.0807
650, 192074, 6434.307, 16.0806
651, 174153, 6434.246, 16.0804
652, 156608, 6434.184, 16.0803
653, 139925, 6434.123, 16.0801
654, 125919, 6434.062, 16.0800
655, 116717, 6434.001, 16.0798
656, 116123, 6433.940, 16.0797
657, 126924, 6433.879, 16.0795
658, 145662, 6433.818, 16.0794
659, 164680, 6433.756, 16.0792
660, 179535, 6433.695, 16.0790
661, 188747, 6433.634, 16.0789
662, 187206, 6433.573, 16.0787
663, 169994, 6433.512, 16.0786
664, 146278, 6433.451, 16.0784
665, 138623, 6433.390, 16.0783
666, 158735, 6433.329, 16.0781
667, 188719, 6433.267, 16.0780
668, 195792, 6433.206, 16.0778
669, 164788, 6433.145, 16.0777
670, 110493, 6433.084, 16.0775
671, 60747, 6433.023, 16.0774
672, 34823, 6432.962, 16.0772
673, 36628, 6432.901, 16.0771
674, 58669, 6432.839, 16.0769
675, 87344, 6432.778, 16.0768
676, 108738, 6432.717, 16.0766
677, 115224, 6432.656, 16.0765
678, 108244, 6432.595, 16.0763
679, 94858, 6432.534, 16.0761
680, 81806, 6432.473, 16.0760
681, 71746, 6432.412, 16.0758
682, 63564, 6432.350, 16.0757
683, 56124, 6432.289, 16.0755
684, 51358, 6432.228, 16.0754
685, 52152, 6432.167, 16.0752
686, 57903, 6432.106, 16.0751
687, 65666, 6432.045, 16.0749
688, 75705, 6431.984, 16.0748
689, 90770, 6431.922, 16.0746
690, 108512, 6431.861, 16.0745
691, 121357, 6431.800, 16.0743
692, 128144, 6431.739, 16.0742
693, 139153, 6431.678, 16.0740
694, 162116, 6431.617, 16.0739
695, 187500, 6431.556, 16.0737
696, 196619, 6431.495, 16.0735
697, 183584, 6431.433, 16.0734
698, 162113, 6431.372, 16.0732
699, 150772, 6431.311, 16.0731
700, 157423, 6431.250, 16.0729
701, 176916, 6431.189, 16.0728
702, 196556, 6431.128, 16.0726
703, 203321, 6431.067, 16.0725
704, 193051, 6431.005, 16.0723
705, 174830, 6430.944, 16.0722
706, 161500, 6430.883, 16.0720
707, 155335, 6430.822, 16.0719
708, 148437, 6430.761, 16.0717
709, 136703, 6430.700, 16.0716
710, 125748, 6430.639, 16.0714
711, 121838, 6430.578, 16.0713
712, 124945, 6430.516, 16.0711
713, 133202, 6430.455, 16.0710
714, 145764, 6430.394, 16.0708
715, 156580, 6430.333, 16.0706
716, 152925, 6430.272, 16.0705
717, 127298, 6430.211, 16.0703
718, 87164, 6430.150, 16.0702
719, 48224, 6430.088, 16.0700
720, 21935, 6430.027, 16.0699
721, 12829, 6429.966, 16.0697
722, 20868, 6429.905, 16.0696
723, 38393, 6429.844, 16.0694
724, 49064, 6429.783, 16.0693
725, 39804, 6429.722, 16.0691
726, 14760, 6429.661, 16.0690
727, -8765, 6429.599, 16.0688
728, -19469, 6429.538, 16.0687
729, -22648, 6429.477, 16.0685
730, -30797, 6429.416, 16.0684
731, -47797, 6429.355, 16.0682
732, -65097, 6429.294, 16.0680
733, -72205, 6429.233, 16.0679
734, -68333, 6429.171, 16.0677
735, -61363, 6429.110, 16.0676
736, -54949, 6429.049, 16.0674
737, -41294, 6428.988, 16.0673
738, -12259, 6428.927, 16.0671
739, 25216, 6428.866, 16.0670
740, 54031, 6428.805, 16.0668
741, 68292, 6428.744, 16.0667
742, 79667, 6428.682, 16.0665
743, 98483, 6428.621, 16.0664
744, 119173, 6428.560, 16.0662
745, 131932, 6428.499, 16.0661
746, 138415, 6428.438, 16.0659
747, 144034, 6428.377, 16.0658
748, 142462, 6428.316, 16.0656
749, 123537, 6428.254, 16.0655
750, 94791, 6428.193, 16.0653
751, 80051, 6428.132, 16.0651
752, 93411, 6428.071, 16.0650
753, 125143, 6428.010, 16.0648
754, 155503, 6427.949, 16.0647
755, 171693, 6427.888, 16.0645
756, 168256, 6427.827, 16.0644
757, 143358, 6427.765, 16.0642
758, 104097, 6427.704, 16.0641
759, 69456, 6427.643, 16.0639
760, 58932, 6427.582, 16.0638
761, 77540, 6427.521, 16.0636
762, 113094, 6427.460, 16.0635
763, 145494, 6427.399, 16.0633
764, 159546, 6427.337, 16.0632
765, 155172, 6427.276, 16.0630
766, 146720, 6427.215, 16.0629
767, 147147, 6427.154, 16.0627
768, 153125, 6427.093, 16.0625
769, 152361, 6427.032, 16.0624
770, 143441, 6426.971, 16.0622
771, 136362, 6426.910, 16.0621
772, 132288, 6426.848, 16.0619
773, 118136, 6426.787, 16.0618
774, 88993, 6426.726, 16.0616
775, 62206, 6426.665, 16.0615
776, 56728, 6426.604, 16.0613
777, 67737, 6426.543, 16.0612
778, 75299, 6426.482, 16.0610
779, 71812, 6426.420, 16.0609
780, 66517, 6426.359, 16.0607
781, 66402, 6426.298, 16.0606
782, 68020, 6426.237, 16.0604
783, 69369, 6426.176, 16.0603
784, 76858, 6426.115, 16.0601
785, 95999, 6426.054, 16.0600
786, 122993, 6425.993, 16.0598
787, 148015, 6425.931, 16.0596
788, 160652, 6425.870, 16.0595
789, 152292, 6425.809, 16.0593
790, 121544, 6425.748, 16.0592
791, 79304, 6425.687, 16.0590
792, 42146, 6425.626, 16.0589
793, 19696, 6425.565, 16.0587
794, 13295, 6425.503, 16.0586
795, 23517, 6425.442, 16.0584
796, 48654, 6425.381, 16.0583
797, 76711, 6425.320, 16.0581
798, 91614, 6425.259, 16.0580
799, 91007, 6425.198, 16.0578
800, 87971, 6425.137, 16.0577
801, 92025, 6425.076, 16.0575
802, 99358, 6425.014, 16.0574
803, 106374, 6424.953, 16.0572
804, 120680, 6424.892, 16.0570
805, 149365, 6424.831, 16.0569
806, 184409, 6424.770, 16.0567
807, 208964, 6424.709, 16.0566
808, 213257, 6424.648, 16.0564
809, 198344, 6424.587, 16.0563
810, 171505, 6424.525, 16.0561
811, 145261, 6424.464, 16.0560
812, 132661, 6424.403, 16.0558
813, 133193, 6424.342, 16.0557
814, 129566, 6424.281, 16.0555
815, 109682, 6424.220, 16.0554
816, 86763, 6424.159, 16.0552
817, 84990, 6424.097, 16.0551
818, 107922, 6424.036, 16.0549
819, 134479, 6423.975, 16.0548
820, 145791, 6423.914, 16.0546
821, 142183, 6423.853, 16.0545
822, 130620, 6423.792, 16.0543
823, 108841, 6423.731, 16.0541
824, 70609, 6423.670, 16.0540
825, 20457, 6423.608, 16.0538
826, -23500, 6423.547, 16.0537
827, -39773, 6423.486, 16.0535
828, -16845, 6423.425, 16.0534
829, 36682, 6423.364, 16.0532
830, 93792, 6423.303, 16.0531
831, 129122, 6423.242, 16.0529
832, 141823, 6423.180, 16.0528
833, 152891, 6423.119, 16.0526
834, 176835, 6423.058, 16.0525
835, 202933, 6422.997, 16.0523
836, 209057, 6422.936, 16.0522
837, 187624, 6422.875, 16.0520
838, 151848, 6422.814, 16.0519
839, 120787, 6422.753, 16.0517
840, 103957, 6422.691, 16.0515
841, 97595, 6422.630, 16.0514
842, 90927, 6422.569, 16.0512
843, 77767, 6422.508, 16.0511
844, 64606, 6422.447, 16.0509
845, 64257, 6422.386, 16.0508
846, 79576, 6422.325, 16.0506
847, 98279, 6422.263, 16.0505
848, 106752, 6422.202, 16.0503
849, 103712, 6422.141, 16.0502
850, 96890, 6422.080, 16.0500
851, 92247, 6422.019, 16.0499
852, 90718, 6421.958, 16.0497
853, 89451, 6421.897, 16.0496
854, 81858, 6421.836, 16.0494
855, 64194, 6421.774, 16.0493
856, 47492, 6421.713, 16.0491
857, 52622, 6421.652, 16.0490
858, 83232, 6421.591, 16.0488
859, 113439, 6421.530, 16.0486
860, 117368, 6421.469, 16.0485
861, 104564, 6421.408, 16.0483
862, 108237, 6421.346, 16.0482
863, 140722, 6421.285, 16.0480
864, 180325, 6421.224, 16.0479
865, 204882, 6421.163, 16.0477
866, 217756, 6421.102, 16.0476
867, 231152, 6421.041, 16.0474
868, 241304, 6420.980, 16.0473
869, 235491, 6420.919, 16.0471
870, 213664, 6420.857, 16.0470
871, 188378, 6420.796, 16.0468
872, 168447, 6420.735, 16.0467
873, 154248, 6420.674, 16.0465
874, 144426, 6420.613, 16.0464
875, 136023, 6420.552, 16.0462
876, 121954, 6420.491, 16.0460
877, 100012, 6420.429, 16.0459
878, 82078, 6420.368, 16.0457
879, 82944, 6420.307, 16.0456
880, 100515, 6420.246, 16.0454
881, 117391, 6420.185, 16.0453
882, 121963, 6420.124, 16.0451
883, 117658, 6420.063, 16.0450
884, 110832, 6420.002, 16.0448
885, 101245, 6419.940, 16.0447
886, 88973, 6419.879, 16.0445
887, 81585, 6419.818, 16.0444
888, 88003, 6419.757, 16.0442
889, 110100, 6419.696, 16.0441
890, 144485, 6419.635, 16.0439
891, 187799, 6419.574, 16.0438
892, 236077, 6419.512, 16.0436
893, 282444, 6419.451, 16.0435
894, 319373, 6419.390, 16.0433
895, 341667, 6419.329, 16.0431
896, 346283, 6419.268, 16.0430
897, 332705, 6419.207, 16.0428
898, 305131, 6419.146, 16.0427
899, 271170, 6419.085, 16.0425
900, 236825, 6419.023, 16.0424
901, 204481, 6418.962, 16.0422
902, 174575, 6418.901, 16.0421
903, 145236, 6418.840, 16.0419
904, 111997, 6418.779, 16.0418
905, 74440, 6418.718, 16.0416
906, 42724, 6418.657, 16.0415
907, 29382, 6418.595, 16.0413
908, 32483, 6418.534, 16.0412
909, 34650, 6418.473, 16.0410
910, 22460, 6418.412, 16.0409
911, 426, 6418.351, 16.0407
912, -17767, 6418.290, 16.0405
913, -24679, 6418.229, 16.0404
914, -20619, 6418.168, 16.0402
915, -6472, 6418.106, 16.0401
916, 17520, 6418.045, 16.0399
917, 49029, 6417.984, 16.0398
918, 85198, 6417.923, 16.0396
919, 124258, 6417.862, 16.0395
920, 161996, 6417.801, 16.0393
921, 191253, 6417.740, 16.0392
922, 209499, 6417.678, 16.0390
923, 221807, 6417.617, 16.0389
924, 230654, 6417.556, 16.0387
925, 227860, 6417.495, 16.0386
926, 203796, 6417.434, 16.0384
927, 160890, 6417.373, 16.0383
928, 111340, 6417.312, 16.0381
929, 65685, 6417.251, 16.0380
930, 31404, 6417.189, 16.0378
931, 18088, 6417.128, 16.0376
932, 32547, 6417.067, 16.0375
933, 68689, 6417.006, 16.0373
934, 111219, 6416.945, 16.0372
935, 149955, 6416.884, 16.0370
936, 183069, 6416.823, 16.0369
937, 207569, 6416.761, 16.0367
938, 217691, 6416.700, 16.0366
939, 215484, 6416.639, 16.0364
940, 213431, 6416.578, 16.0363
941, 220956, 6416.517, 16.0361
942, 233902, 6416.456, 16.0360
943, 241164, 6416.395, 16.0358
944, 237035, 6416.334, 16.0357
945, 224433, 6416.272, 16.0355
946, 211070, 6416.211, 16.0354
947, 205172, 6416.150, 16.0352
948, 209924, 6416.089, 16.0350
949, 219248, 6416.028, 16.0349
950, 223293, 6415.967, 16.0347
951, 220134, 6415.906, 16.0346
952, 217547, 6415.844, 16.0344
953, 221835, 6415.783, 16.0343
954, 230032, 6415.722, 16.0341
955, 234142, 6415.661, 16.0340
956, 226984, 6415.600, 16.0338
957, 203595, 6415.539, 16.0337
958, 166063, 6415.478, 16.0335
959, 129743, 6415.417, 16.0334
960, 114229, 6415.355, 16.0332
961, 121924, 6415.294, 16.0331
962, 134669, 6415.233, 16.0329
963, 138979, 6415.172, 16.0328
964, 144745, 6415.111, 16.0326
965, 167712, 6415.050, 16.0325
966, 201664, 6414.989, 16.0323
967, 223782, 6414.927, 16.0321
968, 225609, 6414.866, 16.0320
969, 223308, 6414.805, 16.0318
970, 234122, 6414.744, 16.0317
971, 254854, 6414.683, 16.0315
972, 269076, 6414.622, 16.0314
973, 266340, 6414.561, 16.0312
974, 247921, 6414.500, 16.0311
975, 220373, 6414.438, 16.0309
976, 190620, 6414.377, 16.0308
977, 164402, 6414.316, 16.0306
978, 144323, 6414.255, 16.0305
979, 130331, 6414.194, 16.0303
980, 123571, 6414.133, 16.0302
981, 126484, 6414.072, 16.0300
982, 137264, 6414.010, 16.0299
983, 147941, 6413.949, 16.0297
984, 150547, 6413.888, 16.0295
985, 142980, 6413.827, 16.0294
986, 128821, 6413.766, 16.0292
987, 115908, 6413.705, 16.0291
988, 114423, 6413.644, 16.0289
989, 127565, 6413.583, 16.0288
990, 140853, 6413.521, 16.0286
991, 130813, 6413.460, 16.0285
992, 93258, 6413.399, 16.0283
993, 56609, 6413.338, 16.0282
994, 56122, 6413.277, 16.0280
995, 96691, 6413.216, 16.0279
996, 149849, 6413.155, 16.0277
997, 184748, 6413.094, 16.0276
998, 191416, 6413.032, 16.0274
999, 176093, 6412.971, 16.0273
1000, 150430, 6412.910, 16.0271
1001, 131754, 6412.849, 16.0270
1002, 139718, 6412.788, 16.0268
1003, 179045, 6412.727, 16.0266
1004, 230640, 6412.666, 16.0265
1005, 270026, 6412.604, 16.0263
1006, 291234, 6412.543, 16.0262
1007, 304129, 6412.482, 16.0260
1008, 313693, 6412.421, 16.0259
1009, 314806, 6412.360, 16.0257
1010, 306258, 6412.299, 16.0256
1011, 296055, 6412.238, 16.0254
1012, 289182, 6412.177, 16.0253
1013, 281230, 6412.115, 16.0251
1014, 269590, 6412.054, 16.0250
1015, 261256, 6411.993, 16.0248
1016, 261977, 6411.932, 16.0247
1017, 264470, 6411.871, 16.0245
1018, 255389, 6411.810, 16.0244
1019, 229683, 6411.749, 16.0242
1020, 191997, 6411.687, 16.0240
1021, 149404, 6411.626, 16.0239
1022, 111030, 6411.565, 16.0237
1023, 90680, 6411.504, 16.0236
1024, 98753, 6411.443, 16.0234
1025, 129522, 6411.382, 16.0233
1026, 162542, 6411.321, 16.0231
1027, 179023, 6411.260, 16.0230
1028, 175257, 6411.198, 16.0228
1029, 162474, 6411.137, 16.0227
1030, 157027, 6411.076, 16.0225
1031, 166924, 6411.015, 16.0224
1032, 182015, 6410.954, 16.0222
1033, 180060, 6410.893, 16.0221
1034, 148966, 6410.832, 16.0219
1035, 101491, 6410.770, 16.0218
1036, 62912, 6410.709, 16.0216
1037, 47854, 6410.648, 16.0214
1038, 55870, 6410.587, 16.0213
1039, 83511, 6410.526, 16.0211
1040, 127152, 6410.465, 16.0210
1041, 174096, 6410.404, 16.0208
1042, 204824, 6410.343, 16.0207
1043, 209680, 6410.281, 16.0205
1044, 195484, 6410.220, 16.0204
1045, 173375, 6410.159, 16.0202
1046, 149845, 6410.098, 16.0201
1047, 132739, 6410.037, 16.0199
1048, 133793, 6409.976, 16.0198
1049, 156587, 6409.915, 16.0196
1050, 189626, 6409.853, 16.0195
1051, 219780, 6409.792, 16.0193
1052, 247113, 6409.731, 16.0192
1053, 278643, 6409.670, 16.0190
1054, 311711, 6409.609, 16.0189
1055, 331720, 6409.548, 16.0187
1056, 325756, 6409.487, 16.0185
1057, 294830, 6409.426, 16.0184
1058, 254918, 6409.364, 16.0182
1059, 227356, 6409.303, 16.0181
1060, 222467, 6409.242, 16.0179
1061, 229424, 6409.181, 16.0178
1062, 228229, 6409.120, 16.0176
1063, 214629, 6409.059, 16.0175
1064, 204941, 6408.998, 16.0173
1065, 211290, 6408.936, 16.0172
1066, 221884, 6408.875, 16.0170
1067, 214993, 6408.814, 16.0169
1068, 185397, 6408.753, 16.0167
1069, 147093, 6408.692, 16.0166
1070, 115633, 6408.631, 16.0164
1071, 98739, 6408.570, 16.0163
1072, 99842, 6408.509, 16.0161
1073, 118024, 6408.447, 16.0159
1074, 144097, 6408.386, 16.0158
1075, 166100, 6408.325, 16.0156
1076, 179369, 6408.264, 16.0155
1077, 185197, 6408.203, 16.0153
1078, 182796, 6408.142, 16.0152
1079, 171269, 6408.081, 16.0150
1080, 156575, 6408.019, 16.0149
1081, 145793, 6407.958, 16.0147
1082, 135201, 6407.897, 16.0146
1083, 114560, 6407.836, 16.0144
1084, 83806, 6407.775, 16.0143
1085, 55281, 6407.714, 16.0141
1086, 37751, 6407.653, 16.0140
1087, 27986, 6407.592, 16.0138
1088, 20981, 6407.530, 16.0137
1089, 19053, 6407.469, 16.0135
1090, 25639, 6407.408, 16.0134
1091, 36550, 6407.347, 16.0132
1092, 42881, 6407.286, 16.0130
1093, 40048, 6407.225, 16.0129
1094, 31798, 6407.164, 16.0127
1095, 27129, 6407.102, 16.0126
1096, 32186, 6407.041, 16.0124
1097, 42346, 6406.980, 16.0123
1098, 45733, 6406.919, 16.0121
1099, 39351, 6406.858, 16.0120
1100, 36269, 6406.797, 16.0118
1101, 48458, 6406.736, 16.0117
1102, 68151, 6406.675, 16.0115
1103, 78744, 6406.613, 16.0114
1104, 80735, 6406.552, 16.0112
1105, 91218, 6406.491, 16.0111
1106, 116940, 6406.430, 16.0109
1107, 143820, 6406.369, 16.0108
1108, 157474, 6406.308, 16.0106
1109, 159261, 6406.247, 16.0104
1110, 155837, 6406.185, 16.0103
1111, 147560, 6406.124, 16.0101
1112, 136782, 6406.063, 16.0100
1113, 135122, 6406.002, 16.0098
1114, 150309, 6405.941, 16.0097
1115, 173537, 6405.880, 16.0095
1116, 189614, 6405.819, 16.0094
1117, 192536, 6405.758, 16.0092
1118, 182923, 6405.696, 16.0091
1119, 159838, 6405.635, 16.0089
1120, 127214, 6405.574, 16.0088
1121, 101282, 6405.513, 16.0086
1122, 98057, 6405.452, 16.0085
1123, 115938, 6405.391, 16.0083
1124, 140097, 6405.330, 16.0082
1125, 159642, 6405.268, 16.0080
1126, 170524, 6405.207, 16.0079
1127, 167625, 6405.146, 16.0077
1128, 148490, 6405.085, 16.0075
1129, 123751, 6405.024, 16.0074
1130, 110342, 6404.963, 16.0072
1131, 112173, 6404.902, 16.0071
1132, 117534, 6404.841, 16.0069
1133, 116852, 6404.779, 16.0068
1134, 112850, 6404.718, 16.0066
1135, 110969, 6404.657, 16.0065
1136, 110127, 6404.596, 16.0063
1137, 107889, 6404.535, 16.0062
1138, 106800, 6404.474, 16.0060
1139, 109147, 6404.413, 16.0059
1140, 109676, 6404.351, 16.0057
1141, 98910, 6404.290, 16.0056
1142, 72526, 6404.229, 16.0054
1143, 35465, 6404.168, 16.0053
1144, -1425, 6404.107, 16.0051
1145, -27842, 6404.046, 16.0049
1146, -39335, 6403.985, 16.0048
1147, -37511, 6403.924, 16.0046
1148, -24889, 6403.862, 16.0045
1149, -1604, 6403.801, 16.0043
1150, 30871, 6403.740, 16.0042
1151, 65890, 6403.679, 16.0040
1152, 96038, 6403.618, 16.0039
1153, 120196, 6403.557, 16.0037
1154, 142298, 6403.496, 16.0036
1155, 163785, 6403.434, 16.0034
1156, 180330, 6403.373, 16.0033
1157, 185111, 6403.312, 16.0031
1158, 173534, 6403.251, 16.0030
1159, 147439, 6403.190, 16.0028
1160, 116818, 6403.129, 16.0027
1161, 93384, 6403.068, 16.0025
1162, 79878, 6403.007, 16.0024
1163, 71270, 6402.945, 16.0022
1164, 69464, 6402.884, 16.0020
1165, 87474, 6402.823, 16.0019
1166, 130716, 6402.762, 16.0017
1167, 182584, 6402.701, 16.0016
1168, 220782, 6402.640, 16.0014
1169, 242544, 6402.579, 16.0013
1170, 260179, 6402.517, 16.0011
1171, 276171, 6402.456, 16.0010
1172, 280126, 6402.395, 16.0008
1173, 270513, 6402.334, 16.0007
1174, 260270, 6402.273, 16.0005
1175, 254014, 6402.212, 16.0004
1176, 236364, 6402.151, 16.0002
1177, 195136, 6402.090, 16.0001
1178, 145661, 6402.028, 15.9999
1179, 119166, 6401.967, 15.9998
1180, 131443, 6401.906, 15.9996
1181, 171205, 6401.845, 15.9994
1182, 213735, 6401.784, 15.9993
1183, 237543, 6401.723, 15.9991
1184, 233548, 6401.662, 15.9990
1185, 209490, 6401.601, 15.9988
1186, 184959, 6401.539, 15.9987
1187, 174201, 6401.478, 15.9985
1188, 173393, 6401.417, 15.9984
1189, 169211, 6401.356, 15.9982
1190, 157403, 6401.295, 15.9981
1191, 146877, 6401.234, 15.9979
1192, 147217, 6401.173, 15.9978
1193, 158303, 6401.111, 15.9976
1194, 171866, 6401.050, 15.9975
1195, 178618, 6400.989, 15.9973
1196, 174709, 6400.928, 15.9972
1197, 165847, 6400.867, 15.9970
1198, 164788, 6400.806, 15.9969
1199, 180855, 6400.745, 15.9967
1200, 211200, 6400.684, 15.9965
1201, 243082, 6400.622, 15.9964
1202, 262519, 6400.561, 15.9962
1203, 260689, 6400.500, 15.9961
1204, 238607, 6400.439, 15.9959
1205, 210231, 6400.378, 15.9958
1206, 195114, 6400.317, 15.9956
1207, 200729, 6400.256, 15.9955
1208, 215154, 6400.194, 15.9953
1209, 222955, 6400.133, 15.9952
1210, 223550, 6400.072, 15.9950
1211, 226119, 6400.011, 15.9949
1212, 231445, 6399.950, 15.9947
1213, 230470, 6399.889, 15.9946
1214, 219443, 6399.828, 15.9944
1215, 204636, 6399.767, 15.9943
1216, 191117, 6399.705, 15.9941
1217, 178385, 6399.644, 15.9939
1218, 169158, 6399.583, 15.9938
1219, 169405, 6399.522, 15.9936
1220, 174429, 6399.461, 15.9935
1221, 168340, 6399.400, 15.9933
1222, 147324, 6399.339, 15.9932
1223, 132336, 6399.277, 15.9930
1224, 144962, 6399.216, 15.9929
1225, 177291, 6399.155, 15.9927
1226, 200585, 6399.094, 15.9926
1227, 200876, 6399.033, 15.9924
1228, 190678, 6398.972, 15.9923
1229, 184938, 6398.911, 15.9921
1230, 181536, 6398.850, 15.9920
1231, 171913, 6398.788, 15.9918
1232, 158003, 6398.727, 15.9917
1233, 148502, 6398.666, 15.9915
1234, 146018, 6398.605, 15.9914
1235, 147474, 6398.544, 15.9912
1236, 152300, 6398.483, 15.9910
1237, 161344, 6398.422, 15.9909
1238, 170928, 6398.360, 15.9907
1239, 176271, 6398.299, 15.9906
1240, 179479, 6398.238, 15.9904
1241, 187720, 6398.177, 15.9903
1242, 204998, 6398.116, 15.9901
1243, 230442, 6398.055, 15.9900
1244, 260608, 6397.994, 15.9898
1245, 287250, 6397.933, 15.9897
1246, 298563, 6397.871, 15.9895
1247, 292729, 6397.810, 15.9894
1248, 285948, 6397.749, 15.9892
1249, 294589, 6397.688, 15.9891
1250, 312250, 6397.627, 15.9889
1251, 319620, 6397.566, 15.9888
1252, 315940, 6397.505, 15.9886
1253, 320420, 6397.443, 15.9884
1254, 336176, 6397.382, 15.9883
1255, 334097, 6397.321, 15.9881
1256, 288401, 6397.260, 15.9880
1257, 213693, 6397.199, 15.9878
1258, 148014, 6397.138, 15.9877
1259, 108734, 6397.077, 15.9875
1260, 85207, 6397.016, 15.9874
1261, 68603, 6396.954, 15.9872
1262, 65102, 6396.893, 15.9871
1263, 77254, 6396.832, 15.9869
1264, 92962, 6396.771, 15.9868
1265, 100459, 6396.710, 15.9866
1266, 99640, 6396.649, 15.9865
1267, 92804, 6396.588, 15.9863
1268, 79194, 6396.526, 15.9862
1269, 66394, 6396.465, 15.9860
1270, 72101, 6396.404, 15.9859
1271, 102141, 6396.343, 15.9857
1272, 136769, 6396.282, 15.9855
1273, 150994, 6396.221, 15.9854
1274, 141840, 6396.160, 15.9852
1275, 125174, 6396.099, 15.9851
1276, 112784, 6396.037, 15.9849
1277, 104418, 6395.976, 15.9848
1278, 97406, 6395.915, 15.9846
1279, 91511, 6395.854, 15.9845
1280, 86283, 6395.793, 15.9843
1281, 84174, 6395.732, 15.9842
1282, 94345, 6395.671, 15.9840
1283, 122411, 6395.609, 15.9839
1284, 156833, 6395.548, 15.9837
1285, 176397, 6395.487, 15.9836
1286, 173605, 6395.426, 15.9834
1287, 162666, 6395.365, 15.9833
1288, 162599, 6395.304, 15.9831
1289, 179524, 6395.243, 15.9829
1290, 206602, 6395.182, 15.9828
1291, 232922, 6395.120, 15.9826
1292, 248536, 6395.059, 15.9825
1293, 246942, 6394.998, 15.9823
1294, 227968, 6394.937, 15.9822
1295, 197157, 6394.876, 15.9820
1296, 162129, 6394.815, 15.9819
1297, 132128, 6394.754, 15.9817
1298, 118953, 6394.692, 15.9816
1299, 131467, 6394.631, 15.9814
1300, 167315, 6394.570, 15.9813
1301, 213622, 6394.509, 15.9811
1302, 255504, 6394.448, 15.9810
1303, 280300, 6394.387, 15.9808
1304, 277692, 6394.326, 15.9807
1305, 246153, 6394.265, 15.9805
1306, 201167, 6394.203, 15.9804
1307, 168070, 6394.142, 15.9802
1308, 161617, 6394.081, 15.9800
1309, 176299, 6394.020, 15.9799
1310, 196991, 6393.959, 15.9797
1311, 212105, 6393.898, 15.9796
1312, 216161, 6393.837, 15.9794
1313, 210271, 6393.775, 15.9793
1314, 204685, 6393.714, 15.9791
1315, 210925, 6393.653, 15.9790
1316, 224662, 6393.592, 15.9788
1317, 225452, 6393.531, 15.9787
1318, 201898, 6393.470, 15.9785
1319, 168691, 6393.409, 15.9784
1320, 147847, 6393.348, 15.9782
1321, 139836, 6393.286, 15.9781
1322, 126463, 6393.225, 15.9779
1323, 98190, 6393.164, 15.9778
1324, 63690, 6393.103, 15.9776
1325, 32986, 6393.042, 15.9774
1326, 7028, 6392.981, 15.9773
1327, -11889, 6392.920, 15.9771
1328, -13966, 6392.858, 15.9770
1329, 5115, 6392.797, 15.9768
1330, 34938, 6392.736, 15.9767
1331, 62970, 6392.675, 15.9765
1332, 89012, 6392.614, 15.9764
1333, 118847, 6392.553, 15.9762
1334, 151153, 6392.492, 15.9761
1335, 181198, 6392.431, 15.9759
1336, 211221, 6392.369, 15.9758
1337, 244003, 6392.308, 15.9756
1338, 268722, 6392.247, 15.9755
1339, 267527, 6392.186, 15.9753
1340, 238384, 6392.125, 15.9752
1341, 199376, 6392.064, 15.9750
1342, 166724, 6392.003, 15.9749
1343, 140487, 6391.941, 15.9747
1344, 118315, 6391.880, 15.9745
1345, 110775, 6391.819, 15.9744
1346, 129776, 6391.758, 15.9742
1347, 167351, 6391.697, 15.9741
1348, 199695, 6391.636, 15.9739
1349, 212603, 6391.575, 15.9738
1350, 212639, 6391.514, 15.9736
1351, 211858, 6391.452, 15.9735
1352, 211713, 6391.391, 15.9733
1353, 206745, 6391.330, 15.9732
1354, 196875, 6391.269, 15.9730
1355, 189997, 6391.208, 15.9729
1356, 196031, 6391.147, 15.9727
1357, 221934, 6391.086, 15.9726
1358, 267406, 6391.025, 15.9724
1359, 320022, 6390.963, 15.9723
1360, 358699, 6390.902, 15.9721
1361, 369861, 6390.841, 15.9719
1362, 360562, 6390.780, 15.9718
1363, 350340, 6390.719, 15.9716
1364, 349141, 6390.658, 15.9715
1365, 347295, 6390.597, 15.9713
1366, 328401, 6390.535, 15.9712
1367, 288720, 6390.474, 15.9710
1368, 242523, 6390.413, 15.9709
1369, 211093, 6390.352, 15.9707
1370, 207377, 6390.291, 15.9706
1371, 227618, 6390.230, 15.9704
1372, 254673, 6390.169, 15.9703
1373, 271243, 6390.108, 15.9701
1374, 273582, 6390.046, 15.9700
1375, 272944, 6389.985, 15.9698
1376, 282230, 6389.924, 15.9697
1377, 301767, 6389.863, 15.9695
1378, 320341, 6389.802, 15.9694
1379, 329327, 6389.741, 15.9692
1380, 331247, 6389.680, 15.9690
1381, 331877, 6389.618, 15.9689
1382, 328103, 6389.557, 15.9687
1383, 309988, 6389.496, 15.9686
1384, 275094, 6389.435, 15.9684
1385, 234677, 6389.374, 15.9683
1386, 202577, 6389.313, 15.9681
1387, 182172, 6389.252, 15.9680
1388, 168038, 6389.191, 15.9678
1389, 156436, 6389.129, 15.9677
1390, 148549, 6389.068, 15.9675
1391, 145838, 6389.007, 15.9674
1392, 148551, 6388.946, 15.9672
1393, 157945, 6388.885, 15.9671
1394, 173703, 6388.824, 15.9669
1395, 189468, 6388.763, 15.9668
1396, 197453, 6388.701, 15.9666
1397, 197359, 6388.640, 15.9664
1398, 193128, 6388.579, 15.9663
1399, 180666, 6388.518, 15.9661
1400, 149493, 6388.457, 15.9660
1401, 101220, 6388.396, 15.9658
1402, 56763, 6388.335, 15.9657
1403, 37686, 6388.274, 15.9655
1404, 46819, 6388.212, 15.9654
1405, 73001, 6388.151, 15.9652
1406, 105753, 6388.090, 15.9651
1407, 135924, 6388.029, 15.9649
1408, 151259, 6387.968, 15.9648
1409, 146099, 6387.907, 15.9646
1410, 131513, 6387.846, 15.9645
1411, 121817, 6387.784, 15.9643
1412, 113817, 6387.723, 15.9642
1413, 94603, 6387.662, 15.9640
1414, 67999, 6387.601, 15.9639
1415, 53991, 6387.540, 15.9637
1416, 58331, 6387.479, 15.9635
1417, 63119, 6387.418, 15.9634
1418, 58127, 6387.357, 15.9632
1419, 63239, 6387.295, 15.9631
1420, 102451, 6387.234, 15.9629
1421, 166692, 6387.173, 15.9628
1422, 221583, 6387.112, 15.9626
1423, 247512, 6387.051, 15.9625
1424, 254946, 6386.990, 15.9623
1425, 261853, 6386.929, 15.9622
1426, 273313, 6386.867, 15.9620
1427, 286213, 6386.806, 15.9619
1428, 298840, 6386.745, 15.9617
1429, 308854, 6386.684, 15.9616
1430, 311912, 6386.623, 15.9614
1431, 309087, 6386.562, 15.9613
1432, 308200, 6386.501, 15.9611
1433, 311713, 6386.440, 15.9609
1434, 309371, 6386.378, 15.9608
1435, 289130, 6386.317, 15.9606
1436, 251767, 6386.256, 15.9605
1437, 210418, 6386.195, 15.9603
1438, 179199, 6386.134, 15.9602
1439, 165295, 6386.073, 15.9600
1440, 167270, 6386.012, 15.9599
1441, 176259, 6385.950, 15.9597
1442, 181900, 6385.889, 15.9596
1443, 180882, 6385.828, 15.9594
1444, 176936, 6385.767, 15.9593
1445, 170445, 6385.706, 15.9591
1446, 154265, 6385.645, 15.9590
1447, 125659, 6385.584, 15.9588
1448, 97608, 6385.523, 15.9587
1449, 89709, 6385.461, 15.9585
1450, 107976, 6385.400, 15.9584
1451, 139481, 6385.339, 15.9582
1452, 166958, 6385.278, 15.9580
1453, 183351, 6385.217, 15.9579
1454, 191765, 6385.156, 15.9577
1455, 197070, 6385.095, 15.9576
1456, 200385, 6385.033, 15.9574
1457, 198808, 6384.972, 15.9573
1458, 188826, 6384.911, 15.9571
1459, 172157, 6384.850, 15.9570
1460, 158398, 6384.789, 15.9568
1461, 158097, 6384.728, 15.9567
1462, 171623, 6384.667, 15.9565
1463, 188169, 6384.606, 15.9564
1464, 197941, 6384.544, 15.9562
1465, 202896, 6384.483, 15.9561
1466, 213456, 6384.422, 15.9559
1467, 236930, 6384.361, 15.9558
1468, 271044, 6384.300, 15.9556
1469, 305969, 6384.239, 15.9554
1470, 329615, 6384.178, 15.9553
1471, 333907, 6384.116, 15.9551
1472, 321215, 6384.055, 15.9550
1473, 304345, 6383.994, 15.9548
1474, 294678, 6383.933, 15.9547
1475, 288177, 6383.872, 15.9545
1476, 267681, 6383.811, 15.9544
1477, 223456, 6383.750, 15.9542
1478, 169324, 6383.689, 15.9541
1479, 132971, 6383.627, 15.9539
1480, 128896, 6383.566, 15.9538
1481, 144639, 6383.505, 15.9536
1482, 156268, 6383.444, 15.9535
1483, 154499, 6383.383, 15.9533
1484, 150675, 6383.322, 15.9532
1485, 157453, 6383.261, 15.9530
1486, 170451, 6383.199, 15.9529
1487, 174505, 6383.138, 15.9527
1488, 164390, 6383.077, 15.9525
1489, 149710, 6383.016, 15.9524
1490, 136283, 6382.955, 15.9522
1491, 112232, 6382.894, 15.9521
1492, 63660, 6382.833, 15.9519
1493, 1869, 6382.772, 15.9518
1494, -37967, 6382.710, 15.9516
1495, -31175, 6382.649, 15.9515
1496, 11228, 6382.588, 15.9513
1497, 58224, 6382.527, 15.9512
1498, 92056, 6382.466, 15.9510
1499, 115655, 6382.405, 15.9509
1500, 132929, 6382.344, 15.9507
1501, 138645, 6382.282, 15.9506
1502, 132068, 6382.221, 15.9504
1503, 126386, 6382.160, 15.9503
1504, 133578, 6382.099, 15.9501
1505, 146911, 6382.038, 15.9499
1506, 149468, 6381.977, 15.9498
1507, 137167, 6381.916, 15.9496
1508, 123620, 6381.855, 15.9495
1509, 122933, 6381.793, 15.9493
1510, 136374, 6381.732, 15.9492
1511, 156477, 6381.671, 15.9490
1512, 175799, 6381.610, 15.9489
1513, 189027, 6381.549, 15.9487
1514, 193708, 6381.488, 15.9486
1515, 193168, 6381.427, 15.9484
1516, 194197, 6381.365, 15.9483
1517, 198505, 6381.304, 15.9481
1518, 200479, 6381.243, 15.9480
1519, 196412, 6381.182, 15.9478
1520, 191666, 6381.121, 15.9477
1521, 194569, 6381.060, 15.9475
1522, 206095, 6380.999, 15.9474
1523, 219534, 6380.938, 15.9472
1524, 228212, 6380.876, 15.9470
1525, 229799, 6380.815, 15.9469
1526, 224660, 6380.754, 15.9467
1527, 214109, 6380.693, 15.9466
1528, 200641, 6380.632, 15.9464
1529, 187749, 6380.571, 15.9463
1530, 179079, 6380.510, 15.9461
1531, 177077, 6380.448, 15.9460
1532, 179323, 6380.387, 15.9458
1533, 175342, 6380.326, 15.9457
1534, 152682, 6380.265, 15.9455
1535, 111982, 6380.204, 15.9454
1536, 73930, 6380.143, 15.9452
1537, 64370, 6380.082, 15.9451
1538, 89964, 6380.021, 15.9449
1539, 131545, 6379.959, 15.9448
1540, 162779, 6379.898, 15.9446
1541, 172617, 6379.837, 15.9444
1542, 168148, 6379.776, 15.9443
1543, 159736, 6379.715, 15.9441
1544, 149433, 6379.654, 15.9440
1545, 135124, 6379.593, 15.9438
1546, 120589, 6379.532, 15.9437
1547, 115272, 6379.470, 15.9435
1548, 124184, 6379.409, 15.9434
1549, 143557, 6379.348, 15.9432
1550, 167860, 6379.287, 15.9431
1551, 193889, 6379.226, 15.9429
1552, 212466, 6379.165, 15.9428
1553, 203995, 6379.104, 15.9426
1554, 156032, 6379.042, 15.9425
1555, 86452, 6378.981, 15.9423
1556, 36869, 6378.920, 15.9422
1557, 35984, 6378.859, 15.9420
1558, 75374, 6378.798, 15.9418
1559, 125496, 6378.737, 15.9417
1560, 167057, 6378.676, 15.9415
1561, 198984, 6378.615, 15.9414
1562, 223219, 6378.553, 15.9412
1563, 235289, 6378.492, 15.9411
1564, 232015, 6378.431, 15.9409
1565, 220970, 6378.370, 15.9408
1566, 217697, 6378.309, 15.9406
1567, 233114, 6378.248, 15.9405
1568, 261741, 6378.187, 15.9403
1569, 282265, 6378.125, 15.9402
1570, 275067, 6378.064, 15.9400
1571, 241565, 6378.003, 15.9399
1572, 200626, 6377.942, 15.9397
1573, 165009, 6377.881, 15.9396
1574, 132590, 6377.820, 15.9394
1575, 105606, 6377.759, 15.9393
1576, 101704, 6377.698, 15.9391
1577, 129246, 6377.636, 15.9389
1578, 162904, 6377.575, 15.9388
1579, 166874, 6377.514, 15.9386
1580, 140191, 6377.453, 15.9385
1581, 117166, 6377.392, 15.9383
1582, 121010, 6377.331, 15.9382
1583, 139386, 6377.270, 15.9380
1584, 152101, 6377.208, 15.9379
1585, 159534, 6377.147, 15.9377
1586, 169660, 6377.086, 15.9376
1587, 176544, 6377.025, 15.9374
1588, 171804, 6376.964, 15.9373
1589, 165223, 6376.903, 15.9371
1590, 173009, 6376.842, 15.9370
1591, 191362, 6376.781, 15.9368
1592, 200669, 6376.719, 15.9367
1593, 193228, 6376.658, 15.9365
1594, 179326, 6376.597, 15.9363
1595, 166507, 6376.536, 15.9362
1596, 150457, 6376.475, 15.9360
1597, 130025, 6376.414, 15.9359
1598, 116111, 6376.353, 15.9357
1599, 118080, 6376.291, 15.9356
1600, 130187, 6376.230, 15.9354
1601, 136846, 6376.169, 15.9353
1602, 125756, 6376.108, 15.9351
1603, 95148, 6376.047, 15.9350
1604, 56652, 6375.986, 15.9348
1605, 32226, 6375.925, 15.9347
1606, 37498, 6375.864, 15.9345
1607, 63483, 6375.802, 15.9344
1608, 83198, 6375.741, 15.9342
1609, 81096, 6375.680, 15.9341
1610, 68672, 6375.619, 15.9339
1611, 67103, 6375.558, 15.9338
1612, 82801, 6375.497, 15.9336
1613, 105483, 6375.436, 15.9334
1614, 121642, 6375.374, 15.9333
1615, 121719, 6375.313, 15.9331
1616, 100639, 6375.252, 15.9330
1617, 62074, 6375.191, 15.9328
1618, 20641, 6375.130, 15.9327
1619, -8577, 6375.069, 15.9325
1620, -23477, 6375.008, 15.9324
1621, -32788, 6374.947, 15.9322
1622, -40786, 6374.885, 15.9321
1623, -39367, 6374.824, 15.9319
1624, -16870, 6374.763, 15.9318
1625, 27773, 6374.702, 15.9316
1626, 80619, 6374.641, 15.9315
1627, 122251, 6374.580, 15.9313
1628, 143997, 6374.519, 15.9312
1629, 155933, 6374.457, 15.9310
1630, 175653, 6374.396, 15.9308
1631, 206993, 6374.335, 15.9307
1632, 234095, 6374.274, 15.9305
1633, 240629, 6374.213, 15.9304
1634, 230567, 6374.152, 15.9302
1635, 223158, 6374.091, 15.9301
1636, 229612, 6374.030, 15.9299
1637, 243356, 6373.968, 15.9298
1638, 254301, 6373.907, 15.9296
1639, 263180, 6373.846, 15.9295
1640, 275347, 6373.785, 15.9293
1641, 287004, 6373.724, 15.9292
1642, 288490, 6373.663, 15.9290
1643, 281540, 6373.602, 15.9289
1644, 282785, 6373.540, 15.9287
1645, 303269, 6373.479, 15.9286
1646, 330211, 6373.418, 15.9284
1647, 338137, 6373.357, 15.9283
1648, 316799, 6373.296, 15.9281
1649, 279214, 6373.235, 15.9279
1650, 241583, 6373.174, 15.9278
1651, 206323, 6373.113, 15.9276
1652, 170524, 6373.051, 15.9275
1653, 140604, 6372.990, 15.9273
1654, 126986, 6372.929, 15.9272
1655, 129493, 6372.868, 15.9270
1656, 140171, 6372.807, 15.9269
1657, 157926, 6372.746, 15.9267
1658, 186581, 6372.685, 15.9266
1659, 217767, 6372.623, 15.9264
1660, 231344, 6372.562, 15.9263
1661, 220217, 6372.501, 15.9261
1662, 203307, 6372.440, 15.9260
1663, 204050, 6372.379, 15.9258
1664, 223462, 6372.318, 15.9257
1665, 244100, 6372.257, 15.9255
1666, 254799, 6372.196, 15.9253
1667, 260649, 6372.134, 15.9252
1668, 271116, 6372.073, 15.9250
1669, 288638, 6372.012, 15.9249
1670, 309489, 6371.951, 15.9247
1671, 328474, 6371.890, 15.9246
1672, 341850, 6371.829, 15.9244
1673, 350630, 6371.768, 15.9243
1674, 360034, 6371.706, 15.9241
1675, 370272, 6371.645, 15.9240
1676, 370034, 6371.584, 15.9238
1677, 346943, 6371.523, 15.9237
1678, 304672, 6371.462, 15.9235
1679, 262439, 6371.401, 15.9234
1680, 236228, 6371.340, 15.9232
1681, 226634, 6371.279, 15.9231
1682, 225626, 6371.217, 15.9229
1683, 226843, 6371.156, 15.9228
1684, 225558, 6371.095, 15.9226
1685, 216024, 6371.034, 15.9224
1686, 195792, 6370.973, 15.9223
1687, 169985, 6370.912, 15.9221
1688, 146857, 6370.851, 15.9220
1689, 131260, 6370.789, 15.9218
1690, 124946, 6370.728, 15.9217
1691, 128353, 6370.667, 15.9215
1692, 136155, 6370.606, 15.9214
1693, 134549, 6370.545, 15.9212
1694, 111850, 6370.484, 15.9211
1695, 73957, 6370.423, 15.9209
1696, 43157, 6370.362, 15.9208
1697, 37448, 6370.300, 15.9206
1698, 53994, 6370.239, 15.9205
1699, 76223, 6370.178, 15.9203
1700, 94056, 6370.117, 15.9202
1701, 112003, 6370.056, 15.9200
1702, 138589, 6369.995, 15.9198
1703, 174128, 6369.934, 15.9197
1704, 210616, 6369.872, 15.9195
1705, 238134, 6369.811, 15.9194
1706, 248313, 6369.750, 15.9192
1707, 237772, 6369.689, 15.9191
1708, 215019, 6369.628, 15.9189
1709, 199963, 6369.567, 15.9188
1710, 207126, 6369.506, 15.9186
1711, 229285, 6369.445, 15.9185
1712, 246282, 6369.383, 15.9183
1713, 251099, 6369.322, 15.9182
1714, 257388, 6369.261, 15.9180
1715, 277305, 6369.200, 15.9179
1716, 302094, 6369.139, 15.9177
1717, 312766, 6369.078, 15.9176
1718, 302691, 6369.017, 15.9174
1719, 280198, 6368.956, 15.9173
1720, 254346, 6368.894, 15.9171
1721, 229131, 6368.833, 15.9169
1722, 208771, 6368.772, 15.9168
1723, 196687, 6368.711, 15.9166
1724, 188473, 6368.650, 15.9165
1725, 175900, 6368.589, 15.9163
1726, 159684, 6368.528, 15.9162
1727, 149449, 6368.466, 15.9160
1728, 149143, 6368.405, 15.9159
1729, 151039, 6368.344, 15.9157
1730, 146066, 6368.283, 15.9156
1731, 130450, 6368.222, 15.9154
1732, 99783, 6368.161, 15.9153
1733, 49765, 6368.100, 15.9151
1734, -8263, 6368.039, 15.9150
1735, -43405, 6367.977, 15.9148
1736, -31727, 6367.916, 15.9147
1737, 15164, 6367.855, 15.9145
1738, 59340, 6367.794, 15.9143
1739, 75106, 6367.733, 15.9142
1740, 70181, 6367.672, 15.9140
1741, 68371, 6367.611, 15.9139
1742, 81366, 6367.549, 15.9137
1743, 102629, 6367.488, 15.9136
1744, 121997, 6367.427, 15.9134
1745, 137831, 6367.366, 15.9133
1746, 154821, 6367.305, 15.9131
1747, 174990, 6367.244, 15.9130
1748, 193806, 6367.183, 15.9128
1749, 204820, 6367.122, 15.9127
1750, 206986, 6367.060, 15.9125
1751, 206451, 6366.999, 15.9124
1752, 210790, 6366.938, 15.9122
1753, 221936, 6366.877, 15.9121
1754, 235069, 6366.816, 15.9119
1755, 243703, 6366.755, 15.9118
1756, 245480, 6366.694, 15.9116
1757, 243854, 6366.632, 15.9114
1758, 244318, 6366.571, 15.9113
1759, 247686, 6366.510, 15.9111
1760, 246542, 6366.449, 15.9110
1761, 229992, 6366.388, 15.9108
1762, 193638, 6366.327, 15.9107
1763, 144968, 6366.266, 15.9105
1764, 99000, 6366.205, 15.9104
1765, 68611, 6366.143, 15.9102
1766, 56851, 6366.082, 15.9101
1767, 55568, 6366.021, 15.9099
1768, 52293, 6365.960, 15.9098
1769, 42440, 6365.899, 15.9096
1770, 35000, 6365.838, 15.9095
1771, 42127, 6365.777, 15.9093
1772, 62493, 6365.715, 15.9092
1773, 80131, 6365.654, 15.9090
1774, 81836, 6365.593, 15.9088
1775, 70423, 6365.532, 15.9087
1776, 57445, 6365.471, 15.9085
1777, 48610, 6365.410, 15.9084
1778, 42549, 6365.349, 15.9082
1779, 40217, 6365.288, 15.9081
1780, 47532, 6365.226, 15.9079
1781, 68135, 6365.165, 15.9078
1782, 98688, 6365.104, 15.9076
1783, 132465, 6365.043, 15.9075
1784, 164732, 6364.982, 15.9073
1785, 194593, 6364.921, 15.9072
1786, 223610, 6364.860, 15.9070
1787, 251587, 6364.798, 15.9069
1788, 272360, 6364.737, 15.9067
1789, 277231, 6364.676, 15.9066
1790, 265684, 6364.615, 15.9064
1791, 248261, 6364.554, 15.9063
1792, 233565, 6364.493, 15.9061
1793, 216836, 6364.432, 15.9059
1794, 189206, 6364.371, 15.9058
1795, 155196, 6364.309, 15.9056
1796, 131113, 6364.248, 15.9055
1797, 126239, 6364.187, 15.9053
1798, 135427, 6364.126, 15.9052
1799, 151591, 6364.065, 15.9050
1800, 174377, 6364.004, 15.9049
1801, 201037, 6363.943, 15.9047
1802, 218018, 6363.881, 15.9046
1803, 210836, 6363.820, 15.9044
1804, 179761, 6363.759, 15.9043
1805, 140952, 6363.698, 15.9041
1806, 114661, 6363.637, 15.9040
1807, 113899, 6363.576, 15.9038
1808, 138059, 6363.515, 15.9037
1809, 172657, 6363.454, 15.9035
1810, 200434, 6363.392, 15.9033
1811, 217353, 6363.331, 15.9032
1812, 232663, 6363.270, 15.9030
1813, 249889, 6363.209, 15.9029
1814, 256828, 6363.148, 15.9027
1815, 242188, 6363.087, 15.9026
1816, 214008, 6363.026, 15.9024
1817, 190242, 6362.964, 15.9023
1818, 176559, 6362.903, 15.9021
1819, 166027, 6362.842, 15.9020
1820, 156860, 6362.781, 15.9018
1821, 155287, 6362.720, 15.9017
1822, 160661, 6362.659, 15.9015
1823, 163318, 6362.598, 15.9014
1824, 162176, 6362.537, 15.9012
1825, 171630, 6362.475, 15.9011
1826, 203697, 6362.414, 15.9009
1827, 252356, 6362.353, 15.9008
1828, 300988, 6362.292, 15.9006
1829, 335712, 6362.231, 15.9004
1830, 345790, 6362.170, 15.9003
1831, 323156, 6362.109, 15.9001
1832, 273091, 6362.047, 15.9000
1833, 217885, 6361.986, 15.8998
1834, 178119, 6361.925, 15.8997
1835, 154069, 6361.864, 15.8995
1836, 133950, 6361.803, 15.8994
1837, 113583, 6361.742, 15.8992
1838, 96106, 6361.681, 15.8991
1839, 78281, 6361.620, 15.8989
1840, 53462, 6361.558, 15.8988
1841, 28272, 6361.497, 15.8986
1842, 20819, 6361.436, 15.8985
1843, 37445, 6361.375, 15.8983
1844, 63128, 6361.314, 15.8982
1845, 81662, 6361.253, 15.8980
1846, 96617, 6361.192, 15.8978
1847, 124897, 6361.130, 15.8977
1848, 174953, 6361.069, 15.8975
1849, 237627, 6361.008, 15.8974
1850, 295120, 6360.947, 15.8972
1851, 334153, 6360.886, 15.8971
1852, 352382, 6360.825, 15.8969
1853, 355042, 6360.764, 15.8968
1854, 345014, 6360.703, 15.8966
1855, 318176, 6360.641, 15.8965
1856, 272981, 6360.580, 15.8963
1857, 221569, 6360.519, 15.8962
1858, 181881, 6360.458, 15.8960
1859, 157882, 6360.397, 15.8959
1860, 137595, 6360.336, 15.8957
1861, 113496, 6360.275, 15.8956
1862, 93949, 6360.213, 15.8954
1863, 88757, 6360.152, 15.8953
1864, 93938, 6360.091, 15.8951
1865, 99515, 6360.030, 15.8949
1866, 104077, 6359.969, 15.8948
1867, 111883, 6359.908, 15.8946
1868, 122421, 6359.847, 15.8945
1869, 133434, 6359.786, 15.8943
1870, 148833, 6359.724, 15.8942
1871, 172368, 6359.663, 15.8940
1872, 197871, 6359.602, 15.8939
1873, 217624, 6359.541, 15.8937
1874, 236901, 6359.480, 15.8936
1875, 266956, 6359.419, 15.8934
1876, 305597, 6359.358, 15.8933
1877, 339654, 6359.296, 15.8931
1878, 367327, 6359.235, 15.8930
1879, 401450, 6359.174, 15.8928
1880, 444682, 6359.113, 15.8927
1881, 476257, 6359.052, 15.8925
1882, 473622, 6358.991, 15.8923
1883, 437529, 6358.930, 15.8922
1884, 386169, 6358.869, 15.8920
1885, 333654, 6358.807, 15.8919
1886, 286261, 6358.746, 15.8917
1887, 253236, 6358.685, 15.8916
1888, 245323, 6358.624, 15.8914
1889, 260142, 6358.563, 15.8913
1890, 279309, 6358.502, 15.8911
1891, 285297, 6358.441, 15.8910
1892, 277678, 6358.379, 15.8908
1893, 270831, 6358.318, 15.8907
1894, 277859, 6358.257, 15.8905
1895, 296695, 6358.196, 15.8904
1896, 310123, 6358.135, 15.8902
1897, 301337, 6358.074, 15.8901
1898, 272437, 6358.013, 15.8899
1899, 245373, 6357.952, 15.8898
1900, 240807, 6357.890, 15.8896
1901, 258070, 6357.829, 15.8894
1902, 279739, 6357.768, 15.8893
1903, 292380, 6357.707, 15.8891
1904, 295821, 6357.646, 15.8890
1905, 293905, 6357.585, 15.8888
1906, 286015, 6357.524, 15.8887
1907, 271539, 6357.463, 15.8885
1908, 255746, 6357.401, 15.8884
1909, 245243, 6357.340, 15.8882
1910, 240468, 6357.279, 15.8881
1911, 237134, 6357.218, 15.8879
1912, 232863, 6357.157, 15.8878
1913, 228429, 6357.096, 15.8876
1914, 224974, 6357.035, 15.8875
1915, 225261, 6356.973, 15.8873
1916, 235917, 6356.912, 15.8872
1917, 260792, 6356.851, 15.8870
1918, 290538, 6356.790, 15.8868
1919, 306937, 6356.729, 15.8867
1920, 303474, 6356.668, 15.8865
1921, 295460, 6356.607, 15.8864
1922, 300688, 6356.546, 15.8862
1923, 313442, 6356.484, 15.8861
1924, 309517, 6356.423, 15.8859
1925, 278222, 6356.362, 15.8858
1926, 236915, 6356.301, 15.8856
1927, 208306, 6356.240, 15.8855
1928, 195543, 6356.179, 15.8853
1929, 189319, 6356.118, 15.8852
1930, 187442, 6356.056, 15.8850
1931, 190680, 6355.995, 15.8849
1932, 186465, 6355.934, 15.8847
1933, 158623, 6355.873, 15.8846
1934, 115054, 6355.812, 15.8844
1935, 85226, 6355.751, 15.8843
1936, 82582, 6355.690, 15.8841
1937, 87348, 6355.629, 15.8839
1938, 77800, 6355.567, 15.8838
1939, 61791, 6355.506, 15.8836
1940, 60539, 6355.445, 15.8835
1941, 73875, 6355.384, 15.8833
1942, 82925, 6355.323, 15.8832
1943, 81599, 6355.262, 15.8830
1944, 83374, 6355.201, 15.8829
1945, 95924, 6355.139, 15.8827
1946, 109360, 6355.078, 15.8826
1947, 115798, 6355.017, 15.8824
1948, 123531, 6354.956, 15.8823
1949, 141498, 6354.895, 15.8821
1950, 161544, 6354.834, 15.8820
1951, 167746, 6354.773, 15.8818
1952, 157083, 6354.712, 15.8817
1953, 141609, 6354.650, 15.8815
1954, 134008, 6354.589, 15.8813
1955, 137719, 6354.528, 15.8812
1956, 147629, 6354.467, 15.8810
1957, 154629, 6354.406, 15.8809
1958, 152588, 6354.345, 15.8807
1959, 145541, 6354.284, 15.8806
1960, 144963, 6354.222, 15.8804
1961, 156842, 6354.161, 15.8803
1962, 175921, 6354.100, 15.8801
1963, 195043, 6354.039, 15.8800
1964, 212292, 6353.978, 15.8798
1965, 223526, 6353.917, 15.8797
1966, 217333, 6353.856, 15.8795
1967, 188931, 6353.795, 15.8794
1968, 154680, 6353.733, 15.8792
1969, 140512, 6353.672, 15.8791
1970, 155480, 6353.611, 15.8789
1971, 185377, 6353.550, 15.8788
1972, 211639, 6353.489, 15.8786
1973, 226695, 6353.428, 15.8784
1974, 230483, 6353.367, 15.8783
1975, 224330, 6353.305, 15.8781
1976, 214285, 6353.244, 15.8780
1977, 211147, 6353.183, 15.8778
1978, 218341, 6353.122, 15.8777
1979, 224500, 6353.061, 15.8775
1980, 216639, 6353.000, 15.8774
1981, 199199, 6352.939, 15.8772
1982, 192596, 6352.878, 15.8771
1983, 211787, 6352.816, 15.8769
1984, 251465, 6352.755, 15.8768
1985, 294242, 6352.694, 15.8766
1986, 328833, 6352.633, 15.8765
1987, 355983, 6352.572, 15.8763
1988, 378745, 6352.511, 15.8762
1989, 393537, 6352.450, 15.8760
1990, 394605, 6352.388, 15.8758
1991, 383555, 6352.327, 15.8757
1992, 367354, 6352.266, 15.8755
1993, 346176, 6352.205, 15.8754
1994, 311098, 6352.144, 15.8752
1995, 258830, 6352.083, 15.8751
1996, 201948, 6352.022, 15.8749
1997, 155579, 6351.961, 15.8748
1998, 118154, 6351.899, 15.8746
1999, 77627, 6351.838, 15.8745
2000, 37131, 6351.777, 15.8743
2001, 20328, 6351.716, 15.8742
2002, 43673, 6351.655, 15.8740
2003, 93273, 6351.594, 15.8739
2004, 139812, 6351.533, 15.8737
2005, 171004, 6351.471, 15.8736
2006, 198636, 6351.410, 15.8734
2007, 236095, 6351.349, 15.8733
2008, 279724, 6351.288, 15.8731
2009, 313046, 6351.227, 15.8729
2010, 320582, 6351.166, 15.8728
2011, 295954, 6351.105, 15.8726
2012, 244934, 6351.044, 15.8725
2013, 184587, 6350.982, 15.8723
2014, 133780, 6350.921, 15.8722
2015, 100650, 6350.860, 15.8720
2016, 82748, 6350.799, 15.8719
2017, 79947, 6350.738, 15.8717
2018, 99902, 6350.677, 15.8716
2019, 146049, 6350.616, 15.8714
2020, 205164, 6350.554, 15.8713
2021, 252998, 6350.493, 15.8711
2022, 272287, 6350.432, 15.8710
2023, 264688, 6350.371, 15.8708
2024, 248518, 6350.310, 15.8707
2025, 245189, 6350.249, 15.8705
2026, 261427, 6350.188, 15.8703
2027, 281408, 6350.127, 15.8702
2028, 282083, 6350.065, 15.8700
2029, 260208, 6350.004, 15.8699
2030, 237800, 6349.943, 15.8697
2031, 235358, 6349.882, 15.8696
2032, 247063, 6349.821, 15.8694
2033, 251475, 6349.760, 15.8693
2034, 240795, 6349.699, 15.8691
2035, 226734, 6349.637, 15.8690
2036, 219147, 6349.576, 15.8688
2037, 213364, 6349.515, 15.8687
2038, 203552, 6349.454, 15.8685
2039, 197665, 6349.393, 15.8684
2040, 210441, 6349.332, 15.8682
2041, 245587, 6349.271, 15.8681
2042, 289923, 6349.210, 15.8679
2043, 322387, 6349.148, 15.8678
2044, 327053, 6349.087, 15.8676
2045, 303115, 6349.026, 15.8674
2046, 266302, 6348.965, 15.8673
2047, 236002, 6348.904, 15.8671
2048, 217058, 6348.843, 15.8670
2049, 198284, 6348.782, 15.8668
2050, 171585, 6348.720, 15.8667
2051, 145470, 6348.659, 15.8665
2052, 133178, 6348.598, 15.8664
2053, 133326, 6348.537, 15.8662
2054, 132023, 6348.476, 15.8661
2055, 122222, 6348.415, 15.8659
2056, 111262, 6348.354, 15.8658
2057, 107913, 6348.293, 15.8656
2058, 110701, 6348.231, 15.8655
2059, 113623, 6348.170, 15.8653
2060, 117435, 6348.109, 15.8652
2061, 128831, 6348.048, 15.8650
2062, 150354, 6347.987, 15.8648
2063, 176810, 6347.926, 15.8647
2064, 202096, 6347.865, 15.8645
2065, 224282, 6347.803, 15.8644
2066, 240298, 6347.742, 15.8642
2067, 239488, 6347.681, 15.8641
2068, 210728, 6347.620, 15.8639
2069, 158698, 6347.559, 15.8638
2070, 106028, 6347.498, 15.8636
2071, 71600, 6347.437, 15.8635
2072, 49792, 6347.376, 15.8633
2073, 20319, 6347.314, 15.8632
2074, -21676, 6347.253, 15.8630
2075, -56053, 6347.192, 15.8629
2076, -62044, 6347.131, 15.8627
2077, -42719, 6347.070, 15.8626
2078, -17701, 6347.009, 15.8624
2079, 1683, 6346.948, 15.8622
2080, 20863, 6346.886, 15.8621
2081, 49473, 6346.825, 15.8619
2082, 89775, 6346.764, 15.8618
2083, 137310, 6346.703, 15.8616
2084, 185372, 6346.642, 15.8615
2085, 226904, 6346.581, 15.8613
2086, 256065, 6346.520, 15.8612
2087, 269674, 6346.459, 15.8610
2088, 266988, 6346.397, 15.8609
2089, 251000, 6346.336, 15.8607
2090, 230802, 6346.275, 15.8606
2091, 216375, 6346.214, 15.8604
2092, 207037, 6346.153, 15.8603
2093, 191571, 6346.092, 15.8601
2094, 165151, 6346.031, 15.8600
2095, 138639, 6345.970, 15.8598
2096, 123918, 6345.908, 15.8597
2097, 119199, 6345.847, 15.8595
2098, 119988, 6345.786, 15.8593
2099, 135003, 6345.725, 15.8592
2100, 173880, 6345.664, 15.8590
2101, 223997, 6345.603, 15.8589
2102, 259500, 6345.542, 15.8587
2103, 273381, 6345.480, 15.8586
2104, 280923, 6345.419, 15.8584
2105, 288839, 6345.358, 15.8583
2106, 282683, 6345.297, 15.8581
2107, 252825, 6345.236, 15.8580
2108, 212535, 6345.175, 15.8578
2109, 178361, 6345.114, 15.8577
2110, 150869, 6345.053, 15.8575
2111, 128946, 6344.991, 15.8574
2112, 124662, 6344.930, 15.8572
2113, 143725, 6344.869, 15.8571
2114, 165324, 6344.808, 15.8569
2115, 165035, 6344.747, 15.8567
2116, 149791, 6344.686, 15.8566
2117, 147397, 6344.625, 15.8564
2118, 167049, 6344.563, 15.8563
2119, 194054, 6344.502, 15.8561
2120, 220108, 6344.441, 15.8560
2121, 251671, 6344.380, 15.8558
2122, 285570, 6344.319, 15.8557
2123, 303518, 6344.258, 15.8555
2124, 300459, 6344.197, 15.8554
2125, 295103, 6344.136, 15.8552
2126, 299610, 6344.074, 15.8551
2127, 299526, 6344.013, 15.8549
2128, 279637, 6343.952, 15.8548
2129, 251986, 6343.891, 15.8546
2130, 239455, 6343.830, 15.8545
2131, 245336, 6343.769, 15.8543
2132, 258897, 6343.708, 15.8542
2133, 278963, 6343.646, 15.8540
2134, 308183, 6343.585, 15.8538
2135, 330596, 6343.524, 15.8537
2136, 321311, 6343.463, 15.8535
2137, 280943, 6343.402, 15.8534
2138, 239089, 6343.341, 15.8532
2139, 218530, 6343.280, 15.8531
2140, 213801, 6343.219, 15.8529
2141, 209899, 6343.157, 15.8528
2142, 202429, 6343.096, 15.8526
2143, 189515, 6343.035, 15.8525
2144, 162355, 6342.974, 15.8523
2145, 120371, 6342.913, 15.8522
2146, 84335, 6342.852, 15.8520
2147, 76710, 6342.791, 15.8519
2148, 93505, 6342.729, 15.8517
2149, 110069, 6342.668, 15.8516
2150, 112124, 6342.607, 15.8514
2151, 108182, 6342.546, 15.8512
2152, 113393, 6342.485, 15.8511
2153, 134782, 6342.424, 15.8509
2154, 172457, 6342.363, 15.8508
2155, 220547, 6342.302, 15.8506
2156, 262310, 6342.240, 15.8505
2157, 277401, 6342.179, 15.8503
2158, 262941, 6342.118, 15.8502
2159, 239735, 6342.057, 15.8500
2160, 229897, 6341.996, 15.8499
2161, 234669, 6341.935, 15.8497
2162, 241843, 6341.874, 15.8496
2163, 247753, 6341.812, 15.8494
2164, 259795, 6341.751, 15.8493
2165, 279822, 6341.690, 15.8491
2166, 298604, 6341.629, 15.8490
2167, 310349, 6341.568, 15.8488
2168, 322005, 6341.507, 15.8487
2169, 340535, 6341.446, 15.8485
2170, 357398, 6341.385, 15.8483
2171, 355452, 6341.323, 15.8482
2172, 330615, 6341.262, 15.8480
2173, 298391, 6341.201, 15.8479
2174, 275648, 6341.140, 15.8477
2175, 261507, 6341.079, 15.8476
2176, 242404, 6341.018, 15.8474
2177, 214320, 6340.957, 15.8473
2178, 192002, 6340.895, 15.8471
2179, 191469, 6340.834, 15.8470
2180, 208149, 6340.773, 15.8468
2181, 220900, 6340.712, 15.8467
2182, 218268, 6340.651, 15.8465
2183, 211736, 6340.590, 15.8464
2184, 217170, 6340.529, 15.8462
2185, 230422, 6340.468, 15.8461
2186, 232097, 6340.406, 15.8459
2187, 214938, 6340.345, 15.8457
2188, 194614, 6340.284, 15.8456
2189, 188957, 6340.223, 15.8454
2190, 195020, 6340.162, 15.8453
2191, 193855, 6340.101, 15.8451
2192, 173435, 6340.040, 15.8450
2193, 140455, 6339.978, 15.8448
2194, 112780, 6339.917, 15.8447
2195, 106464, 6339.856, 15.8445
2196, 126814, 6339.795, 15.8444
2197, 163027, 6339.734, 15.8442
2198, 190458, 6339.673, 15.8441
2199, 185894, 6339.612, 15.8439
2200, 145756, 6339.551, 15.8438
2201, 88338, 6339.489, 15.8436
2202, 38581, 6339.428, 15.8435
2203, 13778, 6339.367, 15.8433
2204, 21328, 6339.306, 15.8432
2205, 60038, 6339.245, 15.8430
2206, 117336, 6339.184, 15.8428
2207, 170675, 6339.123, 15.8427
2208, 200563, 6339.061, 15.8425
2209, 204311, 6339.000, 15.8424
2210, 194493, 6338.939, 15.8422
2211, 184383, 6338.878, 15.8421
2212, 177312, 6338.817, 15.8419
2213, 168838, 6338.756, 15.8418
2214, 154691, 6338.695, 15.8416
2215, 134648, 6338.634, 15.8415
2216, 111025, 6338.572, 15.8413
2217, 86406, 6338.511, 15.8412
2218, 64050, 6338.450, 15.8410
2219, 49760, 6338.389, 15.8409
2220, 50598, 6338.328, 15.8407
2221, 68478, 6338.267, 15.8406
2222, 95190, 6338.206, 15.8404
2223, 117897, 6338.144, 15.8402
2224, 131970, 6338.083, 15.8401
2225, 145272, 6338.022, 15.8399
2226, 166442, 6337.961, 15.8398
2227, 191799, 6337.900, 15.8396
2228, 208786, 6337.839, 15.8395
2229, 211076, 6337.778, 15.8393
2230, 204092, 6337.717, 15.8392
2231, 194370, 6337.655, 15.8390
2232, 179695, 6337.594, 15.8389
2233, 154791, 6337.533, 15.8387
2234, 124660, 6337.472, 15.8386
2235, 107590, 6337.411, 15.8384
2236, 123052, 6337.350, 15.8383
2237, 175541, 6337.289, 15.8381
2238, 247970, 6337.227, 15.8380
2239, 310908, 6337.166, 15.8378
2240, 342859, 6337.105, 15.8377
2241, 345033, 6337.044, 15.8375
2242, 334711, 6336.983, 15.8373
2243, 323198, 6336.922, 15.8372
2244, 304902, 6336.861, 15.8370
2245, 271135, 6336.800, 15.8369
2246, 227938, 6336.738, 15.8367
2247, 191769, 6336.677, 15.8366
2248, 171004, 6336.616, 15.8364
2249, 162263, 6336.555, 15.8363
2250, 164043, 6336.494, 15.8361
2251, 180072, 6336.433, 15.8360
2252, 203796, 6336.372, 15.8358
2253, 213144, 6336.310, 15.8357
2254, 193788, 6336.249, 15.8355
2255, 161427, 6336.188, 15.8354
2256, 147592, 6336.127, 15.8352
2257, 164771, 6336.066, 15.8351
2258, 196750, 6336.005, 15.8349
2259, 222273, 6335.944, 15.8347
2260, 235380, 6335.883, 15.8346
2261, 240806, 6335.821, 15.8344
2262, 243903, 6335.760, 15.8343
2263, 252628, 6335.699, 15.8341
2264, 277522, 6335.638, 15.8340
2265, 317760, 6335.577, 15.8338
2266, 353435, 6335.516, 15.8337
2267, 363363, 6335.455, 15.8335
2268, 348071, 6335.394, 15.8334
2269, 325779, 6335.332, 15.8332
2270, 308191, 6335.271, 15.8331
2271, 291224, 6335.210, 15.8329
2272, 269377, 6335.149, 15.8328
2273, 246979, 6335.088, 15.8326
2274, 230254, 6335.027, 15.8325
2275, 217709, 6334.966, 15.8323
2276, 206590, 6334.904, 15.8322
2277, 203885, 6334.843, 15.8320
2278, 221237, 6334.782, 15.8318
2279, 257334, 6334.721, 15.8317
2280, 291106, 6334.660, 15.8315
2281, 297475, 6334.599, 15.8314
2282, 270856, 6334.538, 15.8312
2283, 231204, 6334.477, 15.8311
2284, 204431, 6334.415, 15.8309
2285, 197103, 6334.354, 15.8308
2286, 193983, 6334.293, 15.8306
2287, 181304, 6334.232, 15.8305
2288, 166110, 6334.171, 15.8303
2289, 166488, 6334.110, 15.8302
2290, 186701, 6334.049, 15.8300
2291, 211265, 6333.987, 15.8299
2292, 224660, 6333.926, 15.8297
2293, 228993, 6333.865, 15.8296
2294, 238471, 6333.804, 15.8294
2295, 261061, 6333.743, 15.8292
2296, 288728, 6333.682, 15.8291
2297, 302589, 6333.621, 15.8289
2298, 286513, 6333.560, 15.8288
2299, 240171, 6333.498, 15.8286
2300, 180735, 6333.437, 15.8285
2301, 128358, 6333.376, 15.8283
2302, 89970, 6333.315, 15.8282
2303, 62297, 6333.254, 15.8280
2304, 48384, 6333.193, 15.8279
2305, 58684, 6333.132, 15.8277
2306, 90881, 6333.070, 15.8276
2307, 120626, 6333.009, 15.8274
2308, 123627, 6332.948, 15.8273
2309, 101263, 6332.887, 15.8271
2310, 74781, 6332.826, 15.8270
2311, 60073, 6332.765, 15.8268
2312, 59811, 6332.704, 15.8267
2313, 75196, 6332.643, 15.8265
2314, 108827, 6332.581, 15.8263
2315, 153949, 6332.520, 15.8262
2316, 195201, 6332.459, 15.8260
2317, 225690, 6332.398, 15.8259
2318, 252363, 6332.337, 15.8257
2319, 278728, 6332.276, 15.8256
2320, 293115, 6332.215, 15.8254
2321, 282363, 6332.153, 15.8253
2322, 248865, 6332.092, 15.8251
2323, 205692, 6332.031, 15.8250
2324, 162781, 6331.970, 15.8248
2325, 127429, 6331.909, 15.8247
2326, 109908, 6331.848, 15.8245
2327, 114042, 6331.787, 15.8244
2328, 125851, 6331.726, 15.8242
2329, 126986, 6331.664, 15.8241
2330, 120673, 6331.603, 15.8239
2331, 130789, 6331.542, 15.8237
2332, 171706, 6331.481, 15.8236
2333, 231111, 6331.420, 15.8234
2334, 287064, 6331.359, 15.8233
2335, 329102, 6331.298, 15.8231
2336, 354626, 6331.236, 15.8230
2337, 357209, 6331.175, 15.8228
2338, 332798, 6331.114, 15.8227
2339, 291913, 6331.053, 15.8225
2340, 252438, 6330.992, 15.8224
2341, 221876, 6330.931, 15.8222
2342, 196779, 6330.870, 15.8221
2343, 176783, 6330.809, 15.8219
2344, 167224, 6330.747, 15.8218
2345, 168709, 6330.686, 15.8216
2346, 176626, 6330.625, 15.8215
2347, 191663, 6330.564, 15.8213
2348, 217000, 6330.503, 15.8212
2349, 242182, 6330.442, 15.8210
2350, 246575, 6330.381, 15.8208
2351, 229179, 6330.319, 15.8207
2352, 221437, 6330.258, 15.8205
2353, 254572, 6330.197, 15.8204
2354, 320552, 6330.136, 15.8202
2355, 380397, 6330.075, 15.8201
2356, 407504, 6330.014, 15.8199
2357, 406925, 6329.953, 15.8198
2358, 392515, 6329.892, 15.8196
2359, 364260, 6329.830, 15.8195
2360, 317866, 6329.769, 15.8193
2361, 264744, 6329.708, 15.8192
2362, 228930, 6329.647, 15.8190
2363, 225586, 6329.586, 15.8189
2364, 248597, 6329.525, 15.8187
2365, 276860, 6329.464, 15.8186
2366, 288592, 6329.402, 15.8184
2367, 274212, 6329.341, 15.8182
2368, 242912, 6329.280, 15.8181
2369, 216454, 6329.219, 15.8179
2370, 211685, 6329.158, 15.8178
2371, 228250, 6329.097, 15.8176
2372, 254249, 6329.036, 15.8175
2373, 279806, 6328.975, 15.8173
2374, 300196, 6328.913, 15.8172
2375, 309105, 6328.852, 15.8170
2376, 298127, 6328.791, 15.8169
2377, 267136, 6328.730, 15.8167
2378, 231169, 6328.669, 15.8166
2379, 211634, 6328.608, 15.8164
2380, 218744, 6328.547, 15.8163
2381, 242776, 6328.485, 15.8161
2382, 263270, 6328.424, 15.8160
2383, 267752, 6328.363, 15.8158
2384, 261555, 6328.302, 15.8157
2385, 258718, 6328.241, 15.8155
2386, 264812, 6328.180, 15.8153
2387, 272279, 6328.119, 15.8152
2388, 272398, 6328.058, 15.8150
2389, 265599, 6327.996, 15.8149
2390, 255906, 6327.935, 15.8147
2391, 240744, 6327.874, 15.8146
2392, 214490, 6327.813, 15.8144
2393, 180975, 6327.752, 15.8143
2394, 153273, 6327.691, 15.8141
2395, 137543, 6327.630, 15.8140
2396, 123868, 6327.568, 15.8138
2397, 99263, 6327.507, 15.8137
2398, 66094, 6327.446, 15.8135
2399, 40807, 6327.385, 15.8134
2400, 35615, 6327.324, 15.8132
2401, 48054, 6327.263, 15.8131
2402, 68944, 6327.202, 15.8129
2403, 92870, 6327.141, 15.8127
2404, 116678, 6327.079, 15.8126
2405, 133983, 6327.018, 15.8124
2406, 139058, 6326.957, 15.8123
2407, 134712, 6326.896, 15.8121
2408, 129966, 6326.835, 15.8120
2409, 129901, 6326.774, 15.8118
2410, 133026, 6326.713, 15.8117
2411, 137993, 6326.651, 15.8115
2412, 145935, 6326.590, 15.8114
2413, 155025, 6326.529, 15.8112
2414, 160705, 6326.468, 15.8111
2415, 165282, 6326.407, 15.8109
2416, 180288, 6326.346, 15.8108
2417, 213102, 6326.285, 15.8106
2418, 255804, 6326.224, 15.8105
2419, 292923, 6326.162, 15.8103
2420, 315815, 6326.101, 15.8102
2421, 323617, 6326.040, 15.8100
2422, 315732, 6325.979, 15.8098
2423, 292704, 6325.918, 15.8097
2424, 261745, 6325.857, 15.8095
2425, 232050, 6325.796, 15.8094
2426, 205494, 6325.734, 15.8092
2427, 180112, 6325.673, 15.8091
2428, 160791, 6325.612, 15.8089
2429, 155759, 6325.551, 15.8088
2430, 161830, 6325.490, 15.8086
2431, 164155, 6325.429, 15.8085
2432, 154242, 6325.368, 15.8083
2433, 139347, 6325.307, 15.8082
2434, 130163, 6325.245, 15.8080
2435, 127374, 6325.184, 15.8079
2436, 124852, 6325.123, 15.8077
2437, 119022, 6325.062, 15.8076
2438, 110770, 6325.001, 15.8074
2439, 104661, 6324.940, 15.8072
2440, 109864, 6324.879, 15.8071
2441, 133865, 6324.817, 15.8069
2442, 169779, 6324.756, 15.8068
2443, 196820, 6324.695, 15.8066
2444, 199973, 6324.634, 15.8065
2445, 184773, 6324.573, 15.8063
2446, 167884, 6324.512, 15.8062
2447, 157909, 6324.451, 15.8060
2448, 150169, 6324.390, 15.8059
2449, 136260, 6324.328, 15.8057
2450, 115155, 6324.267, 15.8056
2451, 98246, 6324.206, 15.8054
2452, 103299, 6324.145, 15.8053
2453, 135971, 6324.084, 15.8051
2454, 177319, 6324.023, 15.8050
2455, 200569, 6323.962, 15.8048
2456, 202425, 6323.901, 15.8047
2457, 205163, 6323.839, 15.8045
2458, 224557, 6323.778, 15.8043
2459, 252225, 6323.717, 15.8042
2460, 277311, 6323.656, 15.8040
2461, 306613, 6323.595, 15.8039
2462, 347235, 6323.534, 15.8037
2463, 384145, 6323.473, 15.8036
2464, 395406, 6323.411, 15.8034
2465, 381844, 6323.350, 15.8033
2466, 362851, 6323.289, 15.8031
2467, 348238, 6323.228, 15.8030
2468, 331769, 6323.167, 15.8028
2469, 307876, 6323.106, 15.8027
2470, 277288, 6323.045, 15.8025
2471, 240119, 6322.984, 15.8024
2472, 201042, 6322.922, 15.8022
2473, 177456, 6322.861, 15.8021
2474, 183379, 6322.800, 15.8019
2475, 207285, 6322.739, 15.8017
2476, 224653, 6322.678, 15.8016
2477, 229655, 6322.617, 15.8014
2478, 233277, 6322.556, 15.8013
2479, 232712, 6322.494, 15.8011
2480, 209875, 6322.433, 15.8010
2481, 165519, 6322.372, 15.8008
2482, 129057, 6322.311, 15.8007
2483, 123757, 6322.250, 15.8005
2484, 143030, 6322.189, 15.8004
2485, 171213, 6322.128, 15.8002
2486, 205899, 6322.067, 15.8001
2487, 245340, 6322.005, 15.7999
2488, 273248, 6321.944, 15.7998
2489, 274816, 6321.883, 15.7996
2490, 255819, 6321.822, 15.7995
2491, 230905, 6321.761, 15.7993
2492, 203906, 6321.700, 15.7992
2493, 173193, 6321.639, 15.7990
2494, 145735, 6321.577, 15.7988
2495, 132121, 6321.516, 15.7987
2496, 135823, 6321.455, 15.7985
2497, 156677, 6321.394, 15.7984
2498, 193115, 6321.333, 15.7982
2499, 231424, 6321.272, 15.7981
2500, 248650, 6321.211, 15.7979
2501, 240337, 6321.150, 15.7978
2502, 230377, 6321.088, 15.7976
2503, 237139, 6321.027, 15.7975
2504, 245340, 6320.966, 15.7973
2505, 231543, 6320.905, 15.7972
2506, 203019, 6320.844, 15.7970
2507, 186282, 6320.783, 15.7969
2508, 187162, 6320.722, 15.7967
2509, 189669, 6320.660, 15.7966
2510, 188754, 6320.599, 15.7964
2511, 194556, 6320.538, 15.7962
2512, 203665, 6320.477, 15.7961
2513, 196013, 6320.416, 15.7959
2514, 168758, 6320.355, 15.7958
2515, 148218, 6320.294, 15.7956
2516, 154757, 6320.233, 15.7955
2517, 174256, 6320.171, 15.7953
2518, 179071, 6320.110, 15.7952
2519, 164957, 6320.049, 15.7950
2520, 153462, 6319.988, 15.7949
2521, 164657, 6319.927, 15.7947
2522, 197543, 6319.866, 15.7946
2523, 232705, 6319.805, 15.7944
2524, 247432, 6319.743, 15.7943
2525, 232182, 6319.682, 15.7941
2526, 197152, 6319.621, 15.7940
2527, 160617, 6319.560, 15.7938
2528, 130656, 6319.499, 15.7937
2529, 102619, 6319.438, 15.7935
2530, 72017, 6319.377, 15.7933
2531, 41635, 6319.316, 15.7932
2532, 17058, 6319.254, 15.7930
2533, 4375, 6319.193, 15.7929
2534, 11263, 6319.132, 15.7927
2535, 39682, 6319.071, 15.7926
2536, 77321, 6319.010, 15.7924
2537, 107238, 6318.949, 15.7923
2538, 126672, 6318.888, 15.7921
2539, 145105, 6318.826, 15.7920
2540, 163434, 6318.765, 15.7918
2541, 168946, 6318.704, 15.7917
2542, 154638, 6318.643, 15.7915
2543, 130438, 6318.582, 15.7914
2544, 109275, 6318.521, 15.7912
2545, 92753, 6318.460, 15.7911
2546, 76689, 6318.399, 15.7909
2547, 61412, 6318.337, 15.7907
2548, 50163, 6318.276, 15.7906
2549, 44453, 6318.215, 15.7904
2550, 45530, 6318.154, 15.7903
2551, 53953, 6318.093, 15.7901
2552, 65671, 6318.032, 15.7900
2553, 76380, 6317.971, 15.7898
2554, 90122, 6317.909, 15.7897
2555, 112851, 6317.848, 15.7895
2556, 136711, 6317.787, 15.7894
2557, 144350, 6317.726, 15.7892
2558, 132553, 6317.665, 15.7891
2559, 118297, 6317.604, 15.7889
2560, 116869, 6317.543, 15.7888
2561, 127485, 6317.482, 15.7886
2562, 144450, 6317.420, 15.7885
2563, 165438, 6317.359, 15.7883
2564, 181428, 6317.298, 15.7882
2565, 177804, 6317.237, 15.7880
2566, 158472, 6317.176, 15.7878
2567, 150736, 6317.115, 15.7877
2568, 168224, 6317.054, 15.7875
2569, 184160, 6316.992, 15.7874
2570, 164144, 6316.931, 15.7872
2571, 115468, 6316.870, 15.7871
2572, 78463, 6316.809, 15.7869
2573, 72354, 6316.748, 15.7868
2574, 76134, 6316.687, 15.7866
2575, 68011, 6316.626, 15.7865
2576, 60433, 6316.565, 15.7863
2577, 82577, 6316.503, 15.7862
2578, 141185, 6316.442, 15.7860
2579, 211659, 6316.381, 15.7859
2580, 261533, 6316.320, 15.7857
2581, 272949, 6316.259, 15.7856
2582, 246071, 6316.198, 15.7854
2583, 191143, 6316.137, 15.7852
2584, 121854, 6316.075, 15.7851
2585, 54529, 6316.014, 15.7849
2586, 8331, 6315.953, 15.7848
2587, -2167, 6315.892, 15.7846
2588, 20155, 6315.831, 15.7845
2589, 53696, 6315.770, 15.7843
2590, 76442, 6315.709, 15.7842
2591, 84244, 6315.648, 15.7840
2592, 86411, 6315.586, 15.7839
2593, 87369, 6315.525, 15.7837
2594, 81440, 6315.464, 15.7836
2595, 64812, 6315.403, 15.7834
2596, 43274, 6315.342, 15.7833
2597, 24916, 6315.281, 15.7831
2598, 11049, 6315.220, 15.7830
2599, -1955, 6315.158, 15.7828
2600, -14930, 6315.097, 15.7826
2601, -22816, 6315.036, 15.7825
2602, -18915, 6314.975, 15.7823
2603, -2048, 6314.914, 15.7822
2604, 21071, 6314.853, 15.7820
2605, 43403, 6314.792, 15.7819
2606, 67291, 6314.731, 15.7817
2607, 100586, 6314.669, 15.7816
2608, 140958, 6314.608, 15.7814
2609, 172798, 6314.547, 15.7813
2610, 187030, 6314.486, 15.7811
2611, 196568, 6314.425, 15.7810
2612, 220673, 6314.364, 15.7808
2613, 257347, 6314.303, 15.7807
2614, 283908, 6314.241, 15.7805
2615, 285959, 6314.180, 15.7804
2616, 274212, 6314.119, 15.7802
2617, 267982, 6314.058, 15.7801
2618, 270787, 6313.997, 15.7799
2619, 269102, 6313.936, 15.7797
2620, 250676, 6313.875, 15.7796
2621, 217753, 6313.814, 15.7794
2622, 183427, 6313.752, 15.7793
2623, 159485, 6313.691, 15.7791
2624, 148634, 6313.630, 15.7790
2625, 146128, 6313.569, 15.7788
2626, 146085, 6313.508, 15.7787
2627, 144821, 6313.447, 15.7785
2628, 140176, 6313.386, 15.7784
2629, 131930, 6313.325, 15.7782
2630, 123150, 6313.263, 15.7781
2631, 116588, 6313.202, 15.7779
2632, 109613, 6313.141, 15.7778
2633, 99241, 6313.080, 15.7776
2634, 93188, 6313.019, 15.7775
2635, 105894, 6312.958, 15.7773
2636, 137814, 6312.897, 15.7771
2637, 168298, 6312.835, 15.7770
2638, 178713, 6312.774, 15.7768
2639, 175517, 6312.713, 15.7767
2640, 179214, 6312.652, 15.7765
2641, 196123, 6312.591, 15.7764
2642, 214264, 6312.530, 15.7762
2643, 223830, 6312.469, 15.7761
2644, 226597, 6312.408, 15.7759
2645, 224635, 6312.346, 15.7758
2646, 215091, 6312.285, 15.7756
2647, 201337, 6312.224, 15.7755
2648, 196842, 6312.163, 15.7753
2649, 210358, 6312.102, 15.7752
2650, 235159, 6312.041, 15.7750
2651, 258745, 6311.980, 15.7749
2652, 275602, 6311.918, 15.7747
2653, 284629, 6311.857, 15.7746
2654, 281989, 6311.796, 15.7744
2655, 265380, 6311.735, 15.7742
2656, 241544, 6311.674, 15.7741
2657, 221989, 6311.613, 15.7739
2658, 212749, 6311.552, 15.7738
2659, 213313, 6311.491, 15.7736
2660, 223111, 6311.429, 15.7735
2661, 242670, 6311.368, 15.7733
2662, 267778, 6311.307, 15.7732
2663, 287140, 6311.246, 15.7730
2664, 289160, 6311.185, 15.7729
2665, 271912, 6311.124, 15.7727
2666, 246052, 6311.063, 15.7726
2667, 225969, 6311.001, 15.7724
2668, 216523, 6310.940, 15.7723
2669, 210511, 6310.879, 15.7721
2670, 201060, 6310.818, 15.7720
2671, 192377, 6310.757, 15.7718
2672, 193362, 6310.696, 15.7716
2673, 204623, 6310.635, 15.7715
2674, 219576, 6310.574, 15.7713
2675, 235853, 6310.512, 15.7712
2676, 255398, 6310.451, 15.7710
2677, 272840, 6310.390, 15.7709
2678, 275147, 6310.329, 15.7707
2679, 257611, 6310.268, 15.7706
2680, 231670, 6310.207, 15.7704
2681, 211626, 6310.146, 15.7703
2682, 201112, 6310.084, 15.7701
2683, 197893, 6310.023, 15.7700
2684, 203084, 6309.962, 15.7698
2685, 216015, 6309.901, 15.7697
2686, 225392, 6309.840, 15.7695
2687, 216755, 6309.779, 15.7694
2688, 188667, 6309.718, 15.7692
2689, 154447, 6309.657, 15.7691
2690, 128486, 6309.595, 15.7689
2691, 117115, 6309.534, 15.7687
2692, 121314, 6309.473, 15.7686
2693, 139375, 6309.412, 15.7684
2694, 164240, 6309.351, 15.7683
2695, 184952, 6309.290, 15.7681
2696, 195434, 6309.229, 15.7680
2697, 199008, 6309.167, 15.7678
2698, 201875, 6309.106, 15.7677
2699, 205325, 6309.045, 15.7675
2700, 206672, 6308.984, 15.7674
2701, 203774, 6308.923, 15.7672
2702, 194325, 6308.862, 15.7671
2703, 173938, 6308.801, 15.7669
2704, 141881, 6308.740, 15.7668
2705, 108987, 6308.678, 15.7666
2706, 92912, 6308.617, 15.7665
2707, 101561, 6308.556, 15.7663
2708, 125480, 6308.495, 15.7661
2709, 150359, 6308.434, 15.7660
2710, 171511, 6308.373, 15.7658
2711, 188818, 6308.312, 15.7657
2712, 192409, 6308.250, 15.7655
2713, 166976, 6308.189, 15.7654
2714, 113721, 6308.128, 15.7652
2715, 56615, 6308.067, 15.7651
2716, 18947, 6308.006, 15.7649
2717, 1007, 6307.945, 15.7648
2718, -10538, 6307.884, 15.7646
2719, -17961, 6307.823, 15.7645
2720, -9633, 6307.761, 15.7643
2721, 19074, 6307.700, 15.7642
2722, 53487, 6307.639, 15.7640
2723, 72395, 6307.578, 15.7639
2724, 68163, 6307.517, 15.7637
2725, 52802, 6307.456, 15.7636
2726, 48341, 6307.395, 15.7634
2727, 70364, 6307.333, 15.7632
2728, 114679, 6307.272, 15.7631
2729, 158748, 6307.211, 15.7629
2730, 180820, 6307.150, 15.7628
2731, 178827, 6307.089, 15.7626
2732, 167746, 6307.028, 15.7625
2733, 160733, 6306.967, 15.7623
2734, 158287, 6306.906, 15.7622
2735, 153885, 6306.844, 15.7620
2736, 142533, 6306.783, 15.7619
2737, 123623, 6306.722, 15.7617
2738, 102401, 6306.661, 15.7616
2739, 89134, 6306.600, 15.7614
2740, 89841, 6306.539, 15.7613
2741, 97255, 6306.478, 15.7611
2742, 98379, 6306.416, 15.7610
2743, 91822, 6306.355, 15.7608
2744, 89481, 6306.294, 15.7606
2745, 99580, 6306.233, 15.7605
2746, 117636, 6306.172, 15.7603
2747, 138057, 6306.111, 15.7602
2748, 164523, 6306.050, 15.7600
2749, 200533, 6305.989, 15.7599
2750, 235860, 6305.927, 15.7597
2751, 252604, 6305.866, 15.7596
2752, 245177, 6305.805, 15.7594
2753, 229065, 6305.744, 15.7593
2754, 228148, 6305.683, 15.7591
2755, 253830, 6305.622, 15.7590
2756, 295425, 6305.561, 15.7588
2757, 330735, 6305.499, 15.7587
2758, 347065, 6305.438, 15.7585
2759, 349992, 6305.377, 15.7584
2760, 349999, 6305.316, 15.7582
2761, 347154, 6305.255, 15.7581
2762, 337045, 6305.194, 15.7579
2763, 326015, 6305.133, 15.7577
2764, 326016, 6305.072, 15.7576
2765, 334060, 6305.010, 15.7574
2766, 332434, 6304.949, 15.7573
2767, 314957, 6304.888, 15.7571
2768, 298781, 6304.827, 15.7570
2769, 300586, 6304.766, 15.7568
2770, 312928, 6304.705, 15.7567
2771, 316990, 6304.644, 15.7565
2772, 310605, 6304.582, 15.7564
2773, 309019, 6304.521, 15.7562
2774, 321299, 6304.460, 15.7561
2775, 340221, 6304.399, 15.7559
2776, 356716, 6304.338, 15.7558
2777, 372683, 6304.277, 15.7556
2778, 394321, 6304.216, 15.7555
2779, 418985, 6304.155, 15.7553
2780, 433871, 6304.093, 15.7551
2781, 427480, 6304.032, 15.7550
2782, 402211, 6303.971, 15.7548
2783, 375566, 6303.910, 15.7547
2784, 365475, 6303.849, 15.7545
2785, 372188, 6303.788, 15.7544
2786, 378233, 6303.727, 15.7542
2787, 368579, 6303.665, 15.7541
2788, 345829, 6303.604, 15.7539
2789, 322153, 6303.543, 15.7538
2790, 303268, 6303.482, 15.7536
2791, 287755, 6303.421, 15.7535
2792, 276918, 6303.360, 15.7533
2793, 274841, 6303.299, 15.7532
2794, 278876, 6303.238, 15.7530
2795, 278551, 6303.176, 15.7529
2796, 266338, 6303.115, 15.7527
2797, 244547, 6303.054, 15.7526
2798, 220146, 6302.993, 15.7524
2799, 197010, 6302.932, 15.7522
2800, 175716, 6302.871, 15.7521
2801, 158674, 6302.810, 15.7519
2802, 152176, 6302.748, 15.7518
2803, 160635, 6302.687, 15.7516
2804, 177760, 6302.626, 15.7515
2805, 187725, 6302.565, 15.7513
2806, 181792, 6302.504, 15.7512
2807, 172231, 6302.443, 15.7510
2808, 180001, 6302.382, 15.7509
2809, 206134, 6302.321, 15.7507
2810, 225928, 6302.259, 15.7506
2811, 218218, 6302.198, 15.7504
2812, 191605, 6302.137, 15.7503
2813, 172774, 6302.076, 15.7501
2814, 175774, 6302.015, 15.7500
2815, 193149, 6301.954, 15.7498
2816, 211807, 6301.893, 15.7496
2817, 224336, 6301.832, 15.7495
2818, 225212, 6301.770, 15.7493
2819, 208545, 6301.709, 15.7492
2820, 175199, 6301.648, 15.7490
2821, 136743, 6301.587, 15.7489
2822, 108425, 6301.526, 15.7487
2823, 99125, 6301.465, 15.7486
2824, 107200, 6301.404, 15.7484
2825, 124034, 6301.342, 15.7483
2826, 143200, 6301.281, 15.7481
2827, 166661, 6301.220, 15.7480
2828, 197058, 6301.159, 15.7478
2829, 223890, 6301.098, 15.7477
2830, 228363, 6301.037, 15.7475
2831, 208252, 6300.976, 15.7474
2832, 186527, 6300.915, 15.7472
2833, 183810, 6300.853, 15.7471
2834, 191426, 6300.792, 15.7469
2835, 186583, 6300.731, 15.7467
2836, 167181, 6300.670, 15.7466
2837, 152607, 6300.609, 15.7464
2838, 152005, 6300.548, 15.7463
2839, 152635, 6300.487, 15.7461
2840, 144787, 6300.425, 15.7460
2841, 139519, 6300.364, 15.7458
2842, 150588, 6300.303, 15.7457
2843, 171390, 6300.242, 15.7455
2844, 182720, 6300.181, 15.7454
2845, 177071, 6300.120, 15.7452
2846, 164505, 6300.059, 15.7451
2847, 157271, 6299.998, 15.7449
2848, 157131, 6299.936, 15.7448
2849, 158485, 6299.875, 15.7446
2850, 159853, 6299.814, 15.7445
2851, 170094, 6299.753, 15.7443
2852, 199975, 6299.692, 15.7441
2853, 243858, 6299.631, 15.7440
2854, 274381, 6299.570, 15.7438
2855, 265595, 6299.508, 15.7437
2856, 222183, 6299.447, 15.7435
2857, 177066, 6299.386, 15.7434
2858, 159499, 6299.325, 15.7432
2859, 174589, 6299.264, 15.7431
2860, 212329, 6299.203, 15.7429
2861, 260168, 6299.142, 15.7428
2862, 300857, 6299.081, 15.7426
2863, 314487, 6299.019, 15.7425
2864, 296238, 6298.958, 15.7423
2865, 263518, 6298.897, 15.7422
2866, 234649, 6298.836, 15.7420
2867, 208913, 6298.775, 15.7419
2868, 179143, 6298.714, 15.7417
2869, 154728, 6298.653, 15.7416
2870, 155358, 6298.591, 15.7414
2871, 184804, 6298.530, 15.7412
2872, 225578, 6298.469, 15.7411
2873, 258851, 6298.408, 15.7409
2874, 276360, 6298.347, 15.7408
2875, 273626, 6298.286, 15.7406
2876, 248218, 6298.225, 15.7405
2877, 210610, 6298.164, 15.7403
2878, 183939, 6298.102, 15.7402
2879, 184017, 6298.041, 15.7400
2880, 205985, 6297.980, 15.7399
2881, 235331, 6297.919, 15.7397
2882, 263885, 6297.858, 15.7396
2883, 288894, 6297.797, 15.7394
2884, 304662, 6297.736, 15.7393
2885, 304576, 6297.674, 15.7391
2886, 288006, 6297.613, 15.7390
2887, 258314, 6297.552, 15.7388
2888, 217208, 6297.491, 15.7386
2889, 167293, 6297.430, 15.7385
2890, 117348, 6297.369, 15.7383
2891, 79047, 6297.308, 15.7382
2892, 60489, 6297.247, 15.7380
2893, 66641, 6297.185, 15.7379
2894, 99622, 6297.124, 15.7377
2895, 149959, 6297.063, 15.7376
2896, 193232, 6297.002, 15.7374
2897, 208906, 6296.941, 15.7373
2898, 203170, 6296.880, 15.7371
2899, 201552, 6296.819, 15.7370
2900, 216603, 6296.757, 15.7368
2901, 233956, 6296.696, 15.7367
2902, 233486, 6296.635, 15.7365
2903, 211980, 6296.574, 15.7364
2904, 179190, 6296.513, 15.7362
2905, 144859, 6296.452, 15.7361
2906, 119683, 6296.391, 15.7359
2907, 116371, 6296.330, 15.7357
2908, 134104, 6296.268, 15.7356
2909, 150027, 6296.207, 15.7354
2910, 143836, 6296.146, 15.7353
2911, 127106, 6296.085, 15.7351
2912, 130322, 6296.024, 15.7350
2913, 162149, 6295.963, 15.7348
2914, 200780, 6295.902, 15.7347
2915, 227252, 6295.840, 15.7345
2916, 245362, 6295.779, 15.7344
2917, 260453, 6295.718, 15.7342
2918, 260197, 6295.657, 15.7341
2919, 233170, 6295.596, 15.7339
2920, 192135, 6295.535, 15.7338
2921, 160381, 6295.474, 15.7336
2922, 143490, 6295.413, 15.7335
2923, 131993, 6295.351, 15.7333
2924, 125650, 6295.290, 15.7331
2925, 136048, 6295.229, 15.7330
2926, 165689, 6295.168, 15.7328
2927, 200167, 6295.107, 15.7327
2928, 222931, 6295.046, 15.7325
2929, 226461, 6294.985, 15.7324
2930, 210105, 6294.923, 15.7322
2931, 180440, 6294.862, 15.7321
2932, 154331, 6294.801, 15.7319
2933, 147429, 6294.740, 15.7318
2934, 155901, 6294.679, 15.7316
2935, 160997, 6294.618, 15.7315
2936, 154777, 6294.557, 15.7313
2937, 149780, 6294.496, 15.7312
2938, 159589, 6294.434, 15.7310
2939, 181836, 6294.373, 15.7309
2940, 206071, 6294.312, 15.7307
2941, 227174, 6294.251, 15.7306
2942, 243535, 6294.190, 15.7304
2943, 251421, 6294.129, 15.7302
2944, 249853, 6294.068, 15.7301
2945, 244654, 6294.006, 15.7299
2946, 240742, 6293.945, 15.7298
2947, 236619, 6293.884, 15.7296
2948, 232115, 6293.823, 15.7295
2949, 232981, 6293.762, 15.7293
2950, 239379, 6293.701, 15.7292
2951, 237986, 6293.640, 15.7290
2952, 217326, 6293.579, 15.7289
2953, 185980, 6293.517, 15.7287
2954, 162716, 6293.456, 15.7286
2955, 150642, 6293.395, 15.7284
2956, 135335, 6293.334, 15.7283
2957, 111264, 6293.273, 15.7281
2958, 96411, 6293.212, 15.7280
2959, 111641, 6293.151, 15.7278
2960, 153307, 6293.089, 15.7276
2961, 196600, 6293.028, 15.7275
2962, 222575, 6292.967, 15.7273
2963, 231051, 6292.906, 15.7272
2964, 226904, 6292.845, 15.7270
2965, 207363, 6292.784, 15.7269
2966, 172618, 6292.723, 15.7267
2967, 140898, 6292.662, 15.7266
2968, 137016, 6292.600, 15.7264
2969, 162892, 6292.539, 15.7263
2970, 191306, 6292.478, 15.7261
2971, 195919, 6292.417, 15.7260
2972, 179163, 6292.356, 15.7258
2973, 162546, 6292.295, 15.7257
2974, 157670, 6292.234, 15.7255
2975, 159014, 6292.172, 15.7254
2976, 160605, 6292.111, 15.7252
2977, 164797, 6292.050, 15.7251
2978, 173186, 6291.989, 15.7249
2979, 181995, 6291.928, 15.7247
2980, 191197, 6291.867, 15.7246
2981, 207455, 6291.806, 15.7244
2982, 231201, 6291.745, 15.7243
2983, 248910, 6291.683, 15.7241
2984, 246693, 6291.622, 15.7240
2985, 228187, 6291.561, 15.7238
2986, 213235, 6291.500, 15.7237
2987, 220860, 6291.439, 15.7235
2988, 255944, 6291.378, 15.7234
2989, 307398, 6291.317, 15.7232
2990, 354205, 6291.255, 15.7231
2991, 377294, 6291.194, 15.7229
2992, 372910, 6291.133, 15.7228
2993, 355885, 6291.072, 15.7226
2994, 347056, 6291.011, 15.7225
2995, 356357, 6290.950, 15.7223
2996, 377927, 6290.889, 15.7221
2997, 399863, 6290.828, 15.7220
2998, 416972, 6290.766, 15.7218
2999, 433107, 6290.705, 15.7217
3000, 450260, 6290.644, 15.7215
3001, 457742, 6290.583, 15.7214
3002, 439342, 6290.522, 15.7212
3003, 394700, 6290.461, 15.7211
3004, 346219, 6290.400, 15.7209
3005, 316863, 6290.339, 15.7208
3006, 305886, 6290.277, 15.7206
3007, 294983, 6290.216, 15.7205
3008, 272944, 6290.155, 15.7203
3009, 242303, 6290.094, 15.7202
3010, 205934, 6290.033, 15.7200
3011, 163479, 6289.972, 15.7199
3012, 122622, 6289.911, 15.7197
3013, 98314, 6289.849, 15.7196
3014, 95287, 6289.788, 15.7194
3015, 103501, 6289.727, 15.7192
3016, 115774, 6289.666, 15.7191
3017, 137290, 6289.605, 15.7189
3018, 171525, 6289.544, 15.7188
3019, 209164, 6289.483, 15.7186
3020, 238773, 6289.422, 15.7185
3021, 257191, 6289.360, 15.7183
3022, 261552, 6289.299, 15.7182
3023, 243443, 6289.238, 15.7180
3024, 202311, 6289.177, 15.7179
3025, 155363, 6289.116, 15.7177
3026, 122582, 6289.055, 15.7176
3027, 108282, 6288.994, 15.7174
3028, 105278, 6288.932, 15.7173
3029, 107483, 6288.871, 15.7171
3030, 108057, 6288.810, 15.7170
3031, 95626, 6288.749, 15.7168
3032, 66482, 6288.688, 15.7166
3033, 34191, 6288.627, 15.7165
3034, 15307, 6288.566, 15.7163
3035, 13061, 6288.505, 15.7162
3036, 26832, 6288.443, 15.7160
3037, 65898, 6288.382, 15.7159
3038, 133535, 6288.321, 15.7157
3039, 203513, 6288.260, 15.7156
3040, 236036, 6288.199, 15.7154
3041, 220528, 6288.138, 15.7153
3042, 185438, 6288.077, 15.7151
3043, 162343, 6288.015, 15.7150
3044, 156459, 6287.954, 15.7148
3045, 156700, 6287.893, 15.7147
3046, 157236, 6287.832, 15.7145
3047, 158647, 6287.771, 15.7144
3048, 159099, 6287.710, 15.7142
3049, 155539, 6287.649, 15.7141
3050, 148681, 6287.588, 15.7139
3051, 140860, 6287.526, 15.7137
3052, 134016, 6287.465, 15.7136
3053, 133284, 6287.404, 15.7134
3054, 145372, 6287.343, 15.7133
3055, 168405, 6287.282, 15.7131
3056, 189493, 6287.221, 15.7130
3057, 197739, 6287.160, 15.7128
3058, 195635, 6287.098, 15.7127
3059, 194054, 6287.037, 15.7125
3060, 200048, 6286.976, 15.7124
3061, 211982, 6286.915, 15.7122
3062, 221747, 6286.854, 15.7121
3063, 219020, 6286.793, 15.7119
3064, 198425, 6286.732, 15.7118
3065, 166358, 6286.671, 15.7116
3066, 137937, 6286.609, 15.7115
3067, 125121, 6286.548, 15.7113
3068, 129580, 6286.487, 15.7111
3069, 145216, 6286.426, 15.7110
3070, 161108, 6286.365, 15.7108
3071, 162234, 6286.304, 15.7107
3072, 136662, 6286.243, 15.7105
3073, 87769, 6286.181, 15.7104
3074, 35182, 6286.120, 15.7102
3075, -586, 6286.059, 15.7101
3076, -12470, 6285.998, 15.7099
3077, -5271, 6285.937, 15.7098
3078, 14701, 6285.876, 15.7096
3079, 44102, 6285.815, 15.7095
3080, 78755, 6285.754, 15.7093
3081, 109410, 6285.692, 15.7092
3082, 123997, 6285.631, 15.7090
3083, 117343, 6285.570, 15.7089
3084, 99829, 6285.509, 15.7087
3085, 91457, 6285.448, 15.7086
3086, 102343, 6285.387, 15.7084
3087, 122470, 6285.326, 15.7082
3088, 135762, 6285.264, 15.7081
3089, 139264, 6285.203, 15.7079
3090, 140410, 6285.142, 15.7078
3091, 140238, 6285.081, 15.7076
3092, 131752, 6285.020, 15.7075
3093, 114529, 6284.959, 15.7073
3094, 98721, 6284.898, 15.7072
3095, 91541, 6284.837, 15.7070
3096, 89352, 6284.775, 15.7069
3097, 85920, 6284.714, 15.7067
3098, 79278, 6284.653, 15.7066
3099, 67771, 6284.592, 15.7064
3100, 49396, 6284.531, 15.7063
3101, 29522, 6284.470, 15.7061
3102, 19984, 6284.409, 15.7060
3103, 25496, 6284.347, 15.7058
3104, 39964, 6284.286, 15.7056
3105, 61657, 6284.225, 15.7055
3106, 101431, 6284.164, 15.7053
3107, 165526, 6284.103, 15.7052
3108, 236210, 6284.042, 15.7050
3109, 281012, 6283.981, 15.7049
3110, 282195, 6283.920, 15.7047
3111, 252977, 6283.858, 15.7046
3112, 226079, 6283.797, 15.7044
3113, 228303, 6283.736, 15.7043
3114, 261706, 6283.675, 15.7041
3115, 305433, 6283.614, 15.7040
3116, 338156, 6283.553, 15.7038
3117, 358968, 6283.492, 15.7037
3118, 380813, 6283.430, 15.7035
3119, 405087, 6283.369, 15.7034
3120, 416301, 6283.308, 15.7032
3121, 407887, 6283.247, 15.7030
3122, 398846, 6283.186, 15.7029
3123, 409284, 6283.125, 15.7027
3124, 426132, 6283.064, 15.7026
3125, 411782, 6283.003, 15.7024
3126, 350404, 6282.941, 15.7023
3127, 272383, 6282.880, 15.7021
3128, 224038, 6282.819, 15.7020
3129, 218683, 6282.758, 15.7018
3130, 225953, 6282.697, 15.7017
3131, 209133, 6282.636, 15.7015
3132, 166086, 6282.575, 15.7014
3133, 128108, 6282.513, 15.7012
3134, 120980, 6282.452, 15.7011
3135, 136668, 6282.391, 15.7009
3136, 148965, 6282.330, 15.7008
3137, 148504, 6282.269, 15.7006
3138, 148883, 6282.208, 15.7005
3139, 160498, 6282.147, 15.7003
3140, 175600, 6282.086, 15.7001
3141, 185392, 6282.024, 15.7000
3142, 196468, 6281.963, 15.6998
3143, 217542, 6281.902, 15.6997
3144, 240339, 6281.841, 15.6995
3145, 249731, 6281.780, 15.6994
3146, 248593, 6281.719, 15.6992
3147, 256651, 6281.658, 15.6991
3148, 283367, 6281.596, 15.6989
3149, 315052, 6281.535, 15.6988
3150, 333166, 6281.474, 15.6986
3151, 335648, 6281.413, 15.6985
3152, 334201, 6281.352, 15.6983
3153, 336947, 6281.291, 15.6982
3154, 340944, 6281.230, 15.6980
3155, 340389, 6281.169, 15.6979
3156, 336910, 6281.107, 15.6977
3157, 338416, 6281.046, 15.6975
3158, 346731, 6280.985, 15.6974
3159, 348924, 6280.924, 15.6972
3160, 327422, 6280.863, 15.6971
3161, 281886, 6280.802, 15.6969
3162, 235519, 6280.741, 15.6968
3163, 213793, 6280.679, 15.6966
3164, 220119, 6280.618, 15.6965
3165, 237854, 6280.557, 15.6963
3166, 251969, 6280.496, 15.6962
3167, 260516, 6280.435, 15.6960
3168, 267162, 6280.374, 15.6959
3169, 272706, 6280.313, 15.6957
3170, 276504, 6280.252, 15.6956
3171, 279566, 6280.190, 15.6954
3172, 283663, 6280.129, 15.6953
3173, 291984, 6280.068, 15.6951
3174, 311379, 6280.007, 15.6950
3175, 347609, 6279.946, 15.6948
3176, 395476, 6279.885, 15.6946
3177, 438424, 6279.824, 15.6945
3178, 461191, 6279.763, 15.6943
3179, 460125, 6279.701, 15.6942
3180, 439615, 6279.640, 15.6940
3181, 403038, 6279.579, 15.6939
3182, 351349, 6279.518, 15.6937
3183, 288539, 6279.457, 15.6936
3184, 224317, 6279.396, 15.6934
3185, 170166, 6279.335, 15.6933
3186, 133280, 6279.273, 15.6931
3187, 114006, 6279.212, 15.6930
3188, 107889, 6279.151, 15.6928
3189, 108500, 6279.090, 15.6927
3190, 107510, 6279.029, 15.6925
3191, 95210, 6278.968, 15.6924
3192, 67286, 6278.907, 15.6922
3193, 33110, 6278.846, 15.6920
3194, 12028, 6278.784, 15.6919
3195, 16983, 6278.723, 15.6917
3196, 44060, 6278.662, 15.6916
3197, 79925, 6278.601, 15.6914
3198, 113906, 6278.540, 15.6913
3199, 138553, 6278.479, 15.6911
3200, 146254, 6278.418, 15.6910
3201, 136404, 6278.356, 15.6908
3202, 124003, 6278.295, 15.6907
3203, 129703, 6278.234, 15.6905
3204, 157937, 6278.173, 15.6904
3205, 192021, 6278.112, 15.6902
3206, 214243, 6278.051, 15.6901
3207, 224898, 6277.990, 15.6899
3208, 237316, 6277.929, 15.6898
3209, 258081, 6277.867, 15.6896
3210, 277687, 6277.806, 15.6895
3211, 281666, 6277.745, 15.6893
3212, 268990, 6277.684, 15.6891
3213, 256084, 6277.623, 15.6890
3214, 258580, 6277.562, 15.6888
3215, 270277, 6277.501, 15.6887
3216, 268723, 6277.439, 15.6885
3217, 245473, 6277.378, 15.6884
3218, 220766, 6277.317, 15.6882
3219, 218339, 6277.256, 15.6881
3220, 234179, 6277.195, 15.6879
3221, 245217, 6277.134, 15.6878
3222, 244271, 6277.073, 15.6876
3223, 246513, 6277.012, 15.6875
3224, 258673, 6276.950, 15.6873
3225, 262376, 6276.889, 15.6872
3226, 239690, 6276.828, 15.6870
3227, 200725, 6276.767, 15.6869
3228, 171291, 6276.706, 15.6867
3229, 162145, 6276.645, 15.6865
3230, 165097, 6276.584, 15.6864
3231, 173402, 6276.522, 15.6862
3232, 189356, 6276.461, 15.6861
3233, 211519, 6276.400, 15.6859
3234, 228402, 6276.339, 15.6858
3235, 229493, 6276.278, 15.6856
3236, 214783, 6276.217, 15.6855
3237, 191009, 6276.156, 15.6853
3238, 165451, 6276.095, 15.6852
3239, 145543, 6276.033, 15.6850
3240, 137843, 6275.972, 15.6849
3241, 143886, 6275.911, 15.6847
3242, 160725, 6275.850, 15.6846
3243, 186048, 6275.789, 15.6844
3244, 217492, 6275.728, 15.6843
3245, 246625, 6275.667, 15.6841
3246, 261498, 6275.605, 15.6840
3247, 259313, 6275.544, 15.6838
3248, 251010, 6275.483, 15.6836
3249, 248059, 6275.422, 15.6835
3250, 248095, 6275.361, 15.6833
3251, 238500, 6275.300, 15.6832
3252, 211916, 6275.239, 15.6830
3253, 173183, 6275.178, 15.6829
3254, 132161, 6275.116, 15.6827
3255, 95340, 6275.055, 15.6826
3256, 65869, 6274.994, 15.6824
3257, 46786, 6274.933, 15.6823
3258, 39471, 6274.872, 15.6821
3259, 39946, 6274.811, 15.6820
3260, 41088, 6274.750, 15.6818
3261, 40248, 6274.688, 15.6817
3262, 42316, 6274.627, 15.6815
3263, 53761, 6274.566, 15.6814
3264, 76536, 6274.505, 15.6812
3265, 110266, 6274.444, 15.6810
3266, 155772, 6274.383, 15.6809
3267, 209528, 6274.322, 15.6807
3268, 257578, 6274.261, 15.6806
3269, 286254, 6274.199, 15.6804
3270, 301646, 6274.138, 15.6803
3271, 326126, 6274.077, 15.6801
3272, 366547, 6274.016, 15.6800
3273, 395655, 6273.955, 15.6798
3274, 379369, 6273.894, 15.6797
3275, 318635, 6273.833, 15.6795
3276, 248901, 6273.771, 15.6794
3277, 197607, 6273.710, 15.6792
3278, 158331, 6273.649, 15.6791
3279, 112982, 6273.588, 15.6789
3280, 64312, 6273.527, 15.6788
3281, 33105, 6273.466, 15.6786
3282, 30885, 6273.405, 15.6785
3283, 49467, 6273.344, 15.6783
3284, 75807, 6273.282, 15.6781
3285, 105295, 6273.221, 15.6780
3286, 137986, 6273.160, 15.6778
3287, 169773, 6273.099, 15.6777
3288, 191837, 6273.038, 15.6775
3289, 196807, 6272.977, 15.6774
3290, 185063, 6272.916, 15.6772
3291, 166754, 6272.854, 15.6771
3292, 155602, 6272.793, 15.6769
3293, 157752, 6272.732, 15.6768
3294, 168954, 6272.671, 15.6766
3295, 184972, 6272.610, 15.6765
3296, 208995, 6272.549, 15.6763
3297, 242729, 6272.488, 15.6762
3298, 275952, 6272.427, 15.6760
3299, 295022, 6272.365, 15.6759
3300, 299532, 6272.304, 15.6757
3301, 300433, 6272.243, 15.6755
3302, 302793, 6272.182, 15.6754
3303, 301661, 6272.121, 15.6752
3304, 294963, 6272.060, 15.6751
3305, 286694, 6271.999, 15.6749
3306, 273402, 6271.937, 15.6748
3307, 242137, 6271.876, 15.6746
3308, 191687, 6271.815, 15.6745
3309, 145350, 6271.754, 15.6743
3310, 130452, 6271.693, 15.6742
3311, 150540, 6271.632, 15.6740
3312, 187072, 6271.571, 15.6739
3313, 221952, 6271.510, 15.6737
3314, 246862, 6271.448, 15.6736
3315, 256176, 6271.387, 15.6734
3316, 247008, 6271.326, 15.6733
3317, 228799, 6271.265, 15.6731
3318, 221053, 6271.204, 15.6730
3319, 235357, 6271.143, 15.6728
3320, 263661, 6271.082, 15.6726
3321, 285582, 6271.020, 15.6725
3322, 284539, 6270.959, 15.6723
3323, 260449, 6270.898, 15.6722
3324, 232747, 6270.837, 15.6720
3325, 225965, 6270.776, 15.6719
3326, 242198, 6270.715, 15.6717
3327, 251557, 6270.654, 15.6716
3328, 222916, 6270.593, 15.6714
3329, 162972, 6270.531, 15.6713
3330, 110594, 6270.470, 15.6711
3331, 92013, 6270.409, 15.6710
3332, 98609, 6270.348, 15.6708
3333, 113118, 6270.287, 15.6707
3334, 137301, 6270.226, 15.6705
3335, 179368, 6270.165, 15.6704
3336, 228383, 6270.103, 15.6702
3337, 260289, 6270.042, 15.6700
3338, 264704, 6269.981, 15.6699
3339, 251374, 6269.920, 15.6697
3340, 233392, 6269.859, 15.6696
3341, 217205, 6269.798, 15.6694
3342, 207066, 6269.737, 15.6693
3343, 205879, 6269.676, 15.6691
3344, 209875, 6269.614, 15.6690
3345, 211238, 6269.553, 15.6688
3346, 205914, 6269.492, 15.6687
3347, 191728, 6269.431, 15.6685
3348, 163244, 6269.370, 15.6684
3349, 120702, 6269.309, 15.6682
3350, 82042, 6269.248, 15.6681
3351, 71479, 6269.186, 15.6679
3352, 93346, 6269.125, 15.6678
3353, 128940, 6269.064, 15.6676
3354, 161163, 6269.003, 15.6675
3355, 188760, 6268.942, 15.6673
3356, 212485, 6268.881, 15.6671
3357, 223490, 6268.820, 15.6670
3358, 216102, 6268.759, 15.6668
3359, 199646, 6268.697, 15.6667
3360, 184271, 6268.636, 15.6665
3361, 164418, 6268.575, 15.6664
3362, 132310, 6268.514, 15.6662
3363, 101857, 6268.453, 15.6661
3364, 98921, 6268.392, 15.6659
3365, 124597, 6268.331, 15.6658
3366, 146236, 6268.270, 15.6656
3367, 136341, 6268.208, 15.6655
3368, 109639, 6268.147, 15.6653
3369, 106768, 6268.086, 15.6652
3370, 143906, 6268.025, 15.6650
3371, 192817, 6267.964, 15.6649
3372, 215586, 6267.903, 15.6647
3373, 208995, 6267.842, 15.6645
3374, 204945, 6267.780, 15.6644
3375, 231225, 6267.719, 15.6642
3376, 282853, 6267.658, 15.6641
3377, 333277, 6267.597, 15.6639
3378, 362849, 6267.536, 15.6638
3379, 369247, 6267.475, 15.6636
3380, 357926, 6267.414, 15.6635
3381, 334610, 6267.353, 15.6633
3382, 306956, 6267.291, 15.6632
3383, 283503, 6267.230, 15.6630
3384, 267154, 6267.169, 15.6629
3385, 254894, 6267.108, 15.6627
3386, 245491, 6267.047, 15.6626
3387, 241475, 6266.986, 15.6624
3388, 241598, 6266.925, 15.6623
3389, 238423, 6266.863, 15.6621
3390, 227902, 6266.802, 15.6620
3391, 216275, 6266.741, 15.6618
3392, 212653, 6266.680, 15.6616
3393, 218371, 6266.619, 15.6615
3394, 227535, 6266.558, 15.6613
3395, 234051, 6266.497, 15.6612
3396, 233784, 6266.436, 15.6610
3397, 223939, 6266.374, 15.6609
3398, 206112, 6266.313, 15.6607
3399, 187458, 6266.252, 15.6606
3400, 173262, 6266.191, 15.6604
3401, 159951, 6266.130, 15.6603
3402, 140635, 6266.069, 15.6601
3403, 116620, 6266.008, 15.6600
3404, 98250, 6265.946, 15.6598
3405, 93728, 6265.885, 15.6597
3406, 100324, 6265.824, 15.6595
3407, 107193, 6265.763, 15.6594
3408, 105767, 6265.702, 15.6592
3409, 98882, 6265.641, 15.6590
3410, 100270, 6265.580, 15.6589
3411, 120972, 6265.519, 15.6587
3412, 153900, 6265.457, 15.6586
3413, 177141, 6265.396, 15.6584
3414, 177193, 6265.335, 15.6583
3415, 164143, 6265.274, 15.6581
3416, 158044, 6265.213, 15.6580
3417, 165362, 6265.152, 15.6578
3418, 176925, 6265.091, 15.6577
3419, 185060, 6265.029, 15.6575
3420, 192142, 6264.968, 15.6574
3421, 202730, 6264.907, 15.6572
3422, 216795, 6264.846, 15.6571
3423, 231676, 6264.785, 15.6569
3424, 242909, 6264.724, 15.6568
3425, 243735, 6264.663, 15.6566
3426, 233516, 6264.602, 15.6565
3427, 226654, 6264.540, 15.6563
3428, 241374, 6264.479, 15.6561
3429, 277108, 6264.418, 15.6560
3430, 314841, 6264.357, 15.6558
3431, 343168, 6264.296, 15.6557
3432, 369503, 6264.235, 15.6555
3433, 398454, 6264.174, 15.6554
3434, 415637, 6264.112, 15.6552
3435, 407988, 6264.051, 15.6551
3436, 388182, 6263.990, 15.6549
3437, 379405, 6263.929, 15.6548
3438, 381543, 6263.868, 15.6546
3439, 372884, 6263.807, 15.6545
3440, 344746, 6263.746, 15.6543
3441, 313556, 6263.685, 15.6542
3442, 293182, 6263.623, 15.6540
3443, 274669, 6263.562, 15.6539
3444, 244899, 6263.501, 15.6537
3445, 210354, 6263.440, 15.6535
3446, 186766, 6263.379, 15.6534
3447, 174231, 6263.318, 15.6532
3448, 159888, 6263.257, 15.6531
3449, 142427, 6263.195, 15.6529
3450, 136988, 6263.134, 15.6528
3451, 151953, 6263.073, 15.6526
3452, 173975, 6263.012, 15.6525
3453, 183999, 6262.951, 15.6523
3454, 180564, 6262.890, 15.6522
3455, 178517, 6262.829, 15.6520
3456, 187864, 6262.768, 15.6519
3457, 202061, 6262.706, 15.6517
3458, 207549, 6262.645, 15.6516
3459, 198022, 6262.584, 15.6514
3460, 176053, 6262.523, 15.6513
3461, 145877, 6262.462, 15.6511
3462, 111758, 6262.401, 15.6510
3463, 83552, 6262.340, 15.6508
3464, 76217, 6262.278, 15.6506
3465, 96566, 6262.217, 15.6505
3466, 131358, 6262.156, 15.6503
3467, 155217, 6262.095, 15.6502
3468, 154553, 6262.034, 15.6500
3469, 141653, 6261.973, 15.6499
3470, 141469, 6261.912, 15.6497
3471, 164017, 6261.851, 15.6496
3472, 191805, 6261.789, 15.6494
3473, 195961, 6261.728, 15.6493
3474, 164936, 6261.667, 15.6491
3475, 116953, 6261.606, 15.6490
3476, 84112, 6261.545, 15.6488
3477, 85174, 6261.484, 15.6487
3478, 114503, 6261.423, 15.6485
3479, 154307, 6261.361, 15.6484
3480, 191194, 6261.300, 15.6482
3481, 219292, 6261.239, 15.6480
3482, 234954, 6261.178, 15.6479
3483, 236300, 6261.117, 15.6477
3484, 225842, 6261.056, 15.6476
3485, 207482, 6260.995, 15.6474
3486, 182919, 6260.934, 15.6473
3487, 156761, 6260.872, 15.6471
3488, 141196, 6260.811, 15.6470
3489, 145769, 6260.750, 15.6468
3490, 163867, 6260.689, 15.6467
3491, 180316, 6260.628, 15.6465
3492, 192433, 6260.567, 15.6464
3493, 210333, 6260.506, 15.6462
3494, 233683, 6260.444, 15.6461
3495, 243970, 6260.383, 15.6459
3496, 229060, 6260.322, 15.6458
3497, 202738, 6260.261, 15.6456
3498, 188427, 6260.200, 15.6455
3499, 194015, 6260.139, 15.6453
3500, 214720, 6260.078, 15.6451
3501, 248925, 6260.017, 15.6450
3502, 293784, 6259.955, 15.6448
3503, 333654, 6259.894, 15.6447
3504, 353740, 6259.833, 15.6445
3505, 361922, 6259.772, 15.6444
3506, 376461, 6259.711, 15.6442
3507, 393446, 6259.650, 15.6441
3508, 389632, 6259.589, 15.6439
3509, 360994, 6259.527, 15.6438
3510, 333771, 6259.466, 15.6436
3511, 326876, 6259.405, 15.6435
3512, 325473, 6259.344, 15.6433
3513, 307412, 6259.283, 15.6432
3514, 277784, 6259.222, 15.6430
3515, 258011, 6259.161, 15.6429
3516, 253940, 6259.100, 15.6427
3517, 255738, 6259.038, 15.6425
3518, 261050, 6258.977, 15.6424
3519, 276765, 6258.916, 15.6422
3520, 300799, 6258.855, 15.6421
3521, 321003, 6258.794, 15.6419
3522, 331500, 6258.733, 15.6418
3523, 333672, 6258.672, 15.6416
3524, 322061, 6258.610, 15.6415
3525, 287161, 6258.549, 15.6413
3526, 234407, 6258.488, 15.6412
3527, 184005, 6258.427, 15.6410
3528, 147864, 6258.366, 15.6409
3529, 120828, 6258.305, 15.6407
3530, 97832, 6258.244, 15.6406
3531, 83814, 6258.183, 15.6404
3532, 80842, 6258.121, 15.6403
3533, 81168, 6258.060, 15.6401
3534, 81752, 6257.999, 15.6400
3535, 91695, 6257.938, 15.6398
3536, 114807, 6257.877, 15.6396
3537, 137587, 6257.816, 15.6395
3538, 146982, 6257.755, 15.6393
3539, 148975, 6257.693, 15.6392
3540, 154584, 6257.632, 15.6390
3541, 156011, 6257.571, 15.6389
3542, 134845, 6257.510, 15.6387
3543, 91727, 6257.449, 15.6386
3544, 51619, 6257.388, 15.6384
3545, 37938, 6257.327, 15.6383
3546, 53951, 6257.266, 15.6381
3547, 90819, 6257.204, 15.6380
3548, 139647, 6257.143, 15.6378
3549, 189431, 6257.082, 15.6377
3550, 224574, 6257.021, 15.6375
3551, 235187, 6256.960, 15.6374
3552, 226951, 6256.899, 15.6372
3553, 214607, 6256.838, 15.6370
3554, 207066, 6256.777, 15.6369
3555, 201811, 6256.715, 15.6367
3556, 191201, 6256.654, 15.6366
3557, 170621, 6256.593, 15.6364
3558, 141737, 6256.532, 15.6363
3559, 110865, 6256.471, 15.6361
3560, 84903, 6256.410, 15.6360
3561, 68627, 6256.349, 15.6358
3562, 65176, 6256.287, 15.6357
3563, 75697, 6256.226, 15.6355
3564, 95516, 6256.165, 15.6354
3565, 114151, 6256.104, 15.6352
3566, 125421, 6256.043, 15.6351
3567, 136445, 6255.982, 15.6349
3568, 158897, 6255.921, 15.6348
3569, 189808, 6255.860, 15.6346
3570, 209418, 6255.798, 15.6345
3571, 203659, 6255.737, 15.6343
3572, 182895, 6255.676, 15.6341
3573, 170496, 6255.615, 15.6340
3574, 175240, 6255.554, 15.6338
3575, 183413, 6255.493, 15.6337
3576, 179243, 6255.432, 15.6335
3577, 165020, 6255.370, 15.6334
3578, 155391, 6255.309, 15.6332
3579, 156504, 6255.248, 15.6331
3580, 159594, 6255.187, 15.6329
3581, 156624, 6255.126, 15.6328
3582, 154777, 6255.065, 15.6326
3583, 169065, 6255.004, 15.6325
3584, 203542, 6254.943, 15.6323
3585, 246540, 6254.881, 15.6322
3586, 283620, 6254.820, 15.6320
3587, 307688, 6254.759, 15.6319
3588, 315903, 6254.698, 15.6317
3589, 307301, 6254.637, 15.6315
3590, 289778, 6254.576, 15.6314
3591, 279890, 6254.515, 15.6312
3592, 283762, 6254.453, 15.6311
3593, 282681, 6254.392, 15.6309
3594, 251638, 6254.331, 15.6308
3595, 193465, 6254.270, 15.6306
3596, 142288, 6254.209, 15.6305
3597, 128183, 6254.148, 15.6303
3598, 147385, 6254.087, 15.6302
3599, 172077, 6254.026, 15.6300
3600, 180358, 6253.964, 15.6299
3601, 170107, 6253.903, 15.6297
3602, 152461, 6253.842, 15.6296
3603, 142144, 6253.781, 15.6294
3604, 149483, 6253.720, 15.6293
3605, 171538, 6253.659, 15.6291
3606, 192341, 6253.598, 15.6290
3607, 199102, 6253.536, 15.6288
3608, 195615, 6253.475, 15.6286
3609, 192304, 6253.414, 15.6285
3610, 187748, 6253.353, 15.6283
3611, 172690, 6253.292, 15.6282
3612, 152090, 6253.231, 15.6280
3613, 148563, 6253.170, 15.6279
3614, 176226, 6253.109, 15.6277
3615, 219424, 6253.047, 15.6276
3616, 245413, 6252.986, 15.6274
3617, 233757, 6252.925, 15.6273
3618, 187881, 6252.864, 15.6271
3619, 124419, 6252.803, 15.6270
3620, 61845, 6252.742, 15.6268
3621, 18511, 6252.681, 15.6267
3622, 9969, 6252.619, 15.6265
3623, 39220, 6252.558, 15.6264
3624, 90090, 6252.497, 15.6262
3625, 135453, 6252.436, 15.6260
3626, 156240, 6252.375, 15.6259
3627, 154195, 6252.314, 15.6257
3628, 145880, 6252.253, 15.6256
3629, 144156, 6252.192, 15.6254
3630, 147165, 6252.130, 15.6253
3631, 146287, 6252.069, 15.6251
3632, 141230, 6252.008, 15.6250
3633, 142097, 6251.947, 15.6248
3634, 156776, 6251.886, 15.6247
3635, 181013, 6251.825, 15.6245
3636, 202648, 6251.764, 15.6244
3637, 213032, 6251.702, 15.6242
3638, 214217, 6251.641, 15.6241
3639, 218381, 6251.580, 15.6239
3640, 239647, 6251.519, 15.6238
3641, 280829, 6251.458, 15.6236
3642, 326434, 6251.397, 15.6234
3643, 353447, 6251.336, 15.6233
3644, 351217, 6251.275, 15.6231
3645, 327211, 6251.213, 15.6230
3646, 293662, 6251.152, 15.6228
3647, 256355, 6251.091, 15.6227
3648, 218813, 6251.030, 15.6225
3649, 187629, 6250.969, 15.6224
3650, 165891, 6250.908, 15.6222
3651, 147789, 6250.847, 15.6221
3652, 128397, 6250.785, 15.6219
3653, 114274, 6250.724, 15.6218
3654, 115149, 6250.663, 15.6216
3655, 128197, 6250.602, 15.6215
3656, 140314, 6250.541, 15.6213
3657, 144608, 6250.480, 15.6212
3658, 144860, 6250.419, 15.6210
3659, 144137, 6250.358, 15.6209
3660, 139984, 6250.296, 15.6207
3661, 133424, 6250.235, 15.6205
3662, 132229, 6250.174, 15.6204
3663, 139454, 6250.113, 15.6202
3664, 146313, 6250.052, 15.6201
3665, 143744, 6249.991, 15.6199
3666, 137301, 6249.930, 15.6198
3667, 144166, 6249.868, 15.6196
3668, 175427, 6249.807, 15.6195
3669, 223190, 6249.746, 15.6193
3670, 264264, 6249.685, 15.6192
3671, 277590, 6249.624, 15.6190
3672, 262422, 6249.563, 15.6189
3673, 239564, 6249.502, 15.6187
3674, 230531, 6249.441, 15.6186
3675, 236619, 6249.379, 15.6184
3676, 244220, 6249.318, 15.6183
3677, 247263, 6249.257, 15.6181
3678, 252018, 6249.196, 15.6179
3679, 258743, 6249.135, 15.6178
3680, 254737, 6249.074, 15.6176
3681, 234850, 6249.013, 15.6175
3682, 216035, 6248.951, 15.6173
3683, 217743, 6248.890, 15.6172
3684, 235642, 6248.829, 15.6170
3685, 248883, 6248.768, 15.6169
3686, 247936, 6248.707, 15.6167
3687, 239895, 6248.646, 15.6166
3688, 229531, 6248.585, 15.6164
3689, 213092, 6248.524, 15.6163
3690, 193068, 6248.462, 15.6161
3691, 182444, 6248.401, 15.6160
3692, 188015, 6248.340, 15.6158
3693, 202698, 6248.279, 15.6157
3694, 220257, 6248.218, 15.6155
3695, 243058, 6248.157, 15.6154
3696, 266020, 6248.096, 15.6152
3697, 268203, 6248.034, 15.6150
3698, 237006, 6247.973, 15.6149
3699, 192062, 6247.912, 15.6147
3700, 166952, 6247.851, 15.6146
3701, 169966, 6247.790, 15.6144
3702, 179241, 6247.729, 15.6143
3703, 175470, 6247.668, 15.6141
3704, 161249, 6247.607, 15.6140
3705, 144809, 6247.545, 15.6138
3706, 123560, 6247.484, 15.6137
3707, 94636, 6247.423, 15.6135
3708, 68132, 6247.362, 15.6134
3709, 55992, 6247.301, 15.6132
3710, 55704, 6247.240, 15.6131
3711, 58050, 6247.179, 15.6129
3712, 65144, 6247.117, 15.6128
3713, 86634, 6247.056, 15.6126
3714, 120785, 6246.995, 15.6124
3715, 153839, 6246.934, 15.6123
3716, 178919, 6246.873, 15.6121
3717, 201771, 6246.812, 15.6120
3718, 223907, 6246.751, 15.6118
3719, 232563, 6246.690, 15.6117
3720, 215154, 6246.628, 15.6115
3721, 176191, 6246.567, 15.6114
3722, 133508, 6246.506, 15.6112
3723, 103276, 6246.445, 15.6111
3724, 92517, 6246.384, 15.6109
3725, 98439, 6246.323, 15.6108
3726, 109312, 6246.262, 15.6106
3727, 113349, 6246.201, 15.6105
3728, 113250, 6246.139, 15.6103
3729, 124868, 6246.078, 15.6102
3730, 154673, 6246.017, 15.6100
3731, 187091, 6245.956, 15.6099
3732, 203659, 6245.895, 15.6097
3733, 206335, 6245.834, 15.6095
3734, 209062, 6245.773, 15.6094
3735, 213279, 6245.711, 15.6092
3736, 208254, 6245.650, 15.6091
3737, 192592, 6245.589, 15.6089
3738, 176857, 6245.528, 15.6088
3739, 162736, 6245.467, 15.6086
3740, 137748, 6245.406, 15.6085
3741, 97850, 6245.345, 15.6083
3742, 60549, 6245.284, 15.6082
3743, 46085, 6245.222, 15.6080
3744, 56792, 6245.161, 15.6079
3745, 83878, 6245.100, 15.6077
3746, 122710, 6245.039, 15.6076
3747, 168979, 6244.978, 15.6074
3748, 209011, 6244.917, 15.6073
3749, 230048, 6244.856, 15.6071
3750, 238447, 6244.794, 15.6069
3751, 255067, 6244.733, 15.6068
3752, 290682, 6244.672, 15.6066
3753, 333289, 6244.611, 15.6065
3754, 360496, 6244.550, 15.6063
3755, 359631, 6244.489, 15.6062
3756, 336818, 6244.428, 15.6060
3757, 310661, 6244.367, 15.6059
3758, 295512, 6244.305, 15.6057
3759, 288564, 6244.244, 15.6056
3760, 277573, 6244.183, 15.6054
3761, 262389, 6244.122, 15.6053
3762, 258058, 6244.061, 15.6051
3763, 269369, 6244.000, 15.6050
3764, 274611, 6243.939, 15.6048
3765, 250428, 6243.877, 15.6047
3766, 206792, 6243.816, 15.6045
3767, 178843, 6243.755, 15.6044
3768, 183282, 6243.694, 15.6042
3769, 199875, 6243.633, 15.6040
3770, 201735, 6243.572, 15.6039
3771, 189641, 6243.511, 15.6037
3772, 186603, 6243.450, 15.6036
3773, 206679, 6243.388, 15.6034
3774, 238470, 6243.327, 15.6033
3775, 255922, 6243.266, 15.6031
3776, 240006, 6243.205, 15.6030
3777, 193611, 6243.144, 15.6028
3778, 140122, 6243.083, 15.6027
3779, 104903, 6243.022, 15.6025
3780, 94718, 6242.960, 15.6024
3781, 96576, 6242.899, 15.6022
3782, 96425, 6242.838, 15.6021
3783, 93983, 6242.777, 15.6019
3784, 98191, 6242.716, 15.6018
3785, 114066, 6242.655, 15.6016
3786, 137131, 6242.594, 15.6014
3787, 157125, 6242.533, 15.6013
3788, 165997, 6242.471, 15.6011
3789, 166543, 6242.410, 15.6010
3790, 172967, 6242.349, 15.6008
3791, 196609, 6242.288, 15.6007
3792, 231067, 6242.227, 15.6005
3793, 259593, 6242.166, 15.6004
3794, 277771, 6242.105, 15.6002
3795, 297484, 6242.043, 15.6001
3796, 324299, 6241.982, 15.5999
3797, 343939, 6241.921, 15.5998
3798, 341324, 6241.860, 15.5996
3799, 323371, 6241.799, 15.5995
3800, 309665, 6241.738, 15.5993
3801, 305877, 6241.677, 15.5992
3802, 299972, 6241.616, 15.5990
3803, 282034, 6241.554, 15.5989
3804, 253285, 6241.493, 15.5987
3805, 214814, 6241.432, 15.5985
3806, 163135, 6241.371, 15.5984
3807, 103804, 6241.310, 15.5982
3808, 56896, 6241.249, 15.5981
3809, 37541, 6241.188, 15.5979
3810, 37652, 6241.126, 15.5978
3811, 38541, 6241.065, 15.5976
3812, 38522, 6241.004, 15.5975
3813, 55380, 6240.943, 15.5973
3814, 99268, 6240.882, 15.5972
3815, 154451, 6240.821, 15.5970
3816, 195405, 6240.760, 15.5969
3817, 214759, 6240.699, 15.5967
3818, 226391, 6240.637, 15.5966
3819, 243383, 6240.576, 15.5964
3820, 262866, 6240.515, 15.5963
3821, 275224, 6240.454, 15.5961
3822, 280358, 6240.393, 15.5959
3823, 288480, 6240.332, 15.5958
3824, 307855, 6240.271, 15.5956
3825, 336786, 6240.209, 15.5955
3826, 366127, 6240.148, 15.5953
3827, 385797, 6240.087, 15.5952
3828, 390385, 6240.026, 15.5950
3829, 382879, 6239.965, 15.5949
3830, 372628, 6239.904, 15.5947
3831, 366151, 6239.843, 15.5946
3832, 359988, 6239.782, 15.5944
3833, 345276, 6239.720, 15.5943
3834, 318740, 6239.659, 15.5941
3835, 286930, 6239.598, 15.5940
3836, 260880, 6239.537, 15.5938
3837, 248197, 6239.476, 15.5937
3838, 246350, 6239.415, 15.5935
3839, 239685, 6239.354, 15.5934
3840, 208397, 6239.292, 15.5932
3841, 149568, 6239.231, 15.5930
3842, 88496, 6239.170, 15.5929
3843, 60328, 6239.109, 15.5927
3844, 78073, 6239.048, 15.5926
3845, 123963, 6238.987, 15.5924
3846, 171491, 6238.926, 15.5923
3847, 207620, 6238.865, 15.5921
3848, 232663, 6238.803, 15.5920
3849, 249463, 6238.742, 15.5918
3850, 259635, 6238.681, 15.5917
3851, 264645, 6238.620, 15.5915
3852, 264732, 6238.559, 15.5914
3853, 259875, 6238.498, 15.5912
3854, 253970, 6238.437, 15.5911
3855, 252275, 6238.375, 15.5909
3856, 251988, 6238.314, 15.5908
3857, 242288, 6238.253, 15.5906
3858, 217563, 6238.192, 15.5904
3859, 183351, 6238.131, 15.5903
3860, 145357, 6238.070, 15.5901
3861, 102484, 6238.009, 15.5900
3862, 57827, 6237.948, 15.5898
3863, 25367, 6237.886, 15.5897
3864, 12587, 6237.825, 15.5895
3865, 3914, 6237.764, 15.5894
3866, -21793, 6237.703, 15.5892
3867, -58987, 6237.642, 15.5891
3868, -77298, 6237.581, 15.5889
3869, -58779, 6237.520, 15.5888
3870, -18429, 6237.458, 15.5886
3871, 18677, 6237.397, 15.5885
3872, 46869, 6237.336, 15.5883
3873, 75709, 6237.275, 15.5882
3874, 106991, 6237.214, 15.5880
3875, 131682, 6237.153, 15.5879
3876, 147474, 6237.092, 15.5877
3877, 165017, 6237.031, 15.5875
3878, 192853, 6236.969, 15.5874
3879, 225855, 6236.908, 15.5872
3880, 253991, 6236.847, 15.5871
3881, 275400, 6236.786, 15.5869
3882, 293813, 6236.725, 15.5868
3883, 307664, 6236.664, 15.5866
3884, 310341, 6236.603, 15.5865
3885, 300574, 6236.541, 15.5863
3886, 285198, 6236.480, 15.5862
3887, 270480, 6236.419, 15.5860
3888, 257198, 6236.358, 15.5859
3889, 245806, 6236.297, 15.5857
3890, 238446, 6236.236, 15.5856
3891, 231593, 6236.175, 15.5854
3892, 215466, 6236.114, 15.5853
3893, 189735, 6236.052, 15.5851
3894, 173719, 6235.991, 15.5849
3895, 188207, 6235.930, 15.5848
3896, 227439, 6235.869, 15.5846
3897, 260625, 6235.808, 15.5845
3898, 264364, 6235.747, 15.5843
3899, 245083, 6235.686, 15.5842
3900, 227129, 6235.624, 15.5840
3901, 227951, 6235.563, 15.5839
3902, 248685, 6235.502, 15.5837
3903, 279137, 6235.441, 15.5836
3904, 304429, 6235.380, 15.5834
3905, 312957, 6235.319, 15.5833
3906, 304961, 6235.258, 15.5831
3907, 290264, 6235.197, 15.5830
3908, 275145, 6235.135, 15.5828
3909, 258103, 6235.074, 15.5827
3910, 240680, 6235.013, 15.5825
3911, 231210, 6234.952, 15.5824
3912, 230840, 6234.891, 15.5822
3913, 226901, 6234.830, 15.5820
3914, 210543, 6234.769, 15.5819
3915, 191499, 6234.708, 15.5817
3916, 182945, 6234.646, 15.5816
3917, 180768, 6234.585, 15.5814
3918, 173517, 6234.524, 15.5813
3919, 165842, 6234.463, 15.5811
3920, 172429, 6234.402, 15.5810
3921, 191007, 6234.341, 15.5808
3922, 202755, 6234.280, 15.5807
3923, 203124, 6234.218, 15.5805
3924, 212095, 6234.157, 15.5804
3925, 244975, 6234.096, 15.5802
3926, 289202, 6234.035, 15.5801
3927, 320899, 6233.974, 15.5799
3928, 331085, 6233.913, 15.5798
3929, 323967, 6233.852, 15.5796
3930, 302079, 6233.791, 15.5794
3931, 269171, 6233.729, 15.5793
3932, 240424, 6233.668, 15.5791
3933, 232664, 6233.607, 15.5790
3934, 244482, 6233.546, 15.5788
3935, 257593, 6233.485, 15.5787
3936, 258139, 6233.424, 15.5785
3937, 247899, 6233.363, 15.5784
3938, 235300, 6233.301, 15.5782
3939, 224401, 6233.240, 15.5781
3940, 213554, 6233.179, 15.5779
3941, 198178, 6233.118, 15.5778
3942, 174951, 6233.057, 15.5776
3943, 148810, 6232.996, 15.5775
3944, 133491, 6232.935, 15.5773
3945, 137692, 6232.874, 15.5772
3946, 152488, 6232.812, 15.5770
3947, 160823, 6232.751, 15.5769
3948, 158341, 6232.690, 15.5767
3949, 155800, 6232.629, 15.5765
3950, 161621, 6232.568, 15.5764
3951, 172853, 6232.507, 15.5762
3952, 184933, 6232.446, 15.5761
3953, 199056, 6232.384, 15.5759
3954, 215542, 6232.323, 15.5758
3955, 230224, 6232.262, 15.5756
3956, 242917, 6232.201, 15.5755
3957, 258977, 6232.140, 15.5753
3958, 274206, 6232.079, 15.5752
3959, 268375, 6232.018, 15.5750
3960, 226849, 6231.957, 15.5749
3961, 164269, 6231.895, 15.5747
3962, 114364, 6231.834, 15.5746
3963, 97464, 6231.773, 15.5744
3964, 108030, 6231.712, 15.5743
3965, 131105, 6231.651, 15.5741
3966, 156333, 6231.590, 15.5739
3967, 173770, 6231.529, 15.5738
3968, 172211, 6231.467, 15.5736
3969, 152705, 6231.406, 15.5735
3970, 135019, 6231.345, 15.5733
3971, 138667, 6231.284, 15.5732
3972, 160064, 6231.223, 15.5730
3973, 176796, 6231.162, 15.5729
3974, 172232, 6231.101, 15.5727
3975, 147919, 6231.040, 15.5726
3976, 113724, 6230.978, 15.5724
3977, 76217, 6230.917, 15.5723
3978, 39976, 6230.856, 15.5721
3979, 12649, 6230.795, 15.5720
3980, 2367, 6230.734, 15.5718
3981, 11889, 6230.673, 15.5717
3982, 37954, 6230.612, 15.5715
3983, 74193, 6230.550, 15.5714
3984, 112605, 6230.489, 15.5712
3985, 145431, 6230.428, 15.5710
3986, 170426, 6230.367, 15.5709
3987, 194250, 6230.306, 15.5707
3988, 226073, 6230.245, 15.5706
3989, 264130, 6230.184, 15.5704
3990, 289712, 6230.123, 15.5703
3991, 278964, 6230.061, 15.5701
3992, 223934, 6230.000, 15.5700
3993, 141374, 6229.939, 15.5698
3994, 59835, 6229.878, 15.5697
3995, 1042, 6229.817, 15.5695
3996, -24024, 6229.756, 15.5694
3997, -8792, 6229.695, 15.5692
3998, 45474, 6229.633, 15.5691
3999, 118206, 6229.572, 15.5689
4000, 175967, 6229.511, 15.5688
4001, 201568, 6229.450, 15.5686
4002, 210671, 6229.389, 15.5684
4003, 230123, 6229.328, 15.5683
4004, 265602, 6229.267, 15.5681
4005, 301700, 6229.206, 15.5680
4006, 328393, 6229.144, 15.5678
4007, 351108, 6229.083, 15.5677
4008, 373475, 6229.022, 15.5675
4009, 386205, 6228.961, 15.5674
4010, 380757, 6228.900, 15.5672
4011, 363306, 6228.839, 15.5671
4012, 346476, 6228.778, 15.5669
4013, 334100, 6228.716, 15.5668
4014, 322173, 6228.655, 15.5666
4015, 310282, 6228.594, 15.5665
4016, 304866, 6228.533, 15.5663
4017, 313092, 6228.472, 15.5662
4018, 336893, 6228.411, 15.5660
4019, 369210, 6228.350, 15.5659
4020, 393264, 6228.289, 15.5657
4021, 391780, 6228.227, 15.5655
4022, 362909, 6228.166, 15.5654
4023, 323895, 6228.105, 15.5652
4024, 294933, 6228.044, 15.5651
4025, 282325, 6227.983, 15.5649
4026, 279202, 6227.922, 15.5648
4027, 276590, 6227.861, 15.5646
4028, 269909, 6227.799, 15.5645
4029, 260762, 6227.738, 15.5643
4030, 257184, 6227.677, 15.5642
4031, 266631, 6227.616, 15.5640
4032, 284504, 6227.555, 15.5639
4033, 295961, 6227.494, 15.5637
4034, 293390, 6227.433, 15.5636
4035, 284222, 6227.372, 15.5634
4036, 276308, 6227.310, 15.5633
4037, 265958, 6227.249, 15.5631
4038, 249363, 6227.188, 15.5629
4039, 235209, 6227.127, 15.5628
4040, 231783, 6227.066, 15.5626
4041, 228273, 6227.005, 15.5625
4042, 205290, 6226.944, 15.5623
4043, 162790, 6226.882, 15.5622
4044, 123224, 6226.821, 15.5620
4045, 105699, 6226.760, 15.5619
4046, 108773, 6226.699, 15.5617
4047, 120137, 6226.638, 15.5616
4048, 131754, 6226.577, 15.5614
4049, 142357, 6226.516, 15.5613
4050, 154056, 6226.455, 15.5611
4051, 169041, 6226.393, 15.5610
4052, 182142, 6226.332, 15.5608
4053, 176687, 6226.271, 15.5607
4054, 138005, 6226.210, 15.5605
4055, 73783, 6226.149, 15.5604
4056, 12878, 6226.088, 15.5602
4057, -18261, 6226.027, 15.5600
4058, -11887, 6225.965, 15.5599
4059, 25204, 6225.904, 15.5597
4060, 78840, 6225.843, 15.5596
4061, 128532, 6225.782, 15.5594
4062, 155194, 6225.721, 15.5593
4063, 155848, 6225.660, 15.5591
4064, 144246, 6225.599, 15.5590
4065, 133590, 6225.538, 15.5588
4066, 125845, 6225.476, 15.5587
4067, 118556, 6225.415, 15.5585
4068, 110383, 6225.354, 15.5584
4069, 96425, 6225.293, 15.5582
4070, 70860, 6225.232, 15.5581
4071, 40847, 6225.171, 15.5579
4072, 26499, 6225.110, 15.5578
4073, 39365, 6225.048, 15.5576
4074, 70774, 6224.987, 15.5574
4075, 107607, 6224.926, 15.5573
4076, 146303, 6224.865, 15.5571
4077, 181368, 6224.804, 15.5570
4078, 194931, 6224.743, 15.5568
4079, 175576, 6224.682, 15.5567
4080, 139984, 6224.621, 15.5565
4081, 118215, 6224.559, 15.5564
4082, 120815, 6224.498, 15.5562
4083, 135742, 6224.437, 15.5561
4084, 153357, 6224.376, 15.5559
4085, 174650, 6224.315, 15.5558
4086, 193809, 6224.254, 15.5556
4087, 194027, 6224.193, 15.5555
4088, 170447, 6224.132, 15.5553
4089, 141842, 6224.070, 15.5552
4090, 126360, 6224.009, 15.5550
4091, 115492, 6223.948, 15.5549
4092, 86711, 6223.887, 15.5547
4093, 38047, 6223.826, 15.5545
4094, -3766, 6223.765, 15.5544
4095, -11459, 6223.704, 15.5542
4096, 16406, 6223.642, 15.5541
4097, 60997, 6223.581, 15.5539
4098, 106987, 6223.520, 15.5538
4099, 152976, 6223.459, 15.5536
4100, 201065, 6223.398, 15.5535
4101, 245130, 6223.337, 15.5533
4102, 273625, 6223.276, 15.5532
4103, 280179, 6223.215, 15.5530
4104, 267115, 6223.153, 15.5529
4105, 240964, 6223.092, 15.5527
4106, 209807, 6223.031, 15.5526
4107, 183520, 6222.970, 15.5524
4108, 168947, 6222.909, 15.5523
4109, 162103, 6222.848, 15.5521
4110, 151223, 6222.787, 15.5519
4111, 131520, 6222.725, 15.5518
4112, 112080, 6222.664, 15.5516
4113, 103944, 6222.603, 15.5515
4114, 106727, 6222.542, 15.5513
4115, 113190, 6222.481, 15.5512
4116, 122210, 6222.420, 15.5510
4117, 138012, 6222.359, 15.5509
4118, 158247, 6222.298, 15.5507
4119, 173366, 6222.236, 15.5506
4120, 180889, 6222.175, 15.5504
4121, 192063, 6222.114, 15.5503
4122, 218085, 6222.053, 15.5501
4123, 253741, 6221.992, 15.5500
4124, 280963, 6221.931, 15.5498
4125, 287833, 6221.870, 15.5497
4126, 279160, 6221.808, 15.5495
4127, 267143, 6221.747, 15.5494
4128, 255659, 6221.686, 15.5492
4129, 237963, 6221.625, 15.5490
4130, 209471, 6221.564, 15.5489
4131, 177846, 6221.503, 15.5487
4132, 156451, 6221.442, 15.5486
4133, 150157, 6221.381, 15.5484
4134, 153162, 6221.319, 15.5483
4135, 159981, 6221.258, 15.5481
4136, 170526, 6221.197, 15.5480
4137, 181181, 6221.136, 15.5478
4138, 179629, 6221.075, 15.5477
4139, 157762, 6221.014, 15.5475
4140, 126152, 6220.953, 15.5474
4141, 106003, 6220.891, 15.5472
4142, 106629, 6220.830, 15.5471
4143, 119155, 6220.769, 15.5469
4144, 133319, 6220.708, 15.5468
4145, 150956, 6220.647, 15.5466
4146, 177955, 6220.586, 15.5464
4147, 210412, 6220.525, 15.5463
4148, 236509, 6220.464, 15.5461
4149, 248819, 6220.402, 15.5460
4150, 248269, 6220.341, 15.5458
4151, 238388, 6220.280, 15.5457
4152, 223003, 6220.219, 15.5455
4153, 208893, 6220.158, 15.5454
4154, 202384, 6220.097, 15.5452
4155, 200490, 6220.036, 15.5451
4156, 192320, 6219.974, 15.5449
4157, 173958, 6219.913, 15.5448
4158, 156202, 6219.852, 15.5446
4159, 150432, 6219.791, 15.5445
4160, 150778, 6219.730, 15.5443
4161, 140389, 6219.669, 15.5442
4162, 115815, 6219.608, 15.5440
4163, 94327, 6219.547, 15.5438
4164, 91308, 6219.485, 15.5437
4165, 98733, 6219.424, 15.5435
4166, 95508, 6219.363, 15.5434
4167, 74919, 6219.302, 15.5432
4168, 51093, 6219.241, 15.5431
4169, 38465, 6219.180, 15.5429
4170, 35522, 6219.119, 15.5428
4171, 32660, 6219.057, 15.5426
4172, 27181, 6218.996, 15.5425
4173, 23018, 6218.935, 15.5423
4174, 21033, 6218.874, 15.5422
4175, 19572, 6218.813, 15.5420
4176, 25272, 6218.752, 15.5419
4177, 54456, 6218.691, 15.5417
4178, 116166, 6218.630, 15.5416
4179, 194378, 6218.568, 15.5414
4180, 253602, 6218.507, 15.5413
4181, 267570, 6218.446, 15.5411
4182, 241485, 6218.385, 15.5409
4183, 201620, 6218.324, 15.5408
4184, 164527, 6218.263, 15.5406
4185, 125220, 6218.202, 15.5405
4186, 78169, 6218.140, 15.5403
4187, 37446, 6218.079, 15.5402
4188, 23434, 6218.018, 15.5400
4189, 35872, 6217.957, 15.5399
4190, 56258, 6217.896, 15.5397
4191, 76836, 6217.835, 15.5396
4192, 109885, 6217.774, 15.5394
4193, 161543, 6217.713, 15.5393
4194, 211480, 6217.651, 15.5391
4195, 231265, 6217.590, 15.5390
4196, 214792, 6217.529, 15.5388
4197, 179052, 6217.468, 15.5387
4198, 141364, 6217.407, 15.5385
4199, 108646, 6217.346, 15.5383
4200, 84405, 6217.285, 15.5382
4201, 69903, 6217.223, 15.5380
4202, 55642, 6217.162, 15.5379
4203, 25161, 6217.101, 15.5377
4204, -24559, 6217.040, 15.5376
4205, -72952, 6216.979, 15.5374
4206, -92885, 6216.918, 15.5373
4207, -75180, 6216.857, 15.5371
4208, -32607, 6216.796, 15.5370
4209, 16459, 6216.734, 15.5368
4210, 62534, 6216.673, 15.5367
4211, 104444, 6216.612, 15.5365
4212, 140981, 6216.551, 15.5364
4213, 167958, 6216.490, 15.5362
4214, 183325, 6216.429, 15.5361
4215, 191510, 6216.368, 15.5359
4216, 199493, 6216.306, 15.5358
4217, 209063, 6216.245, 15.5356
4218, 216120, 6216.184, 15.5354
4219, 218397, 6216.123, 15.5353
4220, 220588, 6216.062, 15.5351
4221, 229334, 6216.001, 15.5350
4222, 244492, 6215.940, 15.5348
4223, 257469, 6215.879, 15.5347
4224, 258162, 6215.817, 15.5345
4225, 243621, 6215.756, 15.5344
4226, 220894, 6215.695, 15.5342
4227, 200394, 6215.634, 15.5341
4228, 184725, 6215.573, 15.5339
4229, 166575, 6215.512, 15.5338
4230, 141956, 6215.451, 15.5336
4231, 122483, 6215.389, 15.5335
4232, 125658, 6215.328, 15.5333
4233, 151732, 6215.267, 15.5332
4234, 179114, 6215.206, 15.5330
4235, 187189, 6215.145, 15.5328
4236, 176604, 6215.084, 15.5327
4237, 162102, 6215.023, 15.5325
4238, 152468, 6214.962, 15.5324
4239, 145087, 6214.900, 15.5322
4240, 135975, 6214.839, 15.5321
4241, 127689, 6214.778, 15.5319
4242, 128472, 6214.717, 15.5318
4243, 146824, 6214.656, 15.5316
4244, 183078, 6214.595, 15.5315
4245, 223453, 6214.534, 15.5313
4246, 248778, 6214.472, 15.5312
4247, 253574, 6214.411, 15.5310
4248, 249531, 6214.350, 15.5309
4249, 245755, 6214.289, 15.5307
4250, 236808, 6214.228, 15.5306
4251, 219735, 6214.167, 15.5304
4252, 210259, 6214.106, 15.5303
4253, 224176, 6214.045, 15.5301
4254, 249237, 6213.983, 15.5299
4255, 256649, 6213.922, 15.5298
4256, 240657, 6213.861, 15.5296
4257, 225586, 6213.800, 15.5295
4258, 227948, 6213.739, 15.5293
4259, 232372, 6213.678, 15.5292
4260, 218237, 6213.617, 15.5290
4261, 193651, 6213.555, 15.5289
4262, 183334, 6213.494, 15.5287
4263, 190184, 6213.433, 15.5286
4264, 189891, 6213.372, 15.5284
4265, 165888, 6213.311, 15.5283
4266, 132547, 6213.250, 15.5281
4267, 114841, 6213.189, 15.5280
4268, 115799, 6213.128, 15.5278
4269, 116669, 6213.066, 15.5277
4270, 105644, 6213.005, 15.5275
4271, 92768, 6212.944, 15.5273
4272, 91884, 6212.883, 15.5272
4273, 98761, 6212.822, 15.5270
4274, 98191, 6212.761, 15.5269
4275, 87927, 6212.700, 15.5267
4276, 81173, 6212.639, 15.5266
4277, 83593, 6212.577, 15.5264
4278, 82968, 6212.516, 15.5263
4279, 70505, 6212.455, 15.5261
4280, 59893, 6212.394, 15.5260
4281, 70546, 6212.333, 15.5258
4282, 98881, 6212.272, 15.5257
4283, 122760, 6212.211, 15.5255
4284, 132594, 6212.149, 15.5254
4285, 141398, 6212.088, 15.5252
4286, 161701, 6212.027, 15.5251
4287, 188146, 6211.966, 15.5249
4288, 209018, 6211.905, 15.5248
4289, 221308, 6211.844, 15.5246
4290, 225316, 6211.783, 15.5244
4291, 215255, 6211.722, 15.5243
4292, 186901, 6211.660, 15.5241
4293, 148937, 6211.599, 15.5240
4294, 117007, 6211.538, 15.5238
4295, 99644, 6211.477, 15.5237
4296, 96362, 6211.416, 15.5235
4297, 103798, 6211.355, 15.5234
4298, 114901, 6211.294, 15.5232
4299, 116417, 6211.232, 15.5231
4300, 98153, 6211.171, 15.5229
4301, 65473, 6211.110, 15.5228
4302, 35987, 6211.049, 15.5226
4303, 23813, 6210.988, 15.5225
4304, 31213, 6210.927, 15.5223
4305, 51496, 6210.866, 15.5222
4306, 71611, 6210.805, 15.5220
4307, 74989, 6210.743, 15.5218
4308, 54687, 6210.682, 15.5217
4309, 27257, 6210.621, 15.5215
4310, 22662, 6210.560, 15.5214
4311, 52485, 6210.499, 15.5212
4312, 94276, 6210.438, 15.5211
4313, 115523, 6210.377, 15.5209
4314, 109710, 6210.315, 15.5208
4315, 100830, 6210.254, 15.5206
4316, 114393, 6210.193, 15.5205
4317, 152888, 6210.132, 15.5203
4318, 200212, 6210.071, 15.5202
4319, 240120, 6210.010, 15.5200
4320, 264957, 6209.949, 15.5199
4321, 273717, 6209.888, 15.5197
4322, 270031, 6209.826, 15.5196
4323, 260054, 6209.765, 15.5194
4324, 246709, 6209.704, 15.5193
4325, 228377, 6209.643, 15.5191
4326, 207445, 6209.582, 15.5189
4327, 194248, 6209.521, 15.5188
4328, 193869, 6209.460, 15.5186
4329, 194722, 6209.398, 15.5185
4330, 184211, 6209.337, 15.5183
4331, 173739, 6209.276, 15.5182
4332, 189792, 6209.215, 15.5180
4333, 234401, 6209.154, 15.5179
4334, 272139, 6209.093, 15.5177
4335, 269635, 6209.032, 15.5176
4336, 236194, 6208.971, 15.5174
4337, 210534, 6208.909, 15.5173
4338, 215570, 6208.848, 15.5171
4339, 241797, 6208.787, 15.5170
4340, 268963, 6208.726, 15.5168
4341, 285908, 6208.665, 15.5167
4342, 289704, 6208.604, 15.5165
4343, 282278, 6208.543, 15.5163
4344, 272310, 6208.481, 15.5162
4345, 269344, 6208.420, 15.5160
4346, 273212, 6208.359, 15.5159
4347, 277335, 6208.298, 15.5157
4348, 280464, 6208.237, 15.5156
4349, 283151, 6208.176, 15.5154
4350, 274979, 6208.115, 15.5153
4351, 242233, 6208.054, 15.5151
4352, 191248, 6207.992, 15.5150
4353, 147637, 6207.931, 15.5148
4354, 125613, 6207.870, 15.5147
4355, 112508, 6207.809, 15.5145
4356, 91834, 6207.748, 15.5144
4357, 67624, 6207.687, 15.5142
4358, 54105, 6207.626, 15.5141
4359, 51945, 6207.564, 15.5139
4360, 48850, 6207.503, 15.5138
4361, 38693, 6207.442, 15.5136
4362, 28342, 6207.381, 15.5134
4363, 27756, 6207.320, 15.5133
4364, 41927, 6207.259, 15.5131
4365, 70205, 6207.198, 15.5130
4366, 105317, 6207.137, 15.5128
4367, 133306, 6207.075, 15.5127
4368, 140601, 6207.014, 15.5125
4369, 123570, 6206.953, 15.5124
4370, 91546, 6206.892, 15.5122
4371, 62365, 6206.831, 15.5121
4372, 52641, 6206.770, 15.5119
4373, 65625, 6206.709, 15.5118
4374, 88044, 6206.647, 15.5116
4375, 104919, 6206.586, 15.5115
4376, 116313, 6206.525, 15.5113
4377, 131389, 6206.464, 15.5112
4378, 149169, 6206.403, 15.5110
4379, 159492, 6206.342, 15.5108
4380, 163752, 6206.281, 15.5107
4381, 177653, 6206.220, 15.5105
4382, 207349, 6206.158, 15.5104
4383, 238619, 6206.097, 15.5102
4384, 257947, 6206.036, 15.5101
4385, 268934, 6205.975, 15.5099
4386, 277801, 6205.914, 15.5098
4387, 278859, 6205.853, 15.5096
4388, 268712, 6205.792, 15.5095
4389, 260801, 6205.730, 15.5093
4390, 268790, 6205.669, 15.5092
4391, 286169, 6205.608, 15.5090
4392, 299240, 6205.547, 15.5089
4393, 310035, 6205.486, 15.5087
4394, 327287, 6205.425, 15.5086
4395, 343089, 6205.364, 15.5084
4396, 340044, 6205.303, 15.5083
4397, 317364, 6205.241, 15.5081
4398, 289466, 6205.180, 15.5079
4399, 261799, 6205.119, 15.5078
4400, 229649, 6205.058, 15.5076
4401, 200024, 6204.997, 15.5075
4402, 190940, 6204.936, 15.5073
4403, 203318, 6204.875, 15.5072
4404, 213617, 6204.813, 15.5070
4405, 202917, 6204.752, 15.5069
4406, 178217, 6204.691, 15.5067
4407, 157531, 6204.630, 15.5066
4408, 147860, 6204.569, 15.5064
4409, 145744, 6204.508, 15.5063
4410, 147582, 6204.447, 15.5061
4411, 151056, 6204.386, 15.5060
4412, 154663, 6204.324, 15.5058
4413, 160774, 6204.263, 15.5057
4414, 171289, 6204.202, 15.5055
4415, 179546, 6204.141, 15.5053
4416, 178745, 6204.080, 15.5052
4417, 179714, 6204.019, 15.5050
4418, 204644, 6203.958, 15.5049
4419, 258197, 6203.896, 15.5047
4420, 319606, 6203.835, 15.5046
4421, 368558, 6203.774, 15.5044
4422, 402163, 6203.713, 15.5043
4423, 419675, 6203.652, 15.5041
4424, 411359, 6203.591, 15.5040
4425, 377409, 6203.530, 15.5038
4426, 340340, 6203.469, 15.5037
4427, 318843, 6203.407, 15.5035
4428, 301376, 6203.346, 15.5034
4429, 266119, 6203.285, 15.5032
4430, 217422, 6203.224, 15.5031
4431, 178831, 6203.163, 15.5029
4432, 154853, 6203.102, 15.5028
4433, 126201, 6203.041, 15.5026
4434, 86552, 6202.979, 15.5024
4435, 58951, 6202.918, 15.5023
4436, 63176, 6202.857, 15.5021
4437, 84561, 6202.796, 15.5020
4438, 91614, 6202.735, 15.5018
4439, 74793, 6202.674, 15.5017
4440, 51802, 6202.613, 15.5015
4441, 39436, 6202.552, 15.5014
4442, 37290, 6202.490, 15.5012
4443, 41782, 6202.429, 15.5011
4444, 61093, 6202.368, 15.5009
4445, 104762, 6202.307, 15.5008
4446, 164068, 6202.246, 15.5006
4447, 214725, 6202.185, 15.5005
4448, 240848, 6202.124, 15.5003
4449, 247921, 6202.062, 15.5002
4450, 248498, 6202.001, 15.5000
4451, 244071, 6201.940, 15.4998
4452, 229929, 6201.879, 15.4997
4453, 211535, 6201.818, 15.4995
4454, 201739, 6201.757, 15.4994
4455, 200756, 6201.696, 15.4992
4456, 192833, 6201.635, 15.4991
4457, 169118, 6201.573, 15.4989
4458, 142168, 6201.512, 15.4988
4459, 127620, 6201.451, 15.4986
4460, 120344, 6201.390, 15.4985
4461, 102758, 6201.329, 15.4983
4462, 73775, 6201.268, 15.4982
4463, 55347, 6201.207, 15.4980
4464, 67506, 6201.146, 15.4979
4465, 106661, 6201.084, 15.4977
4466, 151810, 6201.023, 15.4976
4467, 183749, 6200.962, 15.4974
4468, 194462, 6200.901, 15.4973
4469, 187053, 6200.840, 15.4971
4470, 175068, 6200.779, 15.4969
4471, 176861, 6200.718, 15.4968
4472, 200127, 6200.656, 15.4966
4473, 230614, 6200.595, 15.4965
4474, 242886, 6200.534, 15.4963
4475, 225532, 6200.473, 15.4962
4476, 192818, 6200.412, 15.4960
4477, 170097, 6200.351, 15.4959
4478, 171335, 6200.290, 15.4957
4479, 192599, 6200.229, 15.4956
4480, 222274, 6200.167, 15.4954
4481, 251637, 6200.106, 15.4953
4482, 277034, 6200.045, 15.4951
4483, 298048, 6199.984, 15.4950
4484, 314972, 6199.923, 15.4948
4485, 324583, 6199.862, 15.4947
4486, 319149, 6199.801, 15.4945
4487, 295459, 6199.739, 15.4943
4488, 265189, 6199.678, 15.4942
4489, 248457, 6199.617, 15.4940
4490, 253395, 6199.556, 15.4939
4491, 268597, 6199.495, 15.4937
4492, 279680, 6199.434, 15.4936
4493, 285779, 6199.373, 15.4934
4494, 293858, 6199.312, 15.4933
4495, 305151, 6199.250, 15.4931
4496, 316421, 6199.189, 15.4930
4497, 327768, 6199.128, 15.4928
4498, 338154, 6199.067, 15.4927
4499, 338830, 6199.006, 15.4925
4500, 323835, 6198.945, 15.4924
4501, 302282, 6198.884, 15.4922
4502, 285389, 6198.822, 15.4921
4503, 265288, 6198.761, 15.4919
4504, 225857, 6198.700, 15.4918
4505, 175011, 6198.639, 15.4916
4506, 144224, 6198.578, 15.4914
4507, 148468, 6198.517, 15.4913
4508, 167007, 6198.456, 15.4911
4509, 176623, 6198.395, 15.4910
4510, 185525, 6198.333, 15.4908
4511, 215059, 6198.272, 15.4907
4512, 259282, 6198.211, 15.4905
4513, 284378, 6198.150, 15.4904
4514, 266081, 6198.089, 15.4902
4515, 212157, 6198.028, 15.4901
4516, 150052, 6197.967, 15.4899
4517, 107072, 6197.905, 15.4898
4518, 100989, 6197.844, 15.4896
4519, 132495, 6197.783, 15.4895
4520, 180413, 6197.722, 15.4893
4521, 214439, 6197.661, 15.4892
4522, 219030, 6197.600, 15.4890
4523, 201125, 6197.539, 15.4888
4524, 175259, 6197.478, 15.4887
4525, 149211, 6197.416, 15.4885
4526, 125177, 6197.355, 15.4884
4527, 106103, 6197.294, 15.4882
4528, 96093, 6197.233, 15.4881
4529, 97836, 6197.172, 15.4879
4530, 110318, 6197.111, 15.4878
4531, 125663, 6197.050, 15.4876
4532, 130902, 6196.988, 15.4875
4533, 120660, 6196.927, 15.4873
4534, 108465, 6196.866, 15.4872
4535, 117763, 6196.805, 15.4870
4536, 158648, 6196.744, 15.4869
4537, 217221, 6196.683, 15.4867
4538, 267796, 6196.622, 15.4866
4539, 290390, 6196.561, 15.4864
4540, 277529, 6196.499, 15.4863
4541, 233756, 6196.438, 15.4861
4542, 174621, 6196.377, 15.4859
4543, 122085, 6196.316, 15.4858
4544, 94093, 6196.255, 15.4856
4545, 95342, 6196.194, 15.4855
4546, 116453, 6196.133, 15.4853
4547, 141301, 6196.071, 15.4852
4548, 157191, 6196.010, 15.4850
4549, 160438, 6195.949, 15.4849
4550, 152281, 6195.888, 15.4847
4551, 131489, 6195.827, 15.4846
4552, 96921, 6195.766, 15.4844
4553, 58099, 6195.705, 15.4843
4554, 34374, 6195.644, 15.4841
4555, 37878, 6195.582, 15.4840
4556, 63792, 6195.521, 15.4838
4557, 102017, 6195.460, 15.4837
4558, 148409, 6195.399, 15.4835
4559, 195635, 6195.338, 15.4833
4560, 224883, 6195.277, 15.4832
4561, 224025, 6195.216, 15.4830
4562, 209045, 6195.154, 15.4829
4563, 209375, 6195.093, 15.4827
4564, 232646, 6195.032, 15.4826
4565, 261515, 6194.971, 15.4824
4566, 286063, 6194.910, 15.4823
4567, 318214, 6194.849, 15.4821
4568, 365509, 6194.788, 15.4820
4569, 408832, 6194.727, 15.4818
4570, 421161, 6194.665, 15.4817
4571, 398624, 6194.604, 15.4815
4572, 360244, 6194.543, 15.4814
4573, 324373, 6194.482, 15.4812
4574, 297919, 6194.421, 15.4811
4575, 283266, 6194.360, 15.4809
4576, 281597, 6194.299, 15.4808
4577, 288452, 6194.237, 15.4806
4578, 295071, 6194.176, 15.4804
4579, 295843, 6194.115, 15.4803
4580, 289780, 6194.054, 15.4801
4581, 276353, 6193.993, 15.4800
4582, 256177, 6193.932, 15.4798
4583, 235371, 6193.871, 15.4797
4584, 223357, 6193.810, 15.4795
4585, 224852, 6193.748, 15.4794
4586, 236686, 6193.687, 15.4792
4587, 252101, 6193.626, 15.4791
4588, 265310, 6193.565, 15.4789
4589, 272440, 6193.504, 15.4788
4590, 271454, 6193.443, 15.4786
4591, 263262, 6193.382, 15.4785
4592, 253090, 6193.320, 15.4783
4593, 249013, 6193.259, 15.4782
4594, 254302, 6193.198, 15.4780
4595, 258009, 6193.137, 15.4778
4596, 238608, 6193.076, 15.4777
4597, 186131, 6193.015, 15.4775
4598, 120189, 6192.954, 15.4774
4599, 76916, 6192.893, 15.4772
4600, 75494, 6192.831, 15.4771
4601, 103944, 6192.770, 15.4769
4602, 137778, 6192.709, 15.4768
4603, 162474, 6192.648, 15.4766
4604, 175090, 6192.587, 15.4765
4605, 175970, 6192.526, 15.4763
4606, 167173, 6192.465, 15.4762
4607, 151977, 6192.403, 15.4760
4608, 129448, 6192.342, 15.4759
4609, 96644, 6192.281, 15.4757
4610, 61942, 6192.220, 15.4756
4611, 46437, 6192.159, 15.4754
4612, 62065, 6192.098, 15.4753
4613, 95190, 6192.037, 15.4751
4614, 122472, 6191.976, 15.4749
4615, 137833, 6191.914, 15.4748
4616, 152805, 6191.853, 15.4746
4617, 174362, 6191.792, 15.4745
4618, 194450, 6191.731, 15.4743
4619, 200535, 6191.670, 15.4742
4620, 186841, 6191.609, 15.4740
4621, 156410, 6191.548, 15.4739
4622, 121197, 6191.486, 15.4737
4623, 98086, 6191.425, 15.4736
4624, 94531, 6191.364, 15.4734
4625, 99553, 6191.303, 15.4733
4626, 99829, 6191.242, 15.4731
4627, 102764, 6191.181, 15.4730
4628, 128918, 6191.120, 15.4728
4629, 179631, 6191.059, 15.4727
4630, 228558, 6190.997, 15.4725
4631, 253493, 6190.936, 15.4723
4632, 262623, 6190.875, 15.4722
4633, 276480, 6190.814, 15.4720
4634, 294257, 6190.753, 15.4719
4635, 295894, 6190.692, 15.4717
4636, 275483, 6190.631, 15.4716
4637, 254520, 6190.570, 15.4714
4638, 255102, 6190.508, 15.4713
4639, 272356, 6190.447, 15.4711
4640, 284474, 6190.386, 15.4710
4641, 283012, 6190.325, 15.4708
4642, 279390, 6190.264, 15.4707
4643, 281979, 6190.203, 15.4705
4644, 281609, 6190.142, 15.4704
4645, 267289, 6190.080, 15.4702
4646, 245396, 6190.019, 15.4701
4647, 230919, 6189.958, 15.4699
4648, 225534, 6189.897, 15.4698
4649, 219213, 6189.836, 15.4696
4650, 212754, 6189.775, 15.4694
4651, 222576, 6189.714, 15.4693
4652, 257297, 6189.653, 15.4691
4653, 301959, 6189.591, 15.4690
4654, 332974, 6189.530, 15.4688
4655, 338376, 6189.469, 15.4687
4656, 316409, 6189.408, 15.4685
4657, 267881, 6189.347, 15.4684
4658, 203986, 6189.286, 15.4682
4659, 152122, 6189.225, 15.4681
4660, 135858, 6189.163, 15.4679
4661, 150395, 6189.102, 15.4678
4662, 170402, 6189.041, 15.4676
4663, 179107, 6188.980, 15.4675
4664, 176372, 6188.919, 15.4673
4665, 162855, 6188.858, 15.4672
4666, 136260, 6188.797, 15.4670
4667, 106784, 6188.736, 15.4668
4668, 97705, 6188.674, 15.4667
4669, 120308, 6188.613, 15.4665
4670, 158534, 6188.552, 15.4664
4671, 185850, 6188.491, 15.4662
4672, 188374, 6188.430, 15.4661
4673, 166539, 6188.369, 15.4659
4674, 126722, 6188.308, 15.4658
4675, 81582, 6188.246, 15.4656
4676, 49424, 6188.185, 15.4655
4677, 40692, 6188.124, 15.4653
4678, 48334, 6188.063, 15.4652
4679, 59206, 6188.002, 15.4650
4680, 70065, 6187.941, 15.4649
4681, 84315, 6187.880, 15.4647
4682, 99024, 6187.819, 15.4646
4683, 106524, 6187.757, 15.4644
4684, 106741, 6187.696, 15.4642
4685, 107227, 6187.635, 15.4641
4686, 110413, 6187.574, 15.4639
4687, 110179, 6187.513, 15.4638
4688, 103556, 6187.452, 15.4636
4689, 98406, 6187.391, 15.4635
4690, 105055, 6187.329, 15.4633
4691, 124181, 6187.268, 15.4632
4692, 146528, 6187.207, 15.4630
4693, 162889, 6187.146, 15.4629
4694, 172155, 6187.085, 15.4627
4695, 180319, 6187.024, 15.4626
4696, 192922, 6186.963, 15.4624
4697, 208910, 6186.902, 15.4623
4698, 222033, 6186.840, 15.4621
4699, 227372, 6186.779, 15.4620
4700, 224634, 6186.718, 15.4618
4701, 215448, 6186.657, 15.4617
4702, 200652, 6186.596, 15.4615
4703, 181532, 6186.535, 15.4613
4704, 161327, 6186.474, 15.4612
4705, 144567, 6186.412, 15.4610
4706, 136889, 6186.351, 15.4609
4707, 144439, 6186.290, 15.4607
4708, 167964, 6186.229, 15.4606
4709, 196053, 6186.168, 15.4604
4710, 210346, 6186.107, 15.4603
4711, 201859, 6186.046, 15.4601
4712, 178771, 6185.985, 15.4600
4713, 155309, 6185.923, 15.4598
4714, 137734, 6185.862, 15.4597
4715, 125259, 6185.801, 15.4595
4716, 118666, 6185.740, 15.4594
4717, 119769, 6185.679, 15.4592
4718, 124491, 6185.618, 15.4591
4719, 124830, 6185.557, 15.4589
4720, 119304, 6185.495, 15.4587
4721, 116228, 6185.434, 15.4586
4722, 125066, 6185.373, 15.4584
4723, 148028, 6185.312, 15.4583
4724, 180539, 6185.251, 15.4581
4725, 215334, 6185.190, 15.4580
4726, 243885, 6185.129, 15.4578
4727, 257108, 6185.068, 15.4577
4728, 248681, 6185.006, 15.4575
4729, 218956, 6184.945, 15.4574
4730, 175984, 6184.884, 15.4572
4731, 132847, 6184.823, 15.4571
4732, 102489, 6184.762, 15.4569
4733, 92683, 6184.701, 15.4568
4734, 104272, 6184.640, 15.4566
4735, 132467, 6184.578, 15.4565
4736, 167898, 6184.517, 15.4563
4737, 197948, 6184.456, 15.4562
4738, 212772, 6184.395, 15.4560
4739, 213302, 6184.334, 15.4558
4740, 210070, 6184.273, 15.4557
4741, 210729, 6184.212, 15.4555
4742, 211743, 6184.151, 15.4554
4743, 206847, 6184.089, 15.4552
4744, 200557, 6184.028, 15.4551
4745, 205557, 6183.967, 15.4549
4746, 225190, 6183.906, 15.4548
4747, 245096, 6183.845, 15.4546
4748, 247302, 6183.784, 15.4545
4749, 230213, 6183.723, 15.4543
4750, 210008, 6183.661, 15.4542
4751, 202469, 6183.600, 15.4540
4752, 207809, 6183.539, 15.4539
4753, 215217, 6183.478, 15.4537
4754, 217888, 6183.417, 15.4536
4755, 217300, 6183.356, 15.4534
4756, 212984, 6183.295, 15.4532
4757, 196782, 6183.234, 15.4531
4758, 164512, 6183.172, 15.4529
4759, 129514, 6183.111, 15.4528
4760, 114290, 6183.050, 15.4526
4761, 125665, 6182.989, 15.4525
4762, 145409, 6182.928, 15.4523
4763, 150954, 6182.867, 15.4522
4764, 141122, 6182.806, 15.4520
4765, 135528, 6182.744, 15.4519
4766, 150976, 6182.683, 15.4517
4767, 184909, 6182.622, 15.4516
4768, 221666, 6182.561, 15.4514
4769, 248057, 6182.500, 15.4513
4770, 260093, 6182.439, 15.4511
4771, 260767, 6182.378, 15.4510
4772, 258480, 6182.317, 15.4508
4773, 265838, 6182.255, 15.4507
4774, 290684, 6182.194, 15.4505
4775, 323190, 6182.133, 15.4503
4776, 337780, 6182.072, 15.4502
4777, 316937, 6182.011, 15.4500
4778, 272627, 6181.950, 15.4499
4779, 235704, 6181.889, 15.4497
4780, 222377, 6181.827, 15.4496
4781, 219807, 6181.766, 15.4494
4782, 208258, 6181.705, 15.4493
4783, 186549, 6181.644, 15.4491
4784, 166416, 6181.583, 15.4490
4785, 150454, 6181.522, 15.4488
4786, 129539, 6181.461, 15.4487
4787, 99246, 6181.400, 15.4485
4788, 66004, 6181.338, 15.4484
4789, 37544, 6181.277, 15.4482
4790, 18991, 6181.216, 15.4481
4791, 17746, 6181.155, 15.4479
4792, 38106, 6181.094, 15.4477
4793, 68221, 6181.033, 15.4476
4794, 86388, 6180.972, 15.4474
4795, 86634, 6180.910, 15.4473
4796, 86838, 6180.849, 15.4471
4797, 104575, 6180.788, 15.4470
4798, 134518, 6180.727, 15.4468
4799, 156352, 6180.666, 15.4467
4800, 155557, 6180.605, 15.4465
4801, 129656, 6180.544, 15.4464
4802, 84866, 6180.483, 15.4462
4803, 37069, 6180.421, 15.4461
4804, 8227, 6180.360, 15.4459
4805, 10250, 6180.299, 15.4458
4806, 35182, 6180.238, 15.4456
4807, 67273, 6180.177, 15.4455
4808, 98624, 6180.116, 15.4453
4809, 127081, 6180.055, 15.4452
4810, 148023, 6179.993, 15.4450
4811, 158565, 6179.932, 15.4448
4812, 164219, 6179.871, 15.4447
4813, 172716, 6179.810, 15.4445
4814, 186682, 6179.749, 15.4444
4815, 208368, 6179.688, 15.4442
4816, 241088, 6179.627, 15.4441
4817, 275862, 6179.566, 15.4439
4818, 288378, 6179.504, 15.4438
4819, 265343, 6179.443, 15.4436
4820, 226862, 6179.382, 15.4435
4821, 206267, 6179.321, 15.4433
4822, 212277, 6179.260, 15.4432
4823, 226684, 6179.199, 15.4430
4824, 234256, 6179.138, 15.4429
4825, 235734, 6179.077, 15.4427
4826, 232812, 6179.015, 15.4426
4827, 221075, 6178.954, 15.4424
4828, 202508, 6178.893, 15.4422
4829, 188558, 6178.832, 15.4421
4830, 184763, 6178.771, 15.4419
4831, 184972, 6178.710, 15.4418
4832, 184660, 6178.649, 15.4416
4833, 187189, 6178.587, 15.4415
4834, 193354, 6178.526, 15.4413
4835, 198295, 6178.465, 15.4412
4836, 203284, 6178.404, 15.4410
4837, 216904, 6178.343, 15.4409
4838, 238372, 6178.282, 15.4407
4839, 252403, 6178.221, 15.4406
4840, 247699, 6178.160, 15.4404
4841, 229283, 6178.098, 15.4403
4842, 206074, 6178.037, 15.4401
4843, 178069, 6177.976, 15.4400
4844, 144031, 6177.915, 15.4398
4845, 111370, 6177.854, 15.4397
4846, 89396, 6177.793, 15.4395
4847, 80732, 6177.732, 15.4393
4848, 86062, 6177.670, 15.4392
4849, 108097, 6177.609, 15.4390
4850, 143739, 6177.548, 15.4389
4851, 181753, 6177.487, 15.4387
4852, 215229, 6177.426, 15.4386
4853, 246188, 6177.365, 15.4384
4854, 271369, 6177.304, 15.4383
4855, 277993, 6177.243, 15.4381
4856, 266259, 6177.181, 15.4380
4857, 262500, 6177.120, 15.4378
4858, 290607, 6177.059, 15.4377
4859, 336073, 6176.998, 15.4375
4860, 357156, 6176.937, 15.4374
4861, 331456, 6176.876, 15.4372
4862, 276236, 6176.815, 15.4371
4863, 222322, 6176.753, 15.4369
4864, 183630, 6176.692, 15.4367
4865, 156956, 6176.631, 15.4366
4866, 137591, 6176.570, 15.4364
4867, 124469, 6176.509, 15.4363
4868, 115442, 6176.448, 15.4361
4869, 106151, 6176.387, 15.4360
4870, 94166, 6176.326, 15.4358
4871, 81856, 6176.264, 15.4357
4872, 75263, 6176.203, 15.4355
4873, 79225, 6176.142, 15.4354
4874, 91319, 6176.081, 15.4352
4875, 101897, 6176.020, 15.4351
4876, 103803, 6175.959, 15.4349
4877, 101508, 6175.898, 15.4348
4878, 106362, 6175.836, 15.4346
4879, 121696, 6175.775, 15.4345
4880, 136054, 6175.714, 15.4343
4881, 134237, 6175.653, 15.4342
4882, 114873, 6175.592, 15.4340
4883, 94534, 6175.531, 15.4338
4884, 91446, 6175.470, 15.4337
4885, 105418, 6175.409, 15.4335
4886, 119342, 6175.347, 15.4334
4887, 123503, 6175.286, 15.4332
4888, 130716, 6175.225, 15.4331
4889, 158037, 6175.164, 15.4329
4890, 198830, 6175.103, 15.4328
4891, 227374, 6175.042, 15.4326
4892, 231129, 6174.981, 15.4325
4893, 222932, 6174.919, 15.4323
4894, 217160, 6174.858, 15.4322
4895, 210354, 6174.797, 15.4320
4896, 195066, 6174.736, 15.4319
4897, 178229, 6174.675, 15.4317
4898, 171382, 6174.614, 15.4316
4899, 172598, 6174.553, 15.4314
4900, 173162, 6174.492, 15.4312
4901, 174240, 6174.430, 15.4311
4902, 179850, 6174.369, 15.4309
4903, 178415, 6174.308, 15.4308
4904, 151984, 6174.247, 15.4306
4905, 107007, 6174.186, 15.4305
4906, 78971, 6174.125, 15.4303
4907, 97586, 6174.064, 15.4302
4908, 155916, 6174.002, 15.4300
4909, 219171, 6173.941, 15.4299
4910, 256199, 6173.880, 15.4297
4911, 257967, 6173.819, 15.4296
4912, 234397, 6173.758, 15.4294
4913, 202838, 6173.697, 15.4293
4914, 177768, 6173.636, 15.4291
4915, 164414, 6173.575, 15.4290
4916, 159302, 6173.513, 15.4288
4917, 157504, 6173.452, 15.4287
4918, 159905, 6173.391, 15.4285
4919, 173827, 6173.330, 15.4283
4920, 205590, 6173.269, 15.4282
4921, 249719, 6173.208, 15.4280
4922, 286090, 6173.147, 15.4279
4923, 293109, 6173.085, 15.4277
4924, 265779, 6173.024, 15.4276
4925, 216330, 6172.963, 15.4274
4926, 157341, 6172.902, 15.4273
4927, 93929, 6172.841, 15.4271
4928, 35091, 6172.780, 15.4270
4929, -2349, 6172.719, 15.4268
4930, -13562, 6172.658, 15.4267
4931, -18920, 6172.596, 15.4265
4932, -40531, 6172.535, 15.4264
4933, -69978, 6172.474, 15.4262
4934, -75961, 6172.413, 15.4261
4935, -43222, 6172.352, 15.4259
4936, 11205, 6172.291, 15.4257
4937, 60103, 6172.230, 15.4256
4938, 88121, 6172.168, 15.4254
4939, 91130, 6172.107, 15.4253
4940, 73780, 6172.046, 15.4251
4941, 55828, 6171.985, 15.4250
4942, 62911, 6171.924, 15.4248
4943, 97060, 6171.863, 15.4247
4944, 127878, 6171.802, 15.4245
4945, 126865, 6171.741, 15.4244
4946, 101847, 6171.679, 15.4242
4947, 83563, 6171.618, 15.4241
4948, 86277, 6171.557, 15.4239
4949, 99326, 6171.496, 15.4238
4950, 113948, 6171.435, 15.4236
4951, 137286, 6171.374, 15.4235
4952, 173543, 6171.313, 15.4233
4953, 207892, 6171.251, 15.4232
4954, 221651, 6171.190, 15.4230
4955, 215462, 6171.129, 15.4228
4956, 206355, 6171.068, 15.4227
4957, 206818, 6171.007, 15.4225
4958, 217456, 6170.946, 15.4224
4959, 236379, 6170.885, 15.4222
4960, 261354, 6170.824, 15.4221
4961, 280151, 6170.762, 15.4219
4962, 272901, 6170.701, 15.4218
4963, 233810, 6170.640, 15.4216
4964, 182697, 6170.579, 15.4215
4965, 144710, 6170.518, 15.4213
4966, 123930, 6170.457, 15.4212
4967, 107793, 6170.396, 15.4210
4968, 92370, 6170.334, 15.4209
4969, 87541, 6170.273, 15.4207
4970, 96471, 6170.212, 15.4206
4971, 106649, 6170.151, 15.4204
4972, 108312, 6170.090, 15.4202
4973, 108378, 6170.029, 15.4201
4974, 116081, 6169.968, 15.4199
4975, 125142, 6169.907, 15.4198
4976, 122074, 6169.845, 15.4196
4977, 105582, 6169.784, 15.4195
4978, 86482, 6169.723, 15.4193
4979, 73156, 6169.662, 15.4192
4980, 67387, 6169.601, 15.4190
4981, 70189, 6169.540, 15.4189
4982, 80787, 6169.479, 15.4187
4983, 92568, 6169.417, 15.4186
4984, 99661, 6169.356, 15.4184
4985, 104811, 6169.295, 15.4183
4986, 112427, 6169.234, 15.4181
4987, 119400, 6169.173, 15.4180
4988, 123429, 6169.112, 15.4178
4989, 133488, 6169.051, 15.4177
4990, 156355, 6168.990, 15.4175
4991, 176973, 6168.928, 15.4173
4992, 171494, 6168.867, 15.4172
4993, 141472, 6168.806, 15.4170
4994, 116771, 6168.745, 15.4169
4995, 119059, 6168.684, 15.4167
4996, 138652, 6168.623, 15.4166
4997, 154896, 6168.562, 15.4164
4998, 163764, 6168.501, 15.4163
4999, 173968, 6168.439, 15.4161
5000, 187805, 6168.378, 15.4160
5001, 199059, 6168.317, 15.4158
5002, 203072, 6168.256, 15.4157
5003, 198085, 6168.195, 15.4155
5004, 181836, 6168.134, 15.4154
5005, 156154, 6168.073, 15.4152
5006, 130364, 6168.011, 15.4151
5007, 112085, 6167.950, 15.4149
5008, 99599, 6167.889, 15.4147
5009, 91514, 6167.828, 15.4146
5010, 97955, 6167.767, 15.4144
5011, 129957, 6167.706, 15.4143
5012, 178066, 6167.645, 15.4141
5013, 211843, 6167.584, 15.4140
5014, 205282, 6167.522, 15.4138
5015, 160444, 6167.461, 15.4137
5016, 106012, 6167.400, 15.4135
5017, 74298, 6167.339, 15.4134
5018, 77127, 6167.278, 15.4132
5019, 100322, 6167.217, 15.4131
5020, 121564, 6167.156, 15.4129
5021, 132980, 6167.094, 15.4128
5022, 142707, 6167.033, 15.4126
5023, 156178, 6166.972, 15.4125
5024, 165917, 6166.911, 15.4123
5025, 164494, 6166.850, 15.4122
5026, 158806, 6166.789, 15.4120
5027, 162744, 6166.728, 15.4118
5028, 179825, 6166.667, 15.4117
5029, 200400, 6166.605, 15.4115
5030, 212963, 6166.544, 15.4114
5031, 212106, 6166.483, 15.4112
5032, 199278, 6166.422, 15.4111
5033, 183002, 6166.361, 15.4109
5034, 175069, 6166.300, 15.4108
5035, 178205, 6166.239, 15.4106
5036, 179499, 6166.177, 15.4105
5037, 164891, 6166.116, 15.4103
5038, 140074, 6166.055, 15.4102
5039, 128138, 6165.994, 15.4100
5040, 144088, 6165.933, 15.4099
5041, 178811, 6165.872, 15.4097
5042, 211804, 6165.811, 15.4096
5043, 233974, 6165.750, 15.4094
5044, 252646, 6165.688, 15.4092
5045, 276882, 6165.627, 15.4091
5046, 303335, 6165.566, 15.4089
5047, 318209, 6165.505, 15.4088
5048, 311900, 6165.444, 15.4086
5049, 290605, 6165.383, 15.4085
5050, 272366, 6165.322, 15.4083
5051, 270752, 6165.260, 15.4082
5052, 283193, 6165.199, 15.4080
5053, 296270, 6165.138, 15.4079
5054, 300733, 6165.077, 15.4077
5055, 298242, 6165.016, 15.4076
5056, 293658, 6164.955, 15.4074
5057, 285370, 6164.894, 15.4073
5058, 267633, 6164.833, 15.4071
5059, 241845, 6164.771, 15.4070
5060, 220246, 6164.710, 15.4068
5061, 213865, 6164.649, 15.4067
5062, 218274, 6164.588, 15.4065
5063, 216918, 6164.527, 15.4063
5064, 200269, 6164.466, 15.4062
5065, 176625, 6164.405, 15.4060
5066, 160564, 6164.343, 15.4059
5067, 155647, 6164.282, 15.4057
5068, 154464, 6164.221, 15.4056
5069, 152562, 6164.160, 15.4054
5070, 154697, 6164.099, 15.4053
5071, 167216, 6164.038, 15.4051
5072, 190164, 6163.977, 15.4050
5073, 217506, 6163.916, 15.4048
5074, 240559, 6163.854, 15.4047
5075, 251707, 6163.793, 15.4045
5076, 250120, 6163.732, 15.4044
5077, 243777, 6163.671, 15.4042
5078, 240652, 6163.610, 15.4041
5079, 238434, 6163.549, 15.4039
5080, 228751, 6163.488, 15.4037
5081, 210811, 6163.426, 15.4036
5082, 193430, 6163.365, 15.4034
5083, 182698, 6163.304, 15.4033
5084, 175072, 6163.243, 15.4031
5085, 165421, 6163.182, 15.4030
5086, 156541, 6163.121, 15.4028
5087, 157945, 6163.060, 15.4027
5088, 177682, 6162.999, 15.4025
5089, 214117, 6162.937, 15.4024
5090, 252175, 6162.876, 15.4022
5091, 272199, 6162.815, 15.4021
5092, 270091, 6162.754, 15.4019
5093, 264042, 6162.693, 15.4018
5094, 270829, 6162.632, 15.4016
5095, 280193, 6162.571, 15.4015
5096, 268012, 6162.509, 15.4013
5097, 233072, 6162.448, 15.4012
5098, 202053, 6162.387, 15.4010
5099, 194495, 6162.326, 15.4008
5100, 201471, 6162.265, 15.4007
5101, 206182, 6162.204, 15.4005
5102, 207085, 6162.143, 15.4004
5103, 208623, 6162.082, 15.4002
5104, 205057, 6162.020, 15.4001
5105, 189333, 6161.959, 15.3999
5106, 167816, 6161.898, 15.3998
5107, 152469, 6161.837, 15.3996
5108, 147222, 6161.776, 15.3995
5109, 154055, 6161.715, 15.3993
5110, 181636, 6161.654, 15.3992
5111, 232460, 6161.592, 15.3990
5112, 289323, 6161.531, 15.3989
5113, 330144, 6161.470, 15.3987
5114, 350824, 6161.409, 15.3986
5115, 360646, 6161.348, 15.3984
5116, 362725, 6161.287, 15.3982
5117, 353726, 6161.226, 15.3981
5118, 335573, 6161.165, 15.3979
5119, 311488, 6161.103, 15.3978
5120, 277326, 6161.042, 15.3976
5121, 233511, 6160.981, 15.3975
5122, 197549, 6160.920, 15.3973
5123, 184523, 6160.859, 15.3972
5124, 181974, 6160.798, 15.3970
5125, 168093, 6160.737, 15.3969
5126, 150460, 6160.675, 15.3967
5127, 158164, 6160.614, 15.3966
5128, 193639, 6160.553, 15.3964
5129, 223331, 6160.492, 15.3963
5130, 226849, 6160.431, 15.3961
5131, 226755, 6160.370, 15.3960
5132, 250963, 6160.309, 15.3958
5133, 287964, 6160.248, 15.3957
5134, 302896, 6160.186, 15.3955
5135, 284427, 6160.125, 15.3953
5136, 252842, 6160.064, 15.3952
5137, 229372, 6160.003, 15.3950
5138, 218855, 6159.942, 15.3949
5139, 219298, 6159.881, 15.3947
5140, 228269, 6159.820, 15.3946
5141, 237174, 6159.758, 15.3944
5142, 233993, 6159.697, 15.3943
5143, 216559, 6159.636, 15.3941
5144, 194535, 6159.575, 15.3940
5145, 176423, 6159.514, 15.3938
5146, 161921, 6159.453, 15.3937
5147, 147603, 6159.392, 15.3935
5148, 132739, 6159.331, 15.3934
5149, 118625, 6159.269, 15.3932
5150, 108397, 6159.208, 15.3931
5151, 107360, 6159.147, 15.3929
5152, 116594, 6159.086, 15.3927
5153, 125630, 6159.025, 15.3926
5154, 119113, 6158.964, 15.3924
5155, 94341, 6158.903, 15.3923
5156, 67600, 6158.841, 15.3921
5157, 59044, 6158.780, 15.3920
5158, 72597, 6158.719, 15.3918
5159, 92730, 6158.658, 15.3917
5160, 100660, 6158.597, 15.3915
5161, 93393, 6158.536, 15.3914
5162, 87182, 6158.475, 15.3912
5163, 101581, 6158.414, 15.3911
5164, 139457, 6158.352, 15.3909
5165, 183194, 6158.291, 15.3908
5166, 210195, 6158.230, 15.3906
5167, 210773, 6158.169, 15.3905
5168, 192893, 6158.108, 15.3903
5169, 174462, 6158.047, 15.3902
5170, 171168, 6157.986, 15.3900
5171, 185051, 6157.924, 15.3898
5172, 200814, 6157.863, 15.3897
5173, 198000, 6157.802, 15.3895
5174, 171842, 6157.741, 15.3894
5175, 139603, 6157.680, 15.3892
5176, 122339, 6157.619, 15.3891
5177, 123455, 6157.558, 15.3889
5178, 130066, 6157.497, 15.3888
5179, 132423, 6157.435, 15.3886
5180, 134103, 6157.374, 15.3885
5181, 141460, 6157.313, 15.3883
5182, 149629, 6157.252, 15.3882
5183, 145389, 6157.191, 15.3880
5184, 124416, 6157.130, 15.3879
5185, 101692, 6157.069, 15.3877
5186, 100085, 6157.008, 15.3876
5187, 126909, 6156.946, 15.3874
5188, 165028, 6156.885, 15.3872
5189, 191390, 6156.824, 15.3871
5190, 202768, 6156.763, 15.3869
5191, 217128, 6156.702, 15.3868
5192, 248322, 6156.641, 15.3866
5193, 285358, 6156.580, 15.3865
5194, 300697, 6156.518, 15.3863
5195, 276175, 6156.457, 15.3862
5196, 218449, 6156.396, 15.3860
5197, 153289, 6156.335, 15.3859
5198, 108867, 6156.274, 15.3857
5199, 100623, 6156.213, 15.3856
5200, 124331, 6156.152, 15.3854
5201, 160757, 6156.091, 15.3853
5202, 189476, 6156.029, 15.3851
5203, 201082, 6155.968, 15.3850
5204, 197881, 6155.907, 15.3848
5205, 185130, 6155.846, 15.3846
5206, 163844, 6155.785, 15.3845
5207, 133139, 6155.724, 15.3843
5208, 99080, 6155.663, 15.3842
5209, 77798, 6155.601, 15.3840
5210, 83344, 6155.540, 15.3839
5211, 109348, 6155.479, 15.3837
5212, 128779, 6155.418, 15.3836
5213, 120012, 6155.357, 15.3834
5214, 91683, 6155.296, 15.3833
5215, 74303, 6155.235, 15.3831
5216, 87902, 6155.174, 15.3830
5217, 125455, 6155.112, 15.3828
5218, 166657, 6155.051, 15.3827
5219, 196491, 6154.990, 15.3825
5220, 208515, 6154.929, 15.3824
5221, 204193, 6154.868, 15.3822
5222, 198111, 6154.807, 15.3821
5223, 213374, 6154.746, 15.3819
5224, 259164, 6154.684, 15.3817
5225, 316939, 6154.623, 15.3816
5226, 358210, 6154.562, 15.3814
5227, 371840, 6154.501, 15.3813
5228, 365001, 6154.440, 15.3811
5229, 343522, 6154.379, 15.3810
5230, 305761, 6154.318, 15.3808
5231, 255308, 6154.257, 15.3807
5232, 205293, 6154.195, 15.3805
5233, 165241, 6154.134, 15.3804
5234, 133606, 6154.073, 15.3802
5235, 108385, 6154.012, 15.3801
5236, 96468, 6153.951, 15.3799
5237, 105751, 6153.890, 15.3798
5238, 133618, 6153.829, 15.3796
5239, 169525, 6153.767, 15.3795
5240, 205037, 6153.706, 15.3793
5241, 235788, 6153.645, 15.3791
5242, 257385, 6153.584, 15.3790
5243, 267024, 6153.523, 15.3788
5244, 269625, 6153.462, 15.3787
5245, 277122, 6153.401, 15.3785
5246, 298545, 6153.340, 15.3784
5247, 330580, 6153.278, 15.3782
5248, 357356, 6153.217, 15.3781
5249, 360053, 6153.156, 15.3779
5250, 330551, 6153.095, 15.3778
5251, 279553, 6153.034, 15.3776
5252, 231353, 6152.973, 15.3775
5253, 208056, 6152.912, 15.3773
5254, 215970, 6152.850, 15.3772
5255, 244016, 6152.789, 15.3770
5256, 272928, 6152.728, 15.3769
5257, 288313, 6152.667, 15.3767
5258, 289997, 6152.606, 15.3766
5259, 289669, 6152.545, 15.3764
5260, 295935, 6152.484, 15.3762
5261, 302124, 6152.423, 15.3761
5262, 294524, 6152.361, 15.3759
5263, 272659, 6152.300, 15.3758
5264, 251724, 6152.239, 15.3756
5265, 239657, 6152.178, 15.3755
5266, 221980, 6152.117, 15.3753
5267, 181448, 6152.056, 15.3752
5268, 127615, 6151.995, 15.3750
5269, 91329, 6151.933, 15.3749
5270, 87895, 6151.872, 15.3747
5271, 99604, 6151.811, 15.3746
5272, 100847, 6151.750, 15.3744
5273, 87888, 6151.689, 15.3743
5274, 73264, 6151.628, 15.3741
5275, 60948, 6151.567, 15.3740
5276, 43453, 6151.506, 15.3738
5277, 21494, 6151.444, 15.3736
5278, 10887, 6151.383, 15.3735
5279, 25109, 6151.322, 15.3733
5280, 60492, 6151.261, 15.3732
5281, 102422, 6151.200, 15.3730
5282, 137418, 6151.139, 15.3729
5283, 155502, 6151.078, 15.3727
5284, 151817, 6151.016, 15.3726
5285, 135248, 6150.955, 15.3724
5286, 128336, 6150.894, 15.3723
5287, 147540, 6150.833, 15.3721
5288, 185917, 6150.772, 15.3720
5289, 223905, 6150.711, 15.3718
5290, 253957, 6150.650, 15.3717
5291, 283067, 6150.589, 15.3715
5292, 311182, 6150.527, 15.3714
5293, 321358, 6150.466, 15.3712
5294, 299828, 6150.405, 15.3711
5295, 258299, 6150.344, 15.3709
5296, 226331, 6150.283, 15.3707
5297, 222867, 6150.222, 15.3706
5298, 241828, 6150.161, 15.3704
5299, 264723, 6150.099, 15.3703
5300, 280214, 6150.038, 15.3701
5301, 289017, 6149.977, 15.3700
5302, 295377, 6149.916, 15.3698
5303, 299383, 6149.855, 15.3697
5304, 297302, 6149.794, 15.3695
5305, 286434, 6149.733, 15.3694
5306, 269025, 6149.672, 15.3692
5307, 252221, 6149.610, 15.3691
5308, 242799, 6149.549, 15.3689
5309, 239466, 6149.488, 15.3688
5310, 231379, 6149.427, 15.3686
5311, 208455, 6149.366, 15.3685
5312, 174219, 6149.305, 15.3683
5313, 144558, 6149.244, 15.3681
5314, 131515, 6149.182, 15.3680
5315, 131983, 6149.121, 15.3678
5316, 134911, 6149.060, 15.3677
5317, 134868, 6148.999, 15.3675
5318, 133766, 6148.938, 15.3674
5319, 134397, 6148.877, 15.3672
5320, 139699, 6148.816, 15.3671
5321, 154033, 6148.755, 15.3669
5322, 174429, 6148.693, 15.3668
5323, 182395, 6148.632, 15.3666
5324, 157740, 6148.571, 15.3665
5325, 104042, 6148.510, 15.3663
5326, 49425, 6148.449, 15.3662
5327, 17827, 6148.388, 15.3660
5328, 10105, 6148.327, 15.3659
5329, 17318, 6148.265, 15.3657
5330, 37130, 6148.204, 15.3656
5331, 65264, 6148.143, 15.3654
5332, 83084, 6148.082, 15.3652
5333, 71440, 6148.021, 15.3651
5334, 34048, 6147.960, 15.3649
5335, -5176, 6147.899, 15.3648
5336, -25529, 6147.838, 15.3646
5337, -20889, 6147.776, 15.3645
5338, 5554, 6147.715, 15.3643
5339, 43531, 6147.654, 15.3642
5340, 76240, 6147.593, 15.3640
5341, 94071, 6147.532, 15.3639
5342, 107453, 6147.471, 15.3637
5343, 132398, 6147.410, 15.3636
5344, 164259, 6147.348, 15.3634
5345, 181028, 6147.287, 15.3633
5346, 172984, 6147.226, 15.3631
5347, 152503, 6147.165, 15.3630
5348, 132458, 6147.104, 15.3628
5349, 113450, 6147.043, 15.3626
5350, 97814, 6146.982, 15.3625
5351, 95751, 6146.921, 15.3623
5352, 105071, 6146.859, 15.3622
5353, 102351, 6146.798, 15.3620
5354, 72886, 6146.737, 15.3619
5355, 40023, 6146.676, 15.3617
5356, 45625, 6146.615, 15.3616
5357, 102655, 6146.554, 15.3614
5358, 180033, 6146.493, 15.3613
5359, 234090, 6146.431, 15.3611
5360, 245803, 6146.370, 15.3610
5361, 228992, 6146.309, 15.3608
5362, 211712, 6146.248, 15.3607
5363, 210456, 6146.187, 15.3605
5364, 216526, 6146.126, 15.3604
5365, 207568, 6146.065, 15.3602
5366, 175039, 6146.004, 15.3601
5367, 136118, 6145.942, 15.3599
5368, 114868, 6145.881, 15.3597
5369, 118071, 6145.820, 15.3596
5370, 135173, 6145.759, 15.3594
5371, 154043, 6145.698, 15.3593
5372, 167650, 6145.637, 15.3591
5373, 172183, 6145.576, 15.3590
5374, 170788, 6145.515, 15.3588
5375, 175454, 6145.453, 15.3587
5376, 192538, 6145.392, 15.3585
5377, 207733, 6145.331, 15.3584
5378, 198360, 6145.270, 15.3582
5379, 162825, 6145.209, 15.3581
5380, 127272, 6145.148, 15.3579
5381, 119175, 6145.087, 15.3578
5382, 142300, 6145.025, 15.3576
5383, 180676, 6144.964, 15.3575
5384, 218586, 6144.903, 15.3573
5385, 250759, 6144.842, 15.3571
5386, 278526, 6144.781, 15.3570
5387, 302947, 6144.720, 15.3568
5388, 320765, 6144.659, 15.3567
5389, 324123, 6144.598, 15.3565
5390, 306200, 6144.536, 15.3564
5391, 270954, 6144.475, 15.3562
5392, 237047, 6144.414, 15.3561
5393, 227877, 6144.353, 15.3559
5394, 252887, 6144.292, 15.3558
5395, 297045, 6144.231, 15.3556
5396, 332146, 6144.170, 15.3555
5397, 342575, 6144.108, 15.3553
5398, 337643, 6144.047, 15.3552
5399, 333474, 6143.986, 15.3550
5400, 327081, 6143.925, 15.3549
5401, 300194, 6143.864, 15.3547
5402, 249386, 6143.803, 15.3546
5403, 197585, 6143.742, 15.3544
5404, 167935, 6143.681, 15.3542
5405, 158514, 6143.619, 15.3541
5406, 153530, 6143.558, 15.3539
5407, 147689, 6143.497, 15.3538
5408, 143604, 6143.436, 15.3536
5409, 133423, 6143.375, 15.3535
5410, 104010, 6143.314, 15.3533
5411, 61190, 6143.253, 15.3532
5412, 31079, 6143.191, 15.3530
5413, 31870, 6143.130, 15.3529
5414, 56534, 6143.069, 15.3527
5415, 87053, 6143.008, 15.3526
5416, 112760, 6142.947, 15.3524
5417, 129230, 6142.886, 15.3523
5418, 132697, 6142.825, 15.3521
5419, 126174, 6142.764, 15.3520
5420, 122875, 6142.702, 15.3518
5421, 132895, 6142.641, 15.3516
5422, 150337, 6142.580, 15.3515
5423, 161397, 6142.519, 15.3513
5424, 161725, 6142.458, 15.3512
5425, 158640, 6142.397, 15.3510
5426, 158762, 6142.336, 15.3509
5427, 160695, 6142.274, 15.3507
5428, 159550, 6142.213, 15.3506
5429, 153177, 6142.152, 15.3504
5430, 143355, 6142.091, 15.3503
5431, 134457, 6142.030, 15.3501
5432, 131578, 6141.969, 15.3500
5433, 137183, 6141.908, 15.3498
5434, 148126, 6141.847, 15.3497
5435, 156695, 6141.785, 15.3495
5436, 156229, 6141.724, 15.3494
5437, 147858, 6141.663, 15.3492
5438, 142369, 6141.602, 15.3491
5439, 152093, 6141.541, 15.3489
5440, 177470, 6141.480, 15.3487
5441, 203750, 6141.419, 15.3486
5442, 215368, 6141.357, 15.3484
5443, 212388, 6141.296, 15.3483
5444, 208369, 6141.235, 15.3481
5445, 213500, 6141.174, 15.3480
5446, 225506, 6141.113, 15.3478
5447, 236586, 6141.052, 15.3477
5448, 242886, 6140.991, 15.3475
5449, 246010, 6140.930, 15.3474
5450, 250528, 6140.868, 15.3472
5451, 261075, 6140.807, 15.3471
5452, 277059, 6140.746, 15.3469
5453, 289598, 6140.685, 15.3468
5454, 288956, 6140.624, 15.3466
5455, 275954, 6140.563, 15.3465
5456, 261383, 6140.502, 15.3463
5457, 254660, 6140.440, 15.3461
5458, 258760, 6140.379, 15.3460
5459, 274150, 6140.318, 15.3458
5460, 296966, 6140.257, 15.3457
5461, 311228, 6140.196, 15.3455
5462, 295012, 6140.135, 15.3454
5463, 243324, 6140.074, 15.3452
5464, 179436, 6140.013, 15.3451
5465, 136208, 6139.951, 15.3449
5466, 128153, 6139.890, 15.3448
5467, 144080, 6139.829, 15.3446
5468, 160420, 6139.768, 15.3445
5469, 156675, 6139.707, 15.3443
5470, 125657, 6139.646, 15.3442
5471, 78998, 6139.585, 15.3440
5472, 40930, 6139.523, 15.3439
5473, 28336, 6139.462, 15.3437
5474, 36238, 6139.401, 15.3436
5475, 48015, 6139.340, 15.3434
5476, 58767, 6139.279, 15.3432
5477, 81623, 6139.218, 15.3431
5478, 128836, 6139.157, 15.3429
5479, 191628, 6139.096, 15.3428
5480, 243406, 6139.034, 15.3426
5481, 263374, 6138.973, 15.3425
5482, 255808, 6138.912, 15.3423
5483, 244897, 6138.851, 15.3422
5484, 250074, 6138.790, 15.3420
5485, 267734, 6138.729, 15.3419
5486, 278630, 6138.668, 15.3417
5487, 270966, 6138.606, 15.3416
5488, 252341, 6138.545, 15.3414
5489, 240257, 6138.484, 15.3413
5490, 245497, 6138.423, 15.3411
5491, 264057, 6138.362, 15.3410
5492, 279806, 6138.301, 15.3408
5493, 275096, 6138.240, 15.3406
5494, 245299, 6138.179, 15.3405
5495, 204780, 6138.117, 15.3403
5496, 173773, 6138.056, 15.3402
5497, 159130, 6137.995, 15.3400
5498, 153404, 6137.934, 15.3399
5499, 150540, 6137.873, 15.3397
5500, 151726, 6137.812, 15.3396
5501, 154822, 6137.751, 15.3394
5502, 151419, 6137.689, 15.3393
5503, 140676, 6137.628, 15.3391
5504, 134782, 6137.567, 15.3390
5505, 142353, 6137.506, 15.3388
5506, 155953, 6137.445, 15.3387
5507, 164792, 6137.384, 15.3385
5508, 169875, 6137.323, 15.3384
5509, 175693, 6137.262, 15.3382
5510, 176758, 6137.200, 15.3381
5511, 167074, 6137.139, 15.3379
5512, 155991, 6137.078, 15.3377
5513, 157677, 6137.017, 15.3376
5514, 167479, 6136.956, 15.3374
5515, 165327, 6136.895, 15.3373
5516, 143128, 6136.834, 15.3371
5517, 113888, 6136.772, 15.3370
5518, 92548, 6136.711, 15.3368
5519, 83111, 6136.650, 15.3367
5520, 87171, 6136.589, 15.3365
5521, 107876, 6136.528, 15.3364
5522, 137555, 6136.467, 15.3362
5523, 156054, 6136.406, 15.3361
5524, 152297, 6136.345, 15.3359
5525, 137365, 6136.283, 15.3358
5526, 126350, 6136.222, 15.3356
5527, 117131, 6136.161, 15.3355
5528, 98741, 6136.100, 15.3353
5529, 72529, 6136.039, 15.3351
5530, 51104, 6135.978, 15.3350
5531, 40653, 6135.917, 15.3348
5532, 37711, 6135.855, 15.3347
5533, 41462, 6135.794, 15.3345
5534, 55550, 6135.733, 15.3344
5535, 76362, 6135.672, 15.3342
5536, 92240, 6135.611, 15.3341
5537, 99077, 6135.550, 15.3339
5538, 106868, 6135.489, 15.3338
5539, 124722, 6135.428, 15.3336
5540, 147425, 6135.366, 15.3335
5541, 164831, 6135.305, 15.3333
5542, 179020, 6135.244, 15.3332
5543, 201461, 6135.183, 15.3330
5544, 233005, 6135.122, 15.3329
5545, 256269, 6135.061, 15.3327
5546, 253776, 6135.000, 15.3326
5547, 229698, 6134.939, 15.3324
5548, 207000, 6134.877, 15.3322
5549, 202846, 6134.816, 15.3321
5550, 212435, 6134.755, 15.3319
5551, 219713, 6134.694, 15.3318
5552, 218532, 6134.633, 15.3316
5553, 215988, 6134.572, 15.3315
5554, 216170, 6134.511, 15.3313
5555, 209710, 6134.449, 15.3312
5556, 184760, 6134.388, 15.3310
5557, 143879, 6134.327, 15.3309
5558, 103913, 6134.266, 15.3307
5559, 80037, 6134.205, 15.3306
5560, 74042, 6134.144, 15.3304
5561, 77269, 6134.083, 15.3303
5562, 80041, 6134.022, 15.3301
5563, 77165, 6133.960, 15.3300
5564, 68530, 6133.899, 15.3298
5565, 57744, 6133.838, 15.3296
5566, 49826, 6133.777, 15.3295
5567, 49324, 6133.716, 15.3293
5568, 60805, 6133.655, 15.3292
5569, 89482, 6133.594, 15.3290
5570, 137114, 6133.532, 15.3289
5571, 194871, 6133.471, 15.3287
5572, 242703, 6133.410, 15.3286
5573, 260957, 6133.349, 15.3284
5574, 246025, 6133.288, 15.3283
5575, 214204, 6133.227, 15.3281
5576, 187651, 6133.166, 15.3280
5577, 174857, 6133.105, 15.3278
5578, 165498, 6133.043, 15.3277
5579, 145049, 6132.982, 15.3275
5580, 112618, 6132.921, 15.3274
5581, 82347, 6132.860, 15.3272
5582, 69287, 6132.799, 15.3271
5583, 77963, 6132.738, 15.3269
5584, 103720, 6132.677, 15.3267
5585, 138322, 6132.615, 15.3266
5586, 170830, 6132.554, 15.3264
5587, 188969, 6132.493, 15.3263
5588, 187104, 6132.432, 15.3261
5589, 172369, 6132.371, 15.3260
5590, 157688, 6132.310, 15.3258
5591, 148420, 6132.249, 15.3257
5592, 139806, 6132.188, 15.3255
5593, 127586, 6132.126, 15.3254
5594, 116531, 6132.065, 15.3252
5595, 116888, 6132.004, 15.3251
5596, 135303, 6131.943, 15.3249
5597, 169704, 6131.882, 15.3248
5598, 209285, 6131.821, 15.3246
5599, 238419, 6131.760, 15.3245
5600, 245571, 6131.698, 15.3243
5601, 232773, 6131.637, 15.3241
5602, 215093, 6131.576, 15.3240
5603, 208082, 6131.515, 15.3238
5604, 215807, 6131.454, 15.3237
5605, 230914, 6131.393, 15.3235
5606, 243088, 6131.332, 15.3234
5607, 246205, 6131.271, 15.3232
5608, 241848, 6131.209, 15.3231
5609, 239675, 6131.148, 15.3229
5610, 250351, 6131.087, 15.3228
5611, 271896, 6131.026, 15.3226
5612, 285108, 6130.965, 15.3225
5613, 270958, 6130.904, 15.3223
5614, 234825, 6130.843, 15.3222
5615, 206185, 6130.781, 15.3220
5616, 208356, 6130.720, 15.3219
5617, 232137, 6130.659, 15.3217
5618, 245909, 6130.598, 15.3216
5619, 230957, 6130.537, 15.3214
5620, 200660, 6130.476, 15.3212
5621, 183494, 6130.415, 15.3211
5622, 192462, 6130.354, 15.3209
5623, 214496, 6130.292, 15.3208
5624, 225601, 6130.231, 15.3206
5625, 211404, 6130.170, 15.3205
5626, 175462, 6130.109, 15.3203
5627, 134927, 6130.048, 15.3202
5628, 110145, 6129.987, 15.3200
5629, 112662, 6129.926, 15.3199
5630, 137846, 6129.864, 15.3197
5631, 169968, 6129.803, 15.3196
5632, 197288, 6129.742, 15.3194
5633, 221105, 6129.681, 15.3193
5634, 247896, 6129.620, 15.3191
5635, 275512, 6129.559, 15.3190
5636, 292866, 6129.498, 15.3188
5637, 293519, 6129.437, 15.3186
5638, 283711, 6129.375, 15.3185
5639, 273281, 6129.314, 15.3183
5640, 262329, 6129.253, 15.3182
5641, 242204, 6129.192, 15.3180
5642, 209141, 6129.131, 15.3179
5643, 171631, 6129.070, 15.3177
5644, 141494, 6129.009, 15.3176
5645, 120595, 6128.947, 15.3174
5646, 100800, 6128.886, 15.3173
5647, 77089, 6128.825, 15.3171
5648, 56176, 6128.764, 15.3170
5649, 49183, 6128.703, 15.3168
5650, 58948, 6128.642, 15.3167
5651, 79508, 6128.581, 15.3165
5652, 106089, 6128.520, 15.3164
5653, 137740, 6128.458, 15.3162
5654, 168337, 6128.397, 15.3161
5655, 184347, 6128.336, 15.3159
5656, 179441, 6128.275, 15.3157
5657, 165893, 6128.214, 15.3156
5658, 161335, 6128.153, 15.3154
5659, 165543, 6128.092, 15.3153
5660, 159965, 6128.030, 15.3151
5661, 131453, 6127.969, 15.3150
5662, 88112, 6127.908, 15.3148
5663, 50249, 6127.847, 15.3147
5664, 34637, 6127.786, 15.3145
5665, 49699, 6127.725, 15.3144
5666, 93973, 6127.664, 15.3142
5667, 150817, 6127.603, 15.3141
5668, 193207, 6127.541, 15.3139
5669, 205522, 6127.480, 15.3138
5670, 198683, 6127.419, 15.3136
5671, 196396, 6127.358, 15.3135
5672, 209285, 6127.297, 15.3133
5673, 229535, 6127.236, 15.3131
5674, 246832, 6127.175, 15.3130
5675, 259052, 6127.113, 15.3128
5676, 267347, 6127.052, 15.3127
5677, 270722, 6126.991, 15.3125
5678, 269694, 6126.930, 15.3124
5679, 269982, 6126.869, 15.3122
5680, 278099, 6126.808, 15.3121
5681, 293459, 6126.747, 15.3119
5682, 304963, 6126.686, 15.3118
5683, 296726, 6126.624, 15.3116
5684, 262632, 6126.563, 15.3115
5685, 217302, 6126.502, 15.3113
5686, 185410, 6126.441, 15.3112
5687, 175525, 6126.380, 15.3110
5688, 173186, 6126.319, 15.3109
5689, 167127, 6126.258, 15.3107
5690, 170678, 6126.196, 15.3106
5691, 201831, 6126.135, 15.3104
5692, 249822, 6126.074, 15.3102
5693, 282112, 6126.013, 15.3101
5694, 284279, 6125.952, 15.3099
5695, 273049, 6125.891, 15.3098
5696, 266092, 6125.830, 15.3096
5697, 259535, 6125.769, 15.3095
5698, 245440, 6125.707, 15.3093
5699, 234109, 6125.646, 15.3092
5700, 243831, 6125.585, 15.3090
5701, 278140, 6125.524, 15.3089
5702, 325362, 6125.463, 15.3087
5703, 372216, 6125.402, 15.3086
5704, 406327, 6125.341, 15.3084
5705, 413792, 6125.279, 15.3083
5706, 388412, 6125.218, 15.3081
5707, 340360, 6125.157, 15.3080
5708, 286685, 6125.096, 15.3078
5709, 238379, 6125.035, 15.3076
5710, 204312, 6124.974, 15.3075
5711, 197132, 6124.913, 15.3073
5712, 219546, 6124.852, 15.3072
5713, 250044, 6124.790, 15.3070
5714, 259469, 6124.729, 15.3069
5715, 242998, 6124.668, 15.3067
5716, 223916, 6124.607, 15.3066
5717, 225849, 6124.546, 15.3064
5718, 252039, 6124.485, 15.3063
5719, 289898, 6124.424, 15.3061
5720, 321748, 6124.362, 15.3060
5721, 330091, 6124.301, 15.3058
5722, 307523, 6124.240, 15.3057
5723, 267698, 6124.179, 15.3055
5724, 235526, 6124.118, 15.3054
5725, 220063, 6124.057, 15.3052
5726, 205861, 6123.996, 15.3050
5727, 177388, 6123.935, 15.3049
5728, 143828, 6123.873, 15.3047
5729, 130959, 6123.812, 15.3046
5730, 152289, 6123.751, 15.3044
5731, 195595, 6123.690, 15.3043
5732, 237293, 6123.629, 15.3041
5733, 265107, 6123.568, 15.3040
5734, 285082, 6123.507, 15.3038
5735, 307973, 6123.446, 15.3037
5736, 331964, 6123.384, 15.3035
5737, 343683, 6123.323, 15.3034
5738, 337192, 6123.262, 15.3032
5739, 324231, 6123.201, 15.3031
5740, 318848, 6123.140, 15.3029
5741, 317979, 6123.079, 15.3028
5742, 307618, 6123.018, 15.3026
5743, 285142, 6122.956, 15.3025
5744, 263409, 6122.895, 15.3023
5745, 252309, 6122.834, 15.3021
5746, 248090, 6122.773, 15.3020
5747, 244040, 6122.712, 15.3018
5748, 241037, 6122.651, 15.3017
5749, 242284, 6122.590, 15.3015
5750, 246170, 6122.529, 15.3014
5751, 250116, 6122.467, 15.3012
5752, 254525, 6122.406, 15.3011
5753, 256939, 6122.345, 15.3009
5754, 248309, 6122.284, 15.3008
5755, 222538, 6122.223, 15.3006
5756, 187507, 6122.162, 15.3005
5757, 161280, 6122.101, 15.3003
5758, 157025, 6122.039, 15.3002
5759, 172243, 6121.978, 15.3000
5760, 190200, 6121.917, 15.2999
5761, 191508, 6121.856, 15.2997
5762, 168292, 6121.795, 15.2995
5763, 129544, 6121.734, 15.2994
5764, 92353, 6121.673, 15.2992
5765, 69927, 6121.612, 15.2991
5766, 69461, 6121.550, 15.2989
5767, 94372, 6121.489, 15.2988
5768, 139373, 6121.428, 15.2986
5769, 186381, 6121.367, 15.2985
5770, 215741, 6121.306, 15.2983
5771, 221820, 6121.245, 15.2982
5772, 210310, 6121.184, 15.2980
5773, 184257, 6121.122, 15.2979
5774, 145841, 6121.061, 15.2977
5775, 110781, 6121.000, 15.2976
5776, 104073, 6120.939, 15.2974
5777, 134547, 6120.878, 15.2973
5778, 183800, 6120.817, 15.2971
5779, 224840, 6120.756, 15.2970
5780, 242674, 6120.695, 15.2968
5781, 235977, 6120.633, 15.2966
5782, 213488, 6120.572, 15.2965
5783, 194002, 6120.511, 15.2963
5784, 194941, 6120.450, 15.2962
5785, 212485, 6120.389, 15.2960
5786, 225424, 6120.328, 15.2959
5787, 225823, 6120.267, 15.2957
5788, 230944, 6120.205, 15.2956
5789, 255197, 6120.144, 15.2954
5790, 286768, 6120.083, 15.2953
5791, 306475, 6120.022, 15.2951
5792, 314839, 6119.961, 15.2950
5793, 322198, 6119.900, 15.2948
5794, 324425, 6119.839, 15.2947
5795, 310600, 6119.778, 15.2945
5796, 287682, 6119.716, 15.2944
5797, 274309, 6119.655, 15.2942
5798, 271711, 6119.594, 15.2940
5799, 262006, 6119.533, 15.2939
5800, 236758, 6119.472, 15.2937
5801, 207713, 6119.411, 15.2936
5802, 185421, 6119.350, 15.2934
5803, 165280, 6119.288, 15.2933
5804, 141407, 6119.227, 15.2931
5805, 119330, 6119.166, 15.2930
5806, 106805, 6119.105, 15.2928
5807, 103027, 6119.044, 15.2927
5808, 103593, 6118.983, 15.2925
5809, 106501, 6118.922, 15.2924
5810, 107615, 6118.861, 15.2922
5811, 99373, 6118.799, 15.2921
5812, 80054, 6118.738, 15.2919
5813, 57507, 6118.677, 15.2918
5814, 40421, 6118.616, 15.2916
5815, 33594, 6118.555, 15.2915
5816, 43280, 6118.494, 15.2913
5817, 75400, 6118.433, 15.2911
5818, 122813, 6118.371, 15.2910
5819, 164533, 6118.310, 15.2908
5820, 185087, 6118.249, 15.2907
5821, 188145, 6118.188, 15.2905
5822, 186672, 6118.127, 15.2904
5823, 188217, 6118.066, 15.2902
5824, 194681, 6118.005, 15.2901
5825, 205765, 6117.944, 15.2899
5826, 214134, 6117.882, 15.2898
5827, 206485, 6117.821, 15.2896
5828, 180535, 6117.760, 15.2895
5829, 154812, 6117.699, 15.2893
5830, 149842, 6117.638, 15.2892
5831, 162440, 6117.577, 15.2890
5832, 169493, 6117.516, 15.2889
5833, 157229, 6117.454, 15.2887
5834, 137940, 6117.393, 15.2885
5835, 135556, 6117.332, 15.2884
5836, 159451, 6117.271, 15.2882
5837, 193404, 6117.210, 15.2881
5838, 208215, 6117.149, 15.2879
5839, 188001, 6117.088, 15.2878
5840, 148384, 6117.027, 15.2876
5841, 126062, 6116.965, 15.2875
5842, 144954, 6116.904, 15.2873
5843, 193768, 6116.843, 15.2872
5844, 240395, 6116.782, 15.2870
5845, 264268, 6116.721, 15.2869
5846, 267861, 6116.660, 15.2867
5847, 260408, 6116.599, 15.2866
5848, 243093, 6116.537, 15.2864
5849, 215938, 6116.476, 15.2863
5850, 191932, 6116.415, 15.2861
5851, 194303, 6116.354, 15.2860
5852, 236067, 6116.293, 15.2858
5853, 303518, 6116.232, 15.2856
5854, 363012, 6116.171, 15.2855
5855, 387774, 6116.110, 15.2853
5856, 379565, 6116.048, 15.2852
5857, 361540, 6115.987, 15.2850
5858, 348673, 6115.926, 15.2849
5859, 330533, 6115.865, 15.2847
5860, 288700, 6115.804, 15.2846
5861, 227179, 6115.743, 15.2844
5862, 175534, 6115.682, 15.2843
5863, 159330, 6115.620, 15.2841
5864, 174806, 6115.559, 15.2840
5865, 197314, 6115.498, 15.2838
5866, 208580, 6115.437, 15.2837
5867, 208352, 6115.376, 15.2835
5868, 203308, 6115.315, 15.2834
5869, 195855, 6115.254, 15.2832
5870, 186881, 6115.193, 15.2830
5871, 180406, 6115.131, 15.2829
5872, 177841, 6115.070, 15.2827
5873, 172425, 6115.009, 15.2826
5874, 158219, 6114.948, 15.2824
5875, 143166, 6114.887, 15.2823
5876, 143878, 6114.826, 15.2821
5877, 165800, 6114.765, 15.2820
5878, 196996, 6114.703, 15.2818
5879, 224666, 6114.642, 15.2817
5880, 248327, 6114.581, 15.2815
5881, 270234, 6114.520, 15.2814
5882, 282554, 6114.459, 15.2812
5883, 276663, 6114.398, 15.2811
5884, 260994, 6114.337, 15.2809
5885, 255594, 6114.276, 15.2808
5886, 267040, 6114.214, 15.2806
5887, 279743, 6114.153, 15.2805
5888, 275914, 6114.092, 15.2803
5889, 255363, 6114.031, 15.2801
5890, 231351, 6113.970, 15.2800
5891, 214784, 6113.909, 15.2798
5892, 207484, 6113.848, 15.2797
5893, 204017, 6113.786, 15.2795
5894, 194409, 6113.725, 15.2794
5895, 171363, 6113.664, 15.2792
5896, 141609, 6113.603, 15.2791
5897, 125320, 6113.542, 15.2789
5898, 137039, 6113.481, 15.2788
5899, 169632, 6113.420, 15.2786
5900, 201824, 6113.359, 15.2785
5901, 217283, 6113.297, 15.2783
5902, 211213, 6113.236, 15.2782
5903, 185605, 6113.175, 15.2780
5904, 149445, 6113.114, 15.2779
5905, 120556, 6113.053, 15.2777
5906, 113729, 6112.992, 15.2775
5907, 123815, 6112.931, 15.2774
5908, 130408, 6112.869, 15.2772
5909, 123180, 6112.808, 15.2771
5910, 113492, 6112.747, 15.2769
5911, 115382, 6112.686, 15.2768
5912, 124203, 6112.625, 15.2766
5913, 123954, 6112.564, 15.2765
5914, 110598, 6112.503, 15.2763
5915, 96340, 6112.442, 15.2762
5916, 90502, 6112.380, 15.2760
5917, 86649, 6112.319, 15.2759
5918, 73416, 6112.258, 15.2757
5919, 51797, 6112.197, 15.2756
5920, 36032, 6112.136, 15.2754
5921, 40017, 6112.075, 15.2753
5922, 66345, 6112.014, 15.2751
5923, 105667, 6111.953, 15.2750
5924, 142572, 6111.891, 15.2748
5925, 164072, 6111.830, 15.2746
5926, 166771, 6111.769, 15.2745
5927, 155461, 6111.708, 15.2743
5928, 133398, 6111.647, 15.2742
5929, 98595, 6111.586, 15.2740
5930, 54637, 6111.525, 15.2739
5931, 19167, 6111.463, 15.2737
5932, 10038, 6111.402, 15.2736
5933, 22954, 6111.341, 15.2734
5934, 34642, 6111.280, 15.2733
5935, 31769, 6111.219, 15.2731
5936, 24933, 6111.158, 15.2730
5937, 27128, 6111.097, 15.2728
5938, 31280, 6111.036, 15.2727
5939, 23084, 6110.974, 15.2725
5940, 8047, 6110.913, 15.2724
5941, 7707, 6110.852, 15.2722
5942, 29784, 6110.791, 15.2720
5943, 59156, 6110.730, 15.2719
5944, 82109, 6110.669, 15.2717
5945, 103206, 6110.608, 15.2716
5946, 129332, 6110.546, 15.2714
5947, 150801, 6110.485, 15.2713
5948, 152597, 6110.424, 15.2711
5949, 137790, 6110.363, 15.2710
5950, 125370, 6110.302, 15.2708
5951, 125439, 6110.241, 15.2707
5952, 127665, 6110.180, 15.2705
5953, 116566, 6110.119, 15.2704
5954, 90707, 6110.057, 15.2702
5955, 64380, 6109.996, 15.2701
5956, 55676, 6109.935, 15.2699
5957, 74557, 6109.874, 15.2698
5958, 116966, 6109.813, 15.2696
5959, 166262, 6109.752, 15.2695
5960, 201976, 6109.691, 15.2693
5961, 210541, 6109.629, 15.2691
5962, 191004, 6109.568, 15.2690
5963, 155675, 6109.507, 15.2688
5964, 128230, 6109.446, 15.2687
5965, 134820, 6109.385, 15.2685
5966, 185953, 6109.324, 15.2684
5967, 264351, 6109.263, 15.2682
5968, 337922, 6109.202, 15.2681
5969, 389173, 6109.140, 15.2679
5970, 426698, 6109.079, 15.2678
5971, 463487, 6109.018, 15.2676
5972, 491193, 6108.957, 15.2675
5973, 486740, 6108.896, 15.2673
5974, 443509, 6108.835, 15.2672
5975, 384298, 6108.774, 15.2670
5976, 337729, 6108.712, 15.2669
5977, 309871, 6108.651, 15.2667
5978, 287305, 6108.590, 15.2665
5979, 261947, 6108.529, 15.2664
5980, 239730, 6108.468, 15.2662
5981, 224368, 6108.407, 15.2661
5982, 206326, 6108.346, 15.2659
5983, 176202, 6108.285, 15.2658
5984, 141051, 6108.223, 15.2656
5985, 117355, 6108.162, 15.2655
5986, 111111, 6108.101, 15.2653
5987, 113948, 6108.040, 15.2652
5988, 117549, 6107.979, 15.2650
5989, 122952, 6107.918, 15.2649
5990, 134637, 6107.857, 15.2647
5991, 153144, 6107.795, 15.2646
5992, 175513, 6107.734, 15.2644
5993, 196208, 6107.673, 15.2643
5994, 205260, 6107.612, 15.2641
5995, 192607, 6107.551, 15.2640
5996, 159073, 6107.490, 15.2638
5997, 118593, 6107.429, 15.2636
5998, 85464, 6107.368, 15.2635
5999, 63218, 6107.306, 15.2633
6000, 49672, 6107.245, 15.2632
6001, 47657, 6107.184, 15.2630
6002, 62980, 6107.123, 15.2629
6003, 92101, 6107.062, 15.2627
6004, 118359, 6107.001, 15.2626
6005, 124326, 6106.940, 15.2624
6006, 107058, 6106.878, 15.2623
6007, 79803, 6106.817, 15.2621
6008, 59142, 6106.756, 15.2620
6009, 52346, 6106.695, 15.2618
6010, 58328, 6106.634, 15.2617
6011, 77522, 6106.573, 15.2615
6012, 113222, 6106.512, 15.2614
6013, 160411, 6106.451, 15.2612
6014, 201400, 6106.389, 15.2610
6015, 221581, 6106.328, 15.2609
6016, 225927, 6106.267, 15.2607
6017, 229889, 6106.206, 15.2606
6018, 235676, 6106.145, 15.2604
6019, 230015, 6106.084, 15.2603
6020, 207719, 6106.023, 15.2601
6021, 184121, 6105.961, 15.2600
6022, 175891, 6105.900, 15.2598
6023, 178815, 6105.839, 15.2597
6024, 175102, 6105.778, 15.2595
6025, 157930, 6105.717, 15.2594
6026, 138923, 6105.656, 15.2592
6027, 133058, 6105.595, 15.2591
6028, 143891, 6105.534, 15.2589
6029, 162856, 6105.472, 15.2588
6030, 176441, 6105.411, 15.2586
6031, 173996, 6105.350, 15.2585
6032, 154361, 6105.289, 15.2583
6033, 126865, 6105.228, 15.2581
6034, 103857, 6105.167, 15.2580
6035, 92080, 6105.106, 15.2578
6036, 91125, 6105.044, 15.2577
6037, 96474, 6104.983, 15.2575
6038, 102190, 6104.922, 15.2574
6039, 105313, 6104.861, 15.2572
6040, 110927, 6104.800, 15.2571
6041, 128106, 6104.739, 15.2569
6042, 156826, 6104.678, 15.2568
6043, 184202, 6104.617, 15.2566
6044, 199286, 6104.555, 15.2565
6045, 206439, 6104.494, 15.2563
6046, 216616, 6104.433, 15.2562
6047, 229315, 6104.372, 15.2560
6048, 232390, 6104.311, 15.2559
6049, 219234, 6104.250, 15.2557
6050, 198269, 6104.189, 15.2555
6051, 183794, 6104.127, 15.2554
6052, 182232, 6104.066, 15.2552
6053, 187856, 6104.005, 15.2551
6054, 188594, 6103.944, 15.2549
6055, 177081, 6103.883, 15.2548
6056, 159436, 6103.822, 15.2546
6057, 150432, 6103.761, 15.2545
6058, 155295, 6103.700, 15.2543
6059, 159868, 6103.638, 15.2542
6060, 146354, 6103.577, 15.2540
6061, 117289, 6103.516, 15.2539
6062, 95533, 6103.455, 15.2537
6063, 98825, 6103.394, 15.2536
6064, 120562, 6103.333, 15.2534
6065, 138319, 6103.272, 15.2533
6066, 137507, 6103.210, 15.2531
6067, 124488, 6103.149, 15.2530
6068, 118160, 6103.088, 15.2528
6069, 129309, 6103.027, 15.2526
6070, 148578, 6102.966, 15.2525
6071, 157717, 6102.905, 15.2523
6072, 152756, 6102.844, 15.2522
6073, 149193, 6102.783, 15.2520
6074, 160996, 6102.721, 15.2519
6075, 183074, 6102.660, 15.2517
6076, 201684, 6102.599, 15.2516
6077, 213154, 6102.538, 15.2514
6078, 220381, 6102.477, 15.2513
6079, 217534, 6102.416, 15.2511
6080, 194687, 6102.355, 15.2510
6081, 157450, 6102.293, 15.2508
6082, 127069, 6102.232, 15.2507
6083, 117351, 6102.171, 15.2505
6084, 122567, 6102.110, 15.2504
6085, 130836, 6102.049, 15.2502
6086, 137861, 6101.988, 15.2500
6087, 143322, 6101.927, 15.2499
6088, 144584, 6101.866, 15.2497
6089, 139768, 6101.804, 15.2496
6090, 129129, 6101.743, 15.2494
6091, 110471, 6101.682, 15.2493
6092, 83390, 6101.621, 15.2491
6093, 61580, 6101.560, 15.2490
6094, 67567, 6101.499, 15.2488
6095, 105579, 6101.438, 15.2487
6096, 148604, 6101.377, 15.2485
6097, 163016, 6101.315, 15.2484
6098, 141896, 6101.254, 15.2482
6099, 107713, 6101.193, 15.2481
6100, 88129, 6101.132, 15.2479
6101, 95566, 6101.071, 15.2478
6102, 123203, 6101.010, 15.2476
6103, 151875, 6100.949, 15.2475
6104, 165405, 6100.887, 15.2473
6105, 167358, 6100.826, 15.2471
6106, 179499, 6100.765, 15.2470
6107, 217524, 6100.704, 15.2468
6108, 272827, 6100.643, 15.2467
6109, 324167, 6100.582, 15.2465
6110, 360658, 6100.521, 15.2464
6111, 384476, 6100.460, 15.2462
6112, 397037, 6100.398, 15.2461
6113, 394822, 6100.337, 15.2459
6114, 377909, 6100.276, 15.2458
6115, 352603, 6100.215, 15.2456
6116, 324728, 6100.154, 15.2455
6117, 297331, 6100.093, 15.2453
6118, 274700, 6100.032, 15.2452
6119, 261716, 6099.970, 15.2450
6120, 258395, 6099.909, 15.2449
6121, 259169, 6099.848, 15.2447
6122, 256087, 6099.787, 15.2445
6123, 239743, 6099.726, 15.2444
6124, 203438, 6099.665, 15.2442
6125, 154922, 6099.604, 15.2441
6126, 119382, 6099.543, 15.2439
6127, 119089, 6099.481, 15.2438
6128, 149791, 6099.420, 15.2436
6129, 186114, 6099.359, 15.2435
6130, 209755, 6099.298, 15.2433
6131, 222356, 6099.237, 15.2432
6132, 229986, 6099.176, 15.2430
6133, 227092, 6099.115, 15.2429
6134, 202394, 6099.053, 15.2427
6135, 154320, 6098.992, 15.2426
6136, 95042, 6098.931, 15.2424
6137, 42352, 6098.870, 15.2423
6138, 9345, 6098.809, 15.2421
6139, -2697, 6098.748, 15.2420
6140, -3532, 6098.687, 15.2418
6141, -2236, 6098.626, 15.2416
6142, 4478, 6098.564, 15.2415
6143, 27107, 6098.503, 15.2413
6144, 66343, 6098.442, 15.2412
6145, 109014, 6098.381, 15.2410
6146, 143840, 6098.320, 15.2409
6147, 173265, 6098.259, 15.2407
6148, 203308, 6098.198, 15.2406
6149, 227574, 6098.136, 15.2404
6150, 230653, 6098.075, 15.2403
6151, 207571, 6098.014, 15.2401
6152, 173370, 6097.953, 15.2400
6153, 150188, 6097.892, 15.2398
6154, 146624, 6097.831, 15.2397
6155, 151664, 6097.770, 15.2395
6156, 148486, 6097.709, 15.2394
6157, 132552, 6097.647, 15.2392
6158, 114731, 6097.586, 15.2390
6159, 107551, 6097.525, 15.2389
6160, 111873, 6097.464, 15.2387
6161, 118536, 6097.403, 15.2386
6162, 119739, 6097.342, 15.2384
6163, 115919, 6097.281, 15.2383
6164, 113939, 6097.219, 15.2381
6165, 121318, 6097.158, 15.2380
6166, 139074, 6097.097, 15.2378
6167, 156966, 6097.036, 15.2377
6168, 160106, 6096.975, 15.2375
6169, 145441, 6096.914, 15.2374
6170, 127727, 6096.853, 15.2372
6171, 122974, 6096.792, 15.2371
6172, 130280, 6096.730, 15.2369
6173, 138341, 6096.669, 15.2368
6174, 145415, 6096.608, 15.2366
6175, 160288, 6096.547, 15.2365
6176, 183843, 6096.486, 15.2363
6177, 204033, 6096.425, 15.2361
6178, 214751, 6096.364, 15.2360
6179, 228217, 6096.302, 15.2358
6180, 259105, 6096.241, 15.2357
6181, 302413, 6096.180, 15.2355
6182, 336322, 6096.119, 15.2354
6183, 345566, 6096.058, 15.2352
6184, 335850, 6095.997, 15.2351
6185, 325157, 6095.936, 15.2349
6186, 324461, 6095.875, 15.2348
6187, 328099, 6095.813, 15.2346
6188, 322548, 6095.752, 15.2345
6189, 303665, 6095.691, 15.2343
6190, 281743, 6095.630, 15.2342
6191, 267704, 6095.569, 15.2340
6192, 260040, 6095.508, 15.2339
6193, 251353, 6095.447, 15.2337
6194, 241990, 6095.385, 15.2335
6195, 237467, 6095.324, 15.2334
6196, 236754, 6095.263, 15.2332
6197, 235630, 6095.202, 15.2331
6198, 238616, 6095.141, 15.2329
6199, 251578, 6095.080, 15.2328
6200, 262502, 6095.019, 15.2326
6201, 248791, 6094.958, 15.2325
6202, 209490, 6094.896, 15.2323
6203, 171336, 6094.835, 15.2322
6204, 152605, 6094.774, 15.2320
6205, 139494, 6094.713, 15.2319
6206, 114381, 6094.652, 15.2317
6207, 91886, 6094.591, 15.2316
6208, 104642, 6094.530, 15.2314
6209, 159702, 6094.468, 15.2313
6210, 228961, 6094.407, 15.2311
6211, 280324, 6094.346, 15.2310
6212, 301467, 6094.285, 15.2308
6213, 295404, 6094.224, 15.2306
6214, 271858, 6094.163, 15.2305
6215, 246095, 6094.102, 15.2303
6216, 230272, 6094.041, 15.2302
6217, 219919, 6093.979, 15.2300
6218, 199518, 6093.918, 15.2299
6219, 164791, 6093.857, 15.2297
6220, 129672, 6093.796, 15.2296
6221, 109516, 6093.735, 15.2294
6222, 108462, 6093.674, 15.2293
6223, 125688, 6093.613, 15.2291
6224, 161568, 6093.551, 15.2290
6225, 211390, 6093.490, 15.2288
6226, 261966, 6093.429, 15.2287
6227, 300988, 6093.368, 15.2285
6228, 324852, 6093.307, 15.2284
6229, 335308, 6093.246, 15.2282
6230, 335629, 6093.185, 15.2280
6231, 331840, 6093.124, 15.2279
6232, 329038, 6093.062, 15.2277
6233, 323602, 6093.001, 15.2276
6234, 307461, 6092.940, 15.2274
6235, 282945, 6092.879, 15.2273
6236, 264305, 6092.818, 15.2271
6237, 260473, 6092.757, 15.2270
6238, 265029, 6092.696, 15.2268
6239, 267711, 6092.634, 15.2267
6240, 267043, 6092.573, 15.2265
6241, 266146, 6092.512, 15.2264
6242, 264665, 6092.451, 15.2262
6243, 261957, 6092.390, 15.2261
6244, 261903, 6092.329, 15.2259
6245, 268303, 6092.268, 15.2258
6246, 280780, 6092.207, 15.2256
6247, 299190, 6092.145, 15.2254
6248, 323933, 6092.084, 15.2253
6249, 346243, 6092.023, 15.2251
6250, 348104, 6091.962, 15.2250
6251, 322553, 6091.901, 15.2248
6252, 288431, 6091.840, 15.2247
6253, 273629, 6091.779, 15.2245
6254, 285330, 6091.717, 15.2244
6255, 305444, 6091.656, 15.2242
6256, 314152, 6091.595, 15.2241
6257, 309396, 6091.534, 15.2239
6258, 302275, 6091.473, 15.2238
6259, 300094, 6091.412, 15.2236
6260, 297572, 6091.351, 15.2235
6261, 283762, 6091.290, 15.2233
6262, 257153, 6091.228, 15.2232
6263, 232128, 6091.167, 15.2230
6264, 225326, 6091.106, 15.2229
6265, 234945, 6091.045, 15.2227
6266, 240725, 6090.984, 15.2225
6267, 227577, 6090.923, 15.2224
6268, 201379, 6090.862, 15.2222
6269, 176182, 6090.800, 15.2221
6270, 155138, 6090.739, 15.2219
6271, 134482, 6090.678, 15.2218
6272, 120064, 6090.617, 15.2216
6273, 125251, 6090.556, 15.2215
6274, 150431, 6090.495, 15.2213
6275, 175259, 6090.434, 15.2212
6276, 177472, 6090.373, 15.2210
6277, 155735, 6090.311, 15.2209
6278, 130136, 6090.250, 15.2207
6279, 121571, 6090.189, 15.2206
6280, 133568, 6090.128, 15.2204
6281, 155478, 6090.067, 15.2203
6282, 180898, 6090.006, 15.2201
6283, 215042, 6089.945, 15.2199
6284, 257949, 6089.884, 15.2198
6285, 288562, 6089.822, 15.2196
6286, 281990, 6089.761, 15.2195
6287, 244408, 6089.700, 15.2193
6288, 213569, 6089.639, 15.2192
6289, 215370, 6089.578, 15.2190
6290, 233950, 6089.517, 15.2189
6291, 237521, 6089.456, 15.2187
6292, 220965, 6089.394, 15.2186
6293, 204562, 6089.333, 15.2184
6294, 198497, 6089.272, 15.2183
6295, 191135, 6089.211, 15.2181
6296, 173991, 6089.150, 15.2180
6297, 158884, 6089.089, 15.2178
6298, 162582, 6089.028, 15.2177
6299, 186615, 6088.967, 15.2175
6300, 219701, 6088.905, 15.2174
6301, 251721, 6088.844, 15.2172
6302, 279171, 6088.783, 15.2170
6303, 302890, 6088.722, 15.2169
6304, 325033, 6088.661, 15.2167
6305, 343850, 6088.600, 15.2166
6306, 349322, 6088.539, 15.2164
6307, 329736, 6088.477, 15.2163
6308, 285600, 6088.416, 15.2161
6309, 233482, 6088.355, 15.2160
6310, 194849, 6088.294, 15.2158
6311, 183304, 6088.233, 15.2157
6312, 198940, 6088.172, 15.2155
6313, 227762, 6088.111, 15.2154
6314, 248709, 6088.050, 15.2152
6315, 250582, 6087.988, 15.2151
6316, 242864, 6087.927, 15.2149
6317, 242799, 6087.866, 15.2148
6318, 253130, 6087.805, 15.2146
6319, 261518, 6087.744, 15.2144
6320, 260250, 6087.683, 15.2143
6321, 254702, 6087.622, 15.2141
6322, 251678, 6087.560, 15.2140
6323, 252176, 6087.499, 15.2138
6324, 258284, 6087.438, 15.2137
6325, 273400, 6087.377, 15.2135
6326, 289766, 6087.316, 15.2134
6327, 289614, 6087.255, 15.2132
6328, 269230, 6087.194, 15.2131
6329, 252313, 6087.133, 15.2129
6330, 267575, 6087.071, 15.2128
6331, 317579, 6087.010, 15.2126
6332, 378265, 6086.949, 15.2125
6333, 424163, 6086.888, 15.2123
6334, 445112, 6086.827, 15.2122
6335, 442910, 6086.766, 15.2120
6336, 423835, 6086.705, 15.2119
6337, 396964, 6086.643, 15.2117
6338, 372987, 6086.582, 15.2115
6339, 359972, 6086.521, 15.2114
6340, 359220, 6086.460, 15.2112
6341, 363671, 6086.399, 15.2111
6342, 361305, 6086.338, 15.2109
6343, 345559, 6086.277, 15.2108
6344, 324234, 6086.216, 15.2106
6345, 312659, 6086.154, 15.2105
6346, 315122, 6086.093, 15.2103
6347, 318207, 6086.032, 15.2102
6348, 305960, 6085.971, 15.2100
6349, 277398, 6085.910, 15.2099
6350, 246515, 6085.849, 15.2097
6351, 229641, 6085.788, 15.2096
6352, 234122, 6085.726, 15.2094
6353, 252425, 6085.665, 15.2093
6354, 264461, 6085.604, 15.2091
6355, 253378, 6085.543, 15.2089
6356, 223851, 6085.482, 15.2088
6357, 198631, 6085.421, 15.2086
6358, 193302, 6085.360, 15.2085
6359, 201361, 6085.299, 15.2083
6360, 206978, 6085.237, 15.2082
6361, 202042, 6085.176, 15.2080
6362, 184879, 6085.115, 15.2079
6363, 154337, 6085.054, 15.2077
6364, 116373, 6084.993, 15.2076
6365, 87634, 6084.932, 15.2074
6366, 79275, 6084.871, 15.2073
6367, 82386, 6084.809, 15.2071
6368, 81668, 6084.748, 15.2070
6369, 78922, 6084.687, 15.2068
6370, 89773, 6084.626, 15.2067
6371, 120076, 6084.565, 15.2065
6372, 159648, 6084.504, 15.2064
6373, 198598, 6084.443, 15.2062
6374, 234730, 6084.382, 15.2060
6375, 261957, 6084.320, 15.2059
6376, 266333, 6084.259, 15.2057
6377, 242696, 6084.198, 15.2056
6378, 207272, 6084.137, 15.2054
6379, 185024, 6084.076, 15.2053
6380, 186757, 6084.015, 15.2051
6381, 201604, 6083.954, 15.2050
6382, 208002, 6083.892, 15.2048
6383, 190019, 6083.831, 15.2047
6384, 149073, 6083.770, 15.2045
6385, 104664, 6083.709, 15.2044
6386, 80261, 6083.648, 15.2042
6387, 83965, 6083.587, 15.2041
6388, 103622, 6083.526, 15.2039
6389, 121488, 6083.465, 15.2038
6390, 129962, 6083.403, 15.2036
6391, 131193, 6083.342, 15.2034
6392, 126489, 6083.281, 15.2033
6393, 112388, 6083.220, 15.2031
6394, 86985, 6083.159, 15.2030
6395, 55731, 6083.098, 15.2028
6396, 29222, 6083.037, 15.2027
6397, 17653, 6082.975, 15.2025
6398, 28788, 6082.914, 15.2024
6399, 67067, 6082.853, 15.2022
6400, 127308, 6082.792, 15.2021
6401, 188101, 6082.731, 15.2019
6402, 220848, 6082.670, 15.2018
6403, 215396, 6082.609, 15.2016
6404, 194543, 6082.548, 15.2015
6405, 193309, 6082.486, 15.2013
6406, 222382, 6082.425, 15.2012
6407, 259664, 6082.364, 15.2010
6408, 278150, 6082.303, 15.2009
6409, 271955, 6082.242, 15.2007
6410, 252458, 6082.181, 15.2005
6411, 231431, 6082.120, 15.2004
6412, 215800, 6082.058, 15.2002
6413, 209309, 6081.997, 15.2001
6414, 209452, 6081.936, 15.1999
6415, 209049, 6081.875, 15.1998
6416, 208705, 6081.814, 15.1996
6417, 219789, 6081.753, 15.1995
6418, 245195, 6081.692, 15.1993
6419, 265553, 6081.631, 15.1992
6420, 259330, 6081.569, 15.1990
6421, 233668, 6081.508, 15.1989
6422, 220826, 6081.447, 15.1987
6423, 242081, 6081.386, 15.1986
6424, 285074, 6081.325, 15.1984
6425, 318755, 6081.264, 15.1983
6426, 323263, 6081.203, 15.1981
6427, 304047, 6081.141, 15.1979
6428, 282660, 6081.080, 15.1978
6429, 274462, 6081.019, 15.1976
6430, 272592, 6080.958, 15.1975
6431, 257393, 6080.897, 15.1973
6432, 224251, 6080.836, 15.1972
6433, 192816, 6080.775, 15.1970
6434, 180601, 6080.714, 15.1969
6435, 177981, 6080.652, 15.1967
6436, 163738, 6080.591, 15.1966
6437, 138068, 6080.530, 15.1964
6438, 122547, 6080.469, 15.1963
6439, 130306, 6080.408, 15.1961
6440, 154034, 6080.347, 15.1960
6441, 182913, 6080.286, 15.1958
6442, 212325, 6080.224, 15.1957
6443, 233769, 6080.163, 15.1955
6444, 234744, 6080.102, 15.1954
6445, 217949, 6080.041, 15.1952
6446, 206197, 6079.980, 15.1950
6447, 217428, 6079.919, 15.1949
6448, 243197, 6079.858, 15.1947
6449, 259265, 6079.797, 15.1946
6450, 250631, 6079.735, 15.1944
6451, 222382, 6079.674, 15.1943
6452, 194738, 6079.613, 15.1941
6453, 190832, 6079.552, 15.1940
6454, 218936, 6079.491, 15.1938
6455, 261437, 6079.430, 15.1937
6456, 289475, 6079.369, 15.1935
6457, 290899, 6079.308, 15.1934
6458, 274243, 6079.246, 15.1932
6459, 245758, 6079.185, 15.1931
6460, 199635, 6079.124, 15.1929
6461, 137088, 6079.063, 15.1928
6462, 78312, 6079.002, 15.1926
6463, 43655, 6078.941, 15.1924
6464, 33794, 6078.880, 15.1923
6465, 38169, 6078.818, 15.1921
6466, 51998, 6078.757, 15.1920
6467, 74419, 6078.696, 15.1918
6468, 99480, 6078.635, 15.1917
6469, 119768, 6078.574, 15.1915
6470, 131564, 6078.513, 15.1914
6471, 128911, 6078.452, 15.1912
6472, 103330, 6078.391, 15.1911
6473, 59062, 6078.329, 15.1909
6474, 17774, 6078.268, 15.1908
6475, -3333, 6078.207, 15.1906
6476, -9165, 6078.146, 15.1905
6477, -12856, 6078.085, 15.1903
6478, -15432, 6078.024, 15.1902
6479, -10568, 6077.963, 15.1900
6480, 2433, 6077.901, 15.1899
6481, 23805, 6077.840, 15.1897
6482, 58963, 6077.779, 15.1895
6483, 103279, 6077.718, 15.1894
6484, 134465, 6077.657, 15.1892
6485, 140563, 6077.596, 15.1891
6486, 144649, 6077.535, 15.1889
6487, 177274, 6077.474, 15.1888
6488, 230605, 6077.412, 15.1886
6489, 265435, 6077.351, 15.1885
6490, 261146, 6077.290, 15.1883
6491, 232808, 6077.229, 15.1882
6492, 199266, 6077.168, 15.1880
6493, 163700, 6077.107, 15.1879
6494, 132467, 6077.046, 15.1877
6495, 123924, 6076.984, 15.1876
6496, 142911, 6076.923, 15.1874
6497, 167915, 6076.862, 15.1873
6498, 180223, 6076.801, 15.1871
6499, 188763, 6076.740, 15.1869
6500, 209218, 6076.679, 15.1868
6501, 233733, 6076.618, 15.1866
6502, 240772, 6076.557, 15.1865
6503, 225002, 6076.495, 15.1863
6504, 199010, 6076.434, 15.1862
6505, 172995, 6076.373, 15.1860
6506, 151112, 6076.312, 15.1859
6507, 142097, 6076.251, 15.1857
6508, 152672, 6076.190, 15.1856
6509, 169477, 6076.129, 15.1854
6510, 165295, 6076.067, 15.1853
6511, 128694, 6076.006, 15.1851
6512, 76498, 6075.945, 15.1850
6513, 34423, 6075.884, 15.1848
6514, 16512, 6075.823, 15.1847
6515, 25519, 6075.762, 15.1845
6516, 58735, 6075.701, 15.1844
6517, 104320, 6075.640, 15.1842
6518, 141525, 6075.578, 15.1840
6519, 156377, 6075.517, 15.1839
6520, 154978, 6075.456, 15.1837
6521, 154195, 6075.395, 15.1836
6522, 161391, 6075.334, 15.1834
6523, 169171, 6075.273, 15.1833
6524, 167147, 6075.212, 15.1831
6525, 150989, 6075.150, 15.1830
6526, 120958, 6075.089, 15.1828
6527, 81530, 6075.028, 15.1827
6528, 46715, 6074.967, 15.1825
6529, 37389, 6074.906, 15.1824
6530, 63525, 6074.845, 15.1822
6531, 109967, 6074.784, 15.1821
6532, 147720, 6074.723, 15.1819
6533, 161923, 6074.661, 15.1818
6534, 164003, 6074.600, 15.1816
6535, 173740, 6074.539, 15.1814
6536, 194083, 6074.478, 15.1813
6537, 208701, 6074.417, 15.1811
6538, 202476, 6074.356, 15.1810
6539, 178726, 6074.295, 15.1808
6540, 153782, 6074.233, 15.1807
6541, 136858, 6074.172, 15.1805
6542, 119053, 6074.111, 15.1804
6543, 85025, 6074.050, 15.1802
6544, 35275, 6073.989, 15.1801
6545, -7208, 6073.928, 15.1799
6546, -16028, 6073.867, 15.1798
6547, 14641, 6073.806, 15.1796
6548, 67858, 6073.744, 15.1795
6549, 121972, 6073.683, 15.1793
6550, 164937, 6073.622, 15.1792
6551, 194352, 6073.561, 15.1790
6552, 213860, 6073.500, 15.1789
6553, 231112, 6073.439, 15.1787
6554, 250312, 6073.378, 15.1785
6555, 264355, 6073.316, 15.1784
6556, 262922, 6073.255, 15.1782
6557, 249416, 6073.194, 15.1781
6558, 237174, 6073.133, 15.1779
6559, 224924, 6073.072, 15.1778
6560, 192438, 6073.011, 15.1776
6561, 132298, 6072.950, 15.1775
6562, 72143, 6072.889, 15.1773
6563, 48053, 6072.827, 15.1772
6564, 63371, 6072.766, 15.1770
6565, 90744, 6072.705, 15.1769
6566, 109826, 6072.644, 15.1767
6567, 125336, 6072.583, 15.1766
6568, 150193, 6072.522, 15.1764
6569, 188778, 6072.461, 15.1763
6570, 237974, 6072.399, 15.1761
6571, 288651, 6072.338, 15.1759
6572, 324040, 6072.277, 15.1758
6573, 332159, 6072.216, 15.1756
6574, 323308, 6072.155, 15.1755
6575, 321161, 6072.094, 15.1753
6576, 332921, 6072.033, 15.1752
6577, 341779, 6071.972, 15.1750
6578, 331584, 6071.910, 15.1749
6579, 303941, 6071.849, 15.1747
6580, 267505, 6071.788, 15.1746
6581, 227558, 6071.727, 15.1744
6582, 192690, 6071.666, 15.1743
6583, 174337, 6071.605, 15.1741
6584, 169844, 6071.544, 15.1740
6585, 161366, 6071.482, 15.1738
6586, 142319, 6071.421, 15.1737
6587, 129954, 6071.360, 15.1735
6588, 139418, 6071.299, 15.1734
6589, 160184, 6071.238, 15.1732
6590, 173140, 6071.177, 15.1730
6591, 177746, 6071.116, 15.1729
6592, 184952, 6071.055, 15.1727
6593, 194445, 6070.993, 15.1726
6594, 198470, 6070.932, 15.1724
6595, 200065, 6070.871, 15.1723
6596, 206689, 6070.810, 15.1721
6597, 210244, 6070.749, 15.1720
6598, 194686, 6070.688, 15.1718
6599, 163256, 6070.627, 15.1717
6600, 138821, 6070.565, 15.1715
6601, 134584, 6070.504, 15.1714
6602, 141040, 6070.443, 15.1712
6603, 145140, 6070.382, 15.1711
6604, 146631, 6070.321, 15.1709
6605, 150143, 6070.260, 15.1708
6606, 154423, 6070.199, 15.1706
6607, 155940, 6070.138, 15.1704
6608, 154035, 6070.076, 15.1703
6609, 149127, 6070.015, 15.1701
6610, 144226, 6069.954, 15.1700
6611, 148283, 6069.893, 15.1698
6612, 166367, 6069.832, 15.1697
6613, 186299, 6069.771, 15.1695
6614, 189440, 6069.710, 15.1694
6615, 176944, 6069.648, 15.1692
6616, 169051, 6069.587, 15.1691
6617, 173688, 6069.526, 15.1689
6618, 174530, 6069.465, 15.1688
6619, 160854, 6069.404, 15.1686
6620, 151328, 6069.343, 15.1685
6621, 170434, 6069.282, 15.1683
6622, 212143, 6069.221, 15.1682
6623, 245880, 6069.159, 15.1680
6624, 252921, 6069.098, 15.1679
6625, 239256, 6069.037, 15.1677
6626, 216218, 6068.976, 15.1675
6627, 188947, 6068.915, 15.1674
6628, 167068, 6068.854, 15.1672
6629, 166930, 6068.793, 15.1671
6630, 191157, 6068.731, 15.1669
6631, 216951, 6068.670, 15.1668
6632, 217918, 6068.609, 15.1666
6633, 193919, 6068.548, 15.1665
6634, 169808, 6068.487, 15.1663
6635, 166571, 6068.426, 15.1662
6636, 182503, 6068.365, 15.1660
6637, 202974, 6068.304, 15.1659
6638, 219131, 6068.242, 15.1657
6639, 230894, 6068.181, 15.1656
6640, 236153, 6068.120, 15.1654
6641, 225700, 6068.059, 15.1653
6642, 192393, 6067.998, 15.1651
6643, 142904, 6067.937, 15.1649
6644, 96931, 6067.876, 15.1648
6645, 73457, 6067.815, 15.1646
6646, 77545, 6067.753, 15.1645
6647, 99976, 6067.692, 15.1643
6648, 128640, 6067.631, 15.1642
6649, 158783, 6067.570, 15.1640
6650, 190917, 6067.509, 15.1639
6651, 220191, 6067.448, 15.1637
6652, 233256, 6067.387, 15.1636
6653, 220422, 6067.325, 15.1634
6654, 188987, 6067.264, 15.1633
6655, 158455, 6067.203, 15.1631
6656, 141601, 6067.142, 15.1630
6657, 135386, 6067.081, 15.1628
6658, 131516, 6067.020, 15.1627
6659, 128681, 6066.959, 15.1625
6660, 130002, 6066.898, 15.1624
6661, 134795, 6066.836, 15.1622
6662, 139757, 6066.775, 15.1620
6663, 144218, 6066.714, 15.1619
6664, 147214, 6066.653, 15.1617
6665, 143236, 6066.592, 15.1616
6666, 130002, 6066.531, 15.1614
6667, 118965, 6066.470, 15.1613
6668, 127694, 6066.408, 15.1611
6669, 159041, 6066.347, 15.1610
6670, 195369, 6066.286, 15.1608
6671, 217063, 6066.225, 15.1607
6672, 221115, 6066.164, 15.1605
6673, 217876, 6066.103, 15.1604
6674, 214508, 6066.042, 15.1602
6675, 206919, 6065.981, 15.1601
6676, 186686, 6065.919, 15.1599
6677, 152572, 6065.858, 15.1598
6678, 114480, 6065.797, 15.1596
6679, 86281, 6065.736, 15.1594
6680, 75487, 6065.675, 15.1593
6681, 82264, 6065.614, 15.1591
6682, 107354, 6065.553, 15.1590
6683, 152597, 6065.491, 15.1588
6684, 208853, 6065.430, 15.1587
6685, 252974, 6065.369, 15.1585
6686, 268982, 6065.308, 15.1584
6687, 267677, 6065.247, 15.1582
6688, 271288, 6065.186, 15.1581
6689, 280330, 6065.125, 15.1579
6690, 272228, 6065.064, 15.1578
6691, 236230, 6065.002, 15.1576
6692, 192940, 6064.941, 15.1575
6693, 169995, 6064.880, 15.1573
6694, 171522, 6064.819, 15.1572
6695, 183151, 6064.758, 15.1570
6696, 196342, 6064.697, 15.1569
6697, 212616, 6064.636, 15.1567
6698, 229144, 6064.574, 15.1565
6699, 235638, 6064.513, 15.1564
6700, 226787, 6064.452, 15.1562
6701, 207851, 6064.391, 15.1561
6702, 186889, 6064.330, 15.1559
6703, 168927, 6064.269, 15.1558
6704, 157941, 6064.208, 15.1556
6705, 156833, 6064.147, 15.1555
6706, 163137, 6064.085, 15.1553
6707, 169491, 6064.024, 15.1552
6708, 170297, 6063.963, 15.1550
6709, 165990, 6063.902, 15.1549
6710, 161333, 6063.841, 15.1547
6711, 161058, 6063.780, 15.1546
6712, 165074, 6063.719, 15.1544
6713, 167298, 6063.657, 15.1543
6714, 163873, 6063.596, 15.1541
6715, 163323, 6063.535, 15.1539
6716, 179862, 6063.474, 15.1538
6717, 212172, 6063.413, 15.1536
6718, 239026, 6063.352, 15.1535
6719, 245248, 6063.291, 15.1533
6720, 243168, 6063.230, 15.1532
6721, 255273, 6063.168, 15.1530
6722, 281275, 6063.107, 15.1529
6723, 297685, 6063.046, 15.1527
6724, 288576, 6062.985, 15.1526
6725, 261698, 6062.924, 15.1524
6726, 232589, 6062.863, 15.1523
6727, 207351, 6062.802, 15.1521
6728, 185988, 6062.740, 15.1520
6729, 169665, 6062.679, 15.1518
6730, 156125, 6062.618, 15.1517
6731, 136254, 6062.557, 15.1515
6732, 104032, 6062.496, 15.1514
6733, 66696, 6062.435, 15.1512
6734, 40595, 6062.374, 15.1510
6735, 39814, 6062.313, 15.1509
6736, 69015, 6062.251, 15.1507
6737, 120023, 6062.190, 15.1506
6738, 172720, 6062.129, 15.1504
6739, 206956, 6062.068, 15.1503
6740, 218564, 6062.007, 15.1501
6741, 219401, 6061.946, 15.1500
6742, 220105, 6061.885, 15.1498
6743, 219443, 6061.823, 15.1497
6744, 211964, 6061.762, 15.1495
6745, 197184, 6061.701, 15.1494
6746, 178090, 6061.640, 15.1492
6747, 160080, 6061.579, 15.1491
6748, 155702, 6061.518, 15.1489
6749, 179579, 6061.457, 15.1488
6750, 230932, 6061.396, 15.1486
6751, 289453, 6061.334, 15.1484
6752, 335247, 6061.273, 15.1483
6753, 363481, 6061.212, 15.1481
6754, 372593, 6061.151, 15.1480
6755, 352748, 6061.090, 15.1478
6756, 302090, 6061.029, 15.1477
6757, 245078, 6060.968, 15.1475
6758, 214498, 6060.906, 15.1474
6759, 216643, 6060.845, 15.1472
6760, 230578, 6060.784, 15.1471
6761, 240081, 6060.723, 15.1469
6762, 246826, 6060.662, 15.1468
6763, 248950, 6060.601, 15.1466
6764, 227812, 6060.540, 15.1465
6765, 169629, 6060.479, 15.1463
6766, 89945, 6060.417, 15.1462
6767, 25291, 6060.356, 15.1460
6768, 5020, 6060.295, 15.1458
6769, 34187, 6060.234, 15.1457
6770, 92382, 6060.173, 15.1455
6771, 142406, 6060.112, 15.1454
6772, 153834, 6060.051, 15.1452
6773, 132405, 6059.989, 15.1451
6774, 118763, 6059.928, 15.1449
6775, 144492, 6059.867, 15.1448
6776, 194764, 6059.806, 15.1446
6777, 227666, 6059.745, 15.1445
6778, 224336, 6059.684, 15.1443
6779, 202547, 6059.623, 15.1442
6780, 183599, 6059.562, 15.1440
6781, 168101, 6059.500, 15.1439
6782, 150904, 6059.439, 15.1437
6783, 139699, 6059.378, 15.1436
6784, 143700, 6059.317, 15.1434
6785, 155602, 6059.256, 15.1433
6786, 161237, 6059.195, 15.1431
6787, 162107, 6059.134, 15.1429
6788, 173653, 6059.072, 15.1428
6789, 201582, 6059.011, 15.1426
6790, 231241, 6058.950, 15.1425
6791, 242057, 6058.889, 15.1423
6792, 225497, 6058.828, 15.1422
6793, 190131, 6058.767, 15.1420
6794, 157548, 6058.706, 15.1419
6795, 151869, 6058.645, 15.1417
6796, 181649, 6058.583, 15.1416
6797, 228013, 6058.522, 15.1414
6798, 258422, 6058.461, 15.1413
6799, 256964, 6058.400, 15.1411
6800, 237474, 6058.339, 15.1410
6801, 226637, 6058.278, 15.1408
6802, 240053, 6058.217, 15.1407
6803, 273423, 6058.155, 15.1405
6804, 306491, 6058.094, 15.1403
6805, 313519, 6058.033, 15.1402
6806, 282497, 6057.972, 15.1400
6807, 231813, 6057.911, 15.1399
6808, 198890, 6057.850, 15.1397
6809, 203357, 6057.789, 15.1396
6810, 227469, 6057.728, 15.1394
6811, 239733, 6057.666, 15.1393
6812, 229509, 6057.605, 15.1391
6813, 208710, 6057.544, 15.1390
6814, 188344, 6057.483, 15.1388
6815, 168882, 6057.422, 15.1387
6816, 151435, 6057.361, 15.1385
6817, 143451, 6057.300, 15.1384
6818, 149732, 6057.238, 15.1382
6819, 166027, 6057.177, 15.1381
6820, 182454, 6057.116, 15.1379
6821, 187302, 6057.055, 15.1378
6822, 171715, 6056.994, 15.1376
6823, 141334, 6056.933, 15.1374
6824, 119643, 6056.872, 15.1373
6825, 125277, 6056.811, 15.1371
6826, 146379, 6056.749, 15.1370
6827, 152973, 6056.688, 15.1368
6828, 136757, 6056.627, 15.1367
6829, 121671, 6056.566, 15.1365
6830, 129360, 6056.505, 15.1364
6831, 151393, 6056.444, 15.1362
6832, 166049, 6056.383, 15.1361
6833, 167451, 6056.322, 15.1359
6834, 163839, 6056.260, 15.1358
6835, 158041, 6056.199, 15.1356
6836, 145726, 6056.138, 15.1355
6837, 127616, 6056.077, 15.1353
6838, 110449, 6056.016, 15.1352
6839, 100070, 6055.955, 15.1350
6840, 103499, 6055.894, 15.1348
6841, 130136, 6055.832, 15.1347
6842, 177315, 6055.771, 15.1345
6843, 220975, 6055.710, 15.1344
6844, 236931, 6055.649, 15.1342
6845, 229245, 6055.588, 15.1341
6846, 222852, 6055.527, 15.1339
6847, 230106, 6055.466, 15.1338
6848, 240396, 6055.405, 15.1336
6849, 242147, 6055.343, 15.1335
6850, 236965, 6055.282, 15.1333
6851, 228247, 6055.221, 15.1332
6852, 213486, 6055.160, 15.1330
6853, 196387, 6055.099, 15.1329
6854, 192424, 6055.038, 15.1327
6855, 211318, 6054.977, 15.1326
6856, 243199, 6054.915, 15.1324
6857, 271478, 6054.854, 15.1323
6858, 291134, 6054.793, 15.1321
6859, 304858, 6054.732, 15.1319
6860, 309065, 6054.671, 15.1318
6861, 296188, 6054.610, 15.1316
6862, 268370, 6054.549, 15.1315
6863, 239036, 6054.488, 15.1313
6864, 220872, 6054.426, 15.1312
6865, 218201, 6054.365, 15.1310
6866, 229553, 6054.304, 15.1309
6867, 251217, 6054.243, 15.1307
6868, 277977, 6054.182, 15.1306
6869, 304597, 6054.121, 15.1304
6870, 327115, 6054.060, 15.1303
6871, 341439, 6053.998, 15.1301
6872, 343065, 6053.937, 15.1300
6873, 330546, 6053.876, 15.1298
6874, 307108, 6053.815, 15.1297
6875, 277764, 6053.754, 15.1295
6876, 248124, 6053.693, 15.1293
6877, 226173, 6053.632, 15.1292
6878, 218366, 6053.571, 15.1290
6879, 220668, 6053.509, 15.1289
6880, 220092, 6053.448, 15.1287
6881, 210505, 6053.387, 15.1286
6882, 201748, 6053.326, 15.1284
6883, 207064, 6053.265, 15.1283
6884, 225523, 6053.204, 15.1281
6885, 243017, 6053.143, 15.1280
6886, 247982, 6053.081, 15.1278
6887, 240994, 6053.020, 15.1277
6888, 231644, 6052.959, 15.1275
6889, 231042, 6052.898, 15.1274
6890, 245007, 6052.837, 15.1272
6891, 270124, 6052.776, 15.1271
6892, 298373, 6052.715, 15.1269
6893, 327544, 6052.654, 15.1268
6894, 361498, 6052.592, 15.1266
6895, 396833, 6052.531, 15.1264
6896, 417625, 6052.470, 15.1263
6897, 411554, 6052.409, 15.1261
6898, 385367, 6052.348, 15.1260
6899, 355797, 6052.287, 15.1258
6900, 330748, 6052.226, 15.1257
6901, 309288, 6052.164, 15.1255
6902, 294121, 6052.103, 15.1254
6903, 289956, 6052.042, 15.1252
6904, 291226, 6051.981, 15.1251
6905, 285610, 6051.920, 15.1249
6906, 271461, 6051.859, 15.1248
6907, 260201, 6051.798, 15.1246
6908, 260450, 6051.737, 15.1245
6909, 272224, 6051.675, 15.1243
6910, 297724, 6051.614, 15.1242
6911, 341368, 6051.553, 15.1240
6912, 392527, 6051.492, 15.1238
6913, 423882, 6051.431, 15.1237
6914, 419129, 6051.370, 15.1235
6915, 391808, 6051.309, 15.1234
6916, 364122, 6051.247, 15.1232
6917, 335973, 6051.186, 15.1231
6918, 290533, 6051.125, 15.1229
6919, 226529, 6051.064, 15.1228
6920, 168687, 6051.003, 15.1226
6921, 143139, 6050.942, 15.1225
6922, 152701, 6050.881, 15.1223
6923, 178775, 6050.820, 15.1222
6924, 198537, 6050.758, 15.1220
6925, 197570, 6050.697, 15.1219
6926, 175374, 6050.636, 15.1217
6927, 146229, 6050.575, 15.1216
6928, 130589, 6050.514, 15.1214
6929, 137826, 6050.453, 15.1213
6930, 155497, 6050.392, 15.1211
6931, 158624, 6050.330, 15.1209
6932, 132852, 6050.269, 15.1208
6933, 89887, 6050.208, 15.1206
6934, 58493, 6050.147, 15.1205
6935, 57455, 6050.086, 15.1203
6936, 78531, 6050.025, 15.1202
6937, 100084, 6049.964, 15.1200
6938, 114729, 6049.903, 15.1199
6939, 133470, 6049.841, 15.1197
6940, 161173, 6049.780, 15.1196
6941, 182342, 6049.719, 15.1194
6942, 181694, 6049.658, 15.1193
6943, 167610, 6049.597, 15.1191
6944, 159269, 6049.536, 15.1190
6945, 156990, 6049.475, 15.1188
6946, 145088, 6049.413, 15.1187
6947, 124364, 6049.352, 15.1185
6948, 120759, 6049.291, 15.1183
6949, 152792, 6049.230, 15.1182
6950, 205793, 6049.169, 15.1180
6951, 249805, 6049.108, 15.1179
6952, 271347, 6049.047, 15.1177
6953, 275020, 6048.986, 15.1176
6954, 263562, 6048.924, 15.1174
6955, 232992, 6048.863, 15.1173
6956, 185505, 6048.802, 15.1171
6957, 134172, 6048.741, 15.1170
6958, 93744, 6048.680, 15.1168
6959, 74257, 6048.619, 15.1167
6960, 80809, 6048.558, 15.1165
6961, 109339, 6048.496, 15.1164
6962, 143252, 6048.435, 15.1162
6963, 164103, 6048.374, 15.1161
6964, 167080, 6048.313, 15.1159
6965, 159516, 6048.252, 15.1158
6966, 146373, 6048.191, 15.1156
6967, 126963, 6048.130, 15.1154
6968, 104891, 6048.069, 15.1153
6969, 89106, 6048.007, 15.1151
6970, 82123, 6047.946, 15.1150
6971, 76984, 6047.885, 15.1148
6972, 69292, 6047.824, 15.1147
6973, 63457, 6047.763, 15.1145
6974, 63989, 6047.702, 15.1144
6975, 69798, 6047.641, 15.1142
6976, 80500, 6047.579, 15.1141
6977, 98305, 6047.518, 15.1139
6978, 118905, 6047.457, 15.1138
6979, 130724, 6047.396, 15.1136
6980, 129469, 6047.335, 15.1135
6981, 123762, 6047.274, 15.1133
6982, 119864, 6047.213, 15.1132
6983, 111706, 6047.152, 15.1130
6984, 94812, 6047.090, 15.1128
6985, 78748, 6047.029, 15.1127
6986, 73667, 6046.968, 15.1125
6987, 74166, 6046.907, 15.1124
6988, 70458, 6046.846, 15.1122
6989, 66967, 6046.785, 15.1121
6990, 73437, 6046.724, 15.1119
6991, 84635, 6046.662, 15.1118
6992, 88523, 6046.601, 15.1116
6993, 91251, 6046.540, 15.1115
6994, 112170, 6046.479, 15.1113
6995, 152059, 6046.418, 15.1112
6996, 187346, 6046.357, 15.1110
6997, 201580, 6046.296, 15.1109
6998, 202940, 6046.235, 15.1107
6999, 202101, 6046.173, 15.1106
7000, 192166, 6046.112, 15.1104
7001, 163968, 6046.051, 15.1103
7002, 125924, 6045.990, 15.1101
7003, 93598, 6045.929, 15.1099
7004, 71048, 6045.868, 15.1098
7005, 56490, 6045.807, 15.1096
7006, 54755, 6045.746, 15.1095
7007, 68002, 6045.684, 15.1093
7008, 84330, 6045.623, 15.1092
7009, 94371, 6045.562, 15.1090
7010, 111733, 6045.501, 15.1089
7011, 155906, 6045.440, 15.1087
7012, 217752, 6045.379, 15.1086
7013, 263273, 6045.318, 15.1084
7014, 273360, 6045.256, 15.1083
7015, 260778, 6045.195, 15.1081
7016, 244430, 6045.134, 15.1080
7017, 226396, 6045.073, 15.1078
7018, 202627, 6045.012, 15.1077
7019, 179604, 6044.951, 15.1075
7020, 168290, 6044.890, 15.1073
7021, 171717, 6044.829, 15.1072
7022, 187450, 6044.767, 15.1070
7023, 212464, 6044.706, 15.1069
7024, 237269, 6044.645, 15.1067
7025, 246526, 6044.584, 15.1066
7026, 237341, 6044.523, 15.1064
7027, 228552, 6044.462, 15.1063
7028, 238665, 6044.401, 15.1061
7029, 259627, 6044.339, 15.1060
7030, 265541, 6044.278, 15.1058
7031, 245428, 6044.217, 15.1057
7032, 215551, 6044.156, 15.1055
7033, 199149, 6044.095, 15.1054
7034, 204147, 6044.034, 15.1052
7035, 222232, 6043.973, 15.1051
7036, 240579, 6043.912, 15.1049
7037, 250538, 6043.850, 15.1048
7038, 251022, 6043.789, 15.1046
7039, 248117, 6043.728, 15.1044
7040, 249145, 6043.667, 15.1043
7041, 255035, 6043.606, 15.1041
7042, 259935, 6043.545, 15.1040
7043, 258792, 6043.484, 15.1038
7044, 253644, 6043.422, 15.1037
7045, 251717, 6043.361, 15.1035
7046, 257012, 6043.300, 15.1034
7047, 262457, 6043.239, 15.1032
7048, 252235, 6043.178, 15.1031
7049, 217695, 6043.117, 15.1029
7050, 172128, 6043.056, 15.1028
7051, 142093, 6042.995, 15.1026
7052, 138980, 6042.933, 15.1025
7053, 145535, 6042.872, 15.1023
7054, 137222, 6042.811, 15.1022
7055, 110989, 6042.750, 15.1020
7056, 84159, 6042.689, 15.1018
7057, 69984, 6042.628, 15.1017
7058, 66585, 6042.567, 15.1015
7059, 69468, 6042.505, 15.1014
7060, 82240, 6042.444, 15.1012
7061, 109651, 6042.383, 15.1011
7062, 147199, 6042.322, 15.1009
7063, 182464, 6042.261, 15.1008
7064, 203489, 6042.200, 15.1006
7065, 204929, 6042.139, 15.1005
7066, 190868, 6042.078, 15.1003
7067, 172562, 6042.016, 15.1002
7068, 159025, 6041.955, 15.1000
7069, 150185, 6041.894, 15.0999
7070, 143891, 6041.833, 15.0997
7071, 146079, 6041.772, 15.0996
7072, 164150, 6041.711, 15.0994
7073, 191391, 6041.650, 15.0993
7074, 210631, 6041.588, 15.0991
7075, 216430, 6041.527, 15.0989
7076, 221048, 6041.466, 15.0988
7077, 232471, 6041.405, 15.0986
7078, 239208, 6041.344, 15.0985
7079, 227227, 6041.283, 15.0983
7080, 202221, 6041.222, 15.0982
7081, 182253, 6041.161, 15.0980
7082, 174601, 6041.099, 15.0979
7083, 173706, 6041.038, 15.0977
7084, 179151, 6040.977, 15.0976
7085, 200781, 6040.916, 15.0974
7086, 242738, 6040.855, 15.0973
7087, 292400, 6040.794, 15.0971
7088, 329504, 6040.733, 15.0970
7089, 341083, 6040.671, 15.0968
7090, 326666, 6040.610, 15.0967
7091, 295140, 6040.549, 15.0965
7092, 257839, 6040.488, 15.0963
7093, 219729, 6040.427, 15.0962
7094, 177687, 6040.366, 15.0960
7095, 132345, 6040.305, 15.0959
7096, 97538, 6040.244, 15.0957
7097, 86795, 6040.182, 15.0956
7098, 90484, 6040.121, 15.0954
7099, 80249, 6040.060, 15.0953
7100, 42745, 6039.999, 15.0951
7101, -1338, 6039.938, 15.0950
7102, -20804, 6039.877, 15.0948
7103, -9246, 6039.816, 15.0947
7104, 12789, 6039.754, 15.0945
7105, 25830, 6039.693, 15.0944
7106, 30444, 6039.632, 15.0942
7107, 39365, 6039.571, 15.0941
7108, 61474, 6039.510, 15.0939
7109, 96500, 6039.449, 15.0938
7110, 137708, 6039.388, 15.0936
7111, 174525, 6039.327, 15.0934
7112, 196677, 6039.265, 15.0933
7113, 201411, 6039.204, 15.0931
7114, 196966, 6039.143, 15.0930
7115, 196621, 6039.082, 15.0928
7116, 208294, 6039.021, 15.0927
7117, 229333, 6038.960, 15.0925
7118, 250232, 6038.899, 15.0924
7119, 263069, 6038.837, 15.0922
7120, 266892, 6038.776, 15.0921
7121, 265100, 6038.715, 15.0919
7122, 258588, 6038.654, 15.0918
7123, 244792, 6038.593, 15.0916
7124, 225255, 6038.532, 15.0915
7125, 209960, 6038.471, 15.0913
7126, 207679, 6038.410, 15.0912
7127, 212354, 6038.348, 15.0910
7128, 206553, 6038.287, 15.0908
7129, 182642, 6038.226, 15.0907
7130, 155184, 6038.165, 15.0905
7131, 145852, 6038.104, 15.0904
7132, 159047, 6038.043, 15.0902
7133, 180641, 6037.982, 15.0901
7134, 199769, 6037.920, 15.0899
7135, 220089, 6037.859, 15.0898
7136, 243602, 6037.798, 15.0896
7137, 254295, 6037.737, 15.0895
7138, 232075, 6037.676, 15.0893
7139, 181054, 6037.615, 15.0892
7140, 130421, 6037.554, 15.0890
7141, 103778, 6037.493, 15.0889
7142, 98591, 6037.431, 15.0887
7143, 101227, 6037.370, 15.0886
7144, 110733, 6037.309, 15.0884
7145, 136525, 6037.248, 15.0883
7146, 178906, 6037.187, 15.0881
7147, 224738, 6037.126, 15.0879
7148, 261986, 6037.065, 15.0878
7149, 289075, 6037.003, 15.0876
7150, 309314, 6036.942, 15.0875
7151, 323694, 6036.881, 15.0873
7152, 329917, 6036.820, 15.0872
7153, 322364, 6036.759, 15.0870
7154, 293903, 6036.698, 15.0869
7155, 244917, 6036.637, 15.0867
7156, 189667, 6036.576, 15.0866
7157, 145366, 6036.514, 15.0864
7158, 115223, 6036.453, 15.0863
7159, 91181, 6036.392, 15.0861
7160, 72852, 6036.331, 15.0860
7161, 71689, 6036.270, 15.0858
7162, 93452, 6036.209, 15.0857
7163, 128387, 6036.148, 15.0855
7164, 164349, 6036.086, 15.0853
7165, 199001, 6036.025, 15.0852
7166, 232177, 6035.964, 15.0850
7167, 256584, 6035.903, 15.0849
7168, 265518, 6035.842, 15.0847
7169, 262379, 6035.781, 15.0846
7170, 254051, 6035.720, 15.0844
7171, 242497, 6035.659, 15.0843
7172, 231607, 6035.597, 15.0841
7173, 232562, 6035.536, 15.0840
7174, 248644, 6035.475, 15.0838
7175, 261167, 6035.414, 15.0837
7176, 247041, 6035.353, 15.0835
7177, 209710, 6035.292, 15.0834
7178, 178832, 6035.231, 15.0832
7179, 178360, 6035.169, 15.0831
7180, 207068, 6035.108, 15.0829
7181, 250598, 6035.047, 15.0828
7182, 297315, 6034.986, 15.0826
7183, 337082, 6034.925, 15.0824
7184, 358668, 6034.864, 15.0823
7185, 359214, 6034.803, 15.0821
7186, 348677, 6034.742, 15.0820
7187, 335362, 6034.680, 15.0818
7188, 312172, 6034.619, 15.0817
7189, 266687, 6034.558, 15.0815
7190, 203104, 6034.497, 15.0814
7191, 145992, 6034.436, 15.0812
7192, 120565, 6034.375, 15.0811
7193, 132679, 6034.314, 15.0809
7194, 167745, 6034.253, 15.0808
7195, 204780, 6034.191, 15.0806
7196, 229841, 6034.130, 15.0805
7197, 239066, 6034.069, 15.0803
7198, 234298, 6034.008, 15.0802
7199, 220541, 6033.947, 15.0800
7200, 207733, 6033.886, 15.0798
7201, 208590, 6033.825, 15.0797
7202, 227826, 6033.763, 15.0795
7203, 254198, 6033.702, 15.0794
7204, 269414, 6033.641, 15.0792
7205, 267167, 6033.580, 15.0791
7206, 259585, 6033.519, 15.0789
7207, 262278, 6033.458, 15.0788
7208, 275218, 6033.397, 15.0786
7209, 281303, 6033.336, 15.0785
7210, 264142, 6033.274, 15.0783
7211, 225884, 6033.213, 15.0782
7212, 185361, 6033.152, 15.0780
7213, 157500, 6033.091, 15.0779
7214, 138042, 6033.030, 15.0777
7215, 114162, 6032.969, 15.0776
7216, 87865, 6032.908, 15.0774
7217, 78028, 6032.846, 15.0773
7218, 95162, 6032.785, 15.0771
7219, 124390, 6032.724, 15.0769
7220, 141940, 6032.663, 15.0768
7221, 140890, 6032.602, 15.0766
7222, 130789, 6032.541, 15.0765
7223, 119007, 6032.480, 15.0763
7224, 106104, 6032.419, 15.0762
7225, 96432, 6032.357, 15.0760
7226, 98596, 6032.296, 15.0759
7227, 113582, 6032.235, 15.0757
7228, 133347, 6032.174, 15.0756
7229, 152208, 6032.113, 15.0754
7230, 169107, 6032.052, 15.0753
7231, 178241, 6031.991, 15.0751
7232, 170303, 6031.929, 15.0750
7233, 146895, 6031.868, 15.0748
7234, 122913, 6031.807, 15.0747
7235, 109897, 6031.746, 15.0745
7236, 105925, 6031.685, 15.0743
7237, 105127, 6031.624, 15.0742
7238, 106838, 6031.563, 15.0740
7239, 110410, 6031.502, 15.0739
7240, 110883, 6031.440, 15.0737
7241, 106416, 6031.379, 15.0736
7242, 102708, 6031.318, 15.0734
7243, 104784, 6031.257, 15.0733
7244, 111381, 6031.196, 15.0731
7245, 121666, 6031.135, 15.0730
7246, 139416, 6031.074, 15.0728
7247, 165257, 6031.012, 15.0727
7248, 191891, 6030.951, 15.0725
7249, 211867, 6030.890, 15.0724
7250, 223843, 6030.829, 15.0722
7251, 228654, 6030.768, 15.0721
7252, 227757, 6030.707, 15.0719
7253, 228361, 6030.646, 15.0718
7254, 239426, 6030.585, 15.0716
7255, 257970, 6030.523, 15.0714
7256, 270052, 6030.462, 15.0713
7257, 270176, 6030.401, 15.0711
7258, 267796, 6030.340, 15.0710
7259, 269026, 6030.279, 15.0708
7260, 266514, 6030.218, 15.0707
7261, 256715, 6030.157, 15.0705
7262, 252206, 6030.095, 15.0704
7263, 263298, 6030.034, 15.0702
7264, 279731, 6029.973, 15.0701
7265, 285967, 6029.912, 15.0699
7266, 284047, 6029.851, 15.0698
7267, 284148, 6029.790, 15.0696
7268, 281173, 6029.729, 15.0695
7269, 260420, 6029.668, 15.0693
7270, 222524, 6029.606, 15.0692
7271, 184626, 6029.545, 15.0690
7272, 158615, 6029.484, 15.0688
7273, 144645, 6029.423, 15.0687
7274, 143696, 6029.362, 15.0685
7275, 157889, 6029.301, 15.0684
7276, 177721, 6029.240, 15.0682
7277, 187733, 6029.178, 15.0681
7278, 188847, 6029.117, 15.0679
7279, 198142, 6029.056, 15.0678
7280, 220440, 6028.995, 15.0676
7281, 235932, 6028.934, 15.0675
7282, 225056, 6028.873, 15.0673
7283, 193822, 6028.812, 15.0672
7284, 165426, 6028.751, 15.0670
7285, 156309, 6028.689, 15.0669
7286, 169226, 6028.628, 15.0667
7287, 201057, 6028.567, 15.0666
7288, 245764, 6028.506, 15.0664
7289, 292308, 6028.445, 15.0662
7290, 328524, 6028.384, 15.0661
7291, 348381, 6028.323, 15.0659
7292, 353519, 6028.261, 15.0658
7293, 350117, 6028.200, 15.0656
7294, 346204, 6028.139, 15.0655
7295, 348421, 6028.078, 15.0653
7296, 358142, 6028.017, 15.0652
7297, 371745, 6027.956, 15.0650
7298, 384632, 6027.895, 15.0649
7299, 392433, 6027.834, 15.0647
7300, 389425, 6027.772, 15.0646
7301, 370655, 6027.711, 15.0644
7302, 336657, 6027.650, 15.0643
7303, 293453, 6027.589, 15.0641
7304, 248918, 6027.528, 15.0640
7305, 211954, 6027.467, 15.0638
7306, 191521, 6027.406, 15.0637
7307, 189562, 6027.344, 15.0635
7308, 195695, 6027.283, 15.0633
7309, 195554, 6027.222, 15.0632
7310, 185747, 6027.161, 15.0630
7311, 177004, 6027.100, 15.0629
7312, 183018, 6027.039, 15.0627
7313, 208674, 6026.978, 15.0626
7314, 245937, 6026.917, 15.0624
7315, 277029, 6026.855, 15.0623
7316, 285545, 6026.794, 15.0621
7317, 270233, 6026.733, 15.0620
7318, 245092, 6026.672, 15.0618
7319, 222507, 6026.611, 15.0617
7320, 202667, 6026.550, 15.0615
7321, 184451, 6026.489, 15.0614
7322, 176489, 6026.427, 15.0612
7323, 186732, 6026.366, 15.0611
7324, 209165, 6026.305, 15.0609
7325, 233006, 6026.244, 15.0607
7326, 256909, 6026.183, 15.0606
7327, 279551, 6026.122, 15.0604
7328, 285080, 6026.061, 15.0603
7329, 258703, 6026.000, 15.0601
7330, 213180, 6025.938, 15.0600
7331, 178315, 6025.877, 15.0598
7332, 164161, 6025.816, 15.0597
7333, 156265, 6025.755, 15.0595
7334, 149030, 6025.694, 15.0594
7335, 158733, 6025.633, 15.0592
7336, 194396, 6025.572, 15.0591
7337, 237680, 6025.510, 15.0589
7338, 265312, 6025.449, 15.0588
7339, 275225, 6025.388, 15.0586
7340, 277737, 6025.327, 15.0585
7341, 275595, 6025.266, 15.0583
7342, 266362, 6025.205, 15.0582
7343, 251875, 6025.144, 15.0580
7344, 231386, 6025.083, 15.0578
7345, 195871, 6025.021, 15.0577
7346, 142577, 6024.960, 15.0575
7347, 86381, 6024.899, 15.0574
7348, 44615, 6024.838, 15.0572
7349, 19676, 6024.777, 15.0571
7350, 7990, 6024.716, 15.0569
7351, 14420, 6024.655, 15.0568
7352, 41415, 6024.593, 15.0566
7353, 71956, 6024.532, 15.0565
7354, 81708, 6024.471, 15.0563
7355, 66208, 6024.410, 15.0562
7356, 41852, 6024.349, 15.0560
7357, 21996, 6024.288, 15.0559
7358, 6184, 6024.227, 15.0557
7359, -6975, 6024.166, 15.0556
7360, -10096, 6024.104, 15.0554
7361, 4906, 6024.043, 15.0552
7362, 35944, 6023.982, 15.0551
7363, 71056, 6023.921, 15.0549
7364, 96933, 6023.860, 15.0548
7365, 108447, 6023.799, 15.0546
7366, 112701, 6023.738, 15.0545
7367, 121150, 6023.677, 15.0543
7368, 136052, 6023.615, 15.0542
7369, 149721, 6023.554, 15.0540
7370, 157990, 6023.493, 15.0539
7371, 165190, 6023.432, 15.0537
7372, 172581, 6023.371, 15.0536
7373, 173278, 6023.310, 15.0534
7374, 164555, 6023.249, 15.0533
7375, 152717, 6023.187, 15.0531
7376, 137670, 6023.126, 15.0530
7377, 107374, 6023.065, 15.0528
7378, 61235, 6023.004, 15.0527
7379, 25898, 6022.943, 15.0525
7380, 28827, 6022.882, 15.0523
7381, 62928, 6022.821, 15.0522
7382, 95078, 6022.760, 15.0520
7383, 105394, 6022.698, 15.0519
7384, 101515, 6022.637, 15.0517
7385, 98143, 6022.576, 15.0516
7386, 100910, 6022.515, 15.0514
7387, 110144, 6022.454, 15.0513
7388, 123607, 6022.393, 15.0511
7389, 133414, 6022.332, 15.0510
7390, 133605, 6022.270, 15.0508
7391, 131161, 6022.209, 15.0507
7392, 136642, 6022.148, 15.0505
7393, 145580, 6022.087, 15.0504
7394, 144656, 6022.026, 15.0502
7395, 135462, 6021.965, 15.0501
7396, 134026, 6021.904, 15.0499
7397, 144345, 6021.843, 15.0497
7398, 151117, 6021.781, 15.0496
7399, 145032, 6021.720, 15.0494
7400, 138074, 6021.659, 15.0493
7401, 144345, 6021.598, 15.0491
7402, 159947, 6021.537, 15.0490
7403, 172280, 6021.476, 15.0488
7404, 177164, 6021.415, 15.0487
7405, 174970, 6021.353, 15.0485
7406, 159601, 6021.292, 15.0484
7407, 125452, 6021.231, 15.0482
7408, 82182, 6021.170, 15.0481
7409, 52000, 6021.109, 15.0479
7410, 51360, 6021.048, 15.0478
7411, 78002, 6020.987, 15.0476
7412, 112411, 6020.926, 15.0475
7413, 130028, 6020.864, 15.0473
7414, 118773, 6020.803, 15.0472
7415, 88984, 6020.742, 15.0470
7416, 61382, 6020.681, 15.0468
7417, 43819, 6020.620, 15.0467
7418, 28036, 6020.559, 15.0465
7419, 11295, 6020.498, 15.0464
7420, 8377, 6020.436, 15.0462
7421, 32828, 6020.375, 15.0461
7422, 75261, 6020.314, 15.0459
7423, 111926, 6020.253, 15.0458
7424, 130750, 6020.192, 15.0456
7425, 138829, 6020.131, 15.0455
7426, 146289, 6020.070, 15.0453
7427, 152424, 6020.009, 15.0452
7428, 149186, 6019.947, 15.0450
7429, 132677, 6019.886, 15.0449
7430, 109699, 6019.825, 15.0447
7431, 94850, 6019.764, 15.0446
7432, 99125, 6019.703, 15.0444
7433, 118533, 6019.642, 15.0442
7434, 136256, 6019.581, 15.0441
7435, 138325, 6019.519, 15.0439
7436, 124071, 6019.458, 15.0438
7437, 100196, 6019.397, 15.0436
7438, 72626, 6019.336, 15.0435
7439, 50429, 6019.275, 15.0433
7440, 50113, 6019.214, 15.0432
7441, 83251, 6019.153, 15.0430
7442, 139053, 6019.092, 15.0429
7443, 188717, 6019.030, 15.0427
7444, 211083, 6018.969, 15.0426
7445, 208949, 6018.908, 15.0424
7446, 197867, 6018.847, 15.0423
7447, 185530, 6018.786, 15.0421
7448, 168691, 6018.725, 15.0420
7449, 147261, 6018.664, 15.0418
7450, 132020, 6018.602, 15.0417
7451, 133422, 6018.541, 15.0415
7452, 146884, 6018.480, 15.0413
7453, 156135, 6018.419, 15.0412
7454, 151533, 6018.358, 15.0410
7455, 139280, 6018.297, 15.0409
7456, 130943, 6018.236, 15.0407
7457, 131094, 6018.175, 15.0406
7458, 140103, 6018.113, 15.0404
7459, 161164, 6018.052, 15.0403
7460, 193770, 6017.991, 15.0401
7461, 223569, 6017.930, 15.0400
7462, 231826, 6017.869, 15.0398
7463, 217737, 6017.808, 15.0397
7464, 201034, 6017.747, 15.0395
7465, 197674, 6017.685, 15.0394
7466, 201457, 6017.624, 15.0392
7467, 195970, 6017.563, 15.0391
7468, 177835, 6017.502, 15.0389
7469, 160336, 6017.441, 15.0387
7470, 157534, 6017.380, 15.0386
7471, 171505, 6017.319, 15.0384
7472, 193620, 6017.258, 15.0383
7473, 213249, 6017.196, 15.0381
7474, 225654, 6017.135, 15.0380
7475, 233865, 6017.074, 15.0378
7476, 241785, 6017.013, 15.0377
7477, 246096, 6016.952, 15.0375
7478, 240705, 6016.891, 15.0374
7479, 230321, 6016.830, 15.0372
7480, 230518, 6016.768, 15.0371
7481, 247783, 6016.707, 15.0369
7482, 266727, 6016.646, 15.0368
7483, 266320, 6016.585, 15.0366
7484, 244634, 6016.524, 15.0365
7485, 218002, 6016.463, 15.0363
7486, 198927, 6016.402, 15.0362
7487, 186497, 6016.341, 15.0360
7488, 178646, 6016.279, 15.0358
7489, 181111, 6016.218, 15.0357
7490, 198182, 6016.157, 15.0355
7491, 222439, 6016.096, 15.0354
7492, 240214, 6016.035, 15.0352
7493, 242973, 6015.974, 15.0351
7494, 229665, 6015.913, 15.0349
7495, 204257, 6015.851, 15.0348
7496, 177053, 6015.790, 15.0346
7497, 162785, 6015.729, 15.0345
7498, 168236, 6015.668, 15.0343
7499, 183322, 6015.607, 15.0342
7500, 192192, 6015.546, 15.0340
7501, 192140, 6015.485, 15.0339
7502, 192620, 6015.424, 15.0337
7503, 195182, 6015.362, 15.0336
7504, 186659, 6015.301, 15.0334
7505, 159703, 6015.240, 15.0332
7506, 130428, 6015.179, 15.0331
7507, 122092, 6015.118, 15.0329
7508, 133559, 6015.057, 15.0328
7509, 138401, 6014.996, 15.0326
7510, 120028, 6014.934, 15.0325
7511, 95459, 6014.873, 15.0323
7512, 93005, 6014.812, 15.0322
7513, 112657, 6014.751, 15.0320
7514, 123342, 6014.690, 15.0319
7515, 102141, 6014.629, 15.0317
7516, 64358, 6014.568, 15.0316
7517, 46183, 6014.507, 15.0314
7518, 64330, 6014.445, 15.0313
7519, 104344, 6014.384, 15.0311
7520, 147249, 6014.323, 15.0310
7521, 193007, 6014.262, 15.0308
7522, 248795, 6014.201, 15.0307
7523, 303838, 6014.140, 15.0305
7524, 332328, 6014.079, 15.0303
7525, 323318, 6014.017, 15.0302
7526, 294768, 6013.956, 15.0300
7527, 270786, 6013.895, 15.0299
7528, 254403, 6013.834, 15.0297
7529, 233065, 6013.773, 15.0296
7530, 204754, 6013.712, 15.0294
7531, 185044, 6013.651, 15.0293
7532, 187616, 6013.590, 15.0291
7533, 208520, 6013.528, 15.0290
7534, 233096, 6013.467, 15.0288
7535, 250902, 6013.406, 15.0287
7536, 260124, 6013.345, 15.0285
7537, 263093, 6013.284, 15.0284
7538, 261674, 6013.223, 15.0282
7539, 255287, 6013.162, 15.0281
7540, 243750, 6013.100, 15.0279
7541, 234757, 6013.039, 15.0277
7542, 243777, 6012.978, 15.0276
7543, 277714, 6012.917, 15.0274
7544, 320719, 6012.856, 15.0273
7545, 346618, 6012.795, 15.0271
7546, 344764, 6012.734, 15.0270
7547, 322732, 6012.673, 15.0268
7548, 286081, 6012.611, 15.0267
7549, 233657, 6012.550, 15.0265
7550, 177060, 6012.489, 15.0264
7551, 144993, 6012.428, 15.0262
7552, 155377, 6012.367, 15.0261
7553, 195641, 6012.306, 15.0259
7554, 241612, 6012.245, 15.0258
7555, 283026, 6012.184, 15.0256
7556, 318489, 6012.122, 15.0255
7557, 340395, 6012.061, 15.0253
7558, 343726, 6012.000, 15.0252
7559, 340086, 6011.939, 15.0250
7560, 343282, 6011.878, 15.0248
7561, 346778, 6011.817, 15.0247
7562, 334275, 6011.756, 15.0245
7563, 308060, 6011.694, 15.0244
7564, 286778, 6011.633, 15.0242
7565, 276639, 6011.572, 15.0241
7566, 264774, 6011.511, 15.0239
7567, 242878, 6011.450, 15.0238
7568, 219421, 6011.389, 15.0236
7569, 204925, 6011.328, 15.0235
7570, 200405, 6011.267, 15.0233
7571, 202731, 6011.205, 15.0232
7572, 206168, 6011.144, 15.0230
7573, 196802, 6011.083, 15.0229
7574, 162702, 6011.022, 15.0227
7575, 114248, 6010.961, 15.0226
7576, 78662, 6010.900, 15.0224
7577, 69576, 6010.839, 15.0222
7578, 77082, 6010.777, 15.0221
7579, 91311, 6010.716, 15.0219
7580, 116750, 6010.655, 15.0218
7581, 155022, 6010.594, 15.0216
7582, 191963, 6010.533, 15.0215
7583, 214307, 6010.472, 15.0213
7584, 224882, 6010.411, 15.0212
7585, 228962, 6010.350, 15.0210
7586, 219107, 6010.288, 15.0209
7587, 188228, 6010.227, 15.0207
7588, 147871, 6010.166, 15.0206
7589, 119051, 6010.105, 15.0204
7590, 110722, 6010.044, 15.0203
7591, 117387, 6009.983, 15.0201
7592, 130215, 6009.922, 15.0200
7593, 140504, 6009.860, 15.0198
7594, 141156, 6009.799, 15.0197
7595, 136600, 6009.738, 15.0195
7596, 143453, 6009.677, 15.0193
7597, 169265, 6009.616, 15.0192
7598, 197663, 6009.555, 15.0190
7599, 206482, 6009.494, 15.0189
7600, 193262, 6009.433, 15.0187
7601, 170109, 6009.371, 15.0186
7602, 141799, 6009.310, 15.0184
7603, 106050, 6009.249, 15.0183
7604, 70919, 6009.188, 15.0181
7605, 53280, 6009.127, 15.0180
7606, 58624, 6009.066, 15.0178
7607, 76502, 6009.005, 15.0177
7608, 96931, 6008.943, 15.0175
7609, 117938, 6008.882, 15.0174
7610, 136395, 6008.821, 15.0172
7611, 147295, 6008.760, 15.0171
7612, 156643, 6008.699, 15.0169
7613, 179927, 6008.638, 15.0167
7614, 218569, 6008.577, 15.0166
7615, 249104, 6008.516, 15.0164
7616, 247389, 6008.454, 15.0163
7617, 217544, 6008.393, 15.0161
7618, 186165, 6008.332, 15.0160
7619, 171475, 6008.271, 15.0158
7620, 169932, 6008.210, 15.0157
7621, 173527, 6008.149, 15.0155
7622, 186900, 6008.088, 15.0154
7623, 217902, 6008.026, 15.0152
7624, 257653, 6007.965, 15.0151
7625, 283095, 6007.904, 15.0149
7626, 281623, 6007.843, 15.0148
7627, 263245, 6007.782, 15.0146
7628, 243224, 6007.721, 15.0145
7629, 222502, 6007.660, 15.0143
7630, 194789, 6007.599, 15.0142
7631, 164411, 6007.537, 15.0140
7632, 141711, 6007.476, 15.0138
7633, 123958, 6007.415, 15.0137
7634, 98669, 6007.354, 15.0135
7635, 68632, 6007.293, 15.0134
7636, 55770, 6007.232, 15.0132
7637, 71409, 6007.171, 15.0131
7638, 96787, 6007.109, 15.0129
7639, 104561, 6007.048, 15.0128
7640, 89897, 6006.987, 15.0126
7641, 70181, 6006.926, 15.0125
7642, 63828, 6006.865, 15.0123
7643, 80331, 6006.804, 15.0122
7644, 120326, 6006.743, 15.0120
7645, 169453, 6006.682, 15.0119
7646, 198442, 6006.620, 15.0117
7647, 187157, 6006.559, 15.0116
7648, 149182, 6006.498, 15.0114
7649, 119829, 6006.437, 15.0112
7650, 118918, 6006.376, 15.0111
7651, 135643, 6006.315, 15.0109
7652, 149311, 6006.254, 15.0108
7653, 153057, 6006.192, 15.0106
7654, 155310, 6006.131, 15.0105
7655, 168365, 6006.070, 15.0103
7656, 198535, 6006.009, 15.0102
7657, 239220, 6005.948, 15.0100
7658, 270959, 6005.887, 15.0099
7659, 276118, 6005.826, 15.0097
7660, 257015, 6005.765, 15.0096
7661, 233725, 6005.703, 15.0094
7662, 221636, 6005.642, 15.0093
7663, 217358, 6005.581, 15.0091
7664, 209764, 6005.520, 15.0090
7665, 198365, 6005.459, 15.0088
7666, 193960, 6005.398, 15.0087
7667, 202904, 6005.337, 15.0085
7668, 217664, 6005.275, 15.0083
7669, 227345, 6005.214, 15.0082
7670, 235195, 6005.153, 15.0080
7671, 257773, 6005.092, 15.0079
7672, 301736, 6005.031, 15.0077
7673, 347735, 6004.970, 15.0076
7674, 368259, 6004.909, 15.0074
7675, 360328, 6004.848, 15.0073
7676, 348196, 6004.786, 15.0071
7677, 351202, 6004.725, 15.0070
7678, 361498, 6004.664, 15.0068
7679, 358633, 6004.603, 15.0067
7680, 333000, 6004.542, 15.0065
7681, 287164, 6004.481, 15.0064
7682, 228263, 6004.420, 15.0062
7683, 172118, 6004.358, 15.0061
7684, 142903, 6004.297, 15.0059
7685, 150811, 6004.236, 15.0057
7686, 174914, 6004.175, 15.0056
7687, 183765, 6004.114, 15.0054
7688, 170851, 6004.053, 15.0053
7689, 157138, 6003.992, 15.0051
7690, 162308, 6003.931, 15.0050
7691, 187660, 6003.869, 15.0048
7692, 224906, 6003.808, 15.0047
7693, 265745, 6003.747, 15.0045
7694, 300259, 6003.686, 15.0044
7695, 318563, 6003.625, 15.0042
7696, 319034, 6003.564, 15.0041
7697, 308846, 6003.503, 15.0039
7698, 296842, 6003.441, 15.0038
7699, 291998, 6003.380, 15.0036
7700, 304414, 6003.319, 15.0035
7701, 337105, 6003.258, 15.0033
7702, 378311, 6003.197, 15.0032
7703, 410522, 6003.136, 15.0030
7704, 424503, 6003.075, 15.0028
7705, 418309, 6003.014, 15.0027
7706, 392397, 6002.952, 15.0025
7707, 358807, 6002.891, 15.0024
7708, 344484, 6002.830, 15.0022
7709, 363894, 6002.769, 15.0021
7710, 391485, 6002.708, 15.0019
7711, 383082, 6002.647, 15.0018
7712, 326604, 6002.586, 15.0016
7713, 253281, 6002.524, 15.0015
7714, 197915, 6002.463, 15.0013
7715, 168324, 6002.402, 15.0012
7716, 156247, 6002.341, 15.0010
7717, 154314, 6002.280, 15.0009
7718, 152397, 6002.219, 15.0007
7719, 137449, 6002.158, 15.0006
7720, 110434, 6002.097, 15.0004
7721, 89144, 6002.035, 15.0002
7722, 83299, 6001.974, 15.0001
7723, 80612, 6001.913, 14.9999
7724, 68437, 6001.852, 14.9998
7725, 55332, 6001.791, 14.9996
7726, 58105, 6001.730, 14.9995
7727, 78203, 6001.669, 14.9993
7728, 103181, 6001.607, 14.9992
7729, 122661, 6001.546, 14.9990
7730, 132481, 6001.485, 14.9989
7731, 132630, 6001.424, 14.9987
7732, 131711, 6001.363, 14.9986
7733, 144290, 6001.302, 14.9984
7734, 173176, 6001.241, 14.9983
7735, 202803, 6001.180, 14.9981
7736, 219669, 6001.118, 14.9980
7737, 229256, 6001.057, 14.9978
7738, 242132, 6000.996, 14.9977
7739, 254427, 6000.935, 14.9975
7740, 255855, 6000.874, 14.9973
7741, 248382, 6000.813, 14.9972
7742, 242554, 6000.752, 14.9970
7743, 241819, 6000.691, 14.9969
7744, 243622, 6000.629, 14.9967
7745, 249096, 6000.568, 14.9966
7746, 257488, 6000.507, 14.9964
7747, 257019, 6000.446, 14.9963
7748, 236734, 6000.385, 14.9961
7749, 203997, 6000.324, 14.9960
7750, 176357, 6000.263, 14.9958
7751, 159453, 6000.201, 14.9957
7752, 146497, 6000.140, 14.9955
7753, 135412, 6000.079, 14.9954
7754, 130423, 6000.018, 14.9952
7755, 127942, 5999.957, 14.9951
7756, 116843, 5999.896, 14.9949
7757, 94560, 5999.835, 14.9947
7758, 70302, 5999.774, 14.9946
7759, 51637, 5999.712, 14.9944
7760, 39830, 5999.651, 14.9943
7761, 37255, 5999.590, 14.9941
7762, 44845, 5999.529, 14.9940
7763, 51855, 5999.468, 14.9938
7764, 44557, 5999.407, 14.9937
7765, 28541, 5999.346, 14.9935
7766, 26074, 5999.284, 14.9934
7767, 44777, 5999.223, 14.9932
7768, 64064, 5999.162, 14.9931
7769, 61921, 5999.101, 14.9929
7770, 41876, 5999.040, 14.9928
7771, 21479, 5998.979, 14.9926
7772, 4976, 5998.918, 14.9925
7773, -16839, 5998.857, 14.9923
7774, -44043, 5998.795, 14.9922
7775, -60449, 5998.734, 14.9920
7776, -52293, 5998.673, 14.9918
7777, -25197, 5998.612, 14.9917
7778, 1844, 5998.551, 14.9915
7779, 15723, 5998.490, 14.9914
7780, 19750, 5998.429, 14.9912
7781, 26165, 5998.367, 14.9911
7782, 39905, 5998.306, 14.9909
7783, 51998, 5998.245, 14.9908
7784, 50994, 5998.184, 14.9906
7785, 38293, 5998.123, 14.9905
7786, 26455, 5998.062, 14.9903
7787, 22993, 5998.001, 14.9902
7788, 23661, 5997.940, 14.9900
7789, 24253, 5997.878, 14.9899
7790, 31022, 5997.817, 14.9897
7791, 53335, 5997.756, 14.9896
7792, 91052, 5997.695, 14.9894
7793, 135332, 5997.634, 14.9892
7794, 178002, 5997.573, 14.9891
7795, 213688, 5997.512, 14.9889
7796, 235917, 5997.450, 14.9888
7797, 238860, 5997.389, 14.9886
7798, 222418, 5997.328, 14.9885
7799, 189642, 5997.267, 14.9883
7800, 141091, 5997.206, 14.9882
7801, 80601, 5997.145, 14.9880
7802, 27140, 5997.084, 14.9879
7803, 9039, 5997.023, 14.9877
7804, 37520, 5996.961, 14.9876
7805, 90898, 5996.900, 14.9874
7806, 133620, 5996.839, 14.9873
7807, 149018, 5996.778, 14.9871
7808, 145864, 5996.717, 14.9870
7809, 135813, 5996.656, 14.9868
7810, 118234, 5996.595, 14.9866
7811, 92740, 5996.533, 14.9865
7812, 74647, 5996.472, 14.9863
7813, 84277, 5996.411, 14.9862
7814, 123113, 5996.350, 14.9860
7815, 171059, 5996.289, 14.9859
7816, 207573, 5996.228, 14.9857
7817, 226750, 5996.167, 14.9856
7818, 231920, 5996.106, 14.9854
7819, 227492, 5996.044, 14.9853
7820, 221142, 5995.983, 14.9851
7821, 223666, 5995.922, 14.9850
7822, 237550, 5995.861, 14.9848
7823, 251215, 5995.800, 14.9847
7824, 252574, 5995.739, 14.9845
7825, 244269, 5995.678, 14.9844
7826, 238488, 5995.616, 14.9842
7827, 241630, 5995.555, 14.9841
7828, 253109, 5995.494, 14.9839
7829, 275088, 5995.433, 14.9837
7830, 310665, 5995.372, 14.9836
7831, 351176, 5995.311, 14.9834
7832, 376584, 5995.250, 14.9833
7833, 373833, 5995.189, 14.9831
7834, 348577, 5995.127, 14.9830
7835, 315537, 5995.066, 14.9828
7836, 284235, 5995.005, 14.9827
7837, 258576, 5994.944, 14.9825
7838, 243174, 5994.883, 14.9824
7839, 241364, 5994.822, 14.9822
7840, 248271, 5994.761, 14.9821
7841, 251992, 5994.699, 14.9819
7842, 242906, 5994.638, 14.9818
7843, 220483, 5994.577, 14.9816
7844, 193402, 5994.516, 14.9815
7845, 175904, 5994.455, 14.9813
7846, 180433, 5994.394, 14.9811
7847, 206808, 5994.333, 14.9810
7848, 237146, 5994.272, 14.9808
7849, 246728, 5994.210, 14.9807
7850, 224617, 5994.149, 14.9805
7851, 183355, 5994.088, 14.9804
7852, 146458, 5994.027, 14.9802
7853, 126623, 5993.966, 14.9801
7854, 117678, 5993.905, 14.9799
7855, 106974, 5993.844, 14.9798
7856, 92149, 5993.782, 14.9796
7857, 83358, 5993.721, 14.9795
7858, 90913, 5993.660, 14.9793
7859, 114045, 5993.599, 14.9792
7860, 141517, 5993.538, 14.9790
7861, 160065, 5993.477, 14.9789
7862, 162370, 5993.416, 14.9787
7863, 151680, 5993.355, 14.9786
7864, 141159, 5993.293, 14.9784
7865, 144825, 5993.232, 14.9782
7866, 165093, 5993.171, 14.9781
7867, 191259, 5993.110, 14.9779
7868, 212561, 5993.049, 14.9778
7869, 228252, 5992.988, 14.9776
7870, 239640, 5992.927, 14.9775
7871, 237664, 5992.865, 14.9773
7872, 209789, 5992.804, 14.9772
7873, 160833, 5992.743, 14.9770
7874, 116393, 5992.682, 14.9769
7875, 98461, 5992.621, 14.9767
7876, 102658, 5992.560, 14.9766
7877, 105861, 5992.499, 14.9764
7878, 92894, 5992.438, 14.9763
7879, 69603, 5992.376, 14.9761
7880, 52948, 5992.315, 14.9760
7881, 56549, 5992.254, 14.9758
7882, 85789, 5992.193, 14.9756
7883, 137603, 5992.132, 14.9755
7884, 199087, 5992.071, 14.9753
7885, 250425, 5992.010, 14.9752
7886, 275931, 5991.948, 14.9750
7887, 274721, 5991.887, 14.9749
7888, 260930, 5991.826, 14.9747
7889, 254251, 5991.765, 14.9746
7890, 267915, 5991.704, 14.9744
7891, 299538, 5991.643, 14.9743
7892, 330518, 5991.582, 14.9741
7893, 338966, 5991.521, 14.9740
7894, 318774, 5991.459, 14.9738
7895, 285124, 5991.398, 14.9737
7896, 258353, 5991.337, 14.9735
7897, 244735, 5991.276, 14.9734
7898, 236173, 5991.215, 14.9732
7899, 224098, 5991.154, 14.9731
7900, 206633, 5991.093, 14.9729
7901, 185222, 5991.031, 14.9727
7902, 164254, 5990.970, 14.9726
7903, 154265, 5990.909, 14.9724
7904, 164320, 5990.848, 14.9723
7905, 186859, 5990.787, 14.9721
7906, 199637, 5990.726, 14.9720
7907, 188668, 5990.665, 14.9718
7908, 160446, 5990.604, 14.9717
7909, 124946, 5990.542, 14.9715
7910, 78845, 5990.481, 14.9714
7911, 20369, 5990.420, 14.9712
7912, -27179, 5990.359, 14.9711
7913, -28301, 5990.298, 14.9709
7914, 23842, 5990.237, 14.9708
7915, 94949, 5990.176, 14.9706
7916, 145984, 5990.115, 14.9705
7917, 171151, 5990.053, 14.9703
7918, 190895, 5989.992, 14.9701
7919, 216495, 5989.931, 14.9700
7920, 234666, 5989.870, 14.9698
7921, 226410, 5989.809, 14.9697
7922, 192369, 5989.748, 14.9695
7923, 156962, 5989.687, 14.9694
7924, 149673, 5989.625, 14.9692
7925, 180785, 5989.564, 14.9691
7926, 232330, 5989.503, 14.9689
7927, 273281, 5989.442, 14.9688
7928, 284725, 5989.381, 14.9686
7929, 269582, 5989.320, 14.9685
7930, 241230, 5989.259, 14.9683
7931, 211330, 5989.198, 14.9682
7932, 190992, 5989.136, 14.9680
7933, 193327, 5989.075, 14.9679
7934, 223929, 5989.014, 14.9677
7935, 270047, 5988.953, 14.9676
7936, 306367, 5988.892, 14.9674
7937, 313323, 5988.831, 14.9672
7938, 288966, 5988.770, 14.9671
7939, 246877, 5988.708, 14.9669
7940, 206662, 5988.647, 14.9668
7941, 182801, 5988.586, 14.9666
7942, 176217, 5988.525, 14.9665
7943, 176380, 5988.464, 14.9663
7944, 174411, 5988.403, 14.9662
7945, 172060, 5988.342, 14.9660
7946, 174806, 5988.281, 14.9659
7947, 180167, 5988.219, 14.9657
7948, 179288, 5988.158, 14.9656
7949, 168860, 5988.097, 14.9654
7950, 155362, 5988.036, 14.9653
7951, 147035, 5987.975, 14.9651
7952, 146369, 5987.914, 14.9650
7953, 151135, 5987.853, 14.9648
7954, 158494, 5987.791, 14.9646
7955, 166680, 5987.730, 14.9645
7956, 175693, 5987.669, 14.9643
7957, 187506, 5987.608, 14.9642
7958, 203130, 5987.547, 14.9640
7959, 218322, 5987.486, 14.9639
7960, 223901, 5987.425, 14.9637
7961, 212030, 5987.364, 14.9636
7962, 183049, 5987.302, 14.9634
7963, 147328, 5987.241, 14.9633
7964, 120197, 5987.180, 14.9631
7965, 112086, 5987.119, 14.9630
7966, 121238, 5987.058, 14.9628
7967, 136598, 5986.997, 14.9627
7968, 148104, 5986.936, 14.9625
7969, 152811, 5986.874, 14.9624
7970, 152749, 5986.813, 14.9622
7971, 152490, 5986.752, 14.9621
7972, 159864, 5986.691, 14.9619
7973, 181959, 5986.630, 14.9617
7974, 215462, 5986.569, 14.9616
7975, 245826, 5986.508, 14.9614
7976, 261965, 5986.447, 14.9613
7977, 268758, 5986.385, 14.9611
7978, 279405, 5986.324, 14.9610
7979, 298011, 5986.263, 14.9608
7980, 315887, 5986.202, 14.9607
7981, 323482, 5986.141, 14.9605
7982, 319217, 5986.080, 14.9604
7983, 305932, 5986.019, 14.9602
7984, 284080, 5985.957, 14.9601
7985, 250902, 5985.896, 14.9599
7986, 204631, 5985.835, 14.9598
7987, 149575, 5985.774, 14.9596
7988, 98444, 5985.713, 14.9595
7989, 67578, 5985.652, 14.9593
7990, 66453, 5985.591, 14.9591
7991, 91776, 5985.530, 14.9590
7992, 131919, 5985.468, 14.9588
7993, 173800, 5985.407, 14.9587
7994, 205012, 5985.346, 14.9585
7995, 216593, 5985.285, 14.9584
7996, 209838, 5985.224, 14.9582
7997, 196316, 5985.163, 14.9581
7998, 185736, 5985.102, 14.9579
7999, 177677, 5985.040, 14.9578
8000, 169551, 5984.979, 14.9576
8001, 164649, 5984.918, 14.9575
8002, 162585, 5984.857, 14.9573
8003, 149231, 5984.796, 14.9572
8004, 112592, 5984.735, 14.9570
8005, 68625, 5984.674, 14.9569
8006, 54386, 5984.613, 14.9567
8007, 87826, 5984.551, 14.9566
8008, 145257, 5984.490, 14.9564
8009, 187276, 5984.429, 14.9562
8010, 199660, 5984.368, 14.9561
8011, 200258, 5984.307, 14.9559
8012, 211455, 5984.246, 14.9558
8013, 236080, 5984.185, 14.9556
8014, 259272, 5984.123, 14.9555
8015, 265701, 5984.062, 14.9553
8016, 252967, 5984.001, 14.9552
8017, 232568, 5983.940, 14.9550
8018, 219683, 5983.879, 14.9549
8019, 220042, 5983.818, 14.9547
8020, 225773, 5983.757, 14.9546
8021, 224331, 5983.696, 14.9544
8022, 210482, 5983.634, 14.9543
8023, 189232, 5983.573, 14.9541
8024, 169827, 5983.512, 14.9540
8025, 159913, 5983.451, 14.9538
8026, 164595, 5983.390, 14.9536
8027, 187051, 5983.329, 14.9535
8028, 226290, 5983.268, 14.9533
8029, 273167, 5983.206, 14.9532
8030, 311255, 5983.145, 14.9530
8031, 326891, 5983.084, 14.9529
8032, 320950, 5983.023, 14.9527
8033, 307813, 5982.962, 14.9526
8034, 299644, 5982.901, 14.9524
8035, 294353, 5982.840, 14.9523
8036, 282588, 5982.779, 14.9521
8037, 262919, 5982.717, 14.9520
8038, 243261, 5982.656, 14.9518
8039, 228741, 5982.595, 14.9517
8040, 216641, 5982.534, 14.9515
8041, 205976, 5982.473, 14.9514
8042, 204652, 5982.412, 14.9512
8043, 220388, 5982.351, 14.9511
8044, 246309, 5982.289, 14.9509
8045, 261441, 5982.228, 14.9507
8046, 249048, 5982.167, 14.9506
8047, 214864, 5982.106, 14.9504
8048, 184781, 5982.045, 14.9503
8049, 180159, 5981.984, 14.9501
8050, 194753, 5981.923, 14.9500
8051, 201922, 5981.862, 14.9498
8052, 187985, 5981.800, 14.9497
8053, 170693, 5981.739, 14.9495
8054, 176236, 5981.678, 14.9494
8055, 204324, 5981.617, 14.9492
8056, 229610, 5981.556, 14.9491
8057, 236068, 5981.495, 14.9489
8058, 234091, 5981.434, 14.9488
8059, 239033, 5981.372, 14.9486
8060, 247992, 5981.311, 14.9485
8061, 248552, 5981.250, 14.9483
8062, 240274, 5981.189, 14.9481
8063, 234331, 5981.128, 14.9480
8064, 236558, 5981.067, 14.9478
8065, 242569, 5981.006, 14.9477
8066, 247551, 5980.945, 14.9475
8067, 250555, 5980.883, 14.9474
8068, 249858, 5980.822, 14.9472
8069, 243639, 5980.761, 14.9471
8070, 235612, 5980.700, 14.9469
8071, 231289, 5980.639, 14.9468
8072, 228109, 5980.578, 14.9466
8073, 218690, 5980.517, 14.9465
8074, 205763, 5980.455, 14.9463
8075, 203209, 5980.394, 14.9462
8076, 216666, 5980.333, 14.9460
8077, 232339, 5980.272, 14.9459
8078, 234009, 5980.211, 14.9457
8079, 224766, 5980.150, 14.9456
8080, 220625, 5980.089, 14.9454
8081, 224922, 5980.028, 14.9452
8082, 221558, 5979.966, 14.9451
8083, 197075, 5979.905, 14.9449
8084, 159394, 5979.844, 14.9448
8085, 127543, 5979.783, 14.9446
8086, 109029, 5979.722, 14.9445
8087, 96146, 5979.661, 14.9443
8088, 82239, 5979.600, 14.9442
8089, 72325, 5979.538, 14.9440
8090, 75130, 5979.477, 14.9439
8091, 90574, 5979.416, 14.9437
8092, 109338, 5979.355, 14.9436
8093, 122734, 5979.294, 14.9434
8094, 130520, 5979.233, 14.9433
8095, 139614, 5979.172, 14.9431
8096, 155311, 5979.111, 14.9430
8097, 172802, 5979.049, 14.9428
8098, 179200, 5978.988, 14.9426
8099, 167409, 5978.927, 14.9425
8100, 146600, 5978.866, 14.9423
8101, 133827, 5978.805, 14.9422
8102, 135571, 5978.744, 14.9420
8103, 143184, 5978.683, 14.9419
8104, 146498, 5978.622, 14.9417
8105, 144419, 5978.560, 14.9416
8106, 140396, 5978.499, 14.9414
8107, 136038, 5978.438, 14.9413
8108, 133572, 5978.377, 14.9411
8109, 136852, 5978.316, 14.9410
8110, 144664, 5978.255, 14.9408
8111, 150776, 5978.194, 14.9407
8112, 156448, 5978.132, 14.9405
8113, 173010, 5978.071, 14.9404
8114, 202342, 5978.010, 14.9402
8115, 224354, 5977.949, 14.9401
8116, 218237, 5977.888, 14.9399
8117, 190501, 5977.827, 14.9397
8118, 166202, 5977.766, 14.9396
8119, 155496, 5977.705, 14.9394
8120, 146445, 5977.643, 14.9393
8121, 131072, 5977.582, 14.9391
8122, 118941, 5977.521, 14.9390
8123, 118836, 5977.460, 14.9388
8124, 124759, 5977.399, 14.9387
8125, 130394, 5977.338, 14.9385
8126, 142700, 5977.277, 14.9384
8127, 167813, 5977.215, 14.9382
8128, 194543, 5977.154, 14.9381
8129, 206733, 5977.093, 14.9379
8130, 204986, 5977.032, 14.9378
8131, 201753, 5976.971, 14.9376
8132, 199775, 5976.910, 14.9375
8133, 190829, 5976.849, 14.9373
8134, 174637, 5976.788, 14.9371
8135, 163905, 5976.726, 14.9370
8136, 166858, 5976.665, 14.9368
8137, 175675, 5976.604, 14.9367
8138, 176739, 5976.543, 14.9365
8139, 164430, 5976.482, 14.9364
8140, 141077, 5976.421, 14.9362
8141, 110971, 5976.360, 14.9361
8142, 80124, 5976.298, 14.9359
8143, 57214, 5976.237, 14.9358
8144, 48871, 5976.176, 14.9356
8145, 54682, 5976.115, 14.9355
8146, 68758, 5976.054, 14.9353
8147, 84865, 5975.993, 14.9352
8148, 99801, 5975.932, 14.9350
8149, 114672, 5975.871, 14.9349
8150, 133094, 5975.809, 14.9347
8151, 154928, 5975.748, 14.9346
8152, 172177, 5975.687, 14.9344
8153, 176548, 5975.626, 14.9342
8154, 172247, 5975.565, 14.9341
8155, 174337, 5975.504, 14.9339
8156, 189468, 5975.443, 14.9338
8157, 203534, 5975.381, 14.9336
8158, 196451, 5975.320, 14.9335
8159, 167905, 5975.259, 14.9333
8160, 140383, 5975.198, 14.9332
8161, 134463, 5975.137, 14.9330
8162, 147819, 5975.076, 14.9329
8163, 163148, 5975.015, 14.9327
8164, 170981, 5974.954, 14.9326
8165, 176523, 5974.892, 14.9324
8166, 185993, 5974.831, 14.9323
8167, 196017, 5974.770, 14.9321
8168, 199816, 5974.709, 14.9320
8169, 196685, 5974.648, 14.9318
8170, 190497, 5974.587, 14.9316
8171, 184710, 5974.526, 14.9315
8172, 184690, 5974.464, 14.9313
8173, 198740, 5974.403, 14.9312
8174, 227311, 5974.342, 14.9310
8175, 254377, 5974.281, 14.9309
8176, 260616, 5974.220, 14.9307
8177, 245465, 5974.159, 14.9306
8178, 225768, 5974.098, 14.9304
8179, 211432, 5974.037, 14.9303
8180, 195041, 5973.975, 14.9301
8181, 170541, 5973.914, 14.9300
8182, 148265, 5973.853, 14.9298
8183, 138997, 5973.792, 14.9297
8184, 132366, 5973.731, 14.9295
8185, 108207, 5973.670, 14.9294
8186, 68601, 5973.609, 14.9292
8187, 43013, 5973.547, 14.9291
8188, 56101, 5973.486, 14.9289
8189, 100983, 5973.425, 14.9287
8190, 150836, 5973.364, 14.9286
8191, 187815, 5973.303, 14.9284
8192, 211062, 5973.242, 14.9283
8193, 222766, 5973.181, 14.9281
8194, 221185, 5973.120, 14.9280
8195, 210946, 5973.058, 14.9278
8196, 209009, 5972.997, 14.9277
8197, 229997, 5972.936, 14.9275
8198, 267204, 5972.875, 14.9274
8199, 295691, 5972.814, 14.9272
8200, 295875, 5972.753, 14.9271
8201, 270022, 5972.692, 14.9269
8202, 235037, 5972.630, 14.9268
8203, 204774, 5972.569, 14.9266
8204, 182231, 5972.508, 14.9265
8205, 163652, 5972.447, 14.9263
8206, 144533, 5972.386, 14.9261
8207, 123737, 5972.325, 14.9260
8208, 105989, 5972.264, 14.9258
8209, 97874, 5972.203, 14.9257
8210, 97464, 5972.141, 14.9255
8211, 92692, 5972.080, 14.9254
8212, 78014, 5972.019, 14.9252
8213, 69695, 5971.958, 14.9251
8214, 93079, 5971.897, 14.9249
8215, 151560, 5971.836, 14.9248
8216, 216390, 5971.775, 14.9246
8217, 251764, 5971.713, 14.9245
8218, 245168, 5971.652, 14.9243
8219, 211926, 5971.591, 14.9242
8220, 178345, 5971.530, 14.9240
8221, 164460, 5971.469, 14.9239
8222, 174056, 5971.408, 14.9237
8223, 191989, 5971.347, 14.9236
8224, 194299, 5971.286, 14.9234
8225, 168642, 5971.224, 14.9232
8226, 125278, 5971.163, 14.9231
8227, 85859, 5971.102, 14.9229
8228, 64732, 5971.041, 14.9228
8229, 63405, 5970.980, 14.9226
8230, 76496, 5970.919, 14.9225
8231, 95716, 5970.858, 14.9223
8232, 111488, 5970.796, 14.9222
8233, 118897, 5970.735, 14.9220
8234, 122888, 5970.674, 14.9219
8235, 133334, 5970.613, 14.9217
8236, 155089, 5970.552, 14.9216
8237, 185301, 5970.491, 14.9214
8238, 218151, 5970.430, 14.9213
8239, 248480, 5970.369, 14.9211
8240, 272524, 5970.307, 14.9210
8241, 288717, 5970.246, 14.9208
8242, 297264, 5970.185, 14.9206
8243, 298154, 5970.124, 14.9205
8244, 292678, 5970.063, 14.9203
8245, 286957, 5970.002, 14.9202
8246, 287431, 5969.941, 14.9200
8247, 290264, 5969.879, 14.9199
8248, 282805, 5969.818, 14.9197
8249, 260107, 5969.757, 14.9196
8250, 231950, 5969.696, 14.9194
8251, 206982, 5969.635, 14.9193
8252, 178922, 5969.574, 14.9191
8253, 138983, 5969.513, 14.9190
8254, 95393, 5969.452, 14.9188
8255, 67788, 5969.390, 14.9187
8256, 64940, 5969.329, 14.9185
8257, 79084, 5969.268, 14.9184
8258, 99320, 5969.207, 14.9182
8259, 118280, 5969.146, 14.9181
8260, 127452, 5969.085, 14.9179
8261, 120502, 5969.024, 14.9177
8262, 104004, 5968.962, 14.9176
8263, 92947, 5968.901, 14.9174
8264, 92031, 5968.840, 14.9173
8265, 91241, 5968.779, 14.9171
8266, 82630, 5968.718, 14.9170
8267, 71125, 5968.657, 14.9168
8268, 65525, 5968.596, 14.9167
8269, 69116, 5968.535, 14.9165
8270, 82900, 5968.473, 14.9164
8271, 107506, 5968.412, 14.9162
8272, 137285, 5968.351, 14.9161
8273, 162824, 5968.290, 14.9159
8274, 183911, 5968.229, 14.9158
8275, 208461, 5968.168, 14.9156
8276, 232852, 5968.107, 14.9155
8277, 237308, 5968.045, 14.9153
8278, 211729, 5967.984, 14.9151
8279, 174631, 5967.923, 14.9150
8280, 152617, 5967.862, 14.9148
8281, 148846, 5967.801, 14.9147
8282, 145628, 5967.740, 14.9145
8283, 131839, 5967.679, 14.9144
8284, 112587, 5967.618, 14.9142
8285, 96105, 5967.556, 14.9141
8286, 87905, 5967.495, 14.9139
8287, 97251, 5967.434, 14.9138
8288, 132000, 5967.373, 14.9136
8289, 182686, 5967.312, 14.9135
8290, 225928, 5967.251, 14.9133
8291, 249907, 5967.190, 14.9132
8292, 264862, 5967.129, 14.9130
8293, 282132, 5967.067, 14.9129
8294, 295265, 5967.006, 14.9127
8295, 292474, 5966.945, 14.9126
8296, 278750, 5966.884, 14.9124
8297, 271822, 5966.823, 14.9122
8298, 278340, 5966.762, 14.9121
8299, 285573, 5966.701, 14.9119
8300, 278482, 5966.639, 14.9118
8301, 257035, 5966.578, 14.9116
8302, 233390, 5966.517, 14.9115
8303, 217102, 5966.456, 14.9113
8304, 207567, 5966.395, 14.9112
8305, 199821, 5966.334, 14.9110
8306, 194166, 5966.273, 14.9109
8307, 196953, 5966.212, 14.9107
8308, 210753, 5966.150, 14.9106
8309, 226675, 5966.089, 14.9104
8310, 231658, 5966.028, 14.9103
8311, 223680, 5965.967, 14.9101
8312, 213807, 5965.906, 14.9100
8313, 210330, 5965.845, 14.9098
8314, 206884, 5965.784, 14.9096
8315, 192235, 5965.722, 14.9095
8316, 167856, 5965.661, 14.9093
8317, 147913, 5965.600, 14.9092
8318, 142097, 5965.539, 14.9090
8319, 145117, 5965.478, 14.9089
8320, 144685, 5965.417, 14.9087
8321, 135098, 5965.356, 14.9086
8322, 121617, 5965.295, 14.9084
8323, 115920, 5965.233, 14.9083
8324, 128520, 5965.172, 14.9081
8325, 160664, 5965.111, 14.9080
8326, 200985, 5965.050, 14.9078
8327, 234238, 5964.989, 14.9077
8328, 256195, 5964.928, 14.9075
8329, 275521, 5964.867, 14.9074
8330, 297239, 5964.805, 14.9072
8331, 309872, 5964.744, 14.9070
8332, 297147, 5964.683, 14.9069
8333, 260733, 5964.622, 14.9067
8334, 221837, 5964.561, 14.9066
8335, 196943, 5964.500, 14.9064
8336, 179830, 5964.439, 14.9063
8337, 154944, 5964.378, 14.9061
8338, 124258, 5964.316, 14.9060
8339, 110114, 5964.255, 14.9058
8340, 127820, 5964.194, 14.9057
8341, 162748, 5964.133, 14.9055
8342, 182762, 5964.072, 14.9054
8343, 172655, 5964.011, 14.9052
8344, 149370, 5963.950, 14.9051
8345, 140611, 5963.888, 14.9049
8346, 154139, 5963.827, 14.9048
8347, 173966, 5963.766, 14.9046
8348, 184020, 5963.705, 14.9045
8349, 187397, 5963.644, 14.9043
8350, 199561, 5963.583, 14.9041
8351, 227938, 5963.522, 14.9040
8352, 263098, 5963.461, 14.9038
8353, 288337, 5963.399, 14.9037
8354, 294394, 5963.338, 14.9035
8355, 285502, 5963.277, 14.9034
8356, 273651, 5963.216, 14.9032
8357, 266572, 5963.155, 14.9031
8358, 259918, 5963.094, 14.9029
8359, 242718, 5963.033, 14.9028
8360, 212458, 5962.971, 14.9026
8361, 182812, 5962.910, 14.9025
8362, 173302, 5962.849, 14.9023
8363, 191787, 5962.788, 14.9022
8364, 228627, 5962.727, 14.9020
8365, 265481, 5962.666, 14.9019
8366, 286795, 5962.605, 14.9017
8367, 286255, 5962.544, 14.9015
8368, 269003, 5962.482, 14.9014
8369, 248235, 5962.421, 14.9012
8370, 234512, 5962.360, 14.9011
8371, 227209, 5962.299, 14.9009
8372, 220035, 5962.238, 14.9008
8373, 213488, 5962.177, 14.9006
8374, 214237, 5962.116, 14.9005
8375, 220598, 5962.054, 14.9003
8376, 217542, 5961.993, 14.9002
8377, 192825, 5961.932, 14.9000
8378, 153295, 5961.871, 14.8999
8379, 118388, 5961.810, 14.8997
8380, 100177, 5961.749, 14.8996
8381, 95991, 5961.688, 14.8994
8382, 98252, 5961.627, 14.8993
8383, 103523, 5961.565, 14.8991
8384, 110626, 5961.504, 14.8990
8385, 116189, 5961.443, 14.8988
8386, 115538, 5961.382, 14.8986
8387, 105770, 5961.321, 14.8985
8388, 87425, 5961.260, 14.8983
8389, 66592, 5961.199, 14.8982
8390, 55989, 5961.137, 14.8980
8391, 69107, 5961.076, 14.8979
8392, 109362, 5961.015, 14.8977
8393, 165951, 5960.954, 14.8976
8394, 221602, 5960.893, 14.8974
8395, 262685, 5960.832, 14.8973
8396, 281745, 5960.771, 14.8971
8397, 275762, 5960.710, 14.8970
8398, 247946, 5960.648, 14.8968
8399, 210299, 5960.587, 14.8967
8400, 178045, 5960.526, 14.8965
8401, 157935, 5960.465, 14.8964
8402, 143907, 5960.404, 14.8962
8403, 126668, 5960.343, 14.8960
8404, 106072, 5960.282, 14.8959
8405, 91759, 5960.220, 14.8957
8406, 93028, 5960.159, 14.8956
8407, 111279, 5960.098, 14.8954
8408, 141600, 5960.037, 14.8953
8409, 177243, 5959.976, 14.8951
8410, 211287, 5959.915, 14.8950
8411, 238210, 5959.854, 14.8948
8412, 256824, 5959.793, 14.8947
8413, 269095, 5959.731, 14.8945
8414, 274122, 5959.670, 14.8944
8415, 267600, 5959.609, 14.8942
8416, 251005, 5959.548, 14.8941
8417, 236443, 5959.487, 14.8939
8418, 235301, 5959.426, 14.8938
8419, 244572, 5959.365, 14.8936
8420, 252508, 5959.303, 14.8935
8421, 256935, 5959.242, 14.8933
8422, 268074, 5959.181, 14.8931
8423, 290089, 5959.120, 14.8930
8424, 308678, 5959.059, 14.8928
8425, 304069, 5958.998, 14.8927
8426, 272606, 5958.937, 14.8925
8427, 230327, 5958.876, 14.8924
8428, 197477, 5958.814, 14.8922
8429, 182856, 5958.753, 14.8921
8430, 180269, 5958.692, 14.8919
8431, 176070, 5958.631, 14.8918
8432, 161451, 5958.570, 14.8916
8433, 140214, 5958.509, 14.8915
8434, 124209, 5958.448, 14.8913
8435, 121217, 5958.386, 14.8912
8436, 129048, 5958.325, 14.8910
8437, 139081, 5958.264, 14.8909
8438, 140355, 5958.203, 14.8907
8439, 123561, 5958.142, 14.8905
8440, 92195, 5958.081, 14.8904
8441, 70620, 5958.020, 14.8902
8442, 86650, 5957.959, 14.8901
8443, 137665, 5957.897, 14.8899
8444, 184448, 5957.836, 14.8898
8445, 189021, 5957.775, 14.8896
8446, 151176, 5957.714, 14.8895
8447, 99068, 5957.653, 14.8893
8448, 55043, 5957.592, 14.8892
8449, 25958, 5957.531, 14.8890
8450, 17914, 5957.469, 14.8889
8451, 37225, 5957.408, 14.8887
8452, 74034, 5957.347, 14.8886
8453, 103895, 5957.286, 14.8884
8454, 113898, 5957.225, 14.8883
8455, 115408, 5957.164, 14.8881
8456, 124391, 5957.103, 14.8880
8457, 140031, 5957.042, 14.8878
8458, 150358, 5956.980, 14.8876
8459, 150267, 5956.919, 14.8875
8460, 145974, 5956.858, 14.8873
8461, 147428, 5956.797, 14.8872
8462, 161846, 5956.736, 14.8870
8463, 188250, 5956.675, 14.8869
8464, 213190, 5956.614, 14.8867
8465, 219336, 5956.553, 14.8866
8466, 205184, 5956.491, 14.8864
8467, 189953, 5956.430, 14.8863
8468, 191618, 5956.369, 14.8861
8469, 205569, 5956.308, 14.8860
8470, 212687, 5956.247, 14.8858
8471, 203539, 5956.186, 14.8857
8472, 185753, 5956.125, 14.8855
8473, 170765, 5956.063, 14.8854
8474, 162839, 5956.002, 14.8852
8475, 160807, 5955.941, 14.8850
8476, 162301, 5955.880, 14.8849
8477, 164398, 5955.819, 14.8847
8478, 165588, 5955.758, 14.8846
8479, 169106, 5955.697, 14.8844
8480, 181070, 5955.636, 14.8843
8481, 203802, 5955.574, 14.8841
8482, 231641, 5955.513, 14.8840
8483, 251952, 5955.452, 14.8838
8484, 250340, 5955.391, 14.8837
8485, 220827, 5955.330, 14.8835
8486, 176049, 5955.269, 14.8834
8487, 143420, 5955.208, 14.8832
8488, 143887, 5955.146, 14.8831
8489, 173714, 5955.085, 14.8829
8490, 209646, 5955.024, 14.8828
8491, 229187, 5954.963, 14.8826
8492, 223032, 5954.902, 14.8825
8493, 194926, 5954.841, 14.8823
8494, 159742, 5954.780, 14.8821
8495, 139153, 5954.719, 14.8820
8496, 146326, 5954.657, 14.8818
8497, 170677, 5954.596, 14.8817
8498, 186740, 5954.535, 14.8815
8499, 183613, 5954.474, 14.8814
8500, 178315, 5954.413, 14.8812
8501, 192937, 5954.352, 14.8811
8502, 224238, 5954.291, 14.8809
8503, 245414, 5954.229, 14.8808
8504, 236234, 5954.168, 14.8806
8505, 201668, 5954.107, 14.8805
8506, 159218, 5954.046, 14.8803
8507, 118537, 5953.985, 14.8802
8508, 81713, 5953.924, 14.8800
8509, 56823, 5953.863, 14.8799
8510, 57107, 5953.802, 14.8797
8511, 82980, 5953.740, 14.8795
8512, 114528, 5953.679, 14.8794
8513, 129846, 5953.618, 14.8792
8514, 126327, 5953.557, 14.8791
8515, 116553, 5953.496, 14.8789
8516, 107704, 5953.435, 14.8788
8517, 96533, 5953.374, 14.8786
8518, 84735, 5953.312, 14.8785
8519, 85430, 5953.251, 14.8783
8520, 105750, 5953.190, 14.8782
8521, 131354, 5953.129, 14.8780
8522, 140559, 5953.068, 14.8779
8523, 133136, 5953.007, 14.8777
8524, 134835, 5952.946, 14.8776
8525, 168343, 5952.885, 14.8774
8526, 223664, 5952.823, 14.8773
8527, 262225, 5952.762, 14.8771
8528, 252122, 5952.701, 14.8770
8529, 199717, 5952.640, 14.8768
8530, 145923, 5952.579, 14.8766
8531, 129389, 5952.518, 14.8765
8532, 152656, 5952.457, 14.8763
8533, 185160, 5952.395, 14.8762
8534, 197044, 5952.334, 14.8760
8535, 185253, 5952.273, 14.8759
8536, 168399, 5952.212, 14.8757
8537, 166080, 5952.151, 14.8756
8538, 187277, 5952.090, 14.8754
8539, 228702, 5952.029, 14.8753
8540, 273612, 5951.968, 14.8751
8541, 296741, 5951.906, 14.8750
8542, 282774, 5951.845, 14.8748
8543, 242240, 5951.784, 14.8747
8544, 202476, 5951.723, 14.8745
8545, 182476, 5951.662, 14.8744
8546, 182205, 5951.601, 14.8742
8547, 193647, 5951.540, 14.8740
8548, 210400, 5951.478, 14.8739
8549, 223264, 5951.417, 14.8737
8550, 218384, 5951.356, 14.8736
8551, 190066, 5951.295, 14.8734
8552, 151351, 5951.234, 14.8733
8553, 123308, 5951.173, 14.8731
8554, 114217, 5951.112, 14.8730
8555, 114517, 5951.051, 14.8728
8556, 111145, 5950.989, 14.8727
8557, 100923, 5950.928, 14.8725
8558, 88983, 5950.867, 14.8724
8559, 79278, 5950.806, 14.8722
8560, 70076, 5950.745, 14.8721
8561, 56802, 5950.684, 14.8719
8562, 36551, 5950.623, 14.8718
8563, 10487, 5950.561, 14.8716
8564, -15742, 5950.500, 14.8715
8565, -33514, 5950.439, 14.8713
8566, -35515, 5950.378, 14.8711
8567, -21121, 5950.317, 14.8710
8568, 1972, 5950.256, 14.8708
8569, 22544, 5950.195, 14.8707
8570, 32936, 5950.134, 14.8705
8571, 32188, 5950.072, 14.8704
8572, 24682, 5950.011, 14.8702
8573, 17906, 5949.950, 14.8701
8574, 19364, 5949.889, 14.8699
8575, 31119, 5949.828, 14.8698
8576, 47129, 5949.767, 14.8696
8577, 59941, 5949.706, 14.8695
8578, 69925, 5949.644, 14.8693
8579, 82818, 5949.583, 14.8692
8580, 98103, 5949.522, 14.8690
8581, 107684, 5949.461, 14.8689
8582, 108926, 5949.400, 14.8687
8583, 110277, 5949.339, 14.8685
8584, 117735, 5949.278, 14.8684
8585, 124053, 5949.217, 14.8682
8586, 120996, 5949.155, 14.8681
8587, 116064, 5949.094, 14.8679
8588, 124795, 5949.033, 14.8678
8589, 149364, 5948.972, 14.8676
8590, 177583, 5948.911, 14.8675
8591, 202392, 5948.850, 14.8673
8592, 228301, 5948.789, 14.8672
8593, 255305, 5948.727, 14.8670
8594, 270035, 5948.666, 14.8669
8595, 261092, 5948.605, 14.8667
8596, 235277, 5948.544, 14.8666
8597, 212040, 5948.483, 14.8664
8598, 207582, 5948.422, 14.8663
8599, 227279, 5948.361, 14.8661
8600, 263355, 5948.300, 14.8660
8601, 293182, 5948.238, 14.8658
8602, 290646, 5948.177, 14.8656
8603, 251980, 5948.116, 14.8655
8604, 206375, 5948.055, 14.8653
8605, 190201, 5947.994, 14.8652
8606, 211289, 5947.933, 14.8650
8607, 244568, 5947.872, 14.8649
8608, 258667, 5947.810, 14.8647
8609, 239240, 5947.749, 14.8646
8610, 192292, 5947.688, 14.8644
8611, 138234, 5947.627, 14.8643
8612, 102908, 5947.566, 14.8641
8613, 101470, 5947.505, 14.8640
8614, 125124, 5947.444, 14.8638
8615, 149716, 5947.383, 14.8637
8616, 160564, 5947.321, 14.8635
8617, 163768, 5947.260, 14.8634
8618, 172320, 5947.199, 14.8632
8619, 189183, 5947.138, 14.8630
8620, 208348, 5947.077, 14.8629
8621, 225944, 5947.016, 14.8627
8622, 243317, 5946.955, 14.8626
8623, 260995, 5946.893, 14.8624
8624, 274887, 5946.832, 14.8623
8625, 279548, 5946.771, 14.8621
8626, 274190, 5946.710, 14.8620
8627, 265547, 5946.649, 14.8618
8628, 263479, 5946.588, 14.8617
8629, 270824, 5946.527, 14.8615
8630, 277849, 5946.466, 14.8614
8631, 270792, 5946.404, 14.8612
8632, 247357, 5946.343, 14.8611
8633, 220745, 5946.282, 14.8609
8634, 206745, 5946.221, 14.8608
8635, 209352, 5946.160, 14.8606
8636, 220548, 5946.099, 14.8605
8637, 231475, 5946.038, 14.8603
8638, 240734, 5945.976, 14.8601
8639, 252249, 5945.915, 14.8600
8640, 267879, 5945.854, 14.8598
8641, 284863, 5945.793, 14.8597
8642, 300792, 5945.732, 14.8595
8643, 317093, 5945.671, 14.8594
8644, 332220, 5945.610, 14.8592
8645, 333288, 5945.549, 14.8591
8646, 304424, 5945.487, 14.8589
8647, 248479, 5945.426, 14.8588
8648, 192261, 5945.365, 14.8586
8649, 161213, 5945.304, 14.8585
8650, 153560, 5945.243, 14.8583
8651, 148683, 5945.182, 14.8582
8652, 136782, 5945.121, 14.8580
8653, 128432, 5945.060, 14.8579
8654, 136435, 5944.998, 14.8577
8655, 161394, 5944.937, 14.8575
8656, 196462, 5944.876, 14.8574
8657, 232547, 5944.815, 14.8572
8658, 253922, 5944.754, 14.8571
8659, 242237, 5944.693, 14.8569
8660, 195283, 5944.632, 14.8568
8661, 135034, 5944.570, 14.8566
8662, 89633, 5944.509, 14.8565
8663, 72639, 5944.448, 14.8563
8664, 83081, 5944.387, 14.8562
8665, 113852, 5944.326, 14.8560
8666, 150095, 5944.265, 14.8559
8667, 169692, 5944.204, 14.8557
8668, 160953, 5944.143, 14.8556
8669, 137397, 5944.081, 14.8554
8670, 123574, 5944.020, 14.8553
8671, 128308, 5943.959, 14.8551
8672, 142014, 5943.898, 14.8550
8673, 156359, 5943.837, 14.8548
8674, 172284, 5943.776, 14.8546
8675, 188412, 5943.715, 14.8545
8676, 196489, 5943.653, 14.8543
8677, 194091, 5943.592, 14.8542
8678, 191445, 5943.531, 14.8540
8679, 199230, 5943.470, 14.8539
8680, 216609, 5943.409, 14.8537
8681, 235813, 5943.348, 14.8536
8682, 251033, 5943.287, 14.8534
8683, 257828, 5943.226, 14.8533
8684, 251929, 5943.164, 14.8531
8685, 236517, 5943.103, 14.8530
8686, 224947, 5943.042, 14.8528
8687, 226849, 5942.981, 14.8527
8688, 233458, 5942.920, 14.8525
8689, 224922, 5942.859, 14.8524
8690, 192503, 5942.798, 14.8522
8691, 147530, 5942.736, 14.8520
8692, 108149, 5942.675, 14.8519
8693, 83695, 5942.614, 14.8517
8694, 73883, 5942.553, 14.8516
8695, 75769, 5942.492, 14.8514
8696, 84057, 5942.431, 14.8513
8697, 87139, 5942.370, 14.8511
8698, 72239, 5942.309, 14.8510
8699, 38941, 5942.247, 14.8508
8700, 2512, 5942.186, 14.8507
8701, -22084, 5942.125, 14.8505
8702, -35931, 5942.064, 14.8504
8703, -47708, 5942.003, 14.8502
8704, -51033, 5941.942, 14.8501
8705, -23134, 5941.881, 14.8499
8706, 46320, 5941.819, 14.8498
8707, 133054, 5941.758, 14.8496
8708, 195564, 5941.697, 14.8495
8709, 212623, 5941.636, 14.8493
8710, 196306, 5941.575, 14.8491
8711, 171636, 5941.514, 14.8490
8712, 154009, 5941.453, 14.8488
8713, 146182, 5941.392, 14.8487
8714, 145037, 5941.330, 14.8485
8715, 144734, 5941.269, 14.8484
8716, 138649, 5941.208, 14.8482
8717, 123016, 5941.147, 14.8481
8718, 97038, 5941.086, 14.8479
8719, 60760, 5941.025, 14.8478
8720, 19150, 5940.964, 14.8476
8721, -12771, 5940.902, 14.8475
8722, -19230, 5940.841, 14.8473
8723, -1890, 5940.780, 14.8472
8724, 20618, 5940.719, 14.8470
8725, 37516, 5940.658, 14.8469
8726, 61981, 5940.597, 14.8467
8727, 113932, 5940.536, 14.8465
8728, 192446, 5940.475, 14.8464
8729, 274888, 5940.413, 14.8462
8730, 339992, 5940.352, 14.8461
8731, 381515, 5940.291, 14.8459
8732, 400469, 5940.230, 14.8458
8733, 396844, 5940.169, 14.8456
8734, 375475, 5940.108, 14.8455
8735, 352508, 5940.047, 14.8453
8736, 346131, 5939.985, 14.8452
8737, 359592, 5939.924, 14.8450
8738, 377638, 5939.863, 14.8449
8739, 381779, 5939.802, 14.8447
8740, 367760, 5939.741, 14.8446
8741, 346941, 5939.680, 14.8444
8742, 332049, 5939.619, 14.8443
8743, 324251, 5939.558, 14.8441
8744, 314640, 5939.496, 14.8440
8745, 295199, 5939.435, 14.8438
8746, 265520, 5939.374, 14.8436
8747, 231014, 5939.313, 14.8435
8748, 199400, 5939.252, 14.8433
8749, 179633, 5939.191, 14.8432
8750, 179685, 5939.130, 14.8430
8751, 201161, 5939.068, 14.8429
8752, 235263, 5939.007, 14.8427
8753, 264726, 5938.946, 14.8426
8754, 271769, 5938.885, 14.8424
8755, 248917, 5938.824, 14.8423
8756, 205737, 5938.763, 14.8421
8757, 163173, 5938.702, 14.8420
8758, 137572, 5938.641, 14.8418
8759, 130974, 5938.579, 14.8417
8760, 138056, 5938.518, 14.8415
8761, 156569, 5938.457, 14.8414
8762, 184481, 5938.396, 14.8412
8763, 212029, 5938.335, 14.8410
8764, 227990, 5938.274, 14.8409
8765, 233832, 5938.213, 14.8407
8766, 240821, 5938.151, 14.8406
8767, 250492, 5938.090, 14.8404
8768, 248564, 5938.029, 14.8403
8769, 224279, 5937.968, 14.8401
8770, 188321, 5937.907, 14.8400
8771, 164703, 5937.846, 14.8398
8772, 168768, 5937.785, 14.8397
8773, 196848, 5937.724, 14.8395
8774, 232293, 5937.662, 14.8394
8775, 257602, 5937.601, 14.8392
8776, 265904, 5937.540, 14.8391
8777, 265031, 5937.479, 14.8389
8778, 266350, 5937.418, 14.8388
8779, 267523, 5937.357, 14.8386
8780, 253157, 5937.296, 14.8385
8781, 216164, 5937.234, 14.8383
8782, 170756, 5937.173, 14.8381
8783, 138385, 5937.112, 14.8380
8784, 126924, 5937.051, 14.8378
8785, 128930, 5936.990, 14.8377
8786, 133425, 5936.929, 14.8375
8787, 132869, 5936.868, 14.8374
8788, 125317, 5936.807, 14.8372
8789, 117307, 5936.745, 14.8371
8790, 118597, 5936.684, 14.8369
8791, 126570, 5936.623, 14.8368
8792, 122911, 5936.562, 14.8366
8793, 95913, 5936.501, 14.8365
8794, 60840, 5936.440, 14.8363
8795, 46922, 5936.379, 14.8362
8796, 66664, 5936.317, 14.8360
8797, 107813, 5936.256, 14.8359
8798, 152683, 5936.195, 14.8357
8799, 193569, 5936.134, 14.8355
8800, 228723, 5936.073, 14.8354
8801, 254378, 5936.012, 14.8352
8802, 265913, 5935.951, 14.8351
8803, 262464, 5935.890, 14.8349
8804, 248064, 5935.828, 14.8348
8805, 230006, 5935.767, 14.8346
8806, 214957, 5935.706, 14.8345
8807, 205328, 5935.645, 14.8343
8808, 202693, 5935.584, 14.8342
8809, 213899, 5935.523, 14.8340
8810, 243576, 5935.462, 14.8339
8811, 276995, 5935.400, 14.8337
8812, 284482, 5935.339, 14.8336
8813, 254557, 5935.278, 14.8334
8814, 212501, 5935.217, 14.8333
8815, 192366, 5935.156, 14.8331
8816, 198533, 5935.095, 14.8330
8817, 208543, 5935.034, 14.8328
8818, 204375, 5934.973, 14.8326
8819, 183102, 5934.911, 14.8325
8820, 145233, 5934.850, 14.8323
8821, 95700, 5934.789, 14.8322
8822, 53418, 5934.728, 14.8320
8823, 36115, 5934.667, 14.8319
8824, 35040, 5934.606, 14.8317
8825, 28045, 5934.545, 14.8316
8826, 18860, 5934.484, 14.8314
8827, 35258, 5934.422, 14.8313
8828, 80293, 5934.361, 14.8311
8829, 114802, 5934.300, 14.8310
8830, 106159, 5934.239, 14.8308
8831, 71605, 5934.178, 14.8307
8832, 52259, 5934.117, 14.8305
8833, 62141, 5934.056, 14.8304
8834, 85312, 5933.994, 14.8302
8835, 107877, 5933.933, 14.8300
8836, 125514, 5933.872, 14.8299
8837, 127991, 5933.811, 14.8297
8838, 105821, 5933.750, 14.8296
8839, 73924, 5933.689, 14.8294
8840, 64317, 5933.628, 14.8293
8841, 88274, 5933.567, 14.8291
8842, 123257, 5933.505, 14.8290
8843, 144354, 5933.444, 14.8288
8844, 153571, 5933.383, 14.8287
8845, 168820, 5933.322, 14.8285
8846, 195123, 5933.261, 14.8284
8847, 218220, 5933.200, 14.8282
8848, 222754, 5933.139, 14.8281
8849, 208843, 5933.077, 14.8279
8850, 190717, 5933.016, 14.8278
8851, 182245, 5932.955, 14.8276
8852, 184480, 5932.894, 14.8274
8853, 187935, 5932.833, 14.8273
8854, 186787, 5932.772, 14.8271
8855, 186332, 5932.711, 14.8270
8856, 193390, 5932.650, 14.8268
8857, 204706, 5932.588, 14.8267
8858, 210882, 5932.527, 14.8265
8859, 208144, 5932.466, 14.8264
8860, 200086, 5932.405, 14.8262
8861, 191711, 5932.344, 14.8261
8862, 188940, 5932.283, 14.8259
8863, 199896, 5932.222, 14.8258
8864, 226855, 5932.160, 14.8256
8865, 257747, 5932.099, 14.8255
8866, 274037, 5932.038, 14.8253
8867, 267465, 5931.977, 14.8252
8868, 244140, 5931.916, 14.8250
8869, 216136, 5931.855, 14.8249
8870, 196772, 5931.794, 14.8247
8871, 197605, 5931.733, 14.8245
8872, 215094, 5931.671, 14.8244
8873, 221660, 5931.610, 14.8242
8874, 188069, 5931.549, 14.8241
8875, 121585, 5931.488, 14.8239
8876, 67828, 5931.427, 14.8238
8877, 64168, 5931.366, 14.8236
8878, 100152, 5931.305, 14.8235
8879, 134330, 5931.243, 14.8233
8880, 143036, 5931.182, 14.8232
8881, 140234, 5931.121, 14.8230
8882, 152046, 5931.060, 14.8229
8883, 184335, 5930.999, 14.8227
8884, 218881, 5930.938, 14.8226
8885, 234418, 5930.877, 14.8224
8886, 226852, 5930.816, 14.8223
8887, 210576, 5930.754, 14.8221
8888, 201688, 5930.693, 14.8219
8889, 200451, 5930.632, 14.8218
8890, 192949, 5930.571, 14.8216
8891, 171445, 5930.510, 14.8215
8892, 148085, 5930.449, 14.8213
8893, 142628, 5930.388, 14.8212
8894, 159375, 5930.326, 14.8210
8895, 183722, 5930.265, 14.8209
8896, 201062, 5930.204, 14.8207
8897, 210210, 5930.143, 14.8206
8898, 215051, 5930.082, 14.8204
8899, 212090, 5930.021, 14.8203
8900, 195412, 5929.960, 14.8201
8901, 170432, 5929.899, 14.8200
8902, 152816, 5929.837, 14.8198
8903, 152223, 5929.776, 14.8197
8904, 163911, 5929.715, 14.8195
8905, 178249, 5929.654, 14.8194
8906, 191269, 5929.593, 14.8192
8907, 201809, 5929.532, 14.8190
8908, 205028, 5929.471, 14.8189
8909, 196125, 5929.409, 14.8187
8910, 177337, 5929.348, 14.8186
8911, 154643, 5929.287, 14.8184
8912, 129880, 5929.226, 14.8183
8913, 103047, 5929.165, 14.8181
8914, 80438, 5929.104, 14.8180
8915, 71634, 5929.043, 14.8178
8916, 77397, 5928.982, 14.8177
8917, 88693, 5928.920, 14.8175
8918, 100404, 5928.859, 14.8174
8919, 118439, 5928.798, 14.8172
8920, 148663, 5928.737, 14.8171
8921, 184689, 5928.676, 14.8169
8922, 212657, 5928.615, 14.8168
8923, 225416, 5928.554, 14.8166
8924, 227522, 5928.492, 14.8164
8925, 227860, 5928.431, 14.8163
8926, 230693, 5928.370, 14.8161
8927, 233831, 5928.309, 14.8160
8928, 234654, 5928.248, 14.8158
8929, 237221, 5928.187, 14.8157
8930, 248867, 5928.126, 14.8155
8931, 265644, 5928.065, 14.8154
8932, 267905, 5928.003, 14.8152
8933, 242323, 5927.942, 14.8151
8934, 206166, 5927.881, 14.8149
8935, 194288, 5927.820, 14.8148
8936, 218432, 5927.759, 14.8146
8937, 254567, 5927.698, 14.8145
8938, 277353, 5927.637, 14.8143
8939, 290615, 5927.575, 14.8142
8940, 311049, 5927.514, 14.8140
8941, 337016, 5927.453, 14.8139
8942, 353178, 5927.392, 14.8137
8943, 357487, 5927.331, 14.8135
8944, 361860, 5927.270, 14.8134
8945, 368385, 5927.209, 14.8132
8946, 365571, 5927.148, 14.8131
8947, 350622, 5927.086, 14.8129
8948, 336745, 5927.025, 14.8128
8949, 332704, 5926.964, 14.8126
8950, 330793, 5926.903, 14.8125
8951, 321734, 5926.842, 14.8123
8952, 306808, 5926.781, 14.8122
8953, 286580, 5926.720, 14.8120
8954, 251179, 5926.658, 14.8119
8955, 194007, 5926.597, 14.8117
8956, 126840, 5926.536, 14.8116
8957, 70564, 5926.475, 14.8114
8958, 36862, 5926.414, 14.8113
8959, 27174, 5926.353, 14.8111
8960, 41342, 5926.292, 14.8109
8961, 75021, 5926.231, 14.8108
8962, 112882, 5926.169, 14.8106
8963, 136864, 5926.108, 14.8105
8964, 141909, 5926.047, 14.8103
8965, 136867, 5925.986, 14.8102
8966, 132081, 5925.925, 14.8100
8967, 132921, 5925.864, 14.8099
8968, 141797, 5925.803, 14.8097
8969, 156875, 5925.741, 14.8096
8970, 169645, 5925.680, 14.8094
8971, 172360, 5925.619, 14.8093
8972, 167797, 5925.558, 14.8091
8973, 164170, 5925.497, 14.8090
8974, 161282, 5925.436, 14.8088
8975, 150508, 5925.375, 14.8087
8976, 129164, 5925.314, 14.8085
8977, 106676, 5925.252, 14.8084
8978, 95454, 5925.191, 14.8082
8979, 103329, 5925.130, 14.8080
8980, 133933, 5925.069, 14.8079
8981, 182103, 5925.008, 14.8077
8982, 225713, 5924.947, 14.8076
8983, 236294, 5924.886, 14.8074
8984, 208287, 5924.824, 14.8073
8985, 169417, 5924.763, 14.8071
8986, 151859, 5924.702, 14.8070
8987, 159769, 5924.641, 14.8068
8988, 175396, 5924.580, 14.8067
8989, 188779, 5924.519, 14.8065
8990, 204621, 5924.458, 14.8064
8991, 222186, 5924.397, 14.8062
8992, 227667, 5924.335, 14.8061
8993, 213238, 5924.274, 14.8059
8994, 190157, 5924.213, 14.8058
8995, 174318, 5924.152, 14.8056
8996, 168843, 5924.091, 14.8054
8997, 169864, 5924.030, 14.8053
8998, 180149, 5923.969, 14.8051
8999, 204265, 5923.907, 14.8050
9000, 234181, 5923.846, 14.8048
9001, 251381, 5923.785, 14.8047
9002, 243510, 5923.724, 14.8045
9003, 211922, 5923.663, 14.8044
9004, 165634, 5923.602, 14.8042
9005, 117592, 5923.541, 14.8041
9006, 86203, 5923.480, 14.8039
9007, 88832, 5923.418, 14.8038
9008, 127511, 5923.357, 14.8036
9009, 184806, 5923.296, 14.8035
9010, 236602, 5923.235, 14.8033
9011, 267695, 5923.174, 14.8032
9012, 277649, 5923.113, 14.8030
9013, 277269, 5923.052, 14.8029
9014, 278204, 5922.991, 14.8027
9015, 279687, 5922.929, 14.8025
9016, 266997, 5922.868, 14.8024
9017, 230919, 5922.807, 14.8022
9018, 187303, 5922.746, 14.8021
9019, 165656, 5922.685, 14.8019
9020, 174598, 5922.624, 14.8018
9021, 188877, 5922.563, 14.8016
9022, 177574, 5922.501, 14.8015
9023, 138341, 5922.440, 14.8013
9024, 96699, 5922.379, 14.8012
9025, 76707, 5922.318, 14.8010
9026, 80455, 5922.257, 14.8009
9027, 94486, 5922.196, 14.8007
9028, 108541, 5922.135, 14.8006
9029, 124577, 5922.074, 14.8004
9030, 148686, 5922.012, 14.8003
9031, 176875, 5921.951, 14.8001
9032, 193915, 5921.890, 14.7999
9033, 190438, 5921.829, 14.7998
9034, 176979, 5921.768, 14.7996
9035, 172735, 5921.707, 14.7995
9036, 182108, 5921.646, 14.7993
9037, 192818, 5921.584, 14.7992
9038, 197980, 5921.523, 14.7990
9039, 207657, 5921.462, 14.7989
9040, 233282, 5921.401, 14.7987
9041, 271222, 5921.340, 14.7986
9042, 308690, 5921.279, 14.7984
9043, 336488, 5921.218, 14.7983
9044, 347870, 5921.157, 14.7981
9045, 334574, 5921.095, 14.7980
9046, 296594, 5921.034, 14.7978
9047, 251778, 5920.973, 14.7977
9048, 224108, 5920.912, 14.7975
9049, 221955, 5920.851, 14.7974
9050, 233813, 5920.790, 14.7972
9051, 243234, 5920.729, 14.7970
9052, 241854, 5920.667, 14.7969
9053, 229995, 5920.606, 14.7967
9054, 211066, 5920.545, 14.7966
9055, 186233, 5920.484, 14.7964
9056, 153736, 5920.423, 14.7963
9057, 116434, 5920.362, 14.7961
9058, 88466, 5920.301, 14.7960
9059, 84904, 5920.240, 14.7958
9060, 102453, 5920.178, 14.7957
9061, 121411, 5920.117, 14.7955
9062, 130801, 5920.056, 14.7954
9063, 137788, 5919.995, 14.7952
9064, 144824, 5919.934, 14.7951
9065, 134656, 5919.873, 14.7949
9066, 94173, 5919.812, 14.7948
9067, 40675, 5919.750, 14.7946
9068, 4785, 5919.689, 14.7944
9069, -5607, 5919.628, 14.7943
9070, -5253, 5919.567, 14.7941
9071, -1436, 5919.506, 14.7940
9072, 14076, 5919.445, 14.7938
9073, 43822, 5919.384, 14.7937
9074, 76645, 5919.323, 14.7935
9075, 104451, 5919.261, 14.7934
9076, 129120, 5919.200, 14.7932
9077, 148633, 5919.139, 14.7931
9078, 153204, 5919.078, 14.7929
9079, 141067, 5919.017, 14.7928
9080, 123609, 5918.956, 14.7926
9081, 109503, 5918.895, 14.7925
9082, 97190, 5918.833, 14.7923
9083, 86987, 5918.772, 14.7922
9084, 84715, 5918.711, 14.7920
9085, 86889, 5918.650, 14.7919
9086, 78269, 5918.589, 14.7917
9087, 53567, 5918.528, 14.7915
9088, 28371, 5918.467, 14.7914
9089, 19233, 5918.406, 14.7912
9090, 25401, 5918.344, 14.7911
9091, 39391, 5918.283, 14.7909
9092, 61791, 5918.222, 14.7908
9093, 93124, 5918.161, 14.7906
9094, 122972, 5918.100, 14.7905
9095, 141832, 5918.039, 14.7903
9096, 155218, 5917.978, 14.7902
9097, 171882, 5917.916, 14.7900
9098, 185538, 5917.855, 14.7899
9099, 183722, 5917.794, 14.7897
9100, 170082, 5917.733, 14.7896
9101, 162307, 5917.672, 14.7894
9102, 169394, 5917.611, 14.7893
9103, 184447, 5917.550, 14.7891
9104, 198976, 5917.489, 14.7889
9105, 210353, 5917.427, 14.7888
9106, 214151, 5917.366, 14.7886
9107, 204143, 5917.305, 14.7885
9108, 186398, 5917.244, 14.7883
9109, 181770, 5917.183, 14.7882
9110, 203822, 5917.122, 14.7880
9111, 239088, 5917.061, 14.7879
9112, 259167, 5916.999, 14.7877
9113, 252515, 5916.938, 14.7876
9114, 236082, 5916.877, 14.7874
9115, 230971, 5916.816, 14.7873
9116, 232377, 5916.755, 14.7871
9117, 213768, 5916.694, 14.7870
9118, 162708, 5916.633, 14.7868
9119, 102258, 5916.572, 14.7867
9120, 68292, 5916.510, 14.7865
9121, 72179, 5916.449, 14.7864
9122, 97070, 5916.388, 14.7862
9123, 125615, 5916.327, 14.7860
9124, 154440, 5916.266, 14.7859
9125, 180806, 5916.205, 14.7857
9126, 194568, 5916.144, 14.7856
9127, 193056, 5916.082, 14.7854
9128, 189689, 5916.021, 14.7853
9129, 195886, 5915.960, 14.7851
9130, 204825, 5915.899, 14.7850
9131, 204863, 5915.838, 14.7848
9132, 199924, 5915.777, 14.7847
9133, 203609, 5915.716, 14.7845
9134, 219802, 5915.655, 14.7844
9135, 241187, 5915.593, 14.7842
9136, 259969, 5915.532, 14.7841
9137, 267122, 5915.471, 14.7839
9138, 248970, 5915.410, 14.7838
9139, 202396, 5915.349, 14.7836
9140, 150565, 5915.288, 14.7834
9141, 125673, 5915.227, 14.7833
9142, 134848, 5915.165, 14.7831
9143, 157772, 5915.104, 14.7830
9144, 177711, 5915.043, 14.7828
9145, 197181, 5914.982, 14.7827
9146, 220226, 5914.921, 14.7825
9147, 239355, 5914.860, 14.7824
9148, 250244, 5914.799, 14.7822
9149, 263369, 5914.738, 14.7821
9150, 287071, 5914.676, 14.7819
9151, 309245, 5914.615, 14.7818
9152, 309810, 5914.554, 14.7816
9153, 285370, 5914.493, 14.7815
9154, 250072, 5914.432, 14.7813
9155, 217887, 5914.371, 14.7812
9156, 196085, 5914.310, 14.7810
9157, 190779, 5914.248, 14.7809
9158, 203151, 5914.187, 14.7807
9159, 219904, 5914.126, 14.7805
9160, 221707, 5914.065, 14.7804
9161, 205353, 5914.004, 14.7802
9162, 186591, 5913.943, 14.7801
9163, 176271, 5913.882, 14.7799
9164, 164760, 5913.821, 14.7798
9165, 138382, 5913.759, 14.7796
9166, 102757, 5913.698, 14.7795
9167, 78084, 5913.637, 14.7793
9168, 74356, 5913.576, 14.7792
9169, 82670, 5913.515, 14.7790
9170, 91857, 5913.454, 14.7789
9171, 103263, 5913.393, 14.7787
9172, 124023, 5913.331, 14.7786
9173, 152570, 5913.270, 14.7784
9174, 177629, 5913.209, 14.7783
9175, 189339, 5913.148, 14.7781
9176, 186997, 5913.087, 14.7779
9177, 177729, 5913.026, 14.7778
9178, 170891, 5912.965, 14.7776
9179, 171082, 5912.904, 14.7775
9180, 171941, 5912.842, 14.7773
9181, 158880, 5912.781, 14.7772
9182, 124023, 5912.720, 14.7770
9183, 78644, 5912.659, 14.7769
9184, 45131, 5912.598, 14.7767
9185, 34711, 5912.537, 14.7766
9186, 37666, 5912.476, 14.7764
9187, 37851, 5912.414, 14.7763
9188, 32066, 5912.353, 14.7761
9189, 30189, 5912.292, 14.7760
9190, 38627, 5912.231, 14.7758
9191, 50215, 5912.170, 14.7757
9192, 53262, 5912.109, 14.7755
9193, 47412, 5912.048, 14.7754
9194, 45828, 5911.987, 14.7752
9195, 60004, 5911.925, 14.7750
9196, 84858, 5911.864, 14.7749
9197, 102359, 5911.803, 14.7747
9198, 100137, 5911.742, 14.7746
9199, 83528, 5911.681, 14.7744
9200, 68203, 5911.620, 14.7743
9201, 64104, 5911.559, 14.7741
9202, 68849, 5911.498, 14.7740
9203, 74095, 5911.436, 14.7738
9204, 74769, 5911.375, 14.7737
9205, 72998, 5911.314, 14.7735
9206, 75441, 5911.253, 14.7734
9207, 86386, 5911.192, 14.7732
9208, 102965, 5911.131, 14.7731
9209, 119009, 5911.070, 14.7729
9210, 132693, 5911.008, 14.7728
9211, 144953, 5910.947, 14.7726
9212, 150044, 5910.886, 14.7724
9213, 137199, 5910.825, 14.7723
9214, 107534, 5910.764, 14.7721
9215, 80557, 5910.703, 14.7720
9216, 73916, 5910.642, 14.7718
9217, 82609, 5910.581, 14.7717
9218, 90027, 5910.519, 14.7715
9219, 95296, 5910.458, 14.7714
9220, 114553, 5910.397, 14.7712
9221, 154042, 5910.336, 14.7711
9222, 196203, 5910.275, 14.7709
9223, 218046, 5910.214, 14.7708
9224, 212985, 5910.153, 14.7706
9225, 189161, 5910.091, 14.7705
9226, 156427, 5910.030, 14.7703
9227, 123429, 5909.969, 14.7702
9228, 100640, 5909.908, 14.7700
9229, 95957, 5909.847, 14.7699
9230, 107183, 5909.786, 14.7697
9231, 123149, 5909.725, 14.7695
9232, 132156, 5909.664, 14.7694
9233, 129025, 5909.602, 14.7692
9234, 117369, 5909.541, 14.7691
9235, 106681, 5909.480, 14.7689
9236, 105111, 5909.419, 14.7688
9237, 115149, 5909.358, 14.7686
9238, 137173, 5909.297, 14.7685
9239, 170989, 5909.236, 14.7683
9240, 206895, 5909.174, 14.7682
9241, 222228, 5909.113, 14.7680
9242, 201913, 5909.052, 14.7679
9243, 163287, 5908.991, 14.7677
9244, 146891, 5908.930, 14.7676
9245, 178039, 5908.869, 14.7674
9246, 246696, 5908.808, 14.7673
9247, 325171, 5908.747, 14.7671
9248, 390165, 5908.685, 14.7669
9249, 423105, 5908.624, 14.7668
9250, 408203, 5908.563, 14.7666
9251, 346840, 5908.502, 14.7665
9252, 266589, 5908.441, 14.7663
9253, 202568, 5908.380, 14.7662
9254, 171083, 5908.319, 14.7660
9255, 165883, 5908.257, 14.7659
9256, 171980, 5908.196, 14.7657
9257, 175282, 5908.135, 14.7656
9258, 166610, 5908.074, 14.7654
9259, 147409, 5908.013, 14.7653
9260, 129279, 5907.952, 14.7651
9261, 122207, 5907.891, 14.7650
9262, 126660, 5907.830, 14.7648
9263, 138750, 5907.768, 14.7647
9264, 153532, 5907.707, 14.7645
9265, 159500, 5907.646, 14.7644
9266, 143500, 5907.585, 14.7642
9267, 110786, 5907.524, 14.7640
9268, 88374, 5907.463, 14.7639
9269, 95846, 5907.402, 14.7637
9270, 121055, 5907.340, 14.7636
9271, 136135, 5907.279, 14.7634
9272, 128711, 5907.218, 14.7633
9273, 105347, 5907.157, 14.7631
9274, 74699, 5907.096, 14.7630
9275, 43970, 5907.035, 14.7628
9276, 25197, 5906.974, 14.7627
9277, 27087, 5906.913, 14.7625
9278, 42871, 5906.851, 14.7624
9279, 60675, 5906.790, 14.7622
9280, 81995, 5906.729, 14.7621
9281, 114157, 5906.668, 14.7619
9282, 148379, 5906.607, 14.7618
9283, 164761, 5906.546, 14.7616
9284, 160849, 5906.485, 14.7614
9285, 158175, 5906.423, 14.7613
9286, 175874, 5906.362, 14.7611
9287, 210997, 5906.301, 14.7610
9288, 248297, 5906.240, 14.7608
9289, 276419, 5906.179, 14.7607
9290, 289771, 5906.118, 14.7605
9291, 286138, 5906.057, 14.7604
9292, 268754, 5905.996, 14.7602
9293, 243777, 5905.934, 14.7601
9294, 213434, 5905.873, 14.7599
9295, 178985, 5905.812, 14.7598
9296, 149853, 5905.751, 14.7596
9297, 139016, 5905.690, 14.7595
9298, 147501, 5905.629, 14.7593
9299, 163025, 5905.568, 14.7592
9300, 175375, 5905.506, 14.7590
9301, 183987, 5905.445, 14.7589
9302, 190676, 5905.384, 14.7587
9303, 196195, 5905.323, 14.7585
9304, 204608, 5905.262, 14.7584
9305, 218656, 5905.201, 14.7582
9306, 228874, 5905.140, 14.7581
9307, 220287, 5905.079, 14.7579
9308, 194183, 5905.017, 14.7578
9309, 172210, 5904.956, 14.7576
9310, 174462, 5904.895, 14.7575
9311, 202065, 5904.834, 14.7573
9312, 241810, 5904.773, 14.7572
9313, 275762, 5904.712, 14.7570
9314, 285615, 5904.651, 14.7569
9315, 263972, 5904.589, 14.7567
9316, 227331, 5904.528, 14.7566
9317, 204018, 5904.467, 14.7564
9318, 202932, 5904.406, 14.7563
9319, 207672, 5904.345, 14.7561
9320, 206772, 5904.284, 14.7559
9321, 211691, 5904.223, 14.7558
9322, 233283, 5904.162, 14.7556
9323, 256836, 5904.100, 14.7555
9324, 257402, 5904.039, 14.7553
9325, 230182, 5903.978, 14.7552
9326, 190688, 5903.917, 14.7550
9327, 153621, 5903.856, 14.7549
9328, 127198, 5903.795, 14.7547
9329, 120326, 5903.734, 14.7546
9330, 136331, 5903.672, 14.7544
9331, 161695, 5903.611, 14.7543
9332, 177551, 5903.550, 14.7541
9333, 182346, 5903.489, 14.7540
9334, 188971, 5903.428, 14.7538
9335, 200367, 5903.367, 14.7537
9336, 204414, 5903.306, 14.7535
9337, 195541, 5903.245, 14.7534
9338, 184436, 5903.183, 14.7532
9339, 178466, 5903.122, 14.7530
9340, 166809, 5903.061, 14.7529
9341, 137858, 5903.000, 14.7527
9342, 103303, 5902.939, 14.7526
9343, 90218, 5902.878, 14.7524
9344, 109101, 5902.817, 14.7523
9345, 140127, 5902.755, 14.7521
9346, 154663, 5902.694, 14.7520
9347, 144381, 5902.633, 14.7518
9348, 124846, 5902.572, 14.7517
9349, 114261, 5902.511, 14.7515
9350, 115177, 5902.450, 14.7514
9351, 118040, 5902.389, 14.7512
9352, 116595, 5902.328, 14.7511
9353, 113214, 5902.266, 14.7509
9354, 109616, 5902.205, 14.7508
9355, 99822, 5902.144, 14.7506
9356, 77829, 5902.083, 14.7504
9357, 49998, 5902.022, 14.7503
9358, 33753, 5901.961, 14.7501
9359, 41328, 5901.900, 14.7500
9360, 66635, 5901.838, 14.7498
9361, 90763, 5901.777, 14.7497
9362, 101329, 5901.716, 14.7495
9363, 105379, 5901.655, 14.7494
9364, 121106, 5901.594, 14.7492
9365, 156173, 5901.533, 14.7491
9366, 196871, 5901.472, 14.7489
9367, 221437, 5901.411, 14.7488
9368, 222419, 5901.349, 14.7486
9369, 212045, 5901.288, 14.7485
9370, 206354, 5901.227, 14.7483
9371, 209734, 5901.166, 14.7482
9372, 217672, 5901.105, 14.7480
9373, 229926, 5901.044, 14.7478
9374, 253984, 5900.983, 14.7477
9375, 293184, 5900.922, 14.7475
9376, 335131, 5900.860, 14.7474
9377, 358117, 5900.799, 14.7472
9378, 352308, 5900.738, 14.7471
9379, 331017, 5900.677, 14.7469
9380, 315117, 5900.616, 14.7468
9381, 307769, 5900.555, 14.7466
9382, 293090, 5900.494, 14.7465
9383, 261283, 5900.432, 14.7463
9384, 224136, 5900.371, 14.7462
9385, 198611, 5900.310, 14.7460
9386, 184836, 5900.249, 14.7459
9387, 171856, 5900.188, 14.7457
9388, 158260, 5900.127, 14.7456
9389, 152133, 5900.066, 14.7454
9390, 152768, 5900.005, 14.7453
9391, 148827, 5899.943, 14.7451
9392, 138196, 5899.882, 14.7449
9393, 135341, 5899.821, 14.7448
9394, 151189, 5899.760, 14.7446
9395, 175804, 5899.699, 14.7445
9396, 190298, 5899.638, 14.7443
9397, 190485, 5899.577, 14.7442
9398, 190841, 5899.515, 14.7440
9399, 207125, 5899.454, 14.7439
9400, 239608, 5899.393, 14.7437
9401, 271834, 5899.332, 14.7436
9402, 284226, 5899.271, 14.7434
9403, 271783, 5899.210, 14.7433
9404, 248851, 5899.149, 14.7431
9405, 233232, 5899.088, 14.7430
9406, 227882, 5899.026, 14.7428
9407, 224772, 5898.965, 14.7427
9408, 223020, 5898.904, 14.7425
9409, 230151, 5898.843, 14.7423
9410, 243855, 5898.782, 14.7422
9411, 247356, 5898.721, 14.7420
9412, 231049, 5898.660, 14.7419
9413, 208047, 5898.598, 14.7417
9414, 198758, 5898.537, 14.7416
9415, 207919, 5898.476, 14.7414
9416, 226049, 5898.415, 14.7413
9417, 245987, 5898.354, 14.7411
9418, 266582, 5898.293, 14.7410
9419, 284650, 5898.232, 14.7408
9420, 294984, 5898.171, 14.7407
9421, 297082, 5898.109, 14.7405
9422, 292586, 5898.048, 14.7404
9423, 277430, 5897.987, 14.7402
9424, 246152, 5897.926, 14.7401
9425, 204487, 5897.865, 14.7399
9426, 168822, 5897.804, 14.7398
9427, 150647, 5897.743, 14.7396
9428, 147822, 5897.681, 14.7394
9429, 152984, 5897.620, 14.7393
9430, 163740, 5897.559, 14.7391
9431, 180341, 5897.498, 14.7390
9432, 197984, 5897.437, 14.7388
9433, 207588, 5897.376, 14.7387
9434, 204367, 5897.315, 14.7385
9435, 192267, 5897.254, 14.7384
9436, 178633, 5897.192, 14.7382
9437, 166450, 5897.131, 14.7381
9438, 153915, 5897.070, 14.7379
9439, 140181, 5897.009, 14.7378
9440, 126976, 5896.948, 14.7376
9441, 112947, 5896.887, 14.7375
9442, 91269, 5896.826, 14.7373
9443, 57695, 5896.764, 14.7372
9444, 18577, 5896.703, 14.7370
9445, -13672, 5896.642, 14.7368
9446, -30777, 5896.581, 14.7367
9447, -30552, 5896.520, 14.7365
9448, -14187, 5896.459, 14.7364
9449, 10367, 5896.398, 14.7362
9450, 27375, 5896.337, 14.7361
9451, 28287, 5896.275, 14.7359
9452, 26866, 5896.214, 14.7358
9453, 45694, 5896.153, 14.7356
9454, 85128, 5896.092, 14.7355
9455, 119556, 5896.031, 14.7353
9456, 130370, 5895.970, 14.7352
9457, 129830, 5895.909, 14.7350
9458, 143279, 5895.847, 14.7349
9459, 178215, 5895.786, 14.7347
9460, 221398, 5895.725, 14.7346
9461, 258107, 5895.664, 14.7344
9462, 282440, 5895.603, 14.7343
9463, 294216, 5895.542, 14.7341
9464, 298140, 5895.481, 14.7339
9465, 304407, 5895.420, 14.7338
9466, 320241, 5895.358, 14.7336
9467, 340517, 5895.297, 14.7335
9468, 352658, 5895.236, 14.7333
9469, 349239, 5895.175, 14.7332
9470, 331385, 5895.114, 14.7330
9471, 304645, 5895.053, 14.7329
9472, 278309, 5894.992, 14.7327
9473, 263490, 5894.930, 14.7326
9474, 261839, 5894.869, 14.7324
9475, 257753, 5894.808, 14.7323
9476, 230709, 5894.747, 14.7321
9477, 176184, 5894.686, 14.7320
9478, 109889, 5894.625, 14.7318
9479, 54580, 5894.564, 14.7317
9480, 28687, 5894.503, 14.7315
9481, 41804, 5894.441, 14.7313
9482, 88112, 5894.380, 14.7312
9483, 143566, 5894.319, 14.7310
9484, 181700, 5894.258, 14.7309
9485, 197665, 5894.197, 14.7307
9486, 209259, 5894.136, 14.7306
9487, 229900, 5894.075, 14.7304
9488, 248855, 5894.013, 14.7303
9489, 246840, 5893.952, 14.7301
9490, 226782, 5893.891, 14.7300
9491, 217008, 5893.830, 14.7298
9492, 239219, 5893.769, 14.7297
9493, 280735, 5893.708, 14.7295
9494, 307581, 5893.647, 14.7294
9495, 303369, 5893.586, 14.7292
9496, 284637, 5893.524, 14.7291
9497, 274373, 5893.463, 14.7289
9498, 272295, 5893.402, 14.7288
9499, 262385, 5893.341, 14.7286
9500, 241506, 5893.280, 14.7284
9501, 223354, 5893.219, 14.7283
9502, 214652, 5893.158, 14.7281
9503, 205079, 5893.096, 14.7280
9504, 186687, 5893.035, 14.7278
9505, 168560, 5892.974, 14.7277
9506, 163006, 5892.913, 14.7275
9507, 168970, 5892.852, 14.7274
9508, 180276, 5892.791, 14.7272
9509, 201183, 5892.730, 14.7271
9510, 240224, 5892.669, 14.7269
9511, 291933, 5892.607, 14.7268
9512, 335469, 5892.546, 14.7266
9513, 351620, 5892.485, 14.7265
9514, 337034, 5892.424, 14.7263
9515, 305686, 5892.363, 14.7262
9516, 280410, 5892.302, 14.7260
9517, 276175, 5892.241, 14.7258
9518, 285341, 5892.179, 14.7257
9519, 285307, 5892.118, 14.7255
9520, 266630, 5892.057, 14.7254
9521, 246502, 5891.996, 14.7252
9522, 248075, 5891.935, 14.7251
9523, 274621, 5891.874, 14.7249
9524, 311209, 5891.813, 14.7248
9525, 341409, 5891.752, 14.7246
9526, 351418, 5891.690, 14.7245
9527, 328066, 5891.629, 14.7243
9528, 269504, 5891.568, 14.7242
9529, 195177, 5891.507, 14.7240
9530, 132554, 5891.446, 14.7239
9531, 95396, 5891.385, 14.7237
9532, 82934, 5891.324, 14.7236
9533, 92238, 5891.262, 14.7234
9534, 117201, 5891.201, 14.7233
9535, 141436, 5891.140, 14.7231
9536, 150196, 5891.079, 14.7229
9537, 149123, 5891.018, 14.7228
9538, 156115, 5890.957, 14.7226
9539, 174484, 5890.896, 14.7225
9540, 189479, 5890.835, 14.7223
9541, 192928, 5890.773, 14.7222
9542, 194763, 5890.712, 14.7220
9543, 203746, 5890.651, 14.7219
9544, 210478, 5890.590, 14.7217
9545, 199944, 5890.529, 14.7216
9546, 174325, 5890.468, 14.7214
9547, 154458, 5890.407, 14.7213
9548, 158920, 5890.345, 14.7211
9549, 183870, 5890.284, 14.7210
9550, 203810, 5890.223, 14.7208
9551, 195489, 5890.162, 14.7207
9552, 163431, 5890.101, 14.7205
9553, 135939, 5890.040, 14.7203
9554, 131498, 5889.979, 14.7202
9555, 138407, 5889.918, 14.7200
9556, 136326, 5889.856, 14.7199
9557, 126663, 5889.795, 14.7197
9558, 125398, 5889.734, 14.7196
9559, 133209, 5889.673, 14.7194
9560, 133376, 5889.612, 14.7193
9561, 119245, 5889.551, 14.7191
9562, 105366, 5889.490, 14.7190
9563, 108068, 5889.429, 14.7188
9564, 129421, 5889.367, 14.7187
9565, 161665, 5889.306, 14.7185
9566, 191825, 5889.245, 14.7184
9567, 200880, 5889.184, 14.7182
9568, 177457, 5889.123, 14.7181
9569, 138675, 5889.062, 14.7179
9570, 120492, 5889.001, 14.7178
9571, 138287, 5888.939, 14.7176
9572, 169680, 5888.878, 14.7174
9573, 183475, 5888.817, 14.7173
9574, 172875, 5888.756, 14.7171
9575, 153567, 5888.695, 14.7170
9576, 143178, 5888.634, 14.7168
9577, 151813, 5888.573, 14.7167
9578, 179967, 5888.512, 14.7165
9579, 214293, 5888.450, 14.7164
9580, 233729, 5888.389, 14.7162
9581, 228441, 5888.328, 14.7161
9582, 206088, 5888.267, 14.7159
9583, 176442, 5888.206, 14.7158
9584, 142738, 5888.145, 14.7156
9585, 113666, 5888.084, 14.7155
9586, 107388, 5888.022, 14.7153
9587, 131404, 5887.961, 14.7152
9588, 169843, 5887.900, 14.7150
9589, 201693, 5887.839, 14.7148
9590, 220961, 5887.778, 14.7147
9591, 229386, 5887.717, 14.7145
9592, 223711, 5887.656, 14.7144
9593, 204748, 5887.595, 14.7142
9594, 186789, 5887.533, 14.7141
9595, 180629, 5887.472, 14.7139
9596, 175482, 5887.411, 14.7138
9597, 154222, 5887.350, 14.7136
9598, 119238, 5887.289, 14.7135
9599, 86667, 5887.228, 14.7133
9600, 62617, 5887.167, 14.7132
9601, 44558, 5887.105, 14.7130
9602, 40890, 5887.044, 14.7129
9603, 65890, 5886.983, 14.7127
9604, 113215, 5886.922, 14.7126
9605, 154639, 5886.861, 14.7124
9606, 171050, 5886.800, 14.7123
9607, 169369, 5886.739, 14.7121
9608, 164152, 5886.678, 14.7119
9609, 159017, 5886.616, 14.7118
9610, 154650, 5886.555, 14.7116
9611, 160355, 5886.494, 14.7115
9612, 184052, 5886.433, 14.7113
9613, 217611, 5886.372, 14.7112
9614, 243419, 5886.311, 14.7110
9615, 253255, 5886.250, 14.7109
9616, 253841, 5886.188, 14.7107
9617, 255900, 5886.127, 14.7106
9618, 262968, 5886.066, 14.7104
9619, 269462, 5886.005, 14.7103
9620, 266138, 5885.944, 14.7101
9621, 248720, 5885.883, 14.7100
9622, 223110, 5885.822, 14.7098
9623, 200474, 5885.761, 14.7097
9624, 186701, 5885.699, 14.7095
9625, 179651, 5885.638, 14.7093
9626, 176503, 5885.577, 14.7092
9627, 178192, 5885.516, 14.7090
9628, 184269, 5885.455, 14.7089
9629, 189037, 5885.394, 14.7087
9630, 188175, 5885.333, 14.7086
9631, 186890, 5885.271, 14.7084
9632, 196137, 5885.210, 14.7083
9633, 220387, 5885.149, 14.7081
9634, 252816, 5885.088, 14.7080
9635, 283775, 5885.027, 14.7078
9636, 310609, 5884.966, 14.7077
9637, 336035, 5884.905, 14.7075
9638, 359263, 5884.844, 14.7074
9639, 374615, 5884.782, 14.7072
9640, 379717, 5884.721, 14.7071
9641, 378164, 5884.660, 14.7069
9642, 370150, 5884.599, 14.7068
9643, 348761, 5884.538, 14.7066
9644, 315122, 5884.477, 14.7064
9645, 290475, 5884.416, 14.7063
9646, 297206, 5884.354, 14.7061
9647, 327888, 5884.293, 14.7060
9648, 350743, 5884.232, 14.7058
9649, 351792, 5884.171, 14.7057
9650, 354151, 5884.110, 14.7055
9651, 382935, 5884.049, 14.7054
9652, 425251, 5883.988, 14.7052
9653, 442943, 5883.927, 14.7051
9654, 417519, 5883.865, 14.7049
9655, 364719, 5883.804, 14.7048
9656, 308985, 5883.743, 14.7046
9657, 262831, 5883.682, 14.7045
9658, 231892, 5883.621, 14.7043
9659, 220727, 5883.560, 14.7042
9660, 225508, 5883.499, 14.7040
9661, 233564, 5883.437, 14.7038
9662, 238336, 5883.376, 14.7037
9663, 246721, 5883.315, 14.7035
9664, 266084, 5883.254, 14.7034
9665, 291745, 5883.193, 14.7032
9666, 312356, 5883.132, 14.7031
9667, 320407, 5883.071, 14.7029
9668, 312887, 5883.010, 14.7028
9669, 289340, 5882.948, 14.7026
9670, 255356, 5882.887, 14.7025
9671, 222100, 5882.826, 14.7023
9672, 196803, 5882.765, 14.7022
9673, 178106, 5882.704, 14.7020
9674, 163912, 5882.643, 14.7019
9675, 156708, 5882.582, 14.7017
9676, 156120, 5882.520, 14.7016
9677, 153852, 5882.459, 14.7014
9678, 143911, 5882.398, 14.7013
9679, 133166, 5882.337, 14.7011
9680, 134253, 5882.276, 14.7009
9681, 151237, 5882.215, 14.7008
9682, 178366, 5882.154, 14.7006
9683, 208490, 5882.093, 14.7005
9684, 234934, 5882.031, 14.7003
9685, 248846, 5881.970, 14.7002
9686, 244548, 5881.909, 14.7000
9687, 227159, 5881.848, 14.6999
9688, 206960, 5881.787, 14.6997
9689, 186916, 5881.726, 14.6996
9690, 164599, 5881.665, 14.6994
9691, 146013, 5881.603, 14.6993
9692, 145511, 5881.542, 14.6991
9693, 167109, 5881.481, 14.6990
9694, 196188, 5881.420, 14.6988
9695, 217895, 5881.359, 14.6987
9696, 235737, 5881.298, 14.6985
9697, 260988, 5881.237, 14.6983
9698, 289108, 5881.176, 14.6982
9699, 301682, 5881.114, 14.6980
9700, 293513, 5881.053, 14.6979
9701, 283788, 5880.992, 14.6977
9702, 292389, 5880.931, 14.6976
9703, 314849, 5880.870, 14.6974
9704, 331771, 5880.809, 14.6973
9705, 337223, 5880.748, 14.6971
9706, 343983, 5880.686, 14.6970
9707, 359945, 5880.625, 14.6968
9708, 372394, 5880.564, 14.6967
9709, 362977, 5880.503, 14.6965
9710, 331041, 5880.442, 14.6964
9711, 293718, 5880.381, 14.6962
9712, 265888, 5880.320, 14.6961
9713, 247976, 5880.259, 14.6959
9714, 233676, 5880.197, 14.6958
9715, 221900, 5880.136, 14.6956
9716, 215520, 5880.075, 14.6954
9717, 211071, 5880.014, 14.6953
9718, 197667, 5879.953, 14.6951
9719, 171340, 5879.892, 14.6950
9720, 146912, 5879.831, 14.6948
9721, 146380, 5879.769, 14.6947
9722, 172358, 5879.708, 14.6945
9723, 201568, 5879.647, 14.6944
9724, 212209, 5879.586, 14.6942
9725, 210649, 5879.525, 14.6941
9726, 219103, 5879.464, 14.6939
9727, 241426, 5879.403, 14.6938
9728, 258032, 5879.342, 14.6936
9729, 256844, 5879.280, 14.6935
9730, 251299, 5879.219, 14.6933
9731, 257969, 5879.158, 14.6932
9732, 270738, 5879.097, 14.6930
9733, 271362, 5879.036, 14.6928
9734, 256307, 5878.975, 14.6927
9735, 237658, 5878.914, 14.6925
9736, 222587, 5878.853, 14.6924
9737, 206952, 5878.791, 14.6922
9738, 187173, 5878.730, 14.6921
9739, 165121, 5878.669, 14.6919
9740, 143067, 5878.608, 14.6918
9741, 127629, 5878.547, 14.6916
9742, 137102, 5878.486, 14.6915
9743, 187364, 5878.425, 14.6913
9744, 265720, 5878.363, 14.6912
9745, 333185, 5878.302, 14.6910
9746, 360057, 5878.241, 14.6909
9747, 349355, 5878.180, 14.6907
9748, 321785, 5878.119, 14.6906
9749, 292402, 5878.058, 14.6904
9750, 270334, 5877.997, 14.6903
9751, 265579, 5877.936, 14.6901
9752, 278501, 5877.874, 14.6899
9753, 288867, 5877.813, 14.6898
9754, 271915, 5877.752, 14.6896
9755, 226026, 5877.691, 14.6895
9756, 174085, 5877.630, 14.6893
9757, 137502, 5877.569, 14.6892
9758, 117989, 5877.508, 14.6890
9759, 104640, 5877.446, 14.6889
9760, 89471, 5877.385, 14.6887
9761, 73804, 5877.324, 14.6886
9762, 66412, 5877.263, 14.6884
9763, 77151, 5877.202, 14.6883
9764, 106440, 5877.141, 14.6881
9765, 139906, 5877.080, 14.6880
9766, 159838, 5877.019, 14.6878
9767, 163910, 5876.957, 14.6877
9768, 166946, 5876.896, 14.6875
9769, 182449, 5876.835, 14.6873
9770, 208208, 5876.774, 14.6872
9771, 232199, 5876.713, 14.6870
9772, 245474, 5876.652, 14.6869
9773, 244805, 5876.591, 14.6867
9774, 229718, 5876.529, 14.6866
9775, 205316, 5876.468, 14.6864
9776, 184564, 5876.407, 14.6863
9777, 177799, 5876.346, 14.6861
9778, 178668, 5876.285, 14.6860
9779, 169384, 5876.224, 14.6858
9780, 145294, 5876.163, 14.6857
9781, 127957, 5876.102, 14.6855
9782, 144844, 5876.040, 14.6854
9783, 196661, 5875.979, 14.6852
9784, 253274, 5875.918, 14.6851
9785, 285243, 5875.857, 14.6849
9786, 292215, 5875.796, 14.6848
9787, 293518, 5875.735, 14.6846
9788, 296535, 5875.674, 14.6844
9789, 286906, 5875.612, 14.6843
9790, 252264, 5875.551, 14.6841
9791, 204414, 5875.490, 14.6840
9792, 169214, 5875.429, 14.6838
9793, 159705, 5875.368, 14.6837
9794, 168099, 5875.307, 14.6835
9795, 181392, 5875.246, 14.6834
9796, 194354, 5875.185, 14.6832
9797, 205823, 5875.123, 14.6831
9798, 212485, 5875.062, 14.6829
9799, 212517, 5875.001, 14.6828
9800, 209223, 5874.940, 14.6826
9801, 204286, 5874.879, 14.6825
9802, 191543, 5874.818, 14.6823
9803, 165245, 5874.757, 14.6822
9804, 132692, 5874.695, 14.6820
9805, 110018, 5874.634, 14.6818
9806, 103476, 5874.573, 14.6817
9807, 101743, 5874.512, 14.6815
9808, 90726, 5874.451, 14.6814
9809, 71358, 5874.390, 14.6812
9810, 58397, 5874.329, 14.6811
9811, 64861, 5874.268, 14.6809
9812, 91928, 5874.206, 14.6808
9813, 131049, 5874.145, 14.6806
9814, 170062, 5874.084, 14.6805
9815, 198281, 5874.023, 14.6803
9816, 211552, 5873.962, 14.6802
9817, 213412, 5873.901, 14.6800
9818, 207595, 5873.840, 14.6799
9819, 190960, 5873.778, 14.6797
9820, 160904, 5873.717, 14.6796
9821, 129650, 5873.656, 14.6794
9822, 119963, 5873.595, 14.6793
9823, 139347, 5873.534, 14.6791
9824, 166509, 5873.473, 14.6789
9825, 174647, 5873.412, 14.6788
9826, 164732, 5873.351, 14.6786
9827, 162821, 5873.289, 14.6785
9828, 183111, 5873.228, 14.6783
9829, 207188, 5873.167, 14.6782
9830, 208106, 5873.106, 14.6780
9831, 186025, 5873.045, 14.6779
9832, 168084, 5872.984, 14.6777
9833, 175315, 5872.923, 14.6776
9834, 200389, 5872.861, 14.6774
9835, 219857, 5872.800, 14.6773
9836, 220001, 5872.739, 14.6771
9837, 206351, 5872.678, 14.6770
9838, 193565, 5872.617, 14.6768
9839, 191728, 5872.556, 14.6767
9840, 200031, 5872.495, 14.6765
9841, 208642, 5872.434, 14.6763
9842, 207149, 5872.372, 14.6762
9843, 194926, 5872.311, 14.6760
9844, 183214, 5872.250, 14.6759
9845, 183852, 5872.189, 14.6757
9846, 195906, 5872.128, 14.6756
9847, 206661, 5872.067, 14.6754
9848, 205962, 5872.006, 14.6753
9849, 195582, 5871.944, 14.6751
9850, 183545, 5871.883, 14.6750
9851, 174888, 5871.822, 14.6748
9852, 172362, 5871.761, 14.6747
9853, 181266, 5871.700, 14.6745
9854, 204695, 5871.639, 14.6744
9855, 233559, 5871.578, 14.6742
9856, 249910, 5871.517, 14.6741
9857, 245807, 5871.455, 14.6739
9858, 234616, 5871.394, 14.6738
9859, 237187, 5871.333, 14.6736
9860, 257280, 5871.272, 14.6734
9861, 275268, 5871.211, 14.6733
9862, 267409, 5871.150, 14.6731
9863, 229450, 5871.089, 14.6730
9864, 181419, 5871.027, 14.6728
9865, 150862, 5870.966, 14.6727
9866, 149946, 5870.905, 14.6725
9867, 165206, 5870.844, 14.6724
9868, 168947, 5870.783, 14.6722
9869, 143655, 5870.722, 14.6721
9870, 97723, 5870.661, 14.6719
9871, 57891, 5870.600, 14.6718
9872, 47104, 5870.538, 14.6716
9873, 69582, 5870.477, 14.6715
9874, 113190, 5870.416, 14.6713
9875, 160635, 5870.355, 14.6712
9876, 198296, 5870.294, 14.6710
9877, 220432, 5870.233, 14.6708
9878, 230034, 5870.172, 14.6707
9879, 235205, 5870.110, 14.6705
9880, 241966, 5870.049, 14.6704
9881, 249237, 5869.988, 14.6702
9882, 250401, 5869.927, 14.6701
9883, 239728, 5869.866, 14.6699
9884, 218692, 5869.805, 14.6698
9885, 197062, 5869.744, 14.6696
9886, 185513, 5869.683, 14.6695
9887, 184332, 5869.621, 14.6693
9888, 181687, 5869.560, 14.6692
9889, 167638, 5869.499, 14.6690
9890, 148341, 5869.438, 14.6689
9891, 139962, 5869.377, 14.6687
9892, 148231, 5869.316, 14.6686
9893, 161557, 5869.255, 14.6684
9894, 167429, 5869.193, 14.6682
9895, 168561, 5869.132, 14.6681
9896, 177760, 5869.071, 14.6679
9897, 202496, 5869.010, 14.6678
9898, 240083, 5868.949, 14.6676
9899, 281891, 5868.888, 14.6675
9900, 314086, 5868.827, 14.6673
9901, 319367, 5868.766, 14.6672
9902, 290025, 5868.704, 14.6670
9903, 240347, 5868.643, 14.6669
9904, 197496, 5868.582, 14.6667
9905, 178559, 5868.521, 14.6666
9906, 182539, 5868.460, 14.6664
9907, 202080, 5868.399, 14.6663
9908, 230455, 5868.338, 14.6661
9909, 255107, 5868.276, 14.6660
9910, 259274, 5868.215, 14.6658
9911, 240300, 5868.154, 14.6657
9912, 217721, 5868.093, 14.6655
9913, 212582, 5868.032, 14.6653
9914, 223856, 5867.971, 14.6652
9915, 234098, 5867.910, 14.6650
9916, 232403, 5867.849, 14.6649
9917, 220750, 5867.787, 14.6647
9918, 202686, 5867.726, 14.6646
9919, 180465, 5867.665, 14.6644
9920, 163821, 5867.604, 14.6643
9921, 167526, 5867.543, 14.6641
9922, 194997, 5867.482, 14.6640
9923, 233582, 5867.421, 14.6638
9924, 270068, 5867.360, 14.6637
9925, 301930, 5867.298, 14.6635
9926, 329233, 5867.237, 14.6634
9927, 345986, 5867.176, 14.6632
9928, 347439, 5867.115, 14.6631
9929, 338024, 5867.054, 14.6629
9930, 323124, 5866.993, 14.6627
9931, 299086, 5866.932, 14.6626
9932, 261437, 5866.870, 14.6624
9933, 219049, 5866.809, 14.6623
9934, 189091, 5866.748, 14.6621
9935, 178200, 5866.687, 14.6620
9936, 177723, 5866.626, 14.6618
9937, 178073, 5866.565, 14.6617
9938, 178956, 5866.504, 14.6615
9939, 183177, 5866.443, 14.6614
9940, 188948, 5866.381, 14.6612
9941, 193970, 5866.320, 14.6611
9942, 202253, 5866.259, 14.6609
9943, 220374, 5866.198, 14.6608
9944, 247248, 5866.137, 14.6606
9945, 270845, 5866.076, 14.6605
9946, 276285, 5866.015, 14.6603
9947, 257930, 5865.953, 14.6602
9948, 225312, 5865.892, 14.6600
9949, 197289, 5865.831, 14.6598
9950, 188051, 5865.770, 14.6597
9951, 197025, 5865.709, 14.6595
9952, 211776, 5865.648, 14.6594
9953, 219509, 5865.587, 14.6592
9954, 215574, 5865.526, 14.6591
9955, 204075, 5865.464, 14.6589
9956, 193794, 5865.403, 14.6588
9957, 192524, 5865.342, 14.6586
9958, 202103, 5865.281, 14.6585
9959, 218484, 5865.220, 14.6583
9960, 237383, 5865.159, 14.6582
9961, 258076, 5865.098, 14.6580
9962, 280540, 5865.036, 14.6579
9963, 302486, 5864.975, 14.6577
9964, 321967, 5864.914, 14.6576
9965, 338900, 5864.853, 14.6574
9966, 350048, 5864.792, 14.6572
9967, 347670, 5864.731, 14.6571
9968, 330512, 5864.670, 14.6569
9969, 312603, 5864.609, 14.6568
9970, 311177, 5864.547, 14.6566
9971, 325234, 5864.486, 14.6565
9972, 334995, 5864.425, 14.6563
9973, 325323, 5864.364, 14.6562
9974, 302348, 5864.303, 14.6560
9975, 283009, 5864.242, 14.6559
9976, 274193, 5864.181, 14.6557
9977, 267937, 5864.119, 14.6556
9978, 255116, 5864.058, 14.6554
9979, 239792, 5863.997, 14.6553
9980, 238556, 5863.936, 14.6551
9981, 263530, 5863.875, 14.6550
9982, 304304, 5863.814, 14.6548
9983, 331498, 5863.753, 14.6547
9984, 324878, 5863.692, 14.6545
9985, 295117, 5863.630, 14.6543
9986, 269766, 5863.569, 14.6542
9987, 261094, 5863.508, 14.6540
9988, 260080, 5863.447, 14.6539
9989, 261431, 5863.386, 14.6537
9990, 277071, 5863.325, 14.6536
9991, 315926, 5863.264, 14.6534
9992, 363059, 5863.202, 14.6533
9993, 392287, 5863.141, 14.6531
9994, 394358, 5863.080, 14.6530
9995, 382547, 5863.019, 14.6528
9996, 374210, 5862.958, 14.6527
9997, 375707, 5862.897, 14.6525
9998, 382021, 5862.836, 14.6524
9999, 381761, 5862.775, 14.6522
10000, 363693, 5862.713, 14.6521
10001, 326434, 5862.652, 14.6519
10002, 282278, 5862.591, 14.6517
10003, 246851, 5862.530, 14.6516
10004, 226133, 5862.469, 14.6514
10005, 216690, 5862.408, 14.6513
10006, 214056, 5862.347, 14.6511
10007, 215544, 5862.285, 14.6510
10008, 219628, 5862.224, 14.6508
10009, 229128, 5862.163, 14.6507
10010, 250088, 5862.102, 14.6505
10011, 280023, 5862.041, 14.6504
10012, 302916, 5861.980, 14.6502
10013, 306015, 5861.919, 14.6501
10014, 297256, 5861.858, 14.6499
10015, 294173, 5861.796, 14.6498
10016, 298375, 5861.735, 14.6496
10017, 294798, 5861.674, 14.6495
10018, 276317, 5861.613, 14.6493
10019, 253941, 5861.552, 14.6492
10020, 237807, 5861.491, 14.6490
10021, 221585, 5861.430, 14.6488
10022, 194709, 5861.368, 14.6487
10023, 161060, 5861.307, 14.6485
10024, 135434, 5861.246, 14.6484
10025, 125505, 5861.185, 14.6482
10026, 125152, 5861.124, 14.6481
10027, 124137, 5861.063, 14.6479
10028, 119604, 5861.002, 14.6478
10029, 118984, 5860.941, 14.6476
10030, 133044, 5860.879, 14.6475
10031, 162894, 5860.818, 14.6473
10032, 193237, 5860.757, 14.6472
10033, 204245, 5860.696, 14.6470
10034, 192398, 5860.635, 14.6469
10035, 173758, 5860.574, 14.6467
10036, 164347, 5860.513, 14.6466
10037, 164880, 5860.451, 14.6464
10038, 168878, 5860.390, 14.6462
10039, 176034, 5860.329, 14.6461
10040, 187614, 5860.268, 14.6459
10041, 194758, 5860.207, 14.6458
10042, 184887, 5860.146, 14.6456
10043, 161619, 5860.085, 14.6455
10044, 149006, 5860.024, 14.6453
10045, 170661, 5859.962, 14.6452
10046, 227070, 5859.901, 14.6450
10047, 294467, 5859.840, 14.6449
10048, 343235, 5859.779, 14.6447
10049, 357569, 5859.718, 14.6446
10050, 341503, 5859.657, 14.6444
10051, 308797, 5859.596, 14.6443
10052, 267731, 5859.534, 14.6441
10053, 218019, 5859.473, 14.6440
10054, 163484, 5859.412, 14.6438
10055, 121862, 5859.351, 14.6437
10056, 113771, 5859.290, 14.6435
10057, 141384, 5859.229, 14.6433
10058, 184485, 5859.168, 14.6432
10059, 220035, 5859.107, 14.6430
10060, 240614, 5859.045, 14.6429
10061, 250888, 5858.984, 14.6427
10062, 252605, 5858.923, 14.6426
10063, 241895, 5858.862, 14.6424
10064, 221397, 5858.801, 14.6423
10065, 206234, 5858.740, 14.6421
10066, 210228, 5858.679, 14.6420
10067, 226719, 5858.617, 14.6418
10068, 230057, 5858.556, 14.6417
10069, 201634, 5858.495, 14.6415
10070, 152966, 5858.434, 14.6414
10071, 117371, 5858.373, 14.6412
10072, 117406, 5858.312, 14.6411
10073, 145698, 5858.251, 14.6409
10074, 180536, 5858.190, 14.6407
10075, 212746, 5858.128, 14.6406
10076, 247191, 5858.067, 14.6404
10077, 280835, 5858.006, 14.6403
10078, 294442, 5857.945, 14.6401
10079, 274270, 5857.884, 14.6400
10080, 233361, 5857.823, 14.6398
10081, 200348, 5857.762, 14.6397
10082, 190538, 5857.700, 14.6395
10083, 197679, 5857.639, 14.6394
10084, 210742, 5857.578, 14.6392
10085, 224578, 5857.517, 14.6391
10086, 232103, 5857.456, 14.6389
10087, 221914, 5857.395, 14.6388
10088, 194139, 5857.334, 14.6386
10089, 168390, 5857.273, 14.6385
10090, 163186, 5857.211, 14.6383
10091, 173126, 5857.150, 14.6382
10092, 178728, 5857.089, 14.6380
10093, 174243, 5857.028, 14.6378
10094, 171574, 5856.967, 14.6377
10095, 179173, 5856.906, 14.6375
10096, 194125, 5856.845, 14.6374
10097, 217021, 5856.783, 14.6372
10098, 255853, 5856.722, 14.6371
10099, 305950, 5856.661, 14.6369
10100, 341665, 5856.600, 14.6368
10101, 342505, 5856.539, 14.6366
10102, 318605, 5856.478, 14.6365
10103, 296535, 5856.417, 14.6363
10104, 286222, 5856.356, 14.6362
10105, 276039, 5856.294, 14.6360
10106, 256720, 5856.233, 14.6359
10107, 234918, 5856.172, 14.6357
10108, 222094, 5856.111, 14.6356
10109, 222277, 5856.050, 14.6354
10110, 233494, 5855.989, 14.6352
10111, 251623, 5855.928, 14.6351
10112, 269466, 5855.867, 14.6349
10113, 279117, 5855.805, 14.6348
10114, 277811, 5855.744, 14.6346
10115, 266918, 5855.683, 14.6345
10116, 246374, 5855.622, 14.6343
10117, 216744, 5855.561, 14.6342
10118, 184591, 5855.500, 14.6340
10119, 156373, 5855.439, 14.6339
10120, 127812, 5855.377, 14.6337
10121, 89925, 5855.316, 14.6336
10122, 46337, 5855.255, 14.6334
10123, 13265, 5855.194, 14.6333
10124, -209, 5855.133, 14.6331
10125, -410, 5855.072, 14.6330
10126, 6189, 5855.011, 14.6328
10127, 23974, 5854.950, 14.6327
10128, 56511, 5854.888, 14.6325
10129, 94479, 5854.827, 14.6323
10130, 125249, 5854.766, 14.6322
10131, 147647, 5854.705, 14.6320
10132, 168172, 5854.644, 14.6319
10133, 188756, 5854.583, 14.6317
10134, 208009, 5854.522, 14.6316
10135, 229805, 5854.460, 14.6314
10136, 259185, 5854.399, 14.6313
10137, 290351, 5854.338, 14.6311
10138, 308145, 5854.277, 14.6310
10139, 304015, 5854.216, 14.6308
10140, 286020, 5854.155, 14.6307
10141, 271936, 5854.094, 14.6305
10142, 273893, 5854.033, 14.6304
10143, 287059, 5853.971, 14.6302
10144, 290925, 5853.910, 14.6301
10145, 266211, 5853.849, 14.6299
10146, 215124, 5853.788, 14.6297
10147, 161554, 5853.727, 14.6296
10148, 127546, 5853.666, 14.6294
10149, 114245, 5853.605, 14.6293
10150, 109831, 5853.543, 14.6291
10151, 108506, 5853.482, 14.6290
10152, 113496, 5853.421, 14.6288
10153, 127649, 5853.360, 14.6287
10154, 151747, 5853.299, 14.6285
10155, 188010, 5853.238, 14.6284
10156, 233293, 5853.177, 14.6282
10157, 270540, 5853.116, 14.6281
10158, 280220, 5853.054, 14.6279
10159, 262887, 5852.993, 14.6278
10160, 240425, 5852.932, 14.6276
10161, 232362, 5852.871, 14.6275
10162, 239987, 5852.810, 14.6273
10163, 255515, 5852.749, 14.6272
10164, 275218, 5852.688, 14.6270
10165, 297347, 5852.626, 14.6268
10166, 316006, 5852.565, 14.6267
10167, 324502, 5852.504, 14.6265
10168, 319719, 5852.443, 14.6264
10169, 299902, 5852.382, 14.6262
10170, 267145, 5852.321, 14.6261
10171, 237885, 5852.260, 14.6259
10172, 239746, 5852.199, 14.6258
10173, 285086, 5852.137, 14.6256
10174, 352607, 5852.076, 14.6255
10175, 407371, 5852.015, 14.6253
10176, 436587, 5851.954, 14.6252
10177, 453832, 5851.893, 14.6250
10178, 470257, 5851.832, 14.6249
10179, 477769, 5851.771, 14.6247
10180, 465559, 5851.709, 14.6246
10181, 438987, 5851.648, 14.6244
10182, 411452, 5851.587, 14.6242
10183, 386289, 5851.526, 14.6241
10184, 358868, 5851.465, 14.6239
10185, 331908, 5851.404, 14.6238
10186, 315211, 5851.343, 14.6236
10187, 309164, 5851.282, 14.6235
10188, 300166, 5851.220, 14.6233
10189, 277604, 5851.159, 14.6232
10190, 247498, 5851.098, 14.6230
10191, 223157, 5851.037, 14.6229
10192, 208160, 5850.976, 14.6227
10193, 196500, 5850.915, 14.6226
10194, 186349, 5850.854, 14.6224
10195, 183851, 5850.792, 14.6223
10196, 190818, 5850.731, 14.6221
10197, 196027, 5850.670, 14.6220
10198, 185225, 5850.609, 14.6218
10199, 158295, 5850.548, 14.6217
10200, 131399, 5850.487, 14.6215
10201, 120117, 5850.426, 14.6213
10202, 122631, 5850.365, 14.6212
10203, 122901, 5850.303, 14.6210
10204, 111528, 5850.242, 14.6209
10205, 100256, 5850.181, 14.6207
10206, 110688, 5850.120, 14.6206
10207, 147990, 5850.059, 14.6204
10208, 192048, 5849.998, 14.6203
10209, 219445, 5849.937, 14.6201
10210, 229419, 5849.875, 14.6200
10211, 239850, 5849.814, 14.6198
10212, 259533, 5849.753, 14.6197
10213, 275397, 5849.692, 14.6195
10214, 271472, 5849.631, 14.6194
10215, 251825, 5849.570, 14.6192
10216, 236679, 5849.509, 14.6191
10217, 239259, 5849.448, 14.6189
10218, 252894, 5849.386, 14.6187
10219, 259004, 5849.325, 14.6186
10220, 243127, 5849.264, 14.6184
10221, 206813, 5849.203, 14.6183
10222, 170806, 5849.142, 14.6181
10223, 164002, 5849.081, 14.6180
10224, 199802, 5849.020, 14.6178
10225, 260734, 5848.958, 14.6177
10226, 311505, 5848.897, 14.6175
10227, 328294, 5848.836, 14.6174
10228, 311635, 5848.775, 14.6172
10229, 274672, 5848.714, 14.6171
10230, 230527, 5848.653, 14.6169
10231, 193106, 5848.592, 14.6168
10232, 176544, 5848.531, 14.6166
10233, 183149, 5848.469, 14.6165
10234, 197868, 5848.408, 14.6163
10235, 203594, 5848.347, 14.6162
10236, 197437, 5848.286, 14.6160
10237, 184286, 5848.225, 14.6158
10238, 161962, 5848.164, 14.6157
10239, 127505, 5848.103, 14.6155
10240, 96238, 5848.041, 14.6154
10241, 96894, 5847.980, 14.6152
10242, 140026, 5847.919, 14.6151
10243, 202441, 5847.858, 14.6149
10244, 252372, 5847.797, 14.6148
10245, 282768, 5847.736, 14.6146
10246, 310074, 5847.675, 14.6145
10247, 345262, 5847.614, 14.6143
10248, 377580, 5847.552, 14.6142
10249, 387138, 5847.491, 14.6140
10250, 365409, 5847.430, 14.6139
10251, 321988, 5847.369, 14.6137
10252, 277221, 5847.308, 14.6136
10253, 249498, 5847.247, 14.6134
10254, 244313, 5847.186, 14.6132
10255, 252815, 5847.124, 14.6131
10256, 262341, 5847.063, 14.6129
10257, 267030, 5847.002, 14.6128
10258, 265500, 5846.941, 14.6126
10259, 252781, 5846.880, 14.6125
10260, 223844, 5846.819, 14.6123
10261, 185774, 5846.758, 14.6122
10262, 156658, 5846.697, 14.6120
10263, 146607, 5846.635, 14.6119
10264, 145309, 5846.574, 14.6117
10265, 134718, 5846.513, 14.6116
10266, 111482, 5846.452, 14.6114
10267, 90826, 5846.391, 14.6113
10268, 88280, 5846.330, 14.6111
10269, 102160, 5846.269, 14.6110
10270, 116552, 5846.207, 14.6108
10271, 120732, 5846.146, 14.6107
10272, 123422, 5846.085, 14.6105
10273, 144799, 5846.024, 14.6103
10274, 192737, 5845.963, 14.6102
10275, 249852, 5845.902, 14.6100
10276, 288249, 5845.841, 14.6099
10277, 295592, 5845.780, 14.6097
10278, 281548, 5845.718, 14.6096
10279, 259993, 5845.657, 14.6094
10280, 233474, 5845.596, 14.6093
10281, 198795, 5845.535, 14.6091
10282, 161061, 5845.474, 14.6090
10283, 134641, 5845.413, 14.6088
10284, 130393, 5845.352, 14.6087
10285, 145123, 5845.291, 14.6085
10286, 164203, 5845.229, 14.6084
10287, 174824, 5845.168, 14.6082
10288, 177792, 5845.107, 14.6081
10289, 184477, 5845.046, 14.6079
10290, 199691, 5844.985, 14.6077
10291, 211974, 5844.924, 14.6076
10292, 207845, 5844.863, 14.6074
10293, 192528, 5844.801, 14.6073
10294, 186096, 5844.740, 14.6071
10295, 199131, 5844.679, 14.6070
10296, 223082, 5844.618, 14.6068
10297, 245924, 5844.557, 14.6067
10298, 264781, 5844.496, 14.6065
10299, 280033, 5844.435, 14.6064
10300, 291413, 5844.374, 14.6062
10301, 306250, 5844.312, 14.6061
10302, 336072, 5844.251, 14.6059
10303, 374420, 5844.190, 14.6058
10304, 392424, 5844.129, 14.6056
10305, 370418, 5844.068, 14.6055
10306, 322003, 5844.007, 14.6053
10307, 272603, 5843.946, 14.6052
10308, 228545, 5843.884, 14.6050
10309, 187408, 5843.823, 14.6048
10310, 165336, 5843.762, 14.6047
10311, 184228, 5843.701, 14.6045
10312, 234162, 5843.640, 14.6044
10313, 277145, 5843.579, 14.6042
10314, 293009, 5843.518, 14.6041
10315, 297492, 5843.457, 14.6039
10316, 309390, 5843.395, 14.6038
10317, 325243, 5843.334, 14.6036
10318, 337160, 5843.273, 14.6035
10319, 351102, 5843.212, 14.6033
10320, 370140, 5843.151, 14.6032
10321, 378391, 5843.090, 14.6030
10322, 361454, 5843.029, 14.6029
10323, 330321, 5842.967, 14.6027
10324, 306300, 5842.906, 14.6026
10325, 291399, 5842.845, 14.6024
10326, 271006, 5842.784, 14.6022
10327, 238274, 5842.723, 14.6021
10328, 198661, 5842.662, 14.6019
10329, 156296, 5842.601, 14.6018
10330, 113523, 5842.540, 14.6016
10331, 80829, 5842.478, 14.6015
10332, 70490, 5842.417, 14.6013
10333, 80998, 5842.356, 14.6012
10334, 101865, 5842.295, 14.6010
10335, 132263, 5842.234, 14.6009
10336, 179354, 5842.173, 14.6007
10337, 237468, 5842.112, 14.6006
10338, 284480, 5842.050, 14.6004
10339, 303435, 5841.989, 14.6003
10340, 296585, 5841.928, 14.6001
10341, 275270, 5841.867, 14.6000
10342, 247557, 5841.806, 14.5998
10343, 219531, 5841.745, 14.5997
10344, 197141, 5841.684, 14.5995
10345, 180914, 5841.623, 14.5993
10346, 167962, 5841.561, 14.5992
10347, 163901, 5841.500, 14.5990
10348, 182277, 5841.439, 14.5989
10349, 224487, 5841.378, 14.5987
10350, 268730, 5841.317, 14.5986
10351, 288508, 5841.256, 14.5984
10352, 278111, 5841.195, 14.5983
10353, 253672, 5841.133, 14.5981
10354, 235383, 5841.072, 14.5980
10355, 236910, 5841.011, 14.5978
10356, 264837, 5840.950, 14.5977
10357, 312750, 5840.889, 14.5975
10358, 354572, 5840.828, 14.5974
10359, 358992, 5840.767, 14.5972
10360, 320919, 5840.706, 14.5971
10361, 272286, 5840.644, 14.5969
10362, 251721, 5840.583, 14.5967
10363, 265458, 5840.522, 14.5966
10364, 286102, 5840.461, 14.5964
10365, 287893, 5840.400, 14.5963
10366, 271994, 5840.339, 14.5961
10367, 254462, 5840.278, 14.5960
10368, 241563, 5840.216, 14.5958
10369, 227091, 5840.155, 14.5957
10370, 207417, 5840.094, 14.5955
10371, 186842, 5840.033, 14.5954
10372, 168972, 5839.972, 14.5952
10373, 153250, 5839.911, 14.5951
10374, 141492, 5839.850, 14.5949
10375, 139143, 5839.789, 14.5948
10376, 147346, 5839.727, 14.5946
10377, 160494, 5839.666, 14.5945
10378, 173670, 5839.605, 14.5943
10379, 186481, 5839.544, 14.5942
10380, 198979, 5839.483, 14.5940
10381, 211247, 5839.422, 14.5938
10382, 227410, 5839.361, 14.5937
10383, 250670, 5839.299, 14.5935
10384, 272900, 5839.238, 14.5934
10385, 280475, 5839.177, 14.5932
10386, 274255, 5839.116, 14.5931
10387, 271756, 5839.055, 14.5929
10388, 282727, 5838.994, 14.5928
10389, 293897, 5838.933, 14.5926
10390, 287040, 5838.872, 14.5925
10391, 262442, 5838.810, 14.5923
10392, 234306, 5838.749, 14.5922
10393, 211644, 5838.688, 14.5920
10394, 195114, 5838.627, 14.5919
10395, 185400, 5838.566, 14.5917
10396, 182222, 5838.505, 14.5916
10397, 180247, 5838.444, 14.5914
10398, 177663, 5838.382, 14.5912
10399, 183941, 5838.321, 14.5911
10400, 207373, 5838.260, 14.5909
10401, 239678, 5838.199, 14.5908
10402, 264891, 5838.138, 14.5906
10403, 278034, 5838.077, 14.5905
10404, 281384, 5838.016, 14.5903
10405, 268709, 5837.955, 14.5902
10406, 232598, 5837.893, 14.5900
10407, 186996, 5837.832, 14.5899
10408, 162566, 5837.771, 14.5897
10409, 173381, 5837.710, 14.5896
10410, 201944, 5837.649, 14.5894
10411, 222488, 5837.588, 14.5893
10412, 226801, 5837.527, 14.5891
10413, 222721, 5837.465, 14.5890
10414, 220696, 5837.404, 14.5888
10415, 229299, 5837.343, 14.5886
10416, 252916, 5837.282, 14.5885
10417, 285029, 5837.221, 14.5883
10418, 310595, 5837.160, 14.5882
10419, 320596, 5837.099, 14.5880
10420, 317688, 5837.038, 14.5879
10421, 305032, 5836.976, 14.5877
10422, 280119, 5836.915, 14.5876
10423, 244829, 5836.854, 14.5874
10424, 211013, 5836.793, 14.5873
10425, 188729, 5836.732, 14.5871
10426, 177294, 5836.671, 14.5870
10427, 174033, 5836.610, 14.5868
10428, 181994, 5836.548, 14.5867
10429, 200762, 5836.487, 14.5865
10430, 218872, 5836.426, 14.5864
10431, 225765, 5836.365, 14.5862
10432, 224814, 5836.304, 14.5861
10433, 225261, 5836.243, 14.5859
10434, 228000, 5836.182, 14.5857
10435, 229688, 5836.121, 14.5856
10436, 234227, 5836.059, 14.5854
10437, 246721, 5835.998, 14.5853
10438, 259170, 5835.937, 14.5851
10439, 256564, 5835.876, 14.5850
10440, 238834, 5835.815, 14.5848
10441, 224779, 5835.754, 14.5847
10442, 229734, 5835.693, 14.5845
10443, 247846, 5835.631, 14.5844
10444, 261299, 5835.570, 14.5842
10445, 260464, 5835.509, 14.5841
10446, 249128, 5835.448, 14.5839
10447, 234180, 5835.387, 14.5838
10448, 217208, 5835.326, 14.5836
10449, 196418, 5835.265, 14.5835
10450, 172058, 5835.204, 14.5833
10451, 147403, 5835.142, 14.5831
10452, 125920, 5835.081, 14.5830
10453, 109607, 5835.020, 14.5828
10454, 99436, 5834.959, 14.5827
10455, 94655, 5834.898, 14.5825
10456, 91572, 5834.837, 14.5824
10457, 87158, 5834.776, 14.5822
10458, 85920, 5834.714, 14.5821
10459, 98156, 5834.653, 14.5819
10460, 126462, 5834.592, 14.5818
10461, 158176, 5834.531, 14.5816
10462, 178163, 5834.470, 14.5815
10463, 186047, 5834.409, 14.5813
10464, 192596, 5834.348, 14.5812
10465, 201771, 5834.287, 14.5810
10466, 207133, 5834.225, 14.5809
10467, 205450, 5834.164, 14.5807
10468, 201428, 5834.103, 14.5806
10469, 196836, 5834.042, 14.5804
10470, 188368, 5833.981, 14.5802
10471, 181499, 5833.920, 14.5801
10472, 192513, 5833.859, 14.5799
10473, 226766, 5833.798, 14.5798
10474, 265637, 5833.736, 14.5796
10475, 286648, 5833.675, 14.5795
10476, 288634, 5833.614, 14.5793
10477, 285442, 5833.553, 14.5792
10478, 282166, 5833.492, 14.5790
10479, 271922, 5833.431, 14.5789
10480, 252636, 5833.370, 14.5787
10481, 233312, 5833.308, 14.5786
10482, 223787, 5833.247, 14.5784
10483, 228433, 5833.186, 14.5783
10484, 247985, 5833.125, 14.5781
10485, 276168, 5833.064, 14.5780
10486, 295632, 5833.003, 14.5778
10487, 289810, 5832.942, 14.5776
10488, 260482, 5832.881, 14.5775
10489, 223838, 5832.819, 14.5773
10490, 189984, 5832.758, 14.5772
10491, 158953, 5832.697, 14.5770
10492, 136947, 5832.636, 14.5769
10493, 139112, 5832.575, 14.5767
10494, 168365, 5832.514, 14.5766
10495, 205393, 5832.453, 14.5764
10496, 230849, 5832.391, 14.5763
10497, 247454, 5832.330, 14.5761
10498, 267934, 5832.269, 14.5760
10499, 289145, 5832.208, 14.5758
10500, 293846, 5832.147, 14.5757
10501, 276281, 5832.086, 14.5755
10502, 251174, 5832.025, 14.5754
10503, 233616, 5831.964, 14.5752
10504, 220956, 5831.902, 14.5751
10505, 201010, 5831.841, 14.5749
10506, 171397, 5831.780, 14.5747
10507, 143129, 5831.719, 14.5746
10508, 127322, 5831.658, 14.5744
10509, 124255, 5831.597, 14.5743
10510, 125928, 5831.536, 14.5741
10511, 125321, 5831.474, 14.5740
10512, 121152, 5831.413, 14.5738
10513, 115398, 5831.352, 14.5737
10514, 108789, 5831.291, 14.5735
10515, 99582, 5831.230, 14.5734
10516, 85556, 5831.169, 14.5732
10517, 65909, 5831.108, 14.5731
10518, 41827, 5831.047, 14.5729
10519, 17305, 5830.985, 14.5728
10520, -265, 5830.924, 14.5726
10521, -3065, 5830.863, 14.5725
10522, 10661, 5830.802, 14.5723
10523, 32949, 5830.741, 14.5721
10524, 50646, 5830.680, 14.5720
10525, 55099, 5830.619, 14.5718
10526, 48724, 5830.557, 14.5717
10527, 43804, 5830.496, 14.5715
10528, 55072, 5830.435, 14.5714
10529, 90346, 5830.374, 14.5712
10530, 144080, 5830.313, 14.5711
10531, 198467, 5830.252, 14.5709
10532, 232919, 5830.191, 14.5708
10533, 235998, 5830.130, 14.5706
10534, 211251, 5830.068, 14.5705
10535, 173734, 5830.007, 14.5703
10536, 141221, 5829.946, 14.5702
10537, 125583, 5829.885, 14.5700
10538, 127399, 5829.824, 14.5699
10539, 136059, 5829.763, 14.5697
10540, 137714, 5829.702, 14.5696
10541, 127948, 5829.640, 14.5694
10542, 117572, 5829.579, 14.5692
10543, 121917, 5829.518, 14.5691
10544, 141710, 5829.457, 14.5689
10545, 158202, 5829.396, 14.5688
10546, 152959, 5829.335, 14.5686
10547, 131603, 5829.274, 14.5685
10548, 120545, 5829.213, 14.5683
10549, 136546, 5829.151, 14.5682
10550, 165601, 5829.090, 14.5680
10551, 179317, 5829.029, 14.5679
10552, 169416, 5828.968, 14.5677
10553, 156568, 5828.907, 14.5676
10554, 163252, 5828.846, 14.5674
10555, 187248, 5828.785, 14.5673
10556, 208465, 5828.723, 14.5671
10557, 215087, 5828.662, 14.5670
10558, 212769, 5828.601, 14.5668
10559, 210595, 5828.540, 14.5666
10560, 209912, 5828.479, 14.5665
10561, 209700, 5828.418, 14.5663
10562, 212176, 5828.357, 14.5662
10563, 216191, 5828.296, 14.5660
10564, 212966, 5828.234, 14.5659
10565, 197024, 5828.173, 14.5657
10566, 176013, 5828.112, 14.5656
10567, 160418, 5828.051, 14.5654
10568, 148471, 5827.990, 14.5653
10569, 133363, 5827.929, 14.5651
10570, 122776, 5827.868, 14.5650
10571, 135228, 5827.806, 14.5648
10572, 172783, 5827.745, 14.5647
10573, 211988, 5827.684, 14.5645
10574, 231396, 5827.623, 14.5644
10575, 237356, 5827.562, 14.5642
10576, 250665, 5827.501, 14.5641
10577, 274977, 5827.440, 14.5639
10578, 292723, 5827.379, 14.5637
10579, 290594, 5827.317, 14.5636
10580, 276026, 5827.256, 14.5634
10581, 265469, 5827.195, 14.5633
10582, 264920, 5827.134, 14.5631
10583, 265783, 5827.073, 14.5630
10584, 255273, 5827.012, 14.5628
10585, 229127, 5826.951, 14.5627
10586, 197498, 5826.889, 14.5625
10587, 177955, 5826.828, 14.5624
10588, 178722, 5826.767, 14.5622
10589, 189772, 5826.706, 14.5621
10590, 194230, 5826.645, 14.5619
10591, 185871, 5826.584, 14.5618
10592, 170054, 5826.523, 14.5616
10593, 151138, 5826.462, 14.5615
10594, 127865, 5826.400, 14.5613
10595, 100819, 5826.339, 14.5611
10596, 76402, 5826.278, 14.5610
10597, 62023, 5826.217, 14.5608
10598, 62377, 5826.156, 14.5607
10599, 78628, 5826.095, 14.5605
10600, 103993, 5826.034, 14.5604
10601, 122257, 5825.972, 14.5602
10602, 120574, 5825.911, 14.5601
10603, 104574, 5825.850, 14.5599
10604, 92490, 5825.789, 14.5598
10605, 94536, 5825.728, 14.5596
10606, 106978, 5825.667, 14.5595
10607, 124956, 5825.606, 14.5593
10608, 148320, 5825.545, 14.5592
10609, 173497, 5825.483, 14.5590
10610, 193472, 5825.422, 14.5589
10611, 209630, 5825.361, 14.5587
10612, 229400, 5825.300, 14.5586
10613, 246483, 5825.239, 14.5584
10614, 239186, 5825.178, 14.5582
10615, 199285, 5825.117, 14.5581
10616, 149633, 5825.055, 14.5579
10617, 120198, 5824.994, 14.5578
10618, 116908, 5824.933, 14.5576
10619, 127461, 5824.872, 14.5575
10620, 146636, 5824.811, 14.5573
10621, 176302, 5824.750, 14.5572
10622, 205808, 5824.689, 14.5570
10623, 215227, 5824.628, 14.5569
10624, 203476, 5824.566, 14.5567
10625, 196741, 5824.505, 14.5566
10626, 219073, 5824.444, 14.5564
10627, 262966, 5824.383, 14.5563
10628, 297539, 5824.322, 14.5561
10629, 302086, 5824.261, 14.5560
10630, 285330, 5824.200, 14.5558
10631, 272284, 5824.138, 14.5556
10632, 276024, 5824.077, 14.5555
10633, 284819, 5824.016, 14.5553
10634, 277721, 5823.955, 14.5552
10635, 249930, 5823.894, 14.5550
10636, 217349, 5823.833, 14.5549
10637, 196564, 5823.772, 14.5547
10638, 188545, 5823.711, 14.5546
10639, 184572, 5823.649, 14.5544
10640, 178431, 5823.588, 14.5543
10641, 166154, 5823.527, 14.5541
10642, 142815, 5823.466, 14.5540
10643, 109779, 5823.405, 14.5538
10644, 79968, 5823.344, 14.5537
10645, 66857, 5823.283, 14.5535
10646, 71907, 5823.222, 14.5534
10647, 88830, 5823.160, 14.5532
10648, 112455, 5823.099, 14.5531
10649, 135033, 5823.038, 14.5529
10650, 144212, 5822.977, 14.5527
10651, 138621, 5822.916, 14.5526
10652, 137262, 5822.855, 14.5524
10653, 156522, 5822.794, 14.5523
10654, 183717, 5822.732, 14.5521
10655, 192615, 5822.671, 14.5520
10656, 181810, 5822.610, 14.5518
10657, 175602, 5822.549, 14.5517
10658, 185670, 5822.488, 14.5515
10659, 195117, 5822.427, 14.5514
10660, 187051, 5822.366, 14.5512
10661, 167085, 5822.305, 14.5511
10662, 147069, 5822.243, 14.5509
10663, 127086, 5822.182, 14.5508
10664, 108181, 5822.121, 14.5506
10665, 104546, 5822.060, 14.5505
10666, 123389, 5821.999, 14.5503
10667, 145924, 5821.938, 14.5501
10668, 150761, 5821.877, 14.5500
10669, 149289, 5821.815, 14.5498
10670, 175075, 5821.754, 14.5497
10671, 238285, 5821.693, 14.5495
10672, 310247, 5821.632, 14.5494
10673, 356695, 5821.571, 14.5492
10674, 369636, 5821.510, 14.5491
10675, 360587, 5821.449, 14.5489
10676, 338228, 5821.388, 14.5488
10677, 305106, 5821.326, 14.5486
10678, 268610, 5821.265, 14.5485
10679, 242051, 5821.204, 14.5483
10680, 233680, 5821.143, 14.5482
10681, 240514, 5821.082, 14.5480
10682, 254538, 5821.021, 14.5479
10683, 272285, 5820.960, 14.5477
10684, 296540, 5820.898, 14.5476
10685, 328511, 5820.837, 14.5474
10686, 359511, 5820.776, 14.5472
10687, 373240, 5820.715, 14.5471
10688, 358381, 5820.654, 14.5469
10689, 317830, 5820.593, 14.5468
10690, 264637, 5820.532, 14.5466
10691, 211657, 5820.471, 14.5465
10692, 167209, 5820.409, 14.5463
10693, 136911, 5820.348, 14.5462
10694, 124211, 5820.287, 14.5460
10695, 128824, 5820.226, 14.5459
10696, 146869, 5820.165, 14.5457
10697, 171212, 5820.104, 14.5456
10698, 190140, 5820.043, 14.5454
10699, 190344, 5819.981, 14.5453
10700, 167832, 5819.920, 14.5451
10701, 135726, 5819.859, 14.5450
10702, 115889, 5819.798, 14.5448
10703, 120778, 5819.737, 14.5446
10704, 145194, 5819.676, 14.5445
10705, 174845, 5819.615, 14.5443
10706, 199049, 5819.554, 14.5442
10707, 214580, 5819.492, 14.5440
10708, 221469, 5819.431, 14.5439
10709, 219326, 5819.370, 14.5437
10710, 209093, 5819.309, 14.5436
10711, 197204, 5819.248, 14.5434
10712, 194371, 5819.187, 14.5433
10713, 205966, 5819.126, 14.5431
10714, 223686, 5819.064, 14.5430
10715, 231504, 5819.003, 14.5428
10716, 221964, 5818.942, 14.5427
10717, 202952, 5818.881, 14.5425
10718, 186792, 5818.820, 14.5424
10719, 177693, 5818.759, 14.5422
10720, 172643, 5818.698, 14.5421
10721, 168455, 5818.637, 14.5419
10722, 162460, 5818.575, 14.5417
10723, 151674, 5818.514, 14.5416
10724, 138701, 5818.453, 14.5414
10725, 134766, 5818.392, 14.5413
10726, 148472, 5818.331, 14.5411
10727, 173180, 5818.270, 14.5410
10728, 193336, 5818.209, 14.5408
10729, 201883, 5818.147, 14.5407
10730, 203069, 5818.086, 14.5405
10731, 199742, 5818.025, 14.5404
10732, 190177, 5817.964, 14.5402
10733, 180997, 5817.903, 14.5401
10734, 191102, 5817.842, 14.5399
10735, 231825, 5817.781, 14.5398
10736, 286486, 5817.720, 14.5396
10737, 318391, 5817.658, 14.5395
10738, 301781, 5817.597, 14.5393
10739, 244404, 5817.536, 14.5391
10740, 181451, 5817.475, 14.5390
10741, 147380, 5817.414, 14.5388
10742, 148916, 5817.353, 14.5387
10743, 162458, 5817.292, 14.5385
10744, 159885, 5817.230, 14.5384
10745, 137499, 5817.169, 14.5382
10746, 116540, 5817.108, 14.5381
10747, 116774, 5817.047, 14.5379
10748, 137197, 5816.986, 14.5378
10749, 163556, 5816.925, 14.5376
10750, 184146, 5816.864, 14.5375
10751, 192109, 5816.803, 14.5373
10752, 182510, 5816.741, 14.5372
10753, 158890, 5816.680, 14.5370
10754, 137644, 5816.619, 14.5369
10755, 133477, 5816.558, 14.5367
10756, 141951, 5816.497, 14.5366
10757, 147645, 5816.436, 14.5364
10758, 149169, 5816.375, 14.5362
10759, 163305, 5816.313, 14.5361
10760, 201028, 5816.252, 14.5359
10761, 251091, 5816.191, 14.5358
10762, 293550, 5816.130, 14.5356
10763, 319526, 5816.069, 14.5355
10764, 329596, 5816.008, 14.5353
10765, 322253, 5815.947, 14.5352
10766, 297217, 5815.886, 14.5350
10767, 266703, 5815.824, 14.5349
10768, 249537, 5815.763, 14.5347
10769, 250636, 5815.702, 14.5346
10770, 255119, 5815.641, 14.5344
10771, 247190, 5815.580, 14.5343
10772, 228852, 5815.519, 14.5341
10773, 215200, 5815.458, 14.5340
10774, 215606, 5815.396, 14.5338
10775, 225663, 5815.335, 14.5336
10776, 236707, 5815.274, 14.5335
10777, 247496, 5815.213, 14.5333
10778, 263517, 5815.152, 14.5332
10779, 287142, 5815.091, 14.5330
10780, 312763, 5815.030, 14.5329
10781, 333461, 5814.969, 14.5327
10782, 349731, 5814.907, 14.5326
10783, 367701, 5814.846, 14.5324
10784, 388989, 5814.785, 14.5323
10785, 406289, 5814.724, 14.5321
10786, 409803, 5814.663, 14.5320
10787, 394378, 5814.602, 14.5318
10788, 360201, 5814.541, 14.5317
10789, 313035, 5814.479, 14.5315
10790, 266775, 5814.418, 14.5314
10791, 238385, 5814.357, 14.5312
10792, 232986, 5814.296, 14.5311
10793, 237969, 5814.235, 14.5309
10794, 238675, 5814.174, 14.5307
10795, 235766, 5814.113, 14.5306
10796, 239183, 5814.052, 14.5304
10797, 249544, 5813.990, 14.5303
10798, 257225, 5813.929, 14.5301
10799, 258349, 5813.868, 14.5300
10800, 258590, 5813.807, 14.5298
10801, 259342, 5813.746, 14.5297
10802, 253347, 5813.685, 14.5295
10803, 239003, 5813.624, 14.5294
10804, 226696, 5813.562, 14.5292
10805, 223467, 5813.501, 14.5291
10806, 222455, 5813.440, 14.5289
10807, 216833, 5813.379, 14.5288
10808, 213820, 5813.318, 14.5286
10809, 222300, 5813.257, 14.5285
10810, 233992, 5813.196, 14.5283
10811, 231536, 5813.135, 14.5281
10812, 212099, 5813.073, 14.5280
10813, 189431, 5813.012, 14.5278
10814, 174092, 5812.951, 14.5277
10815, 165807, 5812.890, 14.5275
10816, 166426, 5812.829, 14.5274
10817, 184956, 5812.768, 14.5272
10818, 221934, 5812.707, 14.5271
10819, 258871, 5812.645, 14.5269
10820, 273237, 5812.584, 14.5268
10821, 261363, 5812.523, 14.5266
10822, 241225, 5812.462, 14.5265
10823, 234142, 5812.401, 14.5263
10824, 245774, 5812.340, 14.5262
10825, 262347, 5812.279, 14.5260
10826, 264039, 5812.218, 14.5259
10827, 244754, 5812.156, 14.5257
10828, 219072, 5812.095, 14.5256
10829, 206330, 5812.034, 14.5254
10830, 208459, 5811.973, 14.5252
10831, 208117, 5811.912, 14.5251
10832, 188382, 5811.851, 14.5249
10833, 149619, 5811.790, 14.5248
10834, 108573, 5811.729, 14.5246
10835, 87622, 5811.667, 14.5245
10836, 102744, 5811.606, 14.5243
10837, 150497, 5811.545, 14.5242
10838, 203308, 5811.484, 14.5240
10839, 227701, 5811.423, 14.5239
10840, 214577, 5811.362, 14.5237
10841, 186949, 5811.301, 14.5236
10842, 174209, 5811.239, 14.5234
10843, 184972, 5811.178, 14.5233
10844, 208440, 5811.117, 14.5231
10845, 232987, 5811.056, 14.5230
10846, 254718, 5810.995, 14.5228
10847, 273374, 5810.934, 14.5226
10848, 289739, 5810.873, 14.5225
10849, 306175, 5810.812, 14.5223
10850, 323737, 5810.750, 14.5222
10851, 339934, 5810.689, 14.5220
10852, 353048, 5810.628, 14.5219
10853, 364969, 5810.567, 14.5217
10854, 374777, 5810.506, 14.5216
10855, 373822, 5810.445, 14.5214
10856, 354130, 5810.384, 14.5213
10857, 319247, 5810.322, 14.5211
10858, 280226, 5810.261, 14.5210
10859, 242784, 5810.200, 14.5208
10860, 205055, 5810.139, 14.5207
10861, 167039, 5810.078, 14.5205
10862, 135835, 5810.017, 14.5204
10863, 120746, 5809.956, 14.5202
10864, 126482, 5809.895, 14.5201
10865, 149198, 5809.833, 14.5199
10866, 175102, 5809.772, 14.5197
10867, 186494, 5809.711, 14.5196
10868, 175979, 5809.650, 14.5194
10869, 153763, 5809.589, 14.5193
10870, 136133, 5809.528, 14.5191
10871, 129640, 5809.467, 14.5190
10872, 132202, 5809.405, 14.5188
10873, 144220, 5809.344, 14.5187
10874, 167386, 5809.283, 14.5185
10875, 194233, 5809.222, 14.5184
10876, 211710, 5809.161, 14.5182
10877, 217851, 5809.100, 14.5181
10878, 223717, 5809.039, 14.5179
10879, 234137, 5808.978, 14.5178
10880, 237223, 5808.916, 14.5176
10881, 221229, 5808.855, 14.5175
10882, 194659, 5808.794, 14.5173
10883, 180203, 5808.733, 14.5171
10884, 191217, 5808.672, 14.5170
10885, 220668, 5808.611, 14.5168
10886, 251218, 5808.550, 14.5167
10887, 270668, 5808.488, 14.5165
10888, 278857, 5808.427, 14.5164
10889, 284100, 5808.366, 14.5162
10890, 292518, 5808.305, 14.5161
10891, 299064, 5808.244, 14.5159
10892, 291962, 5808.183, 14.5158
10893, 268334, 5808.122, 14.5156
10894, 240836, 5808.061, 14.5155
10895, 224221, 5807.999, 14.5153
10896, 219090, 5807.938, 14.5152
10897, 214334, 5807.877, 14.5150
10898, 202225, 5807.816, 14.5149
10899, 184317, 5807.755, 14.5147
10900, 164578, 5807.694, 14.5146
10901, 144799, 5807.633, 14.5144
10902, 127519, 5807.571, 14.5142
10903, 115969, 5807.510, 14.5141
10904, 107780, 5807.449, 14.5139
10905, 93957, 5807.388, 14.5138
10906, 69016, 5807.327, 14.5136
10907, 40544, 5807.266, 14.5135
10908, 24628, 5807.205, 14.5133
10909, 30032, 5807.144, 14.5132
10910, 47277, 5807.082, 14.5130
10911, 55619, 5807.021, 14.5129
10912, 44298, 5806.960, 14.5127
10913, 26775, 5806.899, 14.5126
10914, 28420, 5806.838, 14.5124
10915, 56899, 5806.777, 14.5123
10916, 90411, 5806.716, 14.5121
10917, 101256, 5806.654, 14.5120
10918, 86351, 5806.593, 14.5118
10919, 66158, 5806.532, 14.5116
10920, 57333, 5806.471, 14.5115
10921, 58471, 5806.410, 14.5113
10922, 62959, 5806.349, 14.5112
10923, 71823, 5806.288, 14.5110
10924, 86814, 5806.227, 14.5109
10925, 100968, 5806.165, 14.5107
10926, 105836, 5806.104, 14.5106
10927, 103089, 5806.043, 14.5104
10928, 100995, 5805.982, 14.5103
10929, 103015, 5805.921, 14.5101
10930, 106656, 5805.860, 14.5100
10931, 109952, 5805.799, 14.5098
10932, 112352, 5805.737, 14.5097
10933, 112774, 5805.676, 14.5095
10934, 113609, 5805.615, 14.5094
10935, 122877, 5805.554, 14.5092
10936, 144880, 5805.493, 14.5090
10937, 172819, 5805.432, 14.5089
10938, 199165, 5805.371, 14.5087
10939, 228204, 5805.310, 14.5086
10940, 265716, 5805.248, 14.5084
10941, 298915, 5805.187, 14.5083
10942, 302788, 5805.126, 14.5081
10943, 270580, 5805.065, 14.5080
10944, 225404, 5805.004, 14.5078
10945, 195996, 5804.943, 14.5077
10946, 191026, 5804.882, 14.5075
10947, 201655, 5804.820, 14.5074
10948, 216997, 5804.759, 14.5072
10949, 229038, 5804.698, 14.5071
10950, 233268, 5804.637, 14.5069
10951, 235048, 5804.576, 14.5068
10952, 247759, 5804.515, 14.5066
10953, 275197, 5804.454, 14.5065
10954, 303148, 5804.393, 14.5063
10955, 317386, 5804.331, 14.5061
10956, 320910, 5804.270, 14.5060
10957, 321823, 5804.209, 14.5058
10958, 314040, 5804.148, 14.5057
10959, 286869, 5804.087, 14.5055
10960, 247722, 5804.026, 14.5054
10961, 216214, 5803.965, 14.5052
10962, 197269, 5803.903, 14.5051
10963, 179171, 5803.842, 14.5049
10964, 159329, 5803.781, 14.5048
10965, 151062, 5803.720, 14.5046
10966, 158268, 5803.659, 14.5045
10967, 163378, 5803.598, 14.5043
10968, 153224, 5803.537, 14.5042
10969, 142008, 5803.476, 14.5040
10970, 153201, 5803.414, 14.5039
10971, 187638, 5803.353, 14.5037
10972, 223267, 5803.292, 14.5035
10973, 239923, 5803.231, 14.5034
10974, 232226, 5803.170, 14.5032
10975, 205313, 5803.109, 14.5031
10976, 173131, 5803.048, 14.5029
10977, 157311, 5802.986, 14.5028
10978, 171068, 5802.925, 14.5026
10979, 201351, 5802.864, 14.5025
10980, 218271, 5802.803, 14.5023
10981, 205358, 5802.742, 14.5022
10982, 172208, 5802.681, 14.5020
10983, 136937, 5802.620, 14.5019
10984, 107586, 5802.559, 14.5017
10985, 84992, 5802.497, 14.5016
10986, 72839, 5802.436, 14.5014
10987, 74624, 5802.375, 14.5013
10988, 84151, 5802.314, 14.5011
10989, 87674, 5802.253, 14.5010
10990, 77300, 5802.192, 14.5008
10991, 59090, 5802.131, 14.5006
10992, 46989, 5802.069, 14.5005
10993, 50665, 5802.008, 14.5003
10994, 70177, 5801.947, 14.5002
10995, 100201, 5801.886, 14.5000
10996, 134769, 5801.825, 14.4999
10997, 165905, 5801.764, 14.4997
10998, 183435, 5801.703, 14.4996
10999, 184486, 5801.642, 14.4994
11000, 181994, 5801.580, 14.4993
11001, 193988, 5801.519, 14.4991
11002, 222590, 5801.458, 14.4990
11003, 253501, 5801.397, 14.4988
11004, 278799, 5801.336, 14.4987
11005, 306432, 5801.275, 14.4985
11006, 339713, 5801.214, 14.4984
11007, 363461, 5801.152, 14.4982
11008, 366063, 5801.091, 14.4980
11009, 362333, 5801.030, 14.4979
11010, 372568, 5800.969, 14.4977
11011, 386294, 5800.908, 14.4976
11012, 373215, 5800.847, 14.4974
11013, 331084, 5800.786, 14.4973
11014, 295945, 5800.725, 14.4971
11015, 295771, 5800.663, 14.4970
11016, 316497, 5800.602, 14.4968
11017, 326857, 5800.541, 14.4967
11018, 317300, 5800.480, 14.4965
11019, 298517, 5800.419, 14.4964
11020, 278425, 5800.358, 14.4962
11021, 259877, 5800.297, 14.4961
11022, 248832, 5800.236, 14.4959
11023, 245041, 5800.174, 14.4958
11024, 234410, 5800.113, 14.4956
11025, 210894, 5800.052, 14.4955
11026, 197156, 5799.991, 14.4953
11027, 219485, 5799.930, 14.4951
11028, 265964, 5799.869, 14.4950
11029, 294228, 5799.808, 14.4948
11030, 282292, 5799.746, 14.4947
11031, 249575, 5799.685, 14.4945
11032, 225329, 5799.624, 14.4944
11033, 219888, 5799.563, 14.4942
11034, 232676, 5799.502, 14.4941
11035, 262686, 5799.441, 14.4939
11036, 297154, 5799.380, 14.4938
11037, 310723, 5799.319, 14.4936
11038, 293123, 5799.257, 14.4935
11039, 263013, 5799.196, 14.4933
11040, 239822, 5799.135, 14.4932
11041, 218086, 5799.074, 14.4930
11042, 187150, 5799.013, 14.4929
11043, 159769, 5798.952, 14.4927
11044, 157002, 5798.891, 14.4925
11045, 174916, 5798.829, 14.4924
11046, 191526, 5798.768, 14.4922
11047, 200634, 5798.707, 14.4921
11048, 212287, 5798.646, 14.4919
11049, 221910, 5798.585, 14.4918
11050, 208259, 5798.524, 14.4916
11051, 168326, 5798.463, 14.4915
11052, 128650, 5798.402, 14.4913
11053, 111230, 5798.340, 14.4912
11054, 109704, 5798.279, 14.4910
11055, 111026, 5798.218, 14.4909
11056, 118914, 5798.157, 14.4907
11057, 138106, 5798.096, 14.4906
11058, 153145, 5798.035, 14.4904
11059, 145647, 5797.974, 14.4903
11060, 123399, 5797.912, 14.4901
11061, 110976, 5797.851, 14.4900
11062, 115586, 5797.790, 14.4898
11063, 121074, 5797.729, 14.4896
11064, 114305, 5797.668, 14.4895
11065, 99975, 5797.607, 14.4893
11066, 87724, 5797.546, 14.4892
11067, 79914, 5797.485, 14.4890
11068, 76513, 5797.423, 14.4889
11069, 80826, 5797.362, 14.4887
11070, 95818, 5797.301, 14.4886
11071, 121713, 5797.240, 14.4884
11072, 157861, 5797.179, 14.4883
11073, 199268, 5797.118, 14.4881
11074, 232862, 5797.057, 14.4880
11075, 247946, 5796.995, 14.4878
11076, 250598, 5796.934, 14.4877
11077, 256449, 5796.873, 14.4875
11078, 268309, 5796.812, 14.4874
11079, 273235, 5796.751, 14.4872
11080, 263757, 5796.690, 14.4870
11081, 247293, 5796.629, 14.4869
11082, 228592, 5796.568, 14.4867
11083, 198205, 5796.506, 14.4866
11084, 151010, 5796.445, 14.4864
11085, 106014, 5796.384, 14.4863
11086, 92320, 5796.323, 14.4861
11087, 118063, 5796.262, 14.4860
11088, 164581, 5796.201, 14.4858
11089, 209393, 5796.140, 14.4857
11090, 243824, 5796.078, 14.4855
11091, 267945, 5796.017, 14.4854
11092, 280102, 5795.956, 14.4852
11093, 277534, 5795.895, 14.4851
11094, 261909, 5795.834, 14.4849
11095, 239212, 5795.773, 14.4848
11096, 216169, 5795.712, 14.4846
11097, 198869, 5795.651, 14.4845
11098, 191947, 5795.589, 14.4843
11099, 195783, 5795.528, 14.4841
11100, 205469, 5795.467, 14.4840
11101, 215573, 5795.406, 14.4838
11102, 226285, 5795.345, 14.4837
11103, 241681, 5795.284, 14.4835
11104, 259120, 5795.223, 14.4834
11105, 263156, 5795.161, 14.4832
11106, 237747, 5795.100, 14.4831
11107, 188008, 5795.039, 14.4829
11108, 142982, 5794.978, 14.4828
11109, 128672, 5794.917, 14.4826
11110, 141517, 5794.856, 14.4825
11111, 157516, 5794.795, 14.4823
11112, 164933, 5794.734, 14.4822
11113, 174946, 5794.672, 14.4820
11114, 197749, 5794.611, 14.4819
11115, 222966, 5794.550, 14.4817
11116, 233574, 5794.489, 14.4815
11117, 229132, 5794.428, 14.4814
11118, 222622, 5794.367, 14.4812
11119, 219936, 5794.306, 14.4811
11120, 216209, 5794.244, 14.4809
11121, 211450, 5794.183, 14.4808
11122, 216527, 5794.122, 14.4806
11123, 239154, 5794.061, 14.4805
11124, 271923, 5794.000, 14.4803
11125, 299020, 5793.939, 14.4802
11126, 310740, 5793.878, 14.4800
11127, 309558, 5793.817, 14.4799
11128, 306760, 5793.755, 14.4797
11129, 314820, 5793.694, 14.4796
11130, 337273, 5793.633, 14.4794
11131, 362375, 5793.572, 14.4793
11132, 371094, 5793.511, 14.4791
11133, 355850, 5793.450, 14.4790
11134, 328569, 5793.389, 14.4788
11135, 305914, 5793.327, 14.4786
11136, 289549, 5793.266, 14.4785
11137, 268234, 5793.205, 14.4783
11138, 240198, 5793.144, 14.4782
11139, 224497, 5793.083, 14.4780
11140, 241405, 5793.022, 14.4779
11141, 283536, 5792.961, 14.4777
11142, 316666, 5792.900, 14.4776
11143, 313879, 5792.838, 14.4774
11144, 282075, 5792.777, 14.4773
11145, 248409, 5792.716, 14.4771
11146, 227306, 5792.655, 14.4770
11147, 212051, 5792.594, 14.4768
11148, 195838, 5792.533, 14.4767
11149, 185993, 5792.472, 14.4765
11150, 191799, 5792.410, 14.4764
11151, 208487, 5792.349, 14.4762
11152, 220804, 5792.288, 14.4760
11153, 217138, 5792.227, 14.4759
11154, 196520, 5792.166, 14.4757
11155, 169434, 5792.105, 14.4756
11156, 155630, 5792.044, 14.4754
11157, 170240, 5791.983, 14.4753
11158, 203407, 5791.921, 14.4751
11159, 223147, 5791.860, 14.4750
11160, 210031, 5791.799, 14.4748
11161, 182704, 5791.738, 14.4747
11162, 177461, 5791.677, 14.4745
11163, 207936, 5791.616, 14.4744
11164, 256479, 5791.555, 14.4742
11165, 298455, 5791.493, 14.4741
11166, 319073, 5791.432, 14.4739
11167, 310887, 5791.371, 14.4738
11168, 275912, 5791.310, 14.4736
11169, 234316, 5791.249, 14.4735
11170, 212988, 5791.188, 14.4733
11171, 216491, 5791.127, 14.4731
11172, 221195, 5791.066, 14.4730
11173, 205220, 5791.004, 14.4728
11174, 173506, 5790.943, 14.4727
11175, 147419, 5790.882, 14.4725
11176, 141679, 5790.821, 14.4724
11177, 158901, 5790.760, 14.4722
11178, 193864, 5790.699, 14.4721
11179, 231994, 5790.638, 14.4719
11180, 254271, 5790.576, 14.4718
11181, 256603, 5790.515, 14.4716
11182, 256818, 5790.454, 14.4715
11183, 270447, 5790.393, 14.4713
11184, 287411, 5790.332, 14.4712
11185, 286625, 5790.271, 14.4710
11186, 266662, 5790.210, 14.4709
11187, 244997, 5790.149, 14.4707
11188, 230935, 5790.087, 14.4705
11189, 218928, 5790.026, 14.4704
11190, 209720, 5789.965, 14.4702
11191, 217374, 5789.904, 14.4701
11192, 246432, 5789.843, 14.4699
11193, 277711, 5789.782, 14.4698
11194, 288743, 5789.721, 14.4696
11195, 278556, 5789.660, 14.4695
11196, 261905, 5789.598, 14.4693
11197, 248263, 5789.537, 14.4692
11198, 238556, 5789.476, 14.4690
11199, 235128, 5789.415, 14.4689
11200, 239603, 5789.354, 14.4687
11201, 242821, 5789.293, 14.4686
11202, 231143, 5789.232, 14.4684
11203, 205037, 5789.170, 14.4683
11204, 180392, 5789.109, 14.4681
11205, 168479, 5789.048, 14.4680
11206, 164594, 5788.987, 14.4678
11207, 159720, 5788.926, 14.4676
11208, 152583, 5788.865, 14.4675
11209, 144433, 5788.804, 14.4673
11210, 133267, 5788.743, 14.4672
11211, 123571, 5788.681, 14.4670
11212, 132688, 5788.620, 14.4669
11213, 172715, 5788.559, 14.4667
11214, 228910, 5788.498, 14.4666
11215, 270360, 5788.437, 14.4664
11216, 282680, 5788.376, 14.4663
11217, 277129, 5788.315, 14.4661
11218, 266106, 5788.253, 14.4660
11219, 246049, 5788.192, 14.4658
11220, 212382, 5788.131, 14.4657
11221, 176369, 5788.070, 14.4655
11222, 153181, 5788.009, 14.4654
11223, 142311, 5787.948, 14.4652
11224, 134332, 5787.887, 14.4650
11225, 130416, 5787.826, 14.4649
11226, 138170, 5787.764, 14.4647
11227, 150387, 5787.703, 14.4646
11228, 146162, 5787.642, 14.4644
11229, 117328, 5787.581, 14.4643
11230, 80200, 5787.520, 14.4641
11231, 56713, 5787.459, 14.4640
11232, 56445, 5787.398, 14.4638
11233, 80907, 5787.336, 14.4637
11234, 129105, 5787.275, 14.4635
11235, 188300, 5787.214, 14.4634
11236, 232729, 5787.153, 14.4632
11237, 246745, 5787.092, 14.4631
11238, 242838, 5787.031, 14.4629
11239, 244547, 5786.970, 14.4628
11240, 257926, 5786.909, 14.4626
11241, 272686, 5786.847, 14.4625
11242, 284206, 5786.786, 14.4623
11243, 295809, 5786.725, 14.4621
11244, 300234, 5786.664, 14.4620
11245, 278894, 5786.603, 14.4618
11246, 227352, 5786.542, 14.4617
11247, 168087, 5786.481, 14.4615
11248, 128497, 5786.419, 14.4614
11249, 114365, 5786.358, 14.4612
11250, 112134, 5786.297, 14.4611
11251, 108753, 5786.236, 14.4609
11252, 100074, 5786.175, 14.4608
11253, 86314, 5786.114, 14.4606
11254, 70552, 5786.053, 14.4605
11255, 60029, 5785.992, 14.4603
11256, 59631, 5785.930, 14.4602
11257, 63915, 5785.869, 14.4600
11258, 63286, 5785.808, 14.4599
11259, 59392, 5785.747, 14.4597
11260, 67162, 5785.686, 14.4595
11261, 97453, 5785.625, 14.4594
11262, 141711, 5785.564, 14.4592
11263, 178566, 5785.502, 14.4591
11264, 194606, 5785.441, 14.4589
11265, 194811, 5785.380, 14.4588
11266, 191765, 5785.319, 14.4586
11267, 188826, 5785.258, 14.4585
11268, 179340, 5785.197, 14.4583
11269, 162651, 5785.136, 14.4582
11270, 153444, 5785.075, 14.4580
11271, 167424, 5785.013, 14.4579
11272, 199226, 5784.952, 14.4577
11273, 222823, 5784.891, 14.4576
11274, 216969, 5784.830, 14.4574
11275, 185103, 5784.769, 14.4573
11276, 147798, 5784.708, 14.4571
11277, 121526, 5784.647, 14.4570
11278, 108506, 5784.585, 14.4568
11279, 100571, 5784.524, 14.4566
11280, 86006, 5784.463, 14.4565
11281, 57215, 5784.402, 14.4563
11282, 20279, 5784.341, 14.4562
11283, -4966, 5784.280, 14.4560
11284, -2927, 5784.219, 14.4559
11285, 19090, 5784.158, 14.4557
11286, 36760, 5784.096, 14.4556
11287, 33578, 5784.035, 14.4554
11288, 13921, 5783.974, 14.4553
11289, -7389, 5783.913, 14.4551
11290, -19387, 5783.852, 14.4550
11291, -17236, 5783.791, 14.4548
11292, -18, 5783.730, 14.4547
11293, 28406, 5783.668, 14.4545
11294, 62474, 5783.607, 14.4544
11295, 102073, 5783.546, 14.4542
11296, 148660, 5783.485, 14.4540
11297, 190331, 5783.424, 14.4539
11298, 202403, 5783.363, 14.4537
11299, 174105, 5783.302, 14.4536
11300, 127442, 5783.241, 14.4534
11301, 96316, 5783.179, 14.4533
11302, 90603, 5783.118, 14.4531
11303, 94566, 5783.057, 14.4530
11304, 98526, 5782.996, 14.4528
11305, 113879, 5782.935, 14.4527
11306, 150645, 5782.874, 14.4525
11307, 195809, 5782.813, 14.4524
11308, 226766, 5782.751, 14.4522
11309, 238203, 5782.690, 14.4521
11310, 242626, 5782.629, 14.4519
11311, 247625, 5782.568, 14.4518
11312, 245901, 5782.507, 14.4516
11313, 230974, 5782.446, 14.4515
11314, 213819, 5782.385, 14.4513
11315, 216327, 5782.324, 14.4511
11316, 248034, 5782.262, 14.4510
11317, 291797, 5782.201, 14.4508
11318, 315155, 5782.140, 14.4507
11319, 298725, 5782.079, 14.4505
11320, 253689, 5782.018, 14.4504
11321, 209004, 5781.957, 14.4502
11322, 182934, 5781.896, 14.4501
11323, 172932, 5781.834, 14.4499
11324, 172146, 5781.773, 14.4498
11325, 183460, 5781.712, 14.4496
11326, 209315, 5781.651, 14.4495
11327, 236924, 5781.590, 14.4493
11328, 246986, 5781.529, 14.4492
11329, 235481, 5781.468, 14.4490
11330, 216265, 5781.407, 14.4489
11331, 202191, 5781.345, 14.4487
11332, 193557, 5781.284, 14.4485
11333, 185821, 5781.223, 14.4484
11334, 177397, 5781.162, 14.4482
11335, 165323, 5781.101, 14.4481
11336, 143024, 5781.040, 14.4479
11337, 110414, 5780.979, 14.4478
11338, 81175, 5780.917, 14.4476
11339, 72675, 5780.856, 14.4475
11340, 90284, 5780.795, 14.4473
11341, 125370, 5780.734, 14.4472
11342, 165067, 5780.673, 14.4470
11343, 198717, 5780.612, 14.4469
11344, 217546, 5780.551, 14.4467
11345, 215560, 5780.490, 14.4466
11346, 193892, 5780.428, 14.4464
11347, 162505, 5780.367, 14.4463
11348, 135783, 5780.306, 14.4461
11349, 124458, 5780.245, 14.4460
11350, 128846, 5780.184, 14.4458
11351, 139122, 5780.123, 14.4456
11352, 144497, 5780.062, 14.4455
11353, 142796, 5780.000, 14.4453
11354, 139221, 5779.939, 14.4452
11355, 137616, 5779.878, 14.4450
11356, 138286, 5779.817, 14.4449
11357, 143509, 5779.756, 14.4447
11358, 156723, 5779.695, 14.4446
11359, 173666, 5779.634, 14.4444
11360, 183334, 5779.573, 14.4443
11361, 183872, 5779.511, 14.4441
11362, 189420, 5779.450, 14.4440
11363, 211667, 5779.389, 14.4438
11364, 239816, 5779.328, 14.4437
11365, 250533, 5779.267, 14.4435
11366, 237294, 5779.206, 14.4434
11367, 219787, 5779.145, 14.4432
11368, 222028, 5779.083, 14.4430
11369, 248129, 5779.022, 14.4429
11370, 280991, 5778.961, 14.4427
11371, 298359, 5778.900, 14.4426
11372, 289315, 5778.839, 14.4424
11373, 262573, 5778.778, 14.4423
11374, 240860, 5778.717, 14.4421
11375, 240282, 5778.656, 14.4420
11376, 252660, 5778.594, 14.4418
11377, 255009, 5778.533, 14.4417
11378, 238670, 5778.472, 14.4415
11379, 219922, 5778.411, 14.4414
11380, 216417, 5778.350, 14.4412
11381, 222227, 5778.289, 14.4411
11382, 216015, 5778.228, 14.4409
11383, 188896, 5778.167, 14.4408
11384, 153992, 5778.105, 14.4406
11385, 130399, 5778.044, 14.4405
11386, 127029, 5777.983, 14.4403
11387, 141755, 5777.922, 14.4401
11388, 166555, 5777.861, 14.4400
11389, 190233, 5777.800, 14.4398
11390, 202719, 5777.739, 14.4397
11391, 201353, 5777.677, 14.4395
11392, 191462, 5777.616, 14.4394
11393, 181169, 5777.555, 14.4392
11394, 178044, 5777.494, 14.4391
11395, 186453, 5777.433, 14.4389
11396, 200087, 5777.372, 14.4388
11397, 199884, 5777.311, 14.4386
11398, 172113, 5777.250, 14.4385
11399, 131187, 5777.188, 14.4383
11400, 111337, 5777.127, 14.4382
11401, 127378, 5777.066, 14.4380
11402, 153994, 5777.005, 14.4379
11403, 155252, 5776.944, 14.4377
11404, 128015, 5776.883, 14.4375
11405, 103919, 5776.822, 14.4374
11406, 112532, 5776.760, 14.4372
11407, 155617, 5776.699, 14.4371
11408, 215294, 5776.638, 14.4369
11409, 270892, 5776.577, 14.4368
11410, 303018, 5776.516, 14.4366
11411, 295964, 5776.455, 14.4365
11412, 249122, 5776.394, 14.4363
11413, 182611, 5776.333, 14.4362
11414, 124167, 5776.271, 14.4360
11415, 90953, 5776.210, 14.4359
11416, 84377, 5776.149, 14.4357
11417, 95186, 5776.088, 14.4356
11418, 109117, 5776.027, 14.4354
11419, 114831, 5775.966, 14.4353
11420, 113593, 5775.905, 14.4351
11421, 116739, 5775.843, 14.4350
11422, 127846, 5775.782, 14.4348
11423, 133756, 5775.721, 14.4346
11424, 122331, 5775.660, 14.4345
11425, 104726, 5775.599, 14.4343
11426, 108494, 5775.538, 14.4342
11427, 147901, 5775.477, 14.4340
11428, 209215, 5775.416, 14.4339
11429, 265076, 5775.354, 14.4337
11430, 294423, 5775.293, 14.4336
11431, 288614, 5775.232, 14.4334
11432, 251549, 5775.171, 14.4333
11433, 202139, 5775.110, 14.4331
11434, 168689, 5775.049, 14.4330
11435, 169600, 5774.988, 14.4328
11436, 199084, 5774.926, 14.4327
11437, 236155, 5774.865, 14.4325
11438, 265661, 5774.804, 14.4324
11439, 286055, 5774.743, 14.4322
11440, 300151, 5774.682, 14.4320
11441, 307276, 5774.621, 14.4319
11442, 306975, 5774.560, 14.4317
11443, 303948, 5774.499, 14.4316
11444, 303541, 5774.437, 14.4314
11445, 303960, 5774.376, 14.4313
11446, 297343, 5774.315, 14.4311
11447, 278636, 5774.254, 14.4310
11448, 250201, 5774.193, 14.4308
11449, 217481, 5774.132, 14.4307
11450, 184604, 5774.071, 14.4305
11451, 156726, 5774.009, 14.4304
11452, 141976, 5773.948, 14.4302
11453, 144361, 5773.887, 14.4301
11454, 155092, 5773.826, 14.4299
11455, 157467, 5773.765, 14.4298
11456, 143565, 5773.704, 14.4296
11457, 123328, 5773.643, 14.4294
11458, 115779, 5773.582, 14.4293
11459, 133704, 5773.520, 14.4291
11460, 175976, 5773.459, 14.4290
11461, 228705, 5773.398, 14.4288
11462, 272624, 5773.337, 14.4287
11463, 296570, 5773.276, 14.4285
11464, 307777, 5773.215, 14.4284
11465, 323026, 5773.154, 14.4282
11466, 345950, 5773.092, 14.4281
11467, 360244, 5773.031, 14.4279
11468, 350344, 5772.970, 14.4278
11469, 320218, 5772.909, 14.4276
11470, 283830, 5772.848, 14.4275
11471, 246568, 5772.787, 14.4273
11472, 209175, 5772.726, 14.4272
11473, 183412, 5772.665, 14.4270
11474, 186167, 5772.603, 14.4269
11475, 217029, 5772.542, 14.4267
11476, 255841, 5772.481, 14.4265
11477, 285367, 5772.420, 14.4264
11478, 304653, 5772.359, 14.4262
11479, 318337, 5772.298, 14.4261
11480, 326721, 5772.237, 14.4259
11481, 331695, 5772.175, 14.4258
11482, 339955, 5772.114, 14.4256
11483, 352555, 5772.053, 14.4255
11484, 359926, 5771.992, 14.4253
11485, 352700, 5771.931, 14.4252
11486, 328890, 5771.870, 14.4250
11487, 287337, 5771.809, 14.4249
11488, 227592, 5771.748, 14.4247
11489, 163914, 5771.686, 14.4246
11490, 125388, 5771.625, 14.4244
11491, 128702, 5771.564, 14.4243
11492, 158603, 5771.503, 14.4241
11493, 186470, 5771.442, 14.4239
11494, 200786, 5771.381, 14.4238
11495, 208537, 5771.320, 14.4236
11496, 215656, 5771.258, 14.4235
11497, 220899, 5771.197, 14.4233
11498, 223842, 5771.136, 14.4232
11499, 224445, 5771.075, 14.4230
11500, 217694, 5771.014, 14.4229
11501, 201170, 5770.953, 14.4227
11502, 183742, 5770.892, 14.4226
11503, 173094, 5770.831, 14.4224
11504, 159515, 5770.769, 14.4223
11505, 129510, 5770.708, 14.4221
11506, 93492, 5770.647, 14.4220
11507, 79998, 5770.586, 14.4218
11508, 98736, 5770.525, 14.4217
11509, 127271, 5770.464, 14.4215
11510, 140360, 5770.403, 14.4214
11511, 135627, 5770.341, 14.4212
11512, 122514, 5770.280, 14.4210
11513, 103978, 5770.219, 14.4209
11514, 83134, 5770.158, 14.4207
11515, 74085, 5770.097, 14.4206
11516, 87898, 5770.036, 14.4204
11517, 114297, 5769.975, 14.4203
11518, 133789, 5769.914, 14.4201
11519, 144942, 5769.852, 14.4200
11520, 163544, 5769.791, 14.4198
11521, 193640, 5769.730, 14.4197
11522, 214677, 5769.669, 14.4195
11523, 204978, 5769.608, 14.4194
11524, 169542, 5769.547, 14.4192
11525, 136016, 5769.486, 14.4191
11526, 125878, 5769.424, 14.4189
11527, 136452, 5769.363, 14.4188
11528, 152277, 5769.302, 14.4186
11529, 168063, 5769.241, 14.4184
11530, 192759, 5769.180, 14.4183
11531, 229704, 5769.119, 14.4181
11532, 261887, 5769.058, 14.4180
11533, 267503, 5768.997, 14.4178
11534, 247617, 5768.935, 14.4177
11535, 225224, 5768.874, 14.4175
11536, 213562, 5768.813, 14.4174
11537, 198740, 5768.752, 14.4172
11538, 162727, 5768.691, 14.4171
11539, 112484, 5768.630, 14.4169
11540, 72487, 5768.569, 14.4168
11541, 54342, 5768.507, 14.4166
11542, 48612, 5768.446, 14.4165
11543, 44694, 5768.385, 14.4163
11544, 43534, 5768.324, 14.4162
11545, 48647, 5768.263, 14.4160
11546, 59071, 5768.202, 14.4159
11547, 77059, 5768.141, 14.4157
11548, 110397, 5768.080, 14.4155
11549, 158203, 5768.018, 14.4154
11550, 203439, 5767.957, 14.4152
11551, 229356, 5767.896, 14.4151
11552, 237141, 5767.835, 14.4149
11553, 238011, 5767.774, 14.4148
11554, 234355, 5767.713, 14.4146
11555, 221377, 5767.652, 14.4145
11556, 203820, 5767.590, 14.4143
11557, 195056, 5767.529, 14.4142
11558, 196081, 5767.468, 14.4140
11559, 189470, 5767.407, 14.4139
11560, 163084, 5767.346, 14.4137
11561, 130622, 5767.285, 14.4136
11562, 117948, 5767.224, 14.4134
11563, 134102, 5767.163, 14.4133
11564, 166177, 5767.101, 14.4131
11565, 199222, 5767.040, 14.4129
11566, 228347, 5766.979, 14.4128
11567, 250293, 5766.918, 14.4126
11568, 256876, 5766.857, 14.4125
11569, 245401, 5766.796, 14.4123
11570, 228678, 5766.735, 14.4122
11571, 226175, 5766.674, 14.4120
11572, 247760, 5766.612, 14.4119
11573, 290672, 5766.551, 14.4117
11574, 346569, 5766.490, 14.4116
11575, 402892, 5766.429, 14.4114
11576, 441323, 5766.368, 14.4113
11577, 447716, 5766.307, 14.4111
11578, 427469, 5766.246, 14.4110
11579, 403227, 5766.184, 14.4108
11580, 392901, 5766.123, 14.4107
11581, 395416, 5766.062, 14.4105
11582, 400984, 5766.001, 14.4104
11583, 406991, 5765.940, 14.4102
11584, 415272, 5765.879, 14.4100
11585, 418840, 5765.818, 14.4099
11586, 403780, 5765.757, 14.4097
11587, 367255, 5765.695, 14.4096
11588, 324978, 5765.634, 14.4094
11589, 294542, 5765.573, 14.4093
11590, 275488, 5765.512, 14.4091
11591, 252204, 5765.451, 14.4090
11592, 214906, 5765.390, 14.4088
11593, 171426, 5765.329, 14.4087
11594, 137527, 5765.267, 14.4085
11595, 121223, 5765.206, 14.4084
11596, 119378, 5765.145, 14.4082
11597, 125248, 5765.084, 14.4081
11598, 134857, 5765.023, 14.4079
11599, 147676, 5764.962, 14.4078
11600, 164066, 5764.901, 14.4076
11601, 180234, 5764.840, 14.4074
11602, 184126, 5764.778, 14.4073
11603, 162144, 5764.717, 14.4071
11604, 116658, 5764.656, 14.4070
11605, 72780, 5764.595, 14.4068
11606, 57929, 5764.534, 14.4067
11607, 75079, 5764.473, 14.4065
11608, 105395, 5764.412, 14.4064
11609, 136595, 5764.350, 14.4062
11610, 175195, 5764.289, 14.4061
11611, 226425, 5764.228, 14.4059
11612, 276551, 5764.167, 14.4058
11613, 306465, 5764.106, 14.4056
11614, 313498, 5764.045, 14.4055
11615, 307659, 5763.984, 14.4053
11616, 293469, 5763.923, 14.4052
11617, 269140, 5763.861, 14.4050
11618, 238738, 5763.800, 14.4049
11619, 209693, 5763.739, 14.4047
11620, 179374, 5763.678, 14.4045
11621, 139379, 5763.617, 14.4044
11622, 95459, 5763.556, 14.4042
11623, 69255, 5763.495, 14.4041
11624, 74495, 5763.433, 14.4039
11625, 100793, 5763.372, 14.4038
11626, 125805, 5763.311, 14.4036
11627, 136421, 5763.250, 14.4035
11628, 135773, 5763.189, 14.4033
11629, 136965, 5763.128, 14.4032
11630, 151039, 5763.067, 14.4030
11631, 173191, 5763.006, 14.4029
11632, 182232, 5762.944, 14.4027
11633, 165393, 5762.883, 14.4026
11634, 142516, 5762.822, 14.4024
11635, 149072, 5762.761, 14.4023
11636, 191509, 5762.700, 14.4021
11637, 236536, 5762.639, 14.4019
11638, 251457, 5762.578, 14.4018
11639, 237482, 5762.516, 14.4016
11640, 213331, 5762.455, 14.4015
11641, 185970, 5762.394, 14.4013
11642, 156249, 5762.333, 14.4012
11643, 138979, 5762.272, 14.4010
11644, 153300, 5762.211, 14.4009
11645, 196734, 5762.150, 14.4007
11646, 246924, 5762.089, 14.4006
11647, 287050, 5762.027, 14.4004
11648, 314881, 5761.966, 14.4003
11649, 330598, 5761.905, 14.4001
11650, 332283, 5761.844, 14.4000
11651, 322429, 5761.783, 14.3998
11652, 304634, 5761.722, 14.3997
11653, 275692, 5761.661, 14.3995
11654, 235032, 5761.599, 14.3994
11655, 198470, 5761.538, 14.3992
11656, 184816, 5761.477, 14.3990
11657, 189150, 5761.416, 14.3989
11658, 187336, 5761.355, 14.3987
11659, 169447, 5761.294, 14.3986
11660, 152192, 5761.233, 14.3984
11661, 155265, 5761.172, 14.3983
11662, 181126, 5761.110, 14.3981
11663, 220587, 5761.049, 14.3980
11664, 260758, 5760.988, 14.3978
11665, 283839, 5760.927, 14.3977
11666, 277992, 5760.866, 14.3975
11667, 257622, 5760.805, 14.3974
11668, 254505, 5760.744, 14.3972
11669, 278570, 5760.682, 14.3971
11670, 304205, 5760.621, 14.3969
11671, 305714, 5760.560, 14.3968
11672, 287351, 5760.499, 14.3966
11673, 263803, 5760.438, 14.3964
11674, 231028, 5760.377, 14.3963
11675, 179955, 5760.316, 14.3961
11676, 126732, 5760.255, 14.3960
11677, 102383, 5760.193, 14.3958
11678, 114101, 5760.132, 14.3957
11679, 138493, 5760.071, 14.3955
11680, 154972, 5760.010, 14.3954
11681, 167303, 5759.949, 14.3952
11682, 187067, 5759.888, 14.3951
11683, 210568, 5759.827, 14.3949
11684, 220805, 5759.765, 14.3948
11685, 206125, 5759.704, 14.3946
11686, 172548, 5759.643, 14.3945
11687, 140765, 5759.582, 14.3943
11688, 130879, 5759.521, 14.3942
11689, 146488, 5759.460, 14.3940
11690, 174750, 5759.399, 14.3939
11691, 202879, 5759.338, 14.3937
11692, 228283, 5759.276, 14.3935
11693, 250561, 5759.215, 14.3934
11694, 264965, 5759.154, 14.3932
11695, 271120, 5759.093, 14.3931
11696, 276759, 5759.032, 14.3929
11697, 282989, 5758.971, 14.3928
11698, 278264, 5758.910, 14.3926
11699, 259674, 5758.848, 14.3925
11700, 246004, 5758.787, 14.3923
11701, 250702, 5758.726, 14.3922
11702, 254274, 5758.665, 14.3920
11703, 228323, 5758.604, 14.3919
11704, 179947, 5758.543, 14.3917
11705, 144877, 5758.482, 14.3916
11706, 138540, 5758.421, 14.3914
11707, 142597, 5758.359, 14.3913
11708, 142681, 5758.298, 14.3911
11709, 149094, 5758.237, 14.3909
11710, 169774, 5758.176, 14.3908
11711, 190127, 5758.115, 14.3906
11712, 195802, 5758.054, 14.3905
11713, 194372, 5757.993, 14.3903
11714, 198315, 5757.931, 14.3902
11715, 205117, 5757.870, 14.3900
11716, 210845, 5757.809, 14.3899
11717, 225543, 5757.748, 14.3897
11718, 255267, 5757.687, 14.3896
11719, 282544, 5757.626, 14.3894
11720, 284882, 5757.565, 14.3893
11721, 263212, 5757.504, 14.3891
11722, 235127, 5757.442, 14.3890
11723, 211442, 5757.381, 14.3888
11724, 198386, 5757.320, 14.3887
11725, 211239, 5757.259, 14.3885
11726, 261085, 5757.198, 14.3884
11727, 331632, 5757.137, 14.3882
11728, 390373, 5757.076, 14.3880
11729, 421781, 5757.014, 14.3879
11730, 433135, 5756.953, 14.3877
11731, 432957, 5756.892, 14.3876
11732, 424249, 5756.831, 14.3874
11733, 415491, 5756.770, 14.3873
11734, 414204, 5756.709, 14.3871
11735, 407382, 5756.648, 14.3870
11736, 371296, 5756.587, 14.3868
11737, 307422, 5756.525, 14.3867
11738, 248932, 5756.464, 14.3865
11739, 223083, 5756.403, 14.3864
11740, 224285, 5756.342, 14.3862
11741, 233331, 5756.281, 14.3861
11742, 245693, 5756.220, 14.3859
11743, 266761, 5756.159, 14.3858
11744, 291663, 5756.098, 14.3856
11745, 306513, 5756.036, 14.3854
11746, 305763, 5755.975, 14.3853
11747, 296833, 5755.914, 14.3851
11748, 288897, 5755.853, 14.3850
11749, 284172, 5755.792, 14.3848
11750, 279343, 5755.731, 14.3847
11751, 271971, 5755.670, 14.3845
11752, 266394, 5755.608, 14.3844
11753, 272035, 5755.547, 14.3842
11754, 290615, 5755.486, 14.3841
11755, 307294, 5755.425, 14.3839
11756, 304181, 5755.364, 14.3838
11757, 282389, 5755.303, 14.3836
11758, 258887, 5755.242, 14.3835
11759, 239452, 5755.181, 14.3833
11760, 208887, 5755.119, 14.3832
11761, 155617, 5755.058, 14.3830
11762, 95102, 5754.997, 14.3829
11763, 59068, 5754.936, 14.3827
11764, 66852, 5754.875, 14.3825
11765, 112421, 5754.814, 14.3824
11766, 171805, 5754.753, 14.3822
11767, 217302, 5754.691, 14.3821
11768, 232498, 5754.630, 14.3819
11769, 222087, 5754.569, 14.3818
11770, 204666, 5754.508, 14.3816
11771, 194057, 5754.447, 14.3815
11772, 193169, 5754.386, 14.3813
11773, 203495, 5754.325, 14.3812
11774, 225428, 5754.264, 14.3810
11775, 245661, 5754.202, 14.3809
11776, 242232, 5754.141, 14.3807
11777, 212944, 5754.080, 14.3806
11778, 183958, 5754.019, 14.3804
11779, 177218, 5753.958, 14.3803
11780, 183469, 5753.897, 14.3801
11781, 183672, 5753.836, 14.3799
11782, 183076, 5753.774, 14.3798
11783, 200624, 5753.713, 14.3796
11784, 231213, 5753.652, 14.3795
11785, 244253, 5753.591, 14.3793
11786, 222637, 5753.530, 14.3792
11787, 183092, 5753.469, 14.3790
11788, 152228, 5753.408, 14.3789
11789, 138366, 5753.347, 14.3787
11790, 133448, 5753.285, 14.3786
11791, 129301, 5753.224, 14.3784
11792, 124402, 5753.163, 14.3783
11793, 123857, 5753.102, 14.3781
11794, 137631, 5753.041, 14.3780
11795, 169627, 5752.980, 14.3778
11796, 204611, 5752.919, 14.3777
11797, 216279, 5752.857, 14.3775
11798, 194134, 5752.796, 14.3774
11799, 154607, 5752.735, 14.3772
11800, 121819, 5752.674, 14.3770
11801, 106360, 5752.613, 14.3769
11802, 106675, 5752.552, 14.3767
11803, 119418, 5752.491, 14.3766
11804, 139460, 5752.430, 14.3764
11805, 157648, 5752.368, 14.3763
11806, 168057, 5752.307, 14.3761
11807, 173419, 5752.246, 14.3760
11808, 177678, 5752.185, 14.3758
11809, 179368, 5752.124, 14.3757
11810, 178965, 5752.063, 14.3755
11811, 185694, 5752.002, 14.3754
11812, 207140, 5751.940, 14.3752
11813, 235594, 5751.879, 14.3751
11814, 253967, 5751.818, 14.3749
11815, 254258, 5751.757, 14.3748
11816, 243087, 5751.696, 14.3746
11817, 230156, 5751.635, 14.3744
11818, 218422, 5751.574, 14.3743
11819, 206581, 5751.513, 14.3741
11820, 196769, 5751.451, 14.3740
11821, 198700, 5751.390, 14.3738
11822, 226034, 5751.329, 14.3737
11823, 283118, 5751.268, 14.3735
11824, 351904, 5751.207, 14.3734
11825, 399863, 5751.146, 14.3732
11826, 409833, 5751.085, 14.3731
11827, 396949, 5751.023, 14.3729
11828, 385785, 5750.962, 14.3728
11829, 376049, 5750.901, 14.3726
11830, 346800, 5750.840, 14.3725
11831, 294584, 5750.779, 14.3723
11832, 248129, 5750.718, 14.3722
11833, 235468, 5750.657, 14.3720
11834, 250841, 5750.596, 14.3719
11835, 268031, 5750.534, 14.3717
11836, 276094, 5750.473, 14.3715
11837, 283738, 5750.412, 14.3714
11838, 292819, 5750.351, 14.3712
11839, 289077, 5750.290, 14.3711
11840, 265470, 5750.229, 14.3709
11841, 238300, 5750.168, 14.3708
11842, 228248, 5750.106, 14.3706
11843, 234448, 5750.045, 14.3705
11844, 239269, 5749.984, 14.3703
11845, 233910, 5749.923, 14.3702
11846, 227837, 5749.862, 14.3700
11847, 233905, 5749.801, 14.3699
11848, 253407, 5749.740, 14.3697
11849, 276380, 5749.679, 14.3696
11850, 289333, 5749.617, 14.3694
11851, 281701, 5749.556, 14.3693
11852, 251523, 5749.495, 14.3691
11853, 207993, 5749.434, 14.3689
11854, 166016, 5749.373, 14.3688
11855, 137689, 5749.312, 14.3686
11856, 128869, 5749.251, 14.3685
11857, 137193, 5749.189, 14.3683
11858, 147322, 5749.128, 14.3682
11859, 136025, 5749.067, 14.3680
11860, 95810, 5749.006, 14.3679
11861, 51813, 5748.945, 14.3677
11862, 40458, 5748.884, 14.3676
11863, 68321, 5748.823, 14.3674
11864, 104936, 5748.762, 14.3673
11865, 119857, 5748.700, 14.3671
11866, 112241, 5748.639, 14.3670
11867, 97574, 5748.578, 14.3668
11868, 82544, 5748.517, 14.3667
11869, 67850, 5748.456, 14.3665
11870, 63238, 5748.395, 14.3664
11871, 79631, 5748.334, 14.3662
11872, 109569, 5748.272, 14.3660
11873, 132362, 5748.211, 14.3659
11874, 139027, 5748.150, 14.3657
11875, 138823, 5748.089, 14.3656
11876, 140970, 5748.028, 14.3654
11877, 143801, 5747.967, 14.3653
11878, 144779, 5747.906, 14.3651
11879, 148273, 5747.845, 14.3650
11880, 157537, 5747.783, 14.3648
11881, 168500, 5747.722, 14.3647
11882, 177697, 5747.661, 14.3645
11883, 189406, 5747.600, 14.3644
11884, 208775, 5747.539, 14.3642
11885, 232228, 5747.478, 14.3641
11886, 249507, 5747.417, 14.3639
11887, 253231, 5747.355, 14.3638
11888, 245076, 5747.294, 14.3636
11889, 235630, 5747.233, 14.3634
11890, 238061, 5747.172, 14.3633
11891, 256840, 5747.111, 14.3631
11892, 281422, 5747.050, 14.3630
11893, 295022, 5746.989, 14.3628
11894, 290221, 5746.928, 14.3627
11895, 273192, 5746.866, 14.3625
11896, 255471, 5746.805, 14.3624
11897, 247037, 5746.744, 14.3622
11898, 253159, 5746.683, 14.3621
11899, 267606, 5746.622, 14.3619
11900, 269842, 5746.561, 14.3618
11901, 240960, 5746.500, 14.3616
11902, 186290, 5746.438, 14.3615
11903, 134024, 5746.377, 14.3613
11904, 108848, 5746.316, 14.3612
11905, 114731, 5746.255, 14.3610
11906, 144021, 5746.194, 14.3609
11907, 190126, 5746.133, 14.3607
11908, 244181, 5746.072, 14.3605
11909, 289799, 5746.011, 14.3604
11910, 312129, 5745.949, 14.3602
11911, 309442, 5745.888, 14.3601
11912, 291063, 5745.827, 14.3599
11913, 268182, 5745.766, 14.3598
11914, 249010, 5745.705, 14.3596
11915, 234855, 5745.644, 14.3595
11916, 216616, 5745.583, 14.3593
11917, 184133, 5745.521, 14.3592
11918, 144898, 5745.460, 14.3590
11919, 123458, 5745.399, 14.3589
11920, 133122, 5745.338, 14.3587
11921, 156886, 5745.277, 14.3586
11922, 167553, 5745.216, 14.3584
11923, 160327, 5745.155, 14.3583
11924, 153612, 5745.094, 14.3581
11925, 162609, 5745.032, 14.3579
11926, 185006, 5744.971, 14.3578
11927, 209759, 5744.910, 14.3576
11928, 226761, 5744.849, 14.3575
11929, 229182, 5744.788, 14.3573
11930, 220329, 5744.727, 14.3572
11931, 219438, 5744.666, 14.3570
11932, 246225, 5744.605, 14.3569
11933, 294159, 5744.543, 14.3567
11934, 330422, 5744.482, 14.3566
11935, 329517, 5744.421, 14.3564
11936, 299087, 5744.360, 14.3563
11937, 267262, 5744.299, 14.3561
11938, 253642, 5744.238, 14.3560
11939, 260097, 5744.177, 14.3558
11940, 280649, 5744.115, 14.3557
11941, 307083, 5744.054, 14.3555
11942, 326972, 5743.993, 14.3554
11943, 328391, 5743.932, 14.3552
11944, 310717, 5743.871, 14.3550
11945, 285772, 5743.810, 14.3549
11946, 266502, 5743.749, 14.3547
11947, 257716, 5743.688, 14.3546
11948, 256462, 5743.626, 14.3544
11949, 254824, 5743.565, 14.3543
11950, 241459, 5743.504, 14.3541
11951, 208368, 5743.443, 14.3540
11952, 161845, 5743.382, 14.3538
11953, 122378, 5743.321, 14.3537
11954, 106858, 5743.260, 14.3535
11955, 111146, 5743.198, 14.3534
11956, 114696, 5743.137, 14.3532
11957, 102435, 5743.076, 14.3531
11958, 78732, 5743.015, 14.3529
11959, 60807, 5742.954, 14.3528
11960, 63238, 5742.893, 14.3526
11961, 88805, 5742.832, 14.3524
11962, 128115, 5742.771, 14.3523
11963, 165303, 5742.709, 14.3521
11964, 189082, 5742.648, 14.3520
11965, 202028, 5742.587, 14.3518
11966, 215992, 5742.526, 14.3517
11967, 236429, 5742.465, 14.3515
11968, 256697, 5742.404, 14.3514
11969, 271001, 5742.343, 14.3512
11970, 284882, 5742.281, 14.3511
11971, 304596, 5742.220, 14.3509
11972, 321951, 5742.159, 14.3508
11973, 321475, 5742.098, 14.3506
11974, 301588, 5742.037, 14.3505
11975, 278151, 5741.976, 14.3503
11976, 266583, 5741.915, 14.3502
11977, 270568, 5741.854, 14.3500
11978, 288842, 5741.792, 14.3498
11979, 319696, 5741.731, 14.3497
11980, 352775, 5741.670, 14.3495
11981, 368112, 5741.609, 14.3494
11982, 354359, 5741.548, 14.3492
11983, 323129, 5741.487, 14.3491
11984, 296816, 5741.426, 14.3489
11985, 285256, 5741.364, 14.3488
11986, 281042, 5741.303, 14.3486
11987, 274652, 5741.242, 14.3485
11988, 266811, 5741.181, 14.3483
11989, 266500, 5741.120, 14.3482
11990, 281613, 5741.059, 14.3480
11991, 310915, 5740.998, 14.3479
11992, 342182, 5740.937, 14.3477
11993, 359756, 5740.875, 14.3476
11994, 355866, 5740.814, 14.3474
11995, 332380, 5740.753, 14.3473
11996, 292451, 5740.692, 14.3471
11997, 238822, 5740.631, 14.3469
11998, 183764, 5740.570, 14.3468
11999, 150421, 5740.509, 14.3466
12000, 153571, 5740.447, 14.3465
12001, 182324, 5740.386, 14.3463
12002, 210185, 5740.325, 14.3462
12003, 220641, 5740.264, 14.3460
12004, 217256, 5740.203, 14.3459
12005, 212724, 5740.142, 14.3457
12006, 216013, 5740.081, 14.3456
12007, 227833, 5740.020, 14.3454
12008, 240657, 5739.958, 14.3453
12009, 244138, 5739.897, 14.3451
12010, 236506, 5739.836, 14.3450
12011, 227814, 5739.775, 14.3448
12012, 225201, 5739.714, 14.3447
12013, 219680, 5739.653, 14.3445
12014, 197846, 5739.592, 14.3443
12015, 163327, 5739.530, 14.3442
12016, 133038, 5739.469, 14.3440
12017, 111533, 5739.408, 14.3439
12018, 83873, 5739.347, 14.3437
12019, 40610, 5739.286, 14.3436
12020, -1286, 5739.225, 14.3434
12021, -11998, 5739.164, 14.3433
12022, 21845, 5739.103, 14.3431
12023, 87876, 5739.041, 14.3430
12024, 162213, 5738.980, 14.3428
12025, 224992, 5738.919, 14.3427
12026, 265433, 5738.858, 14.3425
12027, 282051, 5738.797, 14.3424
12028, 282735, 5738.736, 14.3422
12029, 282303, 5738.675, 14.3421
12030, 295466, 5738.613, 14.3419
12031, 326689, 5738.552, 14.3418
12032, 363065, 5738.491, 14.3416
12033, 380670, 5738.430, 14.3414
12034, 365991, 5738.369, 14.3413
12035, 331905, 5738.308, 14.3411
12036, 305022, 5738.247, 14.3410
12037, 295575, 5738.186, 14.3408
12038, 288764, 5738.124, 14.3407
12039, 269714, 5738.063, 14.3405
12040, 246279, 5738.002, 14.3404
12041, 237743, 5737.941, 14.3402
12042, 248896, 5737.880, 14.3401
12043, 267997, 5737.819, 14.3399
12044, 286012, 5737.758, 14.3398
12045, 302430, 5737.696, 14.3396
12046, 310839, 5737.635, 14.3395
12047, 294908, 5737.574, 14.3393
12048, 247982, 5737.513, 14.3392
12049, 187273, 5737.452, 14.3390
12050, 139066, 5737.391, 14.3388
12051, 116060, 5737.330, 14.3387
12052, 117346, 5737.269, 14.3385
12053, 141681, 5737.207, 14.3384
12054, 185431, 5737.146, 14.3382
12055, 230472, 5737.085, 14.3381
12056, 252466, 5737.024, 14.3379
12057, 246913, 5736.963, 14.3378
12058, 233195, 5736.902, 14.3376
12059, 225438, 5736.841, 14.3375
12060, 213533, 5736.779, 14.3373
12061, 185884, 5736.718, 14.3372
12062, 158991, 5736.657, 14.3370
12063, 164158, 5736.596, 14.3369
12064, 206799, 5736.535, 14.3367
12065, 257426, 5736.474, 14.3366
12066, 286521, 5736.413, 14.3364
12067, 292893, 5736.352, 14.3363
12068, 291855, 5736.290, 14.3361
12069, 290636, 5736.229, 14.3359
12070, 286954, 5736.168, 14.3358
12071, 282102, 5736.107, 14.3356
12072, 281975, 5736.046, 14.3355
12073, 287690, 5735.985, 14.3353
12074, 294055, 5735.924, 14.3352
12075, 296137, 5735.862, 14.3350
12076, 292311, 5735.801, 14.3349
12077, 283775, 5735.740, 14.3347
12078, 275260, 5735.679, 14.3346
12079, 271880, 5735.618, 14.3344
12080, 271092, 5735.557, 14.3343
12081, 263198, 5735.496, 14.3341
12082, 244280, 5735.435, 14.3340
12083, 221831, 5735.373, 14.3338
12084, 202200, 5735.312, 14.3337
12085, 181113, 5735.251, 14.3335
12086, 155025, 5735.190, 14.3333
12087, 132956, 5735.129, 14.3332
12088, 124841, 5735.068, 14.3330
12089, 124392, 5735.007, 14.3329
12090, 117290, 5734.945, 14.3327
12091, 102637, 5734.884, 14.3326
12092, 91733, 5734.823, 14.3324
12093, 87316, 5734.762, 14.3323
12094, 80032, 5734.701, 14.3321
12095, 67814, 5734.640, 14.3320
12096, 63510, 5734.579, 14.3318
12097, 76811, 5734.518, 14.3317
12098, 99867, 5734.456, 14.3315
12099, 118257, 5734.395, 14.3314
12100, 128422, 5734.334, 14.3312
12101, 137772, 5734.273, 14.3311
12102, 153161, 5734.212, 14.3309
12103, 174302, 5734.151, 14.3308
12104, 194622, 5734.090, 14.3306
12105, 206134, 5734.029, 14.3304
12106, 207456, 5733.967, 14.3303
12107, 206543, 5733.906, 14.3301
12108, 209328, 5733.845, 14.3300
12109, 208272, 5733.784, 14.3298
12110, 193509, 5733.723, 14.3297
12111, 175062, 5733.662, 14.3295
12112, 178625, 5733.601, 14.3294
12113, 213397, 5733.539, 14.3292
12114, 257919, 5733.478, 14.3291
12115, 287034, 5733.417, 14.3289
12116, 300706, 5733.356, 14.3288
12117, 314030, 5733.295, 14.3286
12118, 329059, 5733.234, 14.3285
12119, 333220, 5733.173, 14.3283
12120, 321823, 5733.112, 14.3282
12121, 305641, 5733.050, 14.3280
12122, 293899, 5732.989, 14.3278
12123, 282360, 5732.928, 14.3277
12124, 263824, 5732.867, 14.3275
12125, 242825, 5732.806, 14.3274
12126, 233996, 5732.745, 14.3272
12127, 248439, 5732.684, 14.3271
12128, 283759, 5732.622, 14.3269
12129, 324985, 5732.561, 14.3268
12130, 354503, 5732.500, 14.3266
12131, 364358, 5732.439, 14.3265
12132, 360883, 5732.378, 14.3263
12133, 356634, 5732.317, 14.3262
12134, 357868, 5732.256, 14.3260
12135, 360381, 5732.195, 14.3259
12136, 355917, 5732.133, 14.3257
12137, 340917, 5732.072, 14.3256
12138, 320042, 5732.011, 14.3254
12139, 302030, 5731.950, 14.3253
12140, 290643, 5731.889, 14.3251
12141, 280281, 5731.828, 14.3249
12142, 264361, 5731.767, 14.3248
12143, 248051, 5731.705, 14.3246
12144, 246415, 5731.644, 14.3245
12145, 267016, 5731.583, 14.3243
12146, 300027, 5731.522, 14.3242
12147, 329337, 5731.461, 14.3240
12148, 347616, 5731.400, 14.3239
12149, 355624, 5731.339, 14.3237
12150, 353577, 5731.278, 14.3236
12151, 341691, 5731.216, 14.3234
12152, 324689, 5731.155, 14.3233
12153, 305845, 5731.094, 14.3231
12154, 278612, 5731.033, 14.3230
12155, 235031, 5730.972, 14.3228
12156, 183684, 5730.911, 14.3227
12157, 149134, 5730.850, 14.3225
12158, 148293, 5730.788, 14.3223
12159, 172946, 5730.727, 14.3222
12160, 199571, 5730.666, 14.3220
12161, 212083, 5730.605, 14.3219
12162, 212309, 5730.544, 14.3217
12163, 213992, 5730.483, 14.3216
12164, 231513, 5730.422, 14.3214
12165, 269563, 5730.361, 14.3213
12166, 315924, 5730.299, 14.3211
12167, 344803, 5730.238, 14.3210
12168, 334666, 5730.177, 14.3208
12169, 287200, 5730.116, 14.3207
12170, 226738, 5730.055, 14.3205
12171, 178504, 5729.994, 14.3204
12172, 148559, 5729.933, 14.3202
12173, 126841, 5729.871, 14.3201
12174, 107201, 5729.810, 14.3199
12175, 98212, 5729.749, 14.3198
12176, 111164, 5729.688, 14.3196
12177, 141427, 5729.627, 14.3194
12178, 167935, 5729.566, 14.3193
12179, 172281, 5729.505, 14.3191
12180, 155161, 5729.444, 14.3190
12181, 133609, 5729.382, 14.3188
12182, 125616, 5729.321, 14.3187
12183, 137820, 5729.260, 14.3185
12184, 162836, 5729.199, 14.3184
12185, 184623, 5729.138, 14.3182
12186, 189466, 5729.077, 14.3181
12187, 176396, 5729.016, 14.3179
12188, 157254, 5728.954, 14.3178
12189, 145501, 5728.893, 14.3176
12190, 146783, 5728.832, 14.3175
12191, 160931, 5728.771, 14.3173
12192, 187877, 5728.710, 14.3172
12193, 225894, 5728.649, 14.3170
12194, 265609, 5728.588, 14.3168
12195, 291750, 5728.527, 14.3167
12196, 293259, 5728.465, 14.3165
12197, 270511, 5728.404, 14.3164
12198, 233359, 5728.343, 14.3162
12199, 194588, 5728.282, 14.3161
12200, 164769, 5728.221, 14.3159
12201, 150177, 5728.160, 14.3158
12202, 153152, 5728.099, 14.3156
12203, 172879, 5728.037, 14.3155
12204, 203907, 5727.976, 14.3153
12205, 234831, 5727.915, 14.3152
12206, 253783, 5727.854, 14.3150
12207, 258851, 5727.793, 14.3149
12208, 259534, 5727.732, 14.3147
12209, 263094, 5727.671, 14.3146
12210, 261797, 5727.610, 14.3144
12211, 239634, 5727.548, 14.3143
12212, 191994, 5727.487, 14.3141
12213, 134415, 5727.426, 14.3139
12214, 91390, 5727.365, 14.3138
12215, 79309, 5727.304, 14.3136
12216, 98129, 5727.243, 14.3135
12217, 133047, 5727.182, 14.3133
12218, 163364, 5727.120, 14.3132
12219, 176704, 5727.059, 14.3130
12220, 179335, 5726.998, 14.3129
12221, 189605, 5726.937, 14.3127
12222, 217827, 5726.876, 14.3126
12223, 254471, 5726.815, 14.3124
12224, 279767, 5726.754, 14.3123
12225, 281665, 5726.693, 14.3121
12226, 262559, 5726.631, 14.3120
12227, 233919, 5726.570, 14.3118
12228, 210341, 5726.509, 14.3117
12229, 205522, 5726.448, 14.3115
12230, 225024, 5726.387, 14.3113
12231, 259785, 5726.326, 14.3112
12232, 291324, 5726.265, 14.3110
12233, 306796, 5726.203, 14.3109
12234, 307232, 5726.142, 14.3107
12235, 300188, 5726.081, 14.3106
12236, 288496, 5726.020, 14.3104
12237, 270228, 5725.959, 14.3103
12238, 247901, 5725.898, 14.3101
12239, 232637, 5725.837, 14.3100
12240, 236283, 5725.776, 14.3098
12241, 259001, 5725.714, 14.3097
12242, 284988, 5725.653, 14.3095
12243, 292627, 5725.592, 14.3094
12244, 272940, 5725.531, 14.3092
12245, 239587, 5725.470, 14.3091
12246, 217315, 5725.409, 14.3089
12247, 217624, 5725.348, 14.3088
12248, 228169, 5725.286, 14.3086
12249, 228800, 5725.225, 14.3084
12250, 214592, 5725.164, 14.3083
12251, 198223, 5725.103, 14.3081
12252, 192174, 5725.042, 14.3080
12253, 195294, 5724.981, 14.3078
12254, 196932, 5724.920, 14.3077
12255, 188533, 5724.859, 14.3075
12256, 170635, 5724.797, 14.3074
12257, 153787, 5724.736, 14.3072
12258, 152283, 5724.675, 14.3071
12259, 170086, 5724.614, 14.3069
12260, 192463, 5724.553, 14.3068
12261, 199770, 5724.492, 14.3066
12262, 191067, 5724.431, 14.3065
12263, 184129, 5724.369, 14.3063
12264, 188755, 5724.308, 14.3062
12265, 192585, 5724.247, 14.3060
12266, 182014, 5724.186, 14.3058
12267, 165510, 5724.125, 14.3057
12268, 161953, 5724.064, 14.3055
12269, 172336, 5724.003, 14.3054
12270, 178726, 5723.942, 14.3052
12271, 169680, 5723.880, 14.3051
12272, 152415, 5723.819, 14.3049
12273, 138943, 5723.758, 14.3048
12274, 133192, 5723.697, 14.3046
12275, 134183, 5723.636, 14.3045
12276, 139406, 5723.575, 14.3043
12277, 140528, 5723.514, 14.3042
12278, 127004, 5723.452, 14.3040
12279, 100713, 5723.391, 14.3039
12280, 79264, 5723.330, 14.3037
12281, 78818, 5723.269, 14.3036
12282, 99057, 5723.208, 14.3034
12283, 128007, 5723.147, 14.3033
12284, 154053, 5723.086, 14.3031
12285, 169266, 5723.025, 14.3029
12286, 169086, 5722.963, 14.3028
12287, 155075, 5722.902, 14.3026
12288, 133338, 5722.841, 14.3025
12289, 107246, 5722.780, 14.3023
12290, 77836, 5722.719, 14.3022
12291, 52614, 5722.658, 14.3020
12292, 43424, 5722.597, 14.3019
12293, 50824, 5722.536, 14.3017
12294, 61309, 5722.474, 14.3016
12295, 66877, 5722.413, 14.3014
12296, 76057, 5722.352, 14.3013
12297, 95737, 5722.291, 14.3011
12298, 113593, 5722.230, 14.3010
12299, 114035, 5722.169, 14.3008
12300, 105097, 5722.108, 14.3007
12301, 111810, 5722.046, 14.3005
12302, 142956, 5721.985, 14.3003
12303, 179789, 5721.924, 14.3002
12304, 201138, 5721.863, 14.3000
12305, 206790, 5721.802, 14.2999
12306, 209982, 5721.741, 14.2997
12307, 216810, 5721.680, 14.2996
12308, 221829, 5721.619, 14.2994
12309, 219144, 5721.557, 14.2993
12310, 210165, 5721.496, 14.2991
12311, 201165, 5721.435, 14.2990
12312, 197569, 5721.374, 14.2988
12313, 200597, 5721.313, 14.2987
12314, 206781, 5721.252, 14.2985
12315, 210144, 5721.191, 14.2984
12316, 206248, 5721.129, 14.2982
12317, 195677, 5721.068, 14.2981
12318, 184380, 5721.007, 14.2979
12319, 179385, 5720.946, 14.2978
12320, 182142, 5720.885, 14.2976
12321, 187225, 5720.824, 14.2974
12322, 190965, 5720.763, 14.2973
12323, 199620, 5720.702, 14.2971
12324, 222192, 5720.640, 14.2970
12325, 254266, 5720.579, 14.2968
12326, 277458, 5720.518, 14.2967
12327, 279286, 5720.457, 14.2965
12328, 266138, 5720.396, 14.2964
12329, 250784, 5720.335, 14.2962
12330, 235211, 5720.274, 14.2961
12331, 215521, 5720.212, 14.2959
12332, 197715, 5720.151, 14.2958
12333, 195037, 5720.090, 14.2956
12334, 209091, 5720.029, 14.2955
12335, 224554, 5719.968, 14.2953
12336, 226187, 5719.907, 14.2952
12337, 213854, 5719.846, 14.2950
12338, 197434, 5719.785, 14.2948
12339, 182836, 5719.723, 14.2947
12340, 167043, 5719.662, 14.2945
12341, 143508, 5719.601, 14.2944
12342, 109734, 5719.540, 14.2942
12343, 72316, 5719.479, 14.2941
12344, 46491, 5719.418, 14.2939
12345, 47790, 5719.357, 14.2938
12346, 80370, 5719.295, 14.2936
12347, 132544, 5719.234, 14.2935
12348, 184636, 5719.173, 14.2933
12349, 223380, 5719.112, 14.2932
12350, 251254, 5719.051, 14.2930
12351, 281271, 5718.990, 14.2929
12352, 319289, 5718.929, 14.2927
12353, 352126, 5718.868, 14.2926
12354, 358893, 5718.806, 14.2924
12355, 335290, 5718.745, 14.2923
12356, 299647, 5718.684, 14.2921
12357, 271472, 5718.623, 14.2919
12358, 251254, 5718.562, 14.2918
12359, 227173, 5718.501, 14.2916
12360, 195248, 5718.440, 14.2915
12361, 164832, 5718.378, 14.2913
12362, 147744, 5718.317, 14.2912
12363, 148628, 5718.256, 14.2910
12364, 163077, 5718.195, 14.2909
12365, 180270, 5718.134, 14.2907
12366, 192190, 5718.073, 14.2906
12367, 205267, 5718.012, 14.2904
12368, 235385, 5717.951, 14.2903
12369, 283070, 5717.889, 14.2901
12370, 321352, 5717.828, 14.2900
12371, 320805, 5717.767, 14.2898
12372, 283258, 5717.706, 14.2897
12373, 239719, 5717.645, 14.2895
12374, 218293, 5717.584, 14.2893
12375, 225077, 5717.523, 14.2892
12376, 251319, 5717.461, 14.2890
12377, 283039, 5717.400, 14.2889
12378, 303584, 5717.339, 14.2887
12379, 302903, 5717.278, 14.2886
12380, 289042, 5717.217, 14.2884
12381, 279333, 5717.156, 14.2883
12382, 277689, 5717.095, 14.2881
12383, 271965, 5717.034, 14.2880
12384, 255265, 5716.972, 14.2878
12385, 235975, 5716.911, 14.2877
12386, 222316, 5716.850, 14.2875
12387, 210634, 5716.789, 14.2874
12388, 196246, 5716.728, 14.2872
12389, 184979, 5716.667, 14.2871
12390, 186410, 5716.606, 14.2869
12391, 203657, 5716.544, 14.2868
12392, 234064, 5716.483, 14.2866
12393, 269743, 5716.422, 14.2864
12394, 293534, 5716.361, 14.2863
12395, 288239, 5716.300, 14.2861
12396, 258148, 5716.239, 14.2860
12397, 229322, 5716.178, 14.2858
12398, 219288, 5716.117, 14.2857
12399, 218569, 5716.055, 14.2855
12400, 212796, 5715.994, 14.2854
12401, 209072, 5715.933, 14.2852
12402, 223117, 5715.872, 14.2851
12403, 249257, 5715.811, 14.2849
12404, 263160, 5715.750, 14.2848
12405, 252387, 5715.689, 14.2846
12406, 227237, 5715.627, 14.2845
12407, 200903, 5715.566, 14.2843
12408, 174633, 5715.505, 14.2842
12409, 145686, 5715.444, 14.2840
12410, 116338, 5715.383, 14.2838
12411, 89404, 5715.322, 14.2837
12412, 64617, 5715.261, 14.2835
12413, 44188, 5715.200, 14.2834
12414, 33661, 5715.138, 14.2832
12415, 32991, 5715.077, 14.2831
12416, 34524, 5715.016, 14.2829
12417, 34400, 5714.955, 14.2828
12418, 39107, 5714.894, 14.2826
12419, 56143, 5714.833, 14.2825
12420, 84596, 5714.772, 14.2823
12421, 119949, 5714.710, 14.2822
12422, 161480, 5714.649, 14.2820
12423, 207320, 5714.588, 14.2819
12424, 246482, 5714.527, 14.2817
12425, 265125, 5714.466, 14.2816
12426, 261342, 5714.405, 14.2814
12427, 247297, 5714.344, 14.2813
12428, 234971, 5714.283, 14.2811
12429, 225023, 5714.221, 14.2809
12430, 212626, 5714.160, 14.2808
12431, 199464, 5714.099, 14.2806
12432, 193393, 5714.038, 14.2805
12433, 196438, 5713.977, 14.2803
12434, 199598, 5713.916, 14.2802
12435, 193703, 5713.855, 14.2800
12436, 182036, 5713.793, 14.2799
12437, 176863, 5713.732, 14.2797
12438, 184304, 5713.671, 14.2796
12439, 197566, 5713.610, 14.2794
12440, 205129, 5713.549, 14.2793
12441, 200134, 5713.488, 14.2791
12442, 181209, 5713.427, 14.2790
12443, 151821, 5713.366, 14.2788
12444, 123520, 5713.304, 14.2787
12445, 113115, 5713.243, 14.2785
12446, 127572, 5713.182, 14.2783
12447, 152586, 5713.121, 14.2782
12448, 163428, 5713.060, 14.2780
12449, 149037, 5712.999, 14.2779
12450, 121247, 5712.938, 14.2777
12451, 99456, 5712.876, 14.2776
12452, 90998, 5712.815, 14.2774
12453, 89125, 5712.754, 14.2773
12454, 85996, 5712.693, 14.2771
12455, 81873, 5712.632, 14.2770
12456, 81322, 5712.571, 14.2768
12457, 85653, 5712.510, 14.2767
12458, 93822, 5712.449, 14.2765
12459, 108819, 5712.387, 14.2764
12460, 135516, 5712.326, 14.2762
12461, 168073, 5712.265, 14.2761
12462, 185760, 5712.204, 14.2759
12463, 170903, 5712.143, 14.2758
12464, 130715, 5712.082, 14.2756
12465, 92159, 5712.021, 14.2754
12466, 72254, 5711.959, 14.2753
12467, 61948, 5711.898, 14.2751
12468, 44908, 5711.837, 14.2750
12469, 24381, 5711.776, 14.2748
12470, 21437, 5711.715, 14.2747
12471, 49098, 5711.654, 14.2745
12472, 97244, 5711.593, 14.2744
12473, 143699, 5711.532, 14.2742
12474, 173373, 5711.470, 14.2741
12475, 185454, 5711.409, 14.2739
12476, 188511, 5711.348, 14.2738
12477, 191900, 5711.287, 14.2736
12478, 198053, 5711.226, 14.2735
12479, 200232, 5711.165, 14.2733
12480, 190462, 5711.104, 14.2732
12481, 171599, 5711.043, 14.2730
12482, 158724, 5710.981, 14.2728
12483, 166055, 5710.920, 14.2727
12484, 194251, 5710.859, 14.2725
12485, 231741, 5710.798, 14.2724
12486, 264507, 5710.737, 14.2722
12487, 280742, 5710.676, 14.2721
12488, 270562, 5710.615, 14.2719
12489, 231528, 5710.553, 14.2718
12490, 178392, 5710.492, 14.2716
12491, 139612, 5710.431, 14.2715
12492, 134985, 5710.370, 14.2713
12493, 157669, 5710.309, 14.2712
12494, 185088, 5710.248, 14.2710
12495, 206501, 5710.187, 14.2709
12496, 230500, 5710.126, 14.2707
12497, 263614, 5710.064, 14.2706
12498, 293314, 5710.003, 14.2704
12499, 301084, 5709.942, 14.2702
12500, 285116, 5709.881, 14.2701
12501, 259721, 5709.820, 14.2699
12502, 236305, 5709.759, 14.2698
12503, 215137, 5709.698, 14.2696
12504, 193033, 5709.636, 14.2695
12505, 168118, 5709.575, 14.2693
12506, 138265, 5709.514, 14.2692
12507, 106330, 5709.453, 14.2690
12508, 86786, 5709.392, 14.2689
12509, 94188, 5709.331, 14.2687
12510, 122305, 5709.270, 14.2686
12511, 146766, 5709.209, 14.2684
12512, 152456, 5709.147, 14.2683
12513, 146760, 5709.086, 14.2681
12514, 141632, 5709.025, 14.2680
[truncated: 3,868,475 more chars]
