# Supplementary material for: Characterization data and kinetic studies of novel lipophilic analogues from 2,4-dichlorophenoxyacetic acid and Propanil herbicides
Source: Data Brief. 2020 Aug 21;32:106202. doi: 10.1016/j.dib.2020.106202 (PMC7482028; doi:10.1016/j.dib.2020.106202)
Supplement: Supplementary file 3 [file mmc3.zip › Kinetic raw data_txt/CDOCA_Alex_Ol_NaOD_2zg_0h_ascii-spec.txt]

CDOCA_Alex_Ol_NaOD
1, 131987, 6415.776, 16.0343
2, 132938, 6415.715, 16.0341
3, 133936, 6415.654, 16.0340
4, 135222, 6415.593, 16.0338
5, 138062, 6415.532, 16.0337
6, 142604, 6415.471, 16.0335
7, 146546, 6415.409, 16.0333
8, 147529, 6415.348, 16.0332
9, 145957, 6415.287, 16.0330
10, 143959, 6415.226, 16.0329
11, 142372, 6415.165, 16.0327
12, 140398, 6415.104, 16.0326
13, 137812, 6415.043, 16.0324
14, 135724, 6414.981, 16.0323
15, 134978, 6414.920, 16.0321
16, 135155, 6414.859, 16.0320
17, 135526, 6414.798, 16.0318
18, 135845, 6414.737, 16.0317
19, 135829, 6414.676, 16.0315
20, 134791, 6414.615, 16.0314
21, 132325, 6414.554, 16.0312
22, 128866, 6414.492, 16.0311
23, 125302, 6414.431, 16.0309
24, 122453, 6414.370, 16.0307
25, 120940, 6414.309, 16.0306
26, 120948, 6414.248, 16.0304
27, 121959, 6414.187, 16.0303
28, 123265, 6414.126, 16.0301
29, 124717, 6414.065, 16.0300
30, 126334, 6414.003, 16.0298
31, 127348, 6413.942, 16.0297
32, 126678, 6413.881, 16.0295
33, 124562, 6413.820, 16.0294
34, 122643, 6413.759, 16.0292
35, 122018, 6413.698, 16.0291
36, 122169, 6413.637, 16.0289
37, 122355, 6413.575, 16.0288
38, 122941, 6413.514, 16.0286
39, 124490, 6413.453, 16.0285
40, 126499, 6413.392, 16.0283
41, 128198, 6413.331, 16.0282
42, 129892, 6413.270, 16.0280
43, 132237, 6413.209, 16.0278
44, 134699, 6413.148, 16.0277
45, 136126, 6413.086, 16.0275
46, 136628, 6413.025, 16.0274
47, 137343, 6412.964, 16.0272
48, 138244, 6412.903, 16.0271
49, 137763, 6412.842, 16.0269
50, 135223, 6412.781, 16.0268
51, 132292, 6412.720, 16.0266
52, 131105, 6412.658, 16.0265
53, 131818, 6412.597, 16.0263
54, 132921, 6412.536, 16.0262
55, 133273, 6412.475, 16.0260
56, 132833, 6412.414, 16.0259
57, 131887, 6412.353, 16.0257
58, 130647, 6412.292, 16.0256
59, 129546, 6412.231, 16.0254
60, 129098, 6412.169, 16.0252
61, 129413, 6412.108, 16.0251
62, 130463, 6412.047, 16.0249
63, 132710, 6411.986, 16.0248
64, 136657, 6411.925, 16.0246
65, 141560, 6411.864, 16.0245
66, 145261, 6411.803, 16.0243
67, 145912, 6411.741, 16.0242
68, 143773, 6411.680, 16.0240
69, 141034, 6411.619, 16.0239
70, 139841, 6411.558, 16.0237
71, 140591, 6411.497, 16.0236
72, 142033, 6411.436, 16.0234
73, 142721, 6411.375, 16.0233
74, 142103, 6411.314, 16.0231
75, 140351, 6411.252, 16.0230
76, 137837, 6411.191, 16.0228
77, 135224, 6411.130, 16.0227
78, 133615, 6411.069, 16.0225
79, 133770, 6411.008, 16.0223
80, 135192, 6410.947, 16.0222
81, 136634, 6410.886, 16.0220
82, 137350, 6410.824, 16.0219
83, 137049, 6410.763, 16.0217
84, 134883, 6410.702, 16.0216
85, 129986, 6410.641, 16.0214
86, 123497, 6410.580, 16.0213
87, 118597, 6410.519, 16.0211
88, 117440, 6410.458, 16.0210
89, 118959, 6410.397, 16.0208
90, 120715, 6410.335, 16.0207
91, 121978, 6410.274, 16.0205
92, 123663, 6410.213, 16.0204
93, 126052, 6410.152, 16.0202
94, 128308, 6410.091, 16.0201
95, 129972, 6410.030, 16.0199
96, 131328, 6409.969, 16.0197
97, 132248, 6409.907, 16.0196
98, 132159, 6409.846, 16.0194
99, 131360, 6409.785, 16.0193
100, 130884, 6409.724, 16.0191
101, 130668, 6409.663, 16.0190
102, 129227, 6409.602, 16.0188
103, 125768, 6409.541, 16.0187
104, 121510, 6409.480, 16.0185
105, 118218, 6409.418, 16.0184
106, 116455, 6409.357, 16.0182
107, 115854, 6409.296, 16.0181
108, 116035, 6409.235, 16.0179
109, 116436, 6409.174, 16.0178
110, 116316, 6409.113, 16.0176
111, 115946, 6409.052, 16.0175
112, 116934, 6408.990, 16.0173
113, 120142, 6408.929, 16.0172
114, 123878, 6408.868, 16.0170
115, 125516, 6408.807, 16.0168
116, 124744, 6408.746, 16.0167
117, 123969, 6408.685, 16.0165
118, 125395, 6408.624, 16.0164
119, 128687, 6408.563, 16.0162
120, 131973, 6408.501, 16.0161
121, 134447, 6408.440, 16.0159
122, 137181, 6408.379, 16.0158
123, 141327, 6408.318, 16.0156
124, 145922, 6408.257, 16.0155
125, 148036, 6408.196, 16.0153
126, 145483, 6408.135, 16.0152
127, 139218, 6408.073, 16.0150
128, 132608, 6408.012, 16.0149
129, 128466, 6407.951, 16.0147
130, 127307, 6407.890, 16.0146
131, 128117, 6407.829, 16.0144
132, 129567, 6407.768, 16.0142
133, 130302, 6407.707, 16.0141
134, 129508, 6407.646, 16.0139
135, 128034, 6407.584, 16.0138
136, 127898, 6407.523, 16.0136
137, 129729, 6407.462, 16.0135
138, 131610, 6407.401, 16.0133
139, 131510, 6407.340, 16.0132
140, 130030, 6407.279, 16.0130
141, 129466, 6407.218, 16.0129
142, 130823, 6407.156, 16.0127
143, 133205, 6407.095, 16.0126
144, 135648, 6407.034, 16.0124
145, 137948, 6406.973, 16.0123
146, 139803, 6406.912, 16.0121
147, 140798, 6406.851, 16.0120
148, 141373, 6406.790, 16.0118
149, 142264, 6406.729, 16.0117
150, 142577, 6406.667, 16.0115
151, 140008, 6406.606, 16.0113
152, 133834, 6406.545, 16.0112
153, 126613, 6406.484, 16.0110
154, 121904, 6406.423, 16.0109
155, 120922, 6406.362, 16.0107
156, 122056, 6406.301, 16.0106
157, 122945, 6406.239, 16.0104
158, 122312, 6406.178, 16.0103
159, 120454, 6406.117, 16.0101
160, 118857, 6406.056, 16.0100
161, 119089, 6405.995, 16.0098
162, 121423, 6405.934, 16.0097
163, 124716, 6405.873, 16.0095
164, 127914, 6405.812, 16.0094
165, 131118, 6405.750, 16.0092
166, 134642, 6405.689, 16.0091
167, 137702, 6405.628, 16.0089
168, 138965, 6405.567, 16.0087
169, 138143, 6405.506, 16.0086
170, 136187, 6405.445, 16.0084
171, 133943, 6405.384, 16.0083
172, 131498, 6405.322, 16.0081
173, 129056, 6405.261, 16.0080
174, 127621, 6405.200, 16.0078
175, 128148, 6405.139, 16.0077
176, 130306, 6405.078, 16.0075
177, 132713, 6405.017, 16.0074
178, 134502, 6404.956, 16.0072
179, 136162, 6404.895, 16.0071
180, 138436, 6404.833, 16.0069
181, 140785, 6404.772, 16.0068
182, 141724, 6404.711, 16.0066
183, 140791, 6404.650, 16.0065
184, 139345, 6404.589, 16.0063
185, 138803, 6404.528, 16.0062
186, 138835, 6404.467, 16.0060
187, 138293, 6404.405, 16.0058
188, 137473, 6404.344, 16.0057
189, 138060, 6404.283, 16.0055
190, 140705, 6404.222, 16.0054
191, 143960, 6404.161, 16.0052
192, 146106, 6404.100, 16.0051
193, 146850, 6404.039, 16.0049
194, 146505, 6403.978, 16.0048
195, 144712, 6403.916, 16.0046
196, 141279, 6403.855, 16.0045
197, 137524, 6403.794, 16.0043
198, 135227, 6403.733, 16.0042
199, 134325, 6403.672, 16.0040
200, 133050, 6403.611, 16.0039
201, 130648, 6403.550, 16.0037
202, 128662, 6403.489, 16.0036
203, 128850, 6403.427, 16.0034
204, 130703, 6403.366, 16.0032
205, 132076, 6403.305, 16.0031
206, 131950, 6403.244, 16.0029
207, 131567, 6403.183, 16.0028
208, 132651, 6403.122, 16.0026
209, 135298, 6403.061, 16.0025
210, 138144, 6402.999, 16.0023
211, 140206, 6402.938, 16.0022
212, 141757, 6402.877, 16.0020
213, 143362, 6402.816, 16.0019
214, 144757, 6402.755, 16.0017
215, 145166, 6402.694, 16.0016
216, 144336, 6402.633, 16.0014
217, 142809, 6402.572, 16.0013
218, 141471, 6402.510, 16.0011
219, 141211, 6402.449, 16.0010
220, 142490, 6402.388, 16.0008
221, 144413, 6402.327, 16.0007
222, 144707, 6402.266, 16.0005
223, 141853, 6402.205, 16.0003
224, 137413, 6402.144, 16.0002
225, 135035, 6402.082, 16.0000
226, 136660, 6402.021, 15.9999
227, 140592, 6401.960, 15.9997
228, 143771, 6401.899, 15.9996
229, 144928, 6401.838, 15.9994
230, 144780, 6401.777, 15.9993
231, 144161, 6401.716, 15.9991
232, 143175, 6401.655, 15.9990
233, 141786, 6401.593, 15.9988
234, 140238, 6401.532, 15.9987
235, 138966, 6401.471, 15.9985
236, 138655, 6401.410, 15.9984
237, 139860, 6401.349, 15.9982
238, 141930, 6401.288, 15.9981
239, 142912, 6401.227, 15.9979
240, 141438, 6401.165, 15.9977
241, 138324, 6401.104, 15.9976
242, 135562, 6401.043, 15.9974
243, 134363, 6400.982, 15.9973
244, 135095, 6400.921, 15.9971
245, 138174, 6400.860, 15.9970
246, 143317, 6400.799, 15.9968
247, 148325, 6400.738, 15.9967
248, 150508, 6400.676, 15.9965
249, 149553, 6400.615, 15.9964
250, 147469, 6400.554, 15.9962
251, 145580, 6400.493, 15.9961
252, 143373, 6400.432, 15.9959
253, 140721, 6400.371, 15.9958
254, 139196, 6400.310, 15.9956
255, 139829, 6400.248, 15.9955
256, 141147, 6400.187, 15.9953
257, 141076, 6400.126, 15.9952
258, 139928, 6400.065, 15.9950
259, 139869, 6400.004, 15.9948
260, 141834, 6399.943, 15.9947
261, 144369, 6399.882, 15.9945
262, 145447, 6399.821, 15.9944
263, 144309, 6399.759, 15.9942
264, 141525, 6399.698, 15.9941
265, 138259, 6399.637, 15.9939
266, 135668, 6399.576, 15.9938
267, 134359, 6399.515, 15.9936
268, 134219, 6399.454, 15.9935
269, 135036, 6399.393, 15.9933
270, 137002, 6399.331, 15.9932
271, 140069, 6399.270, 15.9930
272, 143157, 6399.209, 15.9929
273, 144833, 6399.148, 15.9927
274, 144805, 6399.087, 15.9926
275, 144180, 6399.026, 15.9924
276, 144225, 6398.965, 15.9922
277, 145258, 6398.904, 15.9921
278, 146671, 6398.842, 15.9919
279, 147534, 6398.781, 15.9918
280, 147198, 6398.720, 15.9916
281, 145711, 6398.659, 15.9915
282, 143675, 6398.598, 15.9913
283, 141637, 6398.537, 15.9912
284, 139967, 6398.476, 15.9910
285, 139426, 6398.414, 15.9909
286, 141023, 6398.353, 15.9907
287, 144601, 6398.292, 15.9906
288, 148192, 6398.231, 15.9904
289, 149691, 6398.170, 15.9903
290, 148854, 6398.109, 15.9901
291, 146855, 6398.048, 15.9900
292, 144414, 6397.987, 15.9898
293, 141572, 6397.925, 15.9897
294, 138954, 6397.864, 15.9895
295, 137690, 6397.803, 15.9893
296, 137855, 6397.742, 15.9892
297, 138319, 6397.681, 15.9890
298, 138580, 6397.620, 15.9889
299, 139449, 6397.559, 15.9887
300, 141273, 6397.497, 15.9886
301, 142836, 6397.436, 15.9884
302, 143103, 6397.375, 15.9883
303, 143049, 6397.314, 15.9881
304, 144272, 6397.253, 15.9880
305, 146330, 6397.192, 15.9878
306, 146948, 6397.131, 15.9877
307, 145033, 6397.070, 15.9875
308, 142202, 6397.008, 15.9874
309, 140916, 6396.947, 15.9872
310, 141984, 6396.886, 15.9871
311, 144474, 6396.825, 15.9869
312, 147315, 6396.764, 15.9867
313, 150052, 6396.703, 15.9866
314, 152226, 6396.642, 15.9864
315, 152934, 6396.580, 15.9863
316, 151548, 6396.519, 15.9861
317, 148611, 6396.458, 15.9860
318, 145604, 6396.397, 15.9858
319, 143718, 6396.336, 15.9857
320, 142994, 6396.275, 15.9855
321, 142723, 6396.214, 15.9854
322, 142417, 6396.153, 15.9852
323, 142130, 6396.091, 15.9851
324, 141973, 6396.030, 15.9849
325, 141738, 6395.969, 15.9848
326, 141218, 6395.908, 15.9846
327, 140693, 6395.847, 15.9845
328, 140794, 6395.786, 15.9843
329, 141847, 6395.725, 15.9842
330, 143505, 6395.663, 15.9840
331, 145169, 6395.602, 15.9838
332, 146669, 6395.541, 15.9837
333, 148326, 6395.480, 15.9835
334, 150193, 6395.419, 15.9834
335, 151508, 6395.358, 15.9832
336, 151323, 6395.297, 15.9831
337, 149693, 6395.236, 15.9829
338, 147775, 6395.174, 15.9828
339, 146512, 6395.113, 15.9826
340, 145701, 6395.052, 15.9825
341, 144709, 6394.991, 15.9823
342, 143655, 6394.930, 15.9822
343, 143208, 6394.869, 15.9820
344, 143401, 6394.808, 15.9819
345, 143399, 6394.746, 15.9817
346, 142531, 6394.685, 15.9816
347, 140977, 6394.624, 15.9814
348, 139270, 6394.563, 15.9812
349, 137594, 6394.502, 15.9811
350, 135850, 6394.441, 15.9809
351, 134067, 6394.380, 15.9808
352, 132588, 6394.319, 15.9806
353, 132074, 6394.257, 15.9805
354, 133282, 6394.196, 15.9803
355, 136403, 6394.135, 15.9802
356, 140531, 6394.074, 15.9800
357, 144198, 6394.013, 15.9799
358, 146539, 6393.952, 15.9797
359, 147558, 6393.891, 15.9796
360, 147371, 6393.829, 15.9794
361, 145975, 6393.768, 15.9793
362, 144045, 6393.707, 15.9791
363, 143100, 6393.646, 15.9790
364, 144122, 6393.585, 15.9788
365, 146331, 6393.524, 15.9787
366, 147944, 6393.463, 15.9785
367, 147999, 6393.402, 15.9783
368, 146968, 6393.340, 15.9782
369, 145914, 6393.279, 15.9780
370, 145602, 6393.218, 15.9779
371, 146279, 6393.157, 15.9777
372, 147570, 6393.096, 15.9776
373, 148508, 6393.035, 15.9774
374, 148284, 6392.974, 15.9773
375, 147274, 6392.912, 15.9771
376, 146878, 6392.851, 15.9770
377, 147992, 6392.790, 15.9768
378, 149952, 6392.729, 15.9767
379, 151410, 6392.668, 15.9765
380, 152015, 6392.607, 15.9764
381, 152621, 6392.546, 15.9762
382, 153730, 6392.485, 15.9761
383, 154375, 6392.423, 15.9759
384, 153183, 6392.362, 15.9757
385, 150329, 6392.301, 15.9756
386, 147747, 6392.240, 15.9754
387, 147267, 6392.179, 15.9753
388, 149017, 6392.118, 15.9751
389, 151839, 6392.057, 15.9750
390, 154572, 6391.996, 15.9748
391, 156435, 6391.934, 15.9747
392, 156752, 6391.873, 15.9745
393, 155249, 6391.812, 15.9744
394, 152597, 6391.751, 15.9742
395, 150004, 6391.690, 15.9741
396, 148181, 6391.629, 15.9739
397, 147140, 6391.568, 15.9738
398, 146810, 6391.506, 15.9736
399, 147203, 6391.445, 15.9735
400, 147948, 6391.384, 15.9733
401, 148383, 6391.323, 15.9732
402, 148273, 6391.262, 15.9730
403, 147955, 6391.201, 15.9728
404, 147684, 6391.140, 15.9727
405, 147466, 6391.079, 15.9725
406, 147551, 6391.017, 15.9724
407, 148381, 6390.956, 15.9722
408, 149805, 6390.895, 15.9721
409, 150969, 6390.834, 15.9719
410, 151263, 6390.773, 15.9718
411, 150875, 6390.712, 15.9716
412, 150321, 6390.651, 15.9715
413, 150104, 6390.589, 15.9713
414, 150902, 6390.528, 15.9712
415, 153094, 6390.467, 15.9710
416, 155632, 6390.406, 15.9709
417, 156312, 6390.345, 15.9707
418, 153987, 6390.284, 15.9706
419, 150097, 6390.223, 15.9704
420, 147379, 6390.162, 15.9702
421, 147392, 6390.100, 15.9701
422, 149611, 6390.039, 15.9699
423, 152357, 6389.978, 15.9698
424, 154134, 6389.917, 15.9696
425, 154521, 6389.856, 15.9695
426, 154309, 6389.795, 15.9693
427, 154472, 6389.734, 15.9692
428, 154864, 6389.672, 15.9690
429, 154574, 6389.611, 15.9689
430, 153641, 6389.550, 15.9687
431, 153281, 6389.489, 15.9686
432, 153998, 6389.428, 15.9684
433, 154669, 6389.367, 15.9683
434, 154287, 6389.306, 15.9681
435, 153360, 6389.245, 15.9680
436, 152461, 6389.183, 15.9678
437, 150695, 6389.122, 15.9677
438, 147271, 6389.061, 15.9675
439, 143683, 6389.000, 15.9673
440, 142360, 6388.939, 15.9672
441, 143437, 6388.878, 15.9670
442, 144729, 6388.817, 15.9669
443, 144897, 6388.755, 15.9667
444, 144852, 6388.694, 15.9666
445, 145797, 6388.633, 15.9664
446, 147593, 6388.572, 15.9663
447, 149594, 6388.511, 15.9661
448, 151569, 6388.450, 15.9660
449, 153020, 6388.389, 15.9658
450, 152939, 6388.328, 15.9657
451, 151296, 6388.266, 15.9655
452, 149859, 6388.205, 15.9654
453, 150575, 6388.144, 15.9652
454, 153522, 6388.083, 15.9651
455, 156970, 6388.022, 15.9649
456, 158884, 6387.961, 15.9647
457, 157989, 6387.900, 15.9646
458, 154219, 6387.838, 15.9644
459, 148987, 6387.777, 15.9643
460, 144638, 6387.716, 15.9641
461, 142982, 6387.655, 15.9640
462, 144388, 6387.594, 15.9638
463, 148271, 6387.533, 15.9637
464, 153766, 6387.472, 15.9635
465, 159602, 6387.411, 15.9634
466, 164149, 6387.349, 15.9632
467, 166335, 6387.288, 15.9631
468, 166321, 6387.227, 15.9629
469, 164947, 6387.166, 15.9628
470, 162871, 6387.105, 15.9626
471, 160511, 6387.044, 15.9625
472, 158365, 6386.983, 15.9623
473, 157003, 6386.921, 15.9621
474, 156942, 6386.860, 15.9620
475, 158445, 6386.799, 15.9618
476, 160837, 6386.738, 15.9617
477, 162140, 6386.677, 15.9615
478, 160410, 6386.616, 15.9614
479, 155941, 6386.555, 15.9612
480, 151423, 6386.494, 15.9611
481, 149470, 6386.432, 15.9609
482, 150534, 6386.371, 15.9608
483, 153380, 6386.310, 15.9606
484, 156606, 6386.249, 15.9605
485, 159146, 6386.188, 15.9603
486, 160315, 6386.127, 15.9602
487, 160387, 6386.066, 15.9600
488, 160586, 6386.004, 15.9599
489, 161603, 6385.943, 15.9597
490, 162490, 6385.882, 15.9596
491, 161717, 6385.821, 15.9594
492, 158937, 6385.760, 15.9592
493, 155047, 6385.699, 15.9591
494, 151025, 6385.638, 15.9589
495, 147607, 6385.577, 15.9588
496, 145707, 6385.515, 15.9586
497, 146045, 6385.454, 15.9585
498, 148195, 6385.393, 15.9583
499, 150651, 6385.332, 15.9582
500, 152007, 6385.271, 15.9580
501, 151792, 6385.210, 15.9579
502, 150331, 6385.149, 15.9577
503, 148281, 6385.087, 15.9576
504, 146211, 6385.026, 15.9574
505, 144359, 6384.965, 15.9573
506, 142950, 6384.904, 15.9571
507, 142778, 6384.843, 15.9570
508, 144702, 6384.782, 15.9568
509, 148076, 6384.721, 15.9566
510, 150459, 6384.660, 15.9565
511, 149824, 6384.598, 15.9563
512, 146677, 6384.537, 15.9562
513, 143138, 6384.476, 15.9560
514, 140497, 6384.415, 15.9559
515, 138806, 6384.354, 15.9557
516, 138459, 6384.293, 15.9556
517, 140478, 6384.232, 15.9554
518, 144665, 6384.170, 15.9553
519, 148805, 6384.109, 15.9551
520, 150732, 6384.048, 15.9550
521, 150782, 6383.987, 15.9548
522, 151433, 6383.926, 15.9547
523, 154641, 6383.865, 15.9545
524, 159943, 6383.804, 15.9544
525, 165091, 6383.743, 15.9542
526, 168111, 6383.681, 15.9541
527, 168571, 6383.620, 15.9539
528, 167048, 6383.559, 15.9537
529, 163888, 6383.498, 15.9536
530, 159142, 6383.437, 15.9534
531, 153800, 6383.376, 15.9533
532, 150148, 6383.315, 15.9531
533, 149995, 6383.253, 15.9530
534, 152759, 6383.192, 15.9528
535, 156041, 6383.131, 15.9527
536, 157959, 6383.070, 15.9525
537, 158301, 6383.009, 15.9524
538, 157643, 6382.948, 15.9522
539, 156372, 6382.887, 15.9521
540, 154809, 6382.826, 15.9519
541, 153416, 6382.764, 15.9518
542, 152445, 6382.703, 15.9516
543, 151898, 6382.642, 15.9515
544, 152051, 6382.581, 15.9513
545, 153265, 6382.520, 15.9511
546, 154876, 6382.459, 15.9510
547, 155062, 6382.398, 15.9508
548, 152657, 6382.336, 15.9507
549, 148851, 6382.275, 15.9505
550, 146376, 6382.214, 15.9504
551, 146954, 6382.153, 15.9502
552, 149855, 6382.092, 15.9501
553, 152825, 6382.031, 15.9499
554, 154072, 6381.970, 15.9498
555, 153550, 6381.909, 15.9496
556, 152836, 6381.847, 15.9495
557, 153819, 6381.786, 15.9493
558, 157176, 6381.725, 15.9492
559, 161902, 6381.664, 15.9490
560, 166309, 6381.603, 15.9489
561, 169301, 6381.542, 15.9487
562, 170594, 6381.481, 15.9486
563, 170236, 6381.419, 15.9484
564, 168656, 6381.358, 15.9482
565, 167060, 6381.297, 15.9481
566, 166885, 6381.236, 15.9479
567, 168359, 6381.175, 15.9478
568, 170096, 6381.114, 15.9476
569, 170685, 6381.053, 15.9475
570, 170351, 6380.992, 15.9473
571, 170379, 6380.930, 15.9472
572, 171048, 6380.869, 15.9470
573, 171085, 6380.808, 15.9469
574, 169474, 6380.747, 15.9467
575, 167093, 6380.686, 15.9466
576, 165846, 6380.625, 15.9464
577, 166496, 6380.564, 15.9463
578, 168014, 6380.503, 15.9461
579, 168961, 6380.441, 15.9460
580, 168840, 6380.380, 15.9458
581, 167893, 6380.319, 15.9456
582, 166130, 6380.258, 15.9455
583, 163070, 6380.197, 15.9453
584, 158561, 6380.136, 15.9452
585, 153758, 6380.075, 15.9450
586, 151020, 6380.013, 15.9449
587, 152261, 6379.952, 15.9447
588, 157052, 6379.891, 15.9446
589, 162715, 6379.830, 15.9444
590, 166783, 6379.769, 15.9443
591, 169057, 6379.708, 15.9441
592, 170787, 6379.647, 15.9440
593, 172343, 6379.586, 15.9438
594, 172767, 6379.524, 15.9437
595, 171473, 6379.463, 15.9435
596, 169163, 6379.402, 15.9434
597, 166662, 6379.341, 15.9432
598, 163880, 6379.280, 15.9431
599, 160588, 6379.219, 15.9429
600, 157512, 6379.158, 15.9427
601, 155842, 6379.096, 15.9426
602, 155989, 6379.035, 15.9424
603, 157354, 6378.974, 15.9423
604, 159011, 6378.913, 15.9421
605, 160229, 6378.852, 15.9420
606, 160755, 6378.791, 15.9418
607, 160966, 6378.730, 15.9417
608, 161493, 6378.669, 15.9415
609, 162457, 6378.607, 15.9414
610, 163438, 6378.546, 15.9412
611, 164218, 6378.485, 15.9411
612, 164822, 6378.424, 15.9409
613, 164708, 6378.363, 15.9408
614, 163058, 6378.302, 15.9406
615, 160437, 6378.241, 15.9405
616, 158980, 6378.179, 15.9403
617, 159930, 6378.118, 15.9401
618, 161884, 6378.057, 15.9400
619, 162684, 6377.996, 15.9398
620, 162268, 6377.935, 15.9397
621, 162255, 6377.874, 15.9395
622, 163302, 6377.813, 15.9394
623, 164590, 6377.752, 15.9392
624, 165811, 6377.690, 15.9391
625, 167826, 6377.629, 15.9389
626, 170803, 6377.568, 15.9388
627, 173114, 6377.507, 15.9386
628, 173015, 6377.446, 15.9385
629, 170712, 6377.385, 15.9383
630, 168102, 6377.324, 15.9382
631, 167012, 6377.262, 15.9380
632, 168116, 6377.201, 15.9379
633, 170975, 6377.140, 15.9377
634, 174479, 6377.079, 15.9376
635, 177484, 6377.018, 15.9374
636, 179464, 6376.957, 15.9372
637, 180523, 6376.896, 15.9371
638, 180768, 6376.835, 15.9369
639, 180047, 6376.773, 15.9368
640, 178461, 6376.712, 15.9366
641, 176782, 6376.651, 15.9365
642, 176036, 6376.590, 15.9363
643, 176643, 6376.529, 15.9362
644, 177889, 6376.468, 15.9360
645, 178347, 6376.407, 15.9359
646, 177238, 6376.345, 15.9357
647, 175490, 6376.284, 15.9356
648, 174836, 6376.223, 15.9354
649, 175533, 6376.162, 15.9353
650, 175898, 6376.101, 15.9351
651, 174861, 6376.040, 15.9350
652, 173928, 6375.979, 15.9348
653, 175235, 6375.918, 15.9346
654, 178235, 6375.856, 15.9345
655, 180115, 6375.795, 15.9343
656, 179467, 6375.734, 15.9342
657, 177847, 6375.673, 15.9340
658, 177331, 6375.612, 15.9339
659, 178146, 6375.551, 15.9337
660, 179362, 6375.490, 15.9336
661, 180375, 6375.428, 15.9334
662, 180655, 6375.367, 15.9333
663, 179238, 6375.306, 15.9331
664, 175947, 6375.245, 15.9330
665, 172551, 6375.184, 15.9328
666, 171363, 6375.123, 15.9327
667, 172647, 6375.062, 15.9325
668, 174227, 6375.001, 15.9324
669, 173848, 6374.939, 15.9322
670, 171534, 6374.878, 15.9321
671, 169468, 6374.817, 15.9319
672, 169658, 6374.756, 15.9317
673, 171732, 6374.695, 15.9316
674, 173345, 6374.634, 15.9314
675, 172955, 6374.573, 15.9313
676, 171574, 6374.511, 15.9311
677, 171017, 6374.450, 15.9310
678, 171168, 6374.389, 15.9308
679, 170475, 6374.328, 15.9307
680, 168811, 6374.267, 15.9305
681, 167810, 6374.206, 15.9304
682, 167930, 6374.145, 15.9302
683, 167278, 6374.084, 15.9301
684, 164471, 6374.022, 15.9299
685, 160982, 6373.961, 15.9298
686, 159112, 6373.900, 15.9296
687, 158987, 6373.839, 15.9295
688, 159320, 6373.778, 15.9293
689, 160140, 6373.717, 15.9291
690, 162739, 6373.656, 15.9290
691, 167245, 6373.594, 15.9288
692, 171997, 6373.533, 15.9287
693, 175283, 6373.472, 15.9285
694, 176329, 6373.411, 15.9284
695, 174778, 6373.350, 15.9282
696, 170894, 6373.289, 15.9281
697, 166530, 6373.228, 15.9279
698, 164426, 6373.167, 15.9278
699, 165886, 6373.105, 15.9276
700, 169931, 6373.044, 15.9275
701, 174852, 6372.983, 15.9273
702, 179588, 6372.922, 15.9272
703, 183371, 6372.861, 15.9270
704, 185306, 6372.800, 15.9269
705, 185073, 6372.739, 15.9267
706, 183495, 6372.677, 15.9266
707, 181776, 6372.616, 15.9264
708, 180433, 6372.555, 15.9262
709, 179142, 6372.494, 15.9261
710, 177245, 6372.433, 15.9259
711, 174398, 6372.372, 15.9258
712, 171174, 6372.311, 15.9256
713, 169002, 6372.250, 15.9255
714, 169028, 6372.188, 15.9253
715, 171055, 6372.127, 15.9252
716, 173975, 6372.066, 15.9250
717, 176889, 6372.005, 15.9249
718, 179090, 6371.944, 15.9247
719, 179501, 6371.883, 15.9246
720, 177442, 6371.822, 15.9244
721, 174015, 6371.760, 15.9243
722, 171564, 6371.699, 15.9241
723, 171371, 6371.638, 15.9240
724, 172704, 6371.577, 15.9238
725, 174216, 6371.516, 15.9236
726, 175277, 6371.455, 15.9235
727, 175779, 6371.394, 15.9233
728, 175795, 6371.333, 15.9232
729, 175820, 6371.271, 15.9230
730, 176248, 6371.210, 15.9229
731, 176175, 6371.149, 15.9227
732, 173924, 6371.088, 15.9226
733, 169456, 6371.027, 15.9224
734, 165058, 6370.966, 15.9223
735, 162720, 6370.905, 15.9221
736, 161899, 6370.843, 15.9220
737, 161020, 6370.782, 15.9218
738, 160265, 6370.721, 15.9217
739, 161367, 6370.660, 15.9215
740, 165027, 6370.599, 15.9214
741, 169848, 6370.538, 15.9212
742, 173724, 6370.477, 15.9211
743, 175232, 6370.416, 15.9209
744, 173962, 6370.354, 15.9207
745, 170823, 6370.293, 15.9206
746, 168239, 6370.232, 15.9204
747, 168782, 6370.171, 15.9203
748, 172953, 6370.110, 15.9201
749, 178672, 6370.049, 15.9200
750, 183103, 6369.988, 15.9198
751, 184540, 6369.927, 15.9197
752, 182794, 6369.865, 15.9195
753, 178857, 6369.804, 15.9194
754, 174592, 6369.743, 15.9192
755, 171873, 6369.682, 15.9191
756, 171272, 6369.621, 15.9189
757, 171843, 6369.560, 15.9188
758, 172438, 6369.499, 15.9186
759, 172771, 6369.437, 15.9185
760, 172868, 6369.376, 15.9183
761, 172028, 6369.315, 15.9181
762, 169087, 6369.254, 15.9180
763, 163762, 6369.193, 15.9178
764, 157308, 6369.132, 15.9177
765, 151713, 6369.071, 15.9175
766, 148362, 6369.010, 15.9174
767, 147499, 6368.948, 15.9172
768, 148710, 6368.887, 15.9171
769, 151502, 6368.826, 15.9169
770, 155187, 6368.765, 15.9168
771, 158607, 6368.704, 15.9166
772, 160822, 6368.643, 15.9165
773, 162301, 6368.582, 15.9163
774, 164655, 6368.520, 15.9162
775, 168558, 6368.459, 15.9160
776, 172570, 6368.398, 15.9159
777, 174825, 6368.337, 15.9157
778, 175397, 6368.276, 15.9156
779, 175885, 6368.215, 15.9154
780, 176982, 6368.154, 15.9152
781, 177861, 6368.093, 15.9151
782, 178104, 6368.031, 15.9149
783, 178709, 6367.970, 15.9148
784, 180507, 6367.909, 15.9146
785, 182807, 6367.848, 15.9145
786, 184687, 6367.787, 15.9143
787, 186677, 6367.726, 15.9142
788, 189881, 6367.665, 15.9140
789, 193837, 6367.603, 15.9139
790, 196500, 6367.542, 15.9137
791, 196401, 6367.481, 15.9136
792, 194010, 6367.420, 15.9134
793, 190995, 6367.359, 15.9133
794, 188897, 6367.298, 15.9131
795, 188468, 6367.237, 15.9130
796, 189425, 6367.176, 15.9128
797, 190478, 6367.114, 15.9126
798, 190184, 6367.053, 15.9125
799, 188140, 6366.992, 15.9123
800, 185285, 6366.931, 15.9122
801, 183063, 6366.870, 15.9120
802, 182492, 6366.809, 15.9119
803, 183707, 6366.748, 15.9117
804, 185947, 6366.686, 15.9116
805, 188154, 6366.625, 15.9114
806, 190029, 6366.564, 15.9113
807, 192300, 6366.503, 15.9111
808, 195508, 6366.442, 15.9110
809, 198921, 6366.381, 15.9108
810, 201345, 6366.320, 15.9107
811, 202708, 6366.259, 15.9105
812, 203968, 6366.197, 15.9104
813, 205688, 6366.136, 15.9102
814, 207574, 6366.075, 15.9101
815, 209271, 6366.014, 15.9099
816, 210499, 6365.953, 15.9097
817, 210466, 6365.892, 15.9096
818, 208430, 6365.831, 15.9094
819, 205083, 6365.769, 15.9093
820, 202095, 6365.708, 15.9091
821, 199911, 6365.647, 15.9090
822, 197398, 6365.586, 15.9088
823, 194331, 6365.525, 15.9087
824, 192667, 6365.464, 15.9085
825, 193959, 6365.403, 15.9084
826, 196575, 6365.342, 15.9082
827, 197123, 6365.280, 15.9081
828, 194240, 6365.219, 15.9079
829, 189666, 6365.158, 15.9078
830, 185969, 6365.097, 15.9076
831, 184511, 6365.036, 15.9075
832, 185346, 6364.975, 15.9073
833, 187539, 6364.914, 15.9071
834, 189416, 6364.852, 15.9070
835, 189967, 6364.791, 15.9068
836, 190458, 6364.730, 15.9067
837, 193475, 6364.669, 15.9065
838, 199747, 6364.608, 15.9064
839, 206874, 6364.547, 15.9062
840, 211925, 6364.486, 15.9061
841, 214429, 6364.425, 15.9059
842, 215914, 6364.363, 15.9058
843, 217125, 6364.302, 15.9056
844, 216967, 6364.241, 15.9055
845, 214286, 6364.180, 15.9053
846, 209744, 6364.119, 15.9052
847, 205309, 6364.058, 15.9050
848, 202288, 6363.997, 15.9049
849, 200468, 6363.935, 15.9047
850, 199201, 6363.874, 15.9046
851, 198583, 6363.813, 15.9044
852, 198925, 6363.752, 15.9042
853, 199382, 6363.691, 15.9041
854, 198193, 6363.630, 15.9039
855, 194679, 6363.569, 15.9038
856, 190279, 6363.508, 15.9036
857, 187022, 6363.446, 15.9035
858, 185495, 6363.385, 15.9033
859, 184972, 6363.324, 15.9032
860, 184964, 6363.263, 15.9030
861, 185667, 6363.202, 15.9029
862, 187149, 6363.141, 15.9027
863, 189034, 6363.080, 15.9026
864, 191021, 6363.018, 15.9024
865, 192890, 6362.957, 15.9023
866, 193957, 6362.896, 15.9021
867, 193351, 6362.835, 15.9020
868, 191114, 6362.774, 15.9018
869, 188515, 6362.713, 15.9016
870, 187061, 6362.652, 15.9015
871, 187435, 6362.591, 15.9013
872, 189170, 6362.529, 15.9012
873, 190831, 6362.468, 15.9010
874, 190879, 6362.407, 15.9009
875, 189188, 6362.346, 15.9007
876, 187694, 6362.285, 15.9006
877, 188654, 6362.224, 15.9004
878, 192169, 6362.163, 15.9003
879, 195953, 6362.101, 15.9001
880, 197429, 6362.040, 15.9000
881, 195437, 6361.979, 15.8998
882, 190504, 6361.918, 15.8997
883, 184716, 6361.857, 15.8995
884, 181133, 6361.796, 15.8994
885, 181735, 6361.735, 15.8992
886, 185408, 6361.674, 15.8991
887, 188980, 6361.612, 15.8989
888, 190516, 6361.551, 15.8987
889, 190554, 6361.490, 15.8986
890, 190170, 6361.429, 15.8984
891, 189494, 6361.368, 15.8983
892, 188641, 6361.307, 15.8981
893, 188429, 6361.246, 15.8980
894, 189150, 6361.184, 15.8978
895, 189921, 6361.123, 15.8977
896, 190268, 6361.062, 15.8975
897, 191084, 6361.001, 15.8974
898, 192949, 6360.940, 15.8972
899, 194800, 6360.879, 15.8971
900, 195594, 6360.818, 15.8969
901, 196089, 6360.757, 15.8968
902, 197399, 6360.695, 15.8966
903, 198793, 6360.634, 15.8965
904, 198685, 6360.573, 15.8963
905, 197022, 6360.512, 15.8961
906, 194823, 6360.451, 15.8960
907, 191976, 6360.390, 15.8958
908, 187680, 6360.329, 15.8957
909, 182918, 6360.267, 15.8955
910, 180224, 6360.206, 15.8954
911, 180467, 6360.145, 15.8952
912, 181692, 6360.084, 15.8951
913, 181857, 6360.023, 15.8949
914, 181164, 6359.962, 15.8948
915, 180979, 6359.901, 15.8946
916, 181982, 6359.840, 15.8945
917, 184430, 6359.778, 15.8943
918, 188938, 6359.717, 15.8942
919, 195523, 6359.656, 15.8940
920, 202352, 6359.595, 15.8939
921, 206688, 6359.534, 15.8937
922, 207197, 6359.473, 15.8936
923, 204923, 6359.412, 15.8934
924, 202232, 6359.350, 15.8932
925, 201021, 6359.289, 15.8931
926, 201415, 6359.228, 15.8929
927, 201765, 6359.167, 15.8928
928, 200334, 6359.106, 15.8926
929, 197332, 6359.045, 15.8925
930, 194771, 6358.984, 15.8923
931, 194083, 6358.923, 15.8922
932, 194499, 6358.861, 15.8920
933, 194309, 6358.800, 15.8919
934, 192976, 6358.739, 15.8917
935, 191321, 6358.678, 15.8916
936, 190143, 6358.617, 15.8914
937, 189590, 6358.556, 15.8913
938, 189650, 6358.495, 15.8911
939, 190368, 6358.434, 15.8910
940, 191471, 6358.372, 15.8908
941, 192424, 6358.311, 15.8906
942, 193054, 6358.250, 15.8905
943, 193613, 6358.189, 15.8903
944, 194029, 6358.128, 15.8902
945, 193592, 6358.067, 15.8900
946, 191725, 6358.006, 15.8899
947, 188832, 6357.944, 15.8897
948, 185943, 6357.883, 15.8896
949, 183593, 6357.822, 15.8894
950, 181406, 6357.761, 15.8893
951, 178998, 6357.700, 15.8891
952, 176976, 6357.639, 15.8890
953, 176637, 6357.578, 15.8888
954, 178685, 6357.517, 15.8887
955, 182623, 6357.455, 15.8885
956, 187463, 6357.394, 15.8884
957, 192530, 6357.333, 15.8882
958, 197256, 6357.272, 15.8881
959, 200751, 6357.211, 15.8879
960, 202301, 6357.150, 15.8877
961, 202167, 6357.089, 15.8876
962, 201259, 6357.027, 15.8874
963, 200055, 6356.966, 15.8873
964, 198380, 6356.905, 15.8871
965, 196229, 6356.844, 15.8870
966, 194060, 6356.783, 15.8868
967, 192104, 6356.722, 15.8867
968, 190118, 6356.661, 15.8865
969, 188193, 6356.600, 15.8864
970, 187122, 6356.538, 15.8862
971, 187261, 6356.477, 15.8861
972, 187465, 6356.416, 15.8859
973, 186061, 6356.355, 15.8858
974, 182884, 6356.294, 15.8856
975, 179657, 6356.233, 15.8855
976, 178048, 6356.172, 15.8853
977, 177850, 6356.110, 15.8851
978, 177446, 6356.049, 15.8850
979, 175775, 6355.988, 15.8848
980, 173363, 6355.927, 15.8847
981, 171519, 6355.866, 15.8845
982, 170983, 6355.805, 15.8844
983, 171483, 6355.744, 15.8842
984, 172172, 6355.683, 15.8841
985, 172191, 6355.621, 15.8839
986, 171131, 6355.560, 15.8838
987, 169440, 6355.499, 15.8836
988, 168355, 6355.438, 15.8835
989, 169074, 6355.377, 15.8833
990, 171953, 6355.316, 15.8832
991, 176541, 6355.255, 15.8830
992, 182009, 6355.193, 15.8829
993, 187140, 6355.132, 15.8827
994, 190411, 6355.071, 15.8825
995, 191083, 6355.010, 15.8824
996, 190207, 6354.949, 15.8822
997, 189667, 6354.888, 15.8821
998, 190047, 6354.827, 15.8819
999, 190346, 6354.766, 15.8818
1000, 189976, 6354.704, 15.8816
1001, 189796, 6354.643, 15.8815
1002, 190539, 6354.582, 15.8813
1003, 191388, 6354.521, 15.8812
1004, 191242, 6354.460, 15.8810
1005, 190520, 6354.399, 15.8809
1006, 190374, 6354.338, 15.8807
1007, 190642, 6354.276, 15.8806
1008, 190121, 6354.215, 15.8804
1009, 188819, 6354.154, 15.8803
1010, 188455, 6354.093, 15.8801
1011, 190274, 6354.032, 15.8800
1012, 193363, 6353.971, 15.8798
1013, 195641, 6353.910, 15.8796
1014, 195864, 6353.849, 15.8795
1015, 194287, 6353.787, 15.8793
1016, 191953, 6353.726, 15.8792
1017, 189797, 6353.665, 15.8790
1018, 188117, 6353.604, 15.8789
1019, 186637, 6353.543, 15.8787
1020, 185105, 6353.482, 15.8786
1021, 183659, 6353.421, 15.8784
1022, 182336, 6353.359, 15.8783
1023, 180647, 6353.298, 15.8781
1024, 178444, 6353.237, 15.8780
1025, 177014, 6353.176, 15.8778
1026, 178409, 6353.115, 15.8777
1027, 183404, 6353.054, 15.8775
1028, 190554, 6352.993, 15.8774
1029, 197326, 6352.932, 15.8772
1030, 201746, 6352.870, 15.8770
1031, 203212, 6352.809, 15.8769
1032, 202527, 6352.748, 15.8767
1033, 201232, 6352.687, 15.8766
1034, 200255, 6352.626, 15.8764
1035, 199109, 6352.565, 15.8763
1036, 196965, 6352.504, 15.8761
1037, 194434, 6352.442, 15.8760
1038, 193446, 6352.381, 15.8758
1039, 195030, 6352.320, 15.8757
1040, 197731, 6352.259, 15.8755
1041, 198491, 6352.198, 15.8754
1042, 195043, 6352.137, 15.8752
1043, 187796, 6352.076, 15.8751
1044, 179885, 6352.015, 15.8749
1045, 174882, 6351.953, 15.8748
1046, 173757, 6351.892, 15.8746
1047, 174346, 6351.831, 15.8745
1048, 174367, 6351.770, 15.8743
1049, 174131, 6351.709, 15.8741
1050, 175131, 6351.648, 15.8740
1051, 177062, 6351.587, 15.8738
1052, 178380, 6351.525, 15.8737
1053, 179446, 6351.464, 15.8735
1054, 182402, 6351.403, 15.8734
1055, 187204, 6351.342, 15.8732
1056, 190311, 6351.281, 15.8731
1057, 188974, 6351.220, 15.8729
1058, 184975, 6351.159, 15.8728
1059, 182195, 6351.098, 15.8726
1060, 181677, 6351.036, 15.8725
1061, 181262, 6350.975, 15.8723
1062, 179407, 6350.914, 15.8722
1063, 177057, 6350.853, 15.8720
1064, 175641, 6350.792, 15.8719
1065, 175250, 6350.731, 15.8717
1066, 175653, 6350.670, 15.8715
1067, 177525, 6350.608, 15.8714
1068, 181174, 6350.547, 15.8712
1069, 184475, 6350.486, 15.8711
1070, 183706, 6350.425, 15.8709
1071, 177357, 6350.364, 15.8708
1072, 168707, 6350.303, 15.8706
1073, 163521, 6350.242, 15.8705
1074, 164826, 6350.181, 15.8703
1075, 170567, 6350.119, 15.8702
1076, 176696, 6350.058, 15.8700
1077, 181271, 6349.997, 15.8699
1078, 184401, 6349.936, 15.8697
1079, 185607, 6349.875, 15.8696
1080, 183927, 6349.814, 15.8694
1081, 180772, 6349.753, 15.8693
1082, 180014, 6349.691, 15.8691
1083, 183864, 6349.630, 15.8690
1084, 190225, 6349.569, 15.8688
1085, 195248, 6349.508, 15.8686
1086, 197127, 6349.447, 15.8685
1087, 196318, 6349.386, 15.8683
1088, 193778, 6349.325, 15.8682
1089, 190751, 6349.264, 15.8680
1090, 189039, 6349.202, 15.8679
1091, 189457, 6349.141, 15.8677
1092, 190551, 6349.080, 15.8676
1093, 190475, 6349.019, 15.8674
1094, 189478, 6348.958, 15.8673
1095, 188970, 6348.897, 15.8671
1096, 188827, 6348.836, 15.8670
1097, 187615, 6348.774, 15.8668
1098, 185175, 6348.713, 15.8667
1099, 182956, 6348.652, 15.8665
1100, 181721, 6348.591, 15.8664
1101, 180826, 6348.530, 15.8662
1102, 180103, 6348.469, 15.8660
1103, 180667, 6348.408, 15.8659
1104, 183112, 6348.347, 15.8657
1105, 186328, 6348.285, 15.8656
1106, 188977, 6348.224, 15.8654
1107, 191108, 6348.163, 15.8653
1108, 193556, 6348.102, 15.8651
1109, 196498, 6348.041, 15.8650
1110, 199276, 6347.980, 15.8648
1111, 201015, 6347.919, 15.8647
1112, 201030, 6347.858, 15.8645
1113, 199317, 6347.796, 15.8644
1114, 197106, 6347.735, 15.8642
1115, 196256, 6347.674, 15.8641
1116, 197462, 6347.613, 15.8639
1117, 199363, 6347.552, 15.8638
1118, 199896, 6347.491, 15.8636
1119, 198361, 6347.430, 15.8635
1120, 195985, 6347.368, 15.8633
1121, 194707, 6347.307, 15.8631
1122, 195475, 6347.246, 15.8630
1123, 197463, 6347.185, 15.8628
1124, 198828, 6347.124, 15.8627
1125, 198317, 6347.063, 15.8625
1126, 196106, 6347.002, 15.8624
1127, 193248, 6346.941, 15.8622
1128, 190878, 6346.879, 15.8621
1129, 190032, 6346.818, 15.8619
1130, 191138, 6346.757, 15.8618
1131, 192913, 6346.696, 15.8616
1132, 192712, 6346.635, 15.8615
1133, 189216, 6346.574, 15.8613
1134, 184397, 6346.513, 15.8612
1135, 181719, 6346.451, 15.8610
1136, 182749, 6346.390, 15.8609
1137, 186454, 6346.329, 15.8607
1138, 191048, 6346.268, 15.8605
1139, 195005, 6346.207, 15.8604
1140, 196819, 6346.146, 15.8602
1141, 195833, 6346.085, 15.8601
1142, 193549, 6346.024, 15.8599
1143, 192380, 6345.962, 15.8598
1144, 192783, 6345.901, 15.8596
1145, 193220, 6345.840, 15.8595
1146, 193104, 6345.779, 15.8593
1147, 193695, 6345.718, 15.8592
1148, 195231, 6345.657, 15.8590
1149, 195348, 6345.596, 15.8589
1150, 192074, 6345.534, 15.8587
1151, 187022, 6345.473, 15.8586
1152, 183766, 6345.412, 15.8584
1153, 183776, 6345.351, 15.8583
1154, 185618, 6345.290, 15.8581
1155, 187676, 6345.229, 15.8580
1156, 189831, 6345.168, 15.8578
1157, 192297, 6345.107, 15.8576
1158, 194310, 6345.045, 15.8575
1159, 194759, 6344.984, 15.8573
1160, 193458, 6344.923, 15.8572
1161, 191324, 6344.862, 15.8570
1162, 189586, 6344.801, 15.8569
1163, 189127, 6344.740, 15.8567
1164, 190349, 6344.679, 15.8566
1165, 193195, 6344.617, 15.8564
1166, 196879, 6344.556, 15.8563
1167, 199568, 6344.495, 15.8561
1168, 199069, 6344.434, 15.8560
1169, 194828, 6344.373, 15.8558
1170, 189216, 6344.312, 15.8557
1171, 185855, 6344.251, 15.8555
1172, 186243, 6344.190, 15.8554
1173, 188698, 6344.128, 15.8552
1174, 190798, 6344.067, 15.8550
1175, 191922, 6344.006, 15.8549
1176, 192862, 6343.945, 15.8547
1177, 193962, 6343.884, 15.8546
1178, 194777, 6343.823, 15.8544
1179, 195203, 6343.762, 15.8543
1180, 195860, 6343.700, 15.8541
1181, 197209, 6343.639, 15.8540
1182, 198896, 6343.578, 15.8538
1183, 200088, 6343.517, 15.8537
1184, 200161, 6343.456, 15.8535
1185, 199059, 6343.395, 15.8534
1186, 197262, 6343.334, 15.8532
1187, 195474, 6343.273, 15.8531
1188, 194220, 6343.211, 15.8529
1189, 193632, 6343.150, 15.8528
1190, 193395, 6343.089, 15.8526
1191, 192806, 6343.028, 15.8525
1192, 191351, 6342.967, 15.8523
1193, 189678, 6342.906, 15.8521
1194, 189595, 6342.845, 15.8520
1195, 192370, 6342.783, 15.8518
1196, 197243, 6342.722, 15.8517
1197, 202324, 6342.661, 15.8515
1198, 206547, 6342.600, 15.8514
1199, 209694, 6342.539, 15.8512
1200, 211030, 6342.478, 15.8511
1201, 209583, 6342.417, 15.8509
1202, 205960, 6342.356, 15.8508
1203, 202205, 6342.294, 15.8506
1204, 199330, 6342.233, 15.8505
1205, 196480, 6342.172, 15.8503
1206, 193124, 6342.111, 15.8502
1207, 190412, 6342.050, 15.8500
1208, 189394, 6341.989, 15.8499
1209, 189464, 6341.928, 15.8497
1210, 189848, 6341.866, 15.8495
1211, 191121, 6341.805, 15.8494
1212, 193699, 6341.744, 15.8492
1213, 196099, 6341.683, 15.8491
1214, 196651, 6341.622, 15.8489
1215, 196050, 6341.561, 15.8488
1216, 196259, 6341.500, 15.8486
1217, 197478, 6341.439, 15.8485
1218, 198209, 6341.377, 15.8483
1219, 197942, 6341.316, 15.8482
1220, 197582, 6341.255, 15.8480
1221, 197160, 6341.194, 15.8479
1222, 195346, 6341.133, 15.8477
1223, 191879, 6341.072, 15.8476
1224, 188637, 6341.011, 15.8474
1225, 187372, 6340.949, 15.8473
1226, 187776, 6340.888, 15.8471
1227, 188724, 6340.827, 15.8470
1228, 190178, 6340.766, 15.8468
1229, 192747, 6340.705, 15.8466
1230, 196192, 6340.644, 15.8465
1231, 199432, 6340.583, 15.8463
1232, 201588, 6340.522, 15.8462
1233, 202339, 6340.460, 15.8460
1234, 201788, 6340.399, 15.8459
1235, 200691, 6340.338, 15.8457
1236, 200402, 6340.277, 15.8456
1237, 201846, 6340.216, 15.8454
1238, 204720, 6340.155, 15.8453
1239, 208041, 6340.094, 15.8451
1240, 211098, 6340.032, 15.8450
1241, 213452, 6339.971, 15.8448
1242, 214626, 6339.910, 15.8447
1243, 214605, 6339.849, 15.8445
1244, 214426, 6339.788, 15.8444
1245, 215361, 6339.727, 15.8442
1246, 217232, 6339.666, 15.8440
1247, 217986, 6339.605, 15.8439
1248, 215466, 6339.543, 15.8437
1249, 209698, 6339.482, 15.8436
1250, 203298, 6339.421, 15.8434
1251, 199389, 6339.360, 15.8433
1252, 198963, 6339.299, 15.8431
1253, 200351, 6339.238, 15.8430
1254, 201248, 6339.177, 15.8428
1255, 200876, 6339.115, 15.8427
1256, 199930, 6339.054, 15.8425
1257, 198916, 6338.993, 15.8424
1258, 197377, 6338.932, 15.8422
1259, 194832, 6338.871, 15.8421
1260, 191847, 6338.810, 15.8419
1261, 189848, 6338.749, 15.8418
1262, 190041, 6338.688, 15.8416
1263, 192462, 6338.626, 15.8415
1264, 195817, 6338.565, 15.8413
1265, 198353, 6338.504, 15.8411
1266, 199273, 6338.443, 15.8410
1267, 199234, 6338.382, 15.8408
1268, 199177, 6338.321, 15.8407
1269, 199101, 6338.260, 15.8405
1270, 198586, 6338.198, 15.8404
1271, 198054, 6338.137, 15.8402
1272, 198353, 6338.076, 15.8401
1273, 199185, 6338.015, 15.8399
1274, 199349, 6337.954, 15.8398
1275, 199076, 6337.893, 15.8396
1276, 200844, 6337.832, 15.8395
1277, 206631, 6337.771, 15.8393
1278, 214920, 6337.709, 15.8392
1279, 221554, 6337.648, 15.8390
1280, 223461, 6337.587, 15.8389
1281, 220940, 6337.526, 15.8387
1282, 216645, 6337.465, 15.8385
1283, 213381, 6337.404, 15.8384
1284, 212711, 6337.343, 15.8382
1285, 214302, 6337.281, 15.8381
1286, 215868, 6337.220, 15.8379
1287, 214581, 6337.159, 15.8378
1288, 209547, 6337.098, 15.8376
1289, 202775, 6337.037, 15.8375
1290, 197069, 6336.976, 15.8373
1291, 193204, 6336.915, 15.8372
1292, 189945, 6336.854, 15.8370
1293, 186674, 6336.792, 15.8369
1294, 184761, 6336.731, 15.8367
1295, 185783, 6336.670, 15.8366
1296, 189497, 6336.609, 15.8364
1297, 194645, 6336.548, 15.8363
1298, 200951, 6336.487, 15.8361
1299, 208679, 6336.426, 15.8360
1300, 216300, 6336.365, 15.8358
1301, 220575, 6336.303, 15.8356
1302, 219898, 6336.242, 15.8355
1303, 216341, 6336.181, 15.8353
1304, 213243, 6336.120, 15.8352
1305, 211713, 6336.059, 15.8350
1306, 210795, 6335.998, 15.8349
1307, 210266, 6335.937, 15.8347
1308, 211374, 6335.875, 15.8346
1309, 214603, 6335.814, 15.8344
1310, 218306, 6335.753, 15.8343
1311, 220401, 6335.692, 15.8341
1312, 220608, 6335.631, 15.8340
1313, 220261, 6335.570, 15.8338
1314, 220303, 6335.509, 15.8337
1315, 220103, 6335.448, 15.8335
1316, 218244, 6335.386, 15.8334
1317, 214296, 6335.325, 15.8332
1318, 209747, 6335.264, 15.8330
1319, 206880, 6335.203, 15.8329
1320, 206371, 6335.142, 15.8327
1321, 206286, 6335.081, 15.8326
1322, 204068, 6335.020, 15.8324
1323, 199402, 6334.958, 15.8323
1324, 194557, 6334.897, 15.8321
1325, 191992, 6334.836, 15.8320
1326, 192361, 6334.775, 15.8318
1327, 194766, 6334.714, 15.8317
1328, 197934, 6334.653, 15.8315
1329, 200704, 6334.592, 15.8314
1330, 202074, 6334.531, 15.8312
1331, 201592, 6334.469, 15.8311
1332, 199708, 6334.408, 15.8309
1333, 197602, 6334.347, 15.8308
1334, 196628, 6334.286, 15.8306
1335, 197549, 6334.225, 15.8305
1336, 199670, 6334.164, 15.8303
1337, 200878, 6334.103, 15.8301
1338, 199380, 6334.041, 15.8300
1339, 195699, 6333.980, 15.8298
1340, 192405, 6333.919, 15.8297
1341, 191654, 6333.858, 15.8295
1342, 193427, 6333.797, 15.8294
1343, 196203, 6333.736, 15.8292
1344, 198687, 6333.675, 15.8291
1345, 200644, 6333.614, 15.8289
1346, 202680, 6333.552, 15.8288
1347, 205470, 6333.491, 15.8286
1348, 208795, 6333.430, 15.8285
1349, 211260, 6333.369, 15.8283
1350, 211622, 6333.308, 15.8282
1351, 210509, 6333.247, 15.8280
1352, 210011, 6333.186, 15.8279
1353, 211194, 6333.124, 15.8277
1354, 212711, 6333.063, 15.8275
1355, 212292, 6333.002, 15.8274
1356, 208996, 6332.941, 15.8272
1357, 203674, 6332.880, 15.8271
1358, 197990, 6332.819, 15.8269
1359, 193595, 6332.758, 15.8268
1360, 191557, 6332.697, 15.8266
1361, 191777, 6332.635, 15.8265
1362, 193206, 6332.574, 15.8263
1363, 194955, 6332.513, 15.8262
1364, 196687, 6332.452, 15.8260
1365, 197601, 6332.391, 15.8259
1366, 196136, 6332.330, 15.8257
1367, 191892, 6332.269, 15.8256
1368, 187323, 6332.207, 15.8254
1369, 186026, 6332.146, 15.8253
1370, 188979, 6332.085, 15.8251
1371, 193409, 6332.024, 15.8250
1372, 195878, 6331.963, 15.8248
1373, 195918, 6331.902, 15.8246
1374, 196078, 6331.841, 15.8245
1375, 198802, 6331.780, 15.8243
1376, 203876, 6331.718, 15.8242
1377, 208927, 6331.657, 15.8240
1378, 211824, 6331.596, 15.8239
1379, 212176, 6331.535, 15.8237
1380, 210886, 6331.474, 15.8236
1381, 208962, 6331.413, 15.8234
1382, 206985, 6331.352, 15.8233
1383, 205083, 6331.290, 15.8231
1384, 202950, 6331.229, 15.8230
1385, 200259, 6331.168, 15.8228
1386, 197502, 6331.107, 15.8227
1387, 195988, 6331.046, 15.8225
1388, 196457, 6330.985, 15.8224
1389, 198206, 6330.924, 15.8222
1390, 200277, 6330.863, 15.8220
1391, 202739, 6330.801, 15.8219
1392, 205650, 6330.740, 15.8217
1393, 207459, 6330.679, 15.8216
1394, 206345, 6330.618, 15.8214
1395, 203134, 6330.557, 15.8213
1396, 201032, 6330.496, 15.8211
1397, 201838, 6330.435, 15.8210
1398, 204084, 6330.373, 15.8208
1399, 205664, 6330.312, 15.8207
1400, 206648, 6330.251, 15.8205
1401, 208285, 6330.190, 15.8204
1402, 210527, 6330.129, 15.8202
1403, 212063, 6330.068, 15.8201
1404, 212070, 6330.007, 15.8199
1405, 210723, 6329.946, 15.8198
1406, 208615, 6329.884, 15.8196
1407, 206709, 6329.823, 15.8195
1408, 206159, 6329.762, 15.8193
1409, 207105, 6329.701, 15.8191
1410, 208256, 6329.640, 15.8190
1411, 208626, 6329.579, 15.8188
1412, 208885, 6329.518, 15.8187
1413, 209968, 6329.456, 15.8185
1414, 211214, 6329.395, 15.8184
1415, 211198, 6329.334, 15.8182
1416, 209748, 6329.273, 15.8181
1417, 207886, 6329.212, 15.8179
1418, 206521, 6329.151, 15.8178
1419, 206421, 6329.090, 15.8176
1420, 208524, 6329.029, 15.8175
1421, 212541, 6328.967, 15.8173
1422, 215991, 6328.906, 15.8172
1423, 216547, 6328.845, 15.8170
1424, 214879, 6328.784, 15.8169
1425, 213380, 6328.723, 15.8167
1426, 212761, 6328.662, 15.8165
1427, 212155, 6328.601, 15.8164
1428, 211999, 6328.539, 15.8162
1429, 213793, 6328.478, 15.8161
1430, 216677, 6328.417, 15.8159
1431, 217300, 6328.356, 15.8158
1432, 214300, 6328.295, 15.8156
1433, 210361, 6328.234, 15.8155
1434, 208394, 6328.173, 15.8153
1435, 207891, 6328.112, 15.8152
1436, 206738, 6328.050, 15.8150
1437, 204553, 6327.989, 15.8149
1438, 202098, 6327.928, 15.8147
1439, 199184, 6327.867, 15.8146
1440, 195727, 6327.806, 15.8144
1441, 193804, 6327.745, 15.8143
1442, 195805, 6327.684, 15.8141
1443, 200680, 6327.622, 15.8140
1444, 204393, 6327.561, 15.8138
1445, 204407, 6327.500, 15.8136
1446, 201851, 6327.439, 15.8135
1447, 199065, 6327.378, 15.8133
1448, 197007, 6327.317, 15.8132
1449, 195754, 6327.256, 15.8130
1450, 195713, 6327.195, 15.8129
1451, 197020, 6327.133, 15.8127
1452, 198749, 6327.072, 15.8126
1453, 199942, 6327.011, 15.8124
1454, 200834, 6326.950, 15.8123
1455, 202082, 6326.889, 15.8121
1456, 203320, 6326.828, 15.8120
1457, 203554, 6326.767, 15.8118
1458, 202802, 6326.705, 15.8117
1459, 202250, 6326.644, 15.8115
1460, 202529, 6326.583, 15.8114
1461, 202752, 6326.522, 15.8112
1462, 201767, 6326.461, 15.8110
1463, 199765, 6326.400, 15.8109
1464, 197939, 6326.339, 15.8107
1465, 196973, 6326.278, 15.8106
1466, 196788, 6326.216, 15.8104
1467, 197696, 6326.155, 15.8103
1468, 200559, 6326.094, 15.8101
1469, 205132, 6326.033, 15.8100
1470, 209183, 6325.972, 15.8098
1471, 210380, 6325.911, 15.8097
1472, 208779, 6325.850, 15.8095
1473, 206484, 6325.788, 15.8094
1474, 205038, 6325.727, 15.8092
1475, 204217, 6325.666, 15.8091
1476, 203441, 6325.605, 15.8089
1477, 203140, 6325.544, 15.8088
1478, 204117, 6325.483, 15.8086
1479, 206281, 6325.422, 15.8085
1480, 208567, 6325.361, 15.8083
1481, 209619, 6325.299, 15.8081
1482, 208228, 6325.238, 15.8080
1483, 203802, 6325.177, 15.8078
1484, 197140, 6325.116, 15.8077
1485, 190499, 6325.055, 15.8075
1486, 186354, 6324.994, 15.8074
1487, 185922, 6324.933, 15.8072
1488, 188770, 6324.872, 15.8071
1489, 193459, 6324.810, 15.8069
1490, 198497, 6324.749, 15.8068
1491, 203019, 6324.688, 15.8066
1492, 206649, 6324.627, 15.8065
1493, 208645, 6324.566, 15.8063
1494, 207933, 6324.505, 15.8062
1495, 204747, 6324.444, 15.8060
1496, 201611, 6324.382, 15.8059
1497, 201123, 6324.321, 15.8057
1498, 202779, 6324.260, 15.8055
1499, 203650, 6324.199, 15.8054
1500, 202593, 6324.138, 15.8052
1501, 202027, 6324.077, 15.8051
1502, 204561, 6324.016, 15.8049
1503, 209404, 6323.955, 15.8048
1504, 213593, 6323.893, 15.8046
1505, 215744, 6323.832, 15.8045
1506, 216961, 6323.771, 15.8043
1507, 218525, 6323.710, 15.8042
1508, 220154, 6323.649, 15.8040
1509, 220554, 6323.588, 15.8039
1510, 218707, 6323.527, 15.8037
1511, 214672, 6323.465, 15.8036
1512, 209780, 6323.404, 15.8034
1513, 205697, 6323.343, 15.8033
1514, 202708, 6323.282, 15.8031
1515, 199580, 6323.221, 15.8029
1516, 195989, 6323.160, 15.8028
1517, 194188, 6323.099, 15.8026
1518, 196761, 6323.038, 15.8025
1519, 202915, 6322.976, 15.8023
1520, 208476, 6322.915, 15.8022
1521, 210008, 6322.854, 15.8020
1522, 208102, 6322.793, 15.8019
1523, 206305, 6322.732, 15.8017
1524, 207344, 6322.671, 15.8016
1525, 210553, 6322.610, 15.8014
1526, 212683, 6322.548, 15.8013
1527, 211253, 6322.487, 15.8011
1528, 207169, 6322.426, 15.8010
1529, 203592, 6322.365, 15.8008
1530, 202194, 6322.304, 15.8007
1531, 201602, 6322.243, 15.8005
1532, 199989, 6322.182, 15.8004
1533, 197828, 6322.121, 15.8002
1534, 196903, 6322.059, 15.8000
1535, 197723, 6321.998, 15.7999
1536, 199390, 6321.937, 15.7997
1537, 201141, 6321.876, 15.7996
1538, 202485, 6321.815, 15.7994
1539, 202630, 6321.754, 15.7993
1540, 201662, 6321.693, 15.7991
1541, 201627, 6321.631, 15.7990
1542, 204306, 6321.570, 15.7988
1543, 208283, 6321.509, 15.7987
1544, 210471, 6321.448, 15.7985
1545, 210531, 6321.387, 15.7984
1546, 211319, 6321.326, 15.7982
1547, 214599, 6321.265, 15.7981
1548, 218794, 6321.204, 15.7979
1549, 221739, 6321.142, 15.7978
1550, 223249, 6321.081, 15.7976
1551, 223645, 6321.020, 15.7974
1552, 222011, 6320.959, 15.7973
1553, 217781, 6320.898, 15.7971
1554, 212520, 6320.837, 15.7970
1555, 208157, 6320.776, 15.7968
1556, 204527, 6320.714, 15.7967
1557, 200466, 6320.653, 15.7965
1558, 196646, 6320.592, 15.7964
1559, 195472, 6320.531, 15.7962
1560, 198354, 6320.470, 15.7961
1561, 204288, 6320.409, 15.7959
1562, 210872, 6320.348, 15.7958
1563, 215745, 6320.287, 15.7956
1564, 217506, 6320.225, 15.7955
1565, 216440, 6320.164, 15.7953
1566, 214350, 6320.103, 15.7952
1567, 213039, 6320.042, 15.7950
1568, 213045, 6319.981, 15.7949
1569, 213967, 6319.920, 15.7947
1570, 215013, 6319.859, 15.7945
1571, 214692, 6319.797, 15.7944
1572, 211320, 6319.736, 15.7942
1573, 205159, 6319.675, 15.7941
1574, 199218, 6319.614, 15.7939
1575, 196621, 6319.553, 15.7938
1576, 197741, 6319.492, 15.7936
1577, 200878, 6319.431, 15.7935
1578, 204740, 6319.370, 15.7933
1579, 208659, 6319.308, 15.7932
1580, 211251, 6319.247, 15.7930
1581, 211000, 6319.186, 15.7929
1582, 208317, 6319.125, 15.7927
1583, 205516, 6319.064, 15.7926
1584, 204615, 6319.003, 15.7924
1585, 206164, 6318.942, 15.7923
1586, 209813, 6318.880, 15.7921
1587, 214514, 6318.819, 15.7919
1588, 218403, 6318.758, 15.7918
1589, 220190, 6318.697, 15.7916
1590, 220754, 6318.636, 15.7915
1591, 221825, 6318.575, 15.7913
1592, 223080, 6318.514, 15.7912
1593, 222334, 6318.453, 15.7910
1594, 218793, 6318.391, 15.7909
1595, 214141, 6318.330, 15.7907
1596, 209904, 6318.269, 15.7906
1597, 205827, 6318.208, 15.7904
1598, 201814, 6318.147, 15.7903
1599, 199381, 6318.086, 15.7901
1600, 199522, 6318.025, 15.7900
1601, 200714, 6317.963, 15.7898
1602, 200970, 6317.902, 15.7897
1603, 200756, 6317.841, 15.7895
1604, 201866, 6317.780, 15.7894
1605, 204161, 6317.719, 15.7892
1606, 205606, 6317.658, 15.7890
1607, 205367, 6317.597, 15.7889
1608, 204725, 6317.536, 15.7887
1609, 204713, 6317.474, 15.7886
1610, 204812, 6317.413, 15.7884
1611, 204735, 6317.352, 15.7883
1612, 205650, 6317.291, 15.7881
1613, 208353, 6317.230, 15.7880
1614, 211472, 6317.169, 15.7878
1615, 212860, 6317.108, 15.7877
1616, 212052, 6317.046, 15.7875
1617, 210012, 6316.985, 15.7874
1618, 207219, 6316.924, 15.7872
1619, 203705, 6316.863, 15.7871
1620, 200753, 6316.802, 15.7869
1621, 200379, 6316.741, 15.7868
1622, 202376, 6316.680, 15.7866
1623, 203628, 6316.619, 15.7864
1624, 201840, 6316.557, 15.7863
1625, 198844, 6316.496, 15.7861
1626, 198387, 6316.435, 15.7860
1627, 201158, 6316.374, 15.7858
1628, 203913, 6316.313, 15.7857
1629, 203659, 6316.252, 15.7855
1630, 200843, 6316.191, 15.7854
1631, 197768, 6316.129, 15.7852
1632, 195618, 6316.068, 15.7851
1633, 194299, 6316.007, 15.7849
1634, 193821, 6315.946, 15.7848
1635, 194235, 6315.885, 15.7846
1636, 194992, 6315.824, 15.7845
1637, 195989, 6315.763, 15.7843
1638, 198650, 6315.702, 15.7842
1639, 204219, 6315.640, 15.7840
1640, 211211, 6315.579, 15.7839
1641, 216389, 6315.518, 15.7837
1642, 218513, 6315.457, 15.7835
1643, 219410, 6315.396, 15.7834
1644, 220936, 6315.335, 15.7832
1645, 222520, 6315.274, 15.7831
1646, 222541, 6315.212, 15.7829
1647, 220589, 6315.151, 15.7828
1648, 217244, 6315.090, 15.7826
1649, 212783, 6315.029, 15.7825
1650, 207554, 6314.968, 15.7823
1651, 202927, 6314.907, 15.7822
1652, 200501, 6314.846, 15.7820
1653, 200520, 6314.785, 15.7819
1654, 201873, 6314.723, 15.7817
1655, 203224, 6314.662, 15.7816
1656, 203423, 6314.601, 15.7814
1657, 201582, 6314.540, 15.7813
1658, 198169, 6314.479, 15.7811
1659, 195726, 6314.418, 15.7809
1660, 197027, 6314.357, 15.7808
1661, 202156, 6314.296, 15.7806
1662, 208307, 6314.234, 15.7805
1663, 212587, 6314.173, 15.7803
1664, 214143, 6314.112, 15.7802
1665, 213452, 6314.051, 15.7800
1666, 210857, 6313.990, 15.7799
1667, 206629, 6313.929, 15.7797
1668, 201819, 6313.868, 15.7796
1669, 198020, 6313.806, 15.7794
1670, 196236, 6313.745, 15.7793
1671, 196342, 6313.684, 15.7791
1672, 197657, 6313.623, 15.7790
1673, 199728, 6313.562, 15.7788
1674, 202484, 6313.501, 15.7787
1675, 205708, 6313.440, 15.7785
1676, 208652, 6313.379, 15.7784
1677, 210554, 6313.317, 15.7782
1678, 211578, 6313.256, 15.7780
1679, 212670, 6313.195, 15.7779
1680, 214071, 6313.134, 15.7777
1681, 214530, 6313.073, 15.7776
1682, 212750, 6313.012, 15.7774
1683, 209327, 6312.951, 15.7773
1684, 206287, 6312.889, 15.7771
1685, 204811, 6312.828, 15.7770
1686, 204425, 6312.767, 15.7768
1687, 204561, 6312.706, 15.7767
1688, 205589, 6312.645, 15.7765
1689, 207582, 6312.584, 15.7764
1690, 209133, 6312.523, 15.7762
1691, 208685, 6312.462, 15.7761
1692, 206708, 6312.400, 15.7759
1693, 205389, 6312.339, 15.7758
1694, 206026, 6312.278, 15.7756
1695, 207629, 6312.217, 15.7754
1696, 208371, 6312.156, 15.7753
1697, 207634, 6312.095, 15.7751
1698, 206162, 6312.034, 15.7750
1699, 204759, 6311.972, 15.7748
1700, 203689, 6311.911, 15.7747
1701, 203242, 6311.850, 15.7745
1702, 204058, 6311.789, 15.7744
1703, 206365, 6311.728, 15.7742
1704, 209286, 6311.667, 15.7741
1705, 211495, 6311.606, 15.7739
1706, 212628, 6311.545, 15.7738
1707, 213567, 6311.483, 15.7736
1708, 215063, 6311.422, 15.7735
1709, 216482, 6311.361, 15.7733
1710, 216338, 6311.300, 15.7732
1711, 213913, 6311.239, 15.7730
1712, 209948, 6311.178, 15.7729
1713, 205861, 6311.117, 15.7727
1714, 202706, 6311.055, 15.7725
1715, 200812, 6310.994, 15.7724
1716, 199924, 6310.933, 15.7722
1717, 199544, 6310.872, 15.7721
1718, 199552, 6310.811, 15.7719
1719, 200550, 6310.750, 15.7718
1720, 203083, 6310.689, 15.7716
1721, 206424, 6310.628, 15.7715
1722, 208816, 6310.566, 15.7713
1723, 209337, 6310.505, 15.7712
1724, 208938, 6310.444, 15.7710
1725, 209031, 6310.383, 15.7709
1726, 209483, 6310.322, 15.7707
1727, 208806, 6310.261, 15.7706
1728, 206215, 6310.200, 15.7704
1729, 202671, 6310.138, 15.7703
1730, 199701, 6310.077, 15.7701
1731, 197833, 6310.016, 15.7699
1732, 196550, 6309.955, 15.7698
1733, 195395, 6309.894, 15.7696
1734, 194660, 6309.833, 15.7695
1735, 195047, 6309.772, 15.7693
1736, 196915, 6309.711, 15.7692
1737, 199922, 6309.649, 15.7690
1738, 203415, 6309.588, 15.7689
1739, 207109, 6309.527, 15.7687
1740, 211080, 6309.466, 15.7686
1741, 214878, 6309.405, 15.7684
1742, 217129, 6309.344, 15.7683
1743, 216696, 6309.283, 15.7681
1744, 214095, 6309.221, 15.7680
1745, 210966, 6309.160, 15.7678
1746, 208004, 6309.099, 15.7677
1747, 204391, 6309.038, 15.7675
1748, 199763, 6308.977, 15.7674
1749, 195720, 6308.916, 15.7672
1750, 194191, 6308.855, 15.7670
1751, 194756, 6308.794, 15.7669
1752, 194986, 6308.732, 15.7667
1753, 193623, 6308.671, 15.7666
1754, 192274, 6308.610, 15.7664
1755, 193433, 6308.549, 15.7663
1756, 197835, 6308.488, 15.7661
1757, 204437, 6308.427, 15.7660
1758, 211956, 6308.366, 15.7658
1759, 219177, 6308.304, 15.7657
1760, 224397, 6308.243, 15.7655
1761, 226296, 6308.182, 15.7654
1762, 225680, 6308.121, 15.7652
1763, 225034, 6308.060, 15.7651
1764, 225814, 6307.999, 15.7649
1765, 227221, 6307.938, 15.7648
1766, 228144, 6307.877, 15.7646
1767, 228906, 6307.815, 15.7644
1768, 229915, 6307.754, 15.7643
1769, 229764, 6307.693, 15.7641
1770, 226582, 6307.632, 15.7640
1771, 220921, 6307.571, 15.7638
1772, 215498, 6307.510, 15.7637
1773, 211990, 6307.449, 15.7635
1774, 209896, 6307.387, 15.7634
1775, 208878, 6307.326, 15.7632
1776, 210080, 6307.265, 15.7631
1777, 213778, 6307.204, 15.7629
1778, 217413, 6307.143, 15.7628
1779, 217893, 6307.082, 15.7626
1780, 215099, 6307.021, 15.7625
1781, 211342, 6306.960, 15.7623
1782, 207989, 6306.898, 15.7622
1783, 204552, 6306.837, 15.7620
1784, 200963, 6306.776, 15.7619
1785, 198624, 6306.715, 15.7617
1786, 198481, 6306.654, 15.7615
1787, 199566, 6306.593, 15.7614
1788, 200255, 6306.532, 15.7612
1789, 199977, 6306.470, 15.7611
1790, 199018, 6306.409, 15.7609
1791, 197686, 6306.348, 15.7608
1792, 196408, 6306.287, 15.7606
1793, 195837, 6306.226, 15.7605
1794, 196158, 6306.165, 15.7603
1795, 196795, 6306.104, 15.7602
1796, 197221, 6306.043, 15.7600
1797, 197330, 6305.981, 15.7599
1798, 196799, 6305.920, 15.7597
1799, 195293, 6305.859, 15.7596
1800, 193847, 6305.798, 15.7594
1801, 194682, 6305.737, 15.7593
1802, 198618, 6305.676, 15.7591
1803, 203733, 6305.615, 15.7589
1804, 207660, 6305.553, 15.7588
1805, 210133, 6305.492, 15.7586
1806, 212002, 6305.431, 15.7585
1807, 212964, 6305.370, 15.7583
1808, 212217, 6305.309, 15.7582
1809, 210749, 6305.248, 15.7580
1810, 210798, 6305.187, 15.7579
1811, 212810, 6305.126, 15.7577
1812, 214529, 6305.064, 15.7576
1813, 213477, 6305.003, 15.7574
1814, 209279, 6304.942, 15.7573
1815, 203678, 6304.881, 15.7571
1816, 199482, 6304.820, 15.7570
1817, 199280, 6304.759, 15.7568
1818, 203508, 6304.698, 15.7567
1819, 209544, 6304.636, 15.7565
1820, 214083, 6304.575, 15.7564
1821, 216429, 6304.514, 15.7562
1822, 218023, 6304.453, 15.7560
1823, 219096, 6304.392, 15.7559
1824, 218148, 6304.331, 15.7557
1825, 215274, 6304.270, 15.7556
1826, 213454, 6304.209, 15.7554
1827, 215148, 6304.147, 15.7553
1828, 219492, 6304.086, 15.7551
1829, 224333, 6304.025, 15.7550
1830, 229328, 6303.964, 15.7548
1831, 235178, 6303.903, 15.7547
1832, 241175, 6303.842, 15.7545
1833, 245607, 6303.781, 15.7544
1834, 247901, 6303.719, 15.7542
1835, 248577, 6303.658, 15.7541
1836, 247585, 6303.597, 15.7539
1837, 244365, 6303.536, 15.7538
1838, 239259, 6303.475, 15.7536
1839, 233447, 6303.414, 15.7534
1840, 227821, 6303.353, 15.7533
1841, 223088, 6303.292, 15.7531
1842, 220341, 6303.230, 15.7530
1843, 219994, 6303.169, 15.7528
1844, 220706, 6303.108, 15.7527
1845, 220838, 6303.047, 15.7525
1846, 220443, 6302.986, 15.7524
1847, 220189, 6302.925, 15.7522
1848, 219093, 6302.864, 15.7521
1849, 215615, 6302.803, 15.7519
1850, 210752, 6302.741, 15.7518
1851, 207602, 6302.680, 15.7516
1852, 207438, 6302.619, 15.7515
1853, 208317, 6302.558, 15.7513
1854, 208177, 6302.497, 15.7512
1855, 207150, 6302.436, 15.7510
1856, 205990, 6302.375, 15.7509
1857, 204397, 6302.313, 15.7507
1858, 202420, 6302.252, 15.7505
1859, 201887, 6302.191, 15.7504
1860, 204591, 6302.130, 15.7502
1861, 209788, 6302.069, 15.7501
1862, 214812, 6302.008, 15.7499
1863, 217617, 6301.947, 15.7498
1864, 217817, 6301.886, 15.7496
1865, 216081, 6301.824, 15.7495
1866, 213759, 6301.763, 15.7493
1867, 212622, 6301.702, 15.7492
1868, 213772, 6301.641, 15.7490
1869, 216643, 6301.580, 15.7489
1870, 219393, 6301.519, 15.7487
1871, 220086, 6301.458, 15.7486
1872, 217633, 6301.396, 15.7484
1873, 212639, 6301.335, 15.7483
1874, 207588, 6301.274, 15.7481
1875, 205029, 6301.213, 15.7479
1876, 205038, 6301.152, 15.7478
1877, 205538, 6301.091, 15.7476
1878, 205445, 6301.030, 15.7475
1879, 205834, 6300.969, 15.7473
1880, 207205, 6300.907, 15.7472
1881, 207607, 6300.846, 15.7470
1882, 205287, 6300.785, 15.7469
1883, 201791, 6300.724, 15.7467
1884, 200283, 6300.663, 15.7466
1885, 201542, 6300.602, 15.7464
1886, 203580, 6300.541, 15.7463
1887, 204739, 6300.479, 15.7461
1888, 205178, 6300.418, 15.7460
1889, 205557, 6300.357, 15.7458
1890, 206173, 6300.296, 15.7457
1891, 207356, 6300.235, 15.7455
1892, 209000, 6300.174, 15.7454
1893, 209698, 6300.113, 15.7452
1894, 207991, 6300.052, 15.7450
1895, 204472, 6299.990, 15.7449
1896, 200937, 6299.929, 15.7447
1897, 197676, 6299.868, 15.7446
1898, 193838, 6299.807, 15.7444
1899, 190626, 6299.746, 15.7443
1900, 191307, 6299.685, 15.7441
1901, 196761, 6299.624, 15.7440
1902, 203344, 6299.562, 15.7438
1903, 206971, 6299.501, 15.7437
1904, 207701, 6299.440, 15.7435
1905, 208376, 6299.379, 15.7434
1906, 210165, 6299.318, 15.7432
1907, 211887, 6299.257, 15.7431
1908, 213028, 6299.196, 15.7429
1909, 214794, 6299.135, 15.7428
1910, 217765, 6299.073, 15.7426
1911, 220548, 6299.012, 15.7424
1912, 221667, 6298.951, 15.7423
1913, 221465, 6298.890, 15.7421
1914, 221133, 6298.829, 15.7420
1915, 220746, 6298.768, 15.7418
1916, 219438, 6298.707, 15.7417
1917, 217192, 6298.645, 15.7415
1918, 215365, 6298.584, 15.7414
1919, 215077, 6298.523, 15.7412
1920, 215686, 6298.462, 15.7411
1921, 215591, 6298.401, 15.7409
1922, 214394, 6298.340, 15.7408
1923, 213485, 6298.279, 15.7406
1924, 214012, 6298.218, 15.7405
1925, 214924, 6298.156, 15.7403
1926, 213992, 6298.095, 15.7402
1927, 210606, 6298.034, 15.7400
1928, 206575, 6297.973, 15.7399
1929, 204031, 6297.912, 15.7397
1930, 203545, 6297.851, 15.7395
1931, 204565, 6297.790, 15.7394
1932, 206509, 6297.728, 15.7392
1933, 208649, 6297.667, 15.7391
1934, 209874, 6297.606, 15.7389
1935, 209712, 6297.545, 15.7388
1936, 209185, 6297.484, 15.7386
1937, 209727, 6297.423, 15.7385
1938, 211522, 6297.362, 15.7383
1939, 213640, 6297.301, 15.7382
1940, 215368, 6297.239, 15.7380
1941, 216388, 6297.178, 15.7379
1942, 215963, 6297.117, 15.7377
1943, 213175, 6297.056, 15.7376
1944, 208315, 6296.995, 15.7374
1945, 203288, 6296.934, 15.7373
1946, 200223, 6296.873, 15.7371
1947, 199942, 6296.811, 15.7369
1948, 201642, 6296.750, 15.7368
1949, 203669, 6296.689, 15.7366
1950, 204738, 6296.628, 15.7365
1951, 205052, 6296.567, 15.7363
1952, 206212, 6296.506, 15.7362
1953, 209557, 6296.445, 15.7360
1954, 214688, 6296.384, 15.7359
1955, 219983, 6296.322, 15.7357
1956, 224152, 6296.261, 15.7356
1957, 226646, 6296.200, 15.7354
1958, 227083, 6296.139, 15.7353
1959, 225437, 6296.078, 15.7351
1960, 222624, 6296.017, 15.7350
1961, 219680, 6295.956, 15.7348
1962, 216270, 6295.894, 15.7347
1963, 211270, 6295.833, 15.7345
1964, 205118, 6295.772, 15.7344
1965, 200328, 6295.711, 15.7342
1966, 199066, 6295.650, 15.7340
1967, 201231, 6295.589, 15.7339
1968, 205495, 6295.528, 15.7337
1969, 211036, 6295.467, 15.7336
1970, 217287, 6295.405, 15.7334
1971, 222939, 6295.344, 15.7333
1972, 226618, 6295.283, 15.7331
1973, 228325, 6295.222, 15.7330
1974, 229354, 6295.161, 15.7328
1975, 230932, 6295.100, 15.7327
1976, 233418, 6295.039, 15.7325
1977, 236180, 6294.977, 15.7324
1978, 237467, 6294.916, 15.7322
1979, 235220, 6294.855, 15.7321
1980, 229344, 6294.794, 15.7319
1981, 222849, 6294.733, 15.7318
1982, 219350, 6294.672, 15.7316
1983, 219444, 6294.611, 15.7314
1984, 220724, 6294.550, 15.7313
1985, 221228, 6294.488, 15.7311
1986, 221305, 6294.427, 15.7310
1987, 221785, 6294.366, 15.7308
1988, 222028, 6294.305, 15.7307
1989, 221010, 6294.244, 15.7305
1990, 219220, 6294.183, 15.7304
1991, 218065, 6294.122, 15.7302
1992, 217695, 6294.060, 15.7301
1993, 216566, 6293.999, 15.7299
1994, 213178, 6293.938, 15.7298
1995, 207559, 6293.877, 15.7296
1996, 201216, 6293.816, 15.7295
1997, 196299, 6293.755, 15.7293
1998, 194652, 6293.694, 15.7292
1999, 196675, 6293.633, 15.7290
2000, 200813, 6293.571, 15.7289
2001, 204893, 6293.510, 15.7287
2002, 208301, 6293.449, 15.7285
2003, 212218, 6293.388, 15.7284
2004, 217165, 6293.327, 15.7282
2005, 221009, 6293.266, 15.7281
2006, 220590, 6293.205, 15.7279
2007, 215447, 6293.143, 15.7278
2008, 208954, 6293.082, 15.7276
2009, 205071, 6293.021, 15.7275
2010, 204564, 6292.960, 15.7273
2011, 205233, 6292.899, 15.7272
2012, 205337, 6292.838, 15.7270
2013, 205426, 6292.777, 15.7269
2014, 206577, 6292.716, 15.7267
2015, 208259, 6292.654, 15.7266
2016, 208984, 6292.593, 15.7264
2017, 208290, 6292.532, 15.7263
2018, 206969, 6292.471, 15.7261
2019, 205804, 6292.410, 15.7259
2020, 205187, 6292.349, 15.7258
2021, 205645, 6292.288, 15.7256
2022, 207387, 6292.226, 15.7255
2023, 209349, 6292.165, 15.7253
2024, 210005, 6292.104, 15.7252
2025, 209469, 6292.043, 15.7250
2026, 209506, 6291.982, 15.7249
2027, 210966, 6291.921, 15.7247
2028, 212358, 6291.860, 15.7246
2029, 211738, 6291.799, 15.7244
2030, 209049, 6291.737, 15.7243
2031, 205776, 6291.676, 15.7241
2032, 203184, 6291.615, 15.7240
2033, 201887, 6291.554, 15.7238
2034, 202362, 6291.493, 15.7237
2035, 204512, 6291.432, 15.7235
2036, 206952, 6291.371, 15.7233
2037, 207847, 6291.310, 15.7232
2038, 206624, 6291.248, 15.7230
2039, 204281, 6291.187, 15.7229
2040, 202201, 6291.126, 15.7227
2041, 201162, 6291.065, 15.7226
2042, 201110, 6291.004, 15.7224
2043, 201219, 6290.943, 15.7223
2044, 200527, 6290.882, 15.7221
2045, 199126, 6290.820, 15.7220
2046, 198223, 6290.759, 15.7218
2047, 198463, 6290.698, 15.7217
2048, 199142, 6290.637, 15.7215
2049, 200104, 6290.576, 15.7214
2050, 203127, 6290.515, 15.7212
2051, 209363, 6290.454, 15.7211
2052, 216071, 6290.393, 15.7209
2053, 218625, 6290.331, 15.7208
2054, 216202, 6290.270, 15.7206
2055, 213009, 6290.209, 15.7204
2056, 212695, 6290.148, 15.7203
2057, 213804, 6290.087, 15.7201
2058, 212637, 6290.026, 15.7200
2059, 208943, 6289.965, 15.7198
2060, 206252, 6289.903, 15.7197
2061, 207082, 6289.842, 15.7195
2062, 210217, 6289.781, 15.7194
2063, 213096, 6289.720, 15.7192
2064, 215046, 6289.659, 15.7191
2065, 217138, 6289.598, 15.7189
2066, 219844, 6289.537, 15.7188
2067, 221898, 6289.476, 15.7186
2068, 221407, 6289.414, 15.7185
2069, 217703, 6289.353, 15.7183
2070, 212187, 6289.292, 15.7182
2071, 207373, 6289.231, 15.7180
2072, 204887, 6289.170, 15.7178
2073, 204390, 6289.109, 15.7177
2074, 204565, 6289.048, 15.7175
2075, 204929, 6288.986, 15.7174
2076, 206279, 6288.925, 15.7172
2077, 209474, 6288.864, 15.7171
2078, 214212, 6288.803, 15.7169
2079, 219063, 6288.742, 15.7168
2080, 222539, 6288.681, 15.7166
2081, 224140, 6288.620, 15.7165
2082, 224402, 6288.559, 15.7163
2083, 223876, 6288.497, 15.7162
2084, 222202, 6288.436, 15.7160
2085, 218762, 6288.375, 15.7159
2086, 214293, 6288.314, 15.7157
2087, 210858, 6288.253, 15.7156
2088, 209511, 6288.192, 15.7154
2089, 208671, 6288.131, 15.7153
2090, 205919, 6288.069, 15.7151
2091, 201195, 6288.008, 15.7149
2092, 197010, 6287.947, 15.7148
2093, 195254, 6287.886, 15.7146
2094, 194887, 6287.825, 15.7145
2095, 193544, 6287.764, 15.7143
2096, 190775, 6287.703, 15.7142
2097, 188667, 6287.642, 15.7140
2098, 189174, 6287.580, 15.7139
2099, 191726, 6287.519, 15.7137
2100, 194094, 6287.458, 15.7136
2101, 195200, 6287.397, 15.7134
2102, 196039, 6287.336, 15.7133
2103, 197603, 6287.275, 15.7131
2104, 198903, 6287.214, 15.7130
2105, 198207, 6287.152, 15.7128
2106, 195905, 6287.091, 15.7127
2107, 194776, 6287.030, 15.7125
2108, 196992, 6286.969, 15.7123
2109, 201690, 6286.908, 15.7122
2110, 206015, 6286.847, 15.7120
2111, 207817, 6286.786, 15.7119
2112, 206892, 6286.725, 15.7117
2113, 204579, 6286.663, 15.7116
2114, 203040, 6286.602, 15.7114
2115, 204262, 6286.541, 15.7113
2116, 208522, 6286.480, 15.7111
2117, 213883, 6286.419, 15.7110
2118, 217862, 6286.358, 15.7108
2119, 219512, 6286.297, 15.7107
2120, 219448, 6286.235, 15.7105
2121, 218482, 6286.174, 15.7104
2122, 217139, 6286.113, 15.7102
2123, 216104, 6286.052, 15.7101
2124, 215855, 6285.991, 15.7099
2125, 215754, 6285.930, 15.7098
2126, 214467, 6285.869, 15.7096
2127, 211591, 6285.808, 15.7094
2128, 208247, 6285.746, 15.7093
2129, 205887, 6285.685, 15.7091
2130, 205062, 6285.624, 15.7090
2131, 205476, 6285.563, 15.7088
2132, 206595, 6285.502, 15.7087
2133, 207924, 6285.441, 15.7085
2134, 209032, 6285.380, 15.7084
2135, 209575, 6285.318, 15.7082
2136, 209409, 6285.257, 15.7081
2137, 208966, 6285.196, 15.7079
2138, 209577, 6285.135, 15.7078
2139, 212625, 6285.074, 15.7076
2140, 217697, 6285.013, 15.7075
2141, 222124, 6284.952, 15.7073
2142, 223219, 6284.891, 15.7072
2143, 220637, 6284.829, 15.7070
2144, 215998, 6284.768, 15.7068
2145, 210949, 6284.707, 15.7067
2146, 206628, 6284.646, 15.7065
2147, 204229, 6284.585, 15.7064
2148, 204388, 6284.524, 15.7062
2149, 206109, 6284.463, 15.7061
2150, 207703, 6284.401, 15.7059
2151, 208781, 6284.340, 15.7058
2152, 209998, 6284.279, 15.7056
2153, 211066, 6284.218, 15.7055
2154, 210724, 6284.157, 15.7053
2155, 208820, 6284.096, 15.7052
2156, 206602, 6284.035, 15.7050
2157, 204584, 6283.974, 15.7049
2158, 202047, 6283.912, 15.7047
2159, 199311, 6283.851, 15.7046
2160, 198437, 6283.790, 15.7044
2161, 200399, 6283.729, 15.7043
2162, 203338, 6283.668, 15.7041
2163, 205274, 6283.607, 15.7039
2164, 207158, 6283.546, 15.7038
2165, 211258, 6283.484, 15.7036
2166, 217357, 6283.423, 15.7035
2167, 222489, 6283.362, 15.7033
2168, 224288, 6283.301, 15.7032
2169, 223078, 6283.240, 15.7030
2170, 220718, 6283.179, 15.7029
2171, 218583, 6283.118, 15.7027
2172, 216739, 6283.057, 15.7026
2173, 214217, 6282.995, 15.7024
2174, 210221, 6282.934, 15.7023
2175, 205663, 6282.873, 15.7021
2176, 203007, 6282.812, 15.7020
2177, 203734, 6282.751, 15.7018
2178, 206521, 6282.690, 15.7017
2179, 208831, 6282.629, 15.7015
2180, 209702, 6282.567, 15.7013
2181, 209828, 6282.506, 15.7012
2182, 209646, 6282.445, 15.7010
2183, 208968, 6282.384, 15.7009
2184, 208358, 6282.323, 15.7007
2185, 209232, 6282.262, 15.7006
2186, 212246, 6282.201, 15.7004
2187, 216505, 6282.140, 15.7003
2188, 220518, 6282.078, 15.7001
2189, 223193, 6282.017, 15.7000
2190, 224122, 6281.956, 15.6998
2191, 223861, 6281.895, 15.6997
2192, 223645, 6281.834, 15.6995
2193, 223736, 6281.773, 15.6994
2194, 222481, 6281.712, 15.6992
2195, 218453, 6281.650, 15.6991
2196, 213247, 6281.589, 15.6989
2197, 210345, 6281.528, 15.6988
2198, 211002, 6281.467, 15.6986
2199, 212992, 6281.406, 15.6984
2200, 213836, 6281.345, 15.6983
2201, 213540, 6281.284, 15.6981
2202, 213350, 6281.223, 15.6980
2203, 213510, 6281.161, 15.6978
2204, 213559, 6281.100, 15.6977
2205, 213685, 6281.039, 15.6975
2206, 214360, 6280.978, 15.6974
2207, 215277, 6280.917, 15.6972
2208, 215702, 6280.856, 15.6971
2209, 215350, 6280.795, 15.6969
2210, 214040, 6280.734, 15.6968
2211, 211137, 6280.672, 15.6966
2212, 206458, 6280.611, 15.6965
2213, 201372, 6280.550, 15.6963
2214, 197910, 6280.489, 15.6962
2215, 196736, 6280.428, 15.6960
2216, 196651, 6280.367, 15.6958
2217, 196020, 6280.306, 15.6957
2218, 194275, 6280.244, 15.6955
2219, 192280, 6280.183, 15.6954
2220, 191648, 6280.122, 15.6952
2221, 193336, 6280.061, 15.6951
2222, 196513, 6280.000, 15.6949
2223, 199219, 6279.939, 15.6948
2224, 200554, 6279.878, 15.6946
2225, 201632, 6279.817, 15.6945
2226, 203895, 6279.755, 15.6943
2227, 207233, 6279.694, 15.6942
2228, 210622, 6279.633, 15.6940
2229, 213899, 6279.572, 15.6939
2230, 217627, 6279.511, 15.6937
2231, 221352, 6279.450, 15.6936
2232, 223273, 6279.389, 15.6934
2233, 222045, 6279.327, 15.6933
2234, 218302, 6279.266, 15.6931
2235, 214171, 6279.205, 15.6929
2236, 211737, 6279.144, 15.6928
2237, 211960, 6279.083, 15.6926
2238, 214376, 6279.022, 15.6925
2239, 217550, 6278.961, 15.6923
2240, 220245, 6278.900, 15.6922
2241, 222379, 6278.838, 15.6920
2242, 224589, 6278.777, 15.6919
2243, 226780, 6278.716, 15.6917
2244, 227640, 6278.655, 15.6916
2245, 225891, 6278.594, 15.6914
2246, 221864, 6278.533, 15.6913
2247, 217510, 6278.472, 15.6911
2248, 214721, 6278.410, 15.6910
2249, 213702, 6278.349, 15.6908
2250, 213093, 6278.288, 15.6907
2251, 211706, 6278.227, 15.6905
2252, 209867, 6278.166, 15.6903
2253, 208801, 6278.105, 15.6902
2254, 209104, 6278.044, 15.6900
2255, 210378, 6277.983, 15.6899
2256, 212076, 6277.921, 15.6897
2257, 213731, 6277.860, 15.6896
2258, 214439, 6277.799, 15.6894
2259, 213452, 6277.738, 15.6893
2260, 211841, 6277.677, 15.6891
2261, 212303, 6277.616, 15.6890
2262, 216224, 6277.555, 15.6888
2263, 221599, 6277.493, 15.6887
2264, 224989, 6277.432, 15.6885
2265, 225063, 6277.371, 15.6884
2266, 223228, 6277.310, 15.6882
2267, 221288, 6277.249, 15.6881
2268, 219743, 6277.188, 15.6879
2269, 218308, 6277.127, 15.6878
2270, 216984, 6277.066, 15.6876
2271, 216425, 6277.004, 15.6874
2272, 217778, 6276.943, 15.6873
2273, 221732, 6276.882, 15.6871
2274, 226885, 6276.821, 15.6870
2275, 229728, 6276.760, 15.6868
2276, 227760, 6276.699, 15.6867
2277, 222542, 6276.638, 15.6865
2278, 218223, 6276.576, 15.6864
2279, 216985, 6276.515, 15.6862
2280, 217389, 6276.454, 15.6861
2281, 217160, 6276.393, 15.6859
2282, 215687, 6276.332, 15.6858
2283, 213211, 6276.271, 15.6856
2284, 209709, 6276.210, 15.6855
2285, 206035, 6276.149, 15.6853
2286, 204549, 6276.087, 15.6852
2287, 206641, 6276.026, 15.6850
2288, 210486, 6275.965, 15.6848
2289, 213015, 6275.904, 15.6847
2290, 213596, 6275.843, 15.6845
2291, 214034, 6275.782, 15.6844
2292, 215279, 6275.721, 15.6842
2293, 216180, 6275.659, 15.6841
2294, 215712, 6275.598, 15.6839
2295, 214464, 6275.537, 15.6838
2296, 213056, 6275.476, 15.6836
2297, 210841, 6275.415, 15.6835
2298, 207645, 6275.354, 15.6833
2299, 205679, 6275.293, 15.6832
2300, 207636, 6275.232, 15.6830
2301, 212903, 6275.170, 15.6829
2302, 217399, 6275.109, 15.6827
2303, 217909, 6275.048, 15.6826
2304, 215443, 6274.987, 15.6824
2305, 213400, 6274.926, 15.6823
2306, 213395, 6274.865, 15.6821
2307, 214422, 6274.804, 15.6819
2308, 215718, 6274.742, 15.6818
2309, 218338, 6274.681, 15.6816
2310, 222994, 6274.620, 15.6815
2311, 227929, 6274.559, 15.6813
2312, 230591, 6274.498, 15.6812
2313, 230637, 6274.437, 15.6810
2314, 229658, 6274.376, 15.6809
2315, 228414, 6274.315, 15.6807
2316, 226322, 6274.253, 15.6806
2317, 223724, 6274.192, 15.6804
2318, 222399, 6274.131, 15.6803
2319, 222891, 6274.070, 15.6801
2320, 223258, 6274.009, 15.6800
2321, 221817, 6273.948, 15.6798
2322, 219603, 6273.887, 15.6797
2323, 218328, 6273.825, 15.6795
2324, 217268, 6273.764, 15.6793
2325, 214601, 6273.703, 15.6792
2326, 211283, 6273.642, 15.6790
2327, 210942, 6273.581, 15.6789
2328, 215243, 6273.520, 15.6787
2329, 221339, 6273.459, 15.6786
2330, 224983, 6273.398, 15.6784
2331, 224782, 6273.336, 15.6783
2332, 222259, 6273.275, 15.6781
2333, 218826, 6273.214, 15.6780
2334, 214287, 6273.153, 15.6778
2335, 208204, 6273.092, 15.6777
2336, 201596, 6273.031, 15.6775
2337, 196807, 6272.970, 15.6774
2338, 195838, 6272.908, 15.6772
2339, 198912, 6272.847, 15.6771
2340, 204612, 6272.786, 15.6769
2341, 211249, 6272.725, 15.6768
2342, 217763, 6272.664, 15.6766
2343, 223245, 6272.603, 15.6764
2344, 226476, 6272.542, 15.6763
2345, 226948, 6272.481, 15.6761
2346, 225936, 6272.419, 15.6760
2347, 225404, 6272.358, 15.6758
2348, 225884, 6272.297, 15.6757
2349, 226551, 6272.236, 15.6755
2350, 227264, 6272.175, 15.6754
2351, 228911, 6272.114, 15.6752
2352, 231318, 6272.053, 15.6751
2353, 232463, 6271.991, 15.6749
2354, 230877, 6271.930, 15.6748
2355, 227657, 6271.869, 15.6746
2356, 224891, 6271.808, 15.6745
2357, 223049, 6271.747, 15.6743
2358, 221201, 6271.686, 15.6742
2359, 218922, 6271.625, 15.6740
2360, 216448, 6271.564, 15.6738
2361, 213484, 6271.502, 15.6737
2362, 209690, 6271.441, 15.6735
2363, 206354, 6271.380, 15.6734
2364, 205743, 6271.319, 15.6732
2365, 208239, 6271.258, 15.6731
2366, 211453, 6271.197, 15.6729
2367, 212981, 6271.136, 15.6728
2368, 213049, 6271.074, 15.6726
2369, 213651, 6271.013, 15.6725
2370, 215931, 6270.952, 15.6723
2371, 219340, 6270.891, 15.6722
2372, 222800, 6270.830, 15.6720
2373, 225623, 6270.769, 15.6719
2374, 227440, 6270.708, 15.6717
2375, 228185, 6270.647, 15.6716
2376, 228293, 6270.585, 15.6714
2377, 228225, 6270.524, 15.6713
2378, 227532, 6270.463, 15.6711
2379, 224976, 6270.402, 15.6709
2380, 220059, 6270.341, 15.6708
2381, 214136, 6270.280, 15.6706
2382, 209555, 6270.219, 15.6705
2383, 207766, 6270.157, 15.6703
2384, 208595, 6270.096, 15.6702
2385, 211084, 6270.035, 15.6700
2386, 214207, 6269.974, 15.6699
2387, 216560, 6269.913, 15.6697
2388, 216489, 6269.852, 15.6696
2389, 213696, 6269.791, 15.6694
2390, 210441, 6269.730, 15.6693
2391, 209817, 6269.668, 15.6691
2392, 212534, 6269.607, 15.6690
2393, 216373, 6269.546, 15.6688
2394, 219158, 6269.485, 15.6687
2395, 221101, 6269.424, 15.6685
2396, 223386, 6269.363, 15.6683
2397, 225504, 6269.302, 15.6682
2398, 225397, 6269.241, 15.6680
2399, 221921, 6269.179, 15.6679
2400, 216035, 6269.118, 15.6677
2401, 209823, 6269.057, 15.6676
2402, 205475, 6268.996, 15.6674
2403, 204847, 6268.935, 15.6673
2404, 208354, 6268.874, 15.6671
2405, 213799, 6268.813, 15.6670
2406, 217702, 6268.751, 15.6668
2407, 218658, 6268.690, 15.6667
2408, 218480, 6268.629, 15.6665
2409, 219324, 6268.568, 15.6664
2410, 220682, 6268.507, 15.6662
2411, 220382, 6268.446, 15.6661
2412, 217983, 6268.385, 15.6659
2413, 215770, 6268.324, 15.6658
2414, 216268, 6268.262, 15.6656
2415, 219770, 6268.201, 15.6654
2416, 224714, 6268.140, 15.6653
2417, 229620, 6268.079, 15.6651
2418, 233788, 6268.018, 15.6650
2419, 236379, 6267.957, 15.6648
2420, 236020, 6267.896, 15.6647
2421, 232204, 6267.834, 15.6645
2422, 226850, 6267.773, 15.6644
2423, 223285, 6267.712, 15.6642
2424, 222978, 6267.651, 15.6641
2425, 223910, 6267.590, 15.6639
2426, 223065, 6267.529, 15.6638
2427, 220154, 6267.468, 15.6636
2428, 217656, 6267.407, 15.6635
2429, 217323, 6267.345, 15.6633
2430, 218159, 6267.284, 15.6632
2431, 218481, 6267.223, 15.6630
2432, 218577, 6267.162, 15.6628
2433, 220124, 6267.101, 15.6627
2434, 223784, 6267.040, 15.6625
2435, 228624, 6266.979, 15.6624
2436, 233380, 6266.917, 15.6622
2437, 236948, 6266.856, 15.6621
2438, 237968, 6266.795, 15.6619
2439, 235574, 6266.734, 15.6618
2440, 231044, 6266.673, 15.6616
2441, 227501, 6266.612, 15.6615
2442, 227109, 6266.551, 15.6613
2443, 229084, 6266.490, 15.6612
2444, 230916, 6266.428, 15.6610
2445, 230914, 6266.367, 15.6609
2446, 229038, 6266.306, 15.6607
2447, 225936, 6266.245, 15.6606
2448, 222196, 6266.184, 15.6604
2449, 218556, 6266.123, 15.6603
2450, 215964, 6266.062, 15.6601
2451, 214826, 6266.000, 15.6599
2452, 214326, 6265.939, 15.6598
2453, 212947, 6265.878, 15.6596
2454, 210021, 6265.817, 15.6595
2455, 206794, 6265.756, 15.6593
2456, 205555, 6265.695, 15.6592
2457, 207349, 6265.634, 15.6590
2458, 210754, 6265.573, 15.6589
2459, 213325, 6265.511, 15.6587
2460, 214074, 6265.450, 15.6586
2461, 213976, 6265.389, 15.6584
2462, 214233, 6265.328, 15.6583
2463, 215032, 6265.267, 15.6581
2464, 216195, 6265.206, 15.6580
2465, 217895, 6265.145, 15.6578
2466, 219862, 6265.083, 15.6577
2467, 220698, 6265.022, 15.6575
2468, 219264, 6264.961, 15.6573
2469, 216466, 6264.900, 15.6572
2470, 214414, 6264.839, 15.6570
2471, 213627, 6264.778, 15.6569
2472, 212262, 6264.717, 15.6567
2473, 208687, 6264.656, 15.6566
2474, 203904, 6264.594, 15.6564
2475, 200534, 6264.533, 15.6563
2476, 199804, 6264.472, 15.6561
2477, 200474, 6264.411, 15.6560
2478, 200733, 6264.350, 15.6558
2479, 200465, 6264.289, 15.6557
2480, 201325, 6264.228, 15.6555
2481, 204792, 6264.166, 15.6554
2482, 210374, 6264.105, 15.6552
2483, 215823, 6264.044, 15.6551
2484, 219243, 6263.983, 15.6549
2485, 220847, 6263.922, 15.6548
2486, 222330, 6263.861, 15.6546
2487, 224648, 6263.800, 15.6544
2488, 227125, 6263.739, 15.6543
2489, 228825, 6263.677, 15.6541
2490, 229722, 6263.616, 15.6540
2491, 229754, 6263.555, 15.6538
2492, 227794, 6263.494, 15.6537
2493, 223066, 6263.433, 15.6535
2494, 217253, 6263.372, 15.6534
2495, 213535, 6263.311, 15.6532
2496, 213105, 6263.249, 15.6531
2497, 213948, 6263.188, 15.6529
2498, 213672, 6263.127, 15.6528
2499, 212394, 6263.066, 15.6526
2500, 211989, 6263.005, 15.6525
2501, 213418, 6262.944, 15.6523
2502, 215932, 6262.883, 15.6522
2503, 218379, 6262.822, 15.6520
2504, 220117, 6262.760, 15.6518
2505, 220769, 6262.699, 15.6517
2506, 220046, 6262.638, 15.6515
2507, 218030, 6262.577, 15.6514
2508, 215150, 6262.516, 15.6512
2509, 211938, 6262.455, 15.6511
2510, 209213, 6262.394, 15.6509
2511, 208231, 6262.332, 15.6508
2512, 209911, 6262.271, 15.6506
2513, 213746, 6262.210, 15.6505
2514, 217791, 6262.149, 15.6503
2515, 219867, 6262.088, 15.6502
2516, 218976, 6262.027, 15.6500
2517, 216144, 6261.966, 15.6499
2518, 213930, 6261.905, 15.6497
2519, 214167, 6261.843, 15.6496
2520, 215725, 6261.782, 15.6494
2521, 215496, 6261.721, 15.6493
2522, 212358, 6261.660, 15.6491
2523, 209041, 6261.599, 15.6489
2524, 208806, 6261.538, 15.6488
2525, 211390, 6261.477, 15.6486
2526, 213929, 6261.415, 15.6485
2527, 215003, 6261.354, 15.6483
2528, 215416, 6261.293, 15.6482
2529, 215400, 6261.232, 15.6480
2530, 213915, 6261.171, 15.6479
2531, 211418, 6261.110, 15.6477
2532, 210606, 6261.049, 15.6476
2533, 212810, 6260.988, 15.6474
2534, 215741, 6260.926, 15.6473
2535, 216729, 6260.865, 15.6471
2536, 216560, 6260.804, 15.6470
2537, 217789, 6260.743, 15.6468
2538, 220329, 6260.682, 15.6467
2539, 221440, 6260.621, 15.6465
2540, 219985, 6260.560, 15.6463
2541, 218204, 6260.498, 15.6462
2542, 218535, 6260.437, 15.6460
2543, 220601, 6260.376, 15.6459
2544, 222484, 6260.315, 15.6457
2545, 223677, 6260.254, 15.6456
2546, 225277, 6260.193, 15.6454
2547, 227797, 6260.132, 15.6453
2548, 230102, 6260.071, 15.6451
2549, 230721, 6260.009, 15.6450
2550, 229364, 6259.948, 15.6448
2551, 226656, 6259.887, 15.6447
2552, 222877, 6259.826, 15.6445
2553, 217741, 6259.765, 15.6444
2554, 211614, 6259.704, 15.6442
2555, 206275, 6259.643, 15.6441
2556, 203791, 6259.581, 15.6439
2557, 204782, 6259.520, 15.6437
2558, 208236, 6259.459, 15.6436
2559, 212696, 6259.398, 15.6434
2560, 216922, 6259.337, 15.6433
2561, 219731, 6259.276, 15.6431
2562, 220519, 6259.215, 15.6430
2563, 220152, 6259.154, 15.6428
2564, 220269, 6259.092, 15.6427
2565, 221292, 6259.031, 15.6425
2566, 222197, 6258.970, 15.6424
2567, 222481, 6258.909, 15.6422
2568, 222868, 6258.848, 15.6421
2569, 223412, 6258.787, 15.6419
2570, 222658, 6258.726, 15.6418
2571, 220113, 6258.665, 15.6416
2572, 218064, 6258.603, 15.6415
2573, 219030, 6258.542, 15.6413
2574, 222277, 6258.481, 15.6412
2575, 224891, 6258.420, 15.6410
2576, 225749, 6258.359, 15.6408
2577, 226323, 6258.298, 15.6407
2578, 227669, 6258.237, 15.6405
2579, 228806, 6258.175, 15.6404
2580, 228547, 6258.114, 15.6402
2581, 227240, 6258.053, 15.6401
2582, 226133, 6257.992, 15.6399
2583, 226354, 6257.931, 15.6398
2584, 228781, 6257.870, 15.6396
2585, 233298, 6257.809, 15.6395
2586, 237563, 6257.748, 15.6393
2587, 238017, 6257.686, 15.6392
2588, 233117, 6257.625, 15.6390
2589, 224682, 6257.564, 15.6389
2590, 215768, 6257.503, 15.6387
2591, 208553, 6257.442, 15.6386
2592, 204643, 6257.381, 15.6384
2593, 205385, 6257.320, 15.6382
2594, 210335, 6257.258, 15.6381
2595, 216666, 6257.197, 15.6379
2596, 221713, 6257.136, 15.6378
2597, 225422, 6257.075, 15.6376
2598, 229102, 6257.014, 15.6375
2599, 232691, 6256.953, 15.6373
2600, 234810, 6256.892, 15.6372
2601, 234841, 6256.831, 15.6370
2602, 233247, 6256.769, 15.6369
2603, 230125, 6256.708, 15.6367
2604, 225222, 6256.647, 15.6366
2605, 219575, 6256.586, 15.6364
2606, 215529, 6256.525, 15.6363
2607, 214511, 6256.464, 15.6361
2608, 215803, 6256.403, 15.6360
2609, 217914, 6256.341, 15.6358
2610, 219998, 6256.280, 15.6357
2611, 221348, 6256.219, 15.6355
2612, 220774, 6256.158, 15.6353
2613, 217839, 6256.097, 15.6352
2614, 214201, 6256.036, 15.6350
2615, 212277, 6255.975, 15.6349
2616, 212442, 6255.914, 15.6347
2617, 212682, 6255.852, 15.6346
2618, 211510, 6255.791, 15.6344
2619, 210169, 6255.730, 15.6343
2620, 210839, 6255.669, 15.6341
2621, 213234, 6255.608, 15.6340
2622, 214456, 6255.547, 15.6338
2623, 212585, 6255.486, 15.6337
2624, 209119, 6255.424, 15.6335
2625, 207038, 6255.363, 15.6334
2626, 207431, 6255.302, 15.6332
2627, 209220, 6255.241, 15.6331
2628, 211527, 6255.180, 15.6329
2629, 214597, 6255.119, 15.6327
2630, 218319, 6255.058, 15.6326
2631, 221371, 6254.997, 15.6324
2632, 222478, 6254.935, 15.6323
2633, 221526, 6254.874, 15.6321
2634, 218947, 6254.813, 15.6320
2635, 214978, 6254.752, 15.6318
2636, 210302, 6254.691, 15.6317
2637, 206558, 6254.630, 15.6315
2638, 205313, 6254.569, 15.6314
2639, 206832, 6254.507, 15.6312
2640, 210298, 6254.446, 15.6311
2641, 214654, 6254.385, 15.6309
2642, 218777, 6254.324, 15.6308
2643, 221533, 6254.263, 15.6306
2644, 222482, 6254.202, 15.6305
2645, 222084, 6254.141, 15.6303
2646, 220700, 6254.080, 15.6302
2647, 218117, 6254.018, 15.6300
2648, 214788, 6253.957, 15.6298
2649, 212678, 6253.896, 15.6297
2650, 213600, 6253.835, 15.6295
2651, 216898, 6253.774, 15.6294
2652, 219918, 6253.713, 15.6292
2653, 220773, 6253.652, 15.6291
2654, 219861, 6253.590, 15.6289
2655, 218807, 6253.529, 15.6288
2656, 218829, 6253.468, 15.6286
2657, 220165, 6253.407, 15.6285
2658, 222164, 6253.346, 15.6283
2659, 223603, 6253.285, 15.6282
2660, 223521, 6253.224, 15.6280
2661, 222055, 6253.163, 15.6279
2662, 220214, 6253.101, 15.6277
2663, 218846, 6253.040, 15.6276
2664, 218137, 6252.979, 15.6274
2665, 217854, 6252.918, 15.6272
2666, 217652, 6252.857, 15.6271
2667, 217411, 6252.796, 15.6269
2668, 217768, 6252.735, 15.6268
2669, 219855, 6252.673, 15.6266
2670, 223749, 6252.612, 15.6265
2671, 227639, 6252.551, 15.6263
2672, 229528, 6252.490, 15.6262
2673, 229469, 6252.429, 15.6260
2674, 228884, 6252.368, 15.6259
2675, 228000, 6252.307, 15.6257
2676, 225692, 6252.246, 15.6256
2677, 222194, 6252.184, 15.6254
2678, 220028, 6252.123, 15.6253
2679, 220942, 6252.062, 15.6251
2680, 223260, 6252.001, 15.6250
2681, 223929, 6251.940, 15.6248
2682, 222404, 6251.879, 15.6247
2683, 220708, 6251.818, 15.6245
2684, 220026, 6251.756, 15.6243
2685, 219402, 6251.695, 15.6242
2686, 218332, 6251.634, 15.6240
2687, 218562, 6251.573, 15.6239
2688, 221685, 6251.512, 15.6237
2689, 225980, 6251.451, 15.6236
2690, 227650, 6251.390, 15.6234
2691, 225190, 6251.329, 15.6233
2692, 220982, 6251.267, 15.6231
2693, 218055, 6251.206, 15.6230
2694, 216579, 6251.145, 15.6228
2695, 214384, 6251.084, 15.6227
2696, 209973, 6251.023, 15.6225
2697, 203893, 6250.962, 15.6224
2698, 197726, 6250.901, 15.6222
2699, 193081, 6250.839, 15.6221
2700, 191393, 6250.778, 15.6219
2701, 193341, 6250.717, 15.6217
2702, 197979, 6250.656, 15.6216
2703, 203217, 6250.595, 15.6214
2704, 207519, 6250.534, 15.6213
2705, 210525, 6250.473, 15.6211
2706, 212180, 6250.412, 15.6210
2707, 212372, 6250.350, 15.6208
2708, 211768, 6250.289, 15.6207
2709, 211783, 6250.228, 15.6205
2710, 212904, 6250.167, 15.6204
2711, 213856, 6250.106, 15.6202
2712, 213089, 6250.045, 15.6201
2713, 210383, 6249.984, 15.6199
2714, 206464, 6249.922, 15.6198
2715, 202132, 6249.861, 15.6196
2716, 198673, 6249.800, 15.6195
2717, 197974, 6249.739, 15.6193
2718, 200737, 6249.678, 15.6192
2719, 205249, 6249.617, 15.6190
2720, 209337, 6249.556, 15.6188
2721, 212981, 6249.495, 15.6187
2722, 217425, 6249.433, 15.6185
2723, 222205, 6249.372, 15.6184
2724, 225191, 6249.311, 15.6182
2725, 225908, 6249.250, 15.6181
2726, 226835, 6249.189, 15.6179
2727, 230385, 6249.128, 15.6178
2728, 235785, 6249.067, 15.6176
2729, 239948, 6249.005, 15.6175
2730, 240688, 6248.944, 15.6173
2731, 238374, 6248.883, 15.6172
2732, 235174, 6248.822, 15.6170
2733, 233400, 6248.761, 15.6169
2734, 234077, 6248.700, 15.6167
2735, 236442, 6248.639, 15.6166
2736, 238882, 6248.578, 15.6164
2737, 240331, 6248.516, 15.6162
2738, 240218, 6248.455, 15.6161
2739, 237500, 6248.394, 15.6159
2740, 231272, 6248.333, 15.6158
2741, 222866, 6248.272, 15.6156
2742, 215958, 6248.211, 15.6155
2743, 213576, 6248.150, 15.6153
2744, 215645, 6248.088, 15.6152
2745, 220144, 6248.027, 15.6150
2746, 225492, 6247.966, 15.6149
2747, 230796, 6247.905, 15.6147
2748, 234898, 6247.844, 15.6146
2749, 237017, 6247.783, 15.6144
2750, 238092, 6247.722, 15.6143
2751, 239980, 6247.661, 15.6141
2752, 243126, 6247.599, 15.6140
2753, 246096, 6247.538, 15.6138
2754, 247428, 6247.477, 15.6137
2755, 246807, 6247.416, 15.6135
2756, 244294, 6247.355, 15.6133
2757, 239728, 6247.294, 15.6132
2758, 233633, 6247.233, 15.6130
2759, 227852, 6247.172, 15.6129
2760, 224322, 6247.110, 15.6127
2761, 223407, 6247.049, 15.6126
2762, 223890, 6246.988, 15.6124
2763, 224373, 6246.927, 15.6123
2764, 224264, 6246.866, 15.6121
2765, 223569, 6246.805, 15.6120
2766, 222162, 6246.744, 15.6118
2767, 219429, 6246.682, 15.6117
2768, 214704, 6246.621, 15.6115
2769, 208308, 6246.560, 15.6114
2770, 202064, 6246.499, 15.6112
2771, 198233, 6246.438, 15.6111
2772, 197562, 6246.377, 15.6109
2773, 198734, 6246.316, 15.6107
2774, 200142, 6246.255, 15.6106
2775, 201838, 6246.193, 15.6104
2776, 205085, 6246.132, 15.6103
2777, 210083, 6246.071, 15.6101
2778, 214990, 6246.010, 15.6100
2779, 217597, 6245.949, 15.6098
2780, 217478, 6245.888, 15.6097
2781, 216011, 6245.827, 15.6095
2782, 214680, 6245.765, 15.6094
2783, 213998, 6245.704, 15.6092
2784, 213850, 6245.643, 15.6091
2785, 214008, 6245.582, 15.6089
2786, 214098, 6245.521, 15.6088
2787, 213721, 6245.460, 15.6086
2788, 212892, 6245.399, 15.6085
2789, 211799, 6245.338, 15.6083
2790, 209986, 6245.276, 15.6082
2791, 206658, 6245.215, 15.6080
2792, 202297, 6245.154, 15.6078
2793, 199028, 6245.093, 15.6077
2794, 198440, 6245.032, 15.6075
2795, 199830, 6244.971, 15.6074
2796, 201742, 6244.910, 15.6072
2797, 204518, 6244.848, 15.6071
2798, 209542, 6244.787, 15.6069
2799, 216117, 6244.726, 15.6068
2800, 221150, 6244.665, 15.6066
2801, 222702, 6244.604, 15.6065
2802, 222274, 6244.543, 15.6063
2803, 222553, 6244.482, 15.6062
2804, 224153, 6244.421, 15.6060
2805, 225832, 6244.359, 15.6059
2806, 226852, 6244.298, 15.6057
2807, 227542, 6244.237, 15.6056
2808, 228037, 6244.176, 15.6054
2809, 228108, 6244.115, 15.6052
2810, 228105, 6244.054, 15.6051
2811, 228560, 6243.993, 15.6049
2812, 228640, 6243.931, 15.6048
2813, 226378, 6243.870, 15.6046
2814, 221177, 6243.809, 15.6045
2815, 215185, 6243.748, 15.6043
2816, 211411, 6243.687, 15.6042
2817, 210978, 6243.626, 15.6040
2818, 212846, 6243.565, 15.6039
2819, 215754, 6243.504, 15.6037
2820, 219499, 6243.442, 15.6036
2821, 224057, 6243.381, 15.6034
2822, 228141, 6243.320, 15.6033
2823, 229536, 6243.259, 15.6031
2824, 227293, 6243.198, 15.6030
2825, 223282, 6243.137, 15.6028
2826, 220801, 6243.076, 15.6027
2827, 221410, 6243.014, 15.6025
2828, 223694, 6242.953, 15.6023
2829, 225485, 6242.892, 15.6022
2830, 226453, 6242.831, 15.6020
2831, 227543, 6242.770, 15.6019
2832, 228414, 6242.709, 15.6017
2833, 227051, 6242.648, 15.6016
2834, 222525, 6242.587, 15.6014
2835, 217042, 6242.525, 15.6013
2836, 214184, 6242.464, 15.6011
2837, 215382, 6242.403, 15.6010
2838, 218888, 6242.342, 15.6008
2839, 222150, 6242.281, 15.6007
2840, 224383, 6242.220, 15.6005
2841, 226477, 6242.159, 15.6004
2842, 228941, 6242.097, 15.6002
2843, 230700, 6242.036, 15.6001
2844, 230099, 6241.975, 15.5999
2845, 226767, 6241.914, 15.5997
2846, 222203, 6241.853, 15.5996
2847, 218653, 6241.792, 15.5994
2848, 217570, 6241.731, 15.5993
2849, 218926, 6241.670, 15.5991
2850, 221573, 6241.608, 15.5990
2851, 224359, 6241.547, 15.5988
2852, 227243, 6241.486, 15.5987
2853, 231179, 6241.425, 15.5985
2854, 236285, 6241.364, 15.5984
2855, 240301, 6241.303, 15.5982
2856, 239930, 6241.242, 15.5981
2857, 234337, 6241.180, 15.5979
2858, 226547, 6241.119, 15.5978
2859, 220641, 6241.058, 15.5976
2860, 218059, 6240.997, 15.5975
2861, 217403, 6240.936, 15.5973
2862, 217131, 6240.875, 15.5972
2863, 217026, 6240.814, 15.5970
2864, 217136, 6240.753, 15.5968
2865, 216819, 6240.691, 15.5967
2866, 215666, 6240.630, 15.5965
2867, 214562, 6240.569, 15.5964
2868, 214989, 6240.508, 15.5962
2869, 217565, 6240.447, 15.5961
2870, 221753, 6240.386, 15.5959
2871, 226607, 6240.325, 15.5958
2872, 231174, 6240.263, 15.5956
2873, 234434, 6240.202, 15.5955
2874, 235703, 6240.141, 15.5953
2875, 235412, 6240.080, 15.5952
2876, 234949, 6240.019, 15.5950
2877, 235109, 6239.958, 15.5949
2878, 234902, 6239.897, 15.5947
2879, 232687, 6239.836, 15.5946
2880, 228815, 6239.774, 15.5944
2881, 226233, 6239.713, 15.5942
2882, 227341, 6239.652, 15.5941
2883, 230573, 6239.591, 15.5939
2884, 231622, 6239.530, 15.5938
2885, 228535, 6239.469, 15.5936
2886, 224156, 6239.408, 15.5935
2887, 222465, 6239.346, 15.5933
2888, 223750, 6239.285, 15.5932
2889, 224964, 6239.224, 15.5930
2890, 223980, 6239.163, 15.5929
2891, 221306, 6239.102, 15.5927
2892, 217730, 6239.041, 15.5926
2893, 212735, 6238.980, 15.5924
2894, 206293, 6238.919, 15.5923
2895, 200459, 6238.857, 15.5921
2896, 197511, 6238.796, 15.5920
2897, 197411, 6238.735, 15.5918
2898, 198438, 6238.674, 15.5917
2899, 199657, 6238.613, 15.5915
2900, 201301, 6238.552, 15.5913
2901, 203086, 6238.491, 15.5912
2902, 203887, 6238.429, 15.5910
2903, 203552, 6238.368, 15.5909
2904, 203834, 6238.307, 15.5907
2905, 206634, 6238.246, 15.5906
2906, 211824, 6238.185, 15.5904
2907, 217414, 6238.124, 15.5903
2908, 221533, 6238.063, 15.5901
2909, 223538, 6238.002, 15.5900
2910, 223328, 6237.940, 15.5898
2911, 220689, 6237.879, 15.5897
2912, 216229, 6237.818, 15.5895
2913, 212458, 6237.757, 15.5894
2914, 212379, 6237.696, 15.5892
2915, 216278, 6237.635, 15.5891
2916, 220960, 6237.574, 15.5889
2917, 223364, 6237.512, 15.5887
2918, 224251, 6237.451, 15.5886
2919, 226696, 6237.390, 15.5884
2920, 231275, 6237.329, 15.5883
2921, 234919, 6237.268, 15.5881
2922, 235118, 6237.207, 15.5880
2923, 233185, 6237.146, 15.5878
2924, 231944, 6237.085, 15.5877
2925, 231809, 6237.023, 15.5875
2926, 231096, 6236.962, 15.5874
2927, 229078, 6236.901, 15.5872
2928, 226422, 6236.840, 15.5871
2929, 223071, 6236.779, 15.5869
2930, 218261, 6236.718, 15.5868
2931, 213036, 6236.657, 15.5866
2932, 210431, 6236.595, 15.5865
2933, 211857, 6236.534, 15.5863
2934, 214913, 6236.473, 15.5862
2935, 216165, 6236.412, 15.5860
2936, 215135, 6236.351, 15.5858
2937, 214146, 6236.290, 15.5857
2938, 214932, 6236.229, 15.5855
2939, 216861, 6236.168, 15.5854
2940, 218355, 6236.106, 15.5852
2941, 218814, 6236.045, 15.5851
2942, 218879, 6235.984, 15.5849
2943, 219533, 6235.923, 15.5848
2944, 221161, 6235.862, 15.5846
2945, 223103, 6235.801, 15.5845
2946, 224258, 6235.740, 15.5843
2947, 224563, 6235.679, 15.5842
2948, 225568, 6235.617, 15.5840
2949, 228780, 6235.556, 15.5839
2950, 233634, 6235.495, 15.5837
2951, 238083, 6235.434, 15.5836
2952, 241237, 6235.373, 15.5834
2953, 244282, 6235.312, 15.5832
2954, 248131, 6235.251, 15.5831
2955, 251172, 6235.189, 15.5829
2956, 250503, 6235.128, 15.5828
2957, 245248, 6235.067, 15.5826
2958, 237703, 6235.006, 15.5825
2959, 231149, 6234.945, 15.5823
2960, 227377, 6234.884, 15.5822
2961, 226467, 6234.823, 15.5820
2962, 227800, 6234.762, 15.5819
2963, 230199, 6234.700, 15.5817
2964, 231560, 6234.639, 15.5816
2965, 229800, 6234.578, 15.5814
2966, 224782, 6234.517, 15.5813
2967, 218727, 6234.456, 15.5811
2968, 214183, 6234.395, 15.5810
2969, 211911, 6234.334, 15.5808
2970, 211063, 6234.272, 15.5807
2971, 210772, 6234.211, 15.5805
2972, 210714, 6234.150, 15.5803
2973, 210403, 6234.089, 15.5802
2974, 209117, 6234.028, 15.5800
2975, 206985, 6233.967, 15.5799
2976, 205499, 6233.906, 15.5797
2977, 206224, 6233.845, 15.5796
2978, 209120, 6233.783, 15.5794
2979, 212464, 6233.722, 15.5793
2980, 214336, 6233.661, 15.5791
2981, 214140, 6233.600, 15.5790
2982, 213092, 6233.539, 15.5788
2983, 213477, 6233.478, 15.5787
2984, 216842, 6233.417, 15.5785
2985, 222262, 6233.355, 15.5784
2986, 226621, 6233.294, 15.5782
2987, 227375, 6233.233, 15.5781
2988, 225218, 6233.172, 15.5779
2989, 223545, 6233.111, 15.5777
2990, 225180, 6233.050, 15.5776
2991, 229945, 6232.989, 15.5774
2992, 235277, 6232.928, 15.5773
2993, 238453, 6232.866, 15.5771
2994, 238070, 6232.805, 15.5770
2995, 234389, 6232.744, 15.5768
2996, 229254, 6232.683, 15.5767
2997, 225423, 6232.622, 15.5765
2998, 224914, 6232.561, 15.5764
2999, 227525, 6232.500, 15.5762
3000, 231183, 6232.438, 15.5761
3001, 233765, 6232.377, 15.5759
3002, 234380, 6232.316, 15.5758
3003, 233142, 6232.255, 15.5756
3004, 230546, 6232.194, 15.5755
3005, 227388, 6232.133, 15.5753
3006, 224722, 6232.072, 15.5752
3007, 223248, 6232.011, 15.5750
3008, 222763, 6231.949, 15.5748
3009, 222489, 6231.888, 15.5747
3010, 221769, 6231.827, 15.5745
3011, 220275, 6231.766, 15.5744
3012, 217959, 6231.705, 15.5742
3013, 215362, 6231.644, 15.5741
3014, 213781, 6231.583, 15.5739
3015, 214323, 6231.521, 15.5738
3016, 216543, 6231.460, 15.5736
3017, 218489, 6231.399, 15.5735
3018, 218478, 6231.338, 15.5733
3019, 216596, 6231.277, 15.5732
3020, 214334, 6231.216, 15.5730
3021, 213105, 6231.155, 15.5729
3022, 213409, 6231.094, 15.5727
3023, 215062, 6231.032, 15.5726
3024, 217630, 6230.971, 15.5724
3025, 220593, 6230.910, 15.5722
3026, 223369, 6230.849, 15.5721
3027, 225384, 6230.788, 15.5719
3028, 226242, 6230.727, 15.5718
3029, 226142, 6230.666, 15.5716
3030, 226181, 6230.604, 15.5715
3031, 227590, 6230.543, 15.5713
3032, 230101, 6230.482, 15.5712
3033, 231471, 6230.421, 15.5710
3034, 229520, 6230.360, 15.5709
3035, 224589, 6230.299, 15.5707
3036, 219217, 6230.238, 15.5706
3037, 215335, 6230.177, 15.5704
3038, 212720, 6230.115, 15.5703
3039, 210491, 6230.054, 15.5701
3040, 208859, 6229.993, 15.5700
3041, 208348, 6229.932, 15.5698
3042, 208109, 6229.871, 15.5697
3043, 206494, 6229.810, 15.5695
3044, 203314, 6229.749, 15.5693
3045, 200285, 6229.687, 15.5692
3046, 198938, 6229.626, 15.5690
3047, 199033, 6229.565, 15.5689
3048, 199441, 6229.504, 15.5687
3049, 199596, 6229.443, 15.5686
3050, 199521, 6229.382, 15.5684
3051, 199340, 6229.321, 15.5683
3052, 199635, 6229.260, 15.5681
3053, 201562, 6229.198, 15.5680
3054, 205515, 6229.137, 15.5678
3055, 209983, 6229.076, 15.5677
3056, 212765, 6229.015, 15.5675
3057, 213135, 6228.954, 15.5674
3058, 211965, 6228.893, 15.5672
3059, 210061, 6228.832, 15.5671
3060, 207671, 6228.770, 15.5669
3061, 205493, 6228.709, 15.5667
3062, 204530, 6228.648, 15.5666
3063, 204466, 6228.587, 15.5664
3064, 203676, 6228.526, 15.5663
3065, 201766, 6228.465, 15.5661
3066, 200774, 6228.404, 15.5660
3067, 202547, 6228.343, 15.5658
3068, 205974, 6228.281, 15.5657
3069, 208462, 6228.220, 15.5655
3070, 209577, 6228.159, 15.5654
3071, 211386, 6228.098, 15.5652
3072, 215197, 6228.037, 15.5651
3073, 219745, 6227.976, 15.5649
3074, 223125, 6227.915, 15.5648
3075, 225085, 6227.853, 15.5646
3076, 226615, 6227.792, 15.5645
3077, 228374, 6227.731, 15.5643
3078, 230420, 6227.670, 15.5641
3079, 232690, 6227.609, 15.5640
3080, 234727, 6227.548, 15.5638
3081, 235397, 6227.487, 15.5637
3082, 233881, 6227.426, 15.5635
3083, 230882, 6227.364, 15.5634
3084, 228210, 6227.303, 15.5632
3085, 227207, 6227.242, 15.5631
3086, 227820, 6227.181, 15.5629
3087, 228894, 6227.120, 15.5628
3088, 228947, 6227.059, 15.5626
3089, 227071, 6226.998, 15.5625
3090, 223730, 6226.936, 15.5623
3091, 220617, 6226.875, 15.5622
3092, 219251, 6226.814, 15.5620
3093, 219723, 6226.753, 15.5619
3094, 221005, 6226.692, 15.5617
3095, 222196, 6226.631, 15.5616
3096, 223217, 6226.570, 15.5614
3097, 224567, 6226.509, 15.5612
3098, 226691, 6226.447, 15.5611
3099, 229290, 6226.386, 15.5609
3100, 231064, 6226.325, 15.5608
3101, 230759, 6226.264, 15.5606
3102, 228878, 6226.203, 15.5605
3103, 227652, 6226.142, 15.5603
3104, 228607, 6226.081, 15.5602
3105, 230640, 6226.019, 15.5600
3106, 231405, 6225.958, 15.5599
3107, 230137, 6225.897, 15.5597
3108, 228078, 6225.836, 15.5596
3109, 226301, 6225.775, 15.5594
3110, 224337, 6225.714, 15.5593
3111, 221237, 6225.653, 15.5591
3112, 217073, 6225.592, 15.5590
3113, 212918, 6225.530, 15.5588
3114, 209958, 6225.469, 15.5586
3115, 208954, 6225.408, 15.5585
3116, 210028, 6225.347, 15.5583
3117, 212498, 6225.286, 15.5582
3118, 215202, 6225.225, 15.5580
3119, 217250, 6225.164, 15.5579
3120, 218389, 6225.103, 15.5577
3121, 218729, 6225.041, 15.5576
3122, 218484, 6224.980, 15.5574
3123, 217845, 6224.919, 15.5573
3124, 216572, 6224.858, 15.5571
3125, 213834, 6224.797, 15.5570
3126, 209216, 6224.736, 15.5568
3127, 204110, 6224.675, 15.5567
3128, 201403, 6224.613, 15.5565
3129, 203242, 6224.552, 15.5564
3130, 209269, 6224.491, 15.5562
3131, 217132, 6224.430, 15.5561
3132, 224360, 6224.369, 15.5559
3133, 229589, 6224.308, 15.5557
3134, 232510, 6224.247, 15.5556
3135, 233190, 6224.186, 15.5554
3136, 231630, 6224.124, 15.5553
3137, 228020, 6224.063, 15.5551
3138, 223319, 6224.002, 15.5550
3139, 219023, 6223.941, 15.5548
3140, 215920, 6223.880, 15.5547
3141, 213442, 6223.819, 15.5545
3142, 210892, 6223.758, 15.5544
3143, 208961, 6223.696, 15.5542
3144, 209219, 6223.635, 15.5541
3145, 212163, 6223.574, 15.5539
3146, 216575, 6223.513, 15.5538
3147, 220800, 6223.452, 15.5536
3148, 223974, 6223.391, 15.5535
3149, 226067, 6223.330, 15.5533
3150, 227605, 6223.269, 15.5531
3151, 229329, 6223.207, 15.5530
3152, 231272, 6223.146, 15.5528
3153, 232166, 6223.085, 15.5527
3154, 230647, 6223.024, 15.5525
3155, 227161, 6222.963, 15.5524
3156, 223726, 6222.902, 15.5522
3157, 221781, 6222.841, 15.5521
3158, 221238, 6222.779, 15.5519
3159, 221521, 6222.718, 15.5518
3160, 222179, 6222.657, 15.5516
3161, 222295, 6222.596, 15.5515
3162, 220810, 6222.535, 15.5513
3163, 217913, 6222.474, 15.5512
3164, 214823, 6222.413, 15.5510
3165, 211840, 6222.352, 15.5509
3166, 208196, 6222.290, 15.5507
3167, 204277, 6222.229, 15.5506
3168, 202056, 6222.168, 15.5504
3169, 202347, 6222.107, 15.5502
3170, 203524, 6222.046, 15.5501
3171, 204340, 6221.985, 15.5499
3172, 206009, 6221.924, 15.5498
3173, 209565, 6221.862, 15.5496
3174, 212805, 6221.801, 15.5495
3175, 212425, 6221.740, 15.5493
3176, 208390, 6221.679, 15.5492
3177, 203857, 6221.618, 15.5490
3178, 201202, 6221.557, 15.5489
3179, 200258, 6221.496, 15.5487
3180, 200115, 6221.435, 15.5486
3181, 200332, 6221.373, 15.5484
3182, 200284, 6221.312, 15.5483
3183, 199407, 6221.251, 15.5481
3184, 198511, 6221.190, 15.5480
3185, 199247, 6221.129, 15.5478
3186, 201969, 6221.068, 15.5476
3187, 205533, 6221.007, 15.5475
3188, 209197, 6220.945, 15.5473
3189, 213054, 6220.884, 15.5472
3190, 216500, 6220.823, 15.5470
3191, 218121, 6220.762, 15.5469
3192, 217567, 6220.701, 15.5467
3193, 216063, 6220.640, 15.5466
3194, 214701, 6220.579, 15.5464
3195, 213604, 6220.518, 15.5463
3196, 212990, 6220.456, 15.5461
3197, 213439, 6220.395, 15.5460
3198, 214716, 6220.334, 15.5458
3199, 215722, 6220.273, 15.5457
3200, 215991, 6220.212, 15.5455
3201, 216044, 6220.151, 15.5454
3202, 216313, 6220.090, 15.5452
3203, 217162, 6220.028, 15.5451
3204, 219577, 6219.967, 15.5449
3205, 223821, 6219.906, 15.5447
3206, 227687, 6219.845, 15.5446
3207, 228683, 6219.784, 15.5444
3208, 227913, 6219.723, 15.5443
3209, 228763, 6219.662, 15.5441
3210, 231299, 6219.601, 15.5440
3211, 231751, 6219.539, 15.5438
3212, 228935, 6219.478, 15.5437
3213, 227259, 6219.417, 15.5435
3214, 230560, 6219.356, 15.5434
3215, 236110, 6219.295, 15.5432
3216, 238331, 6219.234, 15.5431
3217, 236167, 6219.173, 15.5429
3218, 232975, 6219.111, 15.5428
3219, 230705, 6219.050, 15.5426
3220, 228375, 6218.989, 15.5425
3221, 225771, 6218.928, 15.5423
3222, 224599, 6218.867, 15.5421
3223, 225420, 6218.806, 15.5420
3224, 226650, 6218.745, 15.5418
3225, 227337, 6218.684, 15.5417
3226, 228397, 6218.622, 15.5415
3227, 230398, 6218.561, 15.5414
3228, 232335, 6218.500, 15.5412
3229, 233225, 6218.439, 15.5411
3230, 232961, 6218.378, 15.5409
3231, 231266, 6218.317, 15.5408
3232, 227847, 6218.256, 15.5406
3233, 223822, 6218.194, 15.5405
3234, 220868, 6218.133, 15.5403
3235, 218731, 6218.072, 15.5402
3236, 216027, 6218.011, 15.5400
3237, 213789, 6217.950, 15.5399
3238, 215186, 6217.889, 15.5397
3239, 220553, 6217.828, 15.5396
3240, 225562, 6217.767, 15.5394
3241, 226234, 6217.705, 15.5392
3242, 223572, 6217.644, 15.5391
3243, 221219, 6217.583, 15.5389
3244, 220530, 6217.522, 15.5388
3245, 220300, 6217.461, 15.5386
3246, 219884, 6217.400, 15.5385
3247, 219986, 6217.339, 15.5383
3248, 220971, 6217.277, 15.5382
3249, 222538, 6217.216, 15.5380
3250, 224636, 6217.155, 15.5379
3251, 226921, 6217.094, 15.5377
3252, 227900, 6217.033, 15.5376
3253, 226568, 6216.972, 15.5374
3254, 224508, 6216.911, 15.5373
3255, 224252, 6216.850, 15.5371
3256, 225543, 6216.788, 15.5370
3257, 225287, 6216.727, 15.5368
3258, 221705, 6216.666, 15.5366
3259, 216759, 6216.605, 15.5365
3260, 213637, 6216.544, 15.5363
3261, 213163, 6216.483, 15.5362
3262, 213635, 6216.422, 15.5360
3263, 213243, 6216.360, 15.5359
3264, 211576, 6216.299, 15.5357
3265, 209264, 6216.238, 15.5356
3266, 207167, 6216.177, 15.5354
3267, 205915, 6216.116, 15.5353
3268, 205766, 6216.055, 15.5351
3269, 206709, 6215.994, 15.5350
3270, 208671, 6215.933, 15.5348
3271, 211434, 6215.871, 15.5347
3272, 214395, 6215.810, 15.5345
3273, 216780, 6215.749, 15.5344
3274, 218167, 6215.688, 15.5342
3275, 218479, 6215.627, 15.5341
3276, 217475, 6215.566, 15.5339
3277, 214847, 6215.505, 15.5337
3278, 211121, 6215.443, 15.5336
3279, 207911, 6215.382, 15.5334
3280, 206568, 6215.321, 15.5333
3281, 206617, 6215.260, 15.5331
3282, 206232, 6215.199, 15.5330
3283, 204599, 6215.138, 15.5328
3284, 203311, 6215.077, 15.5327
3285, 204714, 6215.016, 15.5325
3286, 208971, 6214.954, 15.5324
3287, 213567, 6214.893, 15.5322
3288, 215898, 6214.832, 15.5321
3289, 215482, 6214.771, 15.5319
3290, 213233, 6214.710, 15.5318
3291, 209801, 6214.649, 15.5316
3292, 205966, 6214.588, 15.5315
3293, 203769, 6214.526, 15.5313
3294, 205155, 6214.465, 15.5311
3295, 209289, 6214.404, 15.5310
3296, 213061, 6214.343, 15.5308
3297, 214932, 6214.282, 15.5307
3298, 216590, 6214.221, 15.5305
3299, 219794, 6214.160, 15.5304
3300, 223277, 6214.099, 15.5302
3301, 224526, 6214.037, 15.5301
3302, 223509, 6213.976, 15.5299
3303, 222504, 6213.915, 15.5298
3304, 222572, 6213.854, 15.5296
3305, 222261, 6213.793, 15.5295
3306, 220120, 6213.732, 15.5293
3307, 216757, 6213.671, 15.5292
3308, 213615, 6213.610, 15.5290
3309, 210953, 6213.548, 15.5289
3310, 208078, 6213.487, 15.5287
3311, 204910, 6213.426, 15.5286
3312, 202375, 6213.365, 15.5284
3313, 201428, 6213.304, 15.5282
3314, 202297, 6213.243, 15.5281
3315, 204611, 6213.182, 15.5279
3316, 207723, 6213.120, 15.5278
3317, 210721, 6213.059, 15.5276
3318, 212399, 6212.998, 15.5275
3319, 211838, 6212.937, 15.5273
3320, 209512, 6212.876, 15.5272
3321, 207617, 6212.815, 15.5270
3322, 208322, 6212.754, 15.5269
3323, 211312, 6212.693, 15.5267
3324, 213894, 6212.631, 15.5266
3325, 214200, 6212.570, 15.5264
3326, 213407, 6212.509, 15.5263
3327, 213726, 6212.448, 15.5261
3328, 215063, 6212.387, 15.5260
3329, 215375, 6212.326, 15.5258
3330, 214091, 6212.265, 15.5256
3331, 213251, 6212.203, 15.5255
3332, 214760, 6212.142, 15.5253
3333, 218097, 6212.081, 15.5252
3334, 221543, 6212.020, 15.5250
3335, 224285, 6211.959, 15.5249
3336, 226318, 6211.898, 15.5247
3337, 227512, 6211.837, 15.5246
3338, 228144, 6211.776, 15.5244
3339, 229511, 6211.714, 15.5243
3340, 232524, 6211.653, 15.5241
3341, 235976, 6211.592, 15.5240
3342, 237556, 6211.531, 15.5238
3343, 236467, 6211.470, 15.5237
3344, 234063, 6211.409, 15.5235
3345, 232085, 6211.348, 15.5234
3346, 231379, 6211.286, 15.5232
3347, 232083, 6211.225, 15.5231
3348, 233653, 6211.164, 15.5229
3349, 234416, 6211.103, 15.5227
3350, 232521, 6211.042, 15.5226
3351, 228054, 6210.981, 15.5224
3352, 223314, 6210.920, 15.5223
3353, 220410, 6210.859, 15.5221
3354, 219336, 6210.797, 15.5220
3355, 218891, 6210.736, 15.5218
3356, 218450, 6210.675, 15.5217
3357, 217939, 6210.614, 15.5215
3358, 217030, 6210.553, 15.5214
3359, 215645, 6210.492, 15.5212
3360, 214763, 6210.431, 15.5211
3361, 215384, 6210.369, 15.5209
3362, 216798, 6210.308, 15.5208
3363, 217197, 6210.247, 15.5206
3364, 216235, 6210.186, 15.5205
3365, 215750, 6210.125, 15.5203
3366, 217345, 6210.064, 15.5201
3367, 220088, 6210.003, 15.5200
3368, 221407, 6209.942, 15.5198
3369, 219838, 6209.880, 15.5197
3370, 216285, 6209.819, 15.5195
3371, 212728, 6209.758, 15.5194
3372, 210115, 6209.697, 15.5192
3373, 207485, 6209.636, 15.5191
3374, 203097, 6209.575, 15.5189
3375, 196679, 6209.514, 15.5188
3376, 190589, 6209.452, 15.5186
3377, 188247, 6209.391, 15.5185
3378, 191173, 6209.330, 15.5183
3379, 197859, 6209.269, 15.5182
3380, 205554, 6209.208, 15.5180
3381, 212554, 6209.147, 15.5179
3382, 218558, 6209.086, 15.5177
3383, 223590, 6209.025, 15.5176
3384, 227267, 6208.963, 15.5174
3385, 228894, 6208.902, 15.5172
3386, 227950, 6208.841, 15.5171
3387, 224802, 6208.780, 15.5169
3388, 220991, 6208.719, 15.5168
3389, 218189, 6208.658, 15.5166
3390, 216531, 6208.597, 15.5165
3391, 214745, 6208.535, 15.5163
3392, 212233, 6208.474, 15.5162
3393, 210066, 6208.413, 15.5160
3394, 209317, 6208.352, 15.5159
3395, 209563, 6208.291, 15.5157
3396, 210060, 6208.230, 15.5156
3397, 211348, 6208.169, 15.5154
3398, 214177, 6208.108, 15.5153
3399, 217534, 6208.046, 15.5151
3400, 219450, 6207.985, 15.5150
3401, 219538, 6207.924, 15.5148
3402, 219116, 6207.863, 15.5146
3403, 218851, 6207.802, 15.5145
3404, 217949, 6207.741, 15.5143
3405, 215933, 6207.680, 15.5142
3406, 213745, 6207.618, 15.5140
3407, 212646, 6207.557, 15.5139
3408, 213290, 6207.496, 15.5137
3409, 215955, 6207.435, 15.5136
3410, 220073, 6207.374, 15.5134
3411, 223209, 6207.313, 15.5133
3412, 222464, 6207.252, 15.5131
3413, 217949, 6207.191, 15.5130
3414, 213328, 6207.129, 15.5128
3415, 211768, 6207.068, 15.5127
3416, 212749, 6207.007, 15.5125
3417, 214103, 6206.946, 15.5124
3418, 215699, 6206.885, 15.5122
3419, 219182, 6206.824, 15.5121
3420, 224860, 6206.763, 15.5119
3421, 230758, 6206.701, 15.5117
3422, 234545, 6206.640, 15.5116
3423, 235008, 6206.579, 15.5114
3424, 231999, 6206.518, 15.5113
3425, 226571, 6206.457, 15.5111
3426, 221306, 6206.396, 15.5110
3427, 219035, 6206.335, 15.5108
3428, 220640, 6206.274, 15.5107
3429, 224547, 6206.212, 15.5105
3430, 228212, 6206.151, 15.5104
3431, 229465, 6206.090, 15.5102
3432, 226987, 6206.029, 15.5101
3433, 220925, 6205.968, 15.5099
3434, 213222, 6205.907, 15.5098
3435, 206329, 6205.846, 15.5096
3436, 201365, 6205.784, 15.5095
3437, 198255, 6205.723, 15.5093
3438, 197360, 6205.662, 15.5091
3439, 199608, 6205.601, 15.5090
3440, 204632, 6205.540, 15.5088
3441, 210002, 6205.479, 15.5087
3442, 213136, 6205.418, 15.5085
3443, 213467, 6205.357, 15.5084
3444, 212268, 6205.295, 15.5082
3445, 210850, 6205.234, 15.5081
3446, 209587, 6205.173, 15.5079
3447, 208485, 6205.112, 15.5078
3448, 208107, 6205.051, 15.5076
3449, 209487, 6204.990, 15.5075
3450, 212881, 6204.929, 15.5073
3451, 216696, 6204.867, 15.5072
3452, 218197, 6204.806, 15.5070
3453, 215721, 6204.745, 15.5069
3454, 210036, 6204.684, 15.5067
3455, 203384, 6204.623, 15.5066
3456, 197679, 6204.562, 15.5064
3457, 193869, 6204.501, 15.5062
3458, 192132, 6204.440, 15.5061
3459, 191763, 6204.378, 15.5059
3460, 191278, 6204.317, 15.5058
3461, 189654, 6204.256, 15.5056
3462, 187492, 6204.195, 15.5055
3463, 186491, 6204.134, 15.5053
3464, 188046, 6204.073, 15.5052
3465, 192643, 6204.012, 15.5050
3466, 199764, 6203.950, 15.5049
3467, 207451, 6203.889, 15.5047
3468, 212737, 6203.828, 15.5046
3469, 213882, 6203.767, 15.5044
3470, 212067, 6203.706, 15.5043
3471, 209947, 6203.645, 15.5041
3472, 208988, 6203.584, 15.5040
3473, 209210, 6203.523, 15.5038
3474, 210711, 6203.461, 15.5036
3475, 213570, 6203.400, 15.5035
3476, 216499, 6203.339, 15.5033
3477, 217539, 6203.278, 15.5032
3478, 216406, 6203.217, 15.5030
3479, 214529, 6203.156, 15.5029
3480, 212566, 6203.095, 15.5027
3481, 209758, 6203.034, 15.5026
3482, 206299, 6202.972, 15.5024
3483, 204301, 6202.911, 15.5023
3484, 205153, 6202.850, 15.5021
3485, 207340, 6202.789, 15.5020
3486, 208359, 6202.728, 15.5018
3487, 207930, 6202.667, 15.5017
3488, 208078, 6202.606, 15.5015
3489, 210601, 6202.544, 15.5014
3490, 215382, 6202.483, 15.5012
3491, 220684, 6202.422, 15.5011
3492, 224424, 6202.361, 15.5009
3493, 225766, 6202.300, 15.5007
3494, 225938, 6202.239, 15.5006
3495, 226687, 6202.178, 15.5004
3496, 227587, 6202.117, 15.5003
3497, 226348, 6202.055, 15.5001
3498, 222624, 6201.994, 15.5000
3499, 219740, 6201.933, 15.4998
3500, 220782, 6201.872, 15.4997
3501, 224088, 6201.811, 15.4995
3502, 224965, 6201.750, 15.4994
3503, 221678, 6201.689, 15.4992
3504, 217481, 6201.627, 15.4991
3505, 216243, 6201.566, 15.4989
3506, 217948, 6201.505, 15.4988
3507, 219565, 6201.444, 15.4986
3508, 219072, 6201.383, 15.4985
3509, 217265, 6201.322, 15.4983
3510, 216130, 6201.261, 15.4981
3511, 216624, 6201.200, 15.4980
3512, 218127, 6201.138, 15.4978
3513, 219217, 6201.077, 15.4977
3514, 218626, 6201.016, 15.4975
3515, 215942, 6200.955, 15.4974
3516, 211966, 6200.894, 15.4972
3517, 208312, 6200.833, 15.4971
3518, 206149, 6200.772, 15.4969
3519, 205073, 6200.710, 15.4968
3520, 203634, 6200.649, 15.4966
3521, 201210, 6200.588, 15.4965
3522, 198833, 6200.527, 15.4963
3523, 197583, 6200.466, 15.4962
3524, 196813, 6200.405, 15.4960
3525, 195093, 6200.344, 15.4959
3526, 192600, 6200.283, 15.4957
3527, 191128, 6200.221, 15.4956
3528, 191510, 6200.160, 15.4954
3529, 192487, 6200.099, 15.4952
3530, 192755, 6200.038, 15.4951
3531, 192885, 6199.977, 15.4949
3532, 194262, 6199.916, 15.4948
3533, 197159, 6199.855, 15.4946
3534, 200846, 6199.793, 15.4945
3535, 204667, 6199.732, 15.4943
3536, 207844, 6199.671, 15.4942
3537, 209037, 6199.610, 15.4940
3538, 207578, 6199.549, 15.4939
3539, 204752, 6199.488, 15.4937
3540, 202479, 6199.427, 15.4936
3541, 200884, 6199.366, 15.4934
3542, 198591, 6199.304, 15.4933
3543, 195534, 6199.243, 15.4931
3544, 194046, 6199.182, 15.4930
3545, 196416, 6199.121, 15.4928
3546, 202143, 6199.060, 15.4926
3547, 208354, 6198.999, 15.4925
3548, 212656, 6198.938, 15.4923
3549, 215116, 6198.876, 15.4922
3550, 217591, 6198.815, 15.4920
3551, 221550, 6198.754, 15.4919
3552, 226722, 6198.693, 15.4917
3553, 231686, 6198.632, 15.4916
3554, 235305, 6198.571, 15.4914
3555, 237191, 6198.510, 15.4913
3556, 237182, 6198.449, 15.4911
3557, 235216, 6198.387, 15.4910
3558, 231764, 6198.326, 15.4908
3559, 227512, 6198.265, 15.4907
3560, 222461, 6198.204, 15.4905
3561, 216269, 6198.143, 15.4904
3562, 209764, 6198.082, 15.4902
3563, 204915, 6198.021, 15.4901
3564, 202644, 6197.959, 15.4899
3565, 201759, 6197.898, 15.4897
3566, 200951, 6197.837, 15.4896
3567, 200739, 6197.776, 15.4894
3568, 202231, 6197.715, 15.4893
3569, 204795, 6197.654, 15.4891
3570, 206476, 6197.593, 15.4890
3571, 206406, 6197.532, 15.4888
3572, 205538, 6197.470, 15.4887
3573, 205124, 6197.409, 15.4885
3574, 205429, 6197.348, 15.4884
3575, 205765, 6197.287, 15.4882
3576, 205032, 6197.226, 15.4881
3577, 202691, 6197.165, 15.4879
3578, 200008, 6197.104, 15.4878
3579, 199604, 6197.042, 15.4876
3580, 202478, 6196.981, 15.4875
3581, 205993, 6196.920, 15.4873
3582, 206202, 6196.859, 15.4871
3583, 202032, 6196.798, 15.4870
3584, 196041, 6196.737, 15.4868
3585, 191372, 6196.676, 15.4867
3586, 189287, 6196.615, 15.4865
3587, 189400, 6196.553, 15.4864
3588, 190894, 6196.492, 15.4862
3589, 193191, 6196.431, 15.4861
3590, 196238, 6196.370, 15.4859
3591, 200048, 6196.309, 15.4858
3592, 203538, 6196.248, 15.4856
3593, 204875, 6196.187, 15.4855
3594, 204108, 6196.125, 15.4853
3595, 204178, 6196.064, 15.4852
3596, 207471, 6196.003, 15.4850
3597, 212388, 6195.942, 15.4849
3598, 215644, 6195.881, 15.4847
3599, 217078, 6195.820, 15.4845
3600, 219394, 6195.759, 15.4844
3601, 223534, 6195.698, 15.4842
3602, 227560, 6195.636, 15.4841
3603, 230295, 6195.575, 15.4839
3604, 232657, 6195.514, 15.4838
3605, 234488, 6195.453, 15.4836
3606, 233570, 6195.392, 15.4835
3607, 229424, 6195.331, 15.4833
3608, 225016, 6195.270, 15.4832
3609, 222563, 6195.208, 15.4830
3610, 220376, 6195.147, 15.4829
3611, 216247, 6195.086, 15.4827
3612, 211467, 6195.025, 15.4826
3613, 208580, 6194.964, 15.4824
3614, 207245, 6194.903, 15.4823
3615, 205618, 6194.842, 15.4821
3616, 204438, 6194.781, 15.4820
3617, 206129, 6194.719, 15.4818
3618, 210370, 6194.658, 15.4816
3619, 213807, 6194.597, 15.4815
3620, 214293, 6194.536, 15.4813
3621, 212771, 6194.475, 15.4812
3622, 210826, 6194.414, 15.4810
3623, 208991, 6194.353, 15.4809
3624, 207903, 6194.291, 15.4807
3625, 208795, 6194.230, 15.4806
3626, 211978, 6194.169, 15.4804
3627, 216355, 6194.108, 15.4803
3628, 220819, 6194.047, 15.4801
3629, 224795, 6193.986, 15.4800
3630, 227475, 6193.925, 15.4798
3631, 228292, 6193.864, 15.4797
3632, 228174, 6193.802, 15.4795
3633, 228486, 6193.741, 15.4794
3634, 228681, 6193.680, 15.4792
3635, 227003, 6193.619, 15.4790
3636, 223654, 6193.558, 15.4789
3637, 221119, 6193.497, 15.4787
3638, 220879, 6193.436, 15.4786
3639, 221928, 6193.374, 15.4784
3640, 223026, 6193.313, 15.4783
3641, 224057, 6193.252, 15.4781
3642, 224398, 6193.191, 15.4780
3643, 222580, 6193.130, 15.4778
3644, 219072, 6193.069, 15.4777
3645, 217080, 6193.008, 15.4775
3646, 218623, 6192.947, 15.4774
3647, 221622, 6192.885, 15.4772
3648, 222889, 6192.824, 15.4771
3649, 222349, 6192.763, 15.4769
3650, 221949, 6192.702, 15.4768
3651, 221742, 6192.641, 15.4766
3652, 219973, 6192.580, 15.4765
3653, 216541, 6192.519, 15.4763
3654, 213584, 6192.457, 15.4761
3655, 212261, 6192.396, 15.4760
3656, 211255, 6192.335, 15.4758
3657, 209260, 6192.274, 15.4757
3658, 207272, 6192.213, 15.4755
3659, 207414, 6192.152, 15.4754
3660, 210521, 6192.091, 15.4752
3661, 215593, 6192.030, 15.4751
3662, 220818, 6191.968, 15.4749
3663, 224625, 6191.907, 15.4748
3664, 226522, 6191.846, 15.4746
3665, 227579, 6191.785, 15.4745
3666, 229622, 6191.724, 15.4743
3667, 233369, 6191.663, 15.4742
3668, 237450, 6191.602, 15.4740
3669, 239507, 6191.541, 15.4739
3670, 238293, 6191.479, 15.4737
3671, 234901, 6191.418, 15.4735
3672, 232127, 6191.357, 15.4734
3673, 232152, 6191.296, 15.4732
3674, 234288, 6191.235, 15.4731
3675, 235209, 6191.174, 15.4729
3676, 232070, 6191.113, 15.4728
3677, 225424, 6191.051, 15.4726
3678, 218764, 6190.990, 15.4725
3679, 215395, 6190.929, 15.4723
3680, 216010, 6190.868, 15.4722
3681, 218662, 6190.807, 15.4720
3682, 220343, 6190.746, 15.4719
3683, 219062, 6190.685, 15.4717
3684, 215369, 6190.624, 15.4716
3685, 211853, 6190.562, 15.4714
3686, 210570, 6190.501, 15.4713
3687, 211285, 6190.440, 15.4711
3688, 212859, 6190.379, 15.4710
3689, 215483, 6190.318, 15.4708
3690, 220057, 6190.257, 15.4706
3691, 225736, 6190.196, 15.4705
3692, 230008, 6190.134, 15.4703
3693, 231810, 6190.073, 15.4702
3694, 233134, 6190.012, 15.4700
3695, 236571, 6189.951, 15.4699
3696, 242101, 6189.890, 15.4697
3697, 247082, 6189.829, 15.4696
3698, 248940, 6189.768, 15.4694
3699, 247309, 6189.707, 15.4693
3700, 243917, 6189.645, 15.4691
3701, 240757, 6189.584, 15.4690
3702, 238122, 6189.523, 15.4688
3703, 234409, 6189.462, 15.4687
3704, 228291, 6189.401, 15.4685
3705, 220696, 6189.340, 15.4684
3706, 213756, 6189.279, 15.4682
3707, 208172, 6189.217, 15.4680
3708, 203173, 6189.156, 15.4679
3709, 199080, 6189.095, 15.4677
3710, 197902, 6189.034, 15.4676
3711, 200511, 6188.973, 15.4674
3712, 204963, 6188.912, 15.4673
3713, 208878, 6188.851, 15.4671
3714, 212032, 6188.790, 15.4670
3715, 215174, 6188.728, 15.4668
3716, 217701, 6188.667, 15.4667
3717, 218555, 6188.606, 15.4665
3718, 218634, 6188.545, 15.4664
3719, 220059, 6188.484, 15.4662
3720, 223189, 6188.423, 15.4661
3721, 226192, 6188.362, 15.4659
3722, 227658, 6188.300, 15.4658
3723, 227961, 6188.239, 15.4656
3724, 227876, 6188.178, 15.4655
3725, 227542, 6188.117, 15.4653
3726, 227157, 6188.056, 15.4651
3727, 227160, 6187.995, 15.4650
3728, 227198, 6187.934, 15.4648
3729, 226318, 6187.873, 15.4647
3730, 224799, 6187.811, 15.4645
3731, 224391, 6187.750, 15.4644
3732, 225975, 6187.689, 15.4642
3733, 228294, 6187.628, 15.4641
3734, 229922, 6187.567, 15.4639
3735, 231335, 6187.506, 15.4638
3736, 233777, 6187.445, 15.4636
3737, 236894, 6187.383, 15.4635
3738, 238730, 6187.322, 15.4633
3739, 237721, 6187.261, 15.4632
3740, 233850, 6187.200, 15.4630
3741, 228307, 6187.139, 15.4629
3742, 222840, 6187.078, 15.4627
3743, 218999, 6187.017, 15.4625
3744, 217178, 6186.956, 15.4624
3745, 216618, 6186.894, 15.4622
3746, 216706, 6186.833, 15.4621
3747, 217604, 6186.772, 15.4619
3748, 219062, 6186.711, 15.4618
3749, 219811, 6186.650, 15.4616
3750, 219301, 6186.589, 15.4615
3751, 219080, 6186.528, 15.4613
3752, 220746, 6186.466, 15.4612
3753, 223119, 6186.405, 15.4610
3754, 223405, 6186.344, 15.4609
3755, 221209, 6186.283, 15.4607
3756, 219286, 6186.222, 15.4606
3757, 219694, 6186.161, 15.4604
3758, 221135, 6186.100, 15.4603
3759, 221402, 6186.039, 15.4601
3760, 220966, 6185.977, 15.4600
3761, 222115, 6185.916, 15.4598
3762, 225061, 6185.855, 15.4596
3763, 226961, 6185.794, 15.4595
3764, 225448, 6185.733, 15.4593
3765, 221786, 6185.672, 15.4592
3766, 219445, 6185.611, 15.4590
3767, 220071, 6185.549, 15.4589
3768, 222038, 6185.488, 15.4587
3769, 223068, 6185.427, 15.4586
3770, 223232, 6185.366, 15.4584
3771, 224559, 6185.305, 15.4583
3772, 228140, 6185.244, 15.4581
3773, 232644, 6185.183, 15.4580
3774, 235813, 6185.122, 15.4578
3775, 236576, 6185.060, 15.4577
3776, 235445, 6184.999, 15.4575
3777, 233637, 6184.938, 15.4574
3778, 232384, 6184.877, 15.4572
3779, 232292, 6184.816, 15.4570
3780, 232577, 6184.755, 15.4569
3781, 231525, 6184.694, 15.4567
3782, 228527, 6184.632, 15.4566
3783, 225029, 6184.571, 15.4564
3784, 222444, 6184.510, 15.4563
3785, 219966, 6184.449, 15.4561
3786, 216127, 6184.388, 15.4560
3787, 212139, 6184.327, 15.4558
3788, 211506, 6184.266, 15.4557
3789, 215655, 6184.205, 15.4555
3790, 221643, 6184.143, 15.4554
3791, 225216, 6184.082, 15.4552
3792, 224842, 6184.021, 15.4551
3793, 221834, 6183.960, 15.4549
3794, 217925, 6183.899, 15.4548
3795, 214231, 6183.838, 15.4546
3796, 211577, 6183.777, 15.4545
3797, 210033, 6183.715, 15.4543
3798, 208396, 6183.654, 15.4541
3799, 205668, 6183.593, 15.4540
3800, 202957, 6183.532, 15.4538
3801, 202546, 6183.471, 15.4537
3802, 204971, 6183.410, 15.4535
3803, 208203, 6183.349, 15.4534
3804, 209948, 6183.288, 15.4532
3805, 209764, 6183.226, 15.4531
3806, 208853, 6183.165, 15.4529
3807, 208894, 6183.104, 15.4528
3808, 211318, 6183.043, 15.4526
3809, 216488, 6182.982, 15.4525
3810, 222796, 6182.921, 15.4523
3811, 227333, 6182.860, 15.4522
3812, 228139, 6182.798, 15.4520
3813, 225523, 6182.737, 15.4519
3814, 221074, 6182.676, 15.4517
3815, 216239, 6182.615, 15.4515
3816, 212126, 6182.554, 15.4514
3817, 209549, 6182.493, 15.4512
3818, 208265, 6182.432, 15.4511
3819, 206930, 6182.371, 15.4509
3820, 204787, 6182.309, 15.4508
3821, 203065, 6182.248, 15.4506
3822, 203795, 6182.187, 15.4505
3823, 207522, 6182.126, 15.4503
3824, 212926, 6182.065, 15.4502
3825, 218307, 6182.004, 15.4500
3826, 222444, 6181.943, 15.4499
3827, 224294, 6181.881, 15.4497
3828, 223305, 6181.820, 15.4496
3829, 220492, 6181.759, 15.4494
3830, 218235, 6181.698, 15.4493
3831, 218329, 6181.637, 15.4491
3832, 220641, 6181.576, 15.4490
3833, 223906, 6181.515, 15.4488
3834, 227076, 6181.454, 15.4486
3835, 229472, 6181.392, 15.4485
3836, 230465, 6181.331, 15.4483
3837, 229925, 6181.270, 15.4482
3838, 228636, 6181.209, 15.4480
3839, 227593, 6181.148, 15.4479
3840, 227084, 6181.087, 15.4477
3841, 226989, 6181.026, 15.4476
3842, 227413, 6180.964, 15.4474
3843, 228084, 6180.903, 15.4473
3844, 227530, 6180.842, 15.4471
3845, 224242, 6180.781, 15.4470
3846, 218920, 6180.720, 15.4468
3847, 214311, 6180.659, 15.4467
3848, 212196, 6180.598, 15.4465
3849, 211582, 6180.537, 15.4464
3850, 210722, 6180.475, 15.4462
3851, 209899, 6180.414, 15.4460
3852, 210759, 6180.353, 15.4459
3853, 213350, 6180.292, 15.4457
3854, 215628, 6180.231, 15.4456
3855, 216337, 6180.170, 15.4454
3856, 216867, 6180.109, 15.4453
3857, 219182, 6180.048, 15.4451
3858, 222832, 6179.986, 15.4450
3859, 225377, 6179.925, 15.4448
3860, 225513, 6179.864, 15.4447
3861, 224537, 6179.803, 15.4445
3862, 224448, 6179.742, 15.4444
3863, 225583, 6179.681, 15.4442
3864, 226774, 6179.620, 15.4441
3865, 227118, 6179.558, 15.4439
3866, 226649, 6179.497, 15.4438
3867, 225413, 6179.436, 15.4436
3868, 222797, 6179.375, 15.4435
3869, 218277, 6179.314, 15.4433
3870, 212505, 6179.253, 15.4431
3871, 207232, 6179.192, 15.4430
3872, 204198, 6179.131, 15.4428
3873, 204152, 6179.069, 15.4427
3874, 206599, 6179.008, 15.4425
3875, 210067, 6178.947, 15.4424
3876, 212867, 6178.886, 15.4422
3877, 214237, 6178.825, 15.4421
3878, 214861, 6178.764, 15.4419
3879, 215816, 6178.703, 15.4418
3880, 216991, 6178.641, 15.4416
3881, 217212, 6178.580, 15.4415
3882, 216051, 6178.519, 15.4413
3883, 214440, 6178.458, 15.4412
3884, 212838, 6178.397, 15.4410
3885, 209889, 6178.336, 15.4409
3886, 204457, 6178.275, 15.4407
3887, 198451, 6178.214, 15.4405
3888, 195677, 6178.152, 15.4404
3889, 197445, 6178.091, 15.4402
3890, 201047, 6178.030, 15.4401
3891, 203546, 6177.969, 15.4399
3892, 205445, 6177.908, 15.4398
3893, 208979, 6177.847, 15.4396
3894, 213971, 6177.786, 15.4395
3895, 217707, 6177.724, 15.4393
3896, 218938, 6177.663, 15.4392
3897, 219735, 6177.602, 15.4390
3898, 222488, 6177.541, 15.4389
3899, 226566, 6177.480, 15.4387
3900, 229231, 6177.419, 15.4386
3901, 229007, 6177.358, 15.4384
3902, 226917, 6177.297, 15.4383
3903, 224905, 6177.235, 15.4381
3904, 224269, 6177.174, 15.4380
3905, 225588, 6177.113, 15.4378
3906, 228984, 6177.052, 15.4376
3907, 233732, 6176.991, 15.4375
3908, 237978, 6176.930, 15.4373
3909, 239386, 6176.869, 15.4372
3910, 236475, 6176.807, 15.4370
3911, 229782, 6176.746, 15.4369
3912, 221855, 6176.685, 15.4367
3913, 215628, 6176.624, 15.4366
3914, 212256, 6176.563, 15.4364
3915, 210710, 6176.502, 15.4363
3916, 209779, 6176.441, 15.4361
3917, 209795, 6176.380, 15.4360
3918, 211483, 6176.318, 15.4358
3919, 213558, 6176.257, 15.4357
3920, 213071, 6176.196, 15.4355
3921, 208931, 6176.135, 15.4354
3922, 204061, 6176.074, 15.4352
3923, 202863, 6176.013, 15.4350
3924, 206645, 6175.952, 15.4349
3925, 212347, 6175.890, 15.4347
3926, 215760, 6175.829, 15.4346
3927, 215382, 6175.768, 15.4344
3928, 213175, 6175.707, 15.4343
3929, 212326, 6175.646, 15.4341
3930, 214588, 6175.585, 15.4340
3931, 219142, 6175.524, 15.4338
3932, 223353, 6175.463, 15.4337
3933, 224831, 6175.401, 15.4335
3934, 223332, 6175.340, 15.4334
3935, 220861, 6175.279, 15.4332
3936, 219704, 6175.218, 15.4331
3937, 220396, 6175.157, 15.4329
3938, 221733, 6175.096, 15.4328
3939, 222543, 6175.035, 15.4326
3940, 222938, 6174.973, 15.4325
3941, 223776, 6174.912, 15.4323
3942, 225459, 6174.851, 15.4321
3943, 227578, 6174.790, 15.4320
3944, 229309, 6174.729, 15.4318
3945, 229651, 6174.668, 15.4317
3946, 227646, 6174.607, 15.4315
3947, 223139, 6174.546, 15.4314
3948, 217400, 6174.484, 15.4312
3949, 212255, 6174.423, 15.4311
3950, 208359, 6174.362, 15.4309
3951, 204951, 6174.301, 15.4308
3952, 201777, 6174.240, 15.4306
3953, 200432, 6174.179, 15.4305
3954, 202795, 6174.118, 15.4303
3955, 208295, 6174.056, 15.4302
3956, 213760, 6173.995, 15.4300
3957, 216298, 6173.934, 15.4299
3958, 215743, 6173.873, 15.4297
3959, 214084, 6173.812, 15.4295
3960, 213146, 6173.751, 15.4294
3961, 213186, 6173.690, 15.4292
3962, 213143, 6173.629, 15.4291
3963, 211648, 6173.567, 15.4289
3964, 208198, 6173.506, 15.4288
3965, 203926, 6173.445, 15.4286
3966, 201044, 6173.384, 15.4285
3967, 201030, 6173.323, 15.4283
3968, 203404, 6173.262, 15.4282
3969, 206484, 6173.201, 15.4280
3970, 208972, 6173.139, 15.4279
3971, 210483, 6173.078, 15.4277
3972, 211028, 6173.017, 15.4276
3973, 210739, 6172.956, 15.4274
3974, 209912, 6172.895, 15.4273
3975, 208758, 6172.834, 15.4271
3976, 207320, 6172.773, 15.4270
3977, 206090, 6172.712, 15.4268
3978, 206078, 6172.650, 15.4266
3979, 207328, 6172.589, 15.4265
3980, 207901, 6172.528, 15.4263
3981, 205804, 6172.467, 15.4262
3982, 201918, 6172.406, 15.4260
3983, 199531, 6172.345, 15.4259
3984, 200662, 6172.284, 15.4257
3985, 204229, 6172.222, 15.4256
3986, 208298, 6172.161, 15.4254
3987, 212426, 6172.100, 15.4253
3988, 216769, 6172.039, 15.4251
3989, 220452, 6171.978, 15.4250
3990, 222429, 6171.917, 15.4248
3991, 222997, 6171.856, 15.4247
3992, 222908, 6171.795, 15.4245
3993, 221792, 6171.733, 15.4244
3994, 219143, 6171.672, 15.4242
3995, 216101, 6171.611, 15.4240
3996, 214358, 6171.550, 15.4239
3997, 213740, 6171.489, 15.4237
3998, 213090, 6171.428, 15.4236
3999, 213313, 6171.367, 15.4234
4000, 216824, 6171.305, 15.4233
4001, 223239, 6171.244, 15.4231
4002, 228162, 6171.183, 15.4230
4003, 227875, 6171.122, 15.4228
4004, 223510, 6171.061, 15.4227
4005, 218837, 6171.000, 15.4225
4006, 215384, 6170.939, 15.4224
4007, 211783, 6170.878, 15.4222
4008, 207091, 6170.816, 15.4221
4009, 202446, 6170.755, 15.4219
4010, 199403, 6170.694, 15.4218
4011, 198336, 6170.633, 15.4216
4012, 198907, 6170.572, 15.4215
4013, 200845, 6170.511, 15.4213
4014, 203690, 6170.450, 15.4211
4015, 206569, 6170.388, 15.4210
4016, 208679, 6170.327, 15.4208
4017, 209778, 6170.266, 15.4207
4018, 210157, 6170.205, 15.4205
4019, 210421, 6170.144, 15.4204
4020, 211041, 6170.083, 15.4202
4021, 211839, 6170.022, 15.4201
4022, 212320, 6169.961, 15.4199
4023, 212779, 6169.899, 15.4198
4024, 214322, 6169.838, 15.4196
4025, 217206, 6169.777, 15.4195
4026, 220177, 6169.716, 15.4193
4027, 222355, 6169.655, 15.4192
4028, 224688, 6169.594, 15.4190
4029, 228077, 6169.533, 15.4189
4030, 230988, 6169.472, 15.4187
4031, 230926, 6169.410, 15.4185
4032, 227847, 6169.349, 15.4184
4033, 224085, 6169.288, 15.4182
4034, 221010, 6169.227, 15.4181
4035, 218118, 6169.166, 15.4179
4036, 215632, 6169.105, 15.4178
4037, 215325, 6169.044, 15.4176
4038, 217442, 6168.982, 15.4175
4039, 219053, 6168.921, 15.4173
4040, 217435, 6168.860, 15.4172
4041, 213705, 6168.799, 15.4170
4042, 211149, 6168.738, 15.4169
4043, 210914, 6168.677, 15.4167
4044, 211304, 6168.616, 15.4166
4045, 210778, 6168.555, 15.4164
4046, 209557, 6168.493, 15.4163
4047, 208184, 6168.432, 15.4161
4048, 206214, 6168.371, 15.4160
4049, 203054, 6168.310, 15.4158
4050, 199246, 6168.249, 15.4156
4051, 196442, 6168.188, 15.4155
4052, 196395, 6168.127, 15.4153
4053, 199762, 6168.065, 15.4152
4054, 205259, 6168.004, 15.4150
4055, 210134, 6167.943, 15.4149
4056, 212253, 6167.882, 15.4147
4057, 211950, 6167.821, 15.4146
4058, 211695, 6167.760, 15.4144
4059, 214058, 6167.699, 15.4143
4060, 219851, 6167.638, 15.4141
4061, 227373, 6167.576, 15.4140
4062, 233196, 6167.515, 15.4138
4063, 234804, 6167.454, 15.4137
4064, 233135, 6167.393, 15.4135
4065, 231495, 6167.332, 15.4134
4066, 231276, 6167.271, 15.4132
4067, 230241, 6167.210, 15.4130
4068, 226289, 6167.148, 15.4129
4069, 221182, 6167.087, 15.4127
4070, 218407, 6167.026, 15.4126
4071, 218648, 6166.965, 15.4124
4072, 220018, 6166.904, 15.4123
4073, 221836, 6166.843, 15.4121
4074, 224787, 6166.782, 15.4120
4075, 227353, 6166.721, 15.4118
4076, 225826, 6166.659, 15.4117
4077, 219302, 6166.598, 15.4115
4078, 211765, 6166.537, 15.4114
4079, 207270, 6166.476, 15.4112
4080, 205310, 6166.415, 15.4111
4081, 202958, 6166.354, 15.4109
4082, 199642, 6166.293, 15.4108
4083, 197254, 6166.231, 15.4106
4084, 196753, 6166.170, 15.4105
4085, 197149, 6166.109, 15.4103
4086, 197408, 6166.048, 15.4101
4087, 197419, 6165.987, 15.4100
4088, 197382, 6165.926, 15.4098
4089, 197832, 6165.865, 15.4097
4090, 199894, 6165.804, 15.4095
4091, 204016, 6165.742, 15.4094
4092, 208813, 6165.681, 15.4092
4093, 212485, 6165.620, 15.4091
4094, 214767, 6165.559, 15.4089
4095, 216134, 6165.498, 15.4088
4096, 215959, 6165.437, 15.4086
4097, 213502, 6165.376, 15.4085
4098, 210182, 6165.314, 15.4083
4099, 208644, 6165.253, 15.4082
4100, 209556, 6165.192, 15.4080
4101, 211358, 6165.131, 15.4079
4102, 213250, 6165.070, 15.4077
4103, 216210, 6165.009, 15.4075
4104, 220514, 6164.948, 15.4074
4105, 224403, 6164.887, 15.4072
4106, 226238, 6164.825, 15.4071
4107, 226478, 6164.764, 15.4069
4108, 226483, 6164.703, 15.4068
4109, 226620, 6164.642, 15.4066
4110, 226510, 6164.581, 15.4065
4111, 226042, 6164.520, 15.4063
4112, 225235, 6164.459, 15.4062
4113, 223949, 6164.397, 15.4060
4114, 222473, 6164.336, 15.4059
4115, 221649, 6164.275, 15.4057
4116, 221883, 6164.214, 15.4056
4117, 222825, 6164.153, 15.4054
4118, 224249, 6164.092, 15.4053
4119, 226079, 6164.031, 15.4051
4120, 227300, 6163.970, 15.4049
4121, 226458, 6163.908, 15.4048
4122, 224024, 6163.847, 15.4046
4123, 222701, 6163.786, 15.4045
4124, 224265, 6163.725, 15.4043
4125, 227412, 6163.664, 15.4042
4126, 229878, 6163.603, 15.4040
4127, 231348, 6163.542, 15.4039
4128, 232747, 6163.480, 15.4037
4129, 233821, 6163.419, 15.4036
4130, 233416, 6163.358, 15.4034
4131, 231762, 6163.297, 15.4033
4132, 230735, 6163.236, 15.4031
4133, 231693, 6163.175, 15.4030
4134, 234035, 6163.114, 15.4028
4135, 235850, 6163.053, 15.4027
4136, 235332, 6162.991, 15.4025
4137, 232072, 6162.930, 15.4024
4138, 227696, 6162.869, 15.4022
4139, 224547, 6162.808, 15.4020
4140, 222914, 6162.747, 15.4019
4141, 220474, 6162.686, 15.4017
4142, 215607, 6162.625, 15.4016
4143, 210212, 6162.563, 15.4014
4144, 207599, 6162.502, 15.4013
4145, 208301, 6162.441, 15.4011
4146, 209793, 6162.380, 15.4010
4147, 209871, 6162.319, 15.4008
4148, 208514, 6162.258, 15.4007
4149, 206735, 6162.197, 15.4005
4150, 205746, 6162.136, 15.4004
4151, 207286, 6162.074, 15.4002
4152, 212553, 6162.013, 15.4001
4153, 220087, 6161.952, 15.3999
4154, 226427, 6161.891, 15.3998
4155, 229643, 6161.830, 15.3996
4156, 230792, 6161.769, 15.3994
4157, 231348, 6161.708, 15.3993
4158, 230978, 6161.646, 15.3991
4159, 229001, 6161.585, 15.3990
4160, 226582, 6161.524, 15.3988
4161, 225858, 6161.463, 15.3987
4162, 227555, 6161.402, 15.3985
4163, 230655, 6161.341, 15.3984
4164, 233961, 6161.280, 15.3982
4165, 236937, 6161.219, 15.3981
4166, 239272, 6161.157, 15.3979
4167, 240515, 6161.096, 15.3978
4168, 240168, 6161.035, 15.3976
4169, 237865, 6160.974, 15.3975
4170, 233721, 6160.913, 15.3973
4171, 228726, 6160.852, 15.3972
4172, 224285, 6160.791, 15.3970
4173, 221091, 6160.729, 15.3969
4174, 218855, 6160.668, 15.3967
4175, 217180, 6160.607, 15.3965
4176, 216050, 6160.546, 15.3964
4177, 215512, 6160.485, 15.3962
4178, 215871, 6160.424, 15.3961
4179, 218277, 6160.363, 15.3959
4180, 223653, 6160.302, 15.3958
4181, 230348, 6160.240, 15.3956
4182, 234320, 6160.179, 15.3955
4183, 233038, 6160.118, 15.3953
4184, 228518, 6160.057, 15.3952
4185, 225257, 6159.996, 15.3950
4186, 225584, 6159.935, 15.3949
4187, 228093, 6159.874, 15.3947
4188, 230171, 6159.812, 15.3946
4189, 230625, 6159.751, 15.3944
4190, 229749, 6159.690, 15.3943
4191, 228070, 6159.629, 15.3941
4192, 225730, 6159.568, 15.3939
4193, 222725, 6159.507, 15.3938
4194, 219331, 6159.446, 15.3936
4195, 216253, 6159.385, 15.3935
4196, 214227, 6159.323, 15.3933
4197, 213372, 6159.262, 15.3932
4198, 213258, 6159.201, 15.3930
4199, 213875, 6159.140, 15.3929
4200, 216016, 6159.079, 15.3927
4201, 220081, 6159.018, 15.3926
4202, 224715, 6158.957, 15.3924
4203, 227344, 6158.895, 15.3923
4204, 226309, 6158.834, 15.3921
4205, 222268, 6158.773, 15.3920
4206, 217459, 6158.712, 15.3918
4207, 213720, 6158.651, 15.3917
4208, 211175, 6158.590, 15.3915
4209, 208615, 6158.529, 15.3914
4210, 204980, 6158.468, 15.3912
4211, 200385, 6158.406, 15.3910
4212, 195906, 6158.345, 15.3909
4213, 193016, 6158.284, 15.3907
4214, 193338, 6158.223, 15.3906
4215, 197892, 6158.162, 15.3904
4216, 205523, 6158.101, 15.3903
4217, 212735, 6158.040, 15.3901
4218, 216577, 6157.979, 15.3900
4219, 217692, 6157.917, 15.3898
4220, 219275, 6157.856, 15.3897
4221, 222964, 6157.795, 15.3895
4222, 227177, 6157.734, 15.3894
4223, 229632, 6157.673, 15.3892
4224, 229771, 6157.612, 15.3891
4225, 228032, 6157.551, 15.3889
4226, 224497, 6157.489, 15.3888
4227, 219557, 6157.428, 15.3886
4228, 214819, 6157.367, 15.3884
4229, 212019, 6157.306, 15.3883
4230, 211575, 6157.245, 15.3881
4231, 212885, 6157.184, 15.3880
4232, 215114, 6157.123, 15.3878
4233, 216989, 6157.062, 15.3877
4234, 217211, 6157.000, 15.3875
4235, 216207, 6156.939, 15.3874
4236, 216272, 6156.878, 15.3872
4237, 218560, 6156.817, 15.3871
4238, 220996, 6156.756, 15.3869
4239, 220760, 6156.695, 15.3868
4240, 218003, 6156.634, 15.3866
4241, 215457, 6156.572, 15.3865
4242, 215075, 6156.511, 15.3863
4243, 216719, 6156.450, 15.3862
4244, 219560, 6156.389, 15.3860
4245, 222796, 6156.328, 15.3859
4246, 225170, 6156.267, 15.3857
4247, 225656, 6156.206, 15.3855
4248, 224850, 6156.145, 15.3854
4249, 224276, 6156.083, 15.3852
4250, 224251, 6156.022, 15.3851
4251, 223629, 6155.961, 15.3849
4252, 221466, 6155.900, 15.3848
4253, 217551, 6155.839, 15.3846
4254, 211705, 6155.778, 15.3845
4255, 204419, 6155.717, 15.3843
4256, 198270, 6155.655, 15.3842
4257, 196774, 6155.594, 15.3840
4258, 201077, 6155.533, 15.3839
4259, 208872, 6155.472, 15.3837
4260, 216743, 6155.411, 15.3836
4261, 222357, 6155.350, 15.3834
4262, 224504, 6155.289, 15.3833
4263, 223007, 6155.228, 15.3831
4264, 219404, 6155.166, 15.3829
4265, 216317, 6155.105, 15.3828
4266, 215169, 6155.044, 15.3826
4267, 215165, 6154.983, 15.3825
4268, 214675, 6154.922, 15.3823
4269, 212588, 6154.861, 15.3822
4270, 208310, 6154.800, 15.3820
4271, 202007, 6154.738, 15.3819
4272, 195303, 6154.677, 15.3817
4273, 190479, 6154.616, 15.3816
4274, 188459, 6154.555, 15.3814
4275, 188634, 6154.494, 15.3813
4276, 190680, 6154.433, 15.3811
4277, 194927, 6154.372, 15.3810
4278, 200638, 6154.311, 15.3808
4279, 205891, 6154.249, 15.3807
4280, 209971, 6154.188, 15.3805
4281, 214304, 6154.127, 15.3804
4282, 220054, 6154.066, 15.3802
4283, 226284, 6154.005, 15.3800
4284, 231433, 6153.944, 15.3799
4285, 235124, 6153.883, 15.3797
4286, 237405, 6153.821, 15.3796
4287, 237724, 6153.760, 15.3794
4288, 236133, 6153.699, 15.3793
4289, 234392, 6153.638, 15.3791
4290, 234422, 6153.577, 15.3790
4291, 236329, 6153.516, 15.3788
4292, 238951, 6153.455, 15.3787
4293, 241435, 6153.394, 15.3785
4294, 243255, 6153.332, 15.3784
4295, 243732, 6153.271, 15.3782
4296, 242803, 6153.210, 15.3781
4297, 241445, 6153.149, 15.3779
4298, 240208, 6153.088, 15.3778
4299, 238145, 6153.027, 15.3776
4300, 234370, 6152.966, 15.3774
4301, 229841, 6152.904, 15.3773
4302, 226499, 6152.843, 15.3771
4303, 225326, 6152.782, 15.3770
4304, 226139, 6152.721, 15.3768
4305, 228277, 6152.660, 15.3767
4306, 230400, 6152.599, 15.3765
4307, 230741, 6152.538, 15.3764
4308, 228848, 6152.477, 15.3762
4309, 226177, 6152.415, 15.3761
4310, 223865, 6152.354, 15.3759
4311, 221208, 6152.293, 15.3758
4312, 217607, 6152.232, 15.3756
4313, 214414, 6152.171, 15.3755
4314, 212949, 6152.110, 15.3753
4315, 212177, 6152.049, 15.3752
4316, 210768, 6151.987, 15.3750
4317, 210227, 6151.926, 15.3749
4318, 213006, 6151.865, 15.3747
4319, 218006, 6151.804, 15.3745
4320, 221046, 6151.743, 15.3744
4321, 220098, 6151.682, 15.3742
4322, 217538, 6151.621, 15.3741
4323, 216756, 6151.560, 15.3739
4324, 218945, 6151.498, 15.3738
4325, 223711, 6151.437, 15.3736
4326, 230202, 6151.376, 15.3735
4327, 236354, 6151.315, 15.3733
4328, 239040, 6151.254, 15.3732
4329, 236689, 6151.193, 15.3730
4330, 230884, 6151.132, 15.3729
4331, 224516, 6151.070, 15.3727
4332, 219331, 6151.009, 15.3726
4333, 215709, 6150.948, 15.3724
4334, 213391, 6150.887, 15.3723
4335, 211554, 6150.826, 15.3721
4336, 209301, 6150.765, 15.3719
4337, 206908, 6150.704, 15.3718
4338, 205809, 6150.643, 15.3716
4339, 206960, 6150.581, 15.3715
4340, 210085, 6150.520, 15.3713
4341, 214495, 6150.459, 15.3712
4342, 219290, 6150.398, 15.3710
4343, 222679, 6150.337, 15.3709
4344, 222918, 6150.276, 15.3707
4345, 220575, 6150.215, 15.3706
4346, 218303, 6150.153, 15.3704
4347, 217744, 6150.092, 15.3703
4348, 218143, 6150.031, 15.3701
4349, 218411, 6149.970, 15.3700
4350, 218664, 6149.909, 15.3698
4351, 219000, 6149.848, 15.3697
4352, 218915, 6149.787, 15.3695
4353, 219129, 6149.726, 15.3694
4354, 221815, 6149.664, 15.3692
4355, 227312, 6149.603, 15.3690
4356, 232450, 6149.542, 15.3689
4357, 234193, 6149.481, 15.3687
4358, 233577, 6149.420, 15.3686
4359, 233946, 6149.359, 15.3684
4360, 236396, 6149.298, 15.3683
4361, 239016, 6149.236, 15.3681
4362, 239714, 6149.175, 15.3680
4363, 237697, 6149.114, 15.3678
4364, 232974, 6149.053, 15.3677
4365, 226637, 6148.992, 15.3675
4366, 221223, 6148.931, 15.3674
4367, 218814, 6148.870, 15.3672
4368, 218973, 6148.809, 15.3671
4369, 220189, 6148.747, 15.3669
4370, 222604, 6148.686, 15.3668
4371, 227202, 6148.625, 15.3666
4372, 232853, 6148.564, 15.3664
4373, 236712, 6148.503, 15.3663
4374, 237584, 6148.442, 15.3661
4375, 236690, 6148.381, 15.3660
4376, 235198, 6148.319, 15.3658
4377, 233476, 6148.258, 15.3657
4378, 232776, 6148.197, 15.3655
4379, 234696, 6148.136, 15.3654
4380, 238153, 6148.075, 15.3652
4381, 239711, 6148.014, 15.3651
4382, 238233, 6147.953, 15.3649
4383, 236670, 6147.892, 15.3648
4384, 237644, 6147.830, 15.3646
4385, 239747, 6147.769, 15.3645
4386, 240306, 6147.708, 15.3643
4387, 239636, 6147.647, 15.3642
4388, 239878, 6147.586, 15.3640
4389, 241265, 6147.525, 15.3639
4390, 242481, 6147.464, 15.3637
4391, 243693, 6147.402, 15.3635
4392, 246069, 6147.341, 15.3634
4393, 248590, 6147.280, 15.3632
4394, 248598, 6147.219, 15.3631
4395, 245986, 6147.158, 15.3629
4396, 243982, 6147.097, 15.3628
4397, 244724, 6147.036, 15.3626
4398, 246635, 6146.975, 15.3625
4399, 247670, 6146.913, 15.3623
4400, 248924, 6146.852, 15.3622
4401, 252660, 6146.791, 15.3620
4402, 258078, 6146.730, 15.3619
4403, 261624, 6146.669, 15.3617
4404, 261388, 6146.608, 15.3616
4405, 259238, 6146.547, 15.3614
4406, 258227, 6146.486, 15.3613
4407, 259293, 6146.424, 15.3611
4408, 261041, 6146.363, 15.3609
4409, 261697, 6146.302, 15.3608
4410, 260669, 6146.241, 15.3606
4411, 258791, 6146.180, 15.3605
4412, 257623, 6146.119, 15.3603
4413, 258163, 6146.058, 15.3602
4414, 259841, 6145.996, 15.3600
4415, 261011, 6145.935, 15.3599
4416, 260543, 6145.874, 15.3597
4417, 258715, 6145.813, 15.3596
4418, 256703, 6145.752, 15.3594
4419, 255710, 6145.691, 15.3593
4420, 256419, 6145.630, 15.3591
4421, 258275, 6145.569, 15.3590
4422, 259026, 6145.507, 15.3588
4423, 256200, 6145.446, 15.3587
4424, 250045, 6145.385, 15.3585
4425, 244276, 6145.324, 15.3584
4426, 242703, 6145.263, 15.3582
4427, 245402, 6145.202, 15.3580
4428, 249319, 6145.141, 15.3579
4429, 252198, 6145.079, 15.3577
4430, 254317, 6145.018, 15.3576
4431, 256208, 6144.957, 15.3574
4432, 256772, 6144.896, 15.3573
4433, 255055, 6144.835, 15.3571
4434, 252567, 6144.774, 15.3570
4435, 251964, 6144.713, 15.3568
4436, 253682, 6144.652, 15.3567
4437, 255367, 6144.590, 15.3565
4438, 254763, 6144.529, 15.3564
4439, 251945, 6144.468, 15.3562
4440, 248510, 6144.407, 15.3561
4441, 245738, 6144.346, 15.3559
4442, 244079, 6144.285, 15.3558
4443, 243441, 6144.224, 15.3556
4444, 243249, 6144.162, 15.3554
4445, 242692, 6144.101, 15.3553
4446, 241481, 6144.040, 15.3551
4447, 240061, 6143.979, 15.3550
4448, 238890, 6143.918, 15.3548
4449, 238042, 6143.857, 15.3547
4450, 237679, 6143.796, 15.3545
4451, 238039, 6143.735, 15.3544
4452, 238504, 6143.673, 15.3542
4453, 237682, 6143.612, 15.3541
4454, 235102, 6143.551, 15.3539
4455, 231992, 6143.490, 15.3538
4456, 229389, 6143.429, 15.3536
4457, 226444, 6143.368, 15.3535
4458, 221943, 6143.307, 15.3533
4459, 216797, 6143.245, 15.3532
4460, 213220, 6143.184, 15.3530
4461, 211708, 6143.123, 15.3529
4462, 210865, 6143.062, 15.3527
4463, 210457, 6143.001, 15.3525
4464, 212334, 6142.940, 15.3524
4465, 217144, 6142.879, 15.3522
4466, 222145, 6142.818, 15.3521
4467, 224196, 6142.756, 15.3519
4468, 223753, 6142.695, 15.3518
4469, 223770, 6142.634, 15.3516
4470, 225365, 6142.573, 15.3515
4471, 226799, 6142.512, 15.3513
4472, 226689, 6142.451, 15.3512
4473, 225857, 6142.390, 15.3510
4474, 225341, 6142.328, 15.3509
4475, 224539, 6142.267, 15.3507
4476, 222461, 6142.206, 15.3506
4477, 219375, 6142.145, 15.3504
4478, 215968, 6142.084, 15.3503
4479, 212133, 6142.023, 15.3501
4480, 208026, 6141.962, 15.3499
4481, 205270, 6141.901, 15.3498
4482, 205279, 6141.839, 15.3496
4483, 206841, 6141.778, 15.3495
4484, 207245, 6141.717, 15.3493
4485, 205916, 6141.656, 15.3492
4486, 205290, 6141.595, 15.3490
4487, 207550, 6141.534, 15.3489
4488, 211871, 6141.473, 15.3487
4489, 215668, 6141.411, 15.3486
4490, 217474, 6141.350, 15.3484
4491, 217637, 6141.289, 15.3483
4492, 216975, 6141.228, 15.3481
4493, 215901, 6141.167, 15.3480
4494, 214722, 6141.106, 15.3478
4495, 213784, 6141.045, 15.3477
4496, 213065, 6140.984, 15.3475
4497, 212042, 6140.922, 15.3474
4498, 210246, 6140.861, 15.3472
4499, 207863, 6140.800, 15.3470
4500, 205707, 6140.739, 15.3469
4501, 204444, 6140.678, 15.3467
4502, 203747, 6140.617, 15.3466
4503, 202454, 6140.556, 15.3464
4504, 200024, 6140.494, 15.3463
4505, 197672, 6140.433, 15.3461
4506, 197456, 6140.372, 15.3460
4507, 200137, 6140.311, 15.3458
4508, 204481, 6140.250, 15.3457
4509, 208648, 6140.189, 15.3455
4510, 211607, 6140.128, 15.3454
4511, 213169, 6140.067, 15.3452
4512, 213695, 6140.005, 15.3451
4513, 214146, 6139.944, 15.3449
4514, 215382, 6139.883, 15.3448
4515, 216731, 6139.822, 15.3446
4516, 216259, 6139.761, 15.3444
4517, 213336, 6139.700, 15.3443
4518, 210054, 6139.639, 15.3441
4519, 208948, 6139.577, 15.3440
4520, 210074, 6139.516, 15.3438
4521, 211618, 6139.455, 15.3437
4522, 212591, 6139.394, 15.3435
4523, 213213, 6139.333, 15.3434
4524, 213079, 6139.272, 15.3432
4525, 211126, 6139.211, 15.3431
4526, 207720, 6139.150, 15.3429
4527, 204746, 6139.088, 15.3428
4528, 202891, 6139.027, 15.3426
4529, 200695, 6138.966, 15.3425
4530, 197362, 6138.905, 15.3423
4531, 194678, 6138.844, 15.3422
4532, 194340, 6138.783, 15.3420
4533, 194773, 6138.722, 15.3419
4534, 192878, 6138.660, 15.3417
4535, 188521, 6138.599, 15.3415
4536, 185055, 6138.538, 15.3414
4537, 185190, 6138.477, 15.3412
4538, 188112, 6138.416, 15.3411
4539, 191176, 6138.355, 15.3409
4540, 192882, 6138.294, 15.3408
4541, 193360, 6138.233, 15.3406
4542, 193212, 6138.171, 15.3405
4543, 192922, 6138.110, 15.3403
4544, 192705, 6138.049, 15.3402
4545, 192005, 6137.988, 15.3400
4546, 189750, 6137.927, 15.3399
4547, 185980, 6137.866, 15.3397
4548, 182797, 6137.805, 15.3396
4549, 182725, 6137.743, 15.3394
4550, 186198, 6137.682, 15.3393
4551, 191266, 6137.621, 15.3391
4552, 195557, 6137.560, 15.3389
4553, 197956, 6137.499, 15.3388
4554, 198708, 6137.438, 15.3386
4555, 198814, 6137.377, 15.3385
4556, 199489, 6137.316, 15.3383
4557, 201559, 6137.254, 15.3382
4558, 205031, 6137.193, 15.3380
4559, 209406, 6137.132, 15.3379
4560, 214218, 6137.071, 15.3377
4561, 218927, 6137.010, 15.3376
4562, 222693, 6136.949, 15.3374
4563, 225017, 6136.888, 15.3373
4564, 226449, 6136.826, 15.3371
4565, 227766, 6136.765, 15.3370
4566, 228473, 6136.704, 15.3368
4567, 227245, 6136.643, 15.3367
4568, 224088, 6136.582, 15.3365
4569, 220936, 6136.521, 15.3364
4570, 219487, 6136.460, 15.3362
4571, 219595, 6136.399, 15.3360
4572, 220581, 6136.337, 15.3359
4573, 222906, 6136.276, 15.3357
4574, 226901, 6136.215, 15.3356
4575, 230515, 6136.154, 15.3354
4576, 230416, 6136.093, 15.3353
4577, 225774, 6136.032, 15.3351
4578, 219574, 6135.971, 15.3350
4579, 215586, 6135.910, 15.3348
4580, 215043, 6135.848, 15.3347
4581, 216718, 6135.787, 15.3345
4582, 219001, 6135.726, 15.3344
4583, 220936, 6135.665, 15.3342
4584, 221997, 6135.604, 15.3341
4585, 221909, 6135.543, 15.3339
4586, 220516, 6135.482, 15.3338
4587, 217506, 6135.420, 15.3336
4588, 212966, 6135.359, 15.3334
4589, 208583, 6135.298, 15.3333
4590, 207108, 6135.237, 15.3331
4591, 209477, 6135.176, 15.3330
4592, 213242, 6135.115, 15.3328
4593, 215139, 6135.054, 15.3327
4594, 214668, 6134.993, 15.3325
4595, 213802, 6134.931, 15.3324
4596, 213763, 6134.870, 15.3322
4597, 213974, 6134.809, 15.3321
4598, 214106, 6134.748, 15.3319
4599, 215027, 6134.687, 15.3318
4600, 216996, 6134.626, 15.3316
4601, 218691, 6134.565, 15.3315
4602, 219183, 6134.503, 15.3313
4603, 219459, 6134.442, 15.3312
4604, 220596, 6134.381, 15.3310
4605, 221515, 6134.320, 15.3309
4606, 220324, 6134.259, 15.3307
4607, 217385, 6134.198, 15.3305
4608, 215330, 6134.137, 15.3304
4609, 215922, 6134.076, 15.3302
4610, 218310, 6134.014, 15.3301
4611, 220676, 6133.953, 15.3299
4612, 222402, 6133.892, 15.3298
4613, 223891, 6133.831, 15.3296
4614, 225176, 6133.770, 15.3295
4615, 225660, 6133.709, 15.3293
4616, 225038, 6133.648, 15.3292
4617, 223748, 6133.586, 15.3290
4618, 222330, 6133.525, 15.3289
4619, 220637, 6133.464, 15.3287
4620, 218032, 6133.403, 15.3286
4621, 214538, 6133.342, 15.3284
4622, 211581, 6133.281, 15.3283
4623, 211110, 6133.220, 15.3281
4624, 213747, 6133.159, 15.3279
4625, 218118, 6133.097, 15.3278
4626, 222126, 6133.036, 15.3276
4627, 224317, 6132.975, 15.3275
4628, 223868, 6132.914, 15.3273
4629, 220388, 6132.853, 15.3272
4630, 214890, 6132.792, 15.3270
4631, 210375, 6132.731, 15.3269
4632, 209842, 6132.669, 15.3267
4633, 213237, 6132.608, 15.3266
4634, 217226, 6132.547, 15.3264
4635, 218346, 6132.486, 15.3263
4636, 215864, 6132.425, 15.3261
4637, 211660, 6132.364, 15.3260
4638, 208370, 6132.303, 15.3258
4639, 207827, 6132.242, 15.3257
4640, 210128, 6132.180, 15.3255
4641, 213431, 6132.119, 15.3253
4642, 215336, 6132.058, 15.3252
4643, 215158, 6131.997, 15.3250
4644, 214350, 6131.936, 15.3249
4645, 214290, 6131.875, 15.3247
4646, 214524, 6131.814, 15.3246
4647, 213939, 6131.752, 15.3244
4648, 212802, 6131.691, 15.3243
4649, 212501, 6131.630, 15.3241
4650, 213729, 6131.569, 15.3240
4651, 216004, 6131.508, 15.3238
4652, 218670, 6131.447, 15.3237
4653, 221215, 6131.386, 15.3235
4654, 222813, 6131.325, 15.3234
4655, 222835, 6131.263, 15.3232
4656, 222015, 6131.202, 15.3231
4657, 221826, 6131.141, 15.3229
4658, 222263, 6131.080, 15.3228
4659, 221442, 6131.019, 15.3226
4660, 218163, 6130.958, 15.3224
4661, 213979, 6130.897, 15.3223
4662, 211701, 6130.835, 15.3221
4663, 212276, 6130.774, 15.3220
4664, 214049, 6130.713, 15.3218
4665, 214902, 6130.652, 15.3217
4666, 214320, 6130.591, 15.3215
4667, 213360, 6130.530, 15.3214
4668, 213270, 6130.469, 15.3212
4669, 214350, 6130.408, 15.3211
4670, 215823, 6130.346, 15.3209
4671, 216648, 6130.285, 15.3208
4672, 216553, 6130.224, 15.3206
4673, 216173, 6130.163, 15.3205
4674, 216132, 6130.102, 15.3203
4675, 216358, 6130.041, 15.3202
4676, 216553, 6129.980, 15.3200
4677, 216842, 6129.918, 15.3198
4678, 217352, 6129.857, 15.3197
4679, 217515, 6129.796, 15.3195
4680, 216562, 6129.735, 15.3194
4681, 214642, 6129.674, 15.3192
4682, 212686, 6129.613, 15.3191
4683, 211248, 6129.552, 15.3189
4684, 210235, 6129.491, 15.3188
4685, 209896, 6129.429, 15.3186
4686, 211049, 6129.368, 15.3185
4687, 213943, 6129.307, 15.3183
4688, 217714, 6129.246, 15.3182
4689, 221581, 6129.185, 15.3180
4690, 225711, 6129.124, 15.3179
4691, 230059, 6129.063, 15.3177
4692, 233031, 6129.001, 15.3176
4693, 232571, 6128.940, 15.3174
4694, 228542, 6128.879, 15.3173
4695, 223056, 6128.818, 15.3171
4696, 218376, 6128.757, 15.3169
4697, 215348, 6128.696, 15.3168
4698, 213849, 6128.635, 15.3166
4699, 213632, 6128.574, 15.3165
4700, 214119, 6128.512, 15.3163
4701, 214230, 6128.451, 15.3162
4702, 213305, 6128.390, 15.3160
4703, 212014, 6128.329, 15.3159
4704, 211870, 6128.268, 15.3157
4705, 213978, 6128.207, 15.3156
4706, 218291, 6128.146, 15.3154
4707, 223495, 6128.084, 15.3153
4708, 227319, 6128.023, 15.3151
4709, 227689, 6127.962, 15.3150
4710, 224408, 6127.901, 15.3148
4711, 219441, 6127.840, 15.3147
4712, 215031, 6127.779, 15.3145
4713, 211864, 6127.718, 15.3143
4714, 209590, 6127.657, 15.3142
4715, 208481, 6127.595, 15.3140
4716, 209416, 6127.534, 15.3139
4717, 212346, 6127.473, 15.3137
4718, 215941, 6127.412, 15.3136
4719, 219101, 6127.351, 15.3134
4720, 221969, 6127.290, 15.3133
4721, 224966, 6127.229, 15.3131
4722, 227574, 6127.167, 15.3130
4723, 228796, 6127.106, 15.3128
4724, 228529, 6127.045, 15.3127
4725, 227833, 6126.984, 15.3125
4726, 227770, 6126.923, 15.3124
4727, 228218, 6126.862, 15.3122
4728, 227942, 6126.801, 15.3121
4729, 225874, 6126.740, 15.3119
4730, 222403, 6126.678, 15.3118
4731, 219281, 6126.617, 15.3116
4732, 217995, 6126.556, 15.3114
4733, 218230, 6126.495, 15.3113
4734, 218147, 6126.434, 15.3111
4735, 216099, 6126.373, 15.3110
4736, 211970, 6126.312, 15.3108
4737, 207232, 6126.250, 15.3107
4738, 204119, 6126.189, 15.3105
4739, 204289, 6126.128, 15.3104
4740, 207423, 6126.067, 15.3102
4741, 211230, 6126.006, 15.3101
4742, 213608, 6125.945, 15.3099
4743, 214678, 6125.884, 15.3098
4744, 215809, 6125.823, 15.3096
4745, 216927, 6125.761, 15.3095
4746, 216319, 6125.700, 15.3093
4747, 213471, 6125.639, 15.3092
4748, 210472, 6125.578, 15.3090
4749, 209516, 6125.517, 15.3088
4750, 210179, 6125.456, 15.3087
4751, 210441, 6125.395, 15.3085
4752, 209551, 6125.333, 15.3084
4753, 208406, 6125.272, 15.3082
4754, 207720, 6125.211, 15.3081
4755, 207520, 6125.150, 15.3079
4756, 208453, 6125.089, 15.3078
4757, 211904, 6125.028, 15.3076
4758, 218103, 6124.967, 15.3075
4759, 225045, 6124.906, 15.3073
4760, 229961, 6124.844, 15.3072
4761, 231496, 6124.783, 15.3070
4762, 230311, 6124.722, 15.3069
4763, 228132, 6124.661, 15.3067
4764, 226396, 6124.600, 15.3066
4765, 225245, 6124.539, 15.3064
4766, 223543, 6124.478, 15.3063
4767, 220281, 6124.417, 15.3061
4768, 216074, 6124.355, 15.3059
4769, 212938, 6124.294, 15.3058
4770, 212581, 6124.233, 15.3056
4771, 215292, 6124.172, 15.3055
4772, 220303, 6124.111, 15.3053
4773, 226459, 6124.050, 15.3052
4774, 232443, 6123.989, 15.3050
4775, 236976, 6123.927, 15.3049
4776, 239185, 6123.866, 15.3047
4777, 238592, 6123.805, 15.3046
4778, 234974, 6123.744, 15.3044
4779, 228749, 6123.683, 15.3043
4780, 221354, 6123.622, 15.3041
4781, 214580, 6123.561, 15.3040
4782, 209566, 6123.500, 15.3038
4783, 206849, 6123.438, 15.3037
4784, 206879, 6123.377, 15.3035
4785, 209402, 6123.316, 15.3033
4786, 212655, 6123.255, 15.3032
4787, 214509, 6123.194, 15.3030
4788, 214631, 6123.133, 15.3029
4789, 214419, 6123.072, 15.3027
4790, 214716, 6123.010, 15.3026
4791, 214937, 6122.949, 15.3024
4792, 214751, 6122.888, 15.3023
4793, 215020, 6122.827, 15.3021
4794, 216265, 6122.766, 15.3020
4795, 217532, 6122.705, 15.3018
4796, 217767, 6122.644, 15.3017
4797, 217260, 6122.583, 15.3015
4798, 216798, 6122.521, 15.3014
4799, 216551, 6122.460, 15.3012
4800, 216900, 6122.399, 15.3011
4801, 219130, 6122.338, 15.3009
4802, 223630, 6122.277, 15.3008
4803, 228288, 6122.216, 15.3006
4804, 230454, 6122.155, 15.3004
4805, 230082, 6122.093, 15.3003
4806, 229224, 6122.032, 15.3001
4807, 228736, 6121.971, 15.3000
4808, 227520, 6121.910, 15.2998
4809, 225228, 6121.849, 15.2997
4810, 223703, 6121.788, 15.2995
4811, 224659, 6121.727, 15.2994
4812, 227156, 6121.666, 15.2992
4813, 228581, 6121.604, 15.2991
4814, 227552, 6121.543, 15.2989
4815, 225062, 6121.482, 15.2988
4816, 223022, 6121.421, 15.2986
4817, 222328, 6121.360, 15.2985
4818, 222385, 6121.299, 15.2983
4819, 222277, 6121.238, 15.2982
4820, 222141, 6121.176, 15.2980
4821, 222827, 6121.115, 15.2978
4822, 224001, 6121.054, 15.2977
4823, 223534, 6120.993, 15.2975
4824, 219820, 6120.932, 15.2974
4825, 214171, 6120.871, 15.2972
4826, 209694, 6120.810, 15.2971
4827, 208156, 6120.749, 15.2969
4828, 209344, 6120.687, 15.2968
4829, 213092, 6120.626, 15.2966
4830, 219738, 6120.565, 15.2965
4831, 228028, 6120.504, 15.2963
4832, 234596, 6120.443, 15.2962
4833, 236974, 6120.382, 15.2960
4834, 236066, 6120.321, 15.2959
4835, 234637, 6120.259, 15.2957
4836, 234316, 6120.198, 15.2956
4837, 234951, 6120.137, 15.2954
4838, 235644, 6120.076, 15.2953
4839, 235129, 6120.015, 15.2951
4840, 232229, 6119.954, 15.2949
4841, 227619, 6119.893, 15.2948
4842, 224417, 6119.832, 15.2946
4843, 225299, 6119.770, 15.2945
4844, 229306, 6119.709, 15.2943
4845, 233032, 6119.648, 15.2942
4846, 234599, 6119.587, 15.2940
4847, 234721, 6119.526, 15.2939
4848, 234104, 6119.465, 15.2937
4849, 232051, 6119.404, 15.2936
4850, 228299, 6119.342, 15.2934
4851, 224290, 6119.281, 15.2933
4852, 221387, 6119.220, 15.2931
4853, 219185, 6119.159, 15.2930
4854, 216812, 6119.098, 15.2928
4855, 214806, 6119.037, 15.2927
4856, 214273, 6118.976, 15.2925
4857, 215011, 6118.915, 15.2923
4858, 215898, 6118.853, 15.2922
4859, 216637, 6118.792, 15.2920
4860, 217466, 6118.731, 15.2919
4861, 217415, 6118.670, 15.2917
4862, 214784, 6118.609, 15.2916
4863, 210018, 6118.548, 15.2914
4864, 206483, 6118.487, 15.2913
4865, 207078, 6118.425, 15.2911
4866, 210685, 6118.364, 15.2910
4867, 213071, 6118.303, 15.2908
4868, 211126, 6118.242, 15.2907
4869, 205570, 6118.181, 15.2905
4870, 199875, 6118.120, 15.2904
4871, 197451, 6118.059, 15.2902
4872, 199654, 6117.998, 15.2901
4873, 205304, 6117.936, 15.2899
4874, 211629, 6117.875, 15.2898
4875, 216309, 6117.814, 15.2896
4876, 219099, 6117.753, 15.2894
4877, 221250, 6117.692, 15.2893
4878, 223393, 6117.631, 15.2891
4879, 224784, 6117.570, 15.2890
4880, 224859, 6117.508, 15.2888
4881, 224385, 6117.447, 15.2887
4882, 224070, 6117.386, 15.2885
4883, 222799, 6117.325, 15.2884
4884, 218816, 6117.264, 15.2882
4885, 212710, 6117.203, 15.2881
4886, 207868, 6117.142, 15.2879
4887, 207313, 6117.081, 15.2878
4888, 210856, 6117.019, 15.2876
4889, 215866, 6116.958, 15.2875
4890, 219980, 6116.897, 15.2873
4891, 222398, 6116.836, 15.2872
4892, 223391, 6116.775, 15.2870
4893, 223730, 6116.714, 15.2868
4894, 224405, 6116.653, 15.2867
4895, 225789, 6116.591, 15.2865
4896, 226836, 6116.530, 15.2864
4897, 225790, 6116.469, 15.2862
4898, 222021, 6116.408, 15.2861
4899, 216802, 6116.347, 15.2859
4900, 212215, 6116.286, 15.2858
4901, 209623, 6116.225, 15.2856
4902, 209187, 6116.164, 15.2855
4903, 210308, 6116.102, 15.2853
4904, 212341, 6116.041, 15.2852
4905, 215137, 6115.980, 15.2850
4906, 218906, 6115.919, 15.2849
4907, 223196, 6115.858, 15.2847
4908, 226224, 6115.797, 15.2846
4909, 226065, 6115.736, 15.2844
4910, 222755, 6115.674, 15.2843
4911, 218584, 6115.613, 15.2841
4912, 215952, 6115.552, 15.2839
4913, 215489, 6115.491, 15.2838
4914, 216537, 6115.430, 15.2836
4915, 218561, 6115.369, 15.2835
4916, 221179, 6115.308, 15.2833
4917, 223404, 6115.247, 15.2832
4918, 224117, 6115.185, 15.2830
4919, 223396, 6115.124, 15.2829
4920, 222419, 6115.063, 15.2827
4921, 221817, 6115.002, 15.2826
4922, 220982, 6114.941, 15.2824
4923, 219339, 6114.880, 15.2823
4924, 217451, 6114.819, 15.2821
4925, 216088, 6114.757, 15.2820
4926, 214794, 6114.696, 15.2818
4927, 212372, 6114.635, 15.2817
4928, 208883, 6114.574, 15.2815
4929, 206467, 6114.513, 15.2813
4930, 207803, 6114.452, 15.2812
4931, 213764, 6114.391, 15.2810
4932, 222446, 6114.330, 15.2809
4933, 230258, 6114.268, 15.2807
4934, 234220, 6114.207, 15.2806
4935, 233827, 6114.146, 15.2804
4936, 230963, 6114.085, 15.2803
4937, 228025, 6114.024, 15.2801
4938, 226227, 6113.963, 15.2800
4939, 225695, 6113.902, 15.2798
4940, 226469, 6113.841, 15.2797
4941, 228595, 6113.779, 15.2795
4942, 231466, 6113.718, 15.2794
4943, 234021, 6113.657, 15.2792
4944, 235765, 6113.596, 15.2791
4945, 236809, 6113.535, 15.2789
4946, 236733, 6113.474, 15.2788
4947, 234382, 6113.413, 15.2786
4948, 229432, 6113.351, 15.2784
4949, 223526, 6113.290, 15.2783
4950, 219103, 6113.229, 15.2781
4951, 217393, 6113.168, 15.2780
4952, 218027, 6113.107, 15.2778
4953, 220069, 6113.046, 15.2777
4954, 222804, 6112.985, 15.2775
4955, 225994, 6112.924, 15.2774
4956, 230027, 6112.862, 15.2772
4957, 235290, 6112.801, 15.2771
4958, 240579, 6112.740, 15.2769
4959, 242921, 6112.679, 15.2768
4960, 240429, 6112.618, 15.2766
4961, 235100, 6112.557, 15.2765
4962, 231176, 6112.496, 15.2763
4963, 230463, 6112.434, 15.2762
4964, 230689, 6112.373, 15.2760
4965, 228882, 6112.312, 15.2758
4966, 224923, 6112.251, 15.2757
4967, 220941, 6112.190, 15.2755
4968, 218543, 6112.129, 15.2754
4969, 217815, 6112.068, 15.2752
4970, 218148, 6112.007, 15.2751
4971, 218772, 6111.945, 15.2749
4972, 218952, 6111.884, 15.2748
4973, 218695, 6111.823, 15.2746
4974, 218792, 6111.762, 15.2745
4975, 219323, 6111.701, 15.2743
4976, 218775, 6111.640, 15.2742
4977, 215794, 6111.579, 15.2740
4978, 211190, 6111.517, 15.2739
4979, 206971, 6111.456, 15.2737
4980, 203964, 6111.395, 15.2736
4981, 201897, 6111.334, 15.2734
4982, 201245, 6111.273, 15.2733
4983, 202886, 6111.212, 15.2731
4984, 205779, 6111.151, 15.2729
4985, 207262, 6111.090, 15.2728
4986, 206549, 6111.028, 15.2726
4987, 206167, 6110.967, 15.2725
4988, 208618, 6110.906, 15.2723
4989, 212985, 6110.845, 15.2722
4990, 216236, 6110.784, 15.2720
4991, 216778, 6110.723, 15.2719
4992, 215245, 6110.662, 15.2717
4993, 212698, 6110.600, 15.2716
4994, 209934, 6110.539, 15.2714
4995, 208163, 6110.478, 15.2713
4996, 208453, 6110.417, 15.2711
4997, 210253, 6110.356, 15.2710
4998, 211934, 6110.295, 15.2708
4999, 213128, 6110.234, 15.2707
5000, 215262, 6110.173, 15.2705
5001, 219333, 6110.111, 15.2703
5002, 224425, 6110.050, 15.2702
5003, 228943, 6109.989, 15.2700
5004, 232096, 6109.928, 15.2699
5005, 233355, 6109.867, 15.2697
5006, 231655, 6109.806, 15.2696
5007, 226597, 6109.745, 15.2694
5008, 219990, 6109.683, 15.2693
5009, 214801, 6109.622, 15.2691
5010, 212305, 6109.561, 15.2690
5011, 211074, 6109.500, 15.2688
5012, 209004, 6109.439, 15.2687
5013, 205734, 6109.378, 15.2685
5014, 202808, 6109.317, 15.2684
5015, 201841, 6109.256, 15.2682
5016, 202873, 6109.194, 15.2681
5017, 204430, 6109.133, 15.2679
5018, 205059, 6109.072, 15.2678
5019, 204741, 6109.011, 15.2676
5020, 204706, 6108.950, 15.2674
5021, 205982, 6108.889, 15.2673
5022, 208512, 6108.828, 15.2671
5023, 211698, 6108.766, 15.2670
5024, 215137, 6108.705, 15.2668
5025, 218438, 6108.644, 15.2667
5026, 220945, 6108.583, 15.2665
5027, 222356, 6108.522, 15.2664
5028, 223143, 6108.461, 15.2662
5029, 223658, 6108.400, 15.2661
5030, 223271, 6108.339, 15.2659
5031, 221405, 6108.277, 15.2658
5032, 219117, 6108.216, 15.2656
5033, 218241, 6108.155, 15.2655
5034, 218915, 6108.094, 15.2653
5035, 219366, 6108.033, 15.2652
5036, 218661, 6107.972, 15.2650
5037, 218171, 6107.911, 15.2648
5038, 219398, 6107.849, 15.2647
5039, 221706, 6107.788, 15.2645
5040, 223661, 6107.727, 15.2644
5041, 225561, 6107.666, 15.2642
5042, 228764, 6107.605, 15.2641
5043, 232894, 6107.544, 15.2639
5044, 235723, 6107.483, 15.2638
5045, 236041, 6107.422, 15.2636
5046, 234831, 6107.360, 15.2635
5047, 233017, 6107.299, 15.2633
5048, 229773, 6107.238, 15.2632
5049, 224266, 6107.177, 15.2630
5050, 217799, 6107.116, 15.2629
5051, 212737, 6107.055, 15.2627
5052, 209908, 6106.994, 15.2626
5053, 208337, 6106.932, 15.2624
5054, 207179, 6106.871, 15.2623
5055, 206696, 6106.810, 15.2621
5056, 207373, 6106.749, 15.2619
5057, 209182, 6106.688, 15.2618
5058, 211838, 6106.627, 15.2616
5059, 214951, 6106.566, 15.2615
5060, 217774, 6106.505, 15.2613
5061, 219551, 6106.443, 15.2612
5062, 220219, 6106.382, 15.2610
5063, 220297, 6106.321, 15.2609
5064, 220206, 6106.260, 15.2607
5065, 220397, 6106.199, 15.2606
5066, 221803, 6106.138, 15.2604
5067, 224936, 6106.077, 15.2603
5068, 228311, 6106.015, 15.2601
5069, 229139, 6105.954, 15.2600
5070, 226362, 6105.893, 15.2598
5071, 222105, 6105.832, 15.2597
5072, 219246, 6105.771, 15.2595
5073, 218280, 6105.710, 15.2593
5074, 217628, 6105.649, 15.2592
5075, 216497, 6105.588, 15.2590
5076, 216049, 6105.526, 15.2589
5077, 217597, 6105.465, 15.2587
5078, 220782, 6105.404, 15.2586
5079, 224042, 6105.343, 15.2584
5080, 226275, 6105.282, 15.2583
5081, 227454, 6105.221, 15.2581
5082, 227959, 6105.160, 15.2580
5083, 227866, 6105.098, 15.2578
5084, 226900, 6105.037, 15.2577
5085, 224899, 6104.976, 15.2575
5086, 222271, 6104.915, 15.2574
5087, 220034, 6104.854, 15.2572
5088, 219278, 6104.793, 15.2571
5089, 220370, 6104.732, 15.2569
5090, 222579, 6104.671, 15.2568
5091, 224399, 6104.609, 15.2566
5092, 224423, 6104.548, 15.2564
5093, 222449, 6104.487, 15.2563
5094, 220122, 6104.426, 15.2561
5095, 220201, 6104.365, 15.2560
5096, 224377, 6104.304, 15.2558
5097, 231439, 6104.243, 15.2557
5098, 237826, 6104.181, 15.2555
5099, 240359, 6104.120, 15.2554
5100, 238569, 6104.059, 15.2552
5101, 234527, 6103.998, 15.2551
5102, 230711, 6103.937, 15.2549
5103, 228149, 6103.876, 15.2548
5104, 226292, 6103.815, 15.2546
5105, 224175, 6103.754, 15.2545
5106, 221366, 6103.692, 15.2543
5107, 217910, 6103.631, 15.2542
5108, 213846, 6103.570, 15.2540
5109, 209478, 6103.509, 15.2538
5110, 206152, 6103.448, 15.2537
5111, 205839, 6103.387, 15.2535
5112, 209045, 6103.326, 15.2534
5113, 213333, 6103.264, 15.2532
5114, 215043, 6103.203, 15.2531
5115, 212957, 6103.142, 15.2529
5116, 209785, 6103.081, 15.2528
5117, 209592, 6103.020, 15.2526
5118, 214079, 6102.959, 15.2525
5119, 221559, 6102.898, 15.2523
5120, 228855, 6102.837, 15.2522
5121, 233513, 6102.775, 15.2520
5122, 234645, 6102.714, 15.2519
5123, 232718, 6102.653, 15.2517
5124, 228952, 6102.592, 15.2516
5125, 224473, 6102.531, 15.2514
5126, 219805, 6102.470, 15.2513
5127, 215199, 6102.409, 15.2511
5128, 211218, 6102.348, 15.2509
5129, 208495, 6102.286, 15.2508
5130, 207048, 6102.225, 15.2506
5131, 206533, 6102.164, 15.2505
5132, 207294, 6102.103, 15.2503
5133, 210356, 6102.042, 15.2502
5134, 215795, 6101.981, 15.2500
5135, 221658, 6101.920, 15.2499
5136, 225249, 6101.858, 15.2497
5137, 225405, 6101.797, 15.2496
5138, 223112, 6101.736, 15.2494
5139, 220183, 6101.675, 15.2493
5140, 218105, 6101.614, 15.2491
5141, 218010, 6101.553, 15.2490
5142, 220542, 6101.492, 15.2488
5143, 224990, 6101.431, 15.2487
5144, 229178, 6101.369, 15.2485
5145, 231175, 6101.308, 15.2483
5146, 231057, 6101.247, 15.2482
5147, 230307, 6101.186, 15.2480
5148, 229495, 6101.125, 15.2479
5149, 227426, 6101.064, 15.2477
5150, 222947, 6101.003, 15.2476
5151, 216868, 6100.941, 15.2474
5152, 211527, 6100.880, 15.2473
5153, 208938, 6100.819, 15.2471
5154, 209872, 6100.758, 15.2470
5155, 214000, 6100.697, 15.2468
5156, 219688, 6100.636, 15.2467
5157, 224050, 6100.575, 15.2465
5158, 224983, 6100.514, 15.2464
5159, 223879, 6100.452, 15.2462
5160, 224877, 6100.391, 15.2461
5161, 230144, 6100.330, 15.2459
5162, 236781, 6100.269, 15.2457
5163, 239900, 6100.208, 15.2456
5164, 238278, 6100.147, 15.2454
5165, 235162, 6100.086, 15.2453
5166, 233560, 6100.024, 15.2451
5167, 232873, 6099.963, 15.2450
5168, 231150, 6099.902, 15.2448
5169, 228728, 6099.841, 15.2447
5170, 227641, 6099.780, 15.2445
5171, 228168, 6099.719, 15.2444
5172, 228142, 6099.658, 15.2442
5173, 225952, 6099.597, 15.2441
5174, 222621, 6099.535, 15.2439
5175, 220169, 6099.474, 15.2438
5176, 219105, 6099.413, 15.2436
5177, 218550, 6099.352, 15.2435
5178, 218170, 6099.291, 15.2433
5179, 218868, 6099.230, 15.2432
5180, 221540, 6099.169, 15.2430
5181, 225858, 6099.107, 15.2428
5182, 230407, 6099.046, 15.2427
5183, 233624, 6098.985, 15.2425
5184, 234487, 6098.924, 15.2424
5185, 232682, 6098.863, 15.2422
5186, 228492, 6098.802, 15.2421
5187, 222556, 6098.741, 15.2419
5188, 215700, 6098.680, 15.2418
5189, 208854, 6098.618, 15.2416
5190, 202972, 6098.557, 15.2415
5191, 198863, 6098.496, 15.2413
5192, 197090, 6098.435, 15.2412
5193, 197841, 6098.374, 15.2410
5194, 200738, 6098.313, 15.2409
5195, 204838, 6098.252, 15.2407
5196, 209263, 6098.190, 15.2406
5197, 213934, 6098.129, 15.2404
5198, 219315, 6098.068, 15.2402
5199, 225254, 6098.007, 15.2401
5200, 230492, 6097.946, 15.2399
5201, 233754, 6097.885, 15.2398
5202, 235006, 6097.824, 15.2396
5203, 235208, 6097.763, 15.2395
5204, 235093, 6097.701, 15.2393
5205, 234913, 6097.640, 15.2392
5206, 235109, 6097.579, 15.2390
5207, 236132, 6097.518, 15.2389
5208, 237187, 6097.457, 15.2387
5209, 236134, 6097.396, 15.2386
5210, 231573, 6097.335, 15.2384
5211, 224673, 6097.273, 15.2383
5212, 218204, 6097.212, 15.2381
5213, 214045, 6097.151, 15.2380
5214, 212430, 6097.090, 15.2378
5215, 213134, 6097.029, 15.2377
5216, 215932, 6096.968, 15.2375
5217, 219569, 6096.907, 15.2373
5218, 221752, 6096.846, 15.2372
5219, 221287, 6096.784, 15.2370
5220, 219487, 6096.723, 15.2369
5221, 218474, 6096.662, 15.2367
5222, 218604, 6096.601, 15.2366
5223, 218703, 6096.540, 15.2364
5224, 218421, 6096.479, 15.2363
5225, 218943, 6096.418, 15.2361
5226, 221206, 6096.356, 15.2360
5227, 224650, 6096.295, 15.2358
5228, 228108, 6096.234, 15.2357
5229, 230790, 6096.173, 15.2355
5230, 231819, 6096.112, 15.2354
5231, 229950, 6096.051, 15.2352
5232, 224833, 6095.990, 15.2351
5233, 218058, 6095.929, 15.2349
5234, 212053, 6095.867, 15.2347
5235, 208251, 6095.806, 15.2346
5236, 206973, 6095.745, 15.2344
5237, 208408, 6095.684, 15.2343
5238, 212456, 6095.623, 15.2341
5239, 217670, 6095.562, 15.2340
5240, 221508, 6095.501, 15.2338
5241, 222053, 6095.439, 15.2337
5242, 219034, 6095.378, 15.2335
5243, 213461, 6095.317, 15.2334
5244, 207297, 6095.256, 15.2332
5245, 203541, 6095.195, 15.2331
5246, 205021, 6095.134, 15.2329
5247, 211780, 6095.073, 15.2328
5248, 220178, 6095.012, 15.2326
5249, 225813, 6094.950, 15.2325
5250, 227558, 6094.889, 15.2323
5251, 228002, 6094.828, 15.2322
5252, 229775, 6094.767, 15.2320
5253, 232214, 6094.706, 15.2318
5254, 232407, 6094.645, 15.2317
5255, 229153, 6094.584, 15.2315
5256, 224917, 6094.522, 15.2314
5257, 223335, 6094.461, 15.2312
5258, 225277, 6094.400, 15.2311
5259, 228110, 6094.339, 15.2309
5260, 228773, 6094.278, 15.2308
5261, 226805, 6094.217, 15.2306
5262, 224027, 6094.156, 15.2305
5263, 222002, 6094.095, 15.2303
5264, 220608, 6094.033, 15.2302
5265, 218890, 6093.972, 15.2300
5266, 216477, 6093.911, 15.2299
5267, 213910, 6093.850, 15.2297
5268, 212077, 6093.789, 15.2296
5269, 211653, 6093.728, 15.2294
5270, 212801, 6093.667, 15.2292
5271, 215039, 6093.605, 15.2291
5272, 217386, 6093.544, 15.2289
5273, 218963, 6093.483, 15.2288
5274, 219724, 6093.422, 15.2286
5275, 220568, 6093.361, 15.2285
5276, 222303, 6093.300, 15.2283
5277, 224303, 6093.239, 15.2282
5278, 224653, 6093.178, 15.2280
5279, 222276, 6093.116, 15.2279
5280, 218592, 6093.055, 15.2277
5281, 216222, 6092.994, 15.2276
5282, 216101, 6092.933, 15.2274
5283, 216897, 6092.872, 15.2273
5284, 217323, 6092.811, 15.2271
5285, 217610, 6092.750, 15.2270
5286, 218150, 6092.688, 15.2268
5287, 218085, 6092.627, 15.2267
5288, 216395, 6092.566, 15.2265
5289, 213391, 6092.505, 15.2263
5290, 210083, 6092.444, 15.2262
5291, 207104, 6092.383, 15.2260
5292, 205491, 6092.322, 15.2259
5293, 207183, 6092.261, 15.2257
5294, 212731, 6092.199, 15.2256
5295, 219291, 6092.138, 15.2254
5296, 223187, 6092.077, 15.2253
5297, 224271, 6092.016, 15.2251
5298, 225477, 6091.955, 15.2250
5299, 228061, 6091.894, 15.2248
5300, 229893, 6091.833, 15.2247
5301, 229141, 6091.771, 15.2245
5302, 227112, 6091.710, 15.2244
5303, 226005, 6091.649, 15.2242
5304, 225793, 6091.588, 15.2241
5305, 225030, 6091.527, 15.2239
5306, 223301, 6091.466, 15.2237
5307, 221195, 6091.405, 15.2236
5308, 218902, 6091.344, 15.2234
5309, 216488, 6091.282, 15.2233
5310, 214861, 6091.221, 15.2231
5311, 214960, 6091.160, 15.2230
5312, 216424, 6091.099, 15.2228
5313, 218187, 6091.038, 15.2227
5314, 219854, 6090.977, 15.2225
5315, 221508, 6090.916, 15.2224
5316, 222846, 6090.855, 15.2222
5317, 223646, 6090.793, 15.2221
5318, 224398, 6090.732, 15.2219
5319, 225341, 6090.671, 15.2218
5320, 225555, 6090.610, 15.2216
5321, 224188, 6090.549, 15.2215
5322, 221889, 6090.488, 15.2213
5323, 219753, 6090.427, 15.2212
5324, 217514, 6090.365, 15.2210
5325, 214310, 6090.304, 15.2208
5326, 210803, 6090.243, 15.2207
5327, 209032, 6090.182, 15.2205
5328, 210291, 6090.121, 15.2204
5329, 214255, 6090.060, 15.2202
5330, 219795, 6089.999, 15.2201
5331, 225383, 6089.938, 15.2199
5332, 229171, 6089.876, 15.2198
5333, 230213, 6089.815, 15.2196
5334, 229444, 6089.754, 15.2195
5335, 228242, 6089.693, 15.2193
5336, 226502, 6089.632, 15.2192
5337, 223491, 6089.571, 15.2190
5338, 219930, 6089.510, 15.2189
5339, 217191, 6089.448, 15.2187
5340, 214747, 6089.387, 15.2186
5341, 210660, 6089.326, 15.2184
5342, 204813, 6089.265, 15.2182
5343, 199555, 6089.204, 15.2181
5344, 196763, 6089.143, 15.2179
5345, 196274, 6089.082, 15.2178
5346, 197733, 6089.021, 15.2176
5347, 201707, 6088.959, 15.2175
5348, 207858, 6088.898, 15.2173
5349, 213915, 6088.837, 15.2172
5350, 217862, 6088.776, 15.2170
5351, 219803, 6088.715, 15.2169
5352, 220682, 6088.654, 15.2167
5353, 220714, 6088.593, 15.2166
5354, 220214, 6088.531, 15.2164
5355, 220265, 6088.470, 15.2163
5356, 220950, 6088.409, 15.2161
5357, 220479, 6088.348, 15.2160
5358, 217938, 6088.287, 15.2158
5359, 215683, 6088.226, 15.2157
5360, 216790, 6088.165, 15.2155
5361, 220905, 6088.104, 15.2153
5362, 224825, 6088.042, 15.2152
5363, 226765, 6087.981, 15.2150
5364, 227707, 6087.920, 15.2149
5365, 228520, 6087.859, 15.2147
5366, 228237, 6087.798, 15.2146
5367, 226103, 6087.737, 15.2144
5368, 223442, 6087.676, 15.2143
5369, 222144, 6087.614, 15.2141
5370, 222354, 6087.553, 15.2140
5371, 222851, 6087.492, 15.2138
5372, 223056, 6087.431, 15.2137
5373, 223601, 6087.370, 15.2135
5374, 225275, 6087.309, 15.2134
5375, 228173, 6087.248, 15.2132
5376, 231673, 6087.187, 15.2131
5377, 234572, 6087.125, 15.2129
5378, 235428, 6087.064, 15.2127
5379, 233433, 6087.003, 15.2126
5380, 229091, 6086.942, 15.2124
5381, 223726, 6086.881, 15.2123
5382, 218389, 6086.820, 15.2121
5383, 213600, 6086.759, 15.2120
5384, 210015, 6086.697, 15.2118
5385, 208614, 6086.636, 15.2117
5386, 209804, 6086.575, 15.2115
5387, 212654, 6086.514, 15.2114
5388, 215496, 6086.453, 15.2112
5389, 217251, 6086.392, 15.2111
5390, 217875, 6086.331, 15.2109
5391, 217713, 6086.270, 15.2108
5392, 216952, 6086.208, 15.2106
5393, 215782, 6086.147, 15.2105
5394, 214493, 6086.086, 15.2103
5395, 213231, 6086.025, 15.2102
5396, 212148, 6085.964, 15.2100
5397, 211866, 6085.903, 15.2098
5398, 212947, 6085.842, 15.2097
5399, 214652, 6085.780, 15.2095
5400, 215356, 6085.719, 15.2094
5401, 214999, 6085.658, 15.2092
5402, 215961, 6085.597, 15.2091
5403, 219922, 6085.536, 15.2089
5404, 224641, 6085.475, 15.2088
5405, 225843, 6085.414, 15.2086
5406, 222362, 6085.353, 15.2085
5407, 217539, 6085.291, 15.2083
5408, 215112, 6085.230, 15.2082
5409, 215437, 6085.169, 15.2080
5410, 216605, 6085.108, 15.2079
5411, 217692, 6085.047, 15.2077
5412, 219450, 6084.986, 15.2076
5413, 222591, 6084.925, 15.2074
5414, 226623, 6084.863, 15.2072
5415, 230121, 6084.802, 15.2071
5416, 231534, 6084.741, 15.2069
5417, 230176, 6084.680, 15.2068
5418, 226910, 6084.619, 15.2066
5419, 223395, 6084.558, 15.2065
5420, 220456, 6084.497, 15.2063
5421, 217953, 6084.436, 15.2062
5422, 216232, 6084.374, 15.2060
5423, 216190, 6084.313, 15.2059
5424, 217340, 6084.252, 15.2057
5425, 217491, 6084.191, 15.2056
5426, 215601, 6084.130, 15.2054
5427, 213621, 6084.069, 15.2053
5428, 214052, 6084.008, 15.2051
5429, 216748, 6083.946, 15.2050
5430, 219759, 6083.885, 15.2048
5431, 222361, 6083.824, 15.2047
5432, 225306, 6083.763, 15.2045
5433, 228559, 6083.702, 15.2043
5434, 230788, 6083.641, 15.2042
5435, 231129, 6083.580, 15.2040
5436, 229882, 6083.519, 15.2039
5437, 227499, 6083.457, 15.2037
5438, 224569, 6083.396, 15.2036
5439, 222843, 6083.335, 15.2034
5440, 224415, 6083.274, 15.2033
5441, 229109, 6083.213, 15.2031
5442, 233991, 6083.152, 15.2030
5443, 236216, 6083.091, 15.2028
5444, 235450, 6083.029, 15.2027
5445, 233231, 6082.968, 15.2025
5446, 231076, 6082.907, 15.2024
5447, 229819, 6082.846, 15.2022
5448, 229615, 6082.785, 15.2021
5449, 229601, 6082.724, 15.2019
5450, 228279, 6082.663, 15.2017
5451, 225143, 6082.602, 15.2016
5452, 221757, 6082.540, 15.2014
5453, 220640, 6082.479, 15.2013
5454, 223103, 6082.418, 15.2011
5455, 228246, 6082.357, 15.2010
5456, 233605, 6082.296, 15.2008
5457, 236704, 6082.235, 15.2007
5458, 236573, 6082.174, 15.2005
5459, 234139, 6082.112, 15.2004
5460, 230908, 6082.051, 15.2002
5461, 227262, 6081.990, 15.2001
5462, 222561, 6081.929, 15.1999
5463, 216885, 6081.868, 15.1998
5464, 211935, 6081.807, 15.1996
5465, 209758, 6081.746, 15.1995
5466, 210835, 6081.685, 15.1993
5467, 213639, 6081.623, 15.1992
5468, 216004, 6081.562, 15.1990
5469, 217059, 6081.501, 15.1988
5470, 218026, 6081.440, 15.1987
5471, 220858, 6081.379, 15.1985
5472, 225804, 6081.318, 15.1984
5473, 230844, 6081.257, 15.1982
5474, 233910, 6081.195, 15.1981
5475, 234878, 6081.134, 15.1979
5476, 234647, 6081.073, 15.1978
5477, 233349, 6081.012, 15.1976
5478, 231032, 6080.951, 15.1975
5479, 229434, 6080.890, 15.1973
5480, 230901, 6080.829, 15.1972
5481, 235220, 6080.768, 15.1970
5482, 239281, 6080.706, 15.1969
5483, 240423, 6080.645, 15.1967
5484, 238717, 6080.584, 15.1966
5485, 235529, 6080.523, 15.1964
5486, 231533, 6080.462, 15.1962
5487, 227135, 6080.401, 15.1961
5488, 223435, 6080.340, 15.1959
5489, 221487, 6080.279, 15.1958
5490, 221337, 6080.217, 15.1956
5491, 222547, 6080.156, 15.1955
5492, 224863, 6080.095, 15.1953
5493, 227764, 6080.034, 15.1952
5494, 230520, 6079.973, 15.1950
5495, 233348, 6079.912, 15.1949
5496, 237210, 6079.851, 15.1947
5497, 241541, 6079.789, 15.1946
5498, 243721, 6079.728, 15.1944
5499, 242201, 6079.667, 15.1943
5500, 238714, 6079.606, 15.1941
5501, 235621, 6079.545, 15.1940
5502, 232297, 6079.484, 15.1938
5503, 226601, 6079.423, 15.1937
5504, 219349, 6079.362, 15.1935
5505, 214573, 6079.300, 15.1933
5506, 214704, 6079.239, 15.1932
5507, 217554, 6079.178, 15.1930
5508, 219024, 6079.117, 15.1929
5509, 217418, 6079.056, 15.1927
5510, 214277, 6078.995, 15.1926
5511, 212164, 6078.934, 15.1924
5512, 212577, 6078.872, 15.1923
5513, 215282, 6078.811, 15.1921
5514, 218794, 6078.750, 15.1920
5515, 221777, 6078.689, 15.1918
5516, 224145, 6078.628, 15.1917
5517, 226192, 6078.567, 15.1915
5518, 226847, 6078.506, 15.1914
5519, 224286, 6078.445, 15.1912
5520, 218849, 6078.383, 15.1911
5521, 213940, 6078.322, 15.1909
5522, 212744, 6078.261, 15.1907
5523, 214859, 6078.200, 15.1906
5524, 217441, 6078.139, 15.1904
5525, 219026, 6078.078, 15.1903
5526, 220643, 6078.017, 15.1901
5527, 223251, 6077.955, 15.1900
5528, 225756, 6077.894, 15.1898
5529, 226362, 6077.833, 15.1897
5530, 224881, 6077.772, 15.1895
5531, 222751, 6077.711, 15.1894
5532, 221251, 6077.650, 15.1892
5533, 220589, 6077.589, 15.1891
5534, 220655, 6077.528, 15.1889
5535, 221719, 6077.466, 15.1888
5536, 223959, 6077.405, 15.1886
5537, 226701, 6077.344, 15.1885
5538, 228689, 6077.283, 15.1883
5539, 229074, 6077.222, 15.1882
5540, 227945, 6077.161, 15.1880
5541, 226061, 6077.100, 15.1878
5542, 224425, 6077.038, 15.1877
5543, 223976, 6076.977, 15.1875
5544, 225037, 6076.916, 15.1874
5545, 226786, 6076.855, 15.1872
5546, 227743, 6076.794, 15.1871
5547, 227241, 6076.733, 15.1869
5548, 226150, 6076.672, 15.1868
5549, 225684, 6076.611, 15.1866
5550, 225749, 6076.549, 15.1865
5551, 225119, 6076.488, 15.1863
5552, 223196, 6076.427, 15.1862
5553, 220904, 6076.366, 15.1860
5554, 219602, 6076.305, 15.1859
5555, 219654, 6076.244, 15.1857
5556, 220500, 6076.183, 15.1856
5557, 221706, 6076.121, 15.1854
5558, 223285, 6076.060, 15.1852
5559, 224995, 6075.999, 15.1851
5560, 225924, 6075.938, 15.1849
5561, 225249, 6075.877, 15.1848
5562, 223410, 6075.816, 15.1846
5563, 222162, 6075.755, 15.1845
5564, 222951, 6075.694, 15.1843
5565, 225049, 6075.632, 15.1842
5566, 225783, 6075.571, 15.1840
5567, 223238, 6075.510, 15.1839
5568, 218626, 6075.449, 15.1837
5569, 215272, 6075.388, 15.1836
5570, 215127, 6075.327, 15.1834
5571, 217142, 6075.266, 15.1833
5572, 219416, 6075.204, 15.1831
5573, 221816, 6075.143, 15.1830
5574, 225188, 6075.082, 15.1828
5575, 228697, 6075.021, 15.1827
5576, 229848, 6074.960, 15.1825
5577, 227635, 6074.899, 15.1823
5578, 224169, 6074.838, 15.1822
5579, 222207, 6074.777, 15.1820
5580, 222212, 6074.715, 15.1819
5581, 223054, 6074.654, 15.1817
5582, 224543, 6074.593, 15.1816
5583, 227381, 6074.532, 15.1814
5584, 230840, 6074.471, 15.1813
5585, 232534, 6074.410, 15.1811
5586, 231137, 6074.349, 15.1810
5587, 227945, 6074.287, 15.1808
5588, 225054, 6074.226, 15.1807
5589, 223278, 6074.165, 15.1805
5590, 222637, 6074.104, 15.1804
5591, 223430, 6074.043, 15.1802
5592, 225439, 6073.982, 15.1801
5593, 227217, 6073.921, 15.1799
5594, 227868, 6073.860, 15.1797
5595, 228827, 6073.798, 15.1796
5596, 231899, 6073.737, 15.1794
5597, 235828, 6073.676, 15.1793
5598, 236996, 6073.615, 15.1791
5599, 233981, 6073.554, 15.1790
5600, 229569, 6073.493, 15.1788
5601, 227336, 6073.432, 15.1787
5602, 227814, 6073.370, 15.1785
5603, 229136, 6073.309, 15.1784
5604, 230181, 6073.248, 15.1782
5605, 231533, 6073.187, 15.1781
5606, 233958, 6073.126, 15.1779
5607, 237225, 6073.065, 15.1778
5608, 240182, 6073.004, 15.1776
5609, 241079, 6072.943, 15.1775
5610, 238277, 6072.881, 15.1773
5611, 231766, 6072.820, 15.1772
5612, 223833, 6072.759, 15.1770
5613, 217296, 6072.698, 15.1768
5614, 213089, 6072.637, 15.1767
5615, 210226, 6072.576, 15.1765
5616, 207865, 6072.515, 15.1764
5617, 206466, 6072.453, 15.1762
5618, 206901, 6072.392, 15.1761
5619, 209191, 6072.331, 15.1759
5620, 212212, 6072.270, 15.1758
5621, 214219, 6072.209, 15.1756
5622, 214054, 6072.148, 15.1755
5623, 212613, 6072.087, 15.1753
5624, 212665, 6072.026, 15.1752
5625, 216007, 6071.964, 15.1750
5626, 220895, 6071.903, 15.1749
5627, 223614, 6071.842, 15.1747
5628, 222939, 6071.781, 15.1746
5629, 221760, 6071.720, 15.1744
5630, 223600, 6071.659, 15.1742
5631, 228469, 6071.598, 15.1741
5632, 232963, 6071.536, 15.1739
5633, 233775, 6071.475, 15.1738
5634, 230267, 6071.414, 15.1736
5635, 224176, 6071.353, 15.1735
5636, 217927, 6071.292, 15.1733
5637, 213295, 6071.231, 15.1732
5638, 210905, 6071.170, 15.1730
5639, 210542, 6071.109, 15.1729
5640, 211815, 6071.047, 15.1727
5641, 214304, 6070.986, 15.1726
5642, 217023, 6070.925, 15.1724
5643, 218327, 6070.864, 15.1723
5644, 216929, 6070.803, 15.1721
5645, 213015, 6070.742, 15.1720
5646, 208227, 6070.681, 15.1718
5647, 204764, 6070.619, 15.1717
5648, 204303, 6070.558, 15.1715
5649, 206959, 6070.497, 15.1713
5650, 210782, 6070.436, 15.1712
5651, 213043, 6070.375, 15.1710
5652, 212806, 6070.314, 15.1709
5653, 211800, 6070.253, 15.1707
5654, 212051, 6070.192, 15.1706
5655, 213229, 6070.130, 15.1704
5656, 213480, 6070.069, 15.1703
5657, 212421, 6070.008, 15.1701
5658, 211714, 6069.947, 15.1700
5659, 212365, 6069.886, 15.1698
5660, 212927, 6069.825, 15.1697
5661, 211340, 6069.764, 15.1695
5662, 207679, 6069.702, 15.1694
5663, 204146, 6069.641, 15.1692
5664, 202868, 6069.580, 15.1691
5665, 204530, 6069.519, 15.1689
5666, 208639, 6069.458, 15.1687
5667, 214054, 6069.397, 15.1686
5668, 219357, 6069.336, 15.1684
5669, 223569, 6069.275, 15.1683
5670, 226646, 6069.213, 15.1681
5671, 228835, 6069.152, 15.1680
5672, 229748, 6069.091, 15.1678
5673, 228771, 6069.030, 15.1677
5674, 226196, 6068.969, 15.1675
5675, 223135, 6068.908, 15.1674
5676, 220327, 6068.847, 15.1672
5677, 217826, 6068.786, 15.1671
5678, 215852, 6068.724, 15.1669
5679, 214970, 6068.663, 15.1668
5680, 215232, 6068.602, 15.1666
5681, 216037, 6068.541, 15.1665
5682, 217075, 6068.480, 15.1663
5683, 218414, 6068.419, 15.1662
5684, 219411, 6068.358, 15.1660
5685, 218887, 6068.296, 15.1658
5686, 217141, 6068.235, 15.1657
5687, 216395, 6068.174, 15.1655
5688, 217901, 6068.113, 15.1654
5689, 219633, 6068.052, 15.1652
5690, 218518, 6067.991, 15.1651
5691, 214363, 6067.930, 15.1649
5692, 209795, 6067.869, 15.1648
5693, 206717, 6067.807, 15.1646
5694, 204932, 6067.746, 15.1645
5695, 204379, 6067.685, 15.1643
5696, 206261, 6067.624, 15.1642
5697, 210797, 6067.563, 15.1640
5698, 215688, 6067.502, 15.1639
5699, 218516, 6067.441, 15.1637
5700, 219570, 6067.379, 15.1636
5701, 220717, 6067.318, 15.1634
5702, 222373, 6067.257, 15.1632
5703, 223405, 6067.196, 15.1631
5704, 223564, 6067.135, 15.1629
5705, 224081, 6067.074, 15.1628
5706, 225679, 6067.013, 15.1626
5707, 227680, 6066.952, 15.1625
5708, 229527, 6066.890, 15.1623
5709, 231645, 6066.829, 15.1622
5710, 233965, 6066.768, 15.1620
5711, 234878, 6066.707, 15.1619
5712, 232935, 6066.646, 15.1617
5713, 228999, 6066.585, 15.1616
5714, 225468, 6066.524, 15.1614
5715, 223647, 6066.462, 15.1613
5716, 222906, 6066.401, 15.1611
5717, 222307, 6066.340, 15.1610
5718, 221796, 6066.279, 15.1608
5719, 221341, 6066.218, 15.1606
5720, 219910, 6066.157, 15.1605
5721, 216327, 6066.096, 15.1603
5722, 210941, 6066.035, 15.1602
5723, 205727, 6065.973, 15.1600
5724, 202707, 6065.912, 15.1599
5725, 202614, 6065.851, 15.1597
5726, 204810, 6065.790, 15.1596
5727, 207771, 6065.729, 15.1594
5728, 209706, 6065.668, 15.1593
5729, 209802, 6065.607, 15.1591
5730, 209453, 6065.545, 15.1590
5731, 211427, 6065.484, 15.1588
5732, 216784, 6065.423, 15.1587
5733, 222986, 6065.362, 15.1585
5734, 226094, 6065.301, 15.1584
5735, 224802, 6065.240, 15.1582
5736, 221439, 6065.179, 15.1581
5737, 219169, 6065.118, 15.1579
5738, 219389, 6065.056, 15.1577
5739, 221902, 6064.995, 15.1576
5740, 225859, 6064.934, 15.1574
5741, 229463, 6064.873, 15.1573
5742, 230171, 6064.812, 15.1571
5743, 227132, 6064.751, 15.1570
5744, 223094, 6064.690, 15.1568
5745, 222086, 6064.628, 15.1567
5746, 224877, 6064.567, 15.1565
5747, 228113, 6064.506, 15.1564
5748, 228545, 6064.445, 15.1562
5749, 226841, 6064.384, 15.1561
5750, 226069, 6064.323, 15.1559
5751, 227201, 6064.262, 15.1558
5752, 227691, 6064.201, 15.1556
5753, 224682, 6064.139, 15.1555
5754, 218495, 6064.078, 15.1553
5755, 212228, 6064.017, 15.1551
5756, 208460, 6063.956, 15.1550
5757, 207220, 6063.895, 15.1548
5758, 207038, 6063.834, 15.1547
5759, 207053, 6063.773, 15.1545
5760, 207509, 6063.711, 15.1544
5761, 208737, 6063.650, 15.1542
5762, 210524, 6063.589, 15.1541
5763, 212571, 6063.528, 15.1539
5764, 214905, 6063.467, 15.1538
5765, 217465, 6063.406, 15.1536
5766, 219718, 6063.345, 15.1535
5767, 221199, 6063.284, 15.1533
5768, 222319, 6063.222, 15.1532
5769, 224119, 6063.161, 15.1530
5770, 226898, 6063.100, 15.1529
5771, 229229, 6063.039, 15.1527
5772, 228832, 6062.978, 15.1526
5773, 224946, 6062.917, 15.1524
5774, 219723, 6062.856, 15.1522
5775, 216557, 6062.794, 15.1521
5776, 216632, 6062.733, 15.1519
5777, 217823, 6062.672, 15.1518
5778, 217600, 6062.611, 15.1516
5779, 216111, 6062.550, 15.1515
5780, 215170, 6062.489, 15.1513
5781, 214948, 6062.428, 15.1512
5782, 213835, 6062.367, 15.1510
5783, 211716, 6062.305, 15.1509
5784, 211009, 6062.244, 15.1507
5785, 213178, 6062.183, 15.1506
5786, 216074, 6062.122, 15.1504
5787, 216611, 6062.061, 15.1503
5788, 214946, 6062.000, 15.1501
5789, 214081, 6061.939, 15.1500
5790, 215961, 6061.877, 15.1498
5791, 219845, 6061.816, 15.1496
5792, 224003, 6061.755, 15.1495
5793, 226899, 6061.694, 15.1493
5794, 226874, 6061.633, 15.1492
5795, 223058, 6061.572, 15.1490
5796, 217315, 6061.511, 15.1489
5797, 213356, 6061.450, 15.1487
5798, 212960, 6061.388, 15.1486
5799, 214453, 6061.327, 15.1484
5800, 215690, 6061.266, 15.1483
5801, 216830, 6061.205, 15.1481
5802, 218896, 6061.144, 15.1480
5803, 221107, 6061.083, 15.1478
5804, 221524, 6061.022, 15.1477
5805, 219739, 6060.960, 15.1475
5806, 217455, 6060.899, 15.1474
5807, 216659, 6060.838, 15.1472
5808, 218224, 6060.777, 15.1471
5809, 221635, 6060.716, 15.1469
5810, 224821, 6060.655, 15.1467
5811, 224889, 6060.594, 15.1466
5812, 220833, 6060.533, 15.1464
5813, 215499, 6060.471, 15.1463
5814, 213100, 6060.410, 15.1461
5815, 214355, 6060.349, 15.1460
5816, 215574, 6060.288, 15.1458
5817, 213187, 6060.227, 15.1457
5818, 207831, 6060.166, 15.1455
5819, 203082, 6060.105, 15.1454
5820, 201374, 6060.043, 15.1452
5821, 202474, 6059.982, 15.1451
5822, 204991, 6059.921, 15.1449
5823, 207577, 6059.860, 15.1448
5824, 208871, 6059.799, 15.1446
5825, 208147, 6059.738, 15.1445
5826, 206627, 6059.677, 15.1443
5827, 206794, 6059.616, 15.1441
5828, 209486, 6059.554, 15.1440
5829, 212593, 6059.493, 15.1438
5830, 213658, 6059.432, 15.1437
5831, 213029, 6059.371, 15.1435
5832, 213141, 6059.310, 15.1434
5833, 215084, 6059.249, 15.1432
5834, 217401, 6059.188, 15.1431
5835, 218442, 6059.126, 15.1429
5836, 218392, 6059.065, 15.1428
5837, 218201, 6059.004, 15.1426
5838, 217599, 6058.943, 15.1425
5839, 215355, 6058.882, 15.1423
5840, 211056, 6058.821, 15.1422
5841, 205766, 6058.760, 15.1420
5842, 201214, 6058.699, 15.1419
5843, 199018, 6058.637, 15.1417
5844, 200200, 6058.576, 15.1416
5845, 204370, 6058.515, 15.1414
5846, 209512, 6058.454, 15.1412
5847, 213548, 6058.393, 15.1411
5848, 216332, 6058.332, 15.1409
5849, 219396, 6058.271, 15.1408
5850, 223690, 6058.210, 15.1406
5851, 228283, 6058.148, 15.1405
5852, 231410, 6058.087, 15.1403
5853, 232091, 6058.026, 15.1402
5854, 230678, 6057.965, 15.1400
5855, 228509, 6057.904, 15.1399
5856, 227169, 6057.843, 15.1397
5857, 227162, 6057.782, 15.1396
5858, 226910, 6057.720, 15.1394
5859, 223787, 6057.659, 15.1393
5860, 216869, 6057.598, 15.1391
5861, 208460, 6057.537, 15.1390
5862, 202576, 6057.476, 15.1388
5863, 201986, 6057.415, 15.1386
5864, 206530, 6057.354, 15.1385
5865, 213631, 6057.293, 15.1383
5866, 220159, 6057.231, 15.1382
5867, 224299, 6057.170, 15.1380
5868, 226024, 6057.109, 15.1379
5869, 225904, 6057.048, 15.1377
5870, 224075, 6056.987, 15.1376
5871, 220983, 6056.926, 15.1374
5872, 218394, 6056.865, 15.1373
5873, 218020, 6056.803, 15.1371
5874, 218965, 6056.742, 15.1370
5875, 218172, 6056.681, 15.1368
5876, 214228, 6056.620, 15.1367
5877, 209534, 6056.559, 15.1365
5878, 207754, 6056.498, 15.1364
5879, 210097, 6056.437, 15.1362
5880, 215002, 6056.376, 15.1361
5881, 220366, 6056.314, 15.1359
5882, 224737, 6056.253, 15.1357
5883, 227228, 6056.192, 15.1356
5884, 228113, 6056.131, 15.1354
5885, 229339, 6056.070, 15.1353
5886, 232746, 6056.009, 15.1351
5887, 237406, 6055.948, 15.1350
5888, 240079, 6055.886, 15.1348
5889, 238975, 6055.825, 15.1347
5890, 236241, 6055.764, 15.1345
5891, 235990, 6055.703, 15.1344
5892, 240154, 6055.642, 15.1342
5893, 246562, 6055.581, 15.1341
5894, 250750, 6055.520, 15.1339
5895, 249535, 6055.459, 15.1338
5896, 243386, 6055.397, 15.1336
5897, 235787, 6055.336, 15.1335
5898, 230249, 6055.275, 15.1333
5899, 227651, 6055.214, 15.1331
5900, 226156, 6055.153, 15.1330
5901, 223422, 6055.092, 15.1328
5902, 218964, 6055.031, 15.1327
5903, 214873, 6054.969, 15.1325
5904, 214287, 6054.908, 15.1324
5905, 218323, 6054.847, 15.1322
5906, 224054, 6054.786, 15.1321
5907, 226422, 6054.725, 15.1319
5908, 223149, 6054.664, 15.1318
5909, 217302, 6054.603, 15.1316
5910, 214109, 6054.542, 15.1315
5911, 215694, 6054.480, 15.1313
5912, 220035, 6054.419, 15.1312
5913, 224462, 6054.358, 15.1310
5914, 228313, 6054.297, 15.1309
5915, 231762, 6054.236, 15.1307
5916, 233899, 6054.175, 15.1306
5917, 233436, 6054.114, 15.1304
5918, 230641, 6054.052, 15.1302
5919, 227222, 6053.991, 15.1301
5920, 224260, 6053.930, 15.1299
5921, 221146, 6053.869, 15.1298
5922, 216989, 6053.808, 15.1296
5923, 212567, 6053.747, 15.1295
5924, 210225, 6053.686, 15.1293
5925, 211605, 6053.625, 15.1292
5926, 215861, 6053.563, 15.1290
5927, 220531, 6053.502, 15.1289
5928, 223905, 6053.441, 15.1287
5929, 225816, 6053.380, 15.1286
5930, 226272, 6053.319, 15.1284
5931, 224701, 6053.258, 15.1283
5932, 221215, 6053.197, 15.1281
5933, 217287, 6053.135, 15.1280
5934, 213885, 6053.074, 15.1278
5935, 209887, 6053.013, 15.1276
5936, 204054, 6052.952, 15.1275
5937, 198129, 6052.891, 15.1273
5938, 196015, 6052.830, 15.1272
5939, 199635, 6052.769, 15.1270
5940, 207081, 6052.708, 15.1269
5941, 215063, 6052.646, 15.1267
5942, 221564, 6052.585, 15.1266
5943, 225717, 6052.524, 15.1264
5944, 227038, 6052.463, 15.1263
5945, 226039, 6052.402, 15.1261
5946, 224489, 6052.341, 15.1260
5947, 223843, 6052.280, 15.1258
5948, 224055, 6052.218, 15.1257
5949, 224515, 6052.157, 15.1255
5950, 225115, 6052.096, 15.1254
5951, 225607, 6052.035, 15.1252
5952, 225182, 6051.974, 15.1251
5953, 223816, 6051.913, 15.1249
5954, 223022, 6051.852, 15.1247
5955, 223997, 6051.791, 15.1246
5956, 225966, 6051.729, 15.1244
5957, 227786, 6051.668, 15.1243
5958, 230162, 6051.607, 15.1241
5959, 234361, 6051.546, 15.1240
5960, 239252, 6051.485, 15.1238
5961, 241827, 6051.424, 15.1237
5962, 240911, 6051.363, 15.1235
5963, 238547, 6051.301, 15.1234
5964, 237108, 6051.240, 15.1232
5965, 236629, 6051.179, 15.1231
5966, 235729, 6051.118, 15.1229
5967, 233880, 6051.057, 15.1228
5968, 231711, 6050.996, 15.1226
5969, 229846, 6050.935, 15.1225
5970, 228338, 6050.874, 15.1223
5971, 226796, 6050.812, 15.1221
5972, 224508, 6050.751, 15.1220
5973, 220985, 6050.690, 15.1218
5974, 216826, 6050.629, 15.1217
5975, 213360, 6050.568, 15.1215
5976, 210968, 6050.507, 15.1214
5977, 208639, 6050.446, 15.1212
5978, 206040, 6050.384, 15.1211
5979, 205115, 6050.323, 15.1209
5980, 208169, 6050.262, 15.1208
5981, 214440, 6050.201, 15.1206
5982, 219992, 6050.140, 15.1205
5983, 221648, 6050.079, 15.1203
5984, 220285, 6050.018, 15.1202
5985, 219609, 6049.957, 15.1200
5986, 222159, 6049.895, 15.1199
5987, 227112, 6049.834, 15.1197
5988, 231736, 6049.773, 15.1196
5989, 234111, 6049.712, 15.1194
5990, 234191, 6049.651, 15.1192
5991, 232973, 6049.590, 15.1191
5992, 231547, 6049.529, 15.1189
5993, 230991, 6049.467, 15.1188
5994, 232307, 6049.406, 15.1186
5995, 235677, 6049.345, 15.1185
5996, 239907, 6049.284, 15.1183
5997, 243139, 6049.223, 15.1182
5998, 244295, 6049.162, 15.1180
5999, 243642, 6049.101, 15.1179
6000, 241997, 6049.040, 15.1177
6001, 239808, 6048.978, 15.1176
6002, 237078, 6048.917, 15.1174
6003, 233877, 6048.856, 15.1173
6004, 230633, 6048.795, 15.1171
6005, 227945, 6048.734, 15.1170
6006, 226156, 6048.673, 15.1168
6007, 225020, 6048.612, 15.1166
6008, 223863, 6048.550, 15.1165
6009, 222249, 6048.489, 15.1163
6010, 220525, 6048.428, 15.1162
6011, 219543, 6048.367, 15.1160
6012, 219899, 6048.306, 15.1159
6013, 221560, 6048.245, 15.1157
6014, 223994, 6048.184, 15.1156
6015, 226309, 6048.123, 15.1154
6016, 227450, 6048.061, 15.1153
6017, 226850, 6048.000, 15.1151
6018, 225069, 6047.939, 15.1150
6019, 223319, 6047.878, 15.1148
6020, 222073, 6047.817, 15.1147
6021, 220520, 6047.756, 15.1145
6022, 217778, 6047.695, 15.1144
6023, 214465, 6047.633, 15.1142
6024, 212556, 6047.572, 15.1141
6025, 213419, 6047.511, 15.1139
6026, 216213, 6047.450, 15.1137
6027, 218672, 6047.389, 15.1136
6028, 219701, 6047.328, 15.1134
6029, 220699, 6047.267, 15.1133
6030, 223506, 6047.206, 15.1131
6031, 227290, 6047.144, 15.1130
6032, 228839, 6047.083, 15.1128
6033, 226583, 6047.022, 15.1127
6034, 222906, 6046.961, 15.1125
6035, 221117, 6046.900, 15.1124
6036, 221241, 6046.839, 15.1122
6037, 221007, 6046.778, 15.1121
6038, 220289, 6046.717, 15.1119
6039, 221502, 6046.655, 15.1118
6040, 224806, 6046.594, 15.1116
6041, 226083, 6046.533, 15.1115
6042, 221960, 6046.472, 15.1113
6043, 214836, 6046.411, 15.1111
6044, 210016, 6046.350, 15.1110
6045, 208884, 6046.289, 15.1108
6046, 207902, 6046.227, 15.1107
6047, 204129, 6046.166, 15.1105
6048, 198814, 6046.105, 15.1104
6049, 194963, 6046.044, 15.1102
6050, 194027, 6045.983, 15.1101
6051, 196026, 6045.922, 15.1099
6052, 200432, 6045.861, 15.1098
6053, 205279, 6045.800, 15.1096
6054, 207427, 6045.738, 15.1095
6055, 205912, 6045.677, 15.1093
6056, 203833, 6045.616, 15.1092
6057, 204815, 6045.555, 15.1090
6058, 208463, 6045.494, 15.1089
6059, 211388, 6045.433, 15.1087
6060, 212081, 6045.372, 15.1086
6061, 212350, 6045.310, 15.1084
6062, 213965, 6045.249, 15.1082
6063, 216301, 6045.188, 15.1081
6064, 217958, 6045.127, 15.1079
6065, 218711, 6045.066, 15.1078
6066, 218828, 6045.005, 15.1076
6067, 218052, 6044.944, 15.1075
6068, 216459, 6044.883, 15.1073
6069, 215198, 6044.821, 15.1072
6070, 215169, 6044.760, 15.1070
6071, 215884, 6044.699, 15.1069
6072, 216632, 6044.638, 15.1067
6073, 217824, 6044.577, 15.1066
6074, 219887, 6044.516, 15.1064
6075, 221705, 6044.455, 15.1063
6076, 221835, 6044.393, 15.1061
6077, 220879, 6044.332, 15.1060
6078, 221064, 6044.271, 15.1058
6079, 223422, 6044.210, 15.1056
6080, 226818, 6044.149, 15.1055
6081, 229939, 6044.088, 15.1053
6082, 232650, 6044.027, 15.1052
6083, 234782, 6043.966, 15.1050
6084, 235074, 6043.904, 15.1049
6085, 232617, 6043.843, 15.1047
6086, 228744, 6043.782, 15.1046
6087, 226187, 6043.721, 15.1044
6088, 226312, 6043.660, 15.1043
6089, 227813, 6043.599, 15.1041
6090, 228026, 6043.538, 15.1040
6091, 225150, 6043.476, 15.1038
6092, 219483, 6043.415, 15.1037
6093, 213198, 6043.354, 15.1035
6094, 208848, 6043.293, 15.1034
6095, 207444, 6043.232, 15.1032
6096, 207737, 6043.171, 15.1031
6097, 207646, 6043.110, 15.1029
6098, 206340, 6043.049, 15.1027
6099, 204568, 6042.987, 15.1026
6100, 203102, 6042.926, 15.1024
6101, 201578, 6042.865, 15.1023
6102, 199336, 6042.804, 15.1021
6103, 196970, 6042.743, 15.1020
6104, 196312, 6042.682, 15.1018
6105, 198535, 6042.621, 15.1017
6106, 202438, 6042.559, 15.1015
6107, 204954, 6042.498, 15.1014
6108, 203748, 6042.437, 15.1012
6109, 199499, 6042.376, 15.1011
6110, 195597, 6042.315, 15.1009
6111, 195434, 6042.254, 15.1008
6112, 199812, 6042.193, 15.1006
6113, 206781, 6042.132, 15.1005
6114, 213598, 6042.070, 15.1003
6115, 218579, 6042.009, 15.1001
6116, 221395, 6041.948, 15.1000
6117, 222338, 6041.887, 15.0998
6118, 221764, 6041.826, 15.0997
6119, 220081, 6041.765, 15.0995
6120, 217862, 6041.704, 15.0994
6121, 215810, 6041.642, 15.0992
6122, 214627, 6041.581, 15.0991
6123, 214774, 6041.520, 15.0989
6124, 216198, 6041.459, 15.0988
6125, 218392, 6041.398, 15.0986
6126, 220919, 6041.337, 15.0985
6127, 223726, 6041.276, 15.0983
6128, 226513, 6041.215, 15.0982
6129, 227846, 6041.153, 15.0980
6130, 225701, 6041.092, 15.0979
6131, 219654, 6041.031, 15.0977
6132, 212191, 6040.970, 15.0976
6133, 206863, 6040.909, 15.0974
6134, 204895, 6040.848, 15.0972
6135, 204407, 6040.787, 15.0971
6136, 203355, 6040.725, 15.0969
6137, 202290, 6040.664, 15.0968
6138, 203266, 6040.603, 15.0966
6139, 206574, 6040.542, 15.0965
6140, 210057, 6040.481, 15.0963
6141, 211807, 6040.420, 15.0962
6142, 212297, 6040.359, 15.0960
6143, 213199, 6040.298, 15.0959
6144, 215103, 6040.236, 15.0957
6145, 217383, 6040.175, 15.0956
6146, 219650, 6040.114, 15.0954
6147, 222117, 6040.053, 15.0953
6148, 224626, 6039.992, 15.0951
6149, 226328, 6039.931, 15.0950
6150, 226590, 6039.870, 15.0948
6151, 225551, 6039.808, 15.0946
6152, 223708, 6039.747, 15.0945
6153, 221638, 6039.686, 15.0943
6154, 220249, 6039.625, 15.0942
6155, 220425, 6039.564, 15.0940
6156, 221978, 6039.503, 15.0939
6157, 223633, 6039.442, 15.0937
6158, 224576, 6039.381, 15.0936
6159, 225339, 6039.319, 15.0934
6160, 226482, 6039.258, 15.0933
6161, 227136, 6039.197, 15.0931
6162, 226025, 6039.136, 15.0930
6163, 223678, 6039.075, 15.0928
6164, 222306, 6039.014, 15.0927
6165, 223123, 6038.953, 15.0925
6166, 224860, 6038.891, 15.0924
6167, 225544, 6038.830, 15.0922
6168, 224980, 6038.769, 15.0921
6169, 224647, 6038.708, 15.0919
6170, 225607, 6038.647, 15.0917
6171, 227377, 6038.586, 15.0916
6172, 228683, 6038.525, 15.0914
6173, 228567, 6038.464, 15.0913
6174, 226807, 6038.402, 15.0911
6175, 223905, 6038.341, 15.0910
6176, 220659, 6038.280, 15.0908
6177, 217179, 6038.219, 15.0907
6178, 212473, 6038.158, 15.0905
6179, 205806, 6038.097, 15.0904
6180, 198455, 6038.036, 15.0902
6181, 193086, 6037.974, 15.0901
6182, 191066, 6037.913, 15.0899
6183, 191497, 6037.852, 15.0898
6184, 193395, 6037.791, 15.0896
6185, 197492, 6037.730, 15.0895
6186, 204491, 6037.669, 15.0893
6187, 212328, 6037.608, 15.0891
6188, 217103, 6037.547, 15.0890
6189, 216967, 6037.485, 15.0888
6190, 213747, 6037.424, 15.0887
6191, 210439, 6037.363, 15.0885
6192, 208440, 6037.302, 15.0884
6193, 207937, 6037.241, 15.0882
6194, 209543, 6037.180, 15.0881
6195, 213983, 6037.119, 15.0879
6196, 220566, 6037.057, 15.0878
6197, 227275, 6036.996, 15.0876
6198, 232563, 6036.935, 15.0875
6199, 236315, 6036.874, 15.0873
6200, 239069, 6036.813, 15.0872
6201, 241093, 6036.752, 15.0870
6202, 242402, 6036.691, 15.0869
6203, 243009, 6036.630, 15.0867
6204, 242791, 6036.568, 15.0866
6205, 241564, 6036.507, 15.0864
6206, 239594, 6036.446, 15.0862
6207, 237723, 6036.385, 15.0861
6208, 236698, 6036.324, 15.0859
6209, 236541, 6036.263, 15.0858
6210, 236680, 6036.202, 15.0856
6211, 236413, 6036.140, 15.0855
6212, 235090, 6036.079, 15.0853
6213, 232335, 6036.018, 15.0852
6214, 228604, 6035.957, 15.0850
6215, 225401, 6035.896, 15.0849
6216, 224197, 6035.835, 15.0847
6217, 224835, 6035.774, 15.0846
6218, 225507, 6035.713, 15.0844
6219, 224930, 6035.651, 15.0843
6220, 224308, 6035.590, 15.0841
6221, 226179, 6035.529, 15.0840
6222, 231050, 6035.468, 15.0838
6223, 236229, 6035.407, 15.0836
6224, 238946, 6035.346, 15.0835
6225, 239871, 6035.285, 15.0833
6226, 242029, 6035.224, 15.0832
6227, 246476, 6035.162, 15.0830
6228, 251021, 6035.101, 15.0829
6229, 253841, 6035.040, 15.0827
6230, 256189, 6034.979, 15.0826
6231, 259718, 6034.918, 15.0824
6232, 262518, 6034.857, 15.0823
6233, 260546, 6034.796, 15.0821
6234, 253003, 6034.734, 15.0820
6235, 244038, 6034.673, 15.0818
6236, 238414, 6034.612, 15.0817
6237, 237203, 6034.551, 15.0815
6238, 238383, 6034.490, 15.0814
6239, 239619, 6034.429, 15.0812
6240, 238851, 6034.368, 15.0810
6241, 233880, 6034.307, 15.0809
6242, 224103, 6034.245, 15.0807
6243, 212747, 6034.184, 15.0806
6244, 205323, 6034.123, 15.0804
6245, 204971, 6034.062, 15.0803
6246, 210104, 6034.001, 15.0801
6247, 216720, 6033.940, 15.0800
6248, 221899, 6033.879, 15.0798
6249, 224731, 6033.817, 15.0797
6250, 225375, 6033.756, 15.0795
6251, 224601, 6033.695, 15.0794
6252, 223704, 6033.634, 15.0792
6253, 223628, 6033.573, 15.0791
6254, 224027, 6033.512, 15.0789
6255, 223911, 6033.451, 15.0788
6256, 223262, 6033.390, 15.0786
6257, 223330, 6033.328, 15.0785
6258, 225058, 6033.267, 15.0783
6259, 227664, 6033.206, 15.0781
6260, 229113, 6033.145, 15.0780
6261, 227826, 6033.084, 15.0778
6262, 223922, 6033.023, 15.0777
6263, 219140, 6032.962, 15.0775
6264, 215694, 6032.900, 15.0774
6265, 214673, 6032.839, 15.0772
6266, 215061, 6032.778, 15.0771
6267, 214541, 6032.717, 15.0769
6268, 211846, 6032.656, 15.0768
6269, 208336, 6032.595, 15.0766
6270, 206746, 6032.534, 15.0765
6271, 208272, 6032.473, 15.0763
6272, 211296, 6032.411, 15.0762
6273, 213077, 6032.350, 15.0760
6274, 212210, 6032.289, 15.0759
6275, 209264, 6032.228, 15.0757
6276, 205870, 6032.167, 15.0755
6277, 203906, 6032.106, 15.0754
6278, 205012, 6032.045, 15.0752
6279, 209619, 6031.983, 15.0751
6280, 216155, 6031.922, 15.0749
6281, 221854, 6031.861, 15.0748
6282, 224772, 6031.800, 15.0746
6283, 224843, 6031.739, 15.0745
6284, 223188, 6031.678, 15.0743
6285, 221163, 6031.617, 15.0742
6286, 220131, 6031.556, 15.0740
6287, 221061, 6031.494, 15.0739
6288, 223612, 6031.433, 15.0737
6289, 226159, 6031.372, 15.0736
6290, 227470, 6031.311, 15.0734
6291, 228007, 6031.250, 15.0733
6292, 228920, 6031.189, 15.0731
6293, 230185, 6031.128, 15.0730
6294, 230664, 6031.066, 15.0728
6295, 229931, 6031.005, 15.0726
6296, 229072, 6030.944, 15.0725
6297, 229316, 6030.883, 15.0723
6298, 230575, 6030.822, 15.0722
6299, 231819, 6030.761, 15.0720
6300, 232384, 6030.700, 15.0719
6301, 232243, 6030.639, 15.0717
6302, 231196, 6030.577, 15.0716
6303, 228598, 6030.516, 15.0714
6304, 224313, 6030.455, 15.0713
6305, 219544, 6030.394, 15.0711
6306, 216111, 6030.333, 15.0710
6307, 214883, 6030.272, 15.0708
6308, 215449, 6030.211, 15.0707
6309, 217541, 6030.149, 15.0705
6310, 221881, 6030.088, 15.0704
6311, 228535, 6030.027, 15.0702
6312, 234791, 6029.966, 15.0700
6313, 236445, 6029.905, 15.0699
6314, 232182, 6029.844, 15.0697
6315, 225665, 6029.783, 15.0696
6316, 221924, 6029.722, 15.0694
6317, 222168, 6029.660, 15.0693
6318, 223486, 6029.599, 15.0691
6319, 223316, 6029.538, 15.0690
6320, 222317, 6029.477, 15.0688
6321, 222263, 6029.416, 15.0687
6322, 222936, 6029.355, 15.0685
6323, 222703, 6029.294, 15.0684
6324, 221379, 6029.232, 15.0682
6325, 220779, 6029.171, 15.0681
6326, 222274, 6029.110, 15.0679
6327, 225070, 6029.049, 15.0678
6328, 227432, 6028.988, 15.0676
6329, 228840, 6028.927, 15.0675
6330, 230297, 6028.866, 15.0673
6331, 232796, 6028.805, 15.0671
6332, 235893, 6028.743, 15.0670
6333, 237713, 6028.682, 15.0668
6334, 236324, 6028.621, 15.0667
6335, 231451, 6028.560, 15.0665
6336, 225017, 6028.499, 15.0664
6337, 219715, 6028.438, 15.0662
6338, 216870, 6028.377, 15.0661
6339, 215884, 6028.315, 15.0659
6340, 215604, 6028.254, 15.0658
6341, 215531, 6028.193, 15.0656
6342, 215381, 6028.132, 15.0655
6343, 214409, 6028.071, 15.0653
6344, 212175, 6028.010, 15.0652
6345, 209706, 6027.949, 15.0650
6346, 208810, 6027.888, 15.0649
6347, 210054, 6027.826, 15.0647
6348, 212252, 6027.765, 15.0645
6349, 214093, 6027.704, 15.0644
6350, 215371, 6027.643, 15.0642
6351, 216267, 6027.582, 15.0641
6352, 216450, 6027.521, 15.0639
6353, 215807, 6027.460, 15.0638
6354, 215352, 6027.398, 15.0636
6355, 216309, 6027.337, 15.0635
6356, 218577, 6027.276, 15.0633
6357, 220998, 6027.215, 15.0632
6358, 222890, 6027.154, 15.0630
6359, 224252, 6027.093, 15.0629
6360, 224687, 6027.032, 15.0627
6361, 223409, 6026.971, 15.0626
6362, 220600, 6026.909, 15.0624
6363, 217701, 6026.848, 15.0623
6364, 215967, 6026.787, 15.0621
6365, 215594, 6026.726, 15.0620
6366, 216407, 6026.665, 15.0618
6367, 218112, 6026.604, 15.0616
6368, 219429, 6026.543, 15.0615
6369, 218522, 6026.481, 15.0613
6370, 215400, 6026.420, 15.0612
6371, 212656, 6026.359, 15.0610
6372, 212375, 6026.298, 15.0609
6373, 213292, 6026.237, 15.0607
6374, 212712, 6026.176, 15.0606
6375, 210608, 6026.115, 15.0604
6376, 209771, 6026.054, 15.0603
6377, 211933, 6025.992, 15.0601
6378, 215738, 6025.931, 15.0600
6379, 218978, 6025.870, 15.0598
6380, 221031, 6025.809, 15.0597
6381, 222262, 6025.748, 15.0595
6382, 222687, 6025.687, 15.0594
6383, 222537, 6025.626, 15.0592
6384, 223001, 6025.564, 15.0590
6385, 224876, 6025.503, 15.0589
6386, 227020, 6025.442, 15.0587
6387, 227507, 6025.381, 15.0586
6388, 226139, 6025.320, 15.0584
6389, 224711, 6025.259, 15.0583
6390, 224770, 6025.198, 15.0581
6391, 225965, 6025.137, 15.0580
6392, 226736, 6025.075, 15.0578
6393, 226004, 6025.014, 15.0577
6394, 224081, 6024.953, 15.0575
6395, 222429, 6024.892, 15.0574
6396, 222489, 6024.831, 15.0572
6397, 224234, 6024.770, 15.0571
6398, 225897, 6024.709, 15.0569
6399, 225717, 6024.648, 15.0568
6400, 224020, 6024.586, 15.0566
6401, 222976, 6024.525, 15.0565
6402, 224113, 6024.464, 15.0563
6403, 226617, 6024.403, 15.0561
6404, 228450, 6024.342, 15.0560
6405, 228769, 6024.281, 15.0558
6406, 228669, 6024.220, 15.0557
6407, 229549, 6024.158, 15.0555
6408, 231313, 6024.097, 15.0554
6409, 232596, 6024.036, 15.0552
6410, 232608, 6023.975, 15.0551
6411, 232093, 6023.914, 15.0549
6412, 232098, 6023.853, 15.0548
6413, 232199, 6023.792, 15.0546
6414, 230672, 6023.731, 15.0545
6415, 226413, 6023.669, 15.0543
6416, 220100, 6023.608, 15.0542
6417, 213431, 6023.547, 15.0540
6418, 207924, 6023.486, 15.0539
6419, 204575, 6023.425, 15.0537
6420, 203734, 6023.364, 15.0535
6421, 204717, 6023.303, 15.0534
6422, 206225, 6023.241, 15.0532
6423, 207808, 6023.180, 15.0531
6424, 210259, 6023.119, 15.0529
6425, 213825, 6023.058, 15.0528
6426, 216804, 6022.997, 15.0526
6427, 217158, 6022.936, 15.0525
6428, 215108, 6022.875, 15.0523
6429, 212798, 6022.814, 15.0522
6430, 211494, 6022.752, 15.0520
6431, 210642, 6022.691, 15.0519
6432, 209854, 6022.630, 15.0517
6433, 210159, 6022.569, 15.0516
6434, 212346, 6022.508, 15.0514
6435, 215335, 6022.447, 15.0513
6436, 217417, 6022.386, 15.0511
6437, 218313, 6022.324, 15.0510
6438, 218882, 6022.263, 15.0508
6439, 219458, 6022.202, 15.0506
6440, 219962, 6022.141, 15.0505
6441, 221275, 6022.080, 15.0503
6442, 224724, 6022.019, 15.0502
6443, 229660, 6021.958, 15.0500
6444, 232867, 6021.897, 15.0499
6445, 231462, 6021.835, 15.0497
6446, 226023, 6021.774, 15.0496
6447, 220229, 6021.713, 15.0494
6448, 217559, 6021.652, 15.0493
6449, 218515, 6021.591, 15.0491
6450, 220601, 6021.530, 15.0490
6451, 220665, 6021.469, 15.0488
6452, 217675, 6021.407, 15.0487
6453, 213694, 6021.346, 15.0485
6454, 212028, 6021.285, 15.0484
6455, 214243, 6021.224, 15.0482
6456, 219135, 6021.163, 15.0480
6457, 224384, 6021.102, 15.0479
6458, 228420, 6021.041, 15.0477
6459, 230508, 6020.980, 15.0476
6460, 230242, 6020.918, 15.0474
6461, 227918, 6020.857, 15.0473
6462, 224701, 6020.796, 15.0471
6463, 221297, 6020.735, 15.0470
6464, 216949, 6020.674, 15.0468
6465, 210958, 6020.613, 15.0467
6466, 204900, 6020.552, 15.0465
6467, 201820, 6020.490, 15.0464
6468, 202987, 6020.429, 15.0462
6469, 206729, 6020.368, 15.0461
6470, 210737, 6020.307, 15.0459
6471, 214131, 6020.246, 15.0458
6472, 216690, 6020.185, 15.0456
6473, 217657, 6020.124, 15.0455
6474, 216723, 6020.063, 15.0453
6475, 215226, 6020.001, 15.0451
6476, 214828, 6019.940, 15.0450
6477, 215338, 6019.879, 15.0448
6478, 215113, 6019.818, 15.0447
6479, 213427, 6019.757, 15.0445
6480, 211337, 6019.696, 15.0444
6481, 210336, 6019.635, 15.0442
6482, 211097, 6019.573, 15.0441
6483, 213422, 6019.512, 15.0439
6484, 216361, 6019.451, 15.0438
6485, 218470, 6019.390, 15.0436
6486, 219068, 6019.329, 15.0435
6487, 219359, 6019.268, 15.0433
6488, 221205, 6019.207, 15.0432
6489, 224664, 6019.146, 15.0430
6490, 227764, 6019.084, 15.0429
6491, 228967, 6019.023, 15.0427
6492, 228660, 6018.962, 15.0425
6493, 227762, 6018.901, 15.0424
6494, 226158, 6018.840, 15.0422
6495, 223509, 6018.779, 15.0421
6496, 220747, 6018.718, 15.0419
6497, 219481, 6018.656, 15.0418
6498, 220083, 6018.595, 15.0416
6499, 221277, 6018.534, 15.0415
6500, 221712, 6018.473, 15.0413
6501, 221358, 6018.412, 15.0412
6502, 221237, 6018.351, 15.0410
6503, 222144, 6018.290, 15.0409
6504, 223814, 6018.229, 15.0407
6505, 225244, 6018.167, 15.0406
6506, 225661, 6018.106, 15.0404
6507, 225015, 6018.045, 15.0403
6508, 223591, 6017.984, 15.0401
6509, 221701, 6017.923, 15.0400
6510, 220074, 6017.862, 15.0398
6511, 219857, 6017.801, 15.0396
6512, 221323, 6017.739, 15.0395
6513, 222982, 6017.678, 15.0393
6514, 223045, 6017.617, 15.0392
6515, 221708, 6017.556, 15.0390
6516, 220843, 6017.495, 15.0389
6517, 221473, 6017.434, 15.0387
6518, 222970, 6017.373, 15.0386
6519, 225087, 6017.312, 15.0384
6520, 229164, 6017.250, 15.0383
6521, 236086, 6017.189, 15.0381
6522, 243889, 6017.128, 15.0380
6523, 248712, 6017.067, 15.0378
6524, 248321, 6017.006, 15.0377
6525, 244210, 6016.945, 15.0375
6526, 240275, 6016.884, 15.0374
6527, 239333, 6016.822, 15.0372
6528, 240634, 6016.761, 15.0370
6529, 240964, 6016.700, 15.0369
6530, 238551, 6016.639, 15.0367
6531, 235066, 6016.578, 15.0366
6532, 232764, 6016.517, 15.0364
6533, 230871, 6016.456, 15.0363
6534, 227152, 6016.395, 15.0361
6535, 222378, 6016.333, 15.0360
6536, 219929, 6016.272, 15.0358
6537, 220434, 6016.211, 15.0357
6538, 220423, 6016.150, 15.0355
6539, 218010, 6016.089, 15.0354
6540, 216348, 6016.028, 15.0352
6541, 218493, 6015.967, 15.0351
6542, 221874, 6015.905, 15.0349
6543, 221996, 6015.844, 15.0348
6544, 219711, 6015.783, 15.0346
6545, 220024, 6015.722, 15.0345
6546, 224196, 6015.661, 15.0343
6547, 227889, 6015.600, 15.0341
6548, 227945, 6015.539, 15.0340
6549, 226583, 6015.478, 15.0338
6550, 226921, 6015.416, 15.0337
6551, 227973, 6015.355, 15.0335
6552, 226884, 6015.294, 15.0334
6553, 223771, 6015.233, 15.0332
6554, 221375, 6015.172, 15.0331
6555, 221088, 6015.111, 15.0329
6556, 221710, 6015.050, 15.0328
6557, 221686, 6014.988, 15.0326
6558, 220734, 6014.927, 15.0325
6559, 219514, 6014.866, 15.0323
6560, 218847, 6014.805, 15.0322
6561, 219005, 6014.744, 15.0320
6562, 219095, 6014.683, 15.0319
6563, 217818, 6014.622, 15.0317
6564, 215459, 6014.561, 15.0315
6565, 214141, 6014.499, 15.0314
6566, 215278, 6014.438, 15.0312
6567, 217724, 6014.377, 15.0311
6568, 219320, 6014.316, 15.0309
6569, 219208, 6014.255, 15.0308
6570, 217625, 6014.194, 15.0306
6571, 214503, 6014.133, 15.0305
6572, 209762, 6014.071, 15.0303
6573, 204310, 6014.010, 15.0302
6574, 199407, 6013.949, 15.0300
6575, 195420, 6013.888, 15.0299
6576, 192308, 6013.827, 15.0297
6577, 190845, 6013.766, 15.0296
6578, 192083, 6013.705, 15.0294
6579, 195739, 6013.644, 15.0293
6580, 200159, 6013.582, 15.0291
6581, 203896, 6013.521, 15.0290
6582, 206646, 6013.460, 15.0288
6583, 208819, 6013.399, 15.0286
6584, 210869, 6013.338, 15.0285
6585, 212870, 6013.277, 15.0283
6586, 214342, 6013.216, 15.0282
6587, 214863, 6013.155, 15.0280
6588, 215112, 6013.093, 15.0279
6589, 216539, 6013.032, 15.0277
6590, 219442, 6012.971, 15.0276
6591, 222187, 6012.910, 15.0274
6592, 223063, 6012.849, 15.0273
6593, 222076, 6012.788, 15.0271
6594, 220130, 6012.727, 15.0270
6595, 217468, 6012.665, 15.0268
6596, 214187, 6012.604, 15.0267
6597, 211404, 6012.543, 15.0265
6598, 210317, 6012.482, 15.0264
6599, 210456, 6012.421, 15.0262
6600, 210311, 6012.360, 15.0260
6601, 209577, 6012.299, 15.0259
6602, 209496, 6012.238, 15.0257
6603, 211116, 6012.176, 15.0256
6604, 214454, 6012.115, 15.0254
6605, 219287, 6012.054, 15.0253
6606, 225312, 6011.993, 15.0251
6607, 231236, 6011.932, 15.0250
6608, 235017, 6011.871, 15.0248
6609, 235733, 6011.810, 15.0247
6610, 234583, 6011.748, 15.0245
6611, 233582, 6011.687, 15.0244
6612, 233807, 6011.626, 15.0242
6613, 235122, 6011.565, 15.0241
6614, 237034, 6011.504, 15.0239
6615, 239342, 6011.443, 15.0238
6616, 242058, 6011.382, 15.0236
6617, 244861, 6011.321, 15.0235
6618, 246777, 6011.259, 15.0233
6619, 246886, 6011.198, 15.0231
6620, 245461, 6011.137, 15.0230
6621, 243688, 6011.076, 15.0228
6622, 241900, 6011.015, 15.0227
6623, 238918, 6010.954, 15.0225
6624, 233856, 6010.893, 15.0224
6625, 227724, 6010.831, 15.0222
6626, 222347, 6010.770, 15.0221
6627, 218577, 6010.709, 15.0219
6628, 216675, 6010.648, 15.0218
6629, 217377, 6010.587, 15.0216
6630, 220827, 6010.526, 15.0215
6631, 224978, 6010.465, 15.0213
6632, 227003, 6010.404, 15.0212
6633, 226276, 6010.342, 15.0210
6634, 224383, 6010.281, 15.0209
6635, 222324, 6010.220, 15.0207
6636, 219651, 6010.159, 15.0205
6637, 216562, 6010.098, 15.0204
6638, 214738, 6010.037, 15.0202
6639, 215218, 6009.976, 15.0201
6640, 217044, 6009.914, 15.0199
6641, 218860, 6009.853, 15.0198
6642, 220480, 6009.792, 15.0196
6643, 222041, 6009.731, 15.0195
6644, 223062, 6009.670, 15.0193
6645, 223433, 6009.609, 15.0192
6646, 224039, 6009.548, 15.0190
6647, 225114, 6009.487, 15.0189
6648, 224983, 6009.425, 15.0187
6649, 221846, 6009.364, 15.0186
6650, 216260, 6009.303, 15.0184
6651, 210790, 6009.242, 15.0183
6652, 207705, 6009.181, 15.0181
6653, 207746, 6009.120, 15.0180
6654, 210228, 6009.059, 15.0178
6655, 213165, 6008.997, 15.0176
6656, 214108, 6008.936, 15.0175
6657, 212309, 6008.875, 15.0173
6658, 209656, 6008.814, 15.0172
6659, 208304, 6008.753, 15.0170
6660, 207964, 6008.692, 15.0169
6661, 206969, 6008.631, 15.0167
6662, 205505, 6008.570, 15.0166
6663, 205773, 6008.508, 15.0164
6664, 208790, 6008.447, 15.0163
6665, 212965, 6008.386, 15.0161
6666, 216558, 6008.325, 15.0160
6667, 219919, 6008.264, 15.0158
6668, 224052, 6008.203, 15.0157
6669, 228277, 6008.142, 15.0155
6670, 230936, 6008.080, 15.0154
6671, 231815, 6008.019, 15.0152
6672, 232252, 6007.958, 15.0150
6673, 232975, 6007.897, 15.0149
6674, 233441, 6007.836, 15.0147
6675, 233718, 6007.775, 15.0146
6676, 235365, 6007.714, 15.0144
6677, 239150, 6007.653, 15.0143
6678, 242830, 6007.591, 15.0141
6679, 243012, 6007.530, 15.0140
6680, 239301, 6007.469, 15.0138
6681, 235107, 6007.408, 15.0137
6682, 233669, 6007.347, 15.0135
6683, 234502, 6007.286, 15.0134
6684, 234824, 6007.225, 15.0132
6685, 233471, 6007.163, 15.0131
6686, 231684, 6007.102, 15.0129
6687, 230284, 6007.041, 15.0128
6688, 228068, 6006.980, 15.0126
6689, 223871, 6006.919, 15.0125
6690, 218963, 6006.858, 15.0123
6691, 216071, 6006.797, 15.0121
6692, 216476, 6006.736, 15.0120
6693, 219043, 6006.674, 15.0118
6694, 221812, 6006.613, 15.0117
6695, 223585, 6006.552, 15.0115
6696, 224041, 6006.491, 15.0114
6697, 223467, 6006.430, 15.0112
6698, 222878, 6006.369, 15.0111
6699, 223732, 6006.308, 15.0109
6700, 226667, 6006.246, 15.0108
6701, 230505, 6006.185, 15.0106
6702, 233004, 6006.124, 15.0105
6703, 232963, 6006.063, 15.0103
6704, 231629, 6006.002, 15.0102
6705, 231828, 6005.941, 15.0100
6706, 235404, 6005.880, 15.0099
6707, 241412, 6005.819, 15.0097
6708, 246947, 6005.757, 15.0095
6709, 249805, 6005.696, 15.0094
6710, 250127, 6005.635, 15.0092
6711, 249363, 6005.574, 15.0091
6712, 248144, 6005.513, 15.0089
6713, 245900, 6005.452, 15.0088
6714, 242504, 6005.391, 15.0086
6715, 239294, 6005.329, 15.0085
6716, 237609, 6005.268, 15.0083
6717, 236756, 6005.207, 15.0082
6718, 234611, 6005.146, 15.0080
6719, 230508, 6005.085, 15.0079
6720, 226431, 6005.024, 15.0077
6721, 224574, 6004.963, 15.0076
6722, 224570, 6004.902, 15.0074
6723, 224333, 6004.840, 15.0073
6724, 223024, 6004.779, 15.0071
6725, 221510, 6004.718, 15.0070
6726, 220007, 6004.657, 15.0068
6727, 217415, 6004.596, 15.0066
6728, 213811, 6004.535, 15.0065
6729, 211653, 6004.474, 15.0063
6730, 212913, 6004.412, 15.0062
6731, 216373, 6004.351, 15.0060
6732, 219589, 6004.290, 15.0059
6733, 222346, 6004.229, 15.0057
6734, 225779, 6004.168, 15.0056
6735, 228781, 6004.107, 15.0054
6736, 228392, 6004.046, 15.0053
6737, 224306, 6003.985, 15.0051
6738, 220234, 6003.923, 15.0050
6739, 219284, 6003.862, 15.0048
6740, 220133, 6003.801, 15.0047
6741, 219675, 6003.740, 15.0045
6742, 217891, 6003.679, 15.0044
6743, 217656, 6003.618, 15.0042
6744, 220397, 6003.557, 15.0040
6745, 224328, 6003.495, 15.0039
6746, 227229, 6003.434, 15.0037
6747, 229092, 6003.373, 15.0036
6748, 231205, 6003.312, 15.0034
6749, 233838, 6003.251, 15.0033
6750, 235796, 6003.190, 15.0031
6751, 235692, 6003.129, 15.0030
6752, 232886, 6003.068, 15.0028
6753, 227537, 6003.006, 15.0027
6754, 220484, 6002.945, 15.0025
6755, 213333, 6002.884, 15.0024
6756, 208178, 6002.823, 15.0022
6757, 206665, 6002.762, 15.0021
6758, 208946, 6002.701, 15.0019
6759, 213661, 6002.640, 15.0018
6760, 219141, 6002.578, 15.0016
6761, 224456, 6002.517, 15.0014
6762, 228986, 6002.456, 15.0013
6763, 231552, 6002.395, 15.0011
6764, 230984, 6002.334, 15.0010
6765, 227747, 6002.273, 15.0008
6766, 223958, 6002.212, 15.0007
6767, 221308, 6002.151, 15.0005
6768, 219605, 6002.089, 15.0004
6769, 217773, 6002.028, 15.0002
6770, 215437, 6001.967, 15.0001
6771, 212892, 6001.906, 14.9999
6772, 210368, 6001.845, 14.9998
6773, 208238, 6001.784, 14.9996
6774, 207327, 6001.723, 14.9995
6775, 208034, 6001.662, 14.9993
6776, 209603, 6001.600, 14.9992
6777, 211174, 6001.539, 14.9990
6778, 212983, 6001.478, 14.9989
6779, 215264, 6001.417, 14.9987
6780, 216445, 6001.356, 14.9985
6781, 214231, 6001.295, 14.9984
6782, 208836, 6001.234, 14.9982
6783, 203672, 6001.172, 14.9981
6784, 201981, 6001.111, 14.9979
6785, 203763, 6001.050, 14.9978
6786, 206876, 6000.989, 14.9976
6787, 210152, 6000.928, 14.9975
6788, 214115, 6000.867, 14.9973
6789, 218958, 6000.806, 14.9972
6790, 223362, 6000.745, 14.9970
6791, 225941, 6000.683, 14.9969
6792, 227034, 6000.622, 14.9967
6793, 228190, 6000.561, 14.9966
6794, 230062, 6000.500, 14.9964
6795, 231652, 6000.439, 14.9963
6796, 231838, 6000.378, 14.9961
6797, 230920, 6000.317, 14.9959
6798, 230023, 6000.255, 14.9958
6799, 229467, 6000.194, 14.9956
6800, 228853, 6000.133, 14.9955
6801, 228775, 6000.072, 14.9953
6802, 231074, 6000.011, 14.9952
6803, 236424, 5999.950, 14.9950
6804, 242388, 5999.889, 14.9949
6805, 245023, 5999.828, 14.9947
6806, 242409, 5999.766, 14.9946
6807, 235990, 5999.705, 14.9944
6808, 228861, 5999.644, 14.9943
6809, 223731, 5999.583, 14.9941
6810, 222276, 5999.522, 14.9940
6811, 224926, 5999.461, 14.9938
6812, 230437, 5999.400, 14.9937
6813, 236313, 5999.338, 14.9935
6814, 240312, 5999.277, 14.9934
6815, 241469, 5999.216, 14.9932
6816, 239739, 5999.155, 14.9930
6817, 235591, 5999.094, 14.9929
6818, 230335, 5999.033, 14.9927
6819, 225926, 5998.972, 14.9926
6820, 223494, 5998.911, 14.9924
6821, 222420, 5998.849, 14.9923
6822, 221514, 5998.788, 14.9921
6823, 220584, 5998.727, 14.9920
6824, 220000, 5998.666, 14.9918
6825, 219264, 5998.605, 14.9917
6826, 217514, 5998.544, 14.9915
6827, 215529, 5998.483, 14.9914
6828, 215755, 5998.421, 14.9912
6829, 219418, 5998.360, 14.9911
6830, 224527, 5998.299, 14.9909
6831, 227762, 5998.238, 14.9908
6832, 227849, 5998.177, 14.9906
6833, 226140, 5998.116, 14.9904
6834, 224407, 5998.055, 14.9903
6835, 223287, 5997.994, 14.9901
6836, 222798, 5997.932, 14.9900
6837, 222930, 5997.871, 14.9898
6838, 223121, 5997.810, 14.9897
6839, 222177, 5997.749, 14.9895
6840, 219515, 5997.688, 14.9894
6841, 216103, 5997.627, 14.9892
6842, 213633, 5997.566, 14.9891
6843, 213063, 5997.504, 14.9889
6844, 214150, 5997.443, 14.9888
6845, 215764, 5997.382, 14.9886
6846, 216501, 5997.321, 14.9885
6847, 215854, 5997.260, 14.9883
6848, 215331, 5997.199, 14.9882
6849, 217391, 5997.138, 14.9880
6850, 222476, 5997.077, 14.9879
6851, 228021, 5997.015, 14.9877
6852, 231389, 5996.954, 14.9875
6853, 232848, 5996.893, 14.9874
6854, 234257, 5996.832, 14.9872
6855, 235750, 5996.771, 14.9871
6856, 235781, 5996.710, 14.9869
6857, 234286, 5996.649, 14.9868
6858, 233639, 5996.587, 14.9866
6859, 235854, 5996.526, 14.9865
6860, 240378, 5996.465, 14.9863
6861, 245265, 5996.404, 14.9862
6862, 249039, 5996.343, 14.9860
6863, 250667, 5996.282, 14.9859
6864, 249196, 5996.221, 14.9857
6865, 244768, 5996.160, 14.9856
6866, 239299, 5996.098, 14.9854
6867, 235106, 5996.037, 14.9853
6868, 233097, 5995.976, 14.9851
6869, 232560, 5995.915, 14.9849
6870, 231943, 5995.854, 14.9848
6871, 229575, 5995.793, 14.9846
6872, 224792, 5995.732, 14.9845
6873, 219004, 5995.670, 14.9843
6874, 214746, 5995.609, 14.9842
6875, 213141, 5995.548, 14.9840
6876, 213255, 5995.487, 14.9839
6877, 214072, 5995.426, 14.9837
6878, 215389, 5995.365, 14.9836
6879, 216085, 5995.304, 14.9834
6880, 213872, 5995.243, 14.9833
6881, 208690, 5995.181, 14.9831
6882, 204604, 5995.120, 14.9830
6883, 205718, 5995.059, 14.9828
6884, 211031, 5994.998, 14.9827
6885, 215830, 5994.937, 14.9825
6886, 217752, 5994.876, 14.9824
6887, 218723, 5994.815, 14.9822
6888, 220724, 5994.753, 14.9820
6889, 222596, 5994.692, 14.9819
6890, 222408, 5994.631, 14.9817
6891, 220830, 5994.570, 14.9816
6892, 220010, 5994.509, 14.9814
6893, 220125, 5994.448, 14.9813
6894, 219122, 5994.387, 14.9811
6895, 216032, 5994.326, 14.9810
6896, 212951, 5994.264, 14.9808
6897, 212862, 5994.203, 14.9807
6898, 215994, 5994.142, 14.9805
6899, 219344, 5994.081, 14.9804
6900, 220064, 5994.020, 14.9802
6901, 218535, 5993.959, 14.9801
6902, 217276, 5993.898, 14.9799
6903, 217361, 5993.836, 14.9798
6904, 217375, 5993.775, 14.9796
6905, 216133, 5993.714, 14.9794
6906, 214738, 5993.653, 14.9793
6907, 214997, 5993.592, 14.9791
6908, 217079, 5993.531, 14.9790
6909, 220008, 5993.470, 14.9788
6910, 223291, 5993.409, 14.9787
6911, 226502, 5993.347, 14.9785
6912, 228230, 5993.286, 14.9784
6913, 227397, 5993.225, 14.9782
6914, 225231, 5993.164, 14.9781
6915, 224111, 5993.103, 14.9779
6916, 224618, 5993.042, 14.9778
6917, 225466, 5992.981, 14.9776
6918, 226186, 5992.919, 14.9775
6919, 227951, 5992.858, 14.9773
6920, 231496, 5992.797, 14.9772
6921, 235936, 5992.736, 14.9770
6922, 239978, 5992.675, 14.9769
6923, 242700, 5992.614, 14.9767
6924, 242930, 5992.553, 14.9765
6925, 239790, 5992.492, 14.9764
6926, 234604, 5992.430, 14.9762
6927, 230465, 5992.369, 14.9761
6928, 228835, 5992.308, 14.9759
6929, 227825, 5992.247, 14.9758
6930, 224880, 5992.186, 14.9756
6931, 220033, 5992.125, 14.9755
6932, 215516, 5992.064, 14.9753
6933, 213166, 5992.002, 14.9752
6934, 213192, 5991.941, 14.9750
6935, 214669, 5991.880, 14.9749
6936, 216156, 5991.819, 14.9747
6937, 216393, 5991.758, 14.9746
6938, 215355, 5991.697, 14.9744
6939, 214416, 5991.636, 14.9743
6940, 215021, 5991.575, 14.9741
6941, 217327, 5991.513, 14.9739
6942, 220110, 5991.452, 14.9738
6943, 221397, 5991.391, 14.9736
6944, 219516, 5991.330, 14.9735
6945, 214692, 5991.269, 14.9733
6946, 209591, 5991.208, 14.9732
6947, 206898, 5991.147, 14.9730
6948, 206228, 5991.086, 14.9729
6949, 205008, 5991.024, 14.9727
6950, 202745, 5990.963, 14.9726
6951, 202387, 5990.902, 14.9724
6952, 206375, 5990.841, 14.9723
6953, 213086, 5990.780, 14.9721
6954, 218654, 5990.719, 14.9720
6955, 221175, 5990.658, 14.9718
6956, 221691, 5990.596, 14.9717
6957, 222126, 5990.535, 14.9715
6958, 223791, 5990.474, 14.9714
6959, 227240, 5990.413, 14.9712
6960, 231978, 5990.352, 14.9710
6961, 236407, 5990.291, 14.9709
6962, 238995, 5990.230, 14.9707
6963, 239325, 5990.169, 14.9706
6964, 237590, 5990.107, 14.9704
6965, 233964, 5990.046, 14.9703
6966, 229302, 5989.985, 14.9701
6967, 225581, 5989.924, 14.9700
6968, 224450, 5989.863, 14.9698
6969, 225734, 5989.802, 14.9697
6970, 228034, 5989.741, 14.9695
6971, 230148, 5989.679, 14.9694
6972, 231353, 5989.618, 14.9692
6973, 231367, 5989.557, 14.9691
6974, 230940, 5989.496, 14.9689
6975, 231422, 5989.435, 14.9688
6976, 232748, 5989.374, 14.9686
6977, 232905, 5989.313, 14.9684
6978, 230473, 5989.252, 14.9683
6979, 226530, 5989.190, 14.9681
6980, 222834, 5989.129, 14.9680
6981, 219413, 5989.068, 14.9678
6982, 215711, 5989.007, 14.9677
6983, 213119, 5988.946, 14.9675
6984, 214169, 5988.885, 14.9674
6985, 219350, 5988.824, 14.9672
6986, 226252, 5988.762, 14.9671
6987, 231783, 5988.701, 14.9669
6988, 234228, 5988.640, 14.9668
6989, 233737, 5988.579, 14.9666
6990, 232102, 5988.518, 14.9665
6991, 231513, 5988.457, 14.9663
6992, 232206, 5988.396, 14.9662
6993, 231872, 5988.335, 14.9660
6994, 228436, 5988.273, 14.9659
6995, 222562, 5988.212, 14.9657
6996, 216343, 5988.151, 14.9655
6997, 210993, 5988.090, 14.9654
6998, 207471, 5988.029, 14.9652
6999, 207619, 5987.968, 14.9651
7000, 211940, 5987.907, 14.9649
7001, 217250, 5987.845, 14.9648
7002, 219548, 5987.784, 14.9646
7003, 218766, 5987.723, 14.9645
7004, 218025, 5987.662, 14.9643
7005, 218735, 5987.601, 14.9642
7006, 219638, 5987.540, 14.9640
7007, 220359, 5987.479, 14.9639
7008, 222105, 5987.418, 14.9637
7009, 224310, 5987.356, 14.9636
7010, 224390, 5987.295, 14.9634
7011, 222133, 5987.234, 14.9633
7012, 220875, 5987.173, 14.9631
7013, 222469, 5987.112, 14.9629
7014, 224234, 5987.051, 14.9628
7015, 223194, 5986.990, 14.9626
7016, 220595, 5986.928, 14.9625
7017, 219535, 5986.867, 14.9623
7018, 220258, 5986.806, 14.9622
7019, 220711, 5986.745, 14.9620
7020, 220201, 5986.684, 14.9619
7021, 219678, 5986.623, 14.9617
7022, 219400, 5986.562, 14.9616
7023, 218955, 5986.501, 14.9614
7024, 218922, 5986.439, 14.9613
7025, 220118, 5986.378, 14.9611
7026, 221629, 5986.317, 14.9610
7027, 221732, 5986.256, 14.9608
7028, 220456, 5986.195, 14.9607
7029, 219381, 5986.134, 14.9605
7030, 219288, 5986.073, 14.9604
7031, 219741, 5986.011, 14.9602
7032, 220420, 5985.950, 14.9600
7033, 220946, 5985.889, 14.9599
7034, 219875, 5985.828, 14.9597
7035, 216005, 5985.767, 14.9596
7036, 210569, 5985.706, 14.9594
7037, 206155, 5985.645, 14.9593
7038, 203526, 5985.584, 14.9591
7039, 201465, 5985.522, 14.9590
7040, 199709, 5985.461, 14.9588
7041, 199767, 5985.400, 14.9587
7042, 202390, 5985.339, 14.9585
7043, 206308, 5985.278, 14.9584
7044, 210229, 5985.217, 14.9582
7045, 214297, 5985.156, 14.9581
7046, 218674, 5985.094, 14.9579
7047, 222248, 5985.033, 14.9578
7048, 224000, 5984.972, 14.9576
7049, 224601, 5984.911, 14.9574
7050, 225650, 5984.850, 14.9573
7051, 228023, 5984.789, 14.9571
7052, 231582, 5984.728, 14.9570
7053, 235627, 5984.667, 14.9568
7054, 238916, 5984.605, 14.9567
7055, 240188, 5984.544, 14.9565
7056, 239610, 5984.483, 14.9564
7057, 239060, 5984.422, 14.9562
7058, 240188, 5984.361, 14.9561
7059, 242676, 5984.300, 14.9559
7060, 245114, 5984.239, 14.9558
7061, 246840, 5984.177, 14.9556
7062, 247846, 5984.116, 14.9555
7063, 247331, 5984.055, 14.9553
7064, 243850, 5983.994, 14.9552
7065, 237447, 5983.933, 14.9550
7066, 230691, 5983.872, 14.9549
7067, 226597, 5983.811, 14.9547
7068, 225553, 5983.750, 14.9545
7069, 225044, 5983.688, 14.9544
7070, 222671, 5983.627, 14.9542
7071, 218714, 5983.566, 14.9541
7072, 215034, 5983.505, 14.9539
7073, 212191, 5983.444, 14.9538
7074, 209180, 5983.383, 14.9536
7075, 205996, 5983.322, 14.9535
7076, 204491, 5983.260, 14.9533
7077, 205638, 5983.199, 14.9532
7078, 207686, 5983.138, 14.9530
7079, 208822, 5983.077, 14.9529
7080, 210493, 5983.016, 14.9527
7081, 215599, 5982.955, 14.9526
7082, 223662, 5982.894, 14.9524
7083, 230367, 5982.833, 14.9523
7084, 232633, 5982.771, 14.9521
7085, 232082, 5982.710, 14.9519
7086, 232245, 5982.649, 14.9518
7087, 233872, 5982.588, 14.9516
7088, 234541, 5982.527, 14.9515
7089, 232201, 5982.466, 14.9513
7090, 227724, 5982.405, 14.9512
7091, 224084, 5982.343, 14.9510
7092, 223707, 5982.282, 14.9509
7093, 226366, 5982.221, 14.9507
7094, 229285, 5982.160, 14.9506
7095, 229653, 5982.099, 14.9504
7096, 227288, 5982.038, 14.9503
7097, 224438, 5981.977, 14.9501
7098, 222975, 5981.916, 14.9500
7099, 222804, 5981.854, 14.9498
7100, 223221, 5981.793, 14.9497
7101, 224388, 5981.732, 14.9495
7102, 226456, 5981.671, 14.9494
7103, 228334, 5981.610, 14.9492
7104, 228828, 5981.549, 14.9490
7105, 228574, 5981.488, 14.9489
7106, 229498, 5981.426, 14.9487
7107, 232301, 5981.365, 14.9486
7108, 235543, 5981.304, 14.9484
7109, 237424, 5981.243, 14.9483
7110, 237665, 5981.182, 14.9481
7111, 237341, 5981.121, 14.9480
7112, 237326, 5981.060, 14.9478
7113, 237239, 5980.999, 14.9477
7114, 235804, 5980.937, 14.9475
7115, 232157, 5980.876, 14.9474
7116, 226943, 5980.815, 14.9472
7117, 222135, 5980.754, 14.9471
7118, 219781, 5980.693, 14.9469
7119, 220885, 5980.632, 14.9468
7120, 225053, 5980.571, 14.9466
7121, 230549, 5980.509, 14.9464
7122, 234769, 5980.448, 14.9463
7123, 235649, 5980.387, 14.9461
7124, 233262, 5980.326, 14.9460
7125, 229733, 5980.265, 14.9458
7126, 227332, 5980.204, 14.9457
7127, 226935, 5980.143, 14.9455
7128, 228142, 5980.082, 14.9454
7129, 229904, 5980.020, 14.9452
7130, 230758, 5979.959, 14.9451
7131, 229502, 5979.898, 14.9449
7132, 226356, 5979.837, 14.9448
7133, 222816, 5979.776, 14.9446
7134, 219955, 5979.715, 14.9445
7135, 217696, 5979.654, 14.9443
7136, 216099, 5979.593, 14.9442
7137, 215919, 5979.531, 14.9440
7138, 216889, 5979.470, 14.9439
7139, 216966, 5979.409, 14.9437
7140, 215070, 5979.348, 14.9435
7141, 213649, 5979.287, 14.9434
7142, 216260, 5979.226, 14.9432
7143, 222645, 5979.165, 14.9431
7144, 228254, 5979.103, 14.9429
7145, 229278, 5979.042, 14.9428
7146, 226586, 5978.981, 14.9426
7147, 223943, 5978.920, 14.9425
7148, 223587, 5978.859, 14.9423
7149, 224619, 5978.798, 14.9422
7150, 224925, 5978.737, 14.9420
7151, 223547, 5978.676, 14.9419
7152, 221256, 5978.614, 14.9417
7153, 219505, 5978.553, 14.9416
7154, 219134, 5978.492, 14.9414
7155, 219979, 5978.431, 14.9413
7156, 221495, 5978.370, 14.9411
7157, 223197, 5978.309, 14.9409
7158, 224245, 5978.248, 14.9408
7159, 223449, 5978.186, 14.9406
7160, 220634, 5978.125, 14.9405
7161, 217547, 5978.064, 14.9403
7162, 216280, 5978.003, 14.9402
7163, 216868, 5977.942, 14.9400
7164, 217459, 5977.881, 14.9399
7165, 216685, 5977.820, 14.9397
7166, 214761, 5977.759, 14.9396
7167, 212480, 5977.697, 14.9394
7168, 210601, 5977.636, 14.9393
7169, 210287, 5977.575, 14.9391
7170, 212427, 5977.514, 14.9390
7171, 215922, 5977.453, 14.9388
7172, 218279, 5977.392, 14.9387
7173, 218742, 5977.331, 14.9385
7174, 219334, 5977.269, 14.9384
7175, 221734, 5977.208, 14.9382
7176, 224580, 5977.147, 14.9380
7177, 225403, 5977.086, 14.9379
7178, 224098, 5977.025, 14.9377
7179, 222649, 5976.964, 14.9376
7180, 222118, 5976.903, 14.9374
7181, 221900, 5976.842, 14.9373
7182, 221742, 5976.780, 14.9371
7183, 222535, 5976.719, 14.9370
7184, 224761, 5976.658, 14.9368
7185, 227692, 5976.597, 14.9367
7186, 230585, 5976.536, 14.9365
7187, 233178, 5976.475, 14.9364
7188, 234438, 5976.414, 14.9362
7189, 232438, 5976.352, 14.9361
7190, 226928, 5976.291, 14.9359
7191, 221083, 5976.230, 14.9358
7192, 219028, 5976.169, 14.9356
7193, 221599, 5976.108, 14.9354
7194, 225720, 5976.047, 14.9353
7195, 228072, 5975.986, 14.9351
7196, 228255, 5975.925, 14.9350
7197, 227837, 5975.863, 14.9348
7198, 227418, 5975.802, 14.9347
7199, 225955, 5975.741, 14.9345
7200, 222857, 5975.680, 14.9344
7201, 219394, 5975.619, 14.9342
7202, 217355, 5975.558, 14.9341
7203, 217016, 5975.497, 14.9339
7204, 217323, 5975.435, 14.9338
7205, 217682, 5975.374, 14.9336
7206, 218477, 5975.313, 14.9335
7207, 219777, 5975.252, 14.9333
7208, 220586, 5975.191, 14.9332
7209, 219941, 5975.130, 14.9330
7210, 218021, 5975.069, 14.9329
7211, 215740, 5975.008, 14.9327
7212, 213842, 5974.946, 14.9325
7213, 213001, 5974.885, 14.9324
7214, 214035, 5974.824, 14.9322
7215, 217070, 5974.763, 14.9321
7216, 220780, 5974.702, 14.9319
7217, 223351, 5974.641, 14.9318
7218, 224122, 5974.580, 14.9316
7219, 223682, 5974.518, 14.9315
7220, 222748, 5974.457, 14.9313
7221, 221944, 5974.396, 14.9312
7222, 222444, 5974.335, 14.9310
7223, 225463, 5974.274, 14.9309
7224, 230542, 5974.213, 14.9307
7225, 235345, 5974.152, 14.9306
7226, 237859, 5974.091, 14.9304
7227, 238136, 5974.029, 14.9303
7228, 237245, 5973.968, 14.9301
7229, 235323, 5973.907, 14.9299
7230, 231779, 5973.846, 14.9298
7231, 227052, 5973.785, 14.9296
7232, 222711, 5973.724, 14.9295
7233, 219467, 5973.663, 14.9293
7234, 216231, 5973.601, 14.9292
7235, 212035, 5973.540, 14.9290
7236, 208166, 5973.479, 14.9289
7237, 207155, 5973.418, 14.9287
7238, 209695, 5973.357, 14.9286
7239, 213597, 5973.296, 14.9284
7240, 216158, 5973.235, 14.9283
7241, 216705, 5973.174, 14.9281
7242, 216303, 5973.112, 14.9280
7243, 215800, 5973.051, 14.9278
7244, 215131, 5972.990, 14.9277
7245, 214151, 5972.929, 14.9275
7246, 213080, 5972.868, 14.9274
7247, 212042, 5972.807, 14.9272
7248, 210939, 5972.746, 14.9270
7249, 209899, 5972.684, 14.9269
7250, 209219, 5972.623, 14.9267
7251, 208890, 5972.562, 14.9266
7252, 208774, 5972.501, 14.9264
7253, 209103, 5972.440, 14.9263
7254, 209897, 5972.379, 14.9261
7255, 210109, 5972.318, 14.9260
7256, 208710, 5972.257, 14.9258
7257, 206792, 5972.195, 14.9257
7258, 206969, 5972.134, 14.9255
7259, 209867, 5972.073, 14.9254
7260, 212609, 5972.012, 14.9252
7261, 212156, 5971.951, 14.9251
7262, 209227, 5971.890, 14.9249
7263, 207538, 5971.829, 14.9248
7264, 209603, 5971.767, 14.9246
7265, 214521, 5971.706, 14.9244
7266, 219522, 5971.645, 14.9243
7267, 222478, 5971.584, 14.9241
7268, 223129, 5971.523, 14.9240
7269, 222922, 5971.462, 14.9238
7270, 223610, 5971.401, 14.9237
7271, 225236, 5971.340, 14.9235
7272, 225850, 5971.278, 14.9234
7273, 223959, 5971.217, 14.9232
7274, 220609, 5971.156, 14.9231
7275, 217983, 5971.095, 14.9229
7276, 216750, 5971.034, 14.9228
7277, 216350, 5970.973, 14.9226
7278, 217112, 5970.912, 14.9225
7279, 219864, 5970.850, 14.9223
7280, 223430, 5970.789, 14.9222
7281, 224807, 5970.728, 14.9220
7282, 222599, 5970.667, 14.9218
7283, 218601, 5970.606, 14.9217
7284, 215412, 5970.545, 14.9215
7285, 214094, 5970.484, 14.9214
7286, 214793, 5970.423, 14.9212
7287, 217534, 5970.361, 14.9211
7288, 221052, 5970.300, 14.9209
7289, 222577, 5970.239, 14.9208
7290, 220651, 5970.178, 14.9206
7291, 217227, 5970.117, 14.9205
7292, 215407, 5970.056, 14.9203
7293, 215839, 5969.995, 14.9202
7294, 216855, 5969.933, 14.9200
7295, 217348, 5969.872, 14.9199
7296, 217792, 5969.811, 14.9197
7297, 218827, 5969.750, 14.9196
7298, 220583, 5969.689, 14.9194
7299, 223258, 5969.628, 14.9193
7300, 226641, 5969.567, 14.9191
7301, 228955, 5969.506, 14.9189
7302, 227913, 5969.444, 14.9188
7303, 223756, 5969.383, 14.9186
7304, 219988, 5969.322, 14.9185
7305, 220068, 5969.261, 14.9183
7306, 223864, 5969.200, 14.9182
7307, 228009, 5969.139, 14.9180
7308, 229379, 5969.078, 14.9179
7309, 227654, 5969.017, 14.9177
7310, 224703, 5968.955, 14.9176
7311, 222129, 5968.894, 14.9174
7312, 219688, 5968.833, 14.9173
7313, 216074, 5968.772, 14.9171
7314, 210971, 5968.711, 14.9170
7315, 205979, 5968.650, 14.9168
7316, 203319, 5968.589, 14.9167
7317, 203942, 5968.527, 14.9165
7318, 207144, 5968.466, 14.9163
7319, 211701, 5968.405, 14.9162
7320, 216741, 5968.344, 14.9160
7321, 221455, 5968.283, 14.9159
7322, 224547, 5968.222, 14.9157
7323, 224743, 5968.161, 14.9156
7324, 222396, 5968.100, 14.9154
7325, 220377, 5968.038, 14.9153
7326, 222231, 5967.977, 14.9151
7327, 228410, 5967.916, 14.9150
7328, 234821, 5967.855, 14.9148
7329, 236526, 5967.794, 14.9147
7330, 233045, 5967.733, 14.9145
7331, 228603, 5967.672, 14.9144
7332, 226811, 5967.610, 14.9142
7333, 226683, 5967.549, 14.9141
7334, 224966, 5967.488, 14.9139
7335, 221004, 5967.427, 14.9138
7336, 217546, 5967.366, 14.9136
7337, 217270, 5967.305, 14.9134
7338, 219914, 5967.244, 14.9133
7339, 222747, 5967.183, 14.9131
7340, 222913, 5967.121, 14.9130
7341, 219561, 5967.060, 14.9128
7342, 214586, 5966.999, 14.9127
7343, 211061, 5966.938, 14.9125
7344, 210267, 5966.877, 14.9124
7345, 210712, 5966.816, 14.9122
7346, 210566, 5966.755, 14.9121
7347, 209950, 5966.693, 14.9119
7348, 209722, 5966.632, 14.9118
7349, 209260, 5966.571, 14.9116
7350, 207290, 5966.510, 14.9115
7351, 204261, 5966.449, 14.9113
7352, 201930, 5966.388, 14.9112
7353, 200910, 5966.327, 14.9110
7354, 200598, 5966.266, 14.9108
7355, 201248, 5966.204, 14.9107
7356, 203844, 5966.143, 14.9105
7357, 207754, 5966.082, 14.9104
7358, 210832, 5966.021, 14.9102
7359, 212495, 5965.960, 14.9101
7360, 214455, 5965.899, 14.9099
7361, 217427, 5965.838, 14.9098
7362, 219219, 5965.776, 14.9096
7363, 217551, 5965.715, 14.9095
7364, 213151, 5965.654, 14.9093
7365, 208584, 5965.593, 14.9092
7366, 205384, 5965.532, 14.9090
7367, 203831, 5965.471, 14.9089
7368, 204230, 5965.410, 14.9087
7369, 206563, 5965.349, 14.9086
7370, 209562, 5965.287, 14.9084
7371, 211697, 5965.226, 14.9083
7372, 212584, 5965.165, 14.9081
7373, 212275, 5965.104, 14.9079
7374, 210068, 5965.043, 14.9078
7375, 205615, 5964.982, 14.9076
7376, 200552, 5964.921, 14.9075
7377, 197329, 5964.859, 14.9073
7378, 196717, 5964.798, 14.9072
7379, 197889, 5964.737, 14.9070
7380, 200473, 5964.676, 14.9069
7381, 204628, 5964.615, 14.9067
7382, 209242, 5964.554, 14.9066
7383, 212184, 5964.493, 14.9064
7384, 213070, 5964.432, 14.9063
7385, 214205, 5964.370, 14.9061
7386, 217787, 5964.309, 14.9060
7387, 223233, 5964.248, 14.9058
7388, 228272, 5964.187, 14.9057
7389, 231908, 5964.126, 14.9055
7390, 235081, 5964.065, 14.9053
7391, 238555, 5964.004, 14.9052
7392, 241190, 5963.942, 14.9050
7393, 240911, 5963.881, 14.9049
7394, 237208, 5963.820, 14.9047
7395, 232151, 5963.759, 14.9046
7396, 228596, 5963.698, 14.9044
7397, 227617, 5963.637, 14.9043
7398, 228186, 5963.576, 14.9041
7399, 229159, 5963.515, 14.9040
7400, 230505, 5963.453, 14.9038
7401, 232300, 5963.392, 14.9037
7402, 233636, 5963.331, 14.9035
7403, 233385, 5963.270, 14.9034
7404, 231332, 5963.209, 14.9032
7405, 227757, 5963.148, 14.9031
7406, 222825, 5963.087, 14.9029
7407, 217438, 5963.025, 14.9028
7408, 213762, 5962.964, 14.9026
7409, 213298, 5962.903, 14.9024
7410, 214856, 5962.842, 14.9023
7411, 216050, 5962.781, 14.9021
7412, 216560, 5962.720, 14.9020
7413, 218201, 5962.659, 14.9018
7414, 221665, 5962.598, 14.9017
7415, 225004, 5962.536, 14.9015
7416, 226003, 5962.475, 14.9014
7417, 224666, 5962.414, 14.9012
7418, 222653, 5962.353, 14.9011
7419, 221374, 5962.292, 14.9009
7420, 221326, 5962.231, 14.9008
7421, 222254, 5962.170, 14.9006
7422, 223164, 5962.108, 14.9005
7423, 223017, 5962.047, 14.9003
7424, 222065, 5961.986, 14.9002
7425, 221785, 5961.925, 14.9000
7426, 222914, 5961.864, 14.8998
7427, 224415, 5961.803, 14.8997
7428, 225006, 5961.742, 14.8995
7429, 224807, 5961.681, 14.8994
7430, 224592, 5961.619, 14.8992
7431, 224171, 5961.558, 14.8991
7432, 222495, 5961.497, 14.8989
7433, 219041, 5961.436, 14.8988
7434, 214398, 5961.375, 14.8986
7435, 209789, 5961.314, 14.8985
7436, 206527, 5961.253, 14.8983
7437, 205474, 5961.191, 14.8982
7438, 206516, 5961.130, 14.8980
7439, 208943, 5961.069, 14.8979
7440, 212612, 5961.008, 14.8977
7441, 218004, 5960.947, 14.8976
7442, 224635, 5960.886, 14.8974
7443, 230280, 5960.825, 14.8973
7444, 232586, 5960.764, 14.8971
7445, 231066, 5960.702, 14.8969
7446, 227066, 5960.641, 14.8968
7447, 222502, 5960.580, 14.8966
7448, 219065, 5960.519, 14.8965
7449, 217537, 5960.458, 14.8963
7450, 216967, 5960.397, 14.8962
7451, 215471, 5960.336, 14.8960
7452, 212935, 5960.274, 14.8959
7453, 212031, 5960.213, 14.8957
7454, 215163, 5960.152, 14.8956
7455, 221065, 5960.091, 14.8954
7456, 225863, 5960.030, 14.8953
7457, 226957, 5959.969, 14.8951
7458, 224449, 5959.908, 14.8950
7459, 219487, 5959.847, 14.8948
7460, 213420, 5959.785, 14.8947
7461, 208564, 5959.724, 14.8945
7462, 207399, 5959.663, 14.8943
7463, 209885, 5959.602, 14.8942
7464, 212997, 5959.541, 14.8940
7465, 213932, 5959.480, 14.8939
7466, 212874, 5959.419, 14.8937
7467, 211975, 5959.357, 14.8936
7468, 212727, 5959.296, 14.8934
7469, 215188, 5959.235, 14.8933
7470, 218822, 5959.174, 14.8931
7471, 222915, 5959.113, 14.8930
7472, 226597, 5959.052, 14.8928
7473, 229324, 5958.991, 14.8927
7474, 231240, 5958.930, 14.8925
7475, 232769, 5958.868, 14.8924
7476, 234211, 5958.807, 14.8922
7477, 235883, 5958.746, 14.8921
7478, 237842, 5958.685, 14.8919
7479, 239154, 5958.624, 14.8918
7480, 238359, 5958.563, 14.8916
7481, 235365, 5958.502, 14.8914
7482, 232218, 5958.440, 14.8913
7483, 231223, 5958.379, 14.8911
7484, 232714, 5958.318, 14.8910
7485, 235092, 5958.257, 14.8908
7486, 236392, 5958.196, 14.8907
7487, 235330, 5958.135, 14.8905
7488, 231707, 5958.074, 14.8904
7489, 226819, 5958.013, 14.8902
7490, 222961, 5957.951, 14.8901
7491, 221553, 5957.890, 14.8899
7492, 221992, 5957.829, 14.8898
7493, 222921, 5957.768, 14.8896
7494, 224034, 5957.707, 14.8895
7495, 225754, 5957.646, 14.8893
7496, 227696, 5957.585, 14.8892
7497, 228706, 5957.524, 14.8890
7498, 228326, 5957.462, 14.8888
7499, 227292, 5957.401, 14.8887
7500, 226636, 5957.340, 14.8885
7501, 227113, 5957.279, 14.8884
7502, 229267, 5957.218, 14.8882
7503, 232917, 5957.157, 14.8881
7504, 236506, 5957.096, 14.8879
7505, 238048, 5957.034, 14.8878
7506, 237033, 5956.973, 14.8876
7507, 234692, 5956.912, 14.8875
7508, 232233, 5956.851, 14.8873
7509, 229761, 5956.790, 14.8872
7510, 227098, 5956.729, 14.8870
7511, 224679, 5956.668, 14.8869
7512, 223039, 5956.607, 14.8867
7513, 222188, 5956.545, 14.8866
7514, 222059, 5956.484, 14.8864
7515, 222974, 5956.423, 14.8863
7516, 225047, 5956.362, 14.8861
7517, 227575, 5956.301, 14.8859
7518, 229672, 5956.240, 14.8858
7519, 231262, 5956.179, 14.8856
7520, 232979, 5956.117, 14.8855
7521, 235276, 5956.056, 14.8853
7522, 237943, 5955.995, 14.8852
7523, 240271, 5955.934, 14.8850
7524, 241400, 5955.873, 14.8849
7525, 240799, 5955.812, 14.8847
7526, 238753, 5955.751, 14.8846
7527, 236225, 5955.690, 14.8844
7528, 234007, 5955.628, 14.8843
7529, 232247, 5955.567, 14.8841
7530, 230806, 5955.506, 14.8840
7531, 229524, 5955.445, 14.8838
7532, 227869, 5955.384, 14.8837
7533, 224984, 5955.323, 14.8835
7534, 220736, 5955.262, 14.8833
7535, 216264, 5955.200, 14.8832
7536, 212866, 5955.139, 14.8830
7537, 210727, 5955.078, 14.8829
7538, 209507, 5955.017, 14.8827
7539, 209726, 5954.956, 14.8826
7540, 212209, 5954.895, 14.8824
7541, 216018, 5954.834, 14.8823
7542, 218215, 5954.773, 14.8821
7543, 216653, 5954.711, 14.8820
7544, 212280, 5954.650, 14.8818
7545, 207821, 5954.589, 14.8817
7546, 204675, 5954.528, 14.8815
7547, 202314, 5954.467, 14.8814
7548, 200594, 5954.406, 14.8812
7549, 201124, 5954.345, 14.8811
7550, 205418, 5954.283, 14.8809
7551, 212384, 5954.222, 14.8808
7552, 218805, 5954.161, 14.8806
7553, 222282, 5954.100, 14.8804
7554, 223050, 5954.039, 14.8803
7555, 223005, 5953.978, 14.8801
7556, 223772, 5953.917, 14.8800
7557, 225927, 5953.856, 14.8798
7558, 229194, 5953.794, 14.8797
7559, 232708, 5953.733, 14.8795
7560, 235457, 5953.672, 14.8794
7561, 237147, 5953.611, 14.8792
7562, 238499, 5953.550, 14.8791
7563, 240219, 5953.489, 14.8789
7564, 241781, 5953.428, 14.8788
7565, 241734, 5953.366, 14.8786
7566, 239248, 5953.305, 14.8785
7567, 234980, 5953.244, 14.8783
7568, 230387, 5953.183, 14.8782
7569, 226432, 5953.122, 14.8780
7570, 223044, 5953.061, 14.8778
7571, 219639, 5953.000, 14.8777
7572, 216298, 5952.939, 14.8775
7573, 214492, 5952.877, 14.8774
7574, 216220, 5952.816, 14.8772
7575, 221922, 5952.755, 14.8771
7576, 229502, 5952.694, 14.8769
7577, 236025, 5952.633, 14.8768
7578, 240273, 5952.572, 14.8766
7579, 242958, 5952.511, 14.8765
7580, 244635, 5952.449, 14.8763
7581, 244612, 5952.388, 14.8762
7582, 242470, 5952.327, 14.8760
7583, 239699, 5952.266, 14.8759
7584, 238674, 5952.205, 14.8757
7585, 240090, 5952.144, 14.8756
7586, 242163, 5952.083, 14.8754
7587, 242436, 5952.022, 14.8753
7588, 239935, 5951.960, 14.8751
7589, 235608, 5951.899, 14.8749
7590, 231388, 5951.838, 14.8748
7591, 229048, 5951.777, 14.8746
7592, 229311, 5951.716, 14.8745
7593, 231351, 5951.655, 14.8743
7594, 233238, 5951.594, 14.8742
7595, 233397, 5951.532, 14.8740
7596, 231739, 5951.471, 14.8739
7597, 229170, 5951.410, 14.8737
7598, 226313, 5951.349, 14.8736
7599, 223359, 5951.288, 14.8734
7600, 221084, 5951.227, 14.8733
7601, 220843, 5951.166, 14.8731
7602, 222814, 5951.105, 14.8730
7603, 225116, 5951.043, 14.8728
7604, 225722, 5950.982, 14.8727
7605, 224745, 5950.921, 14.8725
7606, 223600, 5950.860, 14.8723
7607, 222398, 5950.799, 14.8722
7608, 220002, 5950.738, 14.8720
7609, 216878, 5950.677, 14.8719
7610, 215779, 5950.615, 14.8717
7611, 218438, 5950.554, 14.8716
7612, 222942, 5950.493, 14.8714
7613, 225642, 5950.432, 14.8713
7614, 224606, 5950.371, 14.8711
7615, 220126, 5950.310, 14.8710
7616, 213390, 5950.249, 14.8708
7617, 206536, 5950.188, 14.8707
7618, 202751, 5950.126, 14.8705
7619, 203749, 5950.065, 14.8704
7620, 207341, 5950.004, 14.8702
7621, 209738, 5949.943, 14.8701
7622, 210275, 5949.882, 14.8699
7623, 211752, 5949.821, 14.8698
7624, 216052, 5949.760, 14.8696
7625, 221703, 5949.698, 14.8694
7626, 226257, 5949.637, 14.8693
7627, 228700, 5949.576, 14.8691
7628, 228751, 5949.515, 14.8690
7629, 226203, 5949.454, 14.8688
7630, 222374, 5949.393, 14.8687
7631, 220073, 5949.332, 14.8685
7632, 220285, 5949.271, 14.8684
7633, 220533, 5949.209, 14.8682
7634, 218331, 5949.148, 14.8681
7635, 214755, 5949.087, 14.8679
7636, 212599, 5949.026, 14.8678
7637, 212389, 5948.965, 14.8676
7638, 212643, 5948.904, 14.8675
7639, 213086, 5948.843, 14.8673
7640, 214774, 5948.781, 14.8672
7641, 217320, 5948.720, 14.8670
7642, 218772, 5948.659, 14.8668
7643, 218829, 5948.598, 14.8667
7644, 219826, 5948.537, 14.8665
7645, 223553, 5948.476, 14.8664
7646, 228765, 5948.415, 14.8662
7647, 232900, 5948.354, 14.8661
7648, 234989, 5948.292, 14.8659
7649, 235915, 5948.231, 14.8658
7650, 236813, 5948.170, 14.8656
7651, 238167, 5948.109, 14.8655
7652, 239764, 5948.048, 14.8653
7653, 240718, 5947.987, 14.8652
7654, 240032, 5947.926, 14.8650
7655, 237761, 5947.864, 14.8649
7656, 235147, 5947.803, 14.8647
7657, 233164, 5947.742, 14.8646
7658, 231525, 5947.681, 14.8644
7659, 229624, 5947.620, 14.8643
7660, 227798, 5947.559, 14.8641
7661, 226958, 5947.498, 14.8639
7662, 227364, 5947.437, 14.8638
7663, 228535, 5947.375, 14.8636
7664, 230171, 5947.314, 14.8635
7665, 232375, 5947.253, 14.8633
7666, 234779, 5947.192, 14.8632
7667, 236157, 5947.131, 14.8630
7668, 235566, 5947.070, 14.8629
7669, 233736, 5947.009, 14.8627
7670, 232591, 5946.947, 14.8626
7671, 232975, 5946.886, 14.8624
7672, 233377, 5946.825, 14.8623
7673, 231773, 5946.764, 14.8621
7674, 228478, 5946.703, 14.8620
7675, 226071, 5946.642, 14.8618
7676, 226263, 5946.581, 14.8617
7677, 228053, 5946.520, 14.8615
7678, 229619, 5946.458, 14.8613
7679, 230713, 5946.397, 14.8612
7680, 232009, 5946.336, 14.8610
7681, 233083, 5946.275, 14.8609
7682, 232834, 5946.214, 14.8607
7683, 231601, 5946.153, 14.8606
7684, 231157, 5946.092, 14.8604
7685, 232373, 5946.031, 14.8603
7686, 234212, 5945.969, 14.8601
7687, 235498, 5945.908, 14.8600
7688, 236410, 5945.847, 14.8598
7689, 237571, 5945.786, 14.8597
7690, 238535, 5945.725, 14.8595
7691, 238058, 5945.664, 14.8594
7692, 235568, 5945.603, 14.8592
7693, 231835, 5945.541, 14.8591
7694, 228265, 5945.480, 14.8589
7695, 225749, 5945.419, 14.8588
7696, 224097, 5945.358, 14.8586
7697, 222611, 5945.297, 14.8584
7698, 221166, 5945.236, 14.8583
7699, 220413, 5945.175, 14.8581
7700, 220759, 5945.114, 14.8580
7701, 221708, 5945.052, 14.8578
7702, 222618, 5944.991, 14.8577
7703, 223380, 5944.930, 14.8575
7704, 223754, 5944.869, 14.8574
7705, 222797, 5944.808, 14.8572
7706, 219950, 5944.747, 14.8571
7707, 216101, 5944.686, 14.8569
7708, 212505, 5944.624, 14.8568
7709, 209302, 5944.563, 14.8566
7710, 206298, 5944.502, 14.8565
7711, 204541, 5944.441, 14.8563
7712, 205444, 5944.380, 14.8562
7713, 208567, 5944.319, 14.8560
7714, 211975, 5944.258, 14.8558
7715, 214820, 5944.197, 14.8557
7716, 217849, 5944.135, 14.8555
7717, 221145, 5944.074, 14.8554
7718, 223114, 5944.013, 14.8552
7719, 222475, 5943.952, 14.8551
7720, 220095, 5943.891, 14.8549
7721, 218249, 5943.830, 14.8548
7722, 218846, 5943.769, 14.8546
7723, 222320, 5943.707, 14.8545
7724, 226950, 5943.646, 14.8543
7725, 229313, 5943.585, 14.8542
7726, 227090, 5943.524, 14.8540
7727, 221845, 5943.463, 14.8539
7728, 217582, 5943.402, 14.8537
7729, 216299, 5943.341, 14.8536
7730, 216623, 5943.280, 14.8534
7731, 217009, 5943.218, 14.8533
7732, 218043, 5943.157, 14.8531
7733, 220558, 5943.096, 14.8529
7734, 223531, 5943.035, 14.8528
7735, 225253, 5942.974, 14.8526
7736, 225102, 5942.913, 14.8525
7737, 223068, 5942.852, 14.8523
7738, 219203, 5942.790, 14.8522
7739, 214886, 5942.729, 14.8520
7740, 212812, 5942.668, 14.8519
7741, 213912, 5942.607, 14.8517
7742, 215744, 5942.546, 14.8516
7743, 215805, 5942.485, 14.8514
7744, 215145, 5942.424, 14.8513
7745, 216555, 5942.363, 14.8511
7746, 220251, 5942.301, 14.8510
7747, 223710, 5942.240, 14.8508
7748, 225161, 5942.179, 14.8507
7749, 224960, 5942.118, 14.8505
7750, 223828, 5942.057, 14.8503
7751, 222068, 5941.996, 14.8502
7752, 220716, 5941.935, 14.8500
7753, 221383, 5941.873, 14.8499
7754, 224236, 5941.812, 14.8497
7755, 227407, 5941.751, 14.8496
7756, 228683, 5941.690, 14.8494
7757, 226822, 5941.629, 14.8493
7758, 221589, 5941.568, 14.8491
7759, 214240, 5941.507, 14.8490
7760, 208140, 5941.446, 14.8488
7761, 207058, 5941.384, 14.8487
7762, 211807, 5941.323, 14.8485
7763, 219343, 5941.262, 14.8484
7764, 225620, 5941.201, 14.8482
7765, 228688, 5941.140, 14.8481
7766, 229059, 5941.079, 14.8479
7767, 228264, 5941.018, 14.8478
7768, 227628, 5940.956, 14.8476
7769, 227685, 5940.895, 14.8474
7770, 228052, 5940.834, 14.8473
7771, 227909, 5940.773, 14.8471
7772, 226644, 5940.712, 14.8470
7773, 224017, 5940.651, 14.8468
7774, 220338, 5940.590, 14.8467
7775, 216865, 5940.529, 14.8465
7776, 215280, 5940.467, 14.8464
7777, 216066, 5940.406, 14.8462
7778, 218147, 5940.345, 14.8461
7779, 220791, 5940.284, 14.8459
7780, 224551, 5940.223, 14.8458
7781, 229069, 5940.162, 14.8456
7782, 231414, 5940.101, 14.8455
7783, 228949, 5940.039, 14.8453
7784, 223283, 5939.978, 14.8452
7785, 218930, 5939.917, 14.8450
7786, 217954, 5939.856, 14.8448
7787, 218108, 5939.795, 14.8447
7788, 216546, 5939.734, 14.8445
7789, 213236, 5939.673, 14.8444
7790, 210059, 5939.612, 14.8442
7791, 208449, 5939.550, 14.8441
7792, 208796, 5939.489, 14.8439
7793, 210542, 5939.428, 14.8438
7794, 211991, 5939.367, 14.8436
7795, 211431, 5939.306, 14.8435
7796, 209262, 5939.245, 14.8433
7797, 207744, 5939.184, 14.8432
7798, 208086, 5939.122, 14.8430
7799, 209347, 5939.061, 14.8429
7800, 210879, 5939.000, 14.8427
7801, 213822, 5938.939, 14.8426
7802, 218764, 5938.878, 14.8424
7803, 223607, 5938.817, 14.8422
7804, 225681, 5938.756, 14.8421
7805, 224978, 5938.695, 14.8419
7806, 223458, 5938.633, 14.8418
7807, 221857, 5938.572, 14.8416
7808, 219056, 5938.511, 14.8415
7809, 214502, 5938.450, 14.8413
7810, 209672, 5938.389, 14.8412
7811, 206847, 5938.328, 14.8410
7812, 207403, 5938.267, 14.8409
7813, 211377, 5938.205, 14.8407
7814, 217814, 5938.144, 14.8406
7815, 225277, 5938.083, 14.8404
7816, 232438, 5938.022, 14.8403
7817, 238291, 5937.961, 14.8401
7818, 241840, 5937.900, 14.8400
7819, 242280, 5937.839, 14.8398
7820, 239977, 5937.778, 14.8397
7821, 236662, 5937.716, 14.8395
7822, 234029, 5937.655, 14.8393
7823, 232576, 5937.594, 14.8392
7824, 232239, 5937.533, 14.8390
7825, 233152, 5937.472, 14.8389
7826, 234868, 5937.411, 14.8387
7827, 235634, 5937.350, 14.8386
7828, 233955, 5937.288, 14.8384
7829, 230724, 5937.227, 14.8383
7830, 228547, 5937.166, 14.8381
7831, 228677, 5937.105, 14.8380
7832, 229580, 5937.044, 14.8378
7833, 228918, 5936.983, 14.8377
7834, 226334, 5936.922, 14.8375
7835, 223733, 5936.861, 14.8374
7836, 223014, 5936.799, 14.8372
7837, 223855, 5936.738, 14.8371
7838, 224035, 5936.677, 14.8369
7839, 222051, 5936.616, 14.8367
7840, 218999, 5936.555, 14.8366
7841, 217137, 5936.494, 14.8364
7842, 216845, 5936.433, 14.8363
7843, 216305, 5936.371, 14.8361
7844, 214584, 5936.310, 14.8360
7845, 213499, 5936.249, 14.8358
7846, 215105, 5936.188, 14.8357
7847, 218383, 5936.127, 14.8355
7848, 220228, 5936.066, 14.8354
7849, 219484, 5936.005, 14.8352
7850, 218220, 5935.944, 14.8351
7851, 218722, 5935.882, 14.8349
7852, 220788, 5935.821, 14.8348
7853, 222783, 5935.760, 14.8346
7854, 224218, 5935.699, 14.8345
7855, 225978, 5935.638, 14.8343
7856, 228439, 5935.577, 14.8342
7857, 230616, 5935.516, 14.8340
7858, 231483, 5935.455, 14.8338
7859, 231298, 5935.393, 14.8337
7860, 230956, 5935.332, 14.8335
7861, 230451, 5935.271, 14.8334
7862, 228874, 5935.210, 14.8332
7863, 226153, 5935.149, 14.8331
7864, 223835, 5935.088, 14.8329
7865, 223306, 5935.027, 14.8328
7866, 223671, 5934.965, 14.8326
7867, 222562, 5934.904, 14.8325
7868, 219059, 5934.843, 14.8323
7869, 214697, 5934.782, 14.8322
7870, 211330, 5934.721, 14.8320
7871, 209136, 5934.660, 14.8319
7872, 207379, 5934.599, 14.8317
7873, 206153, 5934.538, 14.8316
7874, 206361, 5934.476, 14.8314
7875, 208450, 5934.415, 14.8312
7876, 212045, 5934.354, 14.8311
7877, 216500, 5934.293, 14.8309
7878, 221062, 5934.232, 14.8308
7879, 224724, 5934.171, 14.8306
7880, 226534, 5934.110, 14.8305
7881, 225954, 5934.048, 14.8303
7882, 222819, 5933.987, 14.8302
7883, 217605, 5933.926, 14.8300
7884, 212095, 5933.865, 14.8299
7885, 208868, 5933.804, 14.8297
7886, 209249, 5933.743, 14.8296
7887, 212289, 5933.682, 14.8294
7888, 216365, 5933.621, 14.8293
7889, 220911, 5933.559, 14.8291
7890, 225798, 5933.498, 14.8290
7891, 230138, 5933.437, 14.8288
7892, 233187, 5933.376, 14.8287
7893, 235638, 5933.315, 14.8285
7894, 238389, 5933.254, 14.8283
7895, 240459, 5933.193, 14.8282
7896, 240001, 5933.131, 14.8280
7897, 237380, 5933.070, 14.8279
7898, 235465, 5933.009, 14.8277
7899, 236468, 5932.948, 14.8276
7900, 239823, 5932.887, 14.8274
7901, 243473, 5932.826, 14.8273
7902, 245819, 5932.765, 14.8271
7903, 246021, 5932.704, 14.8270
7904, 243947, 5932.642, 14.8268
7905, 240649, 5932.581, 14.8267
7906, 237840, 5932.520, 14.8265
7907, 236149, 5932.459, 14.8264
7908, 234722, 5932.398, 14.8262
7909, 232851, 5932.337, 14.8261
7910, 230892, 5932.276, 14.8259
7911, 229182, 5932.214, 14.8257
7912, 227404, 5932.153, 14.8256
7913, 225604, 5932.092, 14.8254
7914, 224331, 5932.031, 14.8253
7915, 222931, 5931.970, 14.8251
7916, 219320, 5931.909, 14.8250
7917, 212912, 5931.848, 14.8248
7918, 206524, 5931.787, 14.8247
7919, 203680, 5931.725, 14.8245
7920, 204749, 5931.664, 14.8244
7921, 207194, 5931.603, 14.8242
7922, 208872, 5931.542, 14.8241
7923, 209467, 5931.481, 14.8239
7924, 209395, 5931.420, 14.8238
7925, 209321, 5931.359, 14.8236
7926, 210548, 5931.297, 14.8235
7927, 213883, 5931.236, 14.8233
7928, 217872, 5931.175, 14.8232
7929, 219877, 5931.114, 14.8230
7930, 219355, 5931.053, 14.8228
7931, 218532, 5930.992, 14.8227
7932, 219420, 5930.931, 14.8225
7933, 221650, 5930.870, 14.8224
7934, 223826, 5930.808, 14.8222
7935, 225315, 5930.747, 14.8221
7936, 225777, 5930.686, 14.8219
7937, 224519, 5930.625, 14.8218
7938, 221810, 5930.564, 14.8216
7939, 219795, 5930.503, 14.8215
7940, 220365, 5930.442, 14.8213
7941, 222486, 5930.380, 14.8212
7942, 223030, 5930.319, 14.8210
7943, 220227, 5930.258, 14.8209
7944, 215244, 5930.197, 14.8207
7945, 210420, 5930.136, 14.8206
7946, 207079, 5930.075, 14.8204
7947, 205367, 5930.014, 14.8202
7948, 205253, 5929.953, 14.8201
7949, 206928, 5929.891, 14.8199
7950, 210301, 5929.830, 14.8198
7951, 214488, 5929.769, 14.8196
7952, 218067, 5929.708, 14.8195
7953, 220064, 5929.647, 14.8193
7954, 220516, 5929.586, 14.8192
7955, 219722, 5929.525, 14.8190
7956, 217328, 5929.463, 14.8189
7957, 213250, 5929.402, 14.8187
7958, 209489, 5929.341, 14.8186
7959, 209377, 5929.280, 14.8184
7960, 213960, 5929.219, 14.8183
7961, 220333, 5929.158, 14.8181
7962, 224945, 5929.097, 14.8180
7963, 227594, 5929.036, 14.8178
7964, 230592, 5928.974, 14.8177
7965, 234790, 5928.913, 14.8175
7966, 238588, 5928.852, 14.8173
7967, 240587, 5928.791, 14.8172
7968, 240910, 5928.730, 14.8170
7969, 239485, 5928.669, 14.8169
7970, 235387, 5928.608, 14.8167
7971, 229072, 5928.546, 14.8166
7972, 223499, 5928.485, 14.8164
7973, 221472, 5928.424, 14.8163
7974, 222881, 5928.363, 14.8161
7975, 225683, 5928.302, 14.8160
7976, 228475, 5928.241, 14.8158
7977, 230835, 5928.180, 14.8157
7978, 232295, 5928.119, 14.8155
7979, 232753, 5928.057, 14.8154
7980, 233311, 5927.996, 14.8152
7981, 235098, 5927.935, 14.8151
7982, 237468, 5927.874, 14.8149
7983, 238689, 5927.813, 14.8147
7984, 238099, 5927.752, 14.8146
7985, 236284, 5927.691, 14.8144
7986, 233564, 5927.629, 14.8143
7987, 229923, 5927.568, 14.8141
7988, 226267, 5927.507, 14.8140
7989, 224010, 5927.446, 14.8138
7990, 223138, 5927.385, 14.8137
7991, 222289, 5927.324, 14.8135
7992, 221231, 5927.263, 14.8134
7993, 221679, 5927.202, 14.8132
7994, 224871, 5927.140, 14.8131
7995, 229648, 5927.079, 14.8129
7996, 233867, 5927.018, 14.8128
7997, 236612, 5926.957, 14.8126
7998, 237923, 5926.896, 14.8125
7999, 237271, 5926.835, 14.8123
8000, 233730, 5926.774, 14.8122
8001, 227448, 5926.712, 14.8120
8002, 220021, 5926.651, 14.8118
8003, 213460, 5926.590, 14.8117
8004, 209321, 5926.529, 14.8115
8005, 208335, 5926.468, 14.8114
8006, 209935, 5926.407, 14.8112
8007, 212206, 5926.346, 14.8111
8008, 213141, 5926.285, 14.8109
8009, 212283, 5926.223, 14.8108
8010, 210930, 5926.162, 14.8106
8011, 210880, 5926.101, 14.8105
8012, 213253, 5926.040, 14.8103
8013, 218143, 5925.979, 14.8102
8014, 224645, 5925.918, 14.8100
8015, 231115, 5925.857, 14.8099
8016, 235931, 5925.795, 14.8097
8017, 238390, 5925.734, 14.8096
8018, 238876, 5925.673, 14.8094
8019, 238244, 5925.612, 14.8092
8020, 237220, 5925.551, 14.8091
8021, 236334, 5925.490, 14.8089
8022, 236032, 5925.429, 14.8088
8023, 236490, 5925.368, 14.8086
8024, 237175, 5925.306, 14.8085
8025, 236810, 5925.245, 14.8083
8026, 234326, 5925.184, 14.8082
8027, 230281, 5925.123, 14.8080
8028, 226921, 5925.062, 14.8079
8029, 226157, 5925.001, 14.8077
8030, 227483, 5924.940, 14.8076
8031, 228544, 5924.878, 14.8074
8032, 227826, 5924.817, 14.8073
8033, 226057, 5924.756, 14.8071
8034, 224732, 5924.695, 14.8070
8035, 224190, 5924.634, 14.8068
8036, 223835, 5924.573, 14.8067
8037, 223602, 5924.512, 14.8065
8038, 224182, 5924.451, 14.8063
8039, 225814, 5924.389, 14.8062
8040, 227710, 5924.328, 14.8060
8041, 228967, 5924.267, 14.8059
8042, 229646, 5924.206, 14.8057
8043, 230482, 5924.145, 14.8056
8044, 231678, 5924.084, 14.8054
8045, 232389, 5924.023, 14.8053
8046, 231567, 5923.962, 14.8051
8047, 229103, 5923.900, 14.8050
8048, 225760, 5923.839, 14.8048
8049, 222260, 5923.778, 14.8047
8050, 219098, 5923.717, 14.8045
8051, 217246, 5923.656, 14.8044
8052, 217907, 5923.595, 14.8042
8053, 220922, 5923.534, 14.8041
8054, 224361, 5923.472, 14.8039
8055, 226695, 5923.411, 14.8037
8056, 228535, 5923.350, 14.8036
8057, 230993, 5923.289, 14.8034
8058, 233212, 5923.228, 14.8033
8059, 233467, 5923.167, 14.8031
8060, 232307, 5923.106, 14.8030
8061, 232257, 5923.045, 14.8028
8062, 234087, 5922.983, 14.8027
8063, 235758, 5922.922, 14.8025
8064, 235942, 5922.861, 14.8024
8065, 236279, 5922.800, 14.8022
8066, 238619, 5922.739, 14.8021
8067, 241977, 5922.678, 14.8019
8068, 244322, 5922.617, 14.8018
8069, 245923, 5922.555, 14.8016
8070, 248664, 5922.494, 14.8015
8071, 252805, 5922.433, 14.8013
8072, 256640, 5922.372, 14.8012
8073, 258921, 5922.311, 14.8010
8074, 259604, 5922.250, 14.8008
8075, 258448, 5922.189, 14.8007
8076, 255047, 5922.128, 14.8005
8077, 250466, 5922.066, 14.8004
8078, 247043, 5922.005, 14.8002
8079, 246140, 5921.944, 14.8001
8080, 247334, 5921.883, 14.7999
8081, 249725, 5921.822, 14.7998
8082, 252324, 5921.761, 14.7996
8083, 253133, 5921.700, 14.7995
8084, 250122, 5921.638, 14.7993
8085, 243984, 5921.577, 14.7992
8086, 238216, 5921.516, 14.7990
8087, 235290, 5921.455, 14.7989
8088, 234029, 5921.394, 14.7987
8089, 231833, 5921.333, 14.7986
8090, 228291, 5921.272, 14.7984
8091, 225284, 5921.211, 14.7982
8092, 224218, 5921.149, 14.7981
8093, 224442, 5921.088, 14.7979
8094, 224197, 5921.027, 14.7978
8095, 222413, 5920.966, 14.7976
8096, 219794, 5920.905, 14.7975
8097, 218448, 5920.844, 14.7973
8098, 219906, 5920.783, 14.7972
8099, 223193, 5920.721, 14.7970
8100, 225623, 5920.660, 14.7969
8101, 225861, 5920.599, 14.7967
8102, 225125, 5920.538, 14.7966
8103, 224846, 5920.477, 14.7964
8104, 224427, 5920.416, 14.7963
8105, 222540, 5920.355, 14.7961
8106, 219667, 5920.294, 14.7960
8107, 217891, 5920.232, 14.7958
8108, 218573, 5920.171, 14.7957
8109, 221586, 5920.110, 14.7955
8110, 226389, 5920.049, 14.7953
8111, 232182, 5919.988, 14.7952
8112, 236842, 5919.927, 14.7950
8113, 237383, 5919.866, 14.7949
8114, 232679, 5919.804, 14.7947
8115, 225195, 5919.743, 14.7946
8116, 219200, 5919.682, 14.7944
8117, 217157, 5919.621, 14.7943
8118, 217999, 5919.560, 14.7941
8119, 218746, 5919.499, 14.7940
8120, 217627, 5919.438, 14.7938
8121, 215700, 5919.377, 14.7937
8122, 215522, 5919.315, 14.7935
8123, 218411, 5919.254, 14.7934
8124, 223328, 5919.193, 14.7932
8125, 228366, 5919.132, 14.7931
8126, 232590, 5919.071, 14.7929
8127, 235919, 5919.010, 14.7927
8128, 237846, 5918.949, 14.7926
8129, 237261, 5918.887, 14.7924
8130, 233637, 5918.826, 14.7923
8131, 227882, 5918.765, 14.7921
8132, 221987, 5918.704, 14.7920
8133, 218070, 5918.643, 14.7918
8134, 217251, 5918.582, 14.7917
8135, 218740, 5918.521, 14.7915
8136, 220280, 5918.460, 14.7914
8137, 220374, 5918.398, 14.7912
8138, 219989, 5918.337, 14.7911
8139, 221116, 5918.276, 14.7909
8140, 223730, 5918.215, 14.7908
8141, 225498, 5918.154, 14.7906
8142, 225051, 5918.093, 14.7905
8143, 224289, 5918.032, 14.7903
8144, 226181, 5917.970, 14.7902
8145, 230899, 5917.909, 14.7900
8146, 235525, 5917.848, 14.7898
8147, 237667, 5917.787, 14.7897
8148, 238016, 5917.726, 14.7895
8149, 238734, 5917.665, 14.7894
8150, 240294, 5917.604, 14.7892
8151, 241028, 5917.543, 14.7891
8152, 239597, 5917.481, 14.7889
8153, 236793, 5917.420, 14.7888
8154, 234514, 5917.359, 14.7886
8155, 233607, 5917.298, 14.7885
8156, 233383, 5917.237, 14.7883
8157, 232913, 5917.176, 14.7882
8158, 232065, 5917.115, 14.7880
8159, 231142, 5917.053, 14.7879
8160, 230098, 5916.992, 14.7877
8161, 228495, 5916.931, 14.7876
8162, 226073, 5916.870, 14.7874
8163, 223219, 5916.809, 14.7872
8164, 221067, 5916.748, 14.7871
8165, 221082, 5916.687, 14.7869
8166, 223928, 5916.626, 14.7868
8167, 228378, 5916.564, 14.7866
8168, 231846, 5916.503, 14.7865
8169, 232636, 5916.442, 14.7863
8170, 231429, 5916.381, 14.7862
8171, 230024, 5916.320, 14.7860
8172, 228944, 5916.259, 14.7859
8173, 227224, 5916.198, 14.7857
8174, 224516, 5916.136, 14.7856
8175, 222245, 5916.075, 14.7854
8176, 221967, 5916.014, 14.7853
8177, 223292, 5915.953, 14.7851
8178, 224337, 5915.892, 14.7850
8179, 224041, 5915.831, 14.7848
8180, 223283, 5915.770, 14.7847
8181, 223671, 5915.709, 14.7845
8182, 225795, 5915.647, 14.7843
8183, 228709, 5915.586, 14.7842
8184, 230679, 5915.525, 14.7840
8185, 230273, 5915.464, 14.7839
8186, 227172, 5915.403, 14.7837
8187, 222263, 5915.342, 14.7836
8188, 216975, 5915.281, 14.7834
8189, 212620, 5915.219, 14.7833
8190, 210361, 5915.158, 14.7831
8191, 211216, 5915.097, 14.7830
8192, 215170, 5915.036, 14.7828
8193, 220206, 5914.975, 14.7827
8194, 223084, 5914.914, 14.7825
8195, 221794, 5914.853, 14.7824
8196, 217148, 5914.792, 14.7822
8197, 211879, 5914.730, 14.7821
8198, 208556, 5914.669, 14.7819
8199, 208313, 5914.608, 14.7817
8200, 210659, 5914.547, 14.7816
8201, 213884, 5914.486, 14.7814
8202, 216222, 5914.425, 14.7813
8203, 217360, 5914.364, 14.7811
8204, 218466, 5914.302, 14.7810
8205, 220193, 5914.241, 14.7808
8206, 221299, 5914.180, 14.7807
8207, 220244, 5914.119, 14.7805
8208, 217680, 5914.058, 14.7804
8209, 216043, 5913.997, 14.7802
8210, 216670, 5913.936, 14.7801
8211, 218606, 5913.875, 14.7799
8212, 220492, 5913.813, 14.7798
8213, 222225, 5913.752, 14.7796
8214, 224079, 5913.691, 14.7795
8215, 225490, 5913.630, 14.7793
8216, 225970, 5913.569, 14.7792
8217, 226579, 5913.508, 14.7790
8218, 229084, 5913.447, 14.7788
8219, 233593, 5913.386, 14.7787
8220, 237874, 5913.324, 14.7785
8221, 239255, 5913.263, 14.7784
8222, 236952, 5913.202, 14.7782
8223, 232703, 5913.141, 14.7781
8224, 229495, 5913.080, 14.7779
8225, 229350, 5913.019, 14.7778
8226, 231705, 5912.958, 14.7776
8227, 233934, 5912.896, 14.7775
8228, 233878, 5912.835, 14.7773
8229, 231892, 5912.774, 14.7772
8230, 230243, 5912.713, 14.7770
8231, 230730, 5912.652, 14.7769
8232, 233064, 5912.591, 14.7767
8233, 235271, 5912.530, 14.7766
8234, 235394, 5912.469, 14.7764
8235, 233170, 5912.407, 14.7762
8236, 230376, 5912.346, 14.7761
8237, 229181, 5912.285, 14.7759
8238, 229851, 5912.224, 14.7758
8239, 230476, 5912.163, 14.7756
8240, 229196, 5912.102, 14.7755
8241, 226058, 5912.041, 14.7753
8242, 222389, 5911.979, 14.7752
8243, 219258, 5911.918, 14.7750
8244, 217309, 5911.857, 14.7749
8245, 217191, 5911.796, 14.7747
8246, 218939, 5911.735, 14.7746
8247, 221428, 5911.674, 14.7744
8248, 223521, 5911.613, 14.7743
8249, 225403, 5911.552, 14.7741
8250, 227678, 5911.490, 14.7740
8251, 229613, 5911.429, 14.7738
8252, 229582, 5911.368, 14.7737
8253, 227053, 5911.307, 14.7735
8254, 222831, 5911.246, 14.7733
8255, 217642, 5911.185, 14.7732
8256, 212116, 5911.124, 14.7730
8257, 208092, 5911.062, 14.7729
8258, 207899, 5911.001, 14.7727
8259, 211565, 5910.940, 14.7726
8260, 216228, 5910.879, 14.7724
8261, 219218, 5910.818, 14.7723
8262, 220543, 5910.757, 14.7721
8263, 221613, 5910.696, 14.7720
8264, 222875, 5910.635, 14.7718
8265, 223788, 5910.573, 14.7717
8266, 224039, 5910.512, 14.7715
8267, 223556, 5910.451, 14.7714
8268, 222193, 5910.390, 14.7712
8269, 220541, 5910.329, 14.7711
8270, 220151, 5910.268, 14.7709
8271, 221566, 5910.207, 14.7707
8272, 222849, 5910.145, 14.7706
8273, 221662, 5910.084, 14.7704
8274, 218513, 5910.023, 14.7703
8275, 216405, 5909.962, 14.7701
8276, 217327, 5909.901, 14.7700
8277, 220499, 5909.840, 14.7698
8278, 224106, 5909.779, 14.7697
8279, 227151, 5909.718, 14.7695
8280, 229103, 5909.656, 14.7694
8281, 229297, 5909.595, 14.7692
8282, 227904, 5909.534, 14.7691
8283, 226583, 5909.473, 14.7689
8284, 226828, 5909.412, 14.7688
8285, 227876, 5909.351, 14.7686
8286, 227439, 5909.290, 14.7685
8287, 224758, 5909.228, 14.7683
8288, 222086, 5909.167, 14.7682
8289, 222467, 5909.106, 14.7680
8290, 226292, 5909.045, 14.7678
8291, 230669, 5908.984, 14.7677
8292, 232406, 5908.923, 14.7675
8293, 231254, 5908.862, 14.7674
8294, 229852, 5908.801, 14.7672
8295, 230683, 5908.739, 14.7671
8296, 233594, 5908.678, 14.7669
8297, 236428, 5908.617, 14.7668
8298, 237498, 5908.556, 14.7666
8299, 236960, 5908.495, 14.7665
8300, 236023, 5908.434, 14.7663
8301, 235429, 5908.373, 14.7662
8302, 234875, 5908.311, 14.7660
8303, 233581, 5908.250, 14.7659
8304, 231210, 5908.189, 14.7657
8305, 228289, 5908.128, 14.7656
8306, 225908, 5908.067, 14.7654
8307, 224987, 5908.006, 14.7652
8308, 225602, 5907.945, 14.7651
8309, 226694, 5907.884, 14.7649
8310, 226520, 5907.822, 14.7648
8311, 223940, 5907.761, 14.7646
8312, 219732, 5907.700, 14.7645
8313, 216335, 5907.639, 14.7643
8314, 215750, 5907.578, 14.7642
8315, 217805, 5907.517, 14.7640
8316, 220831, 5907.456, 14.7639
8317, 223716, 5907.394, 14.7637
8318, 226583, 5907.333, 14.7636
8319, 229798, 5907.272, 14.7634
8320, 233338, 5907.211, 14.7633
8321, 237023, 5907.150, 14.7631
8322, 240166, 5907.089, 14.7630
8323, 240893, 5907.028, 14.7628
8324, 237456, 5906.967, 14.7626
8325, 231040, 5906.905, 14.7625
8326, 225791, 5906.844, 14.7623
8327, 224623, 5906.783, 14.7622
8328, 225801, 5906.722, 14.7620
8329, 225124, 5906.661, 14.7619
8330, 220903, 5906.600, 14.7617
8331, 215153, 5906.539, 14.7616
8332, 210293, 5906.477, 14.7614
8333, 206743, 5906.416, 14.7613
8334, 204202, 5906.355, 14.7611
8335, 203238, 5906.294, 14.7610
8336, 204150, 5906.233, 14.7608
8337, 205408, 5906.172, 14.7607
8338, 205091, 5906.111, 14.7605
8339, 203601, 5906.050, 14.7604
8340, 203387, 5905.988, 14.7602
8341, 205594, 5905.927, 14.7601
8342, 208276, 5905.866, 14.7599
8343, 208763, 5905.805, 14.7597
8344, 206872, 5905.744, 14.7596
8345, 204608, 5905.683, 14.7594
8346, 203250, 5905.622, 14.7593
8347, 202435, 5905.560, 14.7591
8348, 202304, 5905.499, 14.7590
8349, 204640, 5905.438, 14.7588
8350, 210364, 5905.377, 14.7587
8351, 217002, 5905.316, 14.7585
8352, 220559, 5905.255, 14.7584
8353, 219915, 5905.194, 14.7582
8354, 217953, 5905.133, 14.7581
8355, 218202, 5905.071, 14.7579
8356, 221508, 5905.010, 14.7578
8357, 225906, 5904.949, 14.7576
8358, 228191, 5904.888, 14.7575
8359, 225553, 5904.827, 14.7573
8360, 217694, 5904.766, 14.7571
8361, 208202, 5904.705, 14.7570
8362, 202161, 5904.643, 14.7568
8363, 201252, 5904.582, 14.7567
8364, 202552, 5904.521, 14.7565
8365, 203017, 5904.460, 14.7564
8366, 203231, 5904.399, 14.7562
8367, 205209, 5904.338, 14.7561
8368, 208506, 5904.277, 14.7559
8369, 211080, 5904.216, 14.7558
8370, 212814, 5904.154, 14.7556
8371, 215316, 5904.093, 14.7555
8372, 218622, 5904.032, 14.7553
8373, 220910, 5903.971, 14.7552
8374, 221687, 5903.910, 14.7550
8375, 222752, 5903.849, 14.7549
8376, 225406, 5903.788, 14.7547
8377, 228762, 5903.726, 14.7546
8378, 231376, 5903.665, 14.7544
8379, 232624, 5903.604, 14.7542
8380, 231958, 5903.543, 14.7541
8381, 228959, 5903.482, 14.7539
8382, 224993, 5903.421, 14.7538
8383, 222762, 5903.360, 14.7536
8384, 223125, 5903.299, 14.7535
8385, 224176, 5903.237, 14.7533
8386, 224472, 5903.176, 14.7532
8387, 225151, 5903.115, 14.7530
8388, 227476, 5903.054, 14.7529
8389, 230389, 5902.993, 14.7527
8390, 232433, 5902.932, 14.7526
8391, 234287, 5902.871, 14.7524
8392, 237110, 5902.809, 14.7523
8393, 239689, 5902.748, 14.7521
8394, 239741, 5902.687, 14.7520
8395, 237177, 5902.626, 14.7518
8396, 233805, 5902.565, 14.7516
8397, 230535, 5902.504, 14.7515
8398, 227383, 5902.443, 14.7513
8399, 225581, 5902.382, 14.7512
8400, 226719, 5902.320, 14.7510
8401, 229621, 5902.259, 14.7509
8402, 230801, 5902.198, 14.7507
8403, 228651, 5902.137, 14.7506
8404, 224828, 5902.076, 14.7504
8405, 220957, 5902.015, 14.7503
8406, 216715, 5901.954, 14.7501
8407, 212333, 5901.893, 14.7500
8408, 210236, 5901.831, 14.7498
8409, 211966, 5901.770, 14.7497
8410, 215294, 5901.709, 14.7495
8411, 216793, 5901.648, 14.7494
8412, 216261, 5901.587, 14.7492
8413, 216477, 5901.526, 14.7491
8414, 219212, 5901.465, 14.7489
8415, 223531, 5901.403, 14.7487
8416, 227618, 5901.342, 14.7486
8417, 230310, 5901.281, 14.7484
8418, 230892, 5901.220, 14.7483
8419, 229260, 5901.159, 14.7481
8420, 226605, 5901.098, 14.7480
8421, 224489, 5901.037, 14.7478
8422, 222887, 5900.976, 14.7477
8423, 220439, 5900.914, 14.7475
8424, 216860, 5900.853, 14.7474
8425, 213664, 5900.792, 14.7472
8426, 211978, 5900.731, 14.7471
8427, 210987, 5900.670, 14.7469
8428, 209520, 5900.609, 14.7468
8429, 208306, 5900.548, 14.7466
8430, 209706, 5900.486, 14.7465
8431, 215392, 5900.425, 14.7463
8432, 224468, 5900.364, 14.7461
8433, 233343, 5900.303, 14.7460
8434, 237631, 5900.242, 14.7458
8435, 235538, 5900.181, 14.7457
8436, 229951, 5900.120, 14.7455
8437, 225921, 5900.059, 14.7454
8438, 225252, 5899.997, 14.7452
8439, 224721, 5899.936, 14.7451
8440, 220621, 5899.875, 14.7449
8441, 213694, 5899.814, 14.7448
8442, 207965, 5899.753, 14.7446
8443, 205767, 5899.692, 14.7445
8444, 206140, 5899.631, 14.7443
8445, 207748, 5899.569, 14.7442
8446, 210708, 5899.508, 14.7440
8447, 214837, 5899.447, 14.7439
8448, 218423, 5899.386, 14.7437
8449, 220307, 5899.325, 14.7436
8450, 221754, 5899.264, 14.7434
8451, 224522, 5899.203, 14.7432
8452, 227937, 5899.142, 14.7431
8453, 229695, 5899.080, 14.7429
8454, 229272, 5899.019, 14.7428
8455, 228764, 5898.958, 14.7426
8456, 229944, 5898.897, 14.7425
8457, 231777, 5898.836, 14.7423
8458, 231581, 5898.775, 14.7422
8459, 228021, 5898.714, 14.7420
8460, 222432, 5898.652, 14.7419
8461, 217696, 5898.591, 14.7417
8462, 216238, 5898.530, 14.7416
8463, 218640, 5898.469, 14.7414
8464, 223530, 5898.408, 14.7413
8465, 228641, 5898.347, 14.7411
8466, 232177, 5898.286, 14.7410
8467, 233434, 5898.225, 14.7408
8468, 232609, 5898.163, 14.7406
8469, 230488, 5898.102, 14.7405
8470, 228151, 5898.041, 14.7403
8471, 226339, 5897.980, 14.7402
8472, 224976, 5897.919, 14.7400
8473, 223669, 5897.858, 14.7399
8474, 222597, 5897.797, 14.7397
8475, 222259, 5897.735, 14.7396
8476, 222359, 5897.674, 14.7394
8477, 221838, 5897.613, 14.7393
8478, 220478, 5897.552, 14.7391
8479, 219613, 5897.491, 14.7390
8480, 220423, 5897.430, 14.7388
8481, 222121, 5897.369, 14.7387
8482, 222840, 5897.308, 14.7385
8483, 222071, 5897.246, 14.7384
8484, 221111, 5897.185, 14.7382
8485, 221102, 5897.124, 14.7381
8486, 221813, 5897.063, 14.7379
8487, 222692, 5897.002, 14.7377
8488, 223820, 5896.941, 14.7376
8489, 224891, 5896.880, 14.7374
8490, 224165, 5896.818, 14.7373
8491, 219965, 5896.757, 14.7371
8492, 213189, 5896.696, 14.7370
8493, 207155, 5896.635, 14.7368
8494, 204561, 5896.574, 14.7367
8495, 205259, 5896.513, 14.7365
8496, 207248, 5896.452, 14.7364
8497, 208900, 5896.391, 14.7362
8498, 209744, 5896.329, 14.7361
8499, 209870, 5896.268, 14.7359
8500, 209619, 5896.207, 14.7358
8501, 209631, 5896.146, 14.7356
8502, 210396, 5896.085, 14.7355
8503, 211747, 5896.024, 14.7353
8504, 213361, 5895.963, 14.7351
8505, 215632, 5895.901, 14.7350
8506, 219281, 5895.840, 14.7348
8507, 223956, 5895.779, 14.7347
8508, 227993, 5895.718, 14.7345
8509, 230084, 5895.657, 14.7344
8510, 230710, 5895.596, 14.7342
8511, 231444, 5895.535, 14.7341
8512, 233054, 5895.474, 14.7339
8513, 234825, 5895.412, 14.7338
8514, 235658, 5895.351, 14.7336
8515, 235377, 5895.290, 14.7335
8516, 234746, 5895.229, 14.7333
8517, 234487, 5895.168, 14.7332
8518, 234447, 5895.107, 14.7330
8519, 233714, 5895.046, 14.7329
8520, 231470, 5894.984, 14.7327
8521, 227785, 5894.923, 14.7326
8522, 223687, 5894.862, 14.7324
8523, 220476, 5894.801, 14.7322
8524, 218838, 5894.740, 14.7321
8525, 218406, 5894.679, 14.7319
8526, 218164, 5894.618, 14.7318
8527, 217503, 5894.557, 14.7316
8528, 216915, 5894.495, 14.7315
8529, 217353, 5894.434, 14.7313
8530, 218724, 5894.373, 14.7312
8531, 219485, 5894.312, 14.7310
8532, 218237, 5894.251, 14.7309
8533, 215473, 5894.190, 14.7307
8534, 213126, 5894.129, 14.7306
8535, 212513, 5894.067, 14.7304
8536, 213458, 5894.006, 14.7303
8537, 215431, 5893.945, 14.7301
8538, 218427, 5893.884, 14.7300
8539, 222059, 5893.823, 14.7298
8540, 224601, 5893.762, 14.7296
8541, 224218, 5893.701, 14.7295
8542, 221232, 5893.640, 14.7293
8543, 218287, 5893.578, 14.7292
8544, 217723, 5893.517, 14.7290
8545, 219183, 5893.456, 14.7289
8546, 220217, 5893.395, 14.7287
8547, 219044, 5893.334, 14.7286
8548, 216221, 5893.273, 14.7284
8549, 213555, 5893.212, 14.7283
8550, 212014, 5893.150, 14.7281
8551, 211183, 5893.089, 14.7280
8552, 210509, 5893.028, 14.7278
8553, 210231, 5892.967, 14.7277
8554, 210877, 5892.906, 14.7275
8555, 212409, 5892.845, 14.7274
8556, 214174, 5892.784, 14.7272
8557, 215179, 5892.723, 14.7271
8558, 214248, 5892.661, 14.7269
8559, 210874, 5892.600, 14.7267
8560, 206576, 5892.539, 14.7266
8561, 204332, 5892.478, 14.7264
8562, 205359, 5892.417, 14.7263
8563, 207311, 5892.356, 14.7261
8564, 207341, 5892.295, 14.7260
8565, 206322, 5892.233, 14.7258
8566, 207599, 5892.172, 14.7257
8567, 211550, 5892.111, 14.7255
8568, 214299, 5892.050, 14.7254
8569, 213091, 5891.989, 14.7252
8570, 210311, 5891.928, 14.7251
8571, 210006, 5891.867, 14.7249
8572, 212466, 5891.806, 14.7248
8573, 215129, 5891.744, 14.7246
8574, 217455, 5891.683, 14.7245
8575, 221432, 5891.622, 14.7243
8576, 227334, 5891.561, 14.7241
8577, 232283, 5891.500, 14.7240
8578, 233937, 5891.439, 14.7238
8579, 232911, 5891.378, 14.7237
8580, 230417, 5891.316, 14.7235
8581, 226076, 5891.255, 14.7234
8582, 219927, 5891.194, 14.7232
8583, 214349, 5891.133, 14.7231
8584, 211340, 5891.072, 14.7229
8585, 209211, 5891.011, 14.7228
8586, 204917, 5890.950, 14.7226
8587, 199257, 5890.889, 14.7225
8588, 196765, 5890.827, 14.7223
8589, 199712, 5890.766, 14.7222
8590, 204768, 5890.705, 14.7220
8591, 207148, 5890.644, 14.7219
8592, 206315, 5890.583, 14.7217
8593, 205664, 5890.522, 14.7216
8594, 207719, 5890.461, 14.7214
8595, 211908, 5890.400, 14.7212
8596, 216861, 5890.338, 14.7211
8597, 222393, 5890.277, 14.7209
8598, 228275, 5890.216, 14.7208
8599, 233012, 5890.155, 14.7206
8600, 235559, 5890.094, 14.7205
8601, 237121, 5890.033, 14.7203
8602, 239313, 5889.972, 14.7202
8603, 241073, 5889.910, 14.7200
8604, 239647, 5889.849, 14.7199
8605, 234903, 5889.788, 14.7197
8606, 230351, 5889.727, 14.7196
8607, 228711, 5889.666, 14.7194
8608, 228294, 5889.605, 14.7193
8609, 225634, 5889.544, 14.7191
8610, 220512, 5889.483, 14.7190
8611, 216188, 5889.421, 14.7188
8612, 214991, 5889.360, 14.7186
8613, 215749, 5889.299, 14.7185
8614, 215851, 5889.238, 14.7183
8615, 214239, 5889.177, 14.7182
8616, 211825, 5889.116, 14.7180
8617, 210247, 5889.055, 14.7179
8618, 210806, 5888.993, 14.7177
8619, 213566, 5888.932, 14.7176
8620, 216927, 5888.871, 14.7174
8621, 218973, 5888.810, 14.7173
8622, 219652, 5888.749, 14.7171
8623, 220669, 5888.688, 14.7170
8624, 222907, 5888.627, 14.7168
8625, 225075, 5888.566, 14.7167
8626, 225524, 5888.504, 14.7165
8627, 224225, 5888.443, 14.7164
8628, 222111, 5888.382, 14.7162
8629, 219498, 5888.321, 14.7161
8630, 216366, 5888.260, 14.7159
8631, 213427, 5888.199, 14.7157
8632, 211622, 5888.138, 14.7156
8633, 210776, 5888.076, 14.7154
8634, 209791, 5888.015, 14.7153
8635, 208172, 5887.954, 14.7151
8636, 206651, 5887.893, 14.7150
8637, 206369, 5887.832, 14.7148
8638, 207890, 5887.771, 14.7147
8639, 210745, 5887.710, 14.7145
8640, 213557, 5887.649, 14.7144
8641, 215034, 5887.587, 14.7142
8642, 215314, 5887.526, 14.7141
8643, 215841, 5887.465, 14.7139
8644, 217471, 5887.404, 14.7138
8645, 219514, 5887.343, 14.7136
8646, 221257, 5887.282, 14.7135
8647, 223334, 5887.221, 14.7133
8648, 226355, 5887.159, 14.7131
8649, 229084, 5887.098, 14.7130
8650, 229661, 5887.037, 14.7128
8651, 228294, 5886.976, 14.7127
8652, 227056, 5886.915, 14.7125
8653, 227103, 5886.854, 14.7124
8654, 227858, 5886.793, 14.7122
8655, 229083, 5886.732, 14.7121
8656, 231744, 5886.670, 14.7119
8657, 235849, 5886.609, 14.7118
8658, 239003, 5886.548, 14.7116
8659, 238511, 5886.487, 14.7115
8660, 234273, 5886.426, 14.7113
8661, 228707, 5886.365, 14.7112
8662, 224504, 5886.304, 14.7110
8663, 223138, 5886.242, 14.7109
8664, 224555, 5886.181, 14.7107
8665, 227179, 5886.120, 14.7106
8666, 228823, 5886.059, 14.7104
8667, 228618, 5885.998, 14.7102
8668, 227590, 5885.937, 14.7101
8669, 226618, 5885.876, 14.7099
8670, 224913, 5885.815, 14.7098
8671, 221905, 5885.753, 14.7096
8672, 219656, 5885.692, 14.7095
8673, 221114, 5885.631, 14.7093
8674, 225941, 5885.570, 14.7092
8675, 230264, 5885.509, 14.7090
8676, 231271, 5885.448, 14.7089
8677, 230274, 5885.387, 14.7087
8678, 230227, 5885.325, 14.7086
8679, 231845, 5885.264, 14.7084
8680, 233649, 5885.203, 14.7083
8681, 234511, 5885.142, 14.7081
8682, 234294, 5885.081, 14.7080
8683, 232716, 5885.020, 14.7078
8684, 229674, 5884.959, 14.7076
8685, 226636, 5884.898, 14.7075
8686, 225845, 5884.836, 14.7073
8687, 227657, 5884.775, 14.7072
8688, 230115, 5884.714, 14.7070
8689, 231592, 5884.653, 14.7069
8690, 232485, 5884.592, 14.7067
8691, 233701, 5884.531, 14.7066
8692, 234996, 5884.470, 14.7064
8693, 235850, 5884.408, 14.7063
8694, 236660, 5884.347, 14.7061
8695, 237613, 5884.286, 14.7060
8696, 237373, 5884.225, 14.7058
8697, 234677, 5884.164, 14.7057
8698, 230870, 5884.103, 14.7055
8699, 229003, 5884.042, 14.7054
8700, 230190, 5883.981, 14.7052
8701, 232316, 5883.919, 14.7051
8702, 232694, 5883.858, 14.7049
8703, 230613, 5883.797, 14.7047
8704, 226787, 5883.736, 14.7046
8705, 221930, 5883.675, 14.7044
8706, 217166, 5883.614, 14.7043
8707, 214682, 5883.553, 14.7041
8708, 216056, 5883.491, 14.7040
8709, 219908, 5883.430, 14.7038
8710, 222667, 5883.369, 14.7037
8711, 222188, 5883.308, 14.7035
8712, 219810, 5883.247, 14.7034
8713, 218325, 5883.186, 14.7032
8714, 218718, 5883.125, 14.7031
8715, 219722, 5883.064, 14.7029
8716, 219993, 5883.002, 14.7028
8717, 219520, 5882.941, 14.7026
8718, 218673, 5882.880, 14.7025
8719, 217124, 5882.819, 14.7023
8720, 214797, 5882.758, 14.7021
8721, 213339, 5882.697, 14.7020
8722, 215164, 5882.636, 14.7018
8723, 220588, 5882.574, 14.7017
8724, 226902, 5882.513, 14.7015
8725, 230934, 5882.452, 14.7014
8726, 231852, 5882.391, 14.7012
8727, 230900, 5882.330, 14.7011
8728, 229336, 5882.269, 14.7009
8729, 227741, 5882.208, 14.7008
8730, 226694, 5882.147, 14.7006
8731, 226561, 5882.085, 14.7005
8732, 226579, 5882.024, 14.7003
8733, 225554, 5881.963, 14.7002
8734, 223780, 5881.902, 14.7000
8735, 223085, 5881.841, 14.6999
8736, 224446, 5881.780, 14.6997
8737, 226487, 5881.719, 14.6996
8738, 226814, 5881.657, 14.6994
8739, 223991, 5881.596, 14.6992
8740, 217946, 5881.535, 14.6991
8741, 209817, 5881.474, 14.6989
8742, 202287, 5881.413, 14.6988
8743, 198718, 5881.352, 14.6986
8744, 200203, 5881.291, 14.6985
8745, 203850, 5881.230, 14.6983
8746, 205489, 5881.168, 14.6982
8747, 204257, 5881.107, 14.6980
8748, 203436, 5881.046, 14.6979
8749, 206604, 5880.985, 14.6977
8750, 213922, 5880.924, 14.6976
8751, 222530, 5880.863, 14.6974
8752, 229576, 5880.802, 14.6973
8753, 234055, 5880.740, 14.6971
8754, 236140, 5880.679, 14.6970
8755, 235840, 5880.618, 14.6968
8756, 232982, 5880.557, 14.6966
8757, 228353, 5880.496, 14.6965
8758, 224136, 5880.435, 14.6963
8759, 222531, 5880.374, 14.6962
8760, 223913, 5880.313, 14.6960
8761, 226773, 5880.251, 14.6959
8762, 229366, 5880.190, 14.6957
8763, 230780, 5880.129, 14.6956
8764, 230497, 5880.068, 14.6954
8765, 228246, 5880.007, 14.6953
8766, 225078, 5879.946, 14.6951
8767, 223629, 5879.885, 14.6950
8768, 225898, 5879.824, 14.6948
8769, 230724, 5879.762, 14.6947
8770, 234402, 5879.701, 14.6945
8771, 234080, 5879.640, 14.6944
8772, 230310, 5879.579, 14.6942
8773, 226408, 5879.518, 14.6941
8774, 225651, 5879.457, 14.6939
8775, 228704, 5879.396, 14.6937
8776, 233195, 5879.334, 14.6936
8777, 235857, 5879.273, 14.6934
8778, 235362, 5879.212, 14.6933
8779, 232802, 5879.151, 14.6931
8780, 229670, 5879.090, 14.6930
8781, 226596, 5879.029, 14.6928
8782, 224597, 5878.968, 14.6927
8783, 225837, 5878.907, 14.6925
8784, 231261, 5878.845, 14.6924
8785, 238305, 5878.784, 14.6922
8786, 242911, 5878.723, 14.6921
8787, 243577, 5878.662, 14.6919
8788, 241719, 5878.601, 14.6918
8789, 238553, 5878.540, 14.6916
8790, 234172, 5878.479, 14.6915
8791, 229900, 5878.417, 14.6913
8792, 228674, 5878.356, 14.6911
8793, 231558, 5878.295, 14.6910
8794, 235835, 5878.234, 14.6908
8795, 238162, 5878.173, 14.6907
8796, 238065, 5878.112, 14.6905
8797, 236815, 5878.051, 14.6904
8798, 234722, 5877.990, 14.6902
8799, 231797, 5877.928, 14.6901
8800, 229722, 5877.867, 14.6899
8801, 230257, 5877.806, 14.6898
8802, 232083, 5877.745, 14.6896
8803, 231872, 5877.684, 14.6895
8804, 228641, 5877.623, 14.6893
8805, 224765, 5877.562, 14.6892
8806, 222488, 5877.500, 14.6890
8807, 221873, 5877.439, 14.6889
8808, 222769, 5877.378, 14.6887
8809, 226029, 5877.317, 14.6886
8810, 231270, 5877.256, 14.6884
8811, 235691, 5877.195, 14.6882
8812, 237124, 5877.134, 14.6881
8813, 236698, 5877.073, 14.6879
8814, 236443, 5877.011, 14.6878
8815, 235721, 5876.950, 14.6876
8816, 232524, 5876.889, 14.6875
8817, 227333, 5876.828, 14.6873
8818, 222900, 5876.767, 14.6872
8819, 220406, 5876.706, 14.6870
8820, 218592, 5876.645, 14.6869
8821, 216963, 5876.583, 14.6867
8822, 216949, 5876.522, 14.6866
8823, 218767, 5876.461, 14.6864
8824, 219848, 5876.400, 14.6863
8825, 218411, 5876.339, 14.6861
8826, 216701, 5876.278, 14.6860
8827, 218219, 5876.217, 14.6858
8828, 222761, 5876.156, 14.6856
8829, 226680, 5876.094, 14.6855
8830, 227751, 5876.033, 14.6853
8831, 227493, 5875.972, 14.6852
8832, 228360, 5875.911, 14.6850
8833, 230688, 5875.850, 14.6849
8834, 233190, 5875.789, 14.6847
8835, 234939, 5875.728, 14.6846
8836, 235745, 5875.666, 14.6844
8837, 235416, 5875.605, 14.6843
8838, 233778, 5875.544, 14.6841
8839, 231207, 5875.483, 14.6840
8840, 228579, 5875.422, 14.6838
8841, 226786, 5875.361, 14.6837
8842, 226379, 5875.300, 14.6835
8843, 227203, 5875.239, 14.6834
8844, 228260, 5875.177, 14.6832
8845, 228397, 5875.116, 14.6830
8846, 227356, 5875.055, 14.6829
8847, 225752, 5874.994, 14.6827
8848, 224043, 5874.933, 14.6826
8849, 222100, 5874.872, 14.6824
8850, 219898, 5874.811, 14.6823
8851, 217905, 5874.749, 14.6821
8852, 216598, 5874.688, 14.6820
8853, 216240, 5874.627, 14.6818
8854, 217346, 5874.566, 14.6817
8855, 220564, 5874.505, 14.6815
8856, 225605, 5874.444, 14.6814
8857, 230794, 5874.383, 14.6812
8858, 234202, 5874.322, 14.6811
8859, 235045, 5874.260, 14.6809
8860, 233967, 5874.199, 14.6808
8861, 232361, 5874.138, 14.6806
8862, 231345, 5874.077, 14.6805
8863, 230788, 5874.016, 14.6803
8864, 229508, 5873.955, 14.6801
8865, 227203, 5873.894, 14.6800
8866, 225870, 5873.832, 14.6798
8867, 227941, 5873.771, 14.6797
8868, 232924, 5873.710, 14.6795
8869, 237492, 5873.649, 14.6794
8870, 239350, 5873.588, 14.6792
8871, 239460, 5873.527, 14.6791
8872, 239816, 5873.466, 14.6789
8873, 240835, 5873.405, 14.6788
8874, 242051, 5873.343, 14.6786
8875, 243428, 5873.282, 14.6785
8876, 244214, 5873.221, 14.6783
8877, 242151, 5873.160, 14.6782
8878, 236271, 5873.099, 14.6780
8879, 229540, 5873.038, 14.6779
8880, 226161, 5872.977, 14.6777
8881, 226566, 5872.915, 14.6775
8882, 227479, 5872.854, 14.6774
8883, 226815, 5872.793, 14.6772
8884, 225893, 5872.732, 14.6771
8885, 226371, 5872.671, 14.6769
8886, 227602, 5872.610, 14.6768
8887, 228298, 5872.549, 14.6766
8888, 228841, 5872.488, 14.6765
8889, 230269, 5872.426, 14.6763
8890, 232172, 5872.365, 14.6762
8891, 233081, 5872.304, 14.6760
8892, 232424, 5872.243, 14.6759
8893, 231095, 5872.182, 14.6757
8894, 230505, 5872.121, 14.6756
8895, 231508, 5872.060, 14.6754
8896, 233605, 5871.998, 14.6753
8897, 234951, 5871.937, 14.6751
8898, 234212, 5871.876, 14.6750
8899, 232739, 5871.815, 14.6748
8900, 233519, 5871.754, 14.6746
8901, 237300, 5871.693, 14.6745
8902, 241260, 5871.632, 14.6743
8903, 242611, 5871.571, 14.6742
8904, 242123, 5871.509, 14.6740
8905, 242620, 5871.448, 14.6739
8906, 245124, 5871.387, 14.6737
8907, 248237, 5871.326, 14.6736
8908, 250587, 5871.265, 14.6734
8909, 251954, 5871.204, 14.6733
8910, 252279, 5871.143, 14.6731
8911, 251437, 5871.081, 14.6730
8912, 250098, 5871.020, 14.6728
8913, 249224, 5870.959, 14.6727
8914, 248492, 5870.898, 14.6725
8915, 246725, 5870.837, 14.6724
8916, 244243, 5870.776, 14.6722
8917, 243188, 5870.715, 14.6720
8918, 244677, 5870.654, 14.6719
8919, 246891, 5870.592, 14.6717
8920, 247123, 5870.531, 14.6716
8921, 244973, 5870.470, 14.6714
8922, 242468, 5870.409, 14.6713
8923, 241478, 5870.348, 14.6711
8924, 241982, 5870.287, 14.6710
8925, 242711, 5870.226, 14.6708
8926, 242668, 5870.164, 14.6707
8927, 241893, 5870.103, 14.6705
8928, 241215, 5870.042, 14.6704
8929, 241223, 5869.981, 14.6702
8930, 241246, 5869.920, 14.6701
8931, 239754, 5869.859, 14.6699
8932, 236301, 5869.798, 14.6698
8933, 232764, 5869.737, 14.6696
8934, 231824, 5869.675, 14.6695
8935, 234225, 5869.614, 14.6693
8936, 238332, 5869.553, 14.6691
8937, 242345, 5869.492, 14.6690
8938, 245815, 5869.431, 14.6688
8939, 248526, 5869.370, 14.6687
8940, 249223, 5869.309, 14.6685
8941, 246900, 5869.247, 14.6684
8942, 242849, 5869.186, 14.6682
8943, 239826, 5869.125, 14.6681
8944, 238932, 5869.064, 14.6679
8945, 238509, 5869.003, 14.6678
8946, 236556, 5868.942, 14.6676
8947, 233054, 5868.881, 14.6675
8948, 229280, 5868.820, 14.6673
8949, 226008, 5868.758, 14.6672
8950, 223504, 5868.697, 14.6670
8951, 222419, 5868.636, 14.6669
8952, 223232, 5868.575, 14.6667
8953, 225101, 5868.514, 14.6665
8954, 226657, 5868.453, 14.6664
8955, 227982, 5868.392, 14.6662
8956, 230535, 5868.331, 14.6661
8957, 234805, 5868.269, 14.6659
8958, 239025, 5868.208, 14.6658
8959, 240661, 5868.147, 14.6656
8960, 238558, 5868.086, 14.6655
8961, 233553, 5868.025, 14.6653
8962, 227864, 5867.964, 14.6652
8963, 224061, 5867.903, 14.6650
8964, 223466, 5867.841, 14.6649
8965, 224778, 5867.780, 14.6647
8966, 224936, 5867.719, 14.6646
8967, 222071, 5867.658, 14.6644
8968, 217312, 5867.597, 14.6643
8969, 213292, 5867.536, 14.6641
8970, 211331, 5867.475, 14.6640
8971, 210513, 5867.414, 14.6638
8972, 209135, 5867.352, 14.6636
8973, 206600, 5867.291, 14.6635
8974, 204070, 5867.230, 14.6633
8975, 203460, 5867.169, 14.6632
8976, 205585, 5867.108, 14.6630
8977, 209332, 5867.047, 14.6629
8978, 212862, 5866.986, 14.6627
8979, 215325, 5866.924, 14.6626
8980, 216782, 5866.863, 14.6624
8981, 217002, 5866.802, 14.6623
8982, 215671, 5866.741, 14.6621
8983, 213698, 5866.680, 14.6620
8984, 212705, 5866.619, 14.6618
8985, 212771, 5866.558, 14.6617
8986, 212196, 5866.497, 14.6615
8987, 210195, 5866.435, 14.6614
8988, 208318, 5866.374, 14.6612
8989, 208199, 5866.313, 14.6610
8990, 209348, 5866.252, 14.6609
8991, 210569, 5866.191, 14.6607
8992, 212213, 5866.130, 14.6606
8993, 215244, 5866.069, 14.6604
8994, 218989, 5866.007, 14.6603
8995, 221835, 5865.946, 14.6601
8996, 223732, 5865.885, 14.6600
8997, 226029, 5865.824, 14.6598
8998, 228949, 5865.763, 14.6597
8999, 231192, 5865.702, 14.6595
9000, 232351, 5865.641, 14.6594
9001, 233823, 5865.580, 14.6592
9002, 236558, 5865.518, 14.6591
9003, 239363, 5865.457, 14.6589
9004, 240417, 5865.396, 14.6588
9005, 239590, 5865.335, 14.6586
9006, 238424, 5865.274, 14.6585
9007, 238417, 5865.213, 14.6583
9008, 239895, 5865.152, 14.6581
9009, 242022, 5865.090, 14.6580
9010, 243476, 5865.029, 14.6578
9011, 243483, 5864.968, 14.6577
9012, 242408, 5864.907, 14.6575
9013, 240913, 5864.846, 14.6574
9014, 238661, 5864.785, 14.6572
9015, 234813, 5864.724, 14.6571
9016, 229889, 5864.663, 14.6569
9017, 226025, 5864.601, 14.6568
9018, 224828, 5864.540, 14.6566
9019, 225752, 5864.479, 14.6565
9020, 227054, 5864.418, 14.6563
9021, 227501, 5864.357, 14.6562
9022, 226722, 5864.296, 14.6560
9023, 224912, 5864.235, 14.6559
9024, 223087, 5864.173, 14.6557
9025, 222740, 5864.112, 14.6555
9026, 224083, 5864.051, 14.6554
9027, 225136, 5863.990, 14.6552
9028, 223704, 5863.929, 14.6551
9029, 220116, 5863.868, 14.6549
9030, 216881, 5863.807, 14.6548
9031, 215641, 5863.746, 14.6546
9032, 215617, 5863.684, 14.6545
9033, 215416, 5863.623, 14.6543
9034, 215185, 5863.562, 14.6542
9035, 215914, 5863.501, 14.6540
9036, 217124, 5863.440, 14.6539
9037, 216592, 5863.379, 14.6537
9038, 212835, 5863.318, 14.6536
9039, 207237, 5863.256, 14.6534
9040, 203139, 5863.195, 14.6533
9041, 203093, 5863.134, 14.6531
9042, 207471, 5863.073, 14.6530
9043, 215281, 5863.012, 14.6528
9044, 225143, 5862.951, 14.6526
9045, 235155, 5862.890, 14.6525
9046, 242926, 5862.829, 14.6523
9047, 246916, 5862.767, 14.6522
9048, 247587, 5862.706, 14.6520
9049, 246451, 5862.645, 14.6519
9050, 244064, 5862.584, 14.6517
9051, 239736, 5862.523, 14.6516
9052, 233248, 5862.462, 14.6514
9053, 226107, 5862.401, 14.6513
9054, 220716, 5862.339, 14.6511
9055, 218598, 5862.278, 14.6510
9056, 219394, 5862.217, 14.6508
9057, 221121, 5862.156, 14.6507
9058, 221372, 5862.095, 14.6505
9059, 218960, 5862.034, 14.6504
9060, 214898, 5861.973, 14.6502
9061, 211692, 5861.912, 14.6500
9062, 211445, 5861.850, 14.6499
9063, 214495, 5861.789, 14.6497
9064, 219377, 5861.728, 14.6496
9065, 223610, 5861.667, 14.6494
9066, 224975, 5861.606, 14.6493
9067, 223066, 5861.545, 14.6491
9068, 219918, 5861.484, 14.6490
9069, 218484, 5861.422, 14.6488
9070, 220077, 5861.361, 14.6487
9071, 223471, 5861.300, 14.6485
9072, 226470, 5861.239, 14.6484
9073, 227861, 5861.178, 14.6482
9074, 227870, 5861.117, 14.6481
9075, 227386, 5861.056, 14.6479
9076, 227150, 5860.995, 14.6478
9077, 227387, 5860.933, 14.6476
9078, 227883, 5860.872, 14.6475
9079, 228404, 5860.811, 14.6473
9080, 228850, 5860.750, 14.6471
9081, 228880, 5860.689, 14.6470
9082, 227836, 5860.628, 14.6468
9083, 225628, 5860.567, 14.6467
9084, 223333, 5860.505, 14.6465
9085, 222201, 5860.444, 14.6464
9086, 222348, 5860.383, 14.6462
9087, 223145, 5860.322, 14.6461
9088, 224443, 5860.261, 14.6459
9089, 226281, 5860.200, 14.6458
9090, 227743, 5860.139, 14.6456
9091, 227676, 5860.078, 14.6455
9092, 226706, 5860.016, 14.6453
9093, 226828, 5859.955, 14.6452
9094, 228320, 5859.894, 14.6450
9095, 228682, 5859.833, 14.6449
9096, 225927, 5859.772, 14.6447
9097, 221854, 5859.711, 14.6445
9098, 220508, 5859.650, 14.6444
9099, 223731, 5859.588, 14.6442
9100, 229336, 5859.527, 14.6441
9101, 233613, 5859.466, 14.6439
9102, 234772, 5859.405, 14.6438
9103, 233876, 5859.344, 14.6436
9104, 233037, 5859.283, 14.6435
9105, 232959, 5859.222, 14.6433
9106, 232367, 5859.161, 14.6432
9107, 230016, 5859.099, 14.6430
9108, 226771, 5859.038, 14.6429
9109, 224711, 5858.977, 14.6427
9110, 224346, 5858.916, 14.6426
9111, 224194, 5858.855, 14.6424
9112, 223459, 5858.794, 14.6423
9113, 223377, 5858.733, 14.6421
9114, 224845, 5858.671, 14.6420
9115, 226222, 5858.610, 14.6418
9116, 225134, 5858.549, 14.6416
9117, 221632, 5858.488, 14.6415
9118, 218025, 5858.427, 14.6413
9119, 216159, 5858.366, 14.6412
9120, 216298, 5858.305, 14.6410
9121, 218134, 5858.244, 14.6409
9122, 221186, 5858.182, 14.6407
9123, 224354, 5858.121, 14.6406
9124, 226556, 5858.060, 14.6404
9125, 227853, 5857.999, 14.6403
9126, 228751, 5857.938, 14.6401
9127, 228653, 5857.877, 14.6400
9128, 226435, 5857.816, 14.6398
9129, 222492, 5857.754, 14.6397
9130, 218583, 5857.693, 14.6395
9131, 215479, 5857.632, 14.6394
9132, 212290, 5857.571, 14.6392
9133, 208522, 5857.510, 14.6390
9134, 205221, 5857.449, 14.6389
9135, 203487, 5857.388, 14.6387
9136, 203227, 5857.327, 14.6386
9137, 204257, 5857.265, 14.6384
9138, 207264, 5857.204, 14.6383
9139, 212406, 5857.143, 14.6381
9140, 217825, 5857.082, 14.6380
9141, 221055, 5857.021, 14.6378
9142, 221848, 5856.960, 14.6377
9143, 222598, 5856.899, 14.6375
9144, 225685, 5856.838, 14.6374
9145, 230825, 5856.776, 14.6372
9146, 235143, 5856.715, 14.6371
9147, 235729, 5856.654, 14.6369
9148, 232079, 5856.593, 14.6368
9149, 226066, 5856.532, 14.6366
9150, 219755, 5856.471, 14.6365
9151, 213906, 5856.410, 14.6363
9152, 208884, 5856.348, 14.6361
9153, 205935, 5856.287, 14.6360
9154, 206265, 5856.226, 14.6358
9155, 209307, 5856.165, 14.6357
9156, 213376, 5856.104, 14.6355
9157, 217917, 5856.043, 14.6354
9158, 223589, 5855.982, 14.6352
9159, 229951, 5855.921, 14.6351
9160, 234821, 5855.859, 14.6349
9161, 236625, 5855.798, 14.6348
9162, 236039, 5855.737, 14.6346
9163, 234554, 5855.676, 14.6345
9164, 232738, 5855.615, 14.6343
9165, 230783, 5855.554, 14.6342
9166, 229433, 5855.493, 14.6340
9167, 229119, 5855.431, 14.6339
9168, 229097, 5855.370, 14.6337
9169, 228562, 5855.309, 14.6335
9170, 227798, 5855.248, 14.6334
9171, 227249, 5855.187, 14.6332
9172, 226532, 5855.126, 14.6331
9173, 225563, 5855.065, 14.6329
9174, 225502, 5855.004, 14.6328
9175, 226832, 5854.942, 14.6326
9176, 227436, 5854.881, 14.6325
9177, 224796, 5854.820, 14.6323
9178, 220021, 5854.759, 14.6322
9179, 217540, 5854.698, 14.6320
9180, 220255, 5854.637, 14.6319
9181, 226435, 5854.576, 14.6317
9182, 231936, 5854.514, 14.6316
9183, 234204, 5854.453, 14.6314
9184, 233489, 5854.392, 14.6313
9185, 231345, 5854.331, 14.6311
9186, 229024, 5854.270, 14.6310
9187, 227067, 5854.209, 14.6308
9188, 225860, 5854.148, 14.6306
9189, 226257, 5854.087, 14.6305
9190, 228973, 5854.025, 14.6303
9191, 232792, 5853.964, 14.6302
9192, 234262, 5853.903, 14.6300
9193, 230701, 5853.842, 14.6299
9194, 223415, 5853.781, 14.6297
9195, 216581, 5853.720, 14.6296
9196, 213026, 5853.659, 14.6294
9197, 212494, 5853.597, 14.6293
9198, 213769, 5853.536, 14.6291
9199, 216295, 5853.475, 14.6290
9200, 219138, 5853.414, 14.6288
9201, 220536, 5853.353, 14.6287
9202, 219861, 5853.292, 14.6285
9203, 218509, 5853.231, 14.6284
9204, 217655, 5853.170, 14.6282
9205, 216627, 5853.108, 14.6280
9206, 214897, 5853.047, 14.6279
9207, 213961, 5852.986, 14.6277
9208, 215265, 5852.925, 14.6276
9209, 217634, 5852.864, 14.6274
9210, 219102, 5852.803, 14.6273
9211, 220212, 5852.742, 14.6271
9212, 222727, 5852.680, 14.6270
9213, 225702, 5852.619, 14.6268
9214, 226084, 5852.558, 14.6267
9215, 223549, 5852.497, 14.6265
9216, 221359, 5852.436, 14.6264
9217, 221152, 5852.375, 14.6262
9218, 219907, 5852.314, 14.6261
9219, 214364, 5852.253, 14.6259
9220, 206272, 5852.191, 14.6258
9221, 200606, 5852.130, 14.6256
9222, 199803, 5852.069, 14.6255
9223, 202288, 5852.008, 14.6253
9224, 205818, 5851.947, 14.6251
9225, 209581, 5851.886, 14.6250
9226, 213204, 5851.825, 14.6248
9227, 216323, 5851.763, 14.6247
9228, 219594, 5851.702, 14.6245
9229, 224008, 5851.641, 14.6244
9230, 228561, 5851.580, 14.6242
9231, 230522, 5851.519, 14.6241
9232, 228863, 5851.458, 14.6239
9233, 225716, 5851.397, 14.6238
9234, 223494, 5851.336, 14.6236
9235, 222180, 5851.274, 14.6235
9236, 220679, 5851.213, 14.6233
9237, 219297, 5851.152, 14.6232
9238, 219162, 5851.091, 14.6230
9239, 220141, 5851.030, 14.6229
9240, 221135, 5850.969, 14.6227
9241, 221938, 5850.908, 14.6225
9242, 223159, 5850.846, 14.6224
9243, 224494, 5850.785, 14.6222
9244, 224678, 5850.724, 14.6221
9245, 223369, 5850.663, 14.6219
9246, 221856, 5850.602, 14.6218
9247, 221564, 5850.541, 14.6216
9248, 222694, 5850.480, 14.6215
9249, 224503, 5850.419, 14.6213
9250, 226087, 5850.357, 14.6212
9251, 226787, 5850.296, 14.6210
9252, 226627, 5850.235, 14.6209
9253, 226451, 5850.174, 14.6207
9254, 226805, 5850.113, 14.6206
9255, 226669, 5850.052, 14.6204
9256, 224289, 5849.991, 14.6203
9257, 219479, 5849.929, 14.6201
9258, 214180, 5849.868, 14.6200
9259, 210404, 5849.807, 14.6198
9260, 208550, 5849.746, 14.6196
9261, 208049, 5849.685, 14.6195
9262, 208551, 5849.624, 14.6193
9263, 209731, 5849.563, 14.6192
9264, 210777, 5849.502, 14.6190
9265, 211047, 5849.440, 14.6189
9266, 210860, 5849.379, 14.6187
9267, 210907, 5849.318, 14.6186
9268, 211191, 5849.257, 14.6184
9269, 211285, 5849.196, 14.6183
9270, 211435, 5849.135, 14.6181
9271, 212735, 5849.074, 14.6180
9272, 215999, 5849.012, 14.6178
9273, 220622, 5848.951, 14.6177
9274, 224562, 5848.890, 14.6175
9275, 225542, 5848.829, 14.6174
9276, 222840, 5848.768, 14.6172
9277, 218138, 5848.707, 14.6170
9278, 214280, 5848.646, 14.6169
9279, 212897, 5848.585, 14.6167
9280, 213381, 5848.523, 14.6166
9281, 213993, 5848.462, 14.6164
9282, 213333, 5848.401, 14.6163
9283, 210893, 5848.340, 14.6161
9284, 207282, 5848.279, 14.6160
9285, 204365, 5848.218, 14.6158
9286, 204152, 5848.157, 14.6157
9287, 206751, 5848.095, 14.6155
9288, 210037, 5848.034, 14.6154
9289, 212017, 5847.973, 14.6152
9290, 212925, 5847.912, 14.6151
9291, 214280, 5847.851, 14.6149
9292, 216535, 5847.790, 14.6148
9293, 218568, 5847.729, 14.6146
9294, 219067, 5847.668, 14.6145
9295, 217587, 5847.606, 14.6143
9296, 214623, 5847.545, 14.6141
9297, 211424, 5847.484, 14.6140
9298, 209427, 5847.423, 14.6138
9299, 209012, 5847.362, 14.6137
9300, 209051, 5847.301, 14.6135
9301, 208264, 5847.240, 14.6134
9302, 206613, 5847.178, 14.6132
9303, 204763, 5847.117, 14.6131
9304, 203007, 5847.056, 14.6129
9305, 201852, 5846.995, 14.6128
9306, 202961, 5846.934, 14.6126
9307, 207776, 5846.873, 14.6125
9308, 215117, 5846.812, 14.6123
9309, 221518, 5846.751, 14.6122
9310, 224342, 5846.689, 14.6120
9311, 223645, 5846.628, 14.6119
9312, 220995, 5846.567, 14.6117
9313, 217707, 5846.506, 14.6115
9314, 214548, 5846.445, 14.6114
9315, 211980, 5846.384, 14.6112
9316, 210000, 5846.323, 14.6111
9317, 208434, 5846.262, 14.6109
9318, 207782, 5846.200, 14.6108
9319, 208996, 5846.139, 14.6106
9320, 212046, 5846.078, 14.6105
9321, 215522, 5846.017, 14.6103
9322, 218183, 5845.956, 14.6102
9323, 220309, 5845.895, 14.6100
9324, 223033, 5845.834, 14.6099
9325, 226774, 5845.772, 14.6097
9326, 230671, 5845.711, 14.6096
9327, 233286, 5845.650, 14.6094
9328, 233818, 5845.589, 14.6093
9329, 232954, 5845.528, 14.6091
9330, 232336, 5845.467, 14.6090
9331, 232630, 5845.406, 14.6088
9332, 232551, 5845.345, 14.6086
9333, 230683, 5845.283, 14.6085
9334, 227714, 5845.222, 14.6083
9335, 225466, 5845.161, 14.6082
9336, 224080, 5845.100, 14.6080
9337, 222099, 5845.039, 14.6079
9338, 219456, 5844.978, 14.6077
9339, 218216, 5844.917, 14.6076
9340, 219562, 5844.855, 14.6074
9341, 222132, 5844.794, 14.6073
9342, 224468, 5844.733, 14.6071
9343, 227156, 5844.672, 14.6070
9344, 230816, 5844.611, 14.6068
9345, 233743, 5844.550, 14.6067
9346, 233745, 5844.489, 14.6065
9347, 231219, 5844.428, 14.6064
9348, 228215, 5844.366, 14.6062
9349, 225282, 5844.305, 14.6060
9350, 221582, 5844.244, 14.6059
9351, 217550, 5844.183, 14.6057
9352, 214846, 5844.122, 14.6056
9353, 213522, 5844.061, 14.6054
9354, 211677, 5844.000, 14.6053
9355, 208552, 5843.938, 14.6051
9356, 205992, 5843.877, 14.6050
9357, 206029, 5843.816, 14.6048
9358, 208568, 5843.755, 14.6047
9359, 212135, 5843.694, 14.6045
9360, 215363, 5843.633, 14.6044
9361, 217142, 5843.572, 14.6042
9362, 217136, 5843.511, 14.6041
9363, 217145, 5843.449, 14.6039
9364, 220248, 5843.388, 14.6038
9365, 227058, 5843.327, 14.6036
9366, 234092, 5843.266, 14.6034
9367, 237343, 5843.205, 14.6033
9368, 236618, 5843.144, 14.6031
9369, 235002, 5843.083, 14.6030
9370, 234987, 5843.021, 14.6028
9371, 236623, 5842.960, 14.6027
9372, 238644, 5842.899, 14.6025
9373, 239656, 5842.838, 14.6024
9374, 238653, 5842.777, 14.6022
9375, 236191, 5842.716, 14.6021
9376, 234892, 5842.655, 14.6019
9377, 236995, 5842.594, 14.6018
9378, 241295, 5842.532, 14.6016
9379, 244229, 5842.471, 14.6015
9380, 244269, 5842.410, 14.6013
9381, 243525, 5842.349, 14.6012
9382, 244420, 5842.288, 14.6010
9383, 246571, 5842.227, 14.6009
9384, 247982, 5842.166, 14.6007
9385, 247808, 5842.104, 14.6005
9386, 246466, 5842.043, 14.6004
9387, 244151, 5841.982, 14.6002
9388, 240936, 5841.921, 14.6001
9389, 237832, 5841.860, 14.5999
9390, 236174, 5841.799, 14.5998
9391, 235996, 5841.738, 14.5996
9392, 236179, 5841.677, 14.5995
9393, 236110, 5841.615, 14.5993
9394, 236130, 5841.554, 14.5992
9395, 236486, 5841.493, 14.5990
9396, 236996, 5841.432, 14.5989
9397, 237699, 5841.371, 14.5987
9398, 238527, 5841.310, 14.5986
9399, 238256, 5841.249, 14.5984
9400, 235145, 5841.187, 14.5983
9401, 229112, 5841.126, 14.5981
9402, 222037, 5841.065, 14.5979
9403, 215407, 5841.004, 14.5978
9404, 209041, 5840.943, 14.5976
9405, 202977, 5840.882, 14.5975
9406, 199141, 5840.821, 14.5973
9407, 199433, 5840.760, 14.5972
9408, 202859, 5840.698, 14.5970
9409, 206378, 5840.637, 14.5969
9410, 208566, 5840.576, 14.5967
9411, 210897, 5840.515, 14.5966
9412, 215051, 5840.454, 14.5964
9413, 220301, 5840.393, 14.5963
9414, 224485, 5840.332, 14.5961
9415, 226819, 5840.270, 14.5960
9416, 228649, 5840.209, 14.5958
9417, 231317, 5840.148, 14.5957
9418, 233984, 5840.087, 14.5955
9419, 234258, 5840.026, 14.5954
9420, 231101, 5839.965, 14.5952
9421, 226458, 5839.904, 14.5950
9422, 223255, 5839.843, 14.5949
9423, 222024, 5839.781, 14.5947
9424, 220656, 5839.720, 14.5946
9425, 217631, 5839.659, 14.5944
9426, 214038, 5839.598, 14.5943
9427, 211626, 5839.537, 14.5941
9428, 210379, 5839.476, 14.5940
9429, 209574, 5839.415, 14.5938
9430, 210075, 5839.353, 14.5937
9431, 213366, 5839.292, 14.5935
9432, 218511, 5839.231, 14.5934
9433, 222136, 5839.170, 14.5932
9434, 221928, 5839.109, 14.5931
9435, 218785, 5839.048, 14.5929
9436, 215312, 5838.987, 14.5928
9437, 213668, 5838.926, 14.5926
9438, 215007, 5838.864, 14.5924
9439, 219136, 5838.803, 14.5923
9440, 223914, 5838.742, 14.5921
9441, 226539, 5838.681, 14.5920
9442, 226433, 5838.620, 14.5918
9443, 225773, 5838.559, 14.5917
9444, 226545, 5838.498, 14.5915
9445, 228433, 5838.436, 14.5914
9446, 230293, 5838.375, 14.5912
9447, 232025, 5838.314, 14.5911
9448, 233820, 5838.253, 14.5909
9449, 235071, 5838.192, 14.5908
9450, 235547, 5838.131, 14.5906
9451, 236358, 5838.070, 14.5905
9452, 238047, 5838.009, 14.5903
9453, 238848, 5837.947, 14.5902
9454, 236901, 5837.886, 14.5900
9455, 233604, 5837.825, 14.5899
9456, 232647, 5837.764, 14.5897
9457, 235618, 5837.703, 14.5895
9458, 240096, 5837.642, 14.5894
9459, 242306, 5837.581, 14.5892
9460, 240532, 5837.519, 14.5891
9461, 236068, 5837.458, 14.5889
9462, 231961, 5837.397, 14.5888
9463, 230744, 5837.336, 14.5886
9464, 232293, 5837.275, 14.5885
9465, 234024, 5837.214, 14.5883
9466, 233937, 5837.153, 14.5882
9467, 232744, 5837.092, 14.5880
9468, 231855, 5837.030, 14.5879
9469, 230484, 5836.969, 14.5877
9470, 227036, 5836.908, 14.5876
9471, 222878, 5836.847, 14.5874
9472, 221887, 5836.786, 14.5873
9473, 225491, 5836.725, 14.5871
9474, 230416, 5836.664, 14.5869
9475, 232432, 5836.602, 14.5868
9476, 230658, 5836.541, 14.5866
9477, 227226, 5836.480, 14.5865
9478, 224494, 5836.419, 14.5863
9479, 223999, 5836.358, 14.5862
9480, 226455, 5836.297, 14.5860
9481, 230791, 5836.236, 14.5859
9482, 233927, 5836.175, 14.5857
9483, 233448, 5836.113, 14.5856
9484, 230415, 5836.052, 14.5854
9485, 228298, 5835.991, 14.5853
9486, 229214, 5835.930, 14.5851
9487, 232308, 5835.869, 14.5850
9488, 235656, 5835.808, 14.5848
9489, 238369, 5835.747, 14.5847
9490, 240482, 5835.685, 14.5845
9491, 241844, 5835.624, 14.5844
9492, 241991, 5835.563, 14.5842
9493, 240844, 5835.502, 14.5840
9494, 238992, 5835.441, 14.5839
9495, 237166, 5835.380, 14.5837
9496, 235673, 5835.319, 14.5836
9497, 234505, 5835.258, 14.5834
9498, 233889, 5835.196, 14.5833
9499, 234383, 5835.135, 14.5831
9500, 236165, 5835.074, 14.5830
9501, 238610, 5835.013, 14.5828
9502, 240941, 5834.952, 14.5827
9503, 243015, 5834.891, 14.5825
9504, 244827, 5834.830, 14.5824
9505, 245666, 5834.769, 14.5822
9506, 244780, 5834.707, 14.5821
9507, 242874, 5834.646, 14.5819
9508, 241721, 5834.585, 14.5818
9509, 241764, 5834.524, 14.5816
9510, 241002, 5834.463, 14.5814
9511, 237030, 5834.402, 14.5813
9512, 229677, 5834.341, 14.5811
9513, 221091, 5834.279, 14.5810
9514, 213820, 5834.218, 14.5808
9515, 209519, 5834.157, 14.5807
9516, 208903, 5834.096, 14.5805
9517, 211687, 5834.035, 14.5804
9518, 216235, 5833.974, 14.5802
9519, 220118, 5833.913, 14.5801
9520, 221753, 5833.852, 14.5799
9521, 221431, 5833.790, 14.5798
9522, 220428, 5833.729, 14.5796
9523, 219278, 5833.668, 14.5795
9524, 217556, 5833.607, 14.5793
9525, 215556, 5833.546, 14.5792
9526, 215104, 5833.485, 14.5790
9527, 217374, 5833.424, 14.5789
9528, 220274, 5833.362, 14.5787
9529, 219936, 5833.301, 14.5785
9530, 215581, 5833.240, 14.5784
9531, 211253, 5833.179, 14.5782
9532, 211316, 5833.118, 14.5781
9533, 215561, 5833.057, 14.5779
9534, 220490, 5832.996, 14.5778
9535, 224204, 5832.935, 14.5776
9536, 227540, 5832.873, 14.5775
9537, 230919, 5832.812, 14.5773
9538, 233034, 5832.751, 14.5772
9539, 233254, 5832.690, 14.5770
9540, 232887, 5832.629, 14.5769
9541, 233044, 5832.568, 14.5767
9542, 233166, 5832.507, 14.5766
9543, 232651, 5832.445, 14.5764
9544, 232080, 5832.384, 14.5763
9545, 231681, 5832.323, 14.5761
9546, 230440, 5832.262, 14.5759
9547, 228099, 5832.201, 14.5758
9548, 226322, 5832.140, 14.5756
9549, 226150, 5832.079, 14.5755
9550, 225906, 5832.018, 14.5753
9551, 223721, 5831.956, 14.5752
9552, 221001, 5831.895, 14.5750
9553, 221072, 5831.834, 14.5749
9554, 224870, 5831.773, 14.5747
9555, 230018, 5831.712, 14.5746
9556, 233874, 5831.651, 14.5744
9557, 235548, 5831.590, 14.5743
9558, 234933, 5831.528, 14.5741
9559, 231828, 5831.467, 14.5740
9560, 226724, 5831.406, 14.5738
9561, 221270, 5831.345, 14.5737
9562, 217354, 5831.284, 14.5735
9563, 216380, 5831.223, 14.5734
9564, 219259, 5831.162, 14.5732
9565, 225926, 5831.101, 14.5730
9566, 234509, 5831.039, 14.5729
9567, 241933, 5830.978, 14.5727
9568, 245875, 5830.917, 14.5726
9569, 245968, 5830.856, 14.5724
9570, 243367, 5830.795, 14.5723
9571, 239769, 5830.734, 14.5721
9572, 236555, 5830.673, 14.5720
9573, 234131, 5830.611, 14.5718
9574, 232086, 5830.550, 14.5717
9575, 230297, 5830.489, 14.5715
9576, 229297, 5830.428, 14.5714
9577, 229167, 5830.367, 14.5712
9578, 229152, 5830.306, 14.5711
9579, 229293, 5830.245, 14.5709
9580, 231198, 5830.184, 14.5708
9581, 235534, 5830.122, 14.5706
9582, 239809, 5830.061, 14.5704
9583, 240889, 5830.000, 14.5703
9584, 239308, 5829.939, 14.5701
9585, 238588, 5829.878, 14.5700
9586, 240086, 5829.817, 14.5698
9587, 241126, 5829.756, 14.5697
9588, 239111, 5829.694, 14.5695
9589, 235043, 5829.633, 14.5694
9590, 231257, 5829.572, 14.5692
9591, 227691, 5829.511, 14.5691
9592, 222733, 5829.450, 14.5689
9593, 216791, 5829.389, 14.5688
9594, 212481, 5829.328, 14.5686
9595, 211202, 5829.267, 14.5685
9596, 211562, 5829.205, 14.5683
9597, 211817, 5829.144, 14.5682
9598, 212336, 5829.083, 14.5680
9599, 214539, 5829.022, 14.5679
9600, 218390, 5828.961, 14.5677
9601, 222256, 5828.900, 14.5675
9602, 224978, 5828.839, 14.5674
9603, 226779, 5828.777, 14.5672
9604, 227927, 5828.716, 14.5671
9605, 227809, 5828.655, 14.5669
9606, 226209, 5828.594, 14.5668
9607, 224611, 5828.533, 14.5666
9608, 224780, 5828.472, 14.5665
9609, 226340, 5828.411, 14.5663
9610, 227186, 5828.350, 14.5662
9611, 226401, 5828.288, 14.5660
9612, 225090, 5828.227, 14.5659
9613, 223928, 5828.166, 14.5657
9614, 221760, 5828.105, 14.5656
9615, 217916, 5828.044, 14.5654
9616, 214312, 5827.983, 14.5653
9617, 213378, 5827.922, 14.5651
9618, 214814, 5827.860, 14.5649
9619, 216243, 5827.799, 14.5648
9620, 216407, 5827.738, 14.5646
9621, 215845, 5827.677, 14.5645
9622, 214961, 5827.616, 14.5643
9623, 213713, 5827.555, 14.5642
9624, 213154, 5827.494, 14.5640
9625, 214822, 5827.433, 14.5639
9626, 217892, 5827.371, 14.5637
9627, 219025, 5827.310, 14.5636
9628, 216331, 5827.249, 14.5634
9629, 212069, 5827.188, 14.5633
9630, 210212, 5827.127, 14.5631
9631, 212258, 5827.066, 14.5630
9632, 216438, 5827.005, 14.5628
9633, 220224, 5826.943, 14.5627
9634, 222664, 5826.882, 14.5625
9635, 224718, 5826.821, 14.5624
9636, 227964, 5826.760, 14.5622
9637, 232630, 5826.699, 14.5620
9638, 236619, 5826.638, 14.5619
9639, 237203, 5826.577, 14.5617
9640, 233971, 5826.516, 14.5616
9641, 229463, 5826.454, 14.5614
9642, 226657, 5826.393, 14.5613
9643, 226547, 5826.332, 14.5611
9644, 228189, 5826.271, 14.5610
9645, 229991, 5826.210, 14.5608
9646, 230702, 5826.149, 14.5607
9647, 230275, 5826.088, 14.5605
9648, 230129, 5826.026, 14.5604
9649, 231599, 5825.965, 14.5602
9650, 234058, 5825.904, 14.5601
9651, 235859, 5825.843, 14.5599
9652, 237070, 5825.782, 14.5598
9653, 239337, 5825.721, 14.5596
9654, 242713, 5825.660, 14.5594
9655, 244986, 5825.599, 14.5593
9656, 245352, 5825.537, 14.5591
9657, 246351, 5825.476, 14.5590
9658, 250217, 5825.415, 14.5588
9659, 255079, 5825.354, 14.5587
9660, 257105, 5825.293, 14.5585
9661, 255257, 5825.232, 14.5584
9662, 251683, 5825.171, 14.5582
9663, 248401, 5825.109, 14.5581
9664, 245963, 5825.048, 14.5579
9665, 244669, 5824.987, 14.5578
9666, 244445, 5824.926, 14.5576
9667, 243624, 5824.865, 14.5575
9668, 240324, 5824.804, 14.5573
9669, 235272, 5824.743, 14.5572
9670, 231180, 5824.682, 14.5570
9671, 229142, 5824.620, 14.5569
9672, 227893, 5824.559, 14.5567
9673, 226813, 5824.498, 14.5565
9674, 226948, 5824.437, 14.5564
9675, 228106, 5824.376, 14.5562
9676, 227578, 5824.315, 14.5561
9677, 223646, 5824.254, 14.5559
9678, 218561, 5824.193, 14.5558
9679, 215984, 5824.131, 14.5556
9680, 216628, 5824.070, 14.5555
9681, 218390, 5824.009, 14.5553
9682, 219934, 5823.948, 14.5552
9683, 221954, 5823.887, 14.5550
9684, 224963, 5823.826, 14.5549
9685, 227766, 5823.765, 14.5547
9686, 228775, 5823.703, 14.5546
9687, 227917, 5823.642, 14.5544
9688, 226709, 5823.581, 14.5543
9689, 226820, 5823.520, 14.5541
9690, 228541, 5823.459, 14.5539
9691, 230394, 5823.398, 14.5538
9692, 230630, 5823.337, 14.5536
9693, 229487, 5823.276, 14.5535
9694, 229183, 5823.214, 14.5533
9695, 231000, 5823.153, 14.5532
9696, 233278, 5823.092, 14.5530
9697, 233613, 5823.031, 14.5529
9698, 232230, 5822.970, 14.5527
9699, 231390, 5822.909, 14.5526
9700, 231743, 5822.848, 14.5524
9701, 231478, 5822.786, 14.5523
9702, 229575, 5822.725, 14.5521
9703, 227691, 5822.664, 14.5520
9704, 227535, 5822.603, 14.5518
9705, 228101, 5822.542, 14.5517
9706, 227370, 5822.481, 14.5515
9707, 225625, 5822.420, 14.5514
9708, 224948, 5822.359, 14.5512
9709, 225918, 5822.297, 14.5510
9710, 227075, 5822.236, 14.5509
9711, 227811, 5822.175, 14.5507
9712, 229417, 5822.114, 14.5506
9713, 232192, 5822.053, 14.5504
9714, 233525, 5821.992, 14.5503
9715, 230823, 5821.931, 14.5501
9716, 225482, 5821.869, 14.5500
9717, 221949, 5821.808, 14.5498
9718, 222789, 5821.747, 14.5497
9719, 226205, 5821.686, 14.5495
9720, 228713, 5821.625, 14.5494
9721, 228887, 5821.564, 14.5492
9722, 227712, 5821.503, 14.5491
9723, 226393, 5821.442, 14.5489
9724, 225155, 5821.380, 14.5488
9725, 223973, 5821.319, 14.5486
9726, 223351, 5821.258, 14.5484
9727, 223949, 5821.197, 14.5483
9728, 225895, 5821.136, 14.5481
9729, 228734, 5821.075, 14.5480
9730, 231668, 5821.014, 14.5478
9731, 233623, 5820.952, 14.5477
9732, 233503, 5820.891, 14.5475
9733, 231090, 5820.830, 14.5474
9734, 227676, 5820.769, 14.5472
9735, 225202, 5820.708, 14.5471
9736, 224395, 5820.647, 14.5469
9737, 224191, 5820.586, 14.5468
9738, 223295, 5820.525, 14.5466
9739, 221870, 5820.463, 14.5465
9740, 221078, 5820.402, 14.5463
9741, 221347, 5820.341, 14.5462
9742, 222049, 5820.280, 14.5460
9743, 222774, 5820.219, 14.5459
9744, 223787, 5820.158, 14.5457
9745, 224832, 5820.097, 14.5455
9746, 224628, 5820.035, 14.5454
9747, 222531, 5819.974, 14.5452
9748, 220168, 5819.913, 14.5451
9749, 220440, 5819.852, 14.5449
9750, 224888, 5819.791, 14.5448
9751, 232427, 5819.730, 14.5446
9752, 240296, 5819.669, 14.5445
9753, 245842, 5819.608, 14.5443
9754, 247957, 5819.546, 14.5442
9755, 247647, 5819.485, 14.5440
9756, 246982, 5819.424, 14.5439
9757, 246776, 5819.363, 14.5437
9758, 245615, 5819.302, 14.5436
9759, 241860, 5819.241, 14.5434
9760, 236196, 5819.180, 14.5433
9761, 231185, 5819.118, 14.5431
9762, 228485, 5819.057, 14.5429
9763, 227647, 5818.996, 14.5428
9764, 227585, 5818.935, 14.5426
9765, 227907, 5818.874, 14.5425
9766, 228354, 5818.813, 14.5423
9767, 228053, 5818.752, 14.5422
9768, 226259, 5818.691, 14.5420
9769, 223382, 5818.629, 14.5419
9770, 220741, 5818.568, 14.5417
9771, 219505, 5818.507, 14.5416
9772, 220136, 5818.446, 14.5414
9773, 222515, 5818.385, 14.5413
9774, 226234, 5818.324, 14.5411
9775, 230750, 5818.263, 14.5410
9776, 235118, 5818.201, 14.5408
9777, 237649, 5818.140, 14.5407
9778, 236675, 5818.079, 14.5405
9779, 232516, 5818.018, 14.5404
9780, 227990, 5817.957, 14.5402
9781, 225602, 5817.896, 14.5400
9782, 224471, 5817.835, 14.5399
9783, 221580, 5817.774, 14.5397
9784, 216136, 5817.712, 14.5396
9785, 210931, 5817.651, 14.5394
9786, 208833, 5817.590, 14.5393
9787, 209647, 5817.529, 14.5391
9788, 211497, 5817.468, 14.5390
9789, 213721, 5817.407, 14.5388
9790, 216757, 5817.346, 14.5387
9791, 220092, 5817.284, 14.5385
9792, 222160, 5817.223, 14.5384
9793, 222218, 5817.162, 14.5382
9794, 221172, 5817.101, 14.5381
9795, 220603, 5817.040, 14.5379
9796, 221792, 5816.979, 14.5378
9797, 225243, 5816.918, 14.5376
9798, 230044, 5816.857, 14.5374
9799, 233830, 5816.795, 14.5373
9800, 234533, 5816.734, 14.5371
9801, 232417, 5816.673, 14.5370
9802, 229666, 5816.612, 14.5368
9803, 227866, 5816.551, 14.5367
9804, 226570, 5816.490, 14.5365
9805, 224460, 5816.429, 14.5364
9806, 221409, 5816.367, 14.5362
9807, 219198, 5816.306, 14.5361
9808, 220262, 5816.245, 14.5359
9809, 225350, 5816.184, 14.5358
9810, 232126, 5816.123, 14.5356
9811, 236786, 5816.062, 14.5355
9812, 237812, 5816.001, 14.5353
9813, 237625, 5815.940, 14.5352
9814, 239525, 5815.878, 14.5350
9815, 243458, 5815.817, 14.5349
9816, 246146, 5815.756, 14.5347
9817, 245356, 5815.695, 14.5345
9818, 242466, 5815.634, 14.5344
9819, 240215, 5815.573, 14.5342
9820, 239209, 5815.512, 14.5341
9821, 237873, 5815.450, 14.5339
9822, 235204, 5815.389, 14.5338
9823, 232156, 5815.328, 14.5336
9824, 230095, 5815.267, 14.5335
9825, 228864, 5815.206, 14.5333
9826, 227047, 5815.145, 14.5332
9827, 223861, 5815.084, 14.5330
9828, 220183, 5815.023, 14.5329
9829, 217614, 5814.961, 14.5327
9830, 216884, 5814.900, 14.5326
9831, 217391, 5814.839, 14.5324
9832, 218061, 5814.778, 14.5323
9833, 218343, 5814.717, 14.5321
9834, 218502, 5814.656, 14.5319
9835, 219323, 5814.595, 14.5318
9836, 221460, 5814.533, 14.5316
9837, 224672, 5814.472, 14.5315
9838, 227617, 5814.411, 14.5313
9839, 228818, 5814.350, 14.5312
9840, 227949, 5814.289, 14.5310
9841, 225983, 5814.228, 14.5309
9842, 224151, 5814.167, 14.5307
9843, 223064, 5814.106, 14.5306
9844, 222684, 5814.044, 14.5304
9845, 222578, 5813.983, 14.5303
9846, 222316, 5813.922, 14.5301
9847, 222263, 5813.861, 14.5300
9848, 223872, 5813.800, 14.5298
9849, 228223, 5813.739, 14.5297
9850, 234121, 5813.678, 14.5295
9851, 238534, 5813.616, 14.5294
9852, 239323, 5813.555, 14.5292
9853, 236817, 5813.494, 14.5290
9854, 232546, 5813.433, 14.5289
9855, 227579, 5813.372, 14.5287
9856, 222624, 5813.311, 14.5286
9857, 218528, 5813.250, 14.5284
9858, 215510, 5813.189, 14.5283
9859, 212571, 5813.127, 14.5281
9860, 208748, 5813.066, 14.5280
9861, 204586, 5813.005, 14.5278
9862, 201670, 5812.944, 14.5277
9863, 201013, 5812.883, 14.5275
9864, 202521, 5812.822, 14.5274
9865, 205425, 5812.761, 14.5272
9866, 208535, 5812.700, 14.5271
9867, 210617, 5812.638, 14.5269
9868, 211405, 5812.577, 14.5268
9869, 211873, 5812.516, 14.5266
9870, 212943, 5812.455, 14.5264
9871, 214443, 5812.394, 14.5263
9872, 215912, 5812.333, 14.5261
9873, 217539, 5812.272, 14.5260
9874, 219493, 5812.210, 14.5258
9875, 221175, 5812.149, 14.5257
9876, 222241, 5812.088, 14.5255
9877, 223612, 5812.027, 14.5254
9878, 226234, 5811.966, 14.5252
9879, 229434, 5811.905, 14.5251
9880, 231746, 5811.844, 14.5249
9881, 232807, 5811.783, 14.5248
9882, 233158, 5811.721, 14.5246
9883, 232871, 5811.660, 14.5245
9884, 231924, 5811.599, 14.5243
9885, 231341, 5811.538, 14.5242
9886, 232096, 5811.477, 14.5240
9887, 233068, 5811.416, 14.5238
9888, 231922, 5811.355, 14.5237
9889, 228053, 5811.293, 14.5235
9890, 222979, 5811.232, 14.5234
9891, 217896, 5811.171, 14.5232
9892, 212883, 5811.110, 14.5231
9893, 208811, 5811.049, 14.5229
9894, 207677, 5810.988, 14.5228
9895, 209885, 5810.927, 14.5226
9896, 212821, 5810.866, 14.5225
9897, 213422, 5810.804, 14.5223
9898, 211197, 5810.743, 14.5222
9899, 207957, 5810.682, 14.5220
9900, 205747, 5810.621, 14.5219
9901, 205879, 5810.560, 14.5217
9902, 208653, 5810.499, 14.5216
9903, 212803, 5810.438, 14.5214
9904, 216083, 5810.376, 14.5213
9905, 217423, 5810.315, 14.5211
9906, 217876, 5810.254, 14.5209
9907, 218800, 5810.193, 14.5208
9908, 220305, 5810.132, 14.5206
9909, 222301, 5810.071, 14.5205
9910, 225588, 5810.010, 14.5203
9911, 230177, 5809.949, 14.5202
9912, 233468, 5809.887, 14.5200
9913, 232239, 5809.826, 14.5199
9914, 226575, 5809.765, 14.5197
9915, 220301, 5809.704, 14.5196
9916, 217175, 5809.643, 14.5194
9917, 217700, 5809.582, 14.5193
9918, 219896, 5809.521, 14.5191
9919, 221971, 5809.459, 14.5190
9920, 223433, 5809.398, 14.5188
9921, 224264, 5809.337, 14.5187
9922, 224155, 5809.276, 14.5185
9923, 223057, 5809.215, 14.5183
9924, 222172, 5809.154, 14.5182
9925, 223528, 5809.093, 14.5180
9926, 227829, 5809.032, 14.5179
9927, 232891, 5808.970, 14.5177
9928, 235167, 5808.909, 14.5176
9929, 233247, 5808.848, 14.5174
9930, 229242, 5808.787, 14.5173
9931, 226477, 5808.726, 14.5171
9932, 226615, 5808.665, 14.5170
9933, 229393, 5808.604, 14.5168
9934, 233961, 5808.542, 14.5167
9935, 239268, 5808.481, 14.5165
9936, 243725, 5808.420, 14.5164
9937, 246023, 5808.359, 14.5162
9938, 246549, 5808.298, 14.5161
9939, 247129, 5808.237, 14.5159
9940, 248950, 5808.176, 14.5158
9941, 251147, 5808.115, 14.5156
9942, 251631, 5808.053, 14.5154
9943, 249111, 5807.992, 14.5153
9944, 244292, 5807.931, 14.5151
9945, 239264, 5807.870, 14.5150
9946, 235647, 5807.809, 14.5148
9947, 233343, 5807.748, 14.5147
9948, 231393, 5807.687, 14.5145
9949, 229944, 5807.625, 14.5144
9950, 230536, 5807.564, 14.5142
9951, 234059, 5807.503, 14.5141
9952, 239189, 5807.442, 14.5139
9953, 243460, 5807.381, 14.5138
9954, 245103, 5807.320, 14.5136
9955, 243186, 5807.259, 14.5135
9956, 237120, 5807.198, 14.5133
9957, 227822, 5807.136, 14.5132
9958, 218987, 5807.075, 14.5130
9959, 215008, 5807.014, 14.5128
9960, 216670, 5806.953, 14.5127
9961, 220087, 5806.892, 14.5125
9962, 220848, 5806.831, 14.5124
9963, 218369, 5806.770, 14.5122
9964, 215411, 5806.708, 14.5121
9965, 214384, 5806.647, 14.5119
9966, 215541, 5806.586, 14.5118
9967, 218179, 5806.525, 14.5116
9968, 221582, 5806.464, 14.5115
9969, 224423, 5806.403, 14.5113
9970, 225004, 5806.342, 14.5112
9971, 223341, 5806.281, 14.5110
9972, 221962, 5806.219, 14.5109
9973, 223088, 5806.158, 14.5107
9974, 225472, 5806.097, 14.5106
9975, 225516, 5806.036, 14.5104
9976, 221548, 5805.975, 14.5103
9977, 215591, 5805.914, 14.5101
9978, 210741, 5805.853, 14.5099
9979, 208421, 5805.791, 14.5098
9980, 208881, 5805.730, 14.5096
9981, 212624, 5805.669, 14.5095
9982, 219634, 5805.608, 14.5093
9983, 228059, 5805.547, 14.5092
9984, 235351, 5805.486, 14.5090
9985, 240413, 5805.425, 14.5089
9986, 243310, 5805.364, 14.5087
9987, 243378, 5805.302, 14.5086
9988, 239465, 5805.241, 14.5084
9989, 232151, 5805.180, 14.5083
9990, 224124, 5805.119, 14.5081
9991, 217792, 5805.058, 14.5080
9992, 213735, 5804.997, 14.5078
9993, 211672, 5804.936, 14.5077
9994, 211446, 5804.874, 14.5075
9995, 212345, 5804.813, 14.5073
9996, 212878, 5804.752, 14.5072
9997, 212263, 5804.691, 14.5070
9998, 211291, 5804.630, 14.5069
9999, 211046, 5804.569, 14.5067
10000, 211701, 5804.508, 14.5066
10001, 213220, 5804.447, 14.5064
10002, 216009, 5804.385, 14.5063
10003, 219815, 5804.324, 14.5061
10004, 222979, 5804.263, 14.5060
10005, 224144, 5804.202, 14.5058
10006, 224049, 5804.141, 14.5057
10007, 224281, 5804.080, 14.5055
10008, 224668, 5804.019, 14.5054
10009, 223322, 5803.957, 14.5052
10010, 219356, 5803.896, 14.5051
10011, 214590, 5803.835, 14.5049
10012, 212253, 5803.774, 14.5048
10013, 214314, 5803.713, 14.5046
10014, 219746, 5803.652, 14.5044
10015, 224896, 5803.591, 14.5043
10016, 226196, 5803.530, 14.5041
10017, 223378, 5803.468, 14.5040
10018, 219749, 5803.407, 14.5038
10019, 218487, 5803.346, 14.5037
10020, 219138, 5803.285, 14.5035
10021, 218762, 5803.224, 14.5034
10022, 216053, 5803.163, 14.5032
10023, 212906, 5803.102, 14.5031
10024, 211804, 5803.040, 14.5029
10025, 213028, 5802.979, 14.5028
10026, 215005, 5802.918, 14.5026
10027, 216420, 5802.857, 14.5025
10028, 217089, 5802.796, 14.5023
10029, 217239, 5802.735, 14.5022
10030, 216753, 5802.674, 14.5020
10031, 215318, 5802.613, 14.5018
10032, 213005, 5802.551, 14.5017
10033, 210522, 5802.490, 14.5015
10034, 208768, 5802.429, 14.5014
10035, 208066, 5802.368, 14.5012
10036, 207992, 5802.307, 14.5011
10037, 207905, 5802.246, 14.5009
10038, 207355, 5802.185, 14.5008
10039, 205975, 5802.123, 14.5006
10040, 203642, 5802.062, 14.5005
10041, 201108, 5802.001, 14.5003
10042, 199911, 5801.940, 14.5002
10043, 200989, 5801.879, 14.5000
10044, 203753, 5801.818, 14.4999
10045, 206948, 5801.757, 14.4997
10046, 209964, 5801.696, 14.4996
10047, 212613, 5801.634, 14.4994
10048, 214104, 5801.573, 14.4993
10049, 213359, 5801.512, 14.4991
10050, 210444, 5801.451, 14.4989
10051, 206967, 5801.390, 14.4988
10052, 204769, 5801.329, 14.4986
10053, 204582, 5801.268, 14.4985
10054, 205847, 5801.207, 14.4983
10055, 207386, 5801.145, 14.4982
10056, 208222, 5801.084, 14.4980
10057, 208265, 5801.023, 14.4979
10058, 208362, 5800.962, 14.4977
10059, 209451, 5800.901, 14.4976
10060, 211672, 5800.840, 14.4974
10061, 214388, 5800.779, 14.4973
10062, 216905, 5800.717, 14.4971
10063, 219123, 5800.656, 14.4970
10064, 221775, 5800.595, 14.4968
10065, 225972, 5800.534, 14.4967
10066, 231814, 5800.473, 14.4965
10067, 237318, 5800.412, 14.4963
10068, 239667, 5800.351, 14.4962
10069, 238029, 5800.290, 14.4960
10070, 234358, 5800.228, 14.4959
10071, 230953, 5800.167, 14.4957
10072, 228363, 5800.106, 14.4956
10073, 226362, 5800.045, 14.4954
10074, 225472, 5799.984, 14.4953
10075, 225972, 5799.923, 14.4951
10076, 226570, 5799.862, 14.4950
10077, 226028, 5799.800, 14.4948
10078, 225374, 5799.739, 14.4947
10079, 226331, 5799.678, 14.4945
10080, 227866, 5799.617, 14.4944
10081, 226833, 5799.556, 14.4942
10082, 222466, 5799.495, 14.4941
10083, 217881, 5799.434, 14.4939
10084, 216189, 5799.373, 14.4938
10085, 217070, 5799.311, 14.4936
10086, 218512, 5799.250, 14.4934
10087, 220187, 5799.189, 14.4933
10088, 223309, 5799.128, 14.4931
10089, 228135, 5799.067, 14.4930
10090, 233343, 5799.006, 14.4928
10091, 237547, 5798.945, 14.4927
10092, 240098, 5798.883, 14.4925
10093, 240647, 5798.822, 14.4924
10094, 239115, 5798.761, 14.4922
10095, 236187, 5798.700, 14.4921
10096, 233115, 5798.639, 14.4919
10097, 230933, 5798.578, 14.4918
10098, 230120, 5798.517, 14.4916
10099, 230543, 5798.456, 14.4915
10100, 231299, 5798.394, 14.4913
10101, 231270, 5798.333, 14.4912
10102, 230489, 5798.272, 14.4910
10103, 230335, 5798.211, 14.4908
10104, 231574, 5798.150, 14.4907
10105, 232900, 5798.089, 14.4905
10106, 232451, 5798.028, 14.4904
10107, 230226, 5797.966, 14.4902
10108, 227648, 5797.905, 14.4901
10109, 225032, 5797.844, 14.4899
10110, 221113, 5797.783, 14.4898
10111, 215423, 5797.722, 14.4896
10112, 209692, 5797.661, 14.4895
10113, 205942, 5797.600, 14.4893
10114, 204135, 5797.539, 14.4892
10115, 202682, 5797.477, 14.4890
10116, 200772, 5797.416, 14.4889
10117, 199094, 5797.355, 14.4887
10118, 198419, 5797.294, 14.4886
10119, 198584, 5797.233, 14.4884
10120, 199370, 5797.172, 14.4883
10121, 201578, 5797.111, 14.4881
10122, 206325, 5797.049, 14.4879
10123, 213341, 5796.988, 14.4878
10124, 220713, 5796.927, 14.4876
10125, 226615, 5796.866, 14.4875
10126, 230830, 5796.805, 14.4873
10127, 234133, 5796.744, 14.4872
10128, 236664, 5796.683, 14.4870
10129, 237698, 5796.622, 14.4869
10130, 237075, 5796.560, 14.4867
10131, 236042, 5796.499, 14.4866
10132, 236183, 5796.438, 14.4864
10133, 237824, 5796.377, 14.4863
10134, 239772, 5796.316, 14.4861
10135, 240339, 5796.255, 14.4860
10136, 238350, 5796.194, 14.4858
10137, 233636, 5796.132, 14.4857
10138, 227290, 5796.071, 14.4855
10139, 221431, 5796.010, 14.4853
10140, 218030, 5795.949, 14.4852
10141, 217483, 5795.888, 14.4850
10142, 218429, 5795.827, 14.4849
10143, 219128, 5795.766, 14.4847
10144, 218964, 5795.705, 14.4846
10145, 218490, 5795.643, 14.4844
10146, 218283, 5795.582, 14.4843
10147, 218260, 5795.521, 14.4841
10148, 218291, 5795.460, 14.4840
10149, 219042, 5795.399, 14.4838
10150, 221518, 5795.338, 14.4837
10151, 225610, 5795.277, 14.4835
10152, 229549, 5795.215, 14.4834
10153, 231189, 5795.154, 14.4832
10154, 229730, 5795.093, 14.4831
10155, 226211, 5795.032, 14.4829
10156, 222806, 5794.971, 14.4828
10157, 221854, 5794.910, 14.4826
10158, 224803, 5794.849, 14.4824
10159, 231106, 5794.788, 14.4823
10160, 238110, 5794.726, 14.4821
10161, 242602, 5794.665, 14.4820
10162, 242729, 5794.604, 14.4818
10163, 238560, 5794.543, 14.4817
10164, 231534, 5794.482, 14.4815
10165, 224067, 5794.421, 14.4814
10166, 218935, 5794.360, 14.4812
10167, 217507, 5794.298, 14.4811
10168, 218402, 5794.237, 14.4809
10169, 219074, 5794.176, 14.4808
10170, 219067, 5794.115, 14.4806
10171, 220551, 5794.054, 14.4805
10172, 224976, 5793.993, 14.4803
10173, 230265, 5793.932, 14.4802
10174, 232328, 5793.871, 14.4800
10175, 228904, 5793.809, 14.4798
10176, 221211, 5793.748, 14.4797
10177, 212519, 5793.687, 14.4795
10178, 206104, 5793.626, 14.4794
10179, 204087, 5793.565, 14.4792
10180, 206849, 5793.504, 14.4791
10181, 212987, 5793.443, 14.4789
10182, 220270, 5793.381, 14.4788
10183, 226886, 5793.320, 14.4786
10184, 231819, 5793.259, 14.4785
10185, 234651, 5793.198, 14.4783
10186, 235723, 5793.137, 14.4782
10187, 236177, 5793.076, 14.4780
10188, 236943, 5793.015, 14.4779
10189, 237606, 5792.954, 14.4777
10190, 236886, 5792.892, 14.4776
10191, 234266, 5792.831, 14.4774
10192, 230579, 5792.770, 14.4773
10193, 227145, 5792.709, 14.4771
10194, 225111, 5792.648, 14.4769
10195, 225529, 5792.587, 14.4768
10196, 228790, 5792.526, 14.4766
10197, 233365, 5792.464, 14.4765
10198, 236082, 5792.403, 14.4763
10199, 234762, 5792.342, 14.4762
10200, 230375, 5792.281, 14.4760
10201, 225797, 5792.220, 14.4759
10202, 222680, 5792.159, 14.4757
10203, 220382, 5792.098, 14.4756
10204, 217934, 5792.037, 14.4754
10205, 215825, 5791.975, 14.4753
10206, 215154, 5791.914, 14.4751
10207, 215724, 5791.853, 14.4750
10208, 216023, 5791.792, 14.4748
10209, 215004, 5791.731, 14.4747
10210, 213012, 5791.670, 14.4745
10211, 210815, 5791.609, 14.4743
10212, 208583, 5791.547, 14.4742
10213, 206388, 5791.486, 14.4740
10214, 204922, 5791.425, 14.4739
10215, 204794, 5791.364, 14.4737
10216, 205416, 5791.303, 14.4736
10217, 205681, 5791.242, 14.4734
10218, 205808, 5791.181, 14.4733
10219, 207398, 5791.120, 14.4731
10220, 211209, 5791.058, 14.4730
10221, 215858, 5790.997, 14.4728
10222, 219515, 5790.936, 14.4727
10223, 222070, 5790.875, 14.4725
10224, 224404, 5790.814, 14.4724
10225, 226024, 5790.753, 14.4722
10226, 225150, 5790.692, 14.4721
10227, 221573, 5790.631, 14.4719
10228, 218033, 5790.569, 14.4718
10229, 217573, 5790.508, 14.4716
10230, 220137, 5790.447, 14.4714
10231, 222944, 5790.386, 14.4713
10232, 223991, 5790.325, 14.4711
10233, 224018, 5790.264, 14.4710
10234, 224783, 5790.203, 14.4708
10235, 226494, 5790.141, 14.4707
10236, 227752, 5790.080, 14.4705
10237, 227423, 5790.019, 14.4704
10238, 225669, 5789.958, 14.4702
10239, 223248, 5789.897, 14.4701
10240, 220757, 5789.836, 14.4699
10241, 218796, 5789.775, 14.4698
10242, 218111, 5789.714, 14.4696
10243, 218934, 5789.652, 14.4695
10244, 220432, 5789.591, 14.4693
10245, 221391, 5789.530, 14.4692
10246, 221554, 5789.469, 14.4690
10247, 221925, 5789.408, 14.4688
10248, 223527, 5789.347, 14.4687
10249, 225948, 5789.286, 14.4685
10250, 227404, 5789.224, 14.4684
10251, 226552, 5789.163, 14.4682
10252, 224201, 5789.102, 14.4681
10253, 222626, 5789.041, 14.4679
10254, 222717, 5788.980, 14.4678
10255, 222425, 5788.919, 14.4676
10256, 219137, 5788.858, 14.4675
10257, 213395, 5788.797, 14.4673
10258, 208781, 5788.735, 14.4672
10259, 207639, 5788.674, 14.4670
10260, 208474, 5788.613, 14.4669
10261, 208713, 5788.552, 14.4667
10262, 208532, 5788.491, 14.4666
10263, 209941, 5788.430, 14.4664
10264, 212852, 5788.369, 14.4663
10265, 214635, 5788.307, 14.4661
10266, 213905, 5788.246, 14.4659
10267, 212626, 5788.185, 14.4658
10268, 213571, 5788.124, 14.4656
10269, 217330, 5788.063, 14.4655
10270, 222733, 5788.002, 14.4653
10271, 228437, 5787.941, 14.4652
10272, 232765, 5787.880, 14.4650
10273, 233651, 5787.818, 14.4649
10274, 230852, 5787.757, 14.4647
10275, 227314, 5787.696, 14.4646
10276, 226350, 5787.635, 14.4644
10277, 227966, 5787.574, 14.4643
10278, 229894, 5787.513, 14.4641
10279, 231602, 5787.452, 14.4640
10280, 234634, 5787.390, 14.4638
10281, 238675, 5787.329, 14.4637
10282, 240240, 5787.268, 14.4635
10283, 237001, 5787.207, 14.4633
10284, 231567, 5787.146, 14.4632
10285, 228825, 5787.085, 14.4630
10286, 230356, 5787.024, 14.4629
10287, 233430, 5786.963, 14.4627
10288, 235188, 5786.901, 14.4626
10289, 235823, 5786.840, 14.4624
10290, 237059, 5786.779, 14.4623
10291, 238918, 5786.718, 14.4621
10292, 239284, 5786.657, 14.4620
10293, 236480, 5786.596, 14.4618
10294, 231459, 5786.535, 14.4617
10295, 227037, 5786.473, 14.4615
10296, 225082, 5786.412, 14.4614
10297, 225051, 5786.351, 14.4612
10298, 225618, 5786.290, 14.4611
10299, 227054, 5786.229, 14.4609
10300, 230704, 5786.168, 14.4608
10301, 236097, 5786.107, 14.4606
10302, 240348, 5786.046, 14.4604
10303, 241512, 5785.984, 14.4603
10304, 241186, 5785.923, 14.4601
10305, 242107, 5785.862, 14.4600
10306, 243958, 5785.801, 14.4598
10307, 243744, 5785.740, 14.4597
10308, 240280, 5785.679, 14.4595
10309, 236095, 5785.618, 14.4594
10310, 233978, 5785.556, 14.4592
10311, 233392, 5785.495, 14.4591
10312, 231743, 5785.434, 14.4589
10313, 228170, 5785.373, 14.4588
10314, 224547, 5785.312, 14.4586
10315, 223092, 5785.251, 14.4585
10316, 224172, 5785.190, 14.4583
10317, 226398, 5785.129, 14.4582
10318, 228009, 5785.067, 14.4580
10319, 228180, 5785.006, 14.4578
10320, 227514, 5784.945, 14.4577
10321, 227194, 5784.884, 14.4575
10322, 227457, 5784.823, 14.4574
10323, 227502, 5784.762, 14.4572
10324, 227214, 5784.701, 14.4571
10325, 227933, 5784.639, 14.4569
10326, 230517, 5784.578, 14.4568
10327, 233523, 5784.517, 14.4566
10328, 234687, 5784.456, 14.4565
10329, 233690, 5784.395, 14.4563
10330, 232101, 5784.334, 14.4562
10331, 231041, 5784.273, 14.4560
10332, 230417, 5784.212, 14.4559
10333, 230077, 5784.150, 14.4557
10334, 229733, 5784.089, 14.4556
10335, 227836, 5784.028, 14.4554
10336, 222844, 5783.967, 14.4553
10337, 216259, 5783.906, 14.4551
10338, 212165, 5783.845, 14.4549
10339, 212520, 5783.784, 14.4548
10340, 214745, 5783.722, 14.4546
10341, 215431, 5783.661, 14.4545
10342, 214738, 5783.600, 14.4543
10343, 215299, 5783.539, 14.4542
10344, 218202, 5783.478, 14.4540
10345, 222220, 5783.417, 14.4539
10346, 226207, 5783.356, 14.4537
10347, 229937, 5783.295, 14.4536
10348, 232807, 5783.233, 14.4534
10349, 233758, 5783.172, 14.4533
10350, 232676, 5783.111, 14.4531
10351, 230446, 5783.050, 14.4530
10352, 227853, 5782.989, 14.4528
10353, 225927, 5782.928, 14.4527
10354, 226823, 5782.867, 14.4525
10355, 231982, 5782.805, 14.4523
10356, 239157, 5782.744, 14.4522
10357, 243497, 5782.683, 14.4520
10358, 242537, 5782.622, 14.4519
10359, 238538, 5782.561, 14.4517
10360, 235310, 5782.500, 14.4516
10361, 234500, 5782.439, 14.4514
10362, 235834, 5782.378, 14.4513
10363, 238898, 5782.316, 14.4511
10364, 242872, 5782.255, 14.4510
10365, 245702, 5782.194, 14.4508
10366, 245484, 5782.133, 14.4507
10367, 242378, 5782.072, 14.4505
10368, 238111, 5782.011, 14.4504
10369, 234205, 5781.950, 14.4502
10370, 231658, 5781.888, 14.4501
10371, 231480, 5781.827, 14.4499
10372, 233959, 5781.766, 14.4498
10373, 237665, 5781.705, 14.4496
10374, 240440, 5781.644, 14.4494
10375, 241381, 5781.583, 14.4493
10376, 241085, 5781.522, 14.4491
10377, 240328, 5781.461, 14.4490
10378, 239523, 5781.399, 14.4488
10379, 239168, 5781.338, 14.4487
10380, 239545, 5781.277, 14.4485
10381, 239869, 5781.216, 14.4484
10382, 238780, 5781.155, 14.4482
10383, 236037, 5781.094, 14.4481
10384, 233109, 5781.033, 14.4479
10385, 231869, 5780.971, 14.4478
10386, 233059, 5780.910, 14.4476
10387, 235858, 5780.849, 14.4475
10388, 238421, 5780.788, 14.4473
10389, 239019, 5780.727, 14.4472
10390, 237448, 5780.666, 14.4470
10391, 235446, 5780.605, 14.4468
10392, 235210, 5780.544, 14.4467
10393, 237443, 5780.482, 14.4465
10394, 241218, 5780.421, 14.4464
10395, 245440, 5780.360, 14.4462
10396, 249682, 5780.299, 14.4461
10397, 253580, 5780.238, 14.4459
10398, 256229, 5780.177, 14.4458
10399, 256746, 5780.116, 14.4456
10400, 255206, 5780.054, 14.4455
10401, 252694, 5779.993, 14.4453
10402, 250324, 5779.932, 14.4452
10403, 248260, 5779.871, 14.4450
10404, 245920, 5779.810, 14.4449
10405, 243332, 5779.749, 14.4447
10406, 241796, 5779.688, 14.4446
10407, 242346, 5779.627, 14.4444
10408, 243813, 5779.565, 14.4442
10409, 243758, 5779.504, 14.4441
10410, 241751, 5779.443, 14.4439
10411, 240241, 5779.382, 14.4438
10412, 241211, 5779.321, 14.4436
10413, 243320, 5779.260, 14.4435
10414, 243757, 5779.199, 14.4433
10415, 241881, 5779.138, 14.4432
10416, 239284, 5779.076, 14.4430
10417, 237034, 5779.015, 14.4429
10418, 234896, 5778.954, 14.4427
10419, 232979, 5778.893, 14.4426
10420, 231962, 5778.832, 14.4424
10421, 231415, 5778.771, 14.4423
10422, 229956, 5778.710, 14.4421
10423, 227693, 5778.648, 14.4420
10424, 226701, 5778.587, 14.4418
10425, 228175, 5778.526, 14.4417
10426, 230664, 5778.465, 14.4415
10427, 232151, 5778.404, 14.4413
10428, 232494, 5778.343, 14.4412
10429, 232647, 5778.282, 14.4410
10430, 232811, 5778.221, 14.4409
10431, 232864, 5778.159, 14.4407
10432, 233679, 5778.098, 14.4406
10433, 236327, 5778.037, 14.4404
10434, 240237, 5777.976, 14.4403
10435, 243445, 5777.915, 14.4401
10436, 244617, 5777.854, 14.4400
10437, 243946, 5777.793, 14.4398
10438, 242426, 5777.731, 14.4397
10439, 241178, 5777.670, 14.4395
10440, 241150, 5777.609, 14.4394
10441, 242465, 5777.548, 14.4392
10442, 244101, 5777.487, 14.4391
10443, 244982, 5777.426, 14.4389
10444, 245135, 5777.365, 14.4387
10445, 245034, 5777.304, 14.4386
10446, 244290, 5777.242, 14.4384
10447, 242006, 5777.181, 14.4383
10448, 238155, 5777.120, 14.4381
10449, 233612, 5777.059, 14.4380
10450, 229117, 5776.998, 14.4378
10451, 225407, 5776.937, 14.4377
10452, 223938, 5776.876, 14.4375
10453, 225791, 5776.814, 14.4374
10454, 229576, 5776.753, 14.4372
10455, 232027, 5776.692, 14.4371
10456, 231416, 5776.631, 14.4369
10457, 229204, 5776.570, 14.4368
10458, 227678, 5776.509, 14.4366
10459, 227109, 5776.448, 14.4365
10460, 226100, 5776.387, 14.4363
10461, 223659, 5776.325, 14.4362
10462, 219805, 5776.264, 14.4360
10463, 215040, 5776.203, 14.4358
10464, 210516, 5776.142, 14.4357
10465, 208192, 5776.081, 14.4355
10466, 209339, 5776.020, 14.4354
10467, 212917, 5775.959, 14.4352
10468, 216511, 5775.897, 14.4351
10469, 218857, 5775.836, 14.4349
10470, 220556, 5775.775, 14.4348
10471, 222498, 5775.714, 14.4346
10472, 224806, 5775.653, 14.4345
10473, 227443, 5775.592, 14.4343
10474, 230503, 5775.531, 14.4342
10475, 233377, 5775.470, 14.4340
10476, 234657, 5775.408, 14.4339
10477, 233604, 5775.347, 14.4337
10478, 231011, 5775.286, 14.4336
10479, 228022, 5775.225, 14.4334
10480, 224832, 5775.164, 14.4332
10481, 221365, 5775.103, 14.4331
10482, 218530, 5775.042, 14.4329
10483, 217788, 5774.980, 14.4328
10484, 219688, 5774.919, 14.4326
10485, 223644, 5774.858, 14.4325
10486, 228876, 5774.797, 14.4323
10487, 234577, 5774.736, 14.4322
10488, 239178, 5774.675, 14.4320
10489, 240703, 5774.614, 14.4319
10490, 238668, 5774.553, 14.4317
10491, 235208, 5774.491, 14.4316
10492, 233599, 5774.430, 14.4314
10493, 235501, 5774.369, 14.4313
10494, 239749, 5774.308, 14.4311
10495, 243726, 5774.247, 14.4310
10496, 245638, 5774.186, 14.4308
10497, 245435, 5774.125, 14.4307
10498, 243958, 5774.063, 14.4305
10499, 242035, 5774.002, 14.4303
10500, 240754, 5773.941, 14.4302
10501, 241677, 5773.880, 14.4300
10502, 245311, 5773.819, 14.4299
10503, 249343, 5773.758, 14.4297
10504, 250016, 5773.697, 14.4296
10505, 246184, 5773.636, 14.4294
10506, 240851, 5773.574, 14.4293
10507, 237602, 5773.513, 14.4291
10508, 236620, 5773.452, 14.4290
10509, 235643, 5773.391, 14.4288
10510, 233866, 5773.330, 14.4287
10511, 232697, 5773.269, 14.4285
10512, 232902, 5773.208, 14.4284
10513, 233337, 5773.146, 14.4282
10514, 233027, 5773.085, 14.4281
10515, 232550, 5773.024, 14.4279
10516, 232528, 5772.963, 14.4277
10517, 232409, 5772.902, 14.4276
10518, 231751, 5772.841, 14.4274
10519, 231169, 5772.780, 14.4273
10520, 230837, 5772.719, 14.4271
10521, 229553, 5772.657, 14.4270
10522, 226769, 5772.596, 14.4268
10523, 224359, 5772.535, 14.4267
10524, 224660, 5772.474, 14.4265
10525, 227637, 5772.413, 14.4264
10526, 231613, 5772.352, 14.4262
10527, 235950, 5772.291, 14.4261
10528, 240948, 5772.229, 14.4259
10529, 245467, 5772.168, 14.4258
10530, 246916, 5772.107, 14.4256
10531, 244111, 5772.046, 14.4255
10532, 238579, 5771.985, 14.4253
10533, 232625, 5771.924, 14.4252
10534, 227516, 5771.863, 14.4250
10535, 223942, 5771.802, 14.4248
10536, 222673, 5771.740, 14.4247
10537, 223715, 5771.679, 14.4245
10538, 225703, 5771.618, 14.4244
10539, 227107, 5771.557, 14.4242
10540, 227749, 5771.496, 14.4241
10541, 228715, 5771.435, 14.4239
10542, 231131, 5771.374, 14.4238
10543, 235243, 5771.312, 14.4236
10544, 240152, 5771.251, 14.4235
10545, 244180, 5771.190, 14.4233
10546, 245925, 5771.129, 14.4232
10547, 245160, 5771.068, 14.4230
10548, 242585, 5771.007, 14.4229
10549, 238946, 5770.946, 14.4227
10550, 234926, 5770.885, 14.4226
10551, 231479, 5770.823, 14.4224
10552, 229477, 5770.762, 14.4222
10553, 229206, 5770.701, 14.4221
10554, 230854, 5770.640, 14.4219
10555, 234953, 5770.579, 14.4218
10556, 241109, 5770.518, 14.4216
10557, 246727, 5770.457, 14.4215
10558, 248576, 5770.395, 14.4213
10559, 245998, 5770.334, 14.4212
10560, 241428, 5770.273, 14.4210
10561, 237645, 5770.212, 14.4209
10562, 235618, 5770.151, 14.4207
10563, 234988, 5770.090, 14.4206
10564, 235163, 5770.029, 14.4204
10565, 235570, 5769.968, 14.4203
10566, 236103, 5769.906, 14.4201
10567, 237521, 5769.845, 14.4200
10568, 240099, 5769.784, 14.4198
10569, 242000, 5769.723, 14.4197
10570, 240921, 5769.662, 14.4195
10571, 237597, 5769.601, 14.4193
10572, 235500, 5769.540, 14.4192
10573, 236411, 5769.478, 14.4190
10574, 238627, 5769.417, 14.4189
10575, 240496, 5769.356, 14.4187
10576, 242975, 5769.295, 14.4186
10577, 246838, 5769.234, 14.4184
10578, 249820, 5769.173, 14.4183
10579, 249187, 5769.112, 14.4181
10580, 245530, 5769.051, 14.4180
10581, 241423, 5768.989, 14.4178
10582, 237737, 5768.928, 14.4177
10583, 234061, 5768.867, 14.4175
10584, 231496, 5768.806, 14.4174
10585, 231765, 5768.745, 14.4172
10586, 234119, 5768.684, 14.4171
10587, 236356, 5768.623, 14.4169
10588, 238690, 5768.562, 14.4167
10589, 243256, 5768.500, 14.4166
10590, 249473, 5768.439, 14.4164
10591, 253436, 5768.378, 14.4163
10592, 253009, 5768.317, 14.4161
10593, 250517, 5768.256, 14.4160
10594, 248959, 5768.195, 14.4158
10595, 248321, 5768.134, 14.4157
10596, 247374, 5768.072, 14.4155
10597, 246419, 5768.011, 14.4154
10598, 245817, 5767.950, 14.4152
10599, 243795, 5767.889, 14.4151
10600, 238537, 5767.828, 14.4149
10601, 231448, 5767.767, 14.4148
10602, 225946, 5767.706, 14.4146
10603, 223577, 5767.645, 14.4145
10604, 223281, 5767.583, 14.4143
10605, 223678, 5767.522, 14.4142
10606, 223978, 5767.461, 14.4140
10607, 223204, 5767.400, 14.4138
10608, 220976, 5767.339, 14.4137
10609, 219078, 5767.278, 14.4135
10610, 220095, 5767.217, 14.4134
10611, 224002, 5767.155, 14.4132
10612, 227862, 5767.094, 14.4131
10613, 229306, 5767.033, 14.4129
10614, 228662, 5766.972, 14.4128
10615, 227172, 5766.911, 14.4126
10616, 224988, 5766.850, 14.4125
10617, 222014, 5766.789, 14.4123
10618, 219167, 5766.728, 14.4122
10619, 217311, 5766.666, 14.4120
10620, 215900, 5766.605, 14.4119
10621, 214153, 5766.544, 14.4117
10622, 212867, 5766.483, 14.4116
10623, 213376, 5766.422, 14.4114
10624, 214952, 5766.361, 14.4112
10625, 215112, 5766.300, 14.4111
10626, 213059, 5766.238, 14.4109
10627, 211335, 5766.177, 14.4108
10628, 212940, 5766.116, 14.4106
10629, 217717, 5766.055, 14.4105
10630, 222782, 5765.994, 14.4103
10631, 225934, 5765.933, 14.4102
10632, 227150, 5765.872, 14.4100
10633, 226974, 5765.811, 14.4099
10634, 225386, 5765.749, 14.4097
10635, 223003, 5765.688, 14.4096
10636, 221742, 5765.627, 14.4094
10637, 222632, 5765.566, 14.4093
10638, 223829, 5765.505, 14.4091
10639, 222497, 5765.444, 14.4090
10640, 218448, 5765.383, 14.4088
10641, 214345, 5765.321, 14.4087
10642, 212355, 5765.260, 14.4085
10643, 212258, 5765.199, 14.4083
10644, 213163, 5765.138, 14.4082
10645, 215276, 5765.077, 14.4080
10646, 218942, 5765.016, 14.4079
10647, 223226, 5764.955, 14.4077
10648, 226770, 5764.894, 14.4076
10649, 229271, 5764.832, 14.4074
10650, 231066, 5764.771, 14.4073
10651, 231947, 5764.710, 14.4071
10652, 231634, 5764.649, 14.4070
10653, 230940, 5764.588, 14.4068
10654, 231203, 5764.527, 14.4067
10655, 232568, 5764.466, 14.4065
10656, 233779, 5764.404, 14.4064
10657, 233574, 5764.343, 14.4062
10658, 231447, 5764.282, 14.4061
10659, 227206, 5764.221, 14.4059
10660, 220923, 5764.160, 14.4057
10661, 213656, 5764.099, 14.4056
10662, 207425, 5764.038, 14.4054
10663, 203903, 5763.977, 14.4053
10664, 203316, 5763.915, 14.4051
10665, 204720, 5763.854, 14.4050
10666, 207080, 5763.793, 14.4048
10667, 209874, 5763.732, 14.4047
10668, 212814, 5763.671, 14.4045
10669, 215296, 5763.610, 14.4044
10670, 216601, 5763.549, 14.4042
10671, 217039, 5763.487, 14.4041
10672, 218414, 5763.426, 14.4039
10673, 222235, 5763.365, 14.4038
10674, 227416, 5763.304, 14.4036
10675, 230977, 5763.243, 14.4035
10676, 231496, 5763.182, 14.4033
10677, 230518, 5763.121, 14.4032
10678, 229842, 5763.060, 14.4030
10679, 228932, 5762.998, 14.4028
10680, 226480, 5762.937, 14.4027
10681, 223245, 5762.876, 14.4025
10682, 221312, 5762.815, 14.4024
10683, 221151, 5762.754, 14.4022
10684, 221547, 5762.693, 14.4021
10685, 222207, 5762.632, 14.4019
10686, 224173, 5762.570, 14.4018
10687, 227303, 5762.509, 14.4016
10688, 229501, 5762.448, 14.4015
10689, 229332, 5762.387, 14.4013
10690, 227764, 5762.326, 14.4012
10691, 226395, 5762.265, 14.4010
10692, 225456, 5762.204, 14.4009
10693, 224720, 5762.143, 14.4007
10694, 225019, 5762.081, 14.4006
10695, 227392, 5762.020, 14.4004
10696, 231440, 5761.959, 14.4002
10697, 235764, 5761.898, 14.4001
10698, 239429, 5761.837, 14.3999
10699, 241909, 5761.776, 14.3998
10700, 242194, 5761.715, 14.3996
10701, 239313, 5761.653, 14.3995
10702, 233661, 5761.592, 14.3993
10703, 226854, 5761.531, 14.3992
10704, 220392, 5761.470, 14.3990
10705, 215269, 5761.409, 14.3989
10706, 212489, 5761.348, 14.3987
10707, 212566, 5761.287, 14.3986
10708, 214241, 5761.226, 14.3984
10709, 214920, 5761.164, 14.3983
10710, 213278, 5761.103, 14.3981
10711, 210932, 5761.042, 14.3980
10712, 210735, 5760.981, 14.3978
10713, 213577, 5760.920, 14.3977
10714, 217581, 5760.859, 14.3975
10715, 220494, 5760.798, 14.3973
10716, 222005, 5760.736, 14.3972
10717, 223215, 5760.675, 14.3970
10718, 224616, 5760.614, 14.3969
10719, 225752, 5760.553, 14.3967
10720, 226617, 5760.492, 14.3966
10721, 227823, 5760.431, 14.3964
10722, 229017, 5760.370, 14.3963
10723, 228708, 5760.309, 14.3961
10724, 226691, 5760.247, 14.3960
10725, 225184, 5760.186, 14.3958
10726, 226091, 5760.125, 14.3957
10727, 228346, 5760.064, 14.3955
10728, 229905, 5760.003, 14.3954
10729, 231291, 5759.942, 14.3952
10730, 234502, 5759.881, 14.3951
10731, 238786, 5759.819, 14.3949
10732, 240604, 5759.758, 14.3947
10733, 238532, 5759.697, 14.3946
10734, 235511, 5759.636, 14.3944
10735, 234816, 5759.575, 14.3943
10736, 235965, 5759.514, 14.3941
10737, 236126, 5759.453, 14.3940
10738, 233655, 5759.392, 14.3938
10739, 228661, 5759.330, 14.3937
10740, 221915, 5759.269, 14.3935
10741, 215321, 5759.208, 14.3934
10742, 212009, 5759.147, 14.3932
10743, 213584, 5759.086, 14.3931
10744, 217927, 5759.025, 14.3929
10745, 221577, 5758.964, 14.3928
10746, 223533, 5758.902, 14.3926
10747, 224977, 5758.841, 14.3925
10748, 226346, 5758.780, 14.3923
10749, 227112, 5758.719, 14.3922
10750, 227963, 5758.658, 14.3920
10751, 230650, 5758.597, 14.3918
10752, 235322, 5758.536, 14.3917
10753, 239944, 5758.475, 14.3915
10754, 242630, 5758.413, 14.3914
10755, 242990, 5758.352, 14.3912
10756, 241128, 5758.291, 14.3911
10757, 237158, 5758.230, 14.3909
10758, 232033, 5758.169, 14.3908
10759, 227272, 5758.108, 14.3906
10760, 223431, 5758.047, 14.3905
10761, 220073, 5757.985, 14.3903
10762, 217243, 5757.924, 14.3902
10763, 215521, 5757.863, 14.3900
10764, 214647, 5757.802, 14.3899
10765, 213846, 5757.741, 14.3897
10766, 213601, 5757.680, 14.3896
10767, 215108, 5757.619, 14.3894
10768, 217598, 5757.558, 14.3892
10769, 218367, 5757.496, 14.3891
10770, 216354, 5757.435, 14.3889
10771, 213772, 5757.374, 14.3888
10772, 213022, 5757.313, 14.3886
10773, 213700, 5757.252, 14.3885
10774, 214089, 5757.191, 14.3883
10775, 214195, 5757.130, 14.3882
10776, 215595, 5757.069, 14.3880
10777, 219119, 5757.007, 14.3879
10778, 224156, 5756.946, 14.3877
10779, 229735, 5756.885, 14.3876
10780, 235042, 5756.824, 14.3874
10781, 239204, 5756.763, 14.3873
10782, 241702, 5756.702, 14.3871
10783, 242868, 5756.641, 14.3870
10784, 243365, 5756.579, 14.3868
10785, 243423, 5756.518, 14.3867
10786, 242992, 5756.457, 14.3865
10787, 242109, 5756.396, 14.3863
10788, 240641, 5756.335, 14.3862
10789, 238176, 5756.274, 14.3860
10790, 234610, 5756.213, 14.3859
10791, 230279, 5756.152, 14.3857
10792, 225413, 5756.090, 14.3856
10793, 220214, 5756.029, 14.3854
10794, 215580, 5755.968, 14.3853
10795, 212570, 5755.907, 14.3851
10796, 210889, 5755.846, 14.3850
10797, 209299, 5755.785, 14.3848
10798, 207926, 5755.724, 14.3847
10799, 208494, 5755.662, 14.3845
10800, 211491, 5755.601, 14.3844
10801, 215027, 5755.540, 14.3842
10802, 217775, 5755.479, 14.3841
10803, 221125, 5755.418, 14.3839
10804, 226409, 5755.357, 14.3837
10805, 231552, 5755.296, 14.3836
10806, 233071, 5755.235, 14.3834
10807, 230684, 5755.173, 14.3833
10808, 227384, 5755.112, 14.3831
10809, 225178, 5755.051, 14.3830
10810, 223293, 5754.990, 14.3828
10811, 220826, 5754.929, 14.3827
10812, 218746, 5754.868, 14.3825
10813, 218312, 5754.807, 14.3824
10814, 219228, 5754.745, 14.3822
10815, 220387, 5754.684, 14.3821
10816, 221144, 5754.623, 14.3819
10817, 221014, 5754.562, 14.3818
10818, 219376, 5754.501, 14.3816
10819, 216574, 5754.440, 14.3815
10820, 214506, 5754.379, 14.3813
10821, 215157, 5754.318, 14.3812
10822, 218912, 5754.256, 14.3810
10823, 224706, 5754.195, 14.3808
10824, 231062, 5754.134, 14.3807
10825, 236437, 5754.073, 14.3805
10826, 239525, 5754.012, 14.3804
10827, 240202, 5753.951, 14.3802
10828, 239745, 5753.890, 14.3801
10829, 239329, 5753.828, 14.3799
10830, 238729, 5753.767, 14.3798
10831, 237261, 5753.706, 14.3796
10832, 235469, 5753.645, 14.3795
10833, 234712, 5753.584, 14.3793
10834, 235081, 5753.523, 14.3792
10835, 234844, 5753.462, 14.3790
10836, 232526, 5753.401, 14.3789
10837, 228912, 5753.339, 14.3787
10838, 226371, 5753.278, 14.3786
10839, 226472, 5753.217, 14.3784
10840, 228794, 5753.156, 14.3782
10841, 231815, 5753.095, 14.3781
10842, 234197, 5753.034, 14.3779
10843, 235085, 5752.973, 14.3778
10844, 234012, 5752.911, 14.3776
10845, 231239, 5752.850, 14.3775
10846, 227889, 5752.789, 14.3773
10847, 225150, 5752.728, 14.3772
10848, 223403, 5752.667, 14.3770
10849, 222479, 5752.606, 14.3769
10850, 222343, 5752.545, 14.3767
10851, 222852, 5752.484, 14.3766
10852, 223185, 5752.422, 14.3764
10853, 222488, 5752.361, 14.3763
10854, 221015, 5752.300, 14.3761
10855, 219650, 5752.239, 14.3760
10856, 218369, 5752.178, 14.3758
10857, 216361, 5752.117, 14.3757
10858, 213807, 5752.056, 14.3755
10859, 212213, 5751.994, 14.3753
10860, 212469, 5751.933, 14.3752
10861, 213852, 5751.872, 14.3750
10862, 215525, 5751.811, 14.3749
10863, 217711, 5751.750, 14.3747
10864, 220587, 5751.689, 14.3746
10865, 223469, 5751.628, 14.3744
10866, 226183, 5751.567, 14.3743
10867, 229804, 5751.505, 14.3741
10868, 234507, 5751.444, 14.3740
10869, 237988, 5751.383, 14.3738
10870, 237983, 5751.322, 14.3737
10871, 235461, 5751.261, 14.3735
10872, 233250, 5751.200, 14.3734
10873, 232138, 5751.139, 14.3732
10874, 230738, 5751.077, 14.3731
10875, 228855, 5751.016, 14.3729
10876, 228165, 5750.955, 14.3727
10877, 228995, 5750.894, 14.3726
10878, 229095, 5750.833, 14.3724
10879, 227037, 5750.772, 14.3723
10880, 224739, 5750.711, 14.3721
10881, 224776, 5750.650, 14.3720
10882, 226559, 5750.588, 14.3718
10883, 227172, 5750.527, 14.3717
10884, 225346, 5750.466, 14.3715
10885, 222704, 5750.405, 14.3714
10886, 221218, 5750.344, 14.3712
10887, 221085, 5750.283, 14.3711
10888, 221561, 5750.222, 14.3709
10889, 222486, 5750.160, 14.3708
10890, 224022, 5750.099, 14.3706
10891, 225362, 5750.038, 14.3705
10892, 224794, 5749.977, 14.3703
10893, 221391, 5749.916, 14.3702
10894, 216315, 5749.855, 14.3700
10895, 212010, 5749.794, 14.3698
10896, 210177, 5749.733, 14.3697
10897, 210893, 5749.671, 14.3695
10898, 213591, 5749.610, 14.3694
10899, 218030, 5749.549, 14.3692
10900, 223749, 5749.488, 14.3691
10901, 229250, 5749.427, 14.3689
10902, 232780, 5749.366, 14.3688
10903, 233957, 5749.305, 14.3686
10904, 233913, 5749.243, 14.3685
10905, 233775, 5749.182, 14.3683
10906, 233482, 5749.121, 14.3682
10907, 232184, 5749.060, 14.3680
10908, 229489, 5748.999, 14.3679
10909, 226346, 5748.938, 14.3677
10910, 224810, 5748.877, 14.3676
10911, 226379, 5748.816, 14.3674
10912, 230212, 5748.754, 14.3672
10913, 233618, 5748.693, 14.3671
10914, 234936, 5748.632, 14.3669
10915, 235203, 5748.571, 14.3668
10916, 236208, 5748.510, 14.3666
10917, 237838, 5748.449, 14.3665
10918, 238665, 5748.388, 14.3663
10919, 238371, 5748.326, 14.3662
10920, 237901, 5748.265, 14.3660
10921, 237548, 5748.204, 14.3659
10922, 236659, 5748.143, 14.3657
10923, 235193, 5748.082, 14.3656
10924, 233824, 5748.021, 14.3654
10925, 232417, 5747.960, 14.3653
10926, 230298, 5747.899, 14.3651
10927, 228297, 5747.837, 14.3650
10928, 228554, 5747.776, 14.3648
10929, 231547, 5747.715, 14.3646
10930, 235147, 5747.654, 14.3645
10931, 237498, 5747.593, 14.3643
10932, 239040, 5747.532, 14.3642
10933, 240572, 5747.471, 14.3640
10934, 241101, 5747.409, 14.3639
10935, 239253, 5747.348, 14.3637
10936, 235534, 5747.287, 14.3636
10937, 231510, 5747.226, 14.3634
10938, 227728, 5747.165, 14.3633
10939, 223967, 5747.104, 14.3631
10940, 220628, 5747.043, 14.3630
10941, 218160, 5746.982, 14.3628
10942, 215859, 5746.920, 14.3627
10943, 213081, 5746.859, 14.3625
10944, 211125, 5746.798, 14.3624
10945, 211854, 5746.737, 14.3622
10946, 214401, 5746.676, 14.3621
10947, 215246, 5746.615, 14.3619
10948, 212162, 5746.554, 14.3617
10949, 206771, 5746.492, 14.3616
10950, 202577, 5746.431, 14.3614
10951, 201603, 5746.370, 14.3613
10952, 203611, 5746.309, 14.3611
10953, 207588, 5746.248, 14.3610
10954, 212809, 5746.187, 14.3608
10955, 218589, 5746.126, 14.3607
10956, 223729, 5746.065, 14.3605
10957, 226870, 5746.003, 14.3604
10958, 227769, 5745.942, 14.3602
10959, 228195, 5745.881, 14.3601
10960, 230722, 5745.820, 14.3599
10961, 235935, 5745.759, 14.3598
10962, 241449, 5745.698, 14.3596
10963, 244639, 5745.637, 14.3595
10964, 245853, 5745.576, 14.3593
10965, 247568, 5745.514, 14.3591
10966, 250522, 5745.453, 14.3590
10967, 252416, 5745.392, 14.3588
10968, 251120, 5745.331, 14.3587
10969, 247677, 5745.270, 14.3585
10970, 244808, 5745.209, 14.3584
10971, 243365, 5745.148, 14.3582
10972, 241956, 5745.086, 14.3581
10973, 239835, 5745.025, 14.3579
10974, 238265, 5744.964, 14.3578
10975, 238225, 5744.903, 14.3576
10976, 238261, 5744.842, 14.3575
10977, 236172, 5744.781, 14.3573
10978, 232185, 5744.720, 14.3572
10979, 228659, 5744.659, 14.3570
10980, 226490, 5744.597, 14.3569
10981, 223652, 5744.536, 14.3567
10982, 218337, 5744.475, 14.3566
10983, 212132, 5744.414, 14.3564
10984, 208497, 5744.353, 14.3562
10985, 208855, 5744.292, 14.3561
10986, 211896, 5744.231, 14.3559
10987, 216311, 5744.169, 14.3558
10988, 222059, 5744.108, 14.3556
10989, 228482, 5744.047, 14.3555
10990, 233234, 5743.986, 14.3553
10991, 234495, 5743.925, 14.3552
10992, 233272, 5743.864, 14.3550
10993, 232253, 5743.803, 14.3549
10994, 232929, 5743.742, 14.3547
10995, 234730, 5743.680, 14.3546
10996, 236421, 5743.619, 14.3544
10997, 237250, 5743.558, 14.3543
10998, 236868, 5743.497, 14.3541
10999, 235114, 5743.436, 14.3540
11000, 232251, 5743.375, 14.3538
11001, 229173, 5743.314, 14.3536
11002, 227242, 5743.252, 14.3535
11003, 227655, 5743.191, 14.3533
11004, 230518, 5743.130, 14.3532
11005, 234571, 5743.069, 14.3530
11006, 238347, 5743.008, 14.3529
11007, 241448, 5742.947, 14.3527
11008, 243971, 5742.886, 14.3526
11009, 245066, 5742.825, 14.3524
11010, 243460, 5742.763, 14.3523
11011, 239644, 5742.702, 14.3521
11012, 236098, 5742.641, 14.3520
11013, 234657, 5742.580, 14.3518
11014, 234811, 5742.519, 14.3517
11015, 235230, 5742.458, 14.3515
11016, 235644, 5742.397, 14.3514
11017, 236316, 5742.335, 14.3512
11018, 236904, 5742.274, 14.3511
11019, 236937, 5742.213, 14.3509
11020, 236515, 5742.152, 14.3507
11021, 235529, 5742.091, 14.3506
11022, 233300, 5742.030, 14.3504
11023, 230031, 5741.969, 14.3503
11024, 227402, 5741.908, 14.3501
11025, 226435, 5741.846, 14.3500
11026, 225960, 5741.785, 14.3498
11027, 224732, 5741.724, 14.3497
11028, 223756, 5741.663, 14.3495
11029, 224515, 5741.602, 14.3494
11030, 225846, 5741.541, 14.3492
11031, 224990, 5741.480, 14.3491
11032, 221493, 5741.418, 14.3489
11033, 217826, 5741.357, 14.3488
11034, 216074, 5741.296, 14.3486
11035, 215859, 5741.235, 14.3485
11036, 215654, 5741.174, 14.3483
11037, 214358, 5741.113, 14.3481
11038, 211566, 5741.052, 14.3480
11039, 208196, 5740.991, 14.3478
11040, 207010, 5740.929, 14.3477
11041, 210475, 5740.868, 14.3475
11042, 217542, 5740.807, 14.3474
11043, 224243, 5740.746, 14.3472
11044, 227942, 5740.685, 14.3471
11045, 229284, 5740.624, 14.3469
11046, 229780, 5740.563, 14.3468
11047, 229831, 5740.501, 14.3466
11048, 229945, 5740.440, 14.3465
11049, 231455, 5740.379, 14.3463
11050, 234249, 5740.318, 14.3462
11051, 235605, 5740.257, 14.3460
11052, 233231, 5740.196, 14.3459
11053, 228334, 5740.135, 14.3457
11054, 223927, 5740.074, 14.3456
11055, 221170, 5740.012, 14.3454
11056, 219229, 5739.951, 14.3452
11057, 217805, 5739.890, 14.3451
11058, 217613, 5739.829, 14.3449
11059, 218591, 5739.768, 14.3448
11060, 219690, 5739.707, 14.3446
11061, 220635, 5739.646, 14.3445
11062, 222217, 5739.584, 14.3443
11063, 224398, 5739.523, 14.3442
11064, 225665, 5739.462, 14.3440
11065, 225016, 5739.401, 14.3439
11066, 223456, 5739.340, 14.3437
11067, 222567, 5739.279, 14.3436
11068, 222268, 5739.218, 14.3434
11069, 220987, 5739.157, 14.3433
11070, 217844, 5739.095, 14.3431
11071, 213863, 5739.034, 14.3430
11072, 210867, 5738.973, 14.3428
11073, 209808, 5738.912, 14.3426
11074, 210565, 5738.851, 14.3425
11075, 212966, 5738.790, 14.3423
11076, 217060, 5738.729, 14.3422
11077, 222050, 5738.667, 14.3420
11078, 225810, 5738.606, 14.3419
11079, 226512, 5738.545, 14.3417
11080, 224648, 5738.484, 14.3416
11081, 222449, 5738.423, 14.3414
11082, 221214, 5738.362, 14.3413
11083, 220192, 5738.301, 14.3411
11084, 218466, 5738.240, 14.3410
11085, 216787, 5738.178, 14.3408
11086, 216630, 5738.117, 14.3407
11087, 218101, 5738.056, 14.3405
11088, 219904, 5737.995, 14.3404
11089, 221172, 5737.934, 14.3402
11090, 222420, 5737.873, 14.3401
11091, 224569, 5737.812, 14.3399
11092, 227691, 5737.750, 14.3397
11093, 231000, 5737.689, 14.3396
11094, 233791, 5737.628, 14.3394
11095, 236107, 5737.567, 14.3393
11096, 238458, 5737.506, 14.3391
11097, 240860, 5737.445, 14.3390
11098, 242426, 5737.384, 14.3388
11099, 242353, 5737.323, 14.3387
11100, 241280, 5737.261, 14.3385
11101, 240923, 5737.200, 14.3384
11102, 242142, 5737.139, 14.3382
11103, 244006, 5737.078, 14.3381
11104, 245180, 5737.017, 14.3379
11105, 245521, 5736.956, 14.3378
11106, 245600, 5736.895, 14.3376
11107, 245231, 5736.833, 14.3375
11108, 243462, 5736.772, 14.3373
11109, 240031, 5736.711, 14.3371
11110, 236185, 5736.650, 14.3370
11111, 233934, 5736.589, 14.3368
11112, 234656, 5736.528, 14.3367
11113, 238087, 5736.467, 14.3365
11114, 242235, 5736.406, 14.3364
11115, 244648, 5736.344, 14.3362
11116, 244340, 5736.283, 14.3361
11117, 242264, 5736.222, 14.3359
11118, 239559, 5736.161, 14.3358
11119, 236113, 5736.100, 14.3356
11120, 231808, 5736.039, 14.3355
11121, 228418, 5735.978, 14.3353
11122, 228385, 5735.916, 14.3352
11123, 231321, 5735.855, 14.3350
11124, 233398, 5735.794, 14.3349
11125, 231414, 5735.733, 14.3347
11126, 226511, 5735.672, 14.3346
11127, 222554, 5735.611, 14.3344
11128, 221416, 5735.550, 14.3342
11129, 221402, 5735.489, 14.3341
11130, 220280, 5735.427, 14.3339
11131, 218225, 5735.366, 14.3338
11132, 217000, 5735.305, 14.3336
11133, 217532, 5735.244, 14.3335
11134, 219509, 5735.183, 14.3333
11135, 222598, 5735.122, 14.3332
11136, 226486, 5735.061, 14.3330
11137, 229757, 5735.000, 14.3329
11138, 230316, 5734.938, 14.3327
11139, 227573, 5734.877, 14.3326
11140, 223220, 5734.816, 14.3324
11141, 219144, 5734.755, 14.3323
11142, 215455, 5734.694, 14.3321
11143, 211458, 5734.633, 14.3320
11144, 207820, 5734.572, 14.3318
11145, 206436, 5734.510, 14.3316
11146, 208185, 5734.449, 14.3315
11147, 211637, 5734.388, 14.3313
11148, 213988, 5734.327, 14.3312
11149, 212822, 5734.266, 14.3310
11150, 207542, 5734.205, 14.3309
11151, 200188, 5734.144, 14.3307
11152, 194664, 5734.083, 14.3306
11153, 193955, 5734.021, 14.3304
11154, 197908, 5733.960, 14.3303
11155, 204347, 5733.899, 14.3301
11156, 211830, 5733.838, 14.3300
11157, 219903, 5733.777, 14.3298
11158, 227165, 5733.716, 14.3297
11159, 231476, 5733.655, 14.3295
11160, 232862, 5733.593, 14.3294
11161, 234194, 5733.532, 14.3292
11162, 237613, 5733.471, 14.3291
11163, 241876, 5733.410, 14.3289
11164, 244712, 5733.349, 14.3287
11165, 246094, 5733.288, 14.3286
11166, 247023, 5733.227, 14.3284
11167, 246317, 5733.166, 14.3283
11168, 241668, 5733.104, 14.3281
11169, 233830, 5733.043, 14.3280
11170, 226956, 5732.982, 14.3278
11171, 223842, 5732.921, 14.3277
11172, 223033, 5732.860, 14.3275
11173, 221825, 5732.799, 14.3274
11174, 220171, 5732.738, 14.3272
11175, 219834, 5732.676, 14.3271
11176, 221065, 5732.615, 14.3269
11177, 222230, 5732.554, 14.3268
11178, 222339, 5732.493, 14.3266
11179, 222042, 5732.432, 14.3265
11180, 222068, 5732.371, 14.3263
11181, 222225, 5732.310, 14.3261
11182, 222351, 5732.249, 14.3260
11183, 222949, 5732.187, 14.3258
11184, 224252, 5732.126, 14.3257
11185, 225573, 5732.065, 14.3255
11186, 226300, 5732.004, 14.3254
11187, 226876, 5731.943, 14.3252
11188, 227962, 5731.882, 14.3251
11189, 229001, 5731.821, 14.3249
11190, 228463, 5731.759, 14.3248
11191, 225626, 5731.698, 14.3246
11192, 221637, 5731.637, 14.3245
11193, 218620, 5731.576, 14.3243
11194, 217772, 5731.515, 14.3242
11195, 218261, 5731.454, 14.3240
11196, 217992, 5731.393, 14.3239
11197, 215765, 5731.332, 14.3237
11198, 212828, 5731.270, 14.3236
11199, 211813, 5731.209, 14.3234
11200, 213846, 5731.148, 14.3232
11201, 217230, 5731.087, 14.3231
11202, 219587, 5731.026, 14.3229
11203, 220789, 5730.965, 14.3228
11204, 222806, 5730.904, 14.3226
11205, 226858, 5730.842, 14.3225
11206, 231919, 5730.781, 14.3223
11207, 236162, 5730.720, 14.3222
11208, 238685, 5730.659, 14.3220
11209, 239182, 5730.598, 14.3219
11210, 237182, 5730.537, 14.3217
11211, 232869, 5730.476, 14.3216
11212, 228077, 5730.415, 14.3214
11213, 225092, 5730.353, 14.3213
11214, 224344, 5730.292, 14.3211
11215, 224165, 5730.231, 14.3210
11216, 222890, 5730.170, 14.3208
11217, 220371, 5730.109, 14.3206
11218, 217359, 5730.048, 14.3205
11219, 214442, 5729.987, 14.3203
11220, 212134, 5729.925, 14.3202
11221, 211332, 5729.864, 14.3200
11222, 212775, 5729.803, 14.3199
11223, 215962, 5729.742, 14.3197
11224, 218909, 5729.681, 14.3196
11225, 219349, 5729.620, 14.3194
11226, 216566, 5729.559, 14.3193
11227, 212289, 5729.498, 14.3191
11228, 209358, 5729.436, 14.3190
11229, 209057, 5729.375, 14.3188
11230, 210097, 5729.314, 14.3187
11231, 210742, 5729.253, 14.3185
11232, 211282, 5729.192, 14.3184
11233, 213234, 5729.131, 14.3182
11234, 216399, 5729.070, 14.3181
11235, 218427, 5729.008, 14.3179
11236, 217838, 5728.947, 14.3177
11237, 215966, 5728.886, 14.3176
11238, 214807, 5728.825, 14.3174
11239, 214185, 5728.764, 14.3173
11240, 212652, 5728.703, 14.3171
11241, 210556, 5728.642, 14.3170
11242, 210320, 5728.581, 14.3168
11243, 213369, 5728.519, 14.3167
11244, 218224, 5728.458, 14.3165
11245, 222220, 5728.397, 14.3164
11246, 224064, 5728.336, 14.3162
11247, 224047, 5728.275, 14.3161
11248, 222767, 5728.214, 14.3159
11249, 220804, 5728.153, 14.3158
11250, 219150, 5728.091, 14.3156
11251, 218665, 5728.030, 14.3155
11252, 218927, 5727.969, 14.3153
11253, 218555, 5727.908, 14.3151
11254, 217072, 5727.847, 14.3150
11255, 215794, 5727.786, 14.3148
11256, 216414, 5727.725, 14.3147
11257, 219124, 5727.664, 14.3145
11258, 222560, 5727.602, 14.3144
11259, 225294, 5727.541, 14.3142
11260, 227016, 5727.480, 14.3141
11261, 228588, 5727.419, 14.3139
11262, 231279, 5727.358, 14.3138
11263, 235400, 5727.297, 14.3136
11264, 239100, 5727.236, 14.3135
11265, 239188, 5727.174, 14.3133
11266, 234266, 5727.113, 14.3132
11267, 226770, 5727.052, 14.3130
11268, 220756, 5726.991, 14.3129
11269, 217761, 5726.930, 14.3127
11270, 216223, 5726.869, 14.3126
11271, 214903, 5726.808, 14.3124
11272, 214884, 5726.747, 14.3122
11273, 217321, 5726.685, 14.3121
11274, 221113, 5726.624, 14.3119
11275, 224426, 5726.563, 14.3118
11276, 227213, 5726.502, 14.3116
11277, 230367, 5726.441, 14.3115
11278, 233321, 5726.380, 14.3113
11279, 234742, 5726.319, 14.3112
11280, 235272, 5726.257, 14.3110
11281, 237291, 5726.196, 14.3109
11282, 241541, 5726.135, 14.3107
11283, 245825, 5726.074, 14.3106
11284, 247582, 5726.013, 14.3104
11285, 246279, 5725.952, 14.3103
11286, 242933, 5725.891, 14.3101
11287, 238994, 5725.830, 14.3100
11288, 236502, 5725.768, 14.3098
11289, 237534, 5725.707, 14.3096
11290, 241950, 5725.646, 14.3095
11291, 246560, 5725.585, 14.3093
11292, 247768, 5725.524, 14.3092
11293, 244697, 5725.463, 14.3090
11294, 239191, 5725.402, 14.3089
11295, 233744, 5725.340, 14.3087
11296, 230233, 5725.279, 14.3086
11297, 229576, 5725.218, 14.3084
11298, 231145, 5725.157, 14.3083
11299, 232825, 5725.096, 14.3081
11300, 232765, 5725.035, 14.3080
11301, 231018, 5724.974, 14.3078
11302, 228886, 5724.913, 14.3077
11303, 227121, 5724.851, 14.3075
11304, 225552, 5724.790, 14.3074
11305, 224101, 5724.729, 14.3072
11306, 223241, 5724.668, 14.3071
11307, 223553, 5724.607, 14.3069
11308, 225265, 5724.546, 14.3067
11309, 227941, 5724.485, 14.3066
11310, 230265, 5724.423, 14.3064
11311, 230822, 5724.362, 14.3063
11312, 229728, 5724.301, 14.3061
11313, 228712, 5724.240, 14.3060
11314, 228869, 5724.179, 14.3058
11315, 229255, 5724.118, 14.3057
11316, 228918, 5724.057, 14.3055
11317, 229394, 5723.996, 14.3054
11318, 233192, 5723.934, 14.3052
11319, 239757, 5723.873, 14.3051
11320, 244945, 5723.812, 14.3049
11321, 245419, 5723.751, 14.3048
11322, 242277, 5723.690, 14.3046
11323, 239070, 5723.629, 14.3045
11324, 237092, 5723.568, 14.3043
11325, 234284, 5723.507, 14.3041
11326, 228897, 5723.445, 14.3040
11327, 222667, 5723.384, 14.3038
11328, 219135, 5723.323, 14.3037
11329, 219419, 5723.262, 14.3035
11330, 221108, 5723.201, 14.3034
11331, 221501, 5723.140, 14.3032
11332, 220529, 5723.079, 14.3031
11333, 219579, 5723.017, 14.3029
11334, 218879, 5722.956, 14.3028
11335, 217828, 5722.895, 14.3026
11336, 217149, 5722.834, 14.3025
11337, 218346, 5722.773, 14.3023
11338, 220794, 5722.712, 14.3022
11339, 221555, 5722.651, 14.3020
11340, 218930, 5722.590, 14.3019
11341, 214379, 5722.528, 14.3017
11342, 210022, 5722.467, 14.3016
11343, 206225, 5722.406, 14.3014
11344, 203052, 5722.345, 14.3012
11345, 202022, 5722.284, 14.3011
11346, 204119, 5722.223, 14.3009
11347, 207306, 5722.162, 14.3008
11348, 208552, 5722.100, 14.3006
11349, 207818, 5722.039, 14.3005
11350, 207862, 5721.978, 14.3003
11351, 210427, 5721.917, 14.3002
11352, 214674, 5721.856, 14.3000
11353, 219083, 5721.795, 14.2999
11354, 222531, 5721.734, 14.2997
11355, 223412, 5721.673, 14.2996
11356, 220229, 5721.611, 14.2994
11357, 213941, 5721.550, 14.2993
11358, 207882, 5721.489, 14.2991
11359, 204482, 5721.428, 14.2990
11360, 203555, 5721.367, 14.2988
11361, 204257, 5721.306, 14.2986
11362, 206725, 5721.245, 14.2985
11363, 210738, 5721.183, 14.2983
11364, 214719, 5721.122, 14.2982
11365, 217607, 5721.061, 14.2980
11366, 220357, 5721.000, 14.2979
11367, 223929, 5720.939, 14.2977
11368, 226942, 5720.878, 14.2976
11369, 227227, 5720.817, 14.2974
11370, 225168, 5720.756, 14.2973
11371, 223750, 5720.694, 14.2971
11372, 225296, 5720.633, 14.2970
11373, 229358, 5720.572, 14.2968
11374, 233742, 5720.511, 14.2967
11375, 236492, 5720.450, 14.2965
11376, 236925, 5720.389, 14.2964
11377, 235775, 5720.328, 14.2962
11378, 234501, 5720.266, 14.2961
11379, 233676, 5720.205, 14.2959
11380, 232085, 5720.144, 14.2957
11381, 228263, 5720.083, 14.2956
11382, 222912, 5720.022, 14.2954
11383, 218826, 5719.961, 14.2953
11384, 218035, 5719.900, 14.2951
11385, 219645, 5719.839, 14.2950
11386, 220824, 5719.777, 14.2948
11387, 219530, 5719.716, 14.2947
11388, 216085, 5719.655, 14.2945
11389, 212557, 5719.594, 14.2944
11390, 210911, 5719.533, 14.2942
11391, 211530, 5719.472, 14.2941
11392, 213335, 5719.411, 14.2939
11393, 215346, 5719.349, 14.2938
11394, 217795, 5719.288, 14.2936
11395, 221279, 5719.227, 14.2935
11396, 225187, 5719.166, 14.2933
11397, 227955, 5719.105, 14.2931
11398, 229053, 5719.044, 14.2930
11399, 229699, 5718.983, 14.2928
11400, 230986, 5718.922, 14.2927
11401, 232094, 5718.860, 14.2925
11402, 231411, 5718.799, 14.2924
11403, 228968, 5718.738, 14.2922
11404, 226527, 5718.677, 14.2921
11405, 225218, 5718.616, 14.2919
11406, 224373, 5718.555, 14.2918
11407, 223193, 5718.494, 14.2916
11408, 222392, 5718.432, 14.2915
11409, 223223, 5718.371, 14.2913
11410, 225670, 5718.310, 14.2912
11411, 228707, 5718.249, 14.2910
11412, 231799, 5718.188, 14.2909
11413, 234848, 5718.127, 14.2907
11414, 237073, 5718.066, 14.2906
11415, 237579, 5718.005, 14.2904
11416, 237138, 5717.943, 14.2902
11417, 237724, 5717.882, 14.2901
11418, 239647, 5717.821, 14.2899
11419, 240704, 5717.760, 14.2898
11420, 239074, 5717.699, 14.2896
11421, 235718, 5717.638, 14.2895
11422, 232746, 5717.577, 14.2893
11423, 230775, 5717.515, 14.2892
11424, 229494, 5717.454, 14.2890
11425, 229656, 5717.393, 14.2889
11426, 232148, 5717.332, 14.2887
11427, 235409, 5717.271, 14.2886
11428, 236170, 5717.210, 14.2884
11429, 233432, 5717.149, 14.2883
11430, 229999, 5717.088, 14.2881
11431, 229184, 5717.026, 14.2880
11432, 231349, 5716.965, 14.2878
11433, 234562, 5716.904, 14.2876
11434, 237354, 5716.843, 14.2875
11435, 239480, 5716.782, 14.2873
11436, 240716, 5716.721, 14.2872
11437, 240501, 5716.660, 14.2870
11438, 238977, 5716.598, 14.2869
11439, 237360, 5716.537, 14.2867
11440, 236670, 5716.476, 14.2866
11441, 236343, 5716.415, 14.2864
11442, 234602, 5716.354, 14.2863
11443, 230506, 5716.293, 14.2861
11444, 225569, 5716.232, 14.2860
11445, 222870, 5716.171, 14.2858
11446, 224222, 5716.109, 14.2857
11447, 228463, 5716.048, 14.2855
11448, 232783, 5715.987, 14.2854
11449, 235183, 5715.926, 14.2852
11450, 235137, 5715.865, 14.2850
11451, 232756, 5715.804, 14.2849
11452, 228744, 5715.743, 14.2847
11453, 225077, 5715.681, 14.2846
11454, 224184, 5715.620, 14.2844
11455, 226667, 5715.559, 14.2843
11456, 230493, 5715.498, 14.2841
11457, 232820, 5715.437, 14.2840
11458, 232210, 5715.376, 14.2838
11459, 229182, 5715.315, 14.2837
11460, 225593, 5715.254, 14.2835
11461, 223658, 5715.192, 14.2834
11462, 224604, 5715.131, 14.2832
11463, 227761, 5715.070, 14.2831
11464, 231478, 5715.009, 14.2829
11465, 234848, 5714.948, 14.2828
11466, 237683, 5714.887, 14.2826
11467, 239152, 5714.826, 14.2825
11468, 238233, 5714.764, 14.2823
11469, 235908, 5714.703, 14.2821
11470, 234929, 5714.642, 14.2820
11471, 236207, 5714.581, 14.2818
11472, 237020, 5714.520, 14.2817
11473, 234502, 5714.459, 14.2815
11474, 229741, 5714.398, 14.2814
11475, 226506, 5714.337, 14.2812
11476, 226632, 5714.275, 14.2811
11477, 228764, 5714.214, 14.2809
11478, 231369, 5714.153, 14.2808
11479, 234541, 5714.092, 14.2806
11480, 238190, 5714.031, 14.2805
11481, 240597, 5713.970, 14.2803
11482, 240364, 5713.909, 14.2802
11483, 238676, 5713.847, 14.2800
11484, 238005, 5713.786, 14.2799
11485, 238970, 5713.725, 14.2797
11486, 239978, 5713.664, 14.2795
11487, 239978, 5713.603, 14.2794
11488, 240078, 5713.542, 14.2792
11489, 241568, 5713.481, 14.2791
11490, 243383, 5713.420, 14.2789
11491, 242905, 5713.358, 14.2788
11492, 239285, 5713.297, 14.2786
11493, 234660, 5713.236, 14.2785
11494, 231513, 5713.175, 14.2783
11495, 229855, 5713.114, 14.2782
11496, 227992, 5713.053, 14.2780
11497, 225272, 5712.992, 14.2779
11498, 222543, 5712.930, 14.2777
11499, 220078, 5712.869, 14.2776
11500, 216908, 5712.808, 14.2774
11501, 212936, 5712.747, 14.2773
11502, 210251, 5712.686, 14.2771
11503, 211041, 5712.625, 14.2770
11504, 214980, 5712.564, 14.2768
11505, 219894, 5712.503, 14.2766
11506, 224475, 5712.441, 14.2765
11507, 228945, 5712.380, 14.2763
11508, 233317, 5712.319, 14.2762
11509, 236602, 5712.258, 14.2760
11510, 238328, 5712.197, 14.2759
11511, 239740, 5712.136, 14.2757
11512, 242561, 5712.075, 14.2756
11513, 246942, 5712.014, 14.2754
11514, 251253, 5711.952, 14.2753
11515, 253695, 5711.891, 14.2751
11516, 253655, 5711.830, 14.2750
11517, 251690, 5711.769, 14.2748
11518, 248866, 5711.708, 14.2747
11519, 246284, 5711.647, 14.2745
11520, 244651, 5711.586, 14.2744
11521, 243770, 5711.524, 14.2742
11522, 242614, 5711.463, 14.2740
11523, 240391, 5711.402, 14.2739
11524, 237529, 5711.341, 14.2737
11525, 235097, 5711.280, 14.2736
11526, 233287, 5711.219, 14.2734
11527, 231308, 5711.158, 14.2733
11528, 229021, 5711.097, 14.2731
11529, 227657, 5711.035, 14.2730
11530, 227991, 5710.974, 14.2728
11531, 228730, 5710.913, 14.2727
11532, 228166, 5710.852, 14.2725
11533, 226992, 5710.791, 14.2724
11534, 227671, 5710.730, 14.2722
11535, 230783, 5710.669, 14.2721
11536, 233769, 5710.607, 14.2719
11537, 234219, 5710.546, 14.2718
11538, 233034, 5710.485, 14.2716
11539, 233010, 5710.424, 14.2715
11540, 235070, 5710.363, 14.2713
11541, 237209, 5710.302, 14.2711
11542, 236901, 5710.241, 14.2710
11543, 233526, 5710.180, 14.2708
11544, 228536, 5710.118, 14.2707
11545, 224051, 5710.057, 14.2705
11546, 221393, 5709.996, 14.2704
11547, 220430, 5709.935, 14.2702
11548, 220089, 5709.874, 14.2701
11549, 219451, 5709.813, 14.2699
11550, 218209, 5709.752, 14.2698
11551, 216402, 5709.690, 14.2696
11552, 214533, 5709.629, 14.2695
11553, 213928, 5709.568, 14.2693
11554, 215912, 5709.507, 14.2692
11555, 220249, 5709.446, 14.2690
11556, 225417, 5709.385, 14.2689
11557, 230747, 5709.324, 14.2687
11558, 236983, 5709.263, 14.2685
11559, 243920, 5709.201, 14.2684
11560, 248824, 5709.140, 14.2682
11561, 248567, 5709.079, 14.2681
11562, 242745, 5709.018, 14.2679
11563, 233876, 5708.957, 14.2678
11564, 225458, 5708.896, 14.2676
11565, 220658, 5708.835, 14.2675
11566, 221225, 5708.773, 14.2673
11567, 225706, 5708.712, 14.2672
11568, 229603, 5708.651, 14.2670
11569, 229504, 5708.590, 14.2669
11570, 226877, 5708.529, 14.2667
11571, 225978, 5708.468, 14.2666
11572, 228381, 5708.407, 14.2664
11573, 231539, 5708.346, 14.2663
11574, 232649, 5708.284, 14.2661
11575, 231682, 5708.223, 14.2660
11576, 230291, 5708.162, 14.2658
11577, 229891, 5708.101, 14.2656
11578, 231514, 5708.040, 14.2655
11579, 235497, 5707.979, 14.2653
11580, 240221, 5707.918, 14.2652
11581, 242770, 5707.856, 14.2650
11582, 242120, 5707.795, 14.2649
11583, 240470, 5707.734, 14.2647
11584, 240540, 5707.673, 14.2646
11585, 242851, 5707.612, 14.2644
11586, 246508, 5707.551, 14.2643
11587, 250878, 5707.490, 14.2641
11588, 254903, 5707.429, 14.2640
11589, 256259, 5707.367, 14.2638
11590, 253476, 5707.306, 14.2637
11591, 248349, 5707.245, 14.2635
11592, 244285, 5707.184, 14.2634
11593, 242301, 5707.123, 14.2632
11594, 240156, 5707.062, 14.2630
11595, 235521, 5707.001, 14.2629
11596, 228657, 5706.939, 14.2627
11597, 221829, 5706.878, 14.2626
11598, 217197, 5706.817, 14.2624
11599, 215350, 5706.756, 14.2623
11600, 214859, 5706.695, 14.2621
11601, 213121, 5706.634, 14.2620
11602, 208761, 5706.573, 14.2618
11603, 203514, 5706.512, 14.2617
11604, 200858, 5706.450, 14.2615
11605, 202421, 5706.389, 14.2614
11606, 206390, 5706.328, 14.2612
11607, 209620, 5706.267, 14.2611
11608, 210551, 5706.206, 14.2609
11609, 209904, 5706.145, 14.2608
11610, 209422, 5706.084, 14.2606
11611, 210486, 5706.022, 14.2605
11612, 213385, 5705.961, 14.2603
11613, 217382, 5705.900, 14.2601
11614, 221635, 5705.839, 14.2600
11615, 226114, 5705.778, 14.2598
11616, 231153, 5705.717, 14.2597
11617, 236195, 5705.656, 14.2595
11618, 239842, 5705.595, 14.2594
11619, 241493, 5705.533, 14.2592
11620, 242207, 5705.472, 14.2591
11621, 243342, 5705.411, 14.2589
11622, 244842, 5705.350, 14.2588
11623, 245419, 5705.289, 14.2586
11624, 244170, 5705.228, 14.2585
11625, 241591, 5705.167, 14.2583
11626, 239231, 5705.105, 14.2582
11627, 238537, 5705.044, 14.2580
11628, 239598, 5704.983, 14.2579
11629, 240788, 5704.922, 14.2577
11630, 240203, 5704.861, 14.2575
11631, 237812, 5704.800, 14.2574
11632, 235455, 5704.739, 14.2572
11633, 234217, 5704.678, 14.2571
11634, 232867, 5704.616, 14.2569
11635, 229976, 5704.555, 14.2568
11636, 226637, 5704.494, 14.2566
11637, 225258, 5704.433, 14.2565
11638, 225893, 5704.372, 14.2563
11639, 225968, 5704.311, 14.2562
11640, 224314, 5704.250, 14.2560
11641, 223441, 5704.188, 14.2559
11642, 226266, 5704.127, 14.2557
11643, 231898, 5704.066, 14.2556
11644, 236659, 5704.005, 14.2554
11645, 238625, 5703.944, 14.2553
11646, 239089, 5703.883, 14.2551
11647, 239504, 5703.822, 14.2550
11648, 239233, 5703.761, 14.2548
11649, 237307, 5703.699, 14.2546
11650, 234747, 5703.638, 14.2545
11651, 233409, 5703.577, 14.2543
11652, 233136, 5703.516, 14.2542
11653, 231653, 5703.455, 14.2540
11654, 227479, 5703.394, 14.2539
11655, 222005, 5703.333, 14.2537
11656, 218259, 5703.271, 14.2536
11657, 218042, 5703.210, 14.2534
11658, 220422, 5703.149, 14.2533
11659, 222747, 5703.088, 14.2531
11660, 223050, 5703.027, 14.2530
11661, 221699, 5702.966, 14.2528
11662, 220826, 5702.905, 14.2527
11663, 222132, 5702.844, 14.2525
11664, 225468, 5702.782, 14.2524
11665, 229625, 5702.721, 14.2522
11666, 233886, 5702.660, 14.2520
11667, 238156, 5702.599, 14.2519
11668, 241801, 5702.538, 14.2517
11669, 243294, 5702.477, 14.2516
11670, 241486, 5702.416, 14.2514
11671, 236865, 5702.354, 14.2513
11672, 231212, 5702.293, 14.2511
11673, 226070, 5702.232, 14.2510
11674, 221871, 5702.171, 14.2508
11675, 218493, 5702.110, 14.2507
11676, 216332, 5702.049, 14.2505
11677, 216292, 5701.988, 14.2504
11678, 218541, 5701.927, 14.2502
11679, 221706, 5701.865, 14.2501
11680, 223907, 5701.804, 14.2499
11681, 224595, 5701.743, 14.2498
11682, 224789, 5701.682, 14.2496
11683, 225524, 5701.621, 14.2495
11684, 226802, 5701.560, 14.2493
11685, 228291, 5701.499, 14.2491
11686, 230160, 5701.438, 14.2490
11687, 232662, 5701.376, 14.2488
11688, 235602, 5701.315, 14.2487
11689, 238916, 5701.254, 14.2485
11690, 242954, 5701.193, 14.2484
11691, 247333, 5701.132, 14.2482
11692, 250352, 5701.071, 14.2481
11693, 250798, 5701.010, 14.2479
11694, 249767, 5700.948, 14.2478
11695, 249198, 5700.887, 14.2476
11696, 249045, 5700.826, 14.2475
11697, 247642, 5700.765, 14.2473
11698, 244662, 5700.704, 14.2472
11699, 241618, 5700.643, 14.2470
11700, 239119, 5700.582, 14.2469
11701, 235980, 5700.521, 14.2467
11702, 232127, 5700.459, 14.2465
11703, 230196, 5700.398, 14.2464
11704, 232324, 5700.337, 14.2462
11705, 236800, 5700.276, 14.2461
11706, 239881, 5700.215, 14.2459
11707, 240025, 5700.154, 14.2458
11708, 238471, 5700.093, 14.2456
11709, 236604, 5700.031, 14.2455
11710, 234958, 5699.970, 14.2453
11711, 234305, 5699.909, 14.2452
11712, 235225, 5699.848, 14.2450
11713, 236506, 5699.787, 14.2449
11714, 236181, 5699.726, 14.2447
11715, 234318, 5699.665, 14.2446
11716, 232583, 5699.604, 14.2444
11717, 230769, 5699.542, 14.2443
11718, 226524, 5699.481, 14.2441
11719, 219577, 5699.420, 14.2440
11720, 213594, 5699.359, 14.2438
11721, 211959, 5699.298, 14.2436
11722, 213734, 5699.237, 14.2435
11723, 215855, 5699.176, 14.2433
11724, 217444, 5699.114, 14.2432
11725, 219364, 5699.053, 14.2430
11726, 220949, 5698.992, 14.2429
11727, 220408, 5698.931, 14.2427
11728, 218136, 5698.870, 14.2426
11729, 216673, 5698.809, 14.2424
11730, 217073, 5698.748, 14.2423
11731, 217889, 5698.687, 14.2421
11732, 218234, 5698.625, 14.2420
11733, 219338, 5698.564, 14.2418
11734, 222101, 5698.503, 14.2417
11735, 225299, 5698.442, 14.2415
11736, 227466, 5698.381, 14.2414
11737, 228816, 5698.320, 14.2412
11738, 230044, 5698.259, 14.2410
11739, 230748, 5698.197, 14.2409
11740, 230367, 5698.136, 14.2407
11741, 229302, 5698.075, 14.2406
11742, 227853, 5698.014, 14.2404
11743, 225427, 5697.953, 14.2403
11744, 222131, 5697.892, 14.2401
11745, 219743, 5697.831, 14.2400
11746, 219488, 5697.770, 14.2398
11747, 220135, 5697.708, 14.2397
11748, 220089, 5697.647, 14.2395
11749, 220127, 5697.586, 14.2394
11750, 221847, 5697.525, 14.2392
11751, 224336, 5697.464, 14.2391
11752, 224960, 5697.403, 14.2389
11753, 223372, 5697.342, 14.2388
11754, 222435, 5697.280, 14.2386
11755, 224815, 5697.219, 14.2385
11756, 230366, 5697.158, 14.2383
11757, 237027, 5697.097, 14.2381
11758, 242561, 5697.036, 14.2380
11759, 245227, 5696.975, 14.2378
11760, 244574, 5696.914, 14.2377
11761, 242086, 5696.853, 14.2375
11762, 239745, 5696.791, 14.2374
11763, 237844, 5696.730, 14.2372
11764, 235636, 5696.669, 14.2371
11765, 233834, 5696.608, 14.2369
11766, 234197, 5696.547, 14.2368
11767, 236442, 5696.486, 14.2366
11768, 237973, 5696.425, 14.2365
11769, 237375, 5696.363, 14.2363
11770, 235819, 5696.302, 14.2362
11771, 234001, 5696.241, 14.2360
11772, 230323, 5696.180, 14.2359
11773, 223999, 5696.119, 14.2357
11774, 217903, 5696.058, 14.2355
11775, 216031, 5695.997, 14.2354
11776, 219248, 5695.936, 14.2352
11777, 225351, 5695.874, 14.2351
11778, 232042, 5695.813, 14.2349
11779, 237808, 5695.752, 14.2348
11780, 241134, 5695.691, 14.2346
11781, 241397, 5695.630, 14.2345
11782, 240268, 5695.569, 14.2343
11783, 240125, 5695.508, 14.2342
11784, 241041, 5695.446, 14.2340
11785, 240880, 5695.385, 14.2339
11786, 238136, 5695.324, 14.2337
11787, 233254, 5695.263, 14.2336
11788, 227622, 5695.202, 14.2334
11789, 222930, 5695.141, 14.2333
11790, 221188, 5695.080, 14.2331
11791, 223487, 5695.019, 14.2330
11792, 228615, 5694.957, 14.2328
11793, 234214, 5694.896, 14.2326
11794, 239162, 5694.835, 14.2325
11795, 243470, 5694.774, 14.2323
11796, 246462, 5694.713, 14.2322
11797, 247029, 5694.652, 14.2320
11798, 245527, 5694.591, 14.2319
11799, 243347, 5694.529, 14.2317
11800, 240460, 5694.468, 14.2316
11801, 235519, 5694.407, 14.2314
11802, 228811, 5694.346, 14.2313
11803, 222985, 5694.285, 14.2311
11804, 219930, 5694.224, 14.2310
11805, 218700, 5694.163, 14.2308
11806, 217445, 5694.102, 14.2307
11807, 215788, 5694.040, 14.2305
11808, 214239, 5693.979, 14.2304
11809, 212822, 5693.918, 14.2302
11810, 211579, 5693.857, 14.2300
11811, 211365, 5693.796, 14.2299
11812, 212865, 5693.735, 14.2297
11813, 215602, 5693.674, 14.2296
11814, 218766, 5693.612, 14.2294
11815, 222059, 5693.551, 14.2293
11816, 224876, 5693.490, 14.2291
11817, 225970, 5693.429, 14.2290
11818, 225294, 5693.368, 14.2288
11819, 225122, 5693.307, 14.2287
11820, 227601, 5693.246, 14.2285
11821, 231634, 5693.185, 14.2284
11822, 233678, 5693.123, 14.2282
11823, 231662, 5693.062, 14.2281
11824, 227005, 5693.001, 14.2279
11825, 222897, 5692.940, 14.2278
11826, 221606, 5692.879, 14.2276
11827, 223401, 5692.818, 14.2275
11828, 226968, 5692.757, 14.2273
11829, 230515, 5692.695, 14.2271
11830, 233121, 5692.634, 14.2270
11831, 235242, 5692.573, 14.2268
11832, 237565, 5692.512, 14.2267
11833, 239545, 5692.451, 14.2265
11834, 239634, 5692.390, 14.2264
11835, 236997, 5692.329, 14.2262
11836, 232505, 5692.268, 14.2261
11837, 228008, 5692.206, 14.2259
11838, 225059, 5692.145, 14.2258
11839, 224290, 5692.084, 14.2256
11840, 225489, 5692.023, 14.2255
11841, 227920, 5691.962, 14.2253
11842, 230663, 5691.901, 14.2252
11843, 232833, 5691.840, 14.2250
11844, 233772, 5691.778, 14.2249
11845, 233448, 5691.717, 14.2247
11846, 232737, 5691.656, 14.2245
11847, 232829, 5691.595, 14.2244
11848, 233973, 5691.534, 14.2242
11849, 235001, 5691.473, 14.2241
11850, 234391, 5691.412, 14.2239
11851, 231789, 5691.351, 14.2238
11852, 228416, 5691.289, 14.2236
11853, 226169, 5691.228, 14.2235
11854, 226218, 5691.167, 14.2233
11855, 228113, 5691.106, 14.2232
11856, 230138, 5691.045, 14.2230
11857, 230889, 5690.984, 14.2229
11858, 230533, 5690.923, 14.2227
11859, 230235, 5690.861, 14.2226
11860, 230336, 5690.800, 14.2224
11861, 229646, 5690.739, 14.2223
11862, 226845, 5690.678, 14.2221
11863, 222467, 5690.617, 14.2220
11864, 219286, 5690.556, 14.2218
11865, 220437, 5690.495, 14.2216
11866, 226481, 5690.434, 14.2215
11867, 234068, 5690.372, 14.2213
11868, 238327, 5690.311, 14.2212
11869, 237357, 5690.250, 14.2210
11870, 233703, 5690.189, 14.2209
11871, 230711, 5690.128, 14.2207
11872, 228574, 5690.067, 14.2206
11873, 225440, 5690.006, 14.2204
11874, 221395, 5689.945, 14.2203
11875, 218871, 5689.883, 14.2201
11876, 219294, 5689.822, 14.2200
11877, 221802, 5689.761, 14.2198
11878, 225623, 5689.700, 14.2197
11879, 231092, 5689.639, 14.2195
11880, 237376, 5689.578, 14.2194
11881, 241773, 5689.517, 14.2192
11882, 242947, 5689.455, 14.2190
11883, 242821, 5689.394, 14.2189
11884, 243516, 5689.333, 14.2187
11885, 244259, 5689.272, 14.2186
11886, 243353, 5689.211, 14.2184
11887, 241377, 5689.150, 14.2183
11888, 239948, 5689.089, 14.2181
11889, 238628, 5689.028, 14.2180
11890, 235897, 5688.966, 14.2178
11891, 232459, 5688.905, 14.2177
11892, 230755, 5688.844, 14.2175
11893, 231393, 5688.783, 14.2174
11894, 232666, 5688.722, 14.2172
11895, 233688, 5688.661, 14.2171
11896, 235529, 5688.600, 14.2169
11897, 238811, 5688.538, 14.2168
11898, 242455, 5688.477, 14.2166
11899, 245348, 5688.416, 14.2165
11900, 247181, 5688.355, 14.2163
11901, 247072, 5688.294, 14.2161
11902, 243518, 5688.233, 14.2160
11903, 236705, 5688.172, 14.2158
11904, 229053, 5688.111, 14.2157
11905, 222498, 5688.049, 14.2155
11906, 216875, 5687.988, 14.2154
11907, 212001, 5687.927, 14.2152
11908, 209538, 5687.866, 14.2151
11909, 211239, 5687.805, 14.2149
11910, 216530, 5687.744, 14.2148
11911, 223216, 5687.683, 14.2146
11912, 229581, 5687.621, 14.2145
11913, 234572, 5687.560, 14.2143
11914, 237022, 5687.499, 14.2142
11915, 236327, 5687.438, 14.2140
11916, 233488, 5687.377, 14.2139
11917, 230243, 5687.316, 14.2137
11918, 227504, 5687.255, 14.2135
11919, 225484, 5687.194, 14.2134
11920, 224607, 5687.132, 14.2132
11921, 225156, 5687.071, 14.2131
11922, 226438, 5687.010, 14.2129
11923, 227356, 5686.949, 14.2128
11924, 227522, 5686.888, 14.2126
11925, 227080, 5686.827, 14.2125
11926, 226128, 5686.766, 14.2123
11927, 225295, 5686.704, 14.2122
11928, 226005, 5686.643, 14.2120
11929, 228693, 5686.582, 14.2119
11930, 231318, 5686.521, 14.2117
11931, 231345, 5686.460, 14.2116
11932, 229143, 5686.399, 14.2114
11933, 227696, 5686.338, 14.2113
11934, 228633, 5686.277, 14.2111
11935, 230122, 5686.215, 14.2110
11936, 229465, 5686.154, 14.2108
11937, 226443, 5686.093, 14.2106
11938, 223082, 5686.032, 14.2105
11939, 220991, 5685.971, 14.2103
11940, 220156, 5685.910, 14.2102
11941, 219944, 5685.849, 14.2100
11942, 220038, 5685.787, 14.2099
11943, 220136, 5685.726, 14.2097
11944, 219563, 5685.665, 14.2096
11945, 217764, 5685.604, 14.2094
11946, 215075, 5685.543, 14.2093
11947, 212641, 5685.482, 14.2091
11948, 211447, 5685.421, 14.2090
11949, 211441, 5685.360, 14.2088
11950, 211839, 5685.298, 14.2087
11951, 212410, 5685.237, 14.2085
11952, 214222, 5685.176, 14.2084
11953, 218597, 5685.115, 14.2082
11954, 225104, 5685.054, 14.2080
11955, 230946, 5684.993, 14.2079
11956, 232881, 5684.932, 14.2077
11957, 229961, 5684.870, 14.2076
11958, 224332, 5684.809, 14.2074
11959, 219357, 5684.748, 14.2073
11960, 217060, 5684.687, 14.2071
11961, 217413, 5684.626, 14.2070
11962, 219635, 5684.565, 14.2068
11963, 223397, 5684.504, 14.2067
11964, 228373, 5684.443, 14.2065
11965, 233255, 5684.381, 14.2064
11966, 236309, 5684.320, 14.2062
11967, 237095, 5684.259, 14.2061
11968, 236881, 5684.198, 14.2059
11969, 236886, 5684.137, 14.2058
11970, 236760, 5684.076, 14.2056
11971, 235455, 5684.015, 14.2054
11972, 233077, 5683.953, 14.2053
11973, 230909, 5683.892, 14.2051
11974, 229646, 5683.831, 14.2050
11975, 228553, 5683.770, 14.2048
11976, 226596, 5683.709, 14.2047
11977, 223735, 5683.648, 14.2045
11978, 220950, 5683.587, 14.2044
11979, 219668, 5683.526, 14.2042
11980, 221340, 5683.464, 14.2041
11981, 226454, 5683.403, 14.2039
11982, 233102, 5683.342, 14.2038
11983, 237432, 5683.281, 14.2036
11984, 237029, 5683.220, 14.2035
11985, 233734, 5683.159, 14.2033
11986, 231756, 5683.098, 14.2032
11987, 232668, 5683.036, 14.2030
11988, 233615, 5682.975, 14.2029
11989, 231195, 5682.914, 14.2027
11990, 225875, 5682.853, 14.2025
11991, 221292, 5682.792, 14.2024
11992, 219969, 5682.731, 14.2022
11993, 221288, 5682.670, 14.2021
11994, 223271, 5682.609, 14.2019
11995, 224556, 5682.547, 14.2018
11996, 224431, 5682.486, 14.2016
11997, 222841, 5682.425, 14.2015
11998, 221354, 5682.364, 14.2013
11999, 222569, 5682.303, 14.2012
12000, 227192, 5682.242, 14.2010
12001, 232609, 5682.181, 14.2009
12002, 235737, 5682.119, 14.2007
12003, 236471, 5682.058, 14.2006
12004, 236795, 5681.997, 14.2004
12005, 237298, 5681.936, 14.2003
12006, 236695, 5681.875, 14.2001
12007, 234654, 5681.814, 14.1999
12008, 232747, 5681.753, 14.1998
12009, 231858, 5681.692, 14.1996
12010, 230686, 5681.630, 14.1995
12011, 228177, 5681.569, 14.1993
12012, 225917, 5681.508, 14.1992
12013, 226285, 5681.447, 14.1990
12014, 229021, 5681.386, 14.1989
12015, 231413, 5681.325, 14.1987
12016, 231797, 5681.264, 14.1986
12017, 231347, 5681.202, 14.1984
12018, 232149, 5681.141, 14.1983
12019, 234549, 5681.080, 14.1981
12020, 236809, 5681.019, 14.1980
12021, 236764, 5680.958, 14.1978
12022, 233670, 5680.897, 14.1977
12023, 228994, 5680.836, 14.1975
12024, 225434, 5680.775, 14.1974
12025, 224478, 5680.713, 14.1972
12026, 224787, 5680.652, 14.1970
12027, 223618, 5680.591, 14.1969
12028, 220032, 5680.530, 14.1967
12029, 216110, 5680.469, 14.1966
12030, 214789, 5680.408, 14.1964
12031, 217060, 5680.347, 14.1963
12032, 221511, 5680.285, 14.1961
12033, 225998, 5680.224, 14.1960
12034, 229230, 5680.163, 14.1958
12035, 231231, 5680.102, 14.1957
12036, 232899, 5680.041, 14.1955
12037, 235070, 5679.980, 14.1954
12038, 237583, 5679.919, 14.1952
12039, 239167, 5679.858, 14.1951
12040, 238419, 5679.796, 14.1949
12041, 234852, 5679.735, 14.1948
12042, 229151, 5679.674, 14.1946
12043, 222928, 5679.613, 14.1944
12044, 218428, 5679.552, 14.1943
12045, 217614, 5679.491, 14.1941
12046, 220560, 5679.430, 14.1940
12047, 224885, 5679.369, 14.1938
12048, 227732, 5679.307, 14.1937
12049, 228541, 5679.246, 14.1935
12050, 229124, 5679.185, 14.1934
12051, 230797, 5679.124, 14.1932
12052, 232441, 5679.063, 14.1931
12053, 232232, 5679.002, 14.1929
12054, 230489, 5678.941, 14.1928
12055, 229390, 5678.879, 14.1926
12056, 229949, 5678.818, 14.1925
12057, 230687, 5678.757, 14.1923
12058, 229857, 5678.696, 14.1922
12059, 227839, 5678.635, 14.1920
12060, 226371, 5678.574, 14.1919
12061, 226182, 5678.513, 14.1917
12062, 226638, 5678.452, 14.1915
12063, 227374, 5678.390, 14.1914
12064, 228977, 5678.329, 14.1912
12065, 231719, 5678.268, 14.1911
12066, 234661, 5678.207, 14.1909
12067, 236588, 5678.146, 14.1908
12068, 237337, 5678.085, 14.1906
12069, 237716, 5678.024, 14.1905
12070, 238413, 5677.962, 14.1903
12071, 239285, 5677.901, 14.1902
12072, 239581, 5677.840, 14.1900
12073, 238801, 5677.779, 14.1899
12074, 237507, 5677.718, 14.1897
12075, 237055, 5677.657, 14.1896
12076, 238020, 5677.596, 14.1894
12077, 239174, 5677.535, 14.1893
12078, 238839, 5677.473, 14.1891
12079, 237129, 5677.412, 14.1889
12080, 235783, 5677.351, 14.1888
12081, 235689, 5677.290, 14.1886
12082, 235829, 5677.229, 14.1885
12083, 235096, 5677.168, 14.1883
12084, 233819, 5677.107, 14.1882
12085, 232725, 5677.045, 14.1880
12086, 231767, 5676.984, 14.1879
12087, 231111, 5676.923, 14.1877
12088, 231931, 5676.862, 14.1876
12089, 234441, 5676.801, 14.1874
12090, 236155, 5676.740, 14.1873
12091, 234432, 5676.679, 14.1871
12092, 230545, 5676.618, 14.1870
12093, 228838, 5676.556, 14.1868
12094, 231281, 5676.495, 14.1867
12095, 234909, 5676.434, 14.1865
12096, 235754, 5676.373, 14.1864
12097, 233726, 5676.312, 14.1862
12098, 232205, 5676.251, 14.1860
12099, 233822, 5676.190, 14.1859
12100, 237969, 5676.128, 14.1857
12101, 241845, 5676.067, 14.1856
12102, 242721, 5676.006, 14.1854
12103, 239630, 5675.945, 14.1853
12104, 233988, 5675.884, 14.1851
12105, 228646, 5675.823, 14.1850
12106, 225666, 5675.762, 14.1848
12107, 225150, 5675.701, 14.1847
12108, 226353, 5675.639, 14.1845
12109, 229064, 5675.578, 14.1844
12110, 233156, 5675.517, 14.1842
12111, 237659, 5675.456, 14.1841
12112, 241538, 5675.395, 14.1839
12113, 244941, 5675.334, 14.1838
12114, 248445, 5675.273, 14.1836
12115, 251233, 5675.211, 14.1834
12116, 251345, 5675.150, 14.1833
12117, 247929, 5675.089, 14.1831
12118, 242315, 5675.028, 14.1830
12119, 236695, 5674.967, 14.1828
12120, 232508, 5674.906, 14.1827
12121, 230082, 5674.845, 14.1825
12122, 228777, 5674.784, 14.1824
12123, 227269, 5674.722, 14.1822
12124, 224765, 5674.661, 14.1821
12125, 222420, 5674.600, 14.1819
12126, 222639, 5674.539, 14.1818
12127, 226281, 5674.478, 14.1816
12128, 231108, 5674.417, 14.1815
12129, 233733, 5674.356, 14.1813
12130, 232925, 5674.294, 14.1812
12131, 230657, 5674.233, 14.1810
12132, 230056, 5674.172, 14.1809
12133, 232475, 5674.111, 14.1807
12134, 236215, 5674.050, 14.1805
12135, 237945, 5673.989, 14.1804
12136, 235603, 5673.928, 14.1802
12137, 230005, 5673.867, 14.1801
12138, 223654, 5673.805, 14.1799
12139, 218601, 5673.744, 14.1798
12140, 215992, 5673.683, 14.1796
12141, 216730, 5673.622, 14.1795
12142, 220829, 5673.561, 14.1793
12143, 226091, 5673.500, 14.1792
12144, 229229, 5673.439, 14.1790
12145, 229169, 5673.377, 14.1789
12146, 228046, 5673.316, 14.1787
12147, 228208, 5673.255, 14.1786
12148, 229490, 5673.194, 14.1784
12149, 230393, 5673.133, 14.1783
12150, 230776, 5673.072, 14.1781
12151, 231934, 5673.011, 14.1779
12152, 234725, 5672.950, 14.1778
12153, 238912, 5672.888, 14.1776
12154, 243816, 5672.827, 14.1775
12155, 248320, 5672.766, 14.1773
12156, 250652, 5672.705, 14.1772
12157, 249600, 5672.644, 14.1770
12158, 245836, 5672.583, 14.1769
12159, 241001, 5672.522, 14.1767
12160, 235813, 5672.460, 14.1766
12161, 230403, 5672.399, 14.1764
12162, 226242, 5672.338, 14.1763
12163, 225934, 5672.277, 14.1761
12164, 230379, 5672.216, 14.1760
12165, 237139, 5672.155, 14.1758
12166, 242345, 5672.094, 14.1757
12167, 243904, 5672.033, 14.1755
12168, 242872, 5671.971, 14.1754
12169, 242234, 5671.910, 14.1752
12170, 244210, 5671.849, 14.1750
12171, 248145, 5671.788, 14.1749
12172, 251385, 5671.727, 14.1747
12173, 252864, 5671.666, 14.1746
12174, 254972, 5671.605, 14.1744
12175, 260456, 5671.543, 14.1743
12176, 268140, 5671.482, 14.1741
12177, 273783, 5671.421, 14.1740
12178, 275085, 5671.360, 14.1738
12179, 273622, 5671.299, 14.1737
12180, 271380, 5671.238, 14.1735
12181, 267834, 5671.177, 14.1734
12182, 261714, 5671.116, 14.1732
12183, 253764, 5671.054, 14.1731
12184, 246079, 5670.993, 14.1729
12185, 240041, 5670.932, 14.1728
12186, 236438, 5670.871, 14.1726
12187, 236261, 5670.810, 14.1724
12188, 239446, 5670.749, 14.1723
12189, 243652, 5670.688, 14.1721
12190, 246152, 5670.626, 14.1720
12191, 246553, 5670.565, 14.1718
12192, 245943, 5670.504, 14.1717
12193, 243921, 5670.443, 14.1715
12194, 238630, 5670.382, 14.1714
12195, 230055, 5670.321, 14.1712
12196, 221383, 5670.260, 14.1711
12197, 216110, 5670.199, 14.1709
12198, 214731, 5670.137, 14.1708
12199, 214953, 5670.076, 14.1706
12200, 214540, 5670.015, 14.1705
12201, 213332, 5669.954, 14.1703
12202, 212760, 5669.893, 14.1702
12203, 213811, 5669.832, 14.1700
12204, 215603, 5669.771, 14.1699
12205, 216312, 5669.709, 14.1697
12206, 215657, 5669.648, 14.1695
12207, 215721, 5669.587, 14.1694
12208, 218564, 5669.526, 14.1692
12209, 223529, 5669.465, 14.1691
12210, 227968, 5669.404, 14.1689
12211, 230374, 5669.343, 14.1688
12212, 231629, 5669.282, 14.1686
12213, 233035, 5669.220, 14.1685
12214, 234273, 5669.159, 14.1683
12215, 233909, 5669.098, 14.1682
12216, 231394, 5669.037, 14.1680
12217, 227947, 5668.976, 14.1679
12218, 225479, 5668.915, 14.1677
12219, 224840, 5668.854, 14.1676
12220, 225364, 5668.792, 14.1674
12221, 226262, 5668.731, 14.1673
12222, 227938, 5668.670, 14.1671
12223, 230882, 5668.609, 14.1669
12224, 233359, 5668.548, 14.1668
12225, 231930, 5668.487, 14.1666
12226, 225337, 5668.426, 14.1665
12227, 216710, 5668.365, 14.1663
12228, 210598, 5668.303, 14.1662
12229, 208567, 5668.242, 14.1660
12230, 208976, 5668.181, 14.1659
12231, 210053, 5668.120, 14.1657
12232, 211314, 5668.059, 14.1656
12233, 212497, 5667.998, 14.1654
12234, 213099, 5667.937, 14.1653
12235, 213128, 5667.876, 14.1651
12236, 212783, 5667.814, 14.1650
12237, 211420, 5667.753, 14.1648
12238, 208415, 5667.692, 14.1647
12239, 204941, 5667.631, 14.1645
12240, 203096, 5667.570, 14.1644
12241, 203109, 5667.509, 14.1642
12242, 203224, 5667.448, 14.1640
12243, 202588, 5667.386, 14.1639
12244, 202270, 5667.325, 14.1637
12245, 203027, 5667.264, 14.1636
12246, 204245, 5667.203, 14.1634
12247, 206002, 5667.142, 14.1633
12248, 209916, 5667.081, 14.1631
12249, 216395, 5667.020, 14.1630
12250, 222785, 5666.959, 14.1628
12251, 226173, 5666.897, 14.1627
12252, 226897, 5666.836, 14.1625
12253, 227404, 5666.775, 14.1624
12254, 228462, 5666.714, 14.1622
12255, 228377, 5666.653, 14.1621
12256, 225759, 5666.592, 14.1619
12257, 221484, 5666.531, 14.1618
12258, 217858, 5666.469, 14.1616
12259, 216880, 5666.408, 14.1614
12260, 219324, 5666.347, 14.1613
12261, 224550, 5666.286, 14.1611
12262, 230944, 5666.225, 14.1610
12263, 236880, 5666.164, 14.1608
12264, 241179, 5666.103, 14.1607
12265, 242766, 5666.042, 14.1605
12266, 240920, 5665.980, 14.1604
12267, 236471, 5665.919, 14.1602
12268, 231836, 5665.858, 14.1601
12269, 228963, 5665.797, 14.1599
12270, 227716, 5665.736, 14.1598
12271, 226798, 5665.675, 14.1596
12272, 225481, 5665.614, 14.1595
12273, 223771, 5665.552, 14.1593
12274, 221850, 5665.491, 14.1592
12275, 220317, 5665.430, 14.1590
12276, 220228, 5665.369, 14.1589
12277, 221920, 5665.308, 14.1587
12278, 224385, 5665.247, 14.1585
12279, 226544, 5665.186, 14.1584
12280, 228343, 5665.125, 14.1582
12281, 229890, 5665.063, 14.1581
12282, 230715, 5665.002, 14.1579
12283, 231004, 5664.941, 14.1578
12284, 232286, 5664.880, 14.1576
12285, 235286, 5664.819, 14.1575
12286, 238086, 5664.758, 14.1573
12287, 238217, 5664.697, 14.1572
12288, 235864, 5664.635, 14.1570
12289, 233188, 5664.574, 14.1569
12290, 231180, 5664.513, 14.1567
12291, 229362, 5664.452, 14.1566
12292, 228208, 5664.391, 14.1564
12293, 229174, 5664.330, 14.1563
12294, 231796, 5664.269, 14.1561
12295, 233013, 5664.208, 14.1559
12296, 230545, 5664.146, 14.1558
12297, 225579, 5664.085, 14.1556
12298, 221239, 5664.024, 14.1555
12299, 219609, 5663.963, 14.1553
12300, 220918, 5663.902, 14.1552
12301, 224353, 5663.841, 14.1550
12302, 228513, 5663.780, 14.1549
12303, 231750, 5663.718, 14.1547
12304, 233032, 5663.657, 14.1546
12305, 232383, 5663.596, 14.1544
12306, 230434, 5663.535, 14.1543
12307, 228085, 5663.474, 14.1541
12308, 226484, 5663.413, 14.1540
12309, 226300, 5663.352, 14.1538
12310, 226825, 5663.291, 14.1537
12311, 226687, 5663.229, 14.1535
12312, 225536, 5663.168, 14.1534
12313, 224128, 5663.107, 14.1532
12314, 222829, 5663.046, 14.1530
12315, 221349, 5662.985, 14.1529
12316, 219989, 5662.924, 14.1527
12317, 219542, 5662.863, 14.1526
12318, 219546, 5662.801, 14.1524
12319, 218360, 5662.740, 14.1523
12320, 215791, 5662.679, 14.1521
12321, 213976, 5662.618, 14.1520
12322, 214384, 5662.557, 14.1518
12323, 215259, 5662.496, 14.1517
12324, 213713, 5662.435, 14.1515
12325, 209607, 5662.374, 14.1514
12326, 205849, 5662.312, 14.1512
12327, 205183, 5662.251, 14.1511
12328, 207938, 5662.190, 14.1509
12329, 212687, 5662.129, 14.1508
12330, 217788, 5662.068, 14.1506
12331, 222065, 5662.007, 14.1504
12332, 224949, 5661.946, 14.1503
12333, 226527, 5661.884, 14.1501
12334, 227362, 5661.823, 14.1500
12335, 228333, 5661.762, 14.1498
12336, 230527, 5661.701, 14.1497
12337, 234500, 5661.640, 14.1495
12338, 239138, 5661.579, 14.1494
12339, 241854, 5661.518, 14.1492
12340, 240799, 5661.457, 14.1491
12341, 236765, 5661.395, 14.1489
12342, 232474, 5661.334, 14.1488
12343, 230192, 5661.273, 14.1486
12344, 230252, 5661.212, 14.1485
12345, 231370, 5661.151, 14.1483
12346, 231875, 5661.090, 14.1482
12347, 230984, 5661.029, 14.1480
12348, 229311, 5660.967, 14.1479
12349, 227883, 5660.906, 14.1477
12350, 226601, 5660.845, 14.1475
12351, 224409, 5660.784, 14.1474
12352, 221232, 5660.723, 14.1472
12353, 218734, 5660.662, 14.1471
12354, 218447, 5660.601, 14.1469
12355, 219980, 5660.540, 14.1468
12356, 221945, 5660.478, 14.1466
12357, 223812, 5660.417, 14.1465
12358, 225820, 5660.356, 14.1463
12359, 227663, 5660.295, 14.1462
12360, 228574, 5660.234, 14.1460
12361, 228446, 5660.173, 14.1459
12362, 227885, 5660.112, 14.1457
12363, 227416, 5660.050, 14.1456
12364, 227646, 5659.989, 14.1454
12365, 229863, 5659.928, 14.1453
12366, 235075, 5659.867, 14.1451
12367, 242275, 5659.806, 14.1449
12368, 248712, 5659.745, 14.1448
12369, 252309, 5659.684, 14.1446
12370, 253188, 5659.623, 14.1445
12371, 252848, 5659.561, 14.1443
12372, 252671, 5659.500, 14.1442
12373, 253225, 5659.439, 14.1440
12374, 254002, 5659.378, 14.1439
12375, 253470, 5659.317, 14.1437
12376, 250236, 5659.256, 14.1436
12377, 244768, 5659.195, 14.1434
12378, 239473, 5659.133, 14.1433
12379, 236597, 5659.072, 14.1431
12380, 236160, 5659.011, 14.1430
12381, 236047, 5658.950, 14.1428
12382, 233839, 5658.889, 14.1427
12383, 228689, 5658.828, 14.1425
12384, 222078, 5658.767, 14.1424
12385, 216892, 5658.706, 14.1422
12386, 215279, 5658.644, 14.1420
12387, 217021, 5658.583, 14.1419
12388, 220075, 5658.522, 14.1417
12389, 222522, 5658.461, 14.1416
12390, 223657, 5658.400, 14.1414
12391, 223573, 5658.339, 14.1413
12392, 222558, 5658.278, 14.1411
12393, 221073, 5658.216, 14.1410
12394, 219663, 5658.155, 14.1408
12395, 218646, 5658.094, 14.1407
12396, 218278, 5658.033, 14.1405
12397, 219123, 5657.972, 14.1404
12398, 221609, 5657.911, 14.1402
12399, 225123, 5657.850, 14.1401
12400, 228250, 5657.789, 14.1399
12401, 230164, 5657.727, 14.1398
12402, 231216, 5657.666, 14.1396
12403, 232058, 5657.605, 14.1394
12404, 232851, 5657.544, 14.1393
12405, 233640, 5657.483, 14.1391
12406, 234758, 5657.422, 14.1390
12407, 236360, 5657.361, 14.1388
12408, 238018, 5657.299, 14.1387
12409, 239246, 5657.238, 14.1385
12410, 240050, 5657.177, 14.1384
12411, 240627, 5657.116, 14.1382
12412, 240933, 5657.055, 14.1381
12413, 240996, 5656.994, 14.1379
12414, 241359, 5656.933, 14.1378
12415, 242742, 5656.872, 14.1376
12416, 245309, 5656.810, 14.1375
12417, 248374, 5656.749, 14.1373
12418, 250747, 5656.688, 14.1372
12419, 251492, 5656.627, 14.1370
12420, 250925, 5656.566, 14.1369
12421, 250852, 5656.505, 14.1367
12422, 253041, 5656.444, 14.1365
12423, 257048, 5656.383, 14.1364
12424, 260202, 5656.321, 14.1362
12425, 260207, 5656.260, 14.1361
12426, 257199, 5656.199, 14.1359
12427, 252881, 5656.138, 14.1358
12428, 248429, 5656.077, 14.1356
12429, 244030, 5656.016, 14.1355
12430, 239752, 5655.955, 14.1353
12431, 235683, 5655.893, 14.1352
12432, 231517, 5655.832, 14.1350
12433, 227208, 5655.771, 14.1349
12434, 224014, 5655.710, 14.1347
12435, 223583, 5655.649, 14.1346
12436, 225652, 5655.588, 14.1344
12437, 227805, 5655.527, 14.1343
12438, 228281, 5655.466, 14.1341
12439, 228176, 5655.404, 14.1339
12440, 229854, 5655.343, 14.1338
12441, 233678, 5655.282, 14.1336
12442, 237448, 5655.221, 14.1335
12443, 239141, 5655.160, 14.1333
12444, 239189, 5655.099, 14.1332
12445, 239626, 5655.038, 14.1330
12446, 241633, 5654.976, 14.1329
12447, 244536, 5654.915, 14.1327
12448, 246885, 5654.854, 14.1326
12449, 247769, 5654.793, 14.1324
12450, 247057, 5654.732, 14.1323
12451, 244939, 5654.671, 14.1321
12452, 241646, 5654.610, 14.1320
12453, 237486, 5654.549, 14.1318
12454, 232904, 5654.487, 14.1317
12455, 228516, 5654.426, 14.1315
12456, 225024, 5654.365, 14.1314
12457, 222848, 5654.304, 14.1312
[truncated: 3,873,474 more chars]
