# Supplementary material for: Characterization data and kinetic studies of novel lipophilic analogues from 2,4-dichlorophenoxyacetic acid and Propanil herbicides
Source: Data Brief. 2020 Aug 21;32:106202. doi: 10.1016/j.dib.2020.106202 (PMC7482028; doi:10.1016/j.dib.2020.106202)
Supplement: Supplementary file 3 [file mmc3.zip › Kinetic raw data_txt/CDOCA_Alex_Ol_NaOD_3zg_24h_ascii-spec.txt]

CDOCA_Alex_Ol_NaOD
1, -8688, 5571.648, 13.9246
2, -7117, 5571.587, 13.9244
3, -5288, 5571.525, 13.9243
4, -3639, 5571.464, 13.9241
5, -2243, 5571.403, 13.9240
6, -1120, 5571.342, 13.9238
7, -488, 5571.281, 13.9237
8, -417, 5571.220, 13.9235
9, -586, 5571.159, 13.9234
10, -764, 5571.097, 13.9232
11, -1144, 5571.036, 13.9231
12, -1764, 5570.975, 13.9229
13, -2058, 5570.914, 13.9228
14, -1591, 5570.853, 13.9226
15, -837, 5570.792, 13.9225
16, -536, 5570.731, 13.9223
17, -605, 5570.670, 13.9221
18, -481, 5570.608, 13.9220
19, -166, 5570.547, 13.9218
20, -72, 5570.486, 13.9217
21, -26, 5570.425, 13.9215
22, 605, 5570.364, 13.9214
23, 1818, 5570.303, 13.9212
24, 2870, 5570.242, 13.9211
25, 3327, 5570.180, 13.9209
26, 3388, 5570.119, 13.9208
27, 3141, 5570.058, 13.9206
28, 2392, 5569.997, 13.9205
29, 1385, 5569.936, 13.9203
30, 838, 5569.875, 13.9202
31, 1016, 5569.814, 13.9200
32, 1437, 5569.753, 13.9199
33, 1757, 5569.691, 13.9197
34, 2168, 5569.630, 13.9196
35, 2716, 5569.569, 13.9194
36, 2948, 5569.508, 13.9192
37, 2643, 5569.447, 13.9191
38, 2256, 5569.386, 13.9189
39, 2207, 5569.325, 13.9188
40, 2206, 5569.263, 13.9186
41, 1730, 5569.202, 13.9185
42, 777, 5569.141, 13.9183
43, -152, 5569.080, 13.9182
44, -522, 5569.019, 13.9180
45, 35, 5568.958, 13.9179
46, 1628, 5568.897, 13.9177
47, 3910, 5568.836, 13.9176
48, 6163, 5568.774, 13.9174
49, 7684, 5568.713, 13.9173
50, 8002, 5568.652, 13.9171
51, 6867, 5568.591, 13.9170
52, 4449, 5568.530, 13.9168
53, 1470, 5568.469, 13.9166
54, -1312, 5568.408, 13.9165
55, -3747, 5568.346, 13.9163
56, -5961, 5568.285, 13.9162
57, -7504, 5568.224, 13.9160
58, -7426, 5568.163, 13.9159
59, -5355, 5568.102, 13.9157
60, -2020, 5568.041, 13.9156
61, 1392, 5567.980, 13.9154
62, 4049, 5567.919, 13.9153
63, 5696, 5567.857, 13.9151
64, 6604, 5567.796, 13.9150
65, 7332, 5567.735, 13.9148
66, 8124, 5567.674, 13.9147
67, 8585, 5567.613, 13.9145
68, 8346, 5567.552, 13.9144
69, 7836, 5567.491, 13.9142
70, 7796, 5567.429, 13.9141
71, 8191, 5567.368, 13.9139
72, 8312, 5567.307, 13.9137
73, 7902, 5567.246, 13.9136
74, 7452, 5567.185, 13.9134
75, 7370, 5567.124, 13.9133
76, 7573, 5567.063, 13.9131
77, 7918, 5567.002, 13.9130
78, 8313, 5566.940, 13.9128
79, 8414, 5566.879, 13.9127
80, 7908, 5566.818, 13.9125
81, 7198, 5566.757, 13.9124
82, 7042, 5566.696, 13.9122
83, 7459, 5566.635, 13.9121
84, 7802, 5566.574, 13.9119
85, 7976, 5566.512, 13.9118
86, 8689, 5566.451, 13.9116
87, 10201, 5566.390, 13.9115
88, 11713, 5566.329, 13.9113
89, 12401, 5566.268, 13.9111
90, 12402, 5566.207, 13.9110
91, 12358, 5566.146, 13.9108
92, 12531, 5566.085, 13.9107
93, 12732, 5566.023, 13.9105
94, 12674, 5565.962, 13.9104
95, 12170, 5565.901, 13.9102
96, 11359, 5565.840, 13.9101
97, 10796, 5565.779, 13.9099
98, 10859, 5565.718, 13.9098
99, 11102, 5565.657, 13.9096
100, 10811, 5565.595, 13.9095
101, 10069, 5565.534, 13.9093
102, 9583, 5565.473, 13.9092
103, 9514, 5565.412, 13.9090
104, 9295, 5565.351, 13.9089
105, 8548, 5565.290, 13.9087
106, 7309, 5565.229, 13.9086
107, 5460, 5565.168, 13.9084
108, 3035, 5565.106, 13.9082
109, 1107, 5565.045, 13.9081
110, 1055, 5564.984, 13.9079
111, 2596, 5564.923, 13.9078
112, 3729, 5564.862, 13.9076
113, 3156, 5564.801, 13.9075
114, 1691, 5564.740, 13.9073
115, 791, 5564.678, 13.9072
116, 767, 5564.617, 13.9070
117, 1103, 5564.556, 13.9069
118, 1528, 5564.495, 13.9067
119, 1959, 5564.434, 13.9066
120, 2169, 5564.373, 13.9064
121, 2255, 5564.312, 13.9063
122, 2795, 5564.251, 13.9061
123, 3937, 5564.189, 13.9060
124, 5034, 5564.128, 13.9058
125, 5675, 5564.067, 13.9056
126, 6261, 5564.006, 13.9055
127, 6963, 5563.945, 13.9053
128, 6971, 5563.884, 13.9052
129, 5614, 5563.823, 13.9050
130, 3533, 5563.761, 13.9049
131, 1906, 5563.700, 13.9047
132, 1077, 5563.639, 13.9046
133, 704, 5563.578, 13.9044
134, 710, 5563.517, 13.9043
135, 1228, 5563.456, 13.9041
136, 2010, 5563.395, 13.9040
137, 2654, 5563.334, 13.9038
138, 3155, 5563.272, 13.9037
139, 3679, 5563.211, 13.9035
140, 3982, 5563.150, 13.9034
141, 3516, 5563.089, 13.9032
142, 1901, 5563.028, 13.9031
143, -821, 5562.967, 13.9029
144, -3947, 5562.906, 13.9027
145, -6040, 5562.844, 13.9026
146, -5919, 5562.783, 13.9024
147, -3983, 5562.722, 13.9023
148, -1801, 5562.661, 13.9021
149, -151, 5562.600, 13.9020
150, 1559, 5562.539, 13.9018
151, 3684, 5562.478, 13.9017
152, 5389, 5562.417, 13.9015
153, 5952, 5562.355, 13.9014
154, 5841, 5562.294, 13.9012
155, 5671, 5562.233, 13.9011
156, 5245, 5562.172, 13.9009
157, 4614, 5562.111, 13.9008
158, 4956, 5562.050, 13.9006
159, 7046, 5561.989, 13.9005
160, 9653, 5561.928, 13.9003
161, 10876, 5561.866, 13.9001
162, 10609, 5561.805, 13.9000
163, 10468, 5561.744, 13.8998
164, 11571, 5561.683, 13.8997
165, 13490, 5561.622, 13.8995
166, 15127, 5561.561, 13.8994
167, 15620, 5561.500, 13.8992
168, 14616, 5561.438, 13.8991
169, 12520, 5561.377, 13.8989
170, 10328, 5561.316, 13.8988
171, 8527, 5561.255, 13.8986
172, 6610, 5561.194, 13.8985
173, 4307, 5561.133, 13.8983
174, 2543, 5561.072, 13.8982
175, 2246, 5561.011, 13.8980
176, 2951, 5560.949, 13.8979
177, 3665, 5560.888, 13.8977
178, 4471, 5560.827, 13.8976
179, 5919, 5560.766, 13.8974
180, 7408, 5560.705, 13.8972
181, 7706, 5560.644, 13.8971
182, 6838, 5560.583, 13.8969
183, 5957, 5560.521, 13.8968
184, 5447, 5560.460, 13.8966
185, 4677, 5560.399, 13.8965
186, 3780, 5560.338, 13.8963
187, 4032, 5560.277, 13.8962
188, 5884, 5560.216, 13.8960
189, 7817, 5560.155, 13.8959
190, 7881, 5560.094, 13.8957
191, 5707, 5560.032, 13.8956
192, 2550, 5559.971, 13.8954
193, 52, 5559.910, 13.8953
194, -670, 5559.849, 13.8951
195, 607, 5559.788, 13.8950
196, 3137, 5559.727, 13.8948
197, 5703, 5559.666, 13.8946
198, 7422, 5559.604, 13.8945
199, 7943, 5559.543, 13.8943
200, 7226, 5559.482, 13.8942
201, 5747, 5559.421, 13.8940
202, 4694, 5559.360, 13.8939
203, 5048, 5559.299, 13.8937
204, 6381, 5559.238, 13.8936
205, 7238, 5559.177, 13.8934
206, 6813, 5559.115, 13.8933
207, 5678, 5559.054, 13.8931
208, 4886, 5558.993, 13.8930
209, 5015, 5558.932, 13.8928
210, 6054, 5558.871, 13.8927
211, 7491, 5558.810, 13.8925
212, 8464, 5558.749, 13.8924
213, 8532, 5558.687, 13.8922
214, 8373, 5558.626, 13.8921
215, 8945, 5558.565, 13.8919
216, 10026, 5558.504, 13.8917
217, 10436, 5558.443, 13.8916
218, 9889, 5558.382, 13.8914
219, 9574, 5558.321, 13.8913
220, 10443, 5558.260, 13.8911
221, 11707, 5558.198, 13.8910
222, 11739, 5558.137, 13.8908
223, 10075, 5558.076, 13.8907
224, 7906, 5558.015, 13.8905
225, 6820, 5557.954, 13.8904
226, 7487, 5557.893, 13.8902
227, 9438, 5557.832, 13.8901
228, 11737, 5557.770, 13.8899
229, 13752, 5557.709, 13.8898
230, 15309, 5557.648, 13.8896
231, 16295, 5557.587, 13.8895
232, 16437, 5557.526, 13.8893
233, 15675, 5557.465, 13.8891
234, 14424, 5557.404, 13.8890
235, 13076, 5557.343, 13.8888
236, 11467, 5557.281, 13.8887
237, 9263, 5557.220, 13.8885
238, 6707, 5557.159, 13.8884
239, 4571, 5557.098, 13.8882
240, 3400, 5557.037, 13.8881
241, 3170, 5556.976, 13.8879
242, 3511, 5556.915, 13.8878
243, 3984, 5556.853, 13.8876
244, 4395, 5556.792, 13.8875
245, 5154, 5556.731, 13.8873
246, 6949, 5556.670, 13.8872
247, 9662, 5556.609, 13.8870
248, 12052, 5556.548, 13.8869
249, 13019, 5556.487, 13.8867
250, 12810, 5556.426, 13.8866
251, 12359, 5556.364, 13.8864
252, 11957, 5556.303, 13.8862
253, 11301, 5556.242, 13.8861
254, 10387, 5556.181, 13.8859
255, 9483, 5556.120, 13.8858
256, 8487, 5556.059, 13.8856
257, 7236, 5555.998, 13.8855
258, 6186, 5555.936, 13.8853
259, 5865, 5555.875, 13.8852
260, 5857, 5555.814, 13.8850
261, 5342, 5555.753, 13.8849
262, 4484, 5555.692, 13.8847
263, 4234, 5555.631, 13.8846
264, 4847, 5555.570, 13.8844
265, 5663, 5555.509, 13.8843
266, 6285, 5555.447, 13.8841
267, 6843, 5555.386, 13.8840
268, 7123, 5555.325, 13.8838
269, 6765, 5555.264, 13.8836
270, 6496, 5555.203, 13.8835
271, 7702, 5555.142, 13.8833
272, 10270, 5555.081, 13.8832
273, 12243, 5555.019, 13.8830
274, 12329, 5554.958, 13.8829
275, 11592, 5554.897, 13.8827
276, 11720, 5554.836, 13.8826
277, 12692, 5554.775, 13.8824
278, 13324, 5554.714, 13.8823
279, 13261, 5554.653, 13.8821
280, 13158, 5554.592, 13.8820
281, 13295, 5554.530, 13.8818
282, 13297, 5554.469, 13.8817
283, 13125, 5554.408, 13.8815
284, 13249, 5554.347, 13.8814
285, 13663, 5554.286, 13.8812
286, 13596, 5554.225, 13.8811
287, 12562, 5554.164, 13.8809
288, 11168, 5554.102, 13.8807
289, 10506, 5554.041, 13.8806
290, 11005, 5553.980, 13.8804
291, 12088, 5553.919, 13.8803
292, 12809, 5553.858, 13.8801
293, 12619, 5553.797, 13.8800
294, 11610, 5553.736, 13.8798
295, 10246, 5553.675, 13.8797
296, 9103, 5553.613, 13.8795
297, 8854, 5553.552, 13.8794
298, 9995, 5553.491, 13.8792
299, 12219, 5553.430, 13.8791
300, 14310, 5553.369, 13.8789
301, 15182, 5553.308, 13.8788
302, 14931, 5553.247, 13.8786
303, 14367, 5553.185, 13.8785
304, 13717, 5553.124, 13.8783
305, 12609, 5553.063, 13.8781
306, 11266, 5553.002, 13.8780
307, 10685, 5552.941, 13.8778
308, 11273, 5552.880, 13.8777
309, 12145, 5552.819, 13.8775
310, 12371, 5552.758, 13.8774
311, 12205, 5552.696, 13.8772
312, 12422, 5552.635, 13.8771
313, 13046, 5552.574, 13.8769
314, 13547, 5552.513, 13.8768
315, 13888, 5552.452, 13.8766
316, 14480, 5552.391, 13.8765
317, 15278, 5552.330, 13.8763
318, 15757, 5552.268, 13.8762
319, 15803, 5552.207, 13.8760
320, 15892, 5552.146, 13.8759
321, 16256, 5552.085, 13.8757
322, 16489, 5552.024, 13.8756
323, 16265, 5551.963, 13.8754
324, 15910, 5551.902, 13.8752
325, 15920, 5551.841, 13.8751
326, 16281, 5551.779, 13.8749
327, 16548, 5551.718, 13.8748
328, 16324, 5551.657, 13.8746
329, 15413, 5551.596, 13.8745
330, 13871, 5551.535, 13.8743
331, 12258, 5551.474, 13.8742
332, 11544, 5551.413, 13.8740
333, 12230, 5551.351, 13.8739
334, 13626, 5551.290, 13.8737
335, 14502, 5551.229, 13.8736
336, 14448, 5551.168, 13.8734
337, 14096, 5551.107, 13.8733
338, 13953, 5551.046, 13.8731
339, 13732, 5550.985, 13.8730
340, 13207, 5550.924, 13.8728
341, 13053, 5550.862, 13.8726
342, 14024, 5550.801, 13.8725
343, 15635, 5550.740, 13.8723
344, 16564, 5550.679, 13.8722
345, 16351, 5550.618, 13.8720
346, 15887, 5550.557, 13.8719
347, 16052, 5550.496, 13.8717
348, 16638, 5550.435, 13.8716
349, 16942, 5550.373, 13.8714
350, 16776, 5550.312, 13.8713
351, 16390, 5550.251, 13.8711
352, 15937, 5550.190, 13.8710
353, 15441, 5550.129, 13.8708
354, 14954, 5550.068, 13.8707
355, 14377, 5550.007, 13.8705
356, 13509, 5549.945, 13.8704
357, 12578, 5549.884, 13.8702
358, 12198, 5549.823, 13.8701
359, 12410, 5549.762, 13.8699
360, 12377, 5549.701, 13.8697
361, 11546, 5549.640, 13.8696
362, 10577, 5549.579, 13.8694
363, 10452, 5549.518, 13.8693
364, 11183, 5549.456, 13.8691
365, 12148, 5549.395, 13.8690
366, 13227, 5549.334, 13.8688
367, 14689, 5549.273, 13.8687
368, 16229, 5549.212, 13.8685
369, 17146, 5549.151, 13.8684
370, 17389, 5549.090, 13.8682
371, 17571, 5549.028, 13.8681
372, 17926, 5548.967, 13.8679
373, 18106, 5548.906, 13.8678
374, 18139, 5548.845, 13.8676
375, 18725, 5548.784, 13.8675
376, 20240, 5548.723, 13.8673
377, 22111, 5548.662, 13.8671
378, 23520, 5548.601, 13.8670
379, 24234, 5548.539, 13.8668
380, 24464, 5548.478, 13.8667
381, 24308, 5548.417, 13.8665
382, 23670, 5548.356, 13.8664
383, 22520, 5548.295, 13.8662
384, 21088, 5548.234, 13.8661
385, 19916, 5548.173, 13.8659
386, 19615, 5548.111, 13.8658
387, 20311, 5548.050, 13.8656
388, 21378, 5547.989, 13.8655
389, 22067, 5547.928, 13.8653
390, 22244, 5547.867, 13.8652
391, 22185, 5547.806, 13.8650
392, 21864, 5547.745, 13.8649
393, 20937, 5547.684, 13.8647
394, 19303, 5547.622, 13.8646
395, 17197, 5547.561, 13.8644
396, 14790, 5547.500, 13.8642
397, 12295, 5547.439, 13.8641
398, 10320, 5547.378, 13.8639
399, 9562, 5547.317, 13.8638
400, 9994, 5547.256, 13.8636
401, 10816, 5547.194, 13.8635
402, 11249, 5547.133, 13.8633
403, 11065, 5547.072, 13.8632
404, 10417, 5547.011, 13.8630
405, 9593, 5546.950, 13.8629
406, 8918, 5546.889, 13.8627
407, 8575, 5546.828, 13.8626
408, 8607, 5546.767, 13.8624
409, 9315, 5546.705, 13.8623
410, 11161, 5546.644, 13.8621
411, 13798, 5546.583, 13.8620
412, 15687, 5546.522, 13.8618
413, 15472, 5546.461, 13.8616
414, 13549, 5546.400, 13.8615
415, 11499, 5546.339, 13.8613
416, 10254, 5546.277, 13.8612
417, 9599, 5546.216, 13.8610
418, 9234, 5546.155, 13.8609
419, 9233, 5546.094, 13.8607
420, 9428, 5546.033, 13.8606
421, 9356, 5545.972, 13.8604
422, 8976, 5545.911, 13.8603
423, 8671, 5545.850, 13.8601
424, 8448, 5545.788, 13.8600
425, 7955, 5545.727, 13.8598
426, 7374, 5545.666, 13.8597
427, 7397, 5545.605, 13.8595
428, 8187, 5545.544, 13.8594
429, 9266, 5545.483, 13.8592
430, 10561, 5545.422, 13.8591
431, 12544, 5545.360, 13.8589
432, 15019, 5545.299, 13.8587
433, 16779, 5545.238, 13.8586
434, 16935, 5545.177, 13.8584
435, 15774, 5545.116, 13.8583
436, 13927, 5545.055, 13.8581
437, 11644, 5544.994, 13.8580
438, 9433, 5544.933, 13.8578
439, 8508, 5544.871, 13.8577
440, 9713, 5544.810, 13.8575
441, 12434, 5544.749, 13.8574
442, 15169, 5544.688, 13.8572
443, 16782, 5544.627, 13.8571
444, 16874, 5544.566, 13.8569
445, 15591, 5544.505, 13.8568
446, 13666, 5544.443, 13.8566
447, 12188, 5544.382, 13.8565
448, 11770, 5544.321, 13.8563
449, 12260, 5544.260, 13.8561
450, 13425, 5544.199, 13.8560
451, 15307, 5544.138, 13.8558
452, 17533, 5544.077, 13.8557
453, 19014, 5544.016, 13.8555
454, 18992, 5543.954, 13.8554
455, 17911, 5543.893, 13.8552
456, 16706, 5543.832, 13.8551
457, 15760, 5543.771, 13.8549
458, 15107, 5543.710, 13.8548
459, 15112, 5543.649, 13.8546
460, 16228, 5543.588, 13.8545
461, 18345, 5543.526, 13.8543
462, 21015, 5543.465, 13.8542
463, 23923, 5543.404, 13.8540
464, 26557, 5543.343, 13.8539
465, 27771, 5543.282, 13.8537
466, 26585, 5543.221, 13.8535
467, 23445, 5543.160, 13.8534
468, 20166, 5543.099, 13.8532
469, 18410, 5543.037, 13.8531
470, 18468, 5542.976, 13.8529
471, 19443, 5542.915, 13.8528
472, 20346, 5542.854, 13.8526
473, 20945, 5542.793, 13.8525
474, 21633, 5542.732, 13.8523
475, 22531, 5542.671, 13.8522
476, 22950, 5542.609, 13.8520
477, 22100, 5542.548, 13.8519
478, 20148, 5542.487, 13.8517
479, 18029, 5542.426, 13.8516
480, 16275, 5542.365, 13.8514
481, 14743, 5542.304, 13.8513
482, 13426, 5542.243, 13.8511
483, 12661, 5542.182, 13.8510
484, 12233, 5542.120, 13.8508
485, 11306, 5542.059, 13.8506
486, 9770, 5541.998, 13.8505
487, 8811, 5541.937, 13.8503
488, 9397, 5541.876, 13.8502
489, 10878, 5541.815, 13.8500
490, 11880, 5541.754, 13.8499
491, 12029, 5541.692, 13.8497
492, 12012, 5541.631, 13.8496
493, 12389, 5541.570, 13.8494
494, 13255, 5541.509, 13.8493
495, 14775, 5541.448, 13.8491
496, 17088, 5541.387, 13.8490
497, 19717, 5541.326, 13.8488
498, 21797, 5541.265, 13.8487
499, 22954, 5541.203, 13.8485
500, 23474, 5541.142, 13.8484
501, 23746, 5541.081, 13.8482
502, 24004, 5541.020, 13.8480
503, 24512, 5540.959, 13.8479
504, 25379, 5540.898, 13.8477
505, 26207, 5540.837, 13.8476
506, 26352, 5540.775, 13.8474
507, 25531, 5540.714, 13.8473
508, 23913, 5540.653, 13.8471
509, 21838, 5540.592, 13.8470
510, 19783, 5540.531, 13.8468
511, 18334, 5540.470, 13.8467
512, 17687, 5540.409, 13.8465
513, 17454, 5540.348, 13.8464
514, 17371, 5540.286, 13.8462
515, 17855, 5540.225, 13.8461
516, 19219, 5540.164, 13.8459
517, 20662, 5540.103, 13.8458
518, 20894, 5540.042, 13.8456
519, 19681, 5539.981, 13.8455
520, 18071, 5539.920, 13.8453
521, 16961, 5539.859, 13.8451
522, 16191, 5539.797, 13.8450
523, 15244, 5539.736, 13.8448
524, 14200, 5539.675, 13.8447
525, 13613, 5539.614, 13.8445
526, 13787, 5539.553, 13.8444
527, 14534, 5539.492, 13.8442
528, 15437, 5539.431, 13.8441
529, 16123, 5539.369, 13.8439
530, 16443, 5539.308, 13.8438
531, 16523, 5539.247, 13.8436
532, 16626, 5539.186, 13.8435
533, 16920, 5539.125, 13.8433
534, 17453, 5539.064, 13.8432
535, 18241, 5539.003, 13.8430
536, 19169, 5538.942, 13.8429
537, 19862, 5538.880, 13.8427
538, 19876, 5538.819, 13.8425
539, 19062, 5538.758, 13.8424
540, 17639, 5538.697, 13.8422
541, 16049, 5538.636, 13.8421
542, 14895, 5538.575, 13.8419
543, 14811, 5538.514, 13.8418
544, 16079, 5538.452, 13.8416
545, 18291, 5538.391, 13.8415
546, 20520, 5538.330, 13.8413
547, 21886, 5538.269, 13.8412
548, 21959, 5538.208, 13.8410
549, 20924, 5538.147, 13.8409
550, 19476, 5538.086, 13.8407
551, 18374, 5538.025, 13.8406
552, 17890, 5537.963, 13.8404
553, 17757, 5537.902, 13.8403
554, 17767, 5537.841, 13.8401
555, 18147, 5537.780, 13.8400
556, 19193, 5537.719, 13.8398
557, 20806, 5537.658, 13.8396
558, 22577, 5537.597, 13.8395
559, 24071, 5537.535, 13.8393
560, 24789, 5537.474, 13.8392
561, 24256, 5537.413, 13.8390
562, 22573, 5537.352, 13.8389
563, 20693, 5537.291, 13.8387
564, 19676, 5537.230, 13.8386
565, 19693, 5537.169, 13.8384
566, 20085, 5537.108, 13.8383
567, 20274, 5537.046, 13.8381
568, 20260, 5536.985, 13.8380
569, 20311, 5536.924, 13.8378
570, 20581, 5536.863, 13.8377
571, 21102, 5536.802, 13.8375
572, 21828, 5536.741, 13.8374
573, 22568, 5536.680, 13.8372
574, 23086, 5536.618, 13.8370
575, 23326, 5536.557, 13.8369
576, 23431, 5536.496, 13.8367
577, 23454, 5536.435, 13.8366
578, 23243, 5536.374, 13.8364
579, 22643, 5536.313, 13.8363
580, 21818, 5536.252, 13.8361
581, 21324, 5536.191, 13.8360
582, 21706, 5536.129, 13.8358
583, 22898, 5536.068, 13.8357
584, 24108, 5536.007, 13.8355
585, 24549, 5535.946, 13.8354
586, 24205, 5535.885, 13.8352
587, 23539, 5535.824, 13.8351
588, 22581, 5535.763, 13.8349
589, 20946, 5535.701, 13.8348
590, 18871, 5535.640, 13.8346
591, 17542, 5535.579, 13.8345
592, 17843, 5535.518, 13.8343
593, 19184, 5535.457, 13.8341
594, 20030, 5535.396, 13.8340
595, 19328, 5535.335, 13.8338
596, 17078, 5535.274, 13.8337
597, 13969, 5535.212, 13.8335
598, 11073, 5535.151, 13.8334
599, 9522, 5535.090, 13.8332
600, 9695, 5535.029, 13.8331
601, 10691, 5534.968, 13.8329
602, 11188, 5534.907, 13.8328
603, 10921, 5534.846, 13.8326
604, 10894, 5534.784, 13.8325
605, 12114, 5534.723, 13.8323
606, 14625, 5534.662, 13.8322
607, 17713, 5534.601, 13.8320
608, 20468, 5534.540, 13.8319
609, 22033, 5534.479, 13.8317
610, 21911, 5534.418, 13.8315
611, 20501, 5534.357, 13.8314
612, 18956, 5534.295, 13.8312
613, 18172, 5534.234, 13.8311
614, 18074, 5534.173, 13.8309
615, 18173, 5534.112, 13.8308
616, 18497, 5534.051, 13.8306
617, 19505, 5533.990, 13.8305
618, 21141, 5533.929, 13.8303
619, 22546, 5533.867, 13.8302
620, 22942, 5533.806, 13.8300
621, 22580, 5533.745, 13.8299
622, 22479, 5533.684, 13.8297
623, 23281, 5533.623, 13.8296
624, 24655, 5533.562, 13.8294
625, 25892, 5533.501, 13.8293
626, 26829, 5533.440, 13.8291
627, 27869, 5533.378, 13.8290
628, 29202, 5533.317, 13.8288
629, 30317, 5533.256, 13.8286
630, 30506, 5533.195, 13.8285
631, 29669, 5533.134, 13.8283
632, 28479, 5533.073, 13.8282
633, 27712, 5533.012, 13.8280
634, 27488, 5532.950, 13.8279
635, 27197, 5532.889, 13.8277
636, 26192, 5532.828, 13.8276
637, 24541, 5532.767, 13.8274
638, 23020, 5532.706, 13.8273
639, 22368, 5532.645, 13.8271
640, 22683, 5532.584, 13.8270
641, 23558, 5532.523, 13.8268
642, 24586, 5532.461, 13.8267
643, 25534, 5532.400, 13.8265
644, 26223, 5532.339, 13.8264
645, 26574, 5532.278, 13.8262
646, 26813, 5532.217, 13.8260
647, 27337, 5532.156, 13.8259
648, 28274, 5532.095, 13.8257
649, 29281, 5532.033, 13.8256
650, 29770, 5531.972, 13.8254
651, 29330, 5531.911, 13.8253
652, 28039, 5531.850, 13.8251
653, 26499, 5531.789, 13.8250
654, 25421, 5531.728, 13.8248
655, 25050, 5531.667, 13.8247
656, 25066, 5531.606, 13.8245
657, 25065, 5531.544, 13.8244
658, 24845, 5531.483, 13.8242
659, 24151, 5531.422, 13.8241
660, 22629, 5531.361, 13.8239
661, 20396, 5531.300, 13.8238
662, 18258, 5531.239, 13.8236
663, 16943, 5531.178, 13.8235
664, 16401, 5531.116, 13.8233
665, 16317, 5531.055, 13.8231
666, 16896, 5530.994, 13.8230
667, 18485, 5530.933, 13.8228
668, 20749, 5530.872, 13.8227
669, 22951, 5530.811, 13.8225
670, 24895, 5530.750, 13.8224
671, 26828, 5530.689, 13.8222
672, 28561, 5530.627, 13.8221
673, 29501, 5530.566, 13.8219
674, 29595, 5530.505, 13.8218
675, 29406, 5530.444, 13.8216
676, 29138, 5530.383, 13.8215
677, 28333, 5530.322, 13.8213
678, 26738, 5530.261, 13.8212
679, 24815, 5530.199, 13.8210
680, 23283, 5530.138, 13.8209
681, 22722, 5530.077, 13.8207
682, 23580, 5530.016, 13.8205
683, 25778, 5529.955, 13.8204
684, 28195, 5529.894, 13.8202
685, 29458, 5529.833, 13.8201
686, 29439, 5529.772, 13.8199
687, 29155, 5529.710, 13.8198
688, 29076, 5529.649, 13.8196
689, 28596, 5529.588, 13.8195
690, 27479, 5529.527, 13.8193
691, 26633, 5529.466, 13.8192
692, 26709, 5529.405, 13.8190
693, 26907, 5529.344, 13.8189
694, 26123, 5529.282, 13.8187
695, 24608, 5529.221, 13.8186
696, 23567, 5529.160, 13.8184
697, 23575, 5529.099, 13.8183
698, 24229, 5529.038, 13.8181
699, 24994, 5528.977, 13.8180
700, 25609, 5528.916, 13.8178
701, 25905, 5528.855, 13.8176
702, 25961, 5528.793, 13.8175
703, 26301, 5528.732, 13.8173
704, 27315, 5528.671, 13.8172
705, 28580, 5528.610, 13.8170
706, 29248, 5528.549, 13.8169
707, 29006, 5528.488, 13.8167
708, 28375, 5528.427, 13.8166
709, 28215, 5528.366, 13.8164
710, 29144, 5528.304, 13.8163
711, 31078, 5528.243, 13.8161
712, 33016, 5528.182, 13.8160
713, 33650, 5528.121, 13.8158
714, 32629, 5528.060, 13.8157
715, 30964, 5527.999, 13.8155
716, 29923, 5527.938, 13.8154
717, 29765, 5527.876, 13.8152
718, 29752, 5527.815, 13.8150
719, 28989, 5527.754, 13.8149
720, 27055, 5527.693, 13.8147
721, 24389, 5527.632, 13.8146
722, 22341, 5527.571, 13.8144
723, 22277, 5527.510, 13.8143
724, 24193, 5527.449, 13.8141
725, 26624, 5527.387, 13.8140
726, 28141, 5527.326, 13.8138
727, 28450, 5527.265, 13.8137
728, 27860, 5527.204, 13.8135
729, 26570, 5527.143, 13.8134
730, 24987, 5527.082, 13.8132
731, 23961, 5527.021, 13.8131
732, 23918, 5526.959, 13.8129
733, 24302, 5526.898, 13.8128
734, 24496, 5526.837, 13.8126
735, 24759, 5526.776, 13.8125
736, 25688, 5526.715, 13.8123
737, 27213, 5526.654, 13.8121
738, 28724, 5526.593, 13.8120
739, 29688, 5526.532, 13.8118
740, 29701, 5526.470, 13.8117
741, 28582, 5526.409, 13.8115
742, 26998, 5526.348, 13.8114
743, 26323, 5526.287, 13.8112
744, 27171, 5526.226, 13.8111
745, 28662, 5526.165, 13.8109
746, 29718, 5526.104, 13.8108
747, 30297, 5526.042, 13.8106
748, 30701, 5525.981, 13.8105
749, 30607, 5525.920, 13.8103
750, 29831, 5525.859, 13.8102
751, 29209, 5525.798, 13.8100
752, 29521, 5525.737, 13.8099
753, 30234, 5525.676, 13.8097
754, 30542, 5525.615, 13.8095
755, 30996, 5525.553, 13.8094
756, 32620, 5525.492, 13.8092
757, 34879, 5525.431, 13.8091
758, 36067, 5525.370, 13.8089
759, 35598, 5525.309, 13.8088
760, 34427, 5525.248, 13.8086
761, 33284, 5525.187, 13.8085
762, 32028, 5525.125, 13.8083
763, 30888, 5525.064, 13.8082
764, 30787, 5525.003, 13.8080
765, 31924, 5524.942, 13.8079
766, 33191, 5524.881, 13.8077
767, 33563, 5524.820, 13.8076
768, 33107, 5524.759, 13.8074
769, 32306, 5524.698, 13.8073
770, 31379, 5524.636, 13.8071
771, 30679, 5524.575, 13.8070
772, 30763, 5524.514, 13.8068
773, 31521, 5524.453, 13.8066
774, 31994, 5524.392, 13.8065
775, 31565, 5524.331, 13.8063
776, 30622, 5524.270, 13.8062
777, 29731, 5524.208, 13.8060
778, 28960, 5524.147, 13.8059
779, 28405, 5524.086, 13.8057
780, 28521, 5524.025, 13.8056
781, 29295, 5523.964, 13.8054
782, 29824, 5523.903, 13.8053
783, 29311, 5523.842, 13.8051
784, 27936, 5523.781, 13.8050
785, 26220, 5523.719, 13.8048
786, 24147, 5523.658, 13.8047
787, 21669, 5523.597, 13.8045
788, 19561, 5523.536, 13.8044
789, 18962, 5523.475, 13.8042
790, 20075, 5523.414, 13.8040
791, 21936, 5523.353, 13.8039
792, 23459, 5523.291, 13.8037
793, 24315, 5523.230, 13.8036
794, 24865, 5523.169, 13.8034
795, 25614, 5523.108, 13.8033
796, 26809, 5523.047, 13.8031
797, 28278, 5522.986, 13.8030
798, 29532, 5522.925, 13.8028
799, 30092, 5522.864, 13.8027
800, 29792, 5522.802, 13.8025
801, 28910, 5522.741, 13.8024
802, 28155, 5522.680, 13.8022
803, 28316, 5522.619, 13.8021
804, 29619, 5522.558, 13.8019
805, 31308, 5522.497, 13.8018
806, 32117, 5522.436, 13.8016
807, 31255, 5522.374, 13.8015
808, 28987, 5522.313, 13.8013
809, 26376, 5522.252, 13.8011
810, 24539, 5522.191, 13.8010
811, 23934, 5522.130, 13.8008
812, 24133, 5522.069, 13.8007
813, 24287, 5522.008, 13.8005
814, 23931, 5521.947, 13.8004
815, 23184, 5521.885, 13.8002
816, 22328, 5521.824, 13.8001
817, 21597, 5521.763, 13.7999
818, 21448, 5521.702, 13.7998
819, 22385, 5521.641, 13.7996
820, 24213, 5521.580, 13.7995
821, 26040, 5521.519, 13.7993
822, 27396, 5521.457, 13.7992
823, 28715, 5521.396, 13.7990
824, 30314, 5521.335, 13.7989
825, 31626, 5521.274, 13.7987
826, 32092, 5521.213, 13.7985
827, 32046, 5521.152, 13.7984
828, 31909, 5521.091, 13.7982
829, 31137, 5521.030, 13.7981
830, 29093, 5520.968, 13.7979
831, 26466, 5520.907, 13.7978
832, 24660, 5520.846, 13.7976
833, 23960, 5520.785, 13.7975
834, 23468, 5520.724, 13.7973
835, 22712, 5520.663, 13.7972
836, 22232, 5520.602, 13.7970
837, 22524, 5520.540, 13.7969
838, 23388, 5520.479, 13.7967
839, 24400, 5520.418, 13.7966
840, 25214, 5520.357, 13.7964
841, 25410, 5520.296, 13.7963
842, 24928, 5520.235, 13.7961
843, 24548, 5520.174, 13.7960
844, 25003, 5520.113, 13.7958
845, 25726, 5520.051, 13.7956
846, 25474, 5519.990, 13.7955
847, 24070, 5519.929, 13.7953
848, 22378, 5519.868, 13.7952
849, 20753, 5519.807, 13.7950
850, 18981, 5519.746, 13.7949
851, 17852, 5519.685, 13.7947
852, 19069, 5519.623, 13.7946
853, 22903, 5519.562, 13.7944
854, 27274, 5519.501, 13.7943
855, 30004, 5519.440, 13.7941
856, 30937, 5519.379, 13.7940
857, 31138, 5519.318, 13.7938
858, 31153, 5519.257, 13.7937
859, 30983, 5519.196, 13.7935
860, 30862, 5519.134, 13.7934
861, 30970, 5519.073, 13.7932
862, 30916, 5519.012, 13.7930
863, 30356, 5518.951, 13.7929
864, 29569, 5518.890, 13.7927
865, 28726, 5518.829, 13.7926
866, 27278, 5518.768, 13.7924
867, 24925, 5518.706, 13.7923
868, 22629, 5518.645, 13.7921
869, 21708, 5518.584, 13.7920
870, 22291, 5518.523, 13.7918
871, 23465, 5518.462, 13.7917
872, 24594, 5518.401, 13.7915
873, 25632, 5518.340, 13.7914
874, 26401, 5518.279, 13.7912
875, 26516, 5518.217, 13.7911
876, 26033, 5518.156, 13.7909
877, 25513, 5518.095, 13.7908
878, 25368, 5518.034, 13.7906
879, 25672, 5517.973, 13.7905
880, 26556, 5517.912, 13.7903
881, 28244, 5517.851, 13.7901
882, 30612, 5517.789, 13.7900
883, 33072, 5517.728, 13.7898
884, 34933, 5517.667, 13.7897
885, 35666, 5517.606, 13.7895
886, 34962, 5517.545, 13.7894
887, 32946, 5517.484, 13.7892
888, 30401, 5517.423, 13.7891
889, 28492, 5517.362, 13.7889
890, 28031, 5517.300, 13.7888
891, 28867, 5517.239, 13.7886
892, 29978, 5517.178, 13.7885
893, 30369, 5517.117, 13.7883
894, 30113, 5517.056, 13.7882
895, 30208, 5516.995, 13.7880
896, 31047, 5516.934, 13.7879
897, 31463, 5516.873, 13.7877
898, 30085, 5516.811, 13.7875
899, 27340, 5516.750, 13.7874
900, 25059, 5516.689, 13.7872
901, 24069, 5516.628, 13.7871
902, 23355, 5516.567, 13.7869
903, 21945, 5516.506, 13.7868
904, 20363, 5516.445, 13.7866
905, 19587, 5516.383, 13.7865
906, 19668, 5516.322, 13.7863
907, 20343, 5516.261, 13.7862
908, 22029, 5516.200, 13.7860
909, 24973, 5516.139, 13.7859
910, 28065, 5516.078, 13.7857
911, 29809, 5516.017, 13.7856
912, 30241, 5515.956, 13.7854
913, 30754, 5515.894, 13.7853
914, 32146, 5515.833, 13.7851
915, 33919, 5515.772, 13.7850
916, 35425, 5515.711, 13.7848
917, 36601, 5515.650, 13.7846
918, 37396, 5515.589, 13.7845
919, 37446, 5515.528, 13.7843
920, 36674, 5515.466, 13.7842
921, 35454, 5515.405, 13.7840
922, 33920, 5515.344, 13.7839
923, 31872, 5515.283, 13.7837
924, 29722, 5515.222, 13.7836
925, 28726, 5515.161, 13.7834
926, 29646, 5515.100, 13.7833
927, 31661, 5515.039, 13.7831
928, 33196, 5514.977, 13.7830
929, 33593, 5514.916, 13.7828
930, 33492, 5514.855, 13.7827
931, 33858, 5514.794, 13.7825
932, 35126, 5514.733, 13.7824
933, 37238, 5514.672, 13.7822
934, 39864, 5514.611, 13.7820
935, 42414, 5514.549, 13.7819
936, 44112, 5514.488, 13.7817
937, 44314, 5514.427, 13.7816
938, 42782, 5514.366, 13.7814
939, 39773, 5514.305, 13.7813
940, 36051, 5514.244, 13.7811
941, 32736, 5514.183, 13.7810
942, 30792, 5514.122, 13.7808
943, 30471, 5514.060, 13.7807
944, 31383, 5513.999, 13.7805
945, 33124, 5513.938, 13.7804
946, 35566, 5513.877, 13.7802
947, 38423, 5513.816, 13.7801
948, 40920, 5513.755, 13.7799
949, 42363, 5513.694, 13.7798
950, 42801, 5513.632, 13.7796
951, 42695, 5513.571, 13.7795
952, 41993, 5513.510, 13.7793
953, 40163, 5513.449, 13.7791
954, 37225, 5513.388, 13.7790
955, 34182, 5513.327, 13.7788
956, 32050, 5513.266, 13.7787
957, 30909, 5513.205, 13.7785
958, 30291, 5513.143, 13.7784
959, 30033, 5513.082, 13.7782
960, 30271, 5513.021, 13.7781
961, 30836, 5512.960, 13.7779
962, 31236, 5512.899, 13.7778
963, 31219, 5512.838, 13.7776
964, 30933, 5512.777, 13.7775
965, 30604, 5512.715, 13.7773
966, 30324, 5512.654, 13.7772
967, 30111, 5512.593, 13.7770
968, 30023, 5512.532, 13.7769
969, 30354, 5512.471, 13.7767
970, 31721, 5512.410, 13.7765
971, 34478, 5512.349, 13.7764
972, 37882, 5512.288, 13.7762
973, 40416, 5512.226, 13.7761
974, 41374, 5512.165, 13.7759
975, 41486, 5512.104, 13.7758
976, 41455, 5512.043, 13.7756
977, 40695, 5511.982, 13.7755
978, 38422, 5511.921, 13.7753
979, 35385, 5511.860, 13.7752
980, 33280, 5511.798, 13.7750
981, 32719, 5511.737, 13.7749
982, 32900, 5511.676, 13.7747
983, 33178, 5511.615, 13.7746
984, 33717, 5511.554, 13.7744
985, 34509, 5511.493, 13.7743
986, 34943, 5511.432, 13.7741
987, 34701, 5511.371, 13.7740
988, 34150, 5511.309, 13.7738
989, 33518, 5511.248, 13.7736
990, 32555, 5511.187, 13.7735
991, 31371, 5511.126, 13.7733
992, 30766, 5511.065, 13.7732
993, 31263, 5511.004, 13.7730
994, 32474, 5510.943, 13.7729
995, 33801, 5510.881, 13.7727
996, 35090, 5510.820, 13.7726
997, 36307, 5510.759, 13.7724
998, 37179, 5510.698, 13.7723
999, 37506, 5510.637, 13.7721
1000, 37287, 5510.576, 13.7720
1001, 36413, 5510.515, 13.7718
1002, 34901, 5510.454, 13.7717
1003, 33526, 5510.392, 13.7715
1004, 33326, 5510.331, 13.7714
1005, 34246, 5510.270, 13.7712
1006, 35113, 5510.209, 13.7710
1007, 35269, 5510.148, 13.7709
1008, 35261, 5510.087, 13.7707
1009, 35579, 5510.026, 13.7706
1010, 35693, 5509.964, 13.7704
1011, 34994, 5509.903, 13.7703
1012, 33800, 5509.842, 13.7701
1013, 32747, 5509.781, 13.7700
1014, 31964, 5509.720, 13.7698
1015, 31488, 5509.659, 13.7697
1016, 31776, 5509.598, 13.7695
1017, 33015, 5509.537, 13.7694
1018, 34457, 5509.475, 13.7692
1019, 35108, 5509.414, 13.7691
1020, 34677, 5509.353, 13.7689
1021, 33441, 5509.292, 13.7688
1022, 31768, 5509.231, 13.7686
1023, 30253, 5509.170, 13.7684
1024, 29581, 5509.109, 13.7683
1025, 29689, 5509.047, 13.7681
1026, 29770, 5508.986, 13.7680
1027, 29652, 5508.925, 13.7678
1028, 30245, 5508.864, 13.7677
1029, 31915, 5508.803, 13.7675
1030, 33430, 5508.742, 13.7674
1031, 33594, 5508.681, 13.7672
1032, 33147, 5508.620, 13.7671
1033, 33770, 5508.558, 13.7669
1034, 35757, 5508.497, 13.7668
1035, 37943, 5508.436, 13.7666
1036, 39545, 5508.375, 13.7665
1037, 40769, 5508.314, 13.7663
1038, 41680, 5508.253, 13.7662
1039, 41768, 5508.192, 13.7660
1040, 40823, 5508.130, 13.7659
1041, 39283, 5508.069, 13.7657
1042, 37552, 5508.008, 13.7655
1043, 35775, 5507.947, 13.7654
1044, 34308, 5507.886, 13.7652
1045, 33628, 5507.825, 13.7651
1046, 33602, 5507.764, 13.7649
1047, 33579, 5507.703, 13.7648
1048, 33369, 5507.641, 13.7646
1049, 33461, 5507.580, 13.7645
1050, 34204, 5507.519, 13.7643
1051, 35336, 5507.458, 13.7642
1052, 36433, 5507.397, 13.7640
1053, 37242, 5507.336, 13.7639
1054, 37531, 5507.275, 13.7637
1055, 37240, 5507.213, 13.7636
1056, 36942, 5507.152, 13.7634
1057, 37487, 5507.091, 13.7633
1058, 38963, 5507.030, 13.7631
1059, 40454, 5506.969, 13.7629
1060, 41076, 5506.908, 13.7628
1061, 40900, 5506.847, 13.7626
1062, 40663, 5506.786, 13.7625
1063, 40882, 5506.724, 13.7623
1064, 41440, 5506.663, 13.7622
1065, 41859, 5506.602, 13.7620
1066, 41770, 5506.541, 13.7619
1067, 41143, 5506.480, 13.7617
1068, 40065, 5506.419, 13.7616
1069, 38446, 5506.358, 13.7614
1070, 36274, 5506.297, 13.7613
1071, 34156, 5506.235, 13.7611
1072, 33010, 5506.174, 13.7610
1073, 32923, 5506.113, 13.7608
1074, 32864, 5506.052, 13.7607
1075, 32028, 5505.991, 13.7605
1076, 30966, 5505.930, 13.7604
1077, 30717, 5505.869, 13.7602
1078, 31354, 5505.807, 13.7600
1079, 32181, 5505.746, 13.7599
1080, 33105, 5505.685, 13.7597
1081, 34731, 5505.624, 13.7596
1082, 37070, 5505.563, 13.7594
1083, 39072, 5505.502, 13.7593
1084, 39755, 5505.441, 13.7591
1085, 39150, 5505.380, 13.7590
1086, 37871, 5505.318, 13.7588
1087, 36356, 5505.257, 13.7587
1088, 34882, 5505.196, 13.7585
1089, 33863, 5505.135, 13.7584
1090, 33625, 5505.074, 13.7582
1091, 34072, 5505.013, 13.7581
1092, 34814, 5504.952, 13.7579
1093, 35551, 5504.890, 13.7578
1094, 36272, 5504.829, 13.7576
1095, 37210, 5504.768, 13.7574
1096, 38598, 5504.707, 13.7573
1097, 40290, 5504.646, 13.7571
1098, 41627, 5504.585, 13.7570
1099, 41966, 5504.524, 13.7568
1100, 41357, 5504.463, 13.7567
1101, 40507, 5504.401, 13.7565
1102, 40048, 5504.340, 13.7564
1103, 40082, 5504.279, 13.7562
1104, 40444, 5504.218, 13.7561
1105, 41038, 5504.157, 13.7559
1106, 41673, 5504.096, 13.7558
1107, 41781, 5504.035, 13.7556
1108, 40661, 5503.973, 13.7555
1109, 38217, 5503.912, 13.7553
1110, 35374, 5503.851, 13.7552
1111, 33435, 5503.790, 13.7550
1112, 32892, 5503.729, 13.7549
1113, 33070, 5503.668, 13.7547
1114, 33103, 5503.607, 13.7545
1115, 32993, 5503.546, 13.7544
1116, 33330, 5503.484, 13.7542
1117, 34258, 5503.423, 13.7541
1118, 35272, 5503.362, 13.7539
1119, 35920, 5503.301, 13.7538
1120, 36169, 5503.240, 13.7536
1121, 36205, 5503.179, 13.7535
1122, 36493, 5503.118, 13.7533
1123, 37833, 5503.056, 13.7532
1124, 40398, 5502.995, 13.7530
1125, 42796, 5502.934, 13.7529
1126, 43158, 5502.873, 13.7527
1127, 41478, 5502.812, 13.7526
1128, 39686, 5502.751, 13.7524
1129, 38969, 5502.690, 13.7523
1130, 38325, 5502.629, 13.7521
1131, 36586, 5502.567, 13.7519
1132, 34603, 5502.506, 13.7518
1133, 34044, 5502.445, 13.7516
1134, 34850, 5502.384, 13.7515
1135, 35391, 5502.323, 13.7513
1136, 34805, 5502.262, 13.7512
1137, 33781, 5502.201, 13.7510
1138, 33145, 5502.139, 13.7509
1139, 32995, 5502.078, 13.7507
1140, 33360, 5502.017, 13.7506
1141, 34497, 5501.956, 13.7504
1142, 36161, 5501.895, 13.7503
1143, 37442, 5501.834, 13.7501
1144, 37810, 5501.773, 13.7500
1145, 37675, 5501.712, 13.7498
1146, 37633, 5501.650, 13.7497
1147, 37618, 5501.589, 13.7495
1148, 37194, 5501.528, 13.7494
1149, 36344, 5501.467, 13.7492
1150, 35614, 5501.406, 13.7490
1151, 35567, 5501.345, 13.7489
1152, 36116, 5501.284, 13.7487
1153, 36427, 5501.222, 13.7486
1154, 35714, 5501.161, 13.7484
1155, 34234, 5501.100, 13.7483
1156, 33144, 5501.039, 13.7481
1157, 33227, 5500.978, 13.7480
1158, 34190, 5500.917, 13.7478
1159, 35373, 5500.856, 13.7477
1160, 36407, 5500.795, 13.7475
1161, 36858, 5500.733, 13.7474
1162, 36210, 5500.672, 13.7472
1163, 34921, 5500.611, 13.7471
1164, 34581, 5500.550, 13.7469
1165, 35977, 5500.489, 13.7468
1166, 37719, 5500.428, 13.7466
1167, 37983, 5500.367, 13.7464
1168, 36910, 5500.305, 13.7463
1169, 35933, 5500.244, 13.7461
1170, 35321, 5500.183, 13.7460
1171, 34205, 5500.122, 13.7458
1172, 32866, 5500.061, 13.7457
1173, 33003, 5500.000, 13.7455
1174, 35238, 5499.939, 13.7454
1175, 38000, 5499.878, 13.7452
1176, 39710, 5499.816, 13.7451
1177, 40646, 5499.755, 13.7449
1178, 41699, 5499.694, 13.7448
1179, 42392, 5499.633, 13.7446
1180, 41465, 5499.572, 13.7445
1181, 38887, 5499.511, 13.7443
1182, 36149, 5499.450, 13.7442
1183, 34694, 5499.388, 13.7440
1184, 34805, 5499.327, 13.7439
1185, 36000, 5499.266, 13.7437
1186, 37815, 5499.205, 13.7435
1187, 39963, 5499.144, 13.7434
1188, 41960, 5499.083, 13.7432
1189, 42941, 5499.022, 13.7431
1190, 42216, 5498.961, 13.7429
1191, 40198, 5498.899, 13.7428
1192, 38391, 5498.838, 13.7426
1193, 37950, 5498.777, 13.7425
1194, 38465, 5498.716, 13.7423
1195, 38745, 5498.655, 13.7422
1196, 38471, 5498.594, 13.7420
1197, 38293, 5498.533, 13.7419
1198, 38483, 5498.471, 13.7417
1199, 38577, 5498.410, 13.7416
1200, 38440, 5498.349, 13.7414
1201, 38588, 5498.288, 13.7413
1202, 39095, 5498.227, 13.7411
1203, 39174, 5498.166, 13.7409
1204, 38339, 5498.105, 13.7408
1205, 37218, 5498.044, 13.7406
1206, 36632, 5497.982, 13.7405
1207, 36524, 5497.921, 13.7403
1208, 36310, 5497.860, 13.7402
1209, 35726, 5497.799, 13.7400
1210, 34863, 5497.738, 13.7399
1211, 33869, 5497.677, 13.7397
1212, 33098, 5497.616, 13.7396
1213, 33017, 5497.554, 13.7394
1214, 33592, 5497.493, 13.7393
1215, 34284, 5497.432, 13.7391
1216, 34970, 5497.371, 13.7390
1217, 36112, 5497.310, 13.7388
1218, 37610, 5497.249, 13.7387
1219, 38316, 5497.188, 13.7385
1220, 37497, 5497.127, 13.7384
1221, 36076, 5497.065, 13.7382
1222, 35482, 5497.004, 13.7380
1223, 35704, 5496.943, 13.7379
1224, 35534, 5496.882, 13.7377
1225, 34545, 5496.821, 13.7376
1226, 33813, 5496.760, 13.7374
1227, 34551, 5496.699, 13.7373
1228, 36747, 5496.637, 13.7371
1229, 39312, 5496.576, 13.7370
1230, 41013, 5496.515, 13.7368
1231, 41189, 5496.454, 13.7367
1232, 40108, 5496.393, 13.7365
1233, 38867, 5496.332, 13.7364
1234, 38545, 5496.271, 13.7362
1235, 39199, 5496.210, 13.7361
1236, 39954, 5496.148, 13.7359
1237, 40091, 5496.087, 13.7358
1238, 39752, 5496.026, 13.7356
1239, 39485, 5495.965, 13.7354
1240, 39441, 5495.904, 13.7353
1241, 39251, 5495.843, 13.7351
1242, 38513, 5495.782, 13.7350
1243, 37240, 5495.720, 13.7348
1244, 35961, 5495.659, 13.7347
1245, 35535, 5495.598, 13.7345
1246, 36727, 5495.537, 13.7344
1247, 39630, 5495.476, 13.7342
1248, 43302, 5495.415, 13.7341
1249, 46149, 5495.354, 13.7339
1250, 46991, 5495.293, 13.7338
1251, 45946, 5495.231, 13.7336
1252, 44175, 5495.170, 13.7335
1253, 42611, 5495.109, 13.7333
1254, 41141, 5495.048, 13.7332
1255, 39210, 5494.987, 13.7330
1256, 37025, 5494.926, 13.7329
1257, 35625, 5494.865, 13.7327
1258, 35740, 5494.804, 13.7325
1259, 37050, 5494.742, 13.7324
1260, 38765, 5494.681, 13.7322
1261, 40531, 5494.620, 13.7321
1262, 42364, 5494.559, 13.7319
1263, 43940, 5494.498, 13.7318
1264, 44471, 5494.437, 13.7316
1265, 43477, 5494.376, 13.7315
1266, 41498, 5494.314, 13.7313
1267, 39828, 5494.253, 13.7312
1268, 39518, 5494.192, 13.7310
1269, 40536, 5494.131, 13.7309
1270, 41856, 5494.070, 13.7307
1271, 42361, 5494.009, 13.7306
1272, 41789, 5493.948, 13.7304
1273, 40985, 5493.887, 13.7303
1274, 41236, 5493.825, 13.7301
1275, 43142, 5493.764, 13.7299
1276, 45846, 5493.703, 13.7298
1277, 47535, 5493.642, 13.7296
1278, 47122, 5493.581, 13.7295
1279, 45482, 5493.520, 13.7293
1280, 44553, 5493.459, 13.7292
1281, 45127, 5493.397, 13.7290
1282, 46082, 5493.336, 13.7289
1283, 46055, 5493.275, 13.7287
1284, 45218, 5493.214, 13.7286
1285, 44721, 5493.153, 13.7284
1286, 44862, 5493.092, 13.7283
1287, 44645, 5493.031, 13.7281
1288, 43060, 5492.970, 13.7280
1289, 40139, 5492.908, 13.7278
1290, 36760, 5492.847, 13.7277
1291, 34014, 5492.786, 13.7275
1292, 32767, 5492.725, 13.7274
1293, 33219, 5492.664, 13.7272
1294, 34650, 5492.603, 13.7270
1295, 35960, 5492.542, 13.7269
1296, 36584, 5492.480, 13.7267
1297, 36660, 5492.419, 13.7266
1298, 36531, 5492.358, 13.7264
1299, 36505, 5492.297, 13.7263
1300, 36923, 5492.236, 13.7261
1301, 37817, 5492.175, 13.7260
1302, 38562, 5492.114, 13.7258
1303, 38403, 5492.053, 13.7257
1304, 37318, 5491.991, 13.7255
1305, 35818, 5491.930, 13.7254
1306, 34095, 5491.869, 13.7252
1307, 32142, 5491.808, 13.7251
1308, 30669, 5491.747, 13.7249
1309, 30869, 5491.686, 13.7248
1310, 32957, 5491.625, 13.7246
1311, 35740, 5491.563, 13.7244
1312, 38048, 5491.502, 13.7243
1313, 39889, 5491.441, 13.7241
1314, 41777, 5491.380, 13.7240
1315, 43612, 5491.319, 13.7238
1316, 44900, 5491.258, 13.7237
1317, 45572, 5491.197, 13.7235
1318, 45920, 5491.136, 13.7234
1319, 46043, 5491.074, 13.7232
1320, 45914, 5491.013, 13.7231
1321, 45740, 5490.952, 13.7229
1322, 45752, 5490.891, 13.7228
1323, 45732, 5490.830, 13.7226
1324, 45241, 5490.769, 13.7225
1325, 44215, 5490.708, 13.7223
1326, 42981, 5490.646, 13.7222
1327, 41754, 5490.585, 13.7220
1328, 40453, 5490.524, 13.7219
1329, 39003, 5490.463, 13.7217
1330, 37571, 5490.402, 13.7215
1331, 36469, 5490.341, 13.7214
1332, 35906, 5490.280, 13.7212
1333, 35710, 5490.219, 13.7211
1334, 35332, 5490.157, 13.7209
1335, 34357, 5490.096, 13.7208
1336, 33127, 5490.035, 13.7206
1337, 32515, 5489.974, 13.7205
1338, 32897, 5489.913, 13.7203
1339, 33621, 5489.852, 13.7202
1340, 33769, 5489.791, 13.7200
1341, 33185, 5489.729, 13.7199
1342, 32500, 5489.668, 13.7197
1343, 32353, 5489.607, 13.7196
1344, 32935, 5489.546, 13.7194
1345, 34234, 5489.485, 13.7193
1346, 36293, 5489.424, 13.7191
1347, 39075, 5489.363, 13.7189
1348, 42193, 5489.302, 13.7188
1349, 44947, 5489.240, 13.7186
1350, 46729, 5489.179, 13.7185
1351, 47449, 5489.118, 13.7183
1352, 47519, 5489.057, 13.7182
1353, 47350, 5488.996, 13.7180
1354, 46953, 5488.935, 13.7179
1355, 46079, 5488.874, 13.7177
1356, 44626, 5488.812, 13.7176
1357, 42782, 5488.751, 13.7174
1358, 41016, 5488.690, 13.7173
1359, 40075, 5488.629, 13.7171
1360, 40746, 5488.568, 13.7170
1361, 43169, 5488.507, 13.7168
1362, 46414, 5488.446, 13.7167
1363, 49028, 5488.385, 13.7165
1364, 50003, 5488.323, 13.7164
1365, 49142, 5488.262, 13.7162
1366, 46813, 5488.201, 13.7160
1367, 43750, 5488.140, 13.7159
1368, 40898, 5488.079, 13.7157
1369, 38926, 5488.018, 13.7156
1370, 37911, 5487.957, 13.7154
1371, 37708, 5487.895, 13.7153
1372, 38352, 5487.834, 13.7151
1373, 39734, 5487.773, 13.7150
1374, 41242, 5487.712, 13.7148
1375, 42366, 5487.651, 13.7147
1376, 43487, 5487.590, 13.7145
1377, 45303, 5487.529, 13.7144
1378, 47576, 5487.468, 13.7142
1379, 49191, 5487.406, 13.7141
1380, 49545, 5487.345, 13.7139
1381, 49178, 5487.284, 13.7138
1382, 48874, 5487.223, 13.7136
1383, 48785, 5487.162, 13.7134
1384, 48709, 5487.101, 13.7133
1385, 48681, 5487.040, 13.7131
1386, 48906, 5486.978, 13.7130
1387, 49387, 5486.917, 13.7128
1388, 49750, 5486.856, 13.7127
1389, 49260, 5486.795, 13.7125
1390, 47211, 5486.734, 13.7124
1391, 43833, 5486.673, 13.7122
1392, 40679, 5486.612, 13.7121
1393, 39423, 5486.551, 13.7119
1394, 40167, 5486.489, 13.7118
1395, 41454, 5486.428, 13.7116
1396, 41924, 5486.367, 13.7115
1397, 41392, 5486.306, 13.7113
1398, 40321, 5486.245, 13.7112
1399, 39066, 5486.184, 13.7110
1400, 37831, 5486.123, 13.7109
1401, 36697, 5486.061, 13.7107
1402, 35542, 5486.000, 13.7105
1403, 34423, 5485.939, 13.7104
1404, 34064, 5485.878, 13.7102
1405, 35290, 5485.817, 13.7101
1406, 37965, 5485.756, 13.7099
1407, 41103, 5485.695, 13.7098
1408, 44038, 5485.634, 13.7096
1409, 46647, 5485.572, 13.7095
1410, 48474, 5485.511, 13.7093
1411, 48750, 5485.450, 13.7092
1412, 47626, 5485.389, 13.7090
1413, 46412, 5485.328, 13.7089
1414, 46175, 5485.267, 13.7087
1415, 46880, 5485.206, 13.7086
1416, 48222, 5485.144, 13.7084
1417, 50269, 5485.083, 13.7083
1418, 52803, 5485.022, 13.7081
1419, 54915, 5484.961, 13.7079
1420, 55976, 5484.900, 13.7078
1421, 56315, 5484.839, 13.7076
1422, 56377, 5484.778, 13.7075
1423, 55957, 5484.717, 13.7073
1424, 54841, 5484.655, 13.7072
1425, 53493, 5484.594, 13.7070
1426, 52450, 5484.533, 13.7069
1427, 51589, 5484.472, 13.7067
1428, 50519, 5484.411, 13.7066
1429, 49196, 5484.350, 13.7064
1430, 47704, 5484.289, 13.7063
1431, 46119, 5484.228, 13.7061
1432, 44943, 5484.166, 13.7060
1433, 44887, 5484.105, 13.7058
1434, 45723, 5484.044, 13.7057
1435, 46202, 5483.983, 13.7055
1436, 45611, 5483.922, 13.7054
1437, 44511, 5483.861, 13.7052
1438, 43432, 5483.800, 13.7050
1439, 42006, 5483.738, 13.7049
1440, 40239, 5483.677, 13.7047
1441, 39469, 5483.616, 13.7046
1442, 40813, 5483.555, 13.7044
1443, 43461, 5483.494, 13.7043
1444, 45677, 5483.433, 13.7041
1445, 46810, 5483.372, 13.7040
1446, 47221, 5483.311, 13.7038
1447, 47036, 5483.249, 13.7037
1448, 46342, 5483.188, 13.7035
1449, 45957, 5483.127, 13.7034
1450, 46501, 5483.066, 13.7032
1451, 47047, 5483.005, 13.7031
1452, 46116, 5482.944, 13.7029
1453, 43753, 5482.883, 13.7028
1454, 41423, 5482.821, 13.7026
1455, 40133, 5482.760, 13.7024
1456, 40044, 5482.699, 13.7023
1457, 41493, 5482.638, 13.7021
1458, 44721, 5482.577, 13.7020
1459, 48555, 5482.516, 13.7018
1460, 50998, 5482.455, 13.7017
1461, 51395, 5482.394, 13.7015
1462, 50715, 5482.332, 13.7014
1463, 49633, 5482.271, 13.7012
1464, 47907, 5482.210, 13.7011
1465, 45974, 5482.149, 13.7009
1466, 45347, 5482.088, 13.7008
1467, 46552, 5482.027, 13.7006
1468, 48014, 5481.966, 13.7005
1469, 48026, 5481.904, 13.7003
1470, 46815, 5481.843, 13.7002
1471, 45773, 5481.782, 13.7000
1472, 45587, 5481.721, 13.6999
1473, 46079, 5481.660, 13.6997
1474, 47046, 5481.599, 13.6995
1475, 48072, 5481.538, 13.6994
1476, 48193, 5481.477, 13.6992
1477, 46928, 5481.415, 13.6991
1478, 45357, 5481.354, 13.6989
1479, 45038, 5481.293, 13.6988
1480, 45892, 5481.232, 13.6986
1481, 46231, 5481.171, 13.6985
1482, 45082, 5481.110, 13.6983
1483, 43566, 5481.049, 13.6982
1484, 43443, 5480.987, 13.6980
1485, 44817, 5480.926, 13.6979
1486, 45976, 5480.865, 13.6977
1487, 45527, 5480.804, 13.6976
1488, 44074, 5480.743, 13.6974
1489, 43412, 5480.682, 13.6973
1490, 44264, 5480.621, 13.6971
1491, 45516, 5480.560, 13.6969
1492, 45870, 5480.498, 13.6968
1493, 45608, 5480.437, 13.6966
1494, 45964, 5480.376, 13.6965
1495, 47149, 5480.315, 13.6963
1496, 47966, 5480.254, 13.6962
1497, 47496, 5480.193, 13.6960
1498, 46308, 5480.132, 13.6959
1499, 45605, 5480.070, 13.6957
1500, 45793, 5480.009, 13.6956
1501, 46314, 5479.948, 13.6954
1502, 46457, 5479.887, 13.6953
1503, 45874, 5479.826, 13.6951
1504, 44620, 5479.765, 13.6950
1505, 43115, 5479.704, 13.6948
1506, 41865, 5479.643, 13.6947
1507, 40922, 5479.581, 13.6945
1508, 39779, 5479.520, 13.6944
1509, 38092, 5479.459, 13.6942
1510, 36365, 5479.398, 13.6940
1511, 35581, 5479.337, 13.6939
1512, 36177, 5479.276, 13.6937
1513, 37610, 5479.215, 13.6936
1514, 38876, 5479.153, 13.6934
1515, 39393, 5479.092, 13.6933
1516, 39303, 5479.031, 13.6931
1517, 39031, 5478.970, 13.6930
1518, 38680, 5478.909, 13.6928
1519, 38034, 5478.848, 13.6927
1520, 37130, 5478.787, 13.6925
1521, 36472, 5478.726, 13.6924
1522, 36430, 5478.664, 13.6922
1523, 36732, 5478.603, 13.6921
1524, 36863, 5478.542, 13.6919
1525, 36795, 5478.481, 13.6918
1526, 36973, 5478.420, 13.6916
1527, 37774, 5478.359, 13.6914
1528, 39313, 5478.298, 13.6913
1529, 41602, 5478.236, 13.6911
1530, 44437, 5478.175, 13.6910
1531, 47269, 5478.114, 13.6908
1532, 49566, 5478.053, 13.6907
1533, 51168, 5477.992, 13.6905
1534, 51955, 5477.931, 13.6904
1535, 51561, 5477.870, 13.6902
1536, 50010, 5477.809, 13.6901
1537, 48281, 5477.747, 13.6899
1538, 47453, 5477.686, 13.6898
1539, 47390, 5477.625, 13.6896
1540, 47028, 5477.564, 13.6895
1541, 45813, 5477.503, 13.6893
1542, 44080, 5477.442, 13.6892
1543, 42197, 5477.381, 13.6890
1544, 40354, 5477.319, 13.6889
1545, 39263, 5477.258, 13.6887
1546, 39859, 5477.197, 13.6885
1547, 41902, 5477.136, 13.6884
1548, 43834, 5477.075, 13.6882
1549, 44520, 5477.014, 13.6881
1550, 44278, 5476.953, 13.6879
1551, 43818, 5476.892, 13.6878
1552, 43117, 5476.830, 13.6876
1553, 42013, 5476.769, 13.6875
1554, 41043, 5476.708, 13.6873
1555, 40848, 5476.647, 13.6872
1556, 41362, 5476.586, 13.6870
1557, 42244, 5476.525, 13.6869
1558, 43474, 5476.464, 13.6867
1559, 44677, 5476.402, 13.6866
1560, 44586, 5476.341, 13.6864
1561, 42289, 5476.280, 13.6863
1562, 38712, 5476.219, 13.6861
1563, 35892, 5476.158, 13.6859
1564, 35010, 5476.097, 13.6858
1565, 35931, 5476.036, 13.6856
1566, 38313, 5475.975, 13.6855
1567, 41937, 5475.913, 13.6853
1568, 45886, 5475.852, 13.6852
1569, 48563, 5475.791, 13.6850
1570, 49008, 5475.730, 13.6849
1571, 47658, 5475.669, 13.6847
1572, 45612, 5475.608, 13.6846
1573, 43726, 5475.547, 13.6844
1574, 42584, 5475.485, 13.6843
1575, 42568, 5475.424, 13.6841
1576, 43497, 5475.363, 13.6840
1577, 44569, 5475.302, 13.6838
1578, 45034, 5475.241, 13.6837
1579, 44704, 5475.180, 13.6835
1580, 43795, 5475.119, 13.6833
1581, 42770, 5475.058, 13.6832
1582, 42411, 5474.996, 13.6830
1583, 43397, 5474.935, 13.6829
1584, 45322, 5474.874, 13.6827
1585, 46595, 5474.813, 13.6826
1586, 45812, 5474.752, 13.6824
1587, 43159, 5474.691, 13.6823
1588, 40211, 5474.630, 13.6821
1589, 38532, 5474.568, 13.6820
1590, 38701, 5474.507, 13.6818
1591, 40406, 5474.446, 13.6817
1592, 43014, 5474.385, 13.6815
1593, 45986, 5474.324, 13.6814
1594, 49006, 5474.263, 13.6812
1595, 51864, 5474.202, 13.6811
1596, 54224, 5474.141, 13.6809
1597, 55563, 5474.079, 13.6808
1598, 55434, 5474.018, 13.6806
1599, 53847, 5473.957, 13.6804
1600, 51453, 5473.896, 13.6803
1601, 49383, 5473.835, 13.6801
1602, 48672, 5473.774, 13.6800
1603, 49524, 5473.713, 13.6798
1604, 51203, 5473.651, 13.6797
1605, 52809, 5473.590, 13.6795
1606, 54098, 5473.529, 13.6794
1607, 55223, 5473.468, 13.6792
1608, 55876, 5473.407, 13.6791
1609, 55299, 5473.346, 13.6789
1610, 53260, 5473.285, 13.6788
1611, 50498, 5473.224, 13.6786
1612, 47920, 5473.162, 13.6785
1613, 45855, 5473.101, 13.6783
1614, 44379, 5473.040, 13.6782
1615, 43859, 5472.979, 13.6780
1616, 44541, 5472.918, 13.6778
1617, 45873, 5472.857, 13.6777
1618, 46880, 5472.796, 13.6775
1619, 47206, 5472.735, 13.6774
1620, 47221, 5472.673, 13.6772
1621, 47118, 5472.612, 13.6771
1622, 46492, 5472.551, 13.6769
1623, 45103, 5472.490, 13.6768
1624, 43625, 5472.429, 13.6766
1625, 43207, 5472.368, 13.6765
1626, 44331, 5472.307, 13.6763
1627, 46267, 5472.245, 13.6762
1628, 47668, 5472.184, 13.6760
1629, 47710, 5472.123, 13.6759
1630, 46746, 5472.062, 13.6757
1631, 45827, 5472.001, 13.6756
1632, 45515, 5471.940, 13.6754
1633, 45341, 5471.879, 13.6753
1634, 44730, 5471.818, 13.6751
1635, 44234, 5471.756, 13.6749
1636, 45232, 5471.695, 13.6748
1637, 48204, 5471.634, 13.6746
1638, 51845, 5471.573, 13.6745
1639, 54285, 5471.512, 13.6743
1640, 54856, 5471.451, 13.6742
1641, 54266, 5471.390, 13.6740
1642, 53293, 5471.328, 13.6739
1643, 51988, 5471.267, 13.6737
1644, 50243, 5471.206, 13.6736
1645, 48572, 5471.145, 13.6734
1646, 47875, 5471.084, 13.6733
1647, 48477, 5471.023, 13.6731
1648, 49649, 5470.962, 13.6730
1649, 50253, 5470.901, 13.6728
1650, 49855, 5470.839, 13.6727
1651, 49148, 5470.778, 13.6725
1652, 49095, 5470.717, 13.6723
1653, 49681, 5470.656, 13.6722
1654, 49763, 5470.595, 13.6720
1655, 48379, 5470.534, 13.6719
1656, 45981, 5470.473, 13.6717
1657, 44115, 5470.411, 13.6716
1658, 43877, 5470.350, 13.6714
1659, 45004, 5470.289, 13.6713
1660, 46366, 5470.228, 13.6711
1661, 47014, 5470.167, 13.6710
1662, 46604, 5470.106, 13.6708
1663, 45217, 5470.045, 13.6707
1664, 43227, 5469.984, 13.6705
1665, 41383, 5469.922, 13.6704
1666, 40614, 5469.861, 13.6702
1667, 41339, 5469.800, 13.6701
1668, 42921, 5469.739, 13.6699
1669, 44104, 5469.678, 13.6698
1670, 44237, 5469.617, 13.6696
1671, 43915, 5469.556, 13.6694
1672, 44109, 5469.494, 13.6693
1673, 44836, 5469.433, 13.6691
1674, 45209, 5469.372, 13.6690
1675, 44837, 5469.311, 13.6688
1676, 44489, 5469.250, 13.6687
1677, 44975, 5469.189, 13.6685
1678, 45919, 5469.128, 13.6684
1679, 46313, 5469.067, 13.6682
1680, 45926, 5469.005, 13.6681
1681, 45404, 5468.944, 13.6679
1682, 45129, 5468.883, 13.6678
1683, 44835, 5468.822, 13.6676
1684, 44515, 5468.761, 13.6675
1685, 44807, 5468.700, 13.6673
1686, 45982, 5468.639, 13.6672
1687, 47182, 5468.577, 13.6670
1688, 47366, 5468.516, 13.6668
1689, 46731, 5468.455, 13.6667
1690, 46424, 5468.394, 13.6665
1691, 46877, 5468.333, 13.6664
1692, 47064, 5468.272, 13.6662
1693, 45784, 5468.211, 13.6661
1694, 43253, 5468.150, 13.6659
1695, 41025, 5468.088, 13.6658
1696, 40343, 5468.027, 13.6656
1697, 40963, 5467.966, 13.6655
1698, 41665, 5467.905, 13.6653
1699, 41667, 5467.844, 13.6652
1700, 41196, 5467.783, 13.6650
1701, 40851, 5467.722, 13.6649
1702, 40881, 5467.660, 13.6647
1703, 41233, 5467.599, 13.6646
1704, 41919, 5467.538, 13.6644
1705, 42968, 5467.477, 13.6643
1706, 44095, 5467.416, 13.6641
1707, 44780, 5467.355, 13.6639
1708, 44746, 5467.294, 13.6638
1709, 44236, 5467.233, 13.6636
1710, 43858, 5467.171, 13.6635
1711, 44066, 5467.110, 13.6633
1712, 44577, 5467.049, 13.6632
1713, 44268, 5466.988, 13.6630
1714, 42164, 5466.927, 13.6629
1715, 38750, 5466.866, 13.6627
1716, 35878, 5466.805, 13.6626
1717, 34915, 5466.743, 13.6624
1718, 35415, 5466.682, 13.6623
1719, 36141, 5466.621, 13.6621
1720, 36919, 5466.560, 13.6620
1721, 38649, 5466.499, 13.6618
1722, 41663, 5466.438, 13.6617
1723, 45034, 5466.377, 13.6615
1724, 47726, 5466.316, 13.6613
1725, 49677, 5466.254, 13.6612
1726, 51384, 5466.193, 13.6610
1727, 52869, 5466.132, 13.6609
1728, 53441, 5466.071, 13.6607
1729, 52267, 5466.010, 13.6606
1730, 49132, 5465.949, 13.6604
1731, 44940, 5465.888, 13.6603
1732, 41364, 5465.826, 13.6601
1733, 39677, 5465.765, 13.6600
1734, 39970, 5465.704, 13.6598
1735, 41698, 5465.643, 13.6597
1736, 44462, 5465.582, 13.6595
1737, 47562, 5465.521, 13.6594
1738, 49555, 5465.460, 13.6592
1739, 49592, 5465.399, 13.6591
1740, 49052, 5465.337, 13.6589
1741, 50235, 5465.276, 13.6588
1742, 53168, 5465.215, 13.6586
1743, 55273, 5465.154, 13.6584
1744, 54769, 5465.093, 13.6583
1745, 52899, 5465.032, 13.6581
1746, 51724, 5464.971, 13.6580
1747, 51185, 5464.909, 13.6578
1748, 49894, 5464.848, 13.6577
1749, 47897, 5464.787, 13.6575
1750, 46836, 5464.726, 13.6574
1751, 47620, 5464.665, 13.6572
1752, 49418, 5464.604, 13.6571
1753, 51020, 5464.543, 13.6569
1754, 51884, 5464.482, 13.6568
1755, 51794, 5464.420, 13.6566
1756, 50697, 5464.359, 13.6565
1757, 49343, 5464.298, 13.6563
1758, 49153, 5464.237, 13.6562
1759, 50859, 5464.176, 13.6560
1760, 53626, 5464.115, 13.6558
1761, 55757, 5464.054, 13.6557
1762, 55981, 5463.992, 13.6555
1763, 54211, 5463.931, 13.6554
1764, 51602, 5463.870, 13.6552
1765, 49828, 5463.809, 13.6551
1766, 49636, 5463.748, 13.6549
1767, 50041, 5463.687, 13.6548
1768, 49443, 5463.626, 13.6546
1769, 47518, 5463.565, 13.6545
1770, 45458, 5463.503, 13.6543
1771, 44471, 5463.442, 13.6542
1772, 44734, 5463.381, 13.6540
1773, 45867, 5463.320, 13.6539
1774, 47635, 5463.259, 13.6537
1775, 49928, 5463.198, 13.6536
1776, 52588, 5463.137, 13.6534
1777, 55435, 5463.075, 13.6533
1778, 58058, 5463.014, 13.6531
1779, 59584, 5462.953, 13.6529
1780, 59296, 5462.892, 13.6528
1781, 57619, 5462.831, 13.6526
1782, 55801, 5462.770, 13.6525
1783, 54404, 5462.709, 13.6523
1784, 52779, 5462.648, 13.6522
1785, 50346, 5462.586, 13.6520
1786, 47668, 5462.525, 13.6519
1787, 45712, 5462.464, 13.6517
1788, 44612, 5462.403, 13.6516
1789, 43873, 5462.342, 13.6514
1790, 43469, 5462.281, 13.6513
1791, 43948, 5462.220, 13.6511
1792, 45365, 5462.158, 13.6510
1793, 46740, 5462.097, 13.6508
1794, 47042, 5462.036, 13.6507
1795, 46512, 5461.975, 13.6505
1796, 46546, 5461.914, 13.6503
1797, 47996, 5461.853, 13.6502
1798, 49885, 5461.792, 13.6500
1799, 50297, 5461.731, 13.6499
1800, 48667, 5461.669, 13.6497
1801, 46598, 5461.608, 13.6496
1802, 46038, 5461.547, 13.6494
1803, 47114, 5461.486, 13.6493
1804, 48338, 5461.425, 13.6491
1805, 48513, 5461.364, 13.6490
1806, 47611, 5461.303, 13.6488
1807, 46085, 5461.242, 13.6487
1808, 44453, 5461.180, 13.6485
1809, 43722, 5461.119, 13.6484
1810, 45030, 5461.058, 13.6482
1811, 48218, 5460.997, 13.6481
1812, 51450, 5460.936, 13.6479
1813, 52916, 5460.875, 13.6478
1814, 52500, 5460.814, 13.6476
1815, 51262, 5460.752, 13.6474
1816, 49915, 5460.691, 13.6473
1817, 48546, 5460.630, 13.6471
1818, 47359, 5460.569, 13.6470
1819, 46677, 5460.508, 13.6468
1820, 46254, 5460.447, 13.6467
1821, 45490, 5460.386, 13.6465
1822, 44522, 5460.325, 13.6464
1823, 44349, 5460.263, 13.6462
1824, 45497, 5460.202, 13.6461
1825, 47134, 5460.141, 13.6459
1826, 48042, 5460.080, 13.6458
1827, 48124, 5460.019, 13.6456
1828, 48336, 5459.958, 13.6455
1829, 49322, 5459.897, 13.6453
1830, 50701, 5459.835, 13.6452
1831, 51830, 5459.774, 13.6450
1832, 52650, 5459.713, 13.6448
1833, 53394, 5459.652, 13.6447
1834, 53821, 5459.591, 13.6445
1835, 53324, 5459.530, 13.6444
1836, 51751, 5459.469, 13.6442
1837, 49686, 5459.408, 13.6441
1838, 47824, 5459.346, 13.6439
1839, 46465, 5459.285, 13.6438
1840, 45733, 5459.224, 13.6436
1841, 45822, 5459.163, 13.6435
1842, 46626, 5459.102, 13.6433
1843, 47366, 5459.041, 13.6432
1844, 47065, 5458.980, 13.6430
1845, 45555, 5458.918, 13.6429
1846, 43779, 5458.857, 13.6427
1847, 42929, 5458.796, 13.6426
1848, 43280, 5458.735, 13.6424
1849, 43938, 5458.674, 13.6423
1850, 43916, 5458.613, 13.6421
1851, 43437, 5458.552, 13.6419
1852, 43822, 5458.491, 13.6418
1853, 45754, 5458.429, 13.6416
1854, 48028, 5458.368, 13.6415
1855, 48764, 5458.307, 13.6413
1856, 47794, 5458.246, 13.6412
1857, 46907, 5458.185, 13.6410
1858, 47385, 5458.124, 13.6409
1859, 48235, 5458.063, 13.6407
1860, 47634, 5458.001, 13.6406
1861, 45534, 5457.940, 13.6404
1862, 43888, 5457.879, 13.6403
1863, 44403, 5457.818, 13.6401
1864, 46902, 5457.757, 13.6400
1865, 49891, 5457.696, 13.6398
1866, 52066, 5457.635, 13.6397
1867, 53116, 5457.574, 13.6395
1868, 53649, 5457.512, 13.6393
1869, 54585, 5457.451, 13.6392
1870, 56328, 5457.390, 13.6390
1871, 58376, 5457.329, 13.6389
1872, 59852, 5457.268, 13.6387
1873, 60365, 5457.207, 13.6386
1874, 60100, 5457.146, 13.6384
1875, 59330, 5457.084, 13.6383
1876, 58253, 5457.023, 13.6381
1877, 57162, 5456.962, 13.6380
1878, 56283, 5456.901, 13.6378
1879, 55379, 5456.840, 13.6377
1880, 53897, 5456.779, 13.6375
1881, 51569, 5456.718, 13.6374
1882, 48654, 5456.657, 13.6372
1883, 45735, 5456.595, 13.6371
1884, 43555, 5456.534, 13.6369
1885, 42811, 5456.473, 13.6368
1886, 43577, 5456.412, 13.6366
1887, 44997, 5456.351, 13.6364
1888, 46048, 5456.290, 13.6363
1889, 46613, 5456.229, 13.6361
1890, 47358, 5456.167, 13.6360
1891, 48637, 5456.106, 13.6358
1892, 49967, 5456.045, 13.6357
1893, 50609, 5455.984, 13.6355
1894, 50235, 5455.923, 13.6354
1895, 49082, 5455.862, 13.6352
1896, 47897, 5455.801, 13.6351
1897, 47685, 5455.740, 13.6349
1898, 48947, 5455.678, 13.6348
1899, 51022, 5455.617, 13.6346
1900, 52655, 5455.556, 13.6345
1901, 53248, 5455.495, 13.6343
1902, 53249, 5455.434, 13.6342
1903, 53326, 5455.373, 13.6340
1904, 53680, 5455.312, 13.6338
1905, 54180, 5455.250, 13.6337
1906, 54584, 5455.189, 13.6335
1907, 54494, 5455.128, 13.6334
1908, 53574, 5455.067, 13.6332
1909, 51995, 5455.006, 13.6331
1910, 50328, 5454.945, 13.6329
1911, 48866, 5454.884, 13.6328
1912, 47519, 5454.823, 13.6326
1913, 46363, 5454.761, 13.6325
1914, 45772, 5454.700, 13.6323
1915, 45805, 5454.639, 13.6322
1916, 46024, 5454.578, 13.6320
1917, 46236, 5454.517, 13.6319
1918, 46963, 5454.456, 13.6317
1919, 48793, 5454.395, 13.6316
1920, 51483, 5454.333, 13.6314
1921, 54054, 5454.272, 13.6313
1922, 55677, 5454.211, 13.6311
1923, 56279, 5454.150, 13.6309
1924, 56341, 5454.089, 13.6308
1925, 56197, 5454.028, 13.6306
1926, 55491, 5453.967, 13.6305
1927, 53463, 5453.906, 13.6303
1928, 49958, 5453.844, 13.6302
1929, 46010, 5453.783, 13.6300
1930, 43178, 5453.722, 13.6299
1931, 42398, 5453.661, 13.6297
1932, 43684, 5453.600, 13.6296
1933, 46588, 5453.539, 13.6294
1934, 50362, 5453.478, 13.6293
1935, 53862, 5453.416, 13.6291
1936, 56060, 5453.355, 13.6290
1937, 56813, 5453.294, 13.6288
1938, 56765, 5453.233, 13.6287
1939, 56415, 5453.172, 13.6285
1940, 55713, 5453.111, 13.6283
1941, 54520, 5453.050, 13.6282
1942, 52933, 5452.989, 13.6280
1943, 51060, 5452.927, 13.6279
1944, 48928, 5452.866, 13.6277
1945, 46752, 5452.805, 13.6276
1946, 44925, 5452.744, 13.6274
1947, 43777, 5452.683, 13.6273
1948, 43583, 5452.622, 13.6271
1949, 44529, 5452.561, 13.6270
1950, 46156, 5452.499, 13.6268
1951, 47220, 5452.438, 13.6267
1952, 46962, 5452.377, 13.6265
1953, 46252, 5452.316, 13.6264
1954, 46429, 5452.255, 13.6262
1955, 47141, 5452.194, 13.6261
1956, 46665, 5452.133, 13.6259
1957, 44625, 5452.072, 13.6258
1958, 42983, 5452.010, 13.6256
1959, 43540, 5451.949, 13.6254
1960, 45585, 5451.888, 13.6253
1961, 47026, 5451.827, 13.6251
1962, 47038, 5451.766, 13.6250
1963, 46496, 5451.705, 13.6248
1964, 46390, 5451.644, 13.6247
1965, 46997, 5451.582, 13.6245
1966, 48412, 5451.521, 13.6244
1967, 50785, 5451.460, 13.6242
1968, 53879, 5451.399, 13.6241
1969, 57031, 5451.338, 13.6239
1970, 59661, 5451.277, 13.6238
1971, 61438, 5451.216, 13.6236
1972, 62176, 5451.155, 13.6235
1973, 62050, 5451.093, 13.6233
1974, 61651, 5451.032, 13.6232
1975, 61138, 5450.971, 13.6230
1976, 59603, 5450.910, 13.6228
1977, 56170, 5450.849, 13.6227
1978, 51786, 5450.788, 13.6225
1979, 48933, 5450.727, 13.6224
1980, 49112, 5450.666, 13.6222
1981, 51176, 5450.604, 13.6221
1982, 52741, 5450.543, 13.6219
1983, 52825, 5450.482, 13.6218
1984, 52481, 5450.421, 13.6216
1985, 52956, 5450.360, 13.6215
1986, 53977, 5450.299, 13.6213
1987, 54251, 5450.238, 13.6212
1988, 53288, 5450.176, 13.6210
1989, 52123, 5450.115, 13.6209
1990, 52112, 5450.054, 13.6207
1991, 53383, 5449.993, 13.6206
1992, 54825, 5449.932, 13.6204
1993, 55401, 5449.871, 13.6203
1994, 55129, 5449.810, 13.6201
1995, 54750, 5449.749, 13.6199
1996, 54783, 5449.687, 13.6198
1997, 55013, 5449.626, 13.6196
1998, 54784, 5449.565, 13.6195
1999, 53769, 5449.504, 13.6193
2000, 52564, 5449.443, 13.6192
2001, 52321, 5449.382, 13.6190
2002, 53533, 5449.321, 13.6189
2003, 55247, 5449.259, 13.6187
2004, 55883, 5449.198, 13.6186
2005, 54912, 5449.137, 13.6184
2006, 53432, 5449.076, 13.6183
2007, 53069, 5449.015, 13.6181
2008, 54492, 5448.954, 13.6180
2009, 56912, 5448.893, 13.6178
2010, 58628, 5448.832, 13.6177
2011, 58155, 5448.770, 13.6175
2012, 55314, 5448.709, 13.6173
2013, 51489, 5448.648, 13.6172
2014, 48545, 5448.587, 13.6170
2015, 47332, 5448.526, 13.6169
2016, 47265, 5448.465, 13.6167
2017, 47234, 5448.404, 13.6166
2018, 46673, 5448.342, 13.6164
2019, 45867, 5448.281, 13.6163
2020, 45636, 5448.220, 13.6161
2021, 46636, 5448.159, 13.6160
2022, 48580, 5448.098, 13.6158
2023, 50215, 5448.037, 13.6157
2024, 50527, 5447.976, 13.6155
2025, 49868, 5447.915, 13.6154
2026, 49453, 5447.853, 13.6152
2027, 49853, 5447.792, 13.6151
2028, 50559, 5447.731, 13.6149
2029, 50929, 5447.670, 13.6148
2030, 50861, 5447.609, 13.6146
2031, 50466, 5447.548, 13.6144
2032, 49768, 5447.487, 13.6143
2033, 49038, 5447.425, 13.6141
2034, 48857, 5447.364, 13.6140
2035, 49612, 5447.303, 13.6138
2036, 51261, 5447.242, 13.6137
2037, 53576, 5447.181, 13.6135
2038, 56095, 5447.120, 13.6134
2039, 57911, 5447.059, 13.6132
2040, 58217, 5446.998, 13.6131
2041, 57216, 5446.936, 13.6129
2042, 55856, 5446.875, 13.6128
2043, 54555, 5446.814, 13.6126
2044, 52900, 5446.753, 13.6125
2045, 50675, 5446.692, 13.6123
2046, 48476, 5446.631, 13.6122
2047, 47019, 5446.570, 13.6120
2048, 46557, 5446.508, 13.6118
2049, 47132, 5446.447, 13.6117
2050, 48618, 5446.386, 13.6115
2051, 50284, 5446.325, 13.6114
2052, 51157, 5446.264, 13.6112
2053, 51197, 5446.203, 13.6111
2054, 51391, 5446.142, 13.6109
2055, 52348, 5446.081, 13.6108
2056, 53586, 5446.019, 13.6106
2057, 54472, 5445.958, 13.6105
2058, 54988, 5445.897, 13.6103
2059, 55102, 5445.836, 13.6102
2060, 54374, 5445.775, 13.6100
2061, 52780, 5445.714, 13.6099
2062, 51201, 5445.653, 13.6097
2063, 50512, 5445.591, 13.6096
2064, 50852, 5445.530, 13.6094
2065, 52194, 5445.469, 13.6093
2066, 54611, 5445.408, 13.6091
2067, 57417, 5445.347, 13.6089
2068, 59051, 5445.286, 13.6088
2069, 58707, 5445.225, 13.6086
2070, 57282, 5445.164, 13.6085
2071, 56030, 5445.102, 13.6083
2072, 55171, 5445.041, 13.6082
2073, 54546, 5444.980, 13.6080
2074, 54529, 5444.919, 13.6079
2075, 55232, 5444.858, 13.6077
2076, 55787, 5444.797, 13.6076
2077, 55629, 5444.736, 13.6074
2078, 55537, 5444.674, 13.6073
2079, 56120, 5444.613, 13.6071
2080, 56268, 5444.552, 13.6070
2081, 54741, 5444.491, 13.6068
2082, 52475, 5444.430, 13.6067
2083, 51434, 5444.369, 13.6065
2084, 51664, 5444.308, 13.6063
2085, 51451, 5444.247, 13.6062
2086, 50210, 5444.185, 13.6060
2087, 49175, 5444.124, 13.6059
2088, 49047, 5444.063, 13.6057
2089, 48921, 5444.002, 13.6056
2090, 48045, 5443.941, 13.6054
2091, 46922, 5443.880, 13.6053
2092, 46068, 5443.819, 13.6051
2093, 45217, 5443.757, 13.6050
2094, 44504, 5443.696, 13.6048
2095, 44899, 5443.635, 13.6047
2096, 46533, 5443.574, 13.6045
2097, 47877, 5443.513, 13.6044
2098, 47663, 5443.452, 13.6042
2099, 46598, 5443.391, 13.6041
2100, 46111, 5443.330, 13.6039
2101, 46349, 5443.268, 13.6038
2102, 46489, 5443.207, 13.6036
2103, 46288, 5443.146, 13.6034
2104, 46075, 5443.085, 13.6033
2105, 45775, 5443.024, 13.6031
2106, 45131, 5442.963, 13.6030
2107, 44669, 5442.902, 13.6028
2108, 45274, 5442.840, 13.6027
2109, 46775, 5442.779, 13.6025
2110, 47819, 5442.718, 13.6024
2111, 47366, 5442.657, 13.6022
2112, 45772, 5442.596, 13.6021
2113, 44367, 5442.535, 13.6019
2114, 44298, 5442.474, 13.6018
2115, 45659, 5442.413, 13.6016
2116, 47346, 5442.351, 13.6015
2117, 47899, 5442.290, 13.6013
2118, 46838, 5442.229, 13.6012
2119, 45020, 5442.168, 13.6010
2120, 43493, 5442.107, 13.6008
2121, 42461, 5442.046, 13.6007
2122, 41839, 5441.985, 13.6005
2123, 42253, 5441.923, 13.6004
2124, 44452, 5441.862, 13.6002
2125, 47821, 5441.801, 13.6001
2126, 50392, 5441.740, 13.5999
2127, 50637, 5441.679, 13.5998
2128, 48744, 5441.618, 13.5996
2129, 45989, 5441.557, 13.5995
2130, 43522, 5441.496, 13.5993
2131, 42041, 5441.434, 13.5992
2132, 42022, 5441.373, 13.5990
2133, 43626, 5441.312, 13.5989
2134, 46506, 5441.251, 13.5987
2135, 50039, 5441.190, 13.5986
2136, 53641, 5441.129, 13.5984
2137, 56579, 5441.068, 13.5982
2138, 57820, 5441.006, 13.5981
2139, 56666, 5440.945, 13.5979
2140, 53637, 5440.884, 13.5978
2141, 50239, 5440.823, 13.5976
2142, 47603, 5440.762, 13.5975
2143, 45680, 5440.701, 13.5973
2144, 43987, 5440.640, 13.5972
2145, 42805, 5440.579, 13.5970
2146, 43071, 5440.517, 13.5969
2147, 45190, 5440.456, 13.5967
2148, 48465, 5440.395, 13.5966
2149, 51847, 5440.334, 13.5964
2150, 54754, 5440.273, 13.5963
2151, 56858, 5440.212, 13.5961
2152, 57610, 5440.151, 13.5960
2153, 56534, 5440.089, 13.5958
2154, 53916, 5440.028, 13.5957
2155, 50744, 5439.967, 13.5955
2156, 47946, 5439.906, 13.5953
2157, 46016, 5439.845, 13.5952
2158, 45268, 5439.784, 13.5950
2159, 45907, 5439.723, 13.5949
2160, 47635, 5439.662, 13.5947
2161, 49577, 5439.600, 13.5946
2162, 50887, 5439.539, 13.5944
2163, 51321, 5439.478, 13.5943
2164, 51071, 5439.417, 13.5941
2165, 50290, 5439.356, 13.5940
2166, 49044, 5439.295, 13.5938
2167, 47581, 5439.234, 13.5937
2168, 46354, 5439.173, 13.5935
2169, 45790, 5439.111, 13.5934
2170, 46187, 5439.050, 13.5932
2171, 47741, 5438.989, 13.5931
2172, 50305, 5438.928, 13.5929
2173, 53059, 5438.867, 13.5927
2174, 54750, 5438.806, 13.5926
2175, 54655, 5438.745, 13.5924
2176, 53263, 5438.683, 13.5923
2177, 51709, 5438.622, 13.5921
2178, 50576, 5438.561, 13.5920
2179, 49587, 5438.500, 13.5918
2180, 48493, 5438.439, 13.5917
2181, 47723, 5438.378, 13.5915
2182, 47841, 5438.317, 13.5914
2183, 48733, 5438.256, 13.5912
2184, 49803, 5438.194, 13.5911
2185, 50654, 5438.133, 13.5909
2186, 51071, 5438.072, 13.5908
2187, 50662, 5438.011, 13.5906
2188, 49270, 5437.950, 13.5905
2189, 47622, 5437.889, 13.5903
2190, 46709, 5437.828, 13.5902
2191, 46388, 5437.766, 13.5900
2192, 45525, 5437.705, 13.5898
2193, 43770, 5437.644, 13.5897
2194, 42227, 5437.583, 13.5895
2195, 41863, 5437.522, 13.5894
2196, 42201, 5437.461, 13.5892
2197, 42444, 5437.400, 13.5891
2198, 43020, 5437.339, 13.5889
2199, 44806, 5437.277, 13.5888
2200, 47270, 5437.216, 13.5886
2201, 48809, 5437.155, 13.5885
2202, 48899, 5437.094, 13.5883
2203, 48599, 5437.033, 13.5882
2204, 48667, 5436.972, 13.5880
2205, 48390, 5436.911, 13.5879
2206, 46947, 5436.849, 13.5877
2207, 44981, 5436.788, 13.5876
2208, 43901, 5436.727, 13.5874
2209, 44120, 5436.666, 13.5872
2210, 44877, 5436.605, 13.5871
2211, 45509, 5436.544, 13.5869
2212, 46089, 5436.483, 13.5868
2213, 46834, 5436.422, 13.5866
2214, 47658, 5436.360, 13.5865
2215, 48490, 5436.299, 13.5863
2216, 49421, 5436.238, 13.5862
2217, 50197, 5436.177, 13.5860
2218, 50050, 5436.116, 13.5859
2219, 48572, 5436.055, 13.5857
2220, 46539, 5435.994, 13.5856
2221, 45354, 5435.932, 13.5854
2222, 45632, 5435.871, 13.5853
2223, 46706, 5435.810, 13.5851
2224, 47616, 5435.749, 13.5850
2225, 48154, 5435.688, 13.5848
2226, 48672, 5435.627, 13.5847
2227, 49264, 5435.566, 13.5845
2228, 49627, 5435.505, 13.5843
2229, 49616, 5435.443, 13.5842
2230, 49503, 5435.382, 13.5840
2231, 49615, 5435.321, 13.5839
2232, 50036, 5435.260, 13.5837
2233, 50697, 5435.199, 13.5836
2234, 51471, 5435.138, 13.5834
2235, 52087, 5435.077, 13.5833
2236, 52200, 5435.015, 13.5831
2237, 51634, 5434.954, 13.5830
2238, 50376, 5434.893, 13.5828
2239, 48355, 5434.832, 13.5827
2240, 45540, 5434.771, 13.5825
2241, 42320, 5434.710, 13.5824
2242, 39495, 5434.649, 13.5822
2243, 37794, 5434.588, 13.5821
2244, 37559, 5434.526, 13.5819
2245, 38776, 5434.465, 13.5817
2246, 41042, 5434.404, 13.5816
2247, 43524, 5434.343, 13.5814
2248, 45419, 5434.282, 13.5813
2249, 46583, 5434.221, 13.5811
2250, 47374, 5434.160, 13.5810
2251, 47851, 5434.098, 13.5808
2252, 47608, 5434.037, 13.5807
2253, 46516, 5433.976, 13.5805
2254, 45126, 5433.915, 13.5804
2255, 44115, 5433.854, 13.5802
2256, 43640, 5433.793, 13.5801
2257, 43445, 5433.732, 13.5799
2258, 43352, 5433.671, 13.5798
2259, 43590, 5433.609, 13.5796
2260, 44851, 5433.548, 13.5795
2261, 47714, 5433.487, 13.5793
2262, 51533, 5433.426, 13.5792
2263, 54263, 5433.365, 13.5790
2264, 54431, 5433.304, 13.5788
2265, 53200, 5433.243, 13.5787
2266, 53282, 5433.181, 13.5785
2267, 55613, 5433.120, 13.5784
2268, 58338, 5433.059, 13.5782
2269, 59529, 5432.998, 13.5781
2270, 59474, 5432.937, 13.5779
2271, 59342, 5432.876, 13.5778
2272, 58888, 5432.815, 13.5776
2273, 56959, 5432.754, 13.5775
2274, 53613, 5432.692, 13.5773
2275, 50302, 5432.631, 13.5772
2276, 48175, 5432.570, 13.5770
2277, 47298, 5432.509, 13.5769
2278, 47342, 5432.448, 13.5767
2279, 48007, 5432.387, 13.5766
2280, 48848, 5432.326, 13.5764
2281, 49578, 5432.264, 13.5762
2282, 50471, 5432.203, 13.5761
2283, 51742, 5432.142, 13.5759
2284, 52799, 5432.081, 13.5758
2285, 52873, 5432.020, 13.5756
2286, 52090, 5431.959, 13.5755
2287, 51077, 5431.898, 13.5753
2288, 49956, 5431.837, 13.5752
2289, 48738, 5431.775, 13.5750
2290, 48301, 5431.714, 13.5749
2291, 49599, 5431.653, 13.5747
2292, 51973, 5431.592, 13.5746
2293, 53601, 5431.531, 13.5744
2294, 53729, 5431.470, 13.5743
2295, 53239, 5431.409, 13.5741
2296, 52870, 5431.347, 13.5740
2297, 52291, 5431.286, 13.5738
2298, 51414, 5431.225, 13.5737
2299, 51274, 5431.164, 13.5735
2300, 52610, 5431.103, 13.5733
2301, 54481, 5431.042, 13.5732
2302, 55282, 5430.981, 13.5730
2303, 54709, 5430.920, 13.5729
2304, 53889, 5430.858, 13.5727
2305, 53848, 5430.797, 13.5726
2306, 54419, 5430.736, 13.5724
2307, 54475, 5430.675, 13.5723
2308, 52887, 5430.614, 13.5721
2309, 49482, 5430.553, 13.5720
2310, 45429, 5430.492, 13.5718
2311, 42457, 5430.430, 13.5717
2312, 41488, 5430.369, 13.5715
2313, 42158, 5430.308, 13.5714
2314, 43675, 5430.247, 13.5712
2315, 45701, 5430.186, 13.5711
2316, 48273, 5430.125, 13.5709
2317, 51233, 5430.064, 13.5707
2318, 53939, 5430.003, 13.5706
2319, 55310, 5429.941, 13.5704
2320, 54284, 5429.880, 13.5703
2321, 50819, 5429.819, 13.5701
2322, 46497, 5429.758, 13.5700
2323, 43479, 5429.697, 13.5698
2324, 42674, 5429.636, 13.5697
2325, 43343, 5429.575, 13.5695
2326, 44586, 5429.513, 13.5694
2327, 46418, 5429.452, 13.5692
2328, 49091, 5429.391, 13.5691
2329, 52004, 5429.330, 13.5689
2330, 53963, 5429.269, 13.5688
2331, 54233, 5429.208, 13.5686
2332, 53035, 5429.147, 13.5685
2333, 51298, 5429.086, 13.5683
2334, 50116, 5429.024, 13.5682
2335, 50119, 5428.963, 13.5680
2336, 51058, 5428.902, 13.5678
2337, 52150, 5428.841, 13.5677
2338, 52940, 5428.780, 13.5675
2339, 53480, 5428.719, 13.5674
2340, 53661, 5428.658, 13.5672
2341, 52949, 5428.596, 13.5671
2342, 51063, 5428.535, 13.5669
2343, 48531, 5428.474, 13.5668
2344, 46261, 5428.413, 13.5666
2345, 44804, 5428.352, 13.5665
2346, 44140, 5428.291, 13.5663
2347, 43828, 5428.230, 13.5662
2348, 43280, 5428.169, 13.5660
2349, 42296, 5428.107, 13.5659
2350, 41498, 5428.046, 13.5657
2351, 41759, 5427.985, 13.5656
2352, 43071, 5427.924, 13.5654
2353, 44453, 5427.863, 13.5652
2354, 45185, 5427.802, 13.5651
2355, 45640, 5427.741, 13.5649
2356, 46611, 5427.680, 13.5648
2357, 48348, 5427.618, 13.5646
2358, 50550, 5427.557, 13.5645
2359, 52804, 5427.496, 13.5643
2360, 54553, 5427.435, 13.5642
2361, 55085, 5427.374, 13.5640
2362, 54166, 5427.313, 13.5639
2363, 52567, 5427.252, 13.5637
2364, 51476, 5427.190, 13.5636
2365, 51344, 5427.129, 13.5634
2366, 51501, 5427.068, 13.5633
2367, 50895, 5427.007, 13.5631
2368, 49158, 5426.946, 13.5630
2369, 47161, 5426.885, 13.5628
2370, 46517, 5426.824, 13.5627
2371, 48186, 5426.763, 13.5625
2372, 51330, 5426.701, 13.5623
2373, 53841, 5426.640, 13.5622
2374, 54212, 5426.579, 13.5620
2375, 52753, 5426.518, 13.5619
2376, 50904, 5426.457, 13.5617
2377, 49741, 5426.396, 13.5616
2378, 49318, 5426.335, 13.5614
2379, 49138, 5426.273, 13.5613
2380, 48810, 5426.212, 13.5611
2381, 48415, 5426.151, 13.5610
2382, 48418, 5426.090, 13.5608
2383, 49252, 5426.029, 13.5607
2384, 50927, 5425.968, 13.5605
2385, 53106, 5425.907, 13.5604
2386, 55466, 5425.846, 13.5602
2387, 57646, 5425.784, 13.5601
2388, 58914, 5425.723, 13.5599
2389, 58417, 5425.662, 13.5597
2390, 56091, 5425.601, 13.5596
2391, 53073, 5425.540, 13.5594
2392, 50846, 5425.479, 13.5593
2393, 49968, 5425.418, 13.5591
2394, 49748, 5425.356, 13.5590
2395, 49184, 5425.295, 13.5588
2396, 48129, 5425.234, 13.5587
2397, 47424, 5425.173, 13.5585
2398, 47788, 5425.112, 13.5584
2399, 48800, 5425.051, 13.5582
2400, 49427, 5424.990, 13.5581
2401, 49536, 5424.929, 13.5579
2402, 50163, 5424.867, 13.5578
2403, 51906, 5424.806, 13.5576
2404, 53720, 5424.745, 13.5575
2405, 53967, 5424.684, 13.5573
2406, 52171, 5424.623, 13.5572
2407, 49017, 5424.562, 13.5570
2408, 45237, 5424.501, 13.5568
2409, 41489, 5424.439, 13.5567
2410, 38941, 5424.378, 13.5565
2411, 38644, 5424.317, 13.5564
2412, 40218, 5424.256, 13.5562
2413, 42226, 5424.195, 13.5561
2414, 43979, 5424.134, 13.5559
2415, 45977, 5424.073, 13.5558
2416, 48452, 5424.012, 13.5556
2417, 50696, 5423.950, 13.5555
2418, 52213, 5423.889, 13.5553
2419, 53372, 5423.828, 13.5552
2420, 54313, 5423.767, 13.5550
2421, 54251, 5423.706, 13.5549
2422, 52652, 5423.645, 13.5547
2423, 50337, 5423.584, 13.5546
2424, 48536, 5423.522, 13.5544
2425, 47452, 5423.461, 13.5542
2426, 46536, 5423.400, 13.5541
2427, 45677, 5423.339, 13.5539
2428, 45249, 5423.278, 13.5538
2429, 45307, 5423.217, 13.5536
2430, 45538, 5423.156, 13.5535
2431, 45871, 5423.095, 13.5533
2432, 46489, 5423.033, 13.5532
2433, 47289, 5422.972, 13.5530
2434, 47810, 5422.911, 13.5529
2435, 47666, 5422.850, 13.5527
2436, 46720, 5422.789, 13.5526
2437, 45021, 5422.728, 13.5524
2438, 42953, 5422.667, 13.5523
2439, 41365, 5422.605, 13.5521
2440, 41196, 5422.544, 13.5520
2441, 42809, 5422.483, 13.5518
2442, 45639, 5422.422, 13.5517
2443, 48382, 5422.361, 13.5515
2444, 49791, 5422.300, 13.5513
2445, 49751, 5422.239, 13.5512
2446, 49457, 5422.178, 13.5510
2447, 50128, 5422.116, 13.5509
2448, 51686, 5422.055, 13.5507
2449, 53265, 5421.994, 13.5506
2450, 54678, 5421.933, 13.5504
2451, 56321, 5421.872, 13.5503
2452, 57711, 5421.811, 13.5501
2453, 57446, 5421.750, 13.5500
2454, 55162, 5421.688, 13.5498
2455, 52421, 5421.627, 13.5497
2456, 50963, 5421.566, 13.5495
2457, 50986, 5421.505, 13.5494
2458, 51734, 5421.444, 13.5492
2459, 52756, 5421.383, 13.5491
2460, 53727, 5421.322, 13.5489
2461, 54022, 5421.261, 13.5487
2462, 53625, 5421.199, 13.5486
2463, 53786, 5421.138, 13.5484
2464, 55556, 5421.077, 13.5483
2465, 58124, 5421.016, 13.5481
2466, 59733, 5420.955, 13.5480
2467, 59878, 5420.894, 13.5478
2468, 59426, 5420.833, 13.5477
2469, 58880, 5420.771, 13.5475
2470, 57859, 5420.710, 13.5474
2471, 56368, 5420.649, 13.5472
2472, 55251, 5420.588, 13.5471
2473, 54965, 5420.527, 13.5469
2474, 54885, 5420.466, 13.5468
2475, 54346, 5420.405, 13.5466
2476, 53627, 5420.344, 13.5465
2477, 53358, 5420.282, 13.5463
2478, 53453, 5420.221, 13.5462
2479, 53211, 5420.160, 13.5460
2480, 52323, 5420.099, 13.5458
2481, 51316, 5420.038, 13.5457
2482, 51026, 5419.977, 13.5455
2483, 51734, 5419.916, 13.5454
2484, 52944, 5419.854, 13.5452
2485, 54001, 5419.793, 13.5451
2486, 54878, 5419.732, 13.5449
2487, 55998, 5419.671, 13.5448
2488, 57271, 5419.610, 13.5446
2489, 57850, 5419.549, 13.5445
2490, 57208, 5419.488, 13.5443
2491, 55937, 5419.427, 13.5442
2492, 54916, 5419.365, 13.5440
2493, 54058, 5419.304, 13.5439
2494, 52556, 5419.243, 13.5437
2495, 50138, 5419.182, 13.5436
2496, 47358, 5419.121, 13.5434
2497, 44790, 5419.060, 13.5432
2498, 42674, 5418.999, 13.5431
2499, 41378, 5418.937, 13.5429
2500, 41440, 5418.876, 13.5428
2501, 42864, 5418.815, 13.5426
2502, 44868, 5418.754, 13.5425
2503, 46624, 5418.693, 13.5423
2504, 47922, 5418.632, 13.5422
2505, 48941, 5418.571, 13.5420
2506, 49736, 5418.510, 13.5419
2507, 50197, 5418.448, 13.5417
2508, 50298, 5418.387, 13.5416
2509, 50165, 5418.326, 13.5414
2510, 50009, 5418.265, 13.5413
2511, 50042, 5418.204, 13.5411
2512, 50348, 5418.143, 13.5410
2513, 50843, 5418.082, 13.5408
2514, 51346, 5418.020, 13.5407
2515, 51599, 5417.959, 13.5405
2516, 51123, 5417.898, 13.5403
2517, 49406, 5417.837, 13.5402
2518, 46579, 5417.776, 13.5400
2519, 43785, 5417.715, 13.5399
2520, 42487, 5417.654, 13.5397
2521, 43256, 5417.593, 13.5396
2522, 45353, 5417.531, 13.5394
2523, 47467, 5417.470, 13.5393
2524, 48822, 5417.409, 13.5391
2525, 49699, 5417.348, 13.5390
2526, 50993, 5417.287, 13.5388
2527, 53133, 5417.226, 13.5387
2528, 55435, 5417.165, 13.5385
2529, 56758, 5417.104, 13.5384
2530, 56798, 5417.042, 13.5382
2531, 56268, 5416.981, 13.5381
2532, 55784, 5416.920, 13.5379
2533, 55219, 5416.859, 13.5377
2534, 54434, 5416.798, 13.5376
2535, 53872, 5416.737, 13.5374
2536, 53733, 5416.676, 13.5373
2537, 53189, 5416.614, 13.5371
2538, 51367, 5416.553, 13.5370
2539, 48943, 5416.492, 13.5368
2540, 47776, 5416.431, 13.5367
2541, 48802, 5416.370, 13.5365
2542, 50934, 5416.309, 13.5364
2543, 52351, 5416.248, 13.5362
2544, 52417, 5416.187, 13.5361
2545, 52146, 5416.125, 13.5359
2546, 53053, 5416.064, 13.5358
2547, 55645, 5416.003, 13.5356
2548, 58844, 5415.942, 13.5355
2549, 60876, 5415.881, 13.5353
2550, 60966, 5415.820, 13.5352
2551, 59978, 5415.759, 13.5350
2552, 59141, 5415.697, 13.5348
2553, 58447, 5415.636, 13.5347
2554, 56861, 5415.575, 13.5345
2555, 54037, 5415.514, 13.5344
2556, 51052, 5415.453, 13.5342
2557, 49195, 5415.392, 13.5341
2558, 48577, 5415.331, 13.5339
2559, 48269, 5415.270, 13.5338
2560, 47536, 5415.208, 13.5336
2561, 46603, 5415.147, 13.5335
2562, 46351, 5415.086, 13.5333
2563, 47486, 5415.025, 13.5332
2564, 49851, 5414.964, 13.5330
2565, 52273, 5414.903, 13.5329
2566, 53183, 5414.842, 13.5327
2567, 51734, 5414.780, 13.5326
2568, 48645, 5414.719, 13.5324
2569, 45894, 5414.658, 13.5322
2570, 45276, 5414.597, 13.5321
2571, 46870, 5414.536, 13.5319
2572, 48969, 5414.475, 13.5318
2573, 49773, 5414.414, 13.5316
2574, 49095, 5414.353, 13.5315
2575, 48143, 5414.291, 13.5313
2576, 47761, 5414.230, 13.5312
2577, 47579, 5414.169, 13.5310
2578, 47107, 5414.108, 13.5309
2579, 46879, 5414.047, 13.5307
2580, 47761, 5413.986, 13.5306
2581, 49547, 5413.925, 13.5304
2582, 51073, 5413.863, 13.5303
2583, 51718, 5413.802, 13.5301
2584, 52040, 5413.741, 13.5300
2585, 52694, 5413.680, 13.5298
2586, 53410, 5413.619, 13.5297
2587, 53599, 5413.558, 13.5295
2588, 53571, 5413.497, 13.5293
2589, 54446, 5413.436, 13.5292
2590, 56699, 5413.374, 13.5290
2591, 59266, 5413.313, 13.5289
2592, 60513, 5413.252, 13.5287
2593, 59979, 5413.191, 13.5286
2594, 58773, 5413.130, 13.5284
2595, 58250, 5413.069, 13.5283
2596, 58676, 5413.008, 13.5281
2597, 59366, 5412.946, 13.5280
2598, 59721, 5412.885, 13.5278
2599, 59714, 5412.824, 13.5277
2600, 59629, 5412.763, 13.5275
2601, 59744, 5412.702, 13.5274
2602, 60107, 5412.641, 13.5272
2603, 60275, 5412.580, 13.5271
2604, 59514, 5412.519, 13.5269
2605, 57689, 5412.457, 13.5267
2606, 55629, 5412.396, 13.5266
2607, 54070, 5412.335, 13.5264
2608, 52643, 5412.274, 13.5263
2609, 50700, 5412.213, 13.5261
2610, 48796, 5412.152, 13.5260
2611, 48244, 5412.091, 13.5258
2612, 49227, 5412.029, 13.5257
2613, 50448, 5411.968, 13.5255
2614, 50764, 5411.907, 13.5254
2615, 50091, 5411.846, 13.5252
2616, 48593, 5411.785, 13.5251
2617, 46361, 5411.724, 13.5249
2618, 44352, 5411.663, 13.5248
2619, 44286, 5411.602, 13.5246
2620, 46647, 5411.540, 13.5245
2621, 49783, 5411.479, 13.5243
2622, 51824, 5411.418, 13.5242
2623, 52624, 5411.357, 13.5240
2624, 52998, 5411.296, 13.5238
2625, 53117, 5411.235, 13.5237
2626, 52820, 5411.174, 13.5235
2627, 52660, 5411.112, 13.5234
2628, 53251, 5411.051, 13.5232
2629, 54032, 5410.990, 13.5231
2630, 53847, 5410.929, 13.5229
2631, 52425, 5410.868, 13.5228
2632, 50315, 5410.807, 13.5226
2633, 47892, 5410.746, 13.5225
2634, 45535, 5410.685, 13.5223
2635, 44227, 5410.623, 13.5222
2636, 44682, 5410.562, 13.5220
2637, 46195, 5410.501, 13.5219
2638, 47574, 5410.440, 13.5217
2639, 48904, 5410.379, 13.5216
2640, 51045, 5410.318, 13.5214
2641, 53725, 5410.257, 13.5212
2642, 55685, 5410.195, 13.5211
2643, 56677, 5410.134, 13.5209
2644, 57730, 5410.073, 13.5208
2645, 59134, 5410.012, 13.5206
2646, 59776, 5409.951, 13.5205
2647, 59008, 5409.890, 13.5203
2648, 57826, 5409.829, 13.5202
2649, 57464, 5409.768, 13.5200
2650, 57834, 5409.706, 13.5199
2651, 58062, 5409.645, 13.5197
2652, 57647, 5409.584, 13.5196
2653, 56378, 5409.523, 13.5194
2654, 54007, 5409.462, 13.5193
2655, 50802, 5409.401, 13.5191
2656, 47765, 5409.340, 13.5190
2657, 45596, 5409.278, 13.5188
2658, 43956, 5409.217, 13.5187
2659, 42352, 5409.156, 13.5185
2660, 41133, 5409.095, 13.5183
2661, 40892, 5409.034, 13.5182
2662, 41415, 5408.973, 13.5180
2663, 42016, 5408.912, 13.5179
2664, 42600, 5408.851, 13.5177
2665, 43580, 5408.789, 13.5176
2666, 44898, 5408.728, 13.5174
2667, 45804, 5408.667, 13.5173
2668, 45700, 5408.606, 13.5171
2669, 44821, 5408.545, 13.5170
2670, 44026, 5408.484, 13.5168
2671, 44084, 5408.423, 13.5167
2672, 44980, 5408.361, 13.5165
2673, 45809, 5408.300, 13.5164
2674, 45643, 5408.239, 13.5162
2675, 44712, 5408.178, 13.5161
2676, 44419, 5408.117, 13.5159
2677, 45851, 5408.056, 13.5157
2678, 48615, 5407.995, 13.5156
2679, 51451, 5407.934, 13.5154
2680, 53587, 5407.872, 13.5153
2681, 54960, 5407.811, 13.5151
2682, 55392, 5407.750, 13.5150
2683, 54407, 5407.689, 13.5148
2684, 52122, 5407.628, 13.5147
2685, 49790, 5407.567, 13.5145
2686, 48966, 5407.506, 13.5144
2687, 50124, 5407.444, 13.5142
2688, 52320, 5407.383, 13.5141
2689, 54136, 5407.322, 13.5139
2690, 54824, 5407.261, 13.5138
2691, 54530, 5407.200, 13.5136
2692, 53742, 5407.139, 13.5135
2693, 52851, 5407.078, 13.5133
2694, 52165, 5407.017, 13.5131
2695, 52007, 5406.955, 13.5130
2696, 52559, 5406.894, 13.5128
2697, 53665, 5406.833, 13.5127
2698, 54965, 5406.772, 13.5125
2699, 56209, 5406.711, 13.5124
2700, 57440, 5406.650, 13.5122
2701, 58824, 5406.589, 13.5121
2702, 60218, 5406.527, 13.5119
2703, 60880, 5406.466, 13.5118
2704, 59993, 5406.405, 13.5116
2705, 57815, 5406.344, 13.5115
2706, 55909, 5406.283, 13.5113
2707, 55558, 5406.222, 13.5112
2708, 56196, 5406.161, 13.5110
2709, 56238, 5406.100, 13.5109
2710, 55353, 5406.038, 13.5107
2711, 54728, 5405.977, 13.5106
2712, 54905, 5405.916, 13.5104
2713, 54697, 5405.855, 13.5102
2714, 53045, 5405.794, 13.5101
2715, 50768, 5405.733, 13.5099
2716, 49359, 5405.672, 13.5098
2717, 48891, 5405.611, 13.5096
2718, 48275, 5405.549, 13.5095
2719, 46955, 5405.488, 13.5093
2720, 45135, 5405.427, 13.5092
2721, 42928, 5405.366, 13.5090
2722, 40627, 5405.305, 13.5089
2723, 39391, 5405.244, 13.5087
2724, 40139, 5405.183, 13.5086
2725, 42001, 5405.121, 13.5084
2726, 43320, 5405.060, 13.5083
2727, 44105, 5404.999, 13.5081
2728, 45933, 5404.938, 13.5080
2729, 49331, 5404.877, 13.5078
2730, 52896, 5404.816, 13.5076
2731, 55423, 5404.755, 13.5075
2732, 57241, 5404.694, 13.5073
2733, 58847, 5404.632, 13.5072
2734, 59785, 5404.571, 13.5070
2735, 59863, 5404.510, 13.5069
2736, 60106, 5404.449, 13.5067
2737, 61234, 5404.388, 13.5066
2738, 62231, 5404.327, 13.5064
2739, 61696, 5404.266, 13.5063
2740, 59862, 5404.204, 13.5061
2741, 57969, 5404.143, 13.5060
2742, 56282, 5404.082, 13.5058
2743, 54061, 5404.021, 13.5057
2744, 51198, 5403.960, 13.5055
2745, 48535, 5403.899, 13.5054
2746, 46603, 5403.838, 13.5052
2747, 45189, 5403.777, 13.5051
2748, 44252, 5403.715, 13.5049
2749, 44161, 5403.654, 13.5047
2750, 44810, 5403.593, 13.5046
2751, 45446, 5403.532, 13.5044
2752, 45773, 5403.471, 13.5043
2753, 46407, 5403.410, 13.5041
2754, 47753, 5403.349, 13.5040
2755, 49161, 5403.287, 13.5038
2756, 49871, 5403.226, 13.5037
2757, 50213, 5403.165, 13.5035
2758, 51007, 5403.104, 13.5034
2759, 52021, 5403.043, 13.5032
2760, 52064, 5402.982, 13.5031
2761, 50807, 5402.921, 13.5029
2762, 49554, 5402.860, 13.5028
2763, 49588, 5402.798, 13.5026
2764, 50395, 5402.737, 13.5025
2765, 50497, 5402.676, 13.5023
2766, 49784, 5402.615, 13.5021
2767, 49833, 5402.554, 13.5020
2768, 51704, 5402.493, 13.5018
2769, 54417, 5402.432, 13.5017
2770, 56221, 5402.370, 13.5015
2771, 56553, 5402.309, 13.5014
2772, 56023, 5402.248, 13.5012
2773, 55202, 5402.187, 13.5011
2774, 54472, 5402.126, 13.5009
2775, 54680, 5402.065, 13.5008
2776, 56647, 5402.004, 13.5006
2777, 59850, 5401.943, 13.5005
2778, 62518, 5401.881, 13.5003
2779, 63245, 5401.820, 13.5002
2780, 61940, 5401.759, 13.5000
2781, 59212, 5401.698, 13.4999
2782, 55733, 5401.637, 13.4997
2783, 52448, 5401.576, 13.4996
2784, 50529, 5401.515, 13.4994
2785, 50457, 5401.453, 13.4992
2786, 51505, 5401.392, 13.4991
2787, 52461, 5401.331, 13.4989
2788, 52659, 5401.270, 13.4988
2789, 52200, 5401.209, 13.4986
2790, 51635, 5401.148, 13.4985
2791, 51599, 5401.087, 13.4983
2792, 52358, 5401.026, 13.4982
2793, 53473, 5400.964, 13.4980
2794, 54245, 5400.903, 13.4979
2795, 54502, 5400.842, 13.4977
2796, 54620, 5400.781, 13.4976
2797, 54746, 5400.720, 13.4974
2798, 54537, 5400.659, 13.4973
2799, 53714, 5400.598, 13.4971
2800, 52409, 5400.536, 13.4970
2801, 50825, 5400.475, 13.4968
2802, 49086, 5400.414, 13.4966
2803, 47526, 5400.353, 13.4965
2804, 46627, 5400.292, 13.4963
2805, 46555, 5400.231, 13.4962
2806, 47082, 5400.170, 13.4960
2807, 47965, 5400.109, 13.4959
2808, 48954, 5400.047, 13.4957
2809, 49519, 5399.986, 13.4956
2810, 49237, 5399.925, 13.4954
2811, 48419, 5399.864, 13.4953
2812, 47868, 5399.803, 13.4951
2813, 47995, 5399.742, 13.4950
2814, 48745, 5399.681, 13.4948
2815, 50122, 5399.619, 13.4947
2816, 52007, 5399.558, 13.4945
2817, 53673, 5399.497, 13.4944
2818, 54540, 5399.436, 13.4942
2819, 55293, 5399.375, 13.4941
2820, 57031, 5399.314, 13.4939
2821, 59200, 5399.253, 13.4937
2822, 59768, 5399.192, 13.4936
2823, 57904, 5399.130, 13.4934
2824, 55161, 5399.069, 13.4933
2825, 53330, 5399.008, 13.4931
2826, 52383, 5398.947, 13.4930
2827, 51402, 5398.886, 13.4928
2828, 50409, 5398.825, 13.4927
2829, 50012, 5398.764, 13.4925
2830, 50023, 5398.702, 13.4924
2831, 49646, 5398.641, 13.4922
2832, 48660, 5398.580, 13.4921
2833, 47553, 5398.519, 13.4919
2834, 46885, 5398.458, 13.4918
2835, 47271, 5398.397, 13.4916
2836, 49315, 5398.336, 13.4915
2837, 52538, 5398.275, 13.4913
2838, 54932, 5398.213, 13.4911
2839, 54749, 5398.152, 13.4910
2840, 52521, 5398.091, 13.4908
2841, 50396, 5398.030, 13.4907
2842, 49732, 5397.969, 13.4905
2843, 50265, 5397.908, 13.4904
2844, 51244, 5397.847, 13.4902
2845, 52127, 5397.785, 13.4901
2846, 52241, 5397.724, 13.4899
2847, 51029, 5397.663, 13.4898
2848, 49015, 5397.602, 13.4896
2849, 47627, 5397.541, 13.4895
2850, 47713, 5397.480, 13.4893
2851, 48891, 5397.419, 13.4892
2852, 50478, 5397.358, 13.4890
2853, 52208, 5397.296, 13.4889
2854, 53695, 5397.235, 13.4887
2855, 54011, 5397.174, 13.4886
2856, 52561, 5397.113, 13.4884
2857, 50021, 5397.052, 13.4882
2858, 47844, 5396.991, 13.4881
2859, 46940, 5396.930, 13.4879
2860, 47134, 5396.868, 13.4878
2861, 47778, 5396.807, 13.4876
2862, 48427, 5396.746, 13.4875
2863, 48912, 5396.685, 13.4873
2864, 49010, 5396.624, 13.4872
2865, 48446, 5396.563, 13.4870
2866, 47317, 5396.502, 13.4869
2867, 46302, 5396.441, 13.4867
2868, 46130, 5396.379, 13.4866
2869, 46849, 5396.318, 13.4864
2870, 47902, 5396.257, 13.4863
2871, 48845, 5396.196, 13.4861
2872, 49527, 5396.135, 13.4860
2873, 49588, 5396.074, 13.4858
2874, 48527, 5396.013, 13.4856
2875, 46607, 5395.951, 13.4855
2876, 45029, 5395.890, 13.4853
2877, 44605, 5395.829, 13.4852
2878, 44637, 5395.768, 13.4850
2879, 43764, 5395.707, 13.4849
2880, 41658, 5395.646, 13.4847
2881, 39372, 5395.585, 13.4846
2882, 38262, 5395.524, 13.4844
2883, 39066, 5395.462, 13.4843
2884, 41765, 5395.401, 13.4841
2885, 45633, 5395.340, 13.4840
2886, 49462, 5395.279, 13.4838
2887, 52244, 5395.218, 13.4837
2888, 53737, 5395.157, 13.4835
2889, 54129, 5395.096, 13.4834
2890, 53498, 5395.035, 13.4832
2891, 52068, 5394.973, 13.4831
2892, 50682, 5394.912, 13.4829
2893, 50296, 5394.851, 13.4827
2894, 51011, 5394.790, 13.4826
2895, 52032, 5394.729, 13.4824
2896, 52504, 5394.668, 13.4823
2897, 51930, 5394.607, 13.4821
2898, 50130, 5394.545, 13.4820
2899, 47588, 5394.484, 13.4818
2900, 45763, 5394.423, 13.4817
2901, 46213, 5394.362, 13.4815
2902, 49125, 5394.301, 13.4814
2903, 53158, 5394.240, 13.4812
2904, 56805, 5394.179, 13.4811
2905, 59313, 5394.118, 13.4809
2906, 60298, 5394.056, 13.4808
2907, 59358, 5393.995, 13.4806
2908, 56626, 5393.934, 13.4805
2909, 53259, 5393.873, 13.4803
2910, 50810, 5393.812, 13.4801
2911, 50181, 5393.751, 13.4800
2912, 51236, 5393.690, 13.4798
2913, 53069, 5393.628, 13.4797
2914, 54490, 5393.567, 13.4795
2915, 54664, 5393.506, 13.4794
2916, 53644, 5393.445, 13.4792
2917, 52143, 5393.384, 13.4791
2918, 50661, 5393.323, 13.4789
2919, 49047, 5393.262, 13.4788
2920, 47014, 5393.201, 13.4786
2921, 44666, 5393.139, 13.4785
2922, 42380, 5393.078, 13.4783
2923, 40502, 5393.017, 13.4782
2924, 39387, 5392.956, 13.4780
2925, 39311, 5392.895, 13.4779
2926, 40085, 5392.834, 13.4777
2927, 41150, 5392.773, 13.4776
2928, 42377, 5392.711, 13.4774
2929, 44348, 5392.650, 13.4772
2930, 47339, 5392.589, 13.4771
2931, 50429, 5392.528, 13.4769
2932, 52322, 5392.467, 13.4768
2933, 52922, 5392.406, 13.4766
2934, 53338, 5392.345, 13.4765
2935, 54260, 5392.284, 13.4763
2936, 55139, 5392.222, 13.4762
2937, 55301, 5392.161, 13.4760
2938, 55095, 5392.100, 13.4759
2939, 55296, 5392.039, 13.4757
2940, 55814, 5391.978, 13.4756
2941, 55761, 5391.917, 13.4754
2942, 54620, 5391.856, 13.4753
2943, 52662, 5391.794, 13.4751
2944, 50314, 5391.733, 13.4750
2945, 47941, 5391.672, 13.4748
2946, 46303, 5391.611, 13.4746
2947, 46265, 5391.550, 13.4745
2948, 47569, 5391.489, 13.4743
2949, 48618, 5391.428, 13.4742
2950, 48302, 5391.367, 13.4740
2951, 47558, 5391.305, 13.4739
2952, 48278, 5391.244, 13.4737
2953, 50771, 5391.183, 13.4736
2954, 53117, 5391.122, 13.4734
2955, 53199, 5391.061, 13.4733
2956, 50800, 5391.000, 13.4731
2957, 47490, 5390.939, 13.4730
2958, 44988, 5390.877, 13.4728
2959, 44025, 5390.816, 13.4727
2960, 44450, 5390.755, 13.4725
2961, 45925, 5390.694, 13.4724
2962, 48243, 5390.633, 13.4722
2963, 51011, 5390.572, 13.4721
2964, 53384, 5390.511, 13.4719
2965, 54514, 5390.450, 13.4717
2966, 54387, 5390.388, 13.4716
2967, 53748, 5390.327, 13.4714
2968, 53024, 5390.266, 13.4713
2969, 51904, 5390.205, 13.4711
2970, 50425, 5390.144, 13.4710
2971, 49747, 5390.083, 13.4708
2972, 50937, 5390.022, 13.4707
2973, 53354, 5389.960, 13.4705
2974, 55299, 5389.899, 13.4704
2975, 56155, 5389.838, 13.4702
2976, 56791, 5389.777, 13.4701
2977, 57719, 5389.716, 13.4699
2978, 57971, 5389.655, 13.4698
2979, 56373, 5389.594, 13.4696
2980, 53143, 5389.533, 13.4695
2981, 49648, 5389.471, 13.4693
2982, 47132, 5389.410, 13.4691
2983, 46098, 5389.349, 13.4690
2984, 46456, 5389.288, 13.4688
2985, 47718, 5389.227, 13.4687
2986, 49257, 5389.166, 13.4685
2987, 50610, 5389.105, 13.4684
2988, 51322, 5389.043, 13.4682
2989, 50721, 5388.982, 13.4681
2990, 48619, 5388.921, 13.4679
2991, 46289, 5388.860, 13.4678
2992, 45723, 5388.799, 13.4676
2993, 47468, 5388.738, 13.4675
2994, 49986, 5388.677, 13.4673
2995, 51639, 5388.616, 13.4672
2996, 52428, 5388.554, 13.4670
2997, 53127, 5388.493, 13.4669
2998, 53634, 5388.432, 13.4667
2999, 53236, 5388.371, 13.4666
3000, 52067, 5388.310, 13.4664
3001, 51192, 5388.249, 13.4662
3002, 51302, 5388.188, 13.4661
3003, 52011, 5388.126, 13.4659
3004, 52375, 5388.065, 13.4658
3005, 51580, 5388.004, 13.4656
3006, 49386, 5387.943, 13.4655
3007, 46512, 5387.882, 13.4653
3008, 44454, 5387.821, 13.4652
3009, 44373, 5387.760, 13.4650
3010, 46158, 5387.699, 13.4649
3011, 48784, 5387.637, 13.4647
3012, 51228, 5387.576, 13.4646
3013, 52737, 5387.515, 13.4644
3014, 52839, 5387.454, 13.4643
3015, 51776, 5387.393, 13.4641
3016, 50545, 5387.332, 13.4640
3017, 49848, 5387.271, 13.4638
3018, 49368, 5387.209, 13.4636
3019, 48670, 5387.148, 13.4635
3020, 48234, 5387.087, 13.4633
3021, 48675, 5387.026, 13.4632
3022, 49415, 5386.965, 13.4630
3023, 49326, 5386.904, 13.4629
3024, 48575, 5386.843, 13.4627
3025, 48614, 5386.782, 13.4626
3026, 50124, 5386.720, 13.4624
3027, 52021, 5386.659, 13.4623
3028, 52858, 5386.598, 13.4621
3029, 52455, 5386.537, 13.4620
3030, 51686, 5386.476, 13.4618
3031, 51292, 5386.415, 13.4617
3032, 51349, 5386.354, 13.4615
3033, 51397, 5386.292, 13.4614
3034, 50774, 5386.231, 13.4612
3035, 49152, 5386.170, 13.4611
3036, 46960, 5386.109, 13.4609
3037, 44980, 5386.048, 13.4607
3038, 43460, 5385.987, 13.4606
3039, 42116, 5385.926, 13.4604
3040, 41003, 5385.865, 13.4603
3041, 40631, 5385.803, 13.4601
3042, 40982, 5385.742, 13.4600
3043, 41155, 5385.681, 13.4598
3044, 40503, 5385.620, 13.4597
3045, 39613, 5385.559, 13.4595
3046, 39618, 5385.498, 13.4594
3047, 40975, 5385.437, 13.4592
3048, 43421, 5385.375, 13.4591
3049, 46632, 5385.314, 13.4589
3050, 50125, 5385.253, 13.4588
3051, 52771, 5385.192, 13.4586
3052, 53333, 5385.131, 13.4585
3053, 51789, 5385.070, 13.4583
3054, 49573, 5385.009, 13.4581
3055, 48306, 5384.948, 13.4580
3056, 48678, 5384.886, 13.4578
3057, 50574, 5384.825, 13.4577
3058, 53531, 5384.764, 13.4575
3059, 56655, 5384.703, 13.4574
3060, 58682, 5384.642, 13.4572
3061, 58953, 5384.581, 13.4571
3062, 58124, 5384.520, 13.4569
3063, 57309, 5384.458, 13.4568
3064, 56630, 5384.397, 13.4566
3065, 55346, 5384.336, 13.4565
3066, 53424, 5384.275, 13.4563
3067, 52016, 5384.214, 13.4562
3068, 51973, 5384.153, 13.4560
3069, 52593, 5384.092, 13.4559
3070, 52498, 5384.031, 13.4557
3071, 51319, 5383.969, 13.4556
3072, 49940, 5383.908, 13.4554
3073, 49480, 5383.847, 13.4552
3074, 50556, 5383.786, 13.4551
3075, 53083, 5383.725, 13.4549
3076, 56083, 5383.664, 13.4548
3077, 58065, 5383.603, 13.4546
3078, 58421, 5383.542, 13.4545
3079, 58217, 5383.480, 13.4543
3080, 58774, 5383.419, 13.4542
3081, 59761, 5383.358, 13.4540
3082, 59683, 5383.297, 13.4539
3083, 58050, 5383.236, 13.4537
3084, 55839, 5383.175, 13.4536
3085, 53827, 5383.114, 13.4534
3086, 51832, 5383.052, 13.4533
3087, 49976, 5382.991, 13.4531
3088, 49321, 5382.930, 13.4530
3089, 50458, 5382.869, 13.4528
3090, 52446, 5382.808, 13.4526
3091, 53906, 5382.747, 13.4525
3092, 54490, 5382.686, 13.4523
3093, 54615, 5382.625, 13.4522
3094, 54555, 5382.563, 13.4520
3095, 54596, 5382.502, 13.4519
3096, 55389, 5382.441, 13.4517
3097, 57327, 5382.380, 13.4516
3098, 59970, 5382.319, 13.4514
3099, 62685, 5382.258, 13.4513
3100, 65259, 5382.197, 13.4511
3101, 67302, 5382.135, 13.4510
3102, 67780, 5382.074, 13.4508
3103, 66110, 5382.013, 13.4507
3104, 63278, 5381.952, 13.4505
3105, 61004, 5381.891, 13.4504
3106, 60034, 5381.830, 13.4502
3107, 59757, 5381.769, 13.4501
3108, 59098, 5381.708, 13.4499
3109, 57203, 5381.646, 13.4497
3110, 53836, 5381.585, 13.4496
3111, 49906, 5381.524, 13.4494
3112, 47171, 5381.463, 13.4493
3113, 46696, 5381.402, 13.4491
3114, 47893, 5381.341, 13.4490
3115, 49550, 5381.280, 13.4488
3116, 51184, 5381.218, 13.4487
3117, 52715, 5381.157, 13.4485
3118, 53606, 5381.096, 13.4484
3119, 53365, 5381.035, 13.4482
3120, 52464, 5380.974, 13.4481
3121, 51825, 5380.913, 13.4479
3122, 51769, 5380.852, 13.4478
3123, 52219, 5380.791, 13.4476
3124, 53293, 5380.729, 13.4475
3125, 54709, 5380.668, 13.4473
3126, 55264, 5380.607, 13.4471
3127, 54136, 5380.546, 13.4470
3128, 52261, 5380.485, 13.4468
3129, 51157, 5380.424, 13.4467
3130, 50783, 5380.363, 13.4465
3131, 49918, 5380.301, 13.4464
3132, 48326, 5380.240, 13.4462
3133, 47067, 5380.179, 13.4461
3134, 46693, 5380.118, 13.4459
3135, 46606, 5380.057, 13.4458
3136, 46284, 5379.996, 13.4456
3137, 45791, 5379.935, 13.4455
3138, 44959, 5379.874, 13.4453
3139, 43523, 5379.812, 13.4452
3140, 42348, 5379.751, 13.4450
3141, 43004, 5379.690, 13.4449
3142, 45617, 5379.629, 13.4447
3143, 48404, 5379.568, 13.4446
3144, 49980, 5379.507, 13.4444
3145, 50876, 5379.446, 13.4442
3146, 52096, 5379.384, 13.4441
3147, 53307, 5379.323, 13.4439
3148, 53447, 5379.262, 13.4438
3149, 52238, 5379.201, 13.4436
3150, 50260, 5379.140, 13.4435
3151, 48178, 5379.079, 13.4433
3152, 46712, 5379.018, 13.4432
3153, 46714, 5378.957, 13.4430
3154, 48365, 5378.895, 13.4429
3155, 50552, 5378.834, 13.4427
3156, 51812, 5378.773, 13.4426
3157, 51678, 5378.712, 13.4424
3158, 50704, 5378.651, 13.4423
3159, 49620, 5378.590, 13.4421
3160, 48981, 5378.529, 13.4420
3161, 49226, 5378.467, 13.4418
3162, 50355, 5378.406, 13.4416
3163, 51599, 5378.345, 13.4415
3164, 51931, 5378.284, 13.4413
3165, 50961, 5378.223, 13.4412
3166, 49163, 5378.162, 13.4410
3167, 47402, 5378.101, 13.4409
3168, 46376, 5378.040, 13.4407
3169, 46320, 5377.978, 13.4406
3170, 46994, 5377.917, 13.4404
3171, 47971, 5377.856, 13.4403
3172, 48932, 5377.795, 13.4401
3173, 49694, 5377.734, 13.4400
3174, 50207, 5377.673, 13.4398
3175, 50742, 5377.612, 13.4397
3176, 51709, 5377.550, 13.4395
3177, 52864, 5377.489, 13.4394
3178, 53201, 5377.428, 13.4392
3179, 52342, 5377.367, 13.4391
3180, 51530, 5377.306, 13.4389
3181, 52240, 5377.245, 13.4387
3182, 54045, 5377.184, 13.4386
3183, 55041, 5377.123, 13.4384
3184, 54383, 5377.061, 13.4383
3185, 53099, 5377.000, 13.4381
3186, 52189, 5376.939, 13.4380
3187, 51254, 5376.878, 13.4378
3188, 49652, 5376.817, 13.4377
3189, 47810, 5376.756, 13.4375
3190, 46562, 5376.695, 13.4374
3191, 45953, 5376.633, 13.4372
3192, 45562, 5376.572, 13.4371
3193, 45368, 5376.511, 13.4369
3194, 45630, 5376.450, 13.4368
3195, 46438, 5376.389, 13.4366
3196, 47963, 5376.328, 13.4365
3197, 50536, 5376.267, 13.4363
3198, 53822, 5376.206, 13.4361
3199, 56545, 5376.144, 13.4360
3200, 57763, 5376.083, 13.4358
3201, 57974, 5376.022, 13.4357
3202, 58230, 5375.961, 13.4355
3203, 58569, 5375.900, 13.4354
3204, 58032, 5375.839, 13.4352
3205, 55984, 5375.778, 13.4351
3206, 52799, 5375.716, 13.4349
3207, 49494, 5375.655, 13.4348
3208, 47192, 5375.594, 13.4346
3209, 46584, 5375.533, 13.4345
3210, 47325, 5375.472, 13.4343
3211, 48173, 5375.411, 13.4342
3212, 48209, 5375.350, 13.4340
3213, 47684, 5375.289, 13.4339
3214, 47297, 5375.227, 13.4337
3215, 47143, 5375.166, 13.4336
3216, 46917, 5375.105, 13.4334
3217, 46781, 5375.044, 13.4332
3218, 47264, 5374.983, 13.4331
3219, 48447, 5374.922, 13.4329
3220, 49813, 5374.861, 13.4328
3221, 50877, 5374.799, 13.4326
3222, 51588, 5374.738, 13.4325
3223, 52278, 5374.677, 13.4323
3224, 53503, 5374.616, 13.4322
3225, 55596, 5374.555, 13.4320
3226, 57976, 5374.494, 13.4319
3227, 59284, 5374.433, 13.4317
3228, 58740, 5374.372, 13.4316
3229, 57057, 5374.310, 13.4314
3230, 55555, 5374.249, 13.4313
3231, 54789, 5374.188, 13.4311
3232, 54558, 5374.127, 13.4310
3233, 54720, 5374.066, 13.4308
3234, 55092, 5374.005, 13.4306
3235, 54857, 5373.944, 13.4305
3236, 53133, 5373.882, 13.4303
3237, 50270, 5373.821, 13.4302
3238, 47742, 5373.760, 13.4300
3239, 46564, 5373.699, 13.4299
3240, 46459, 5373.638, 13.4297
3241, 46787, 5373.577, 13.4296
3242, 47553, 5373.516, 13.4294
3243, 49087, 5373.455, 13.4293
3244, 51243, 5373.393, 13.4291
3245, 53419, 5373.332, 13.4290
3246, 55100, 5373.271, 13.4288
3247, 56065, 5373.210, 13.4287
3248, 56294, 5373.149, 13.4285
3249, 56073, 5373.088, 13.4284
3250, 56042, 5373.027, 13.4282
3251, 56756, 5372.965, 13.4280
3252, 58065, 5372.904, 13.4279
3253, 59153, 5372.843, 13.4277
3254, 59282, 5372.782, 13.4276
3255, 58479, 5372.721, 13.4274
3256, 57473, 5372.660, 13.4273
3257, 57034, 5372.599, 13.4271
3258, 57441, 5372.538, 13.4270
3259, 58386, 5372.476, 13.4268
3260, 59148, 5372.415, 13.4267
3261, 58899, 5372.354, 13.4265
3262, 57269, 5372.293, 13.4264
3263, 54896, 5372.232, 13.4262
3264, 53122, 5372.171, 13.4261
3265, 52777, 5372.110, 13.4259
3266, 53363, 5372.049, 13.4258
3267, 53816, 5371.987, 13.4256
3268, 53854, 5371.926, 13.4255
3269, 54054, 5371.865, 13.4253
3270, 54757, 5371.804, 13.4251
3271, 55671, 5371.743, 13.4250
3272, 56673, 5371.682, 13.4248
3273, 58215, 5371.621, 13.4247
3274, 60406, 5371.559, 13.4245
3275, 62250, 5371.498, 13.4244
3276, 62439, 5371.437, 13.4242
3277, 60787, 5371.376, 13.4241
3278, 58485, 5371.315, 13.4239
3279, 57029, 5371.254, 13.4238
3280, 57107, 5371.193, 13.4236
3281, 58291, 5371.132, 13.4235
3282, 59551, 5371.070, 13.4233
3283, 60197, 5371.009, 13.4232
3284, 60399, 5370.948, 13.4230
3285, 60556, 5370.887, 13.4229
3286, 60250, 5370.826, 13.4227
3287, 58497, 5370.765, 13.4225
3288, 55252, 5370.704, 13.4224
3289, 51930, 5370.642, 13.4222
3290, 49824, 5370.581, 13.4221
3291, 48639, 5370.520, 13.4219
3292, 47417, 5370.459, 13.4218
3293, 46470, 5370.398, 13.4216
3294, 47286, 5370.337, 13.4215
3295, 50390, 5370.276, 13.4213
3296, 54215, 5370.215, 13.4212
3297, 56540, 5370.153, 13.4210
3298, 56574, 5370.092, 13.4209
3299, 55327, 5370.031, 13.4207
3300, 54331, 5369.970, 13.4206
3301, 54342, 5369.909, 13.4204
3302, 54941, 5369.848, 13.4203
3303, 55036, 5369.787, 13.4201
3304, 53905, 5369.725, 13.4200
3305, 52037, 5369.664, 13.4198
3306, 50877, 5369.603, 13.4196
3307, 51479, 5369.542, 13.4195
3308, 53399, 5369.481, 13.4193
3309, 55054, 5369.420, 13.4192
3310, 55154, 5369.359, 13.4190
3311, 53693, 5369.298, 13.4189
3312, 51746, 5369.236, 13.4187
3313, 50634, 5369.175, 13.4186
3314, 51258, 5369.114, 13.4184
3315, 53690, 5369.053, 13.4183
3316, 57011, 5368.992, 13.4181
3317, 59803, 5368.931, 13.4180
3318, 61266, 5368.870, 13.4178
3319, 61864, 5368.808, 13.4177
3320, 62467, 5368.747, 13.4175
3321, 63017, 5368.686, 13.4174
3322, 62754, 5368.625, 13.4172
3323, 61761, 5368.564, 13.4170
3324, 61354, 5368.503, 13.4169
3325, 62339, 5368.442, 13.4167
3326, 63669, 5368.381, 13.4166
3327, 63734, 5368.319, 13.4164
3328, 62445, 5368.258, 13.4163
3329, 60888, 5368.197, 13.4161
3330, 59253, 5368.136, 13.4160
3331, 56537, 5368.075, 13.4158
3332, 52607, 5368.014, 13.4157
3333, 49199, 5367.953, 13.4155
3334, 48029, 5367.891, 13.4154
3335, 48773, 5367.830, 13.4152
3336, 49777, 5367.769, 13.4151
3337, 50232, 5367.708, 13.4149
3338, 50694, 5367.647, 13.4148
3339, 51695, 5367.586, 13.4146
3340, 52747, 5367.525, 13.4145
3341, 52934, 5367.464, 13.4143
3342, 51894, 5367.402, 13.4141
3343, 50040, 5367.341, 13.4140
3344, 48080, 5367.280, 13.4138
3345, 46500, 5367.219, 13.4137
3346, 45364, 5367.158, 13.4135
3347, 44571, 5367.097, 13.4134
3348, 44255, 5367.036, 13.4132
3349, 44665, 5366.974, 13.4131
3350, 45562, 5366.913, 13.4129
3351, 46067, 5366.852, 13.4128
3352, 45504, 5366.791, 13.4126
3353, 44273, 5366.730, 13.4125
3354, 43530, 5366.669, 13.4123
3355, 43929, 5366.608, 13.4122
3356, 44969, 5366.547, 13.4120
3357, 45743, 5366.485, 13.4119
3358, 46222, 5366.424, 13.4117
3359, 47545, 5366.363, 13.4115
3360, 50798, 5366.302, 13.4114
3361, 55630, 5366.241, 13.4112
3362, 60380, 5366.180, 13.4111
3363, 63628, 5366.119, 13.4109
3364, 65225, 5366.057, 13.4108
3365, 65659, 5365.996, 13.4106
3366, 65018, 5365.935, 13.4105
3367, 63183, 5365.874, 13.4103
3368, 60643, 5365.813, 13.4102
3369, 58282, 5365.752, 13.4100
3370, 56479, 5365.691, 13.4099
3371, 55135, 5365.630, 13.4097
3372, 54492, 5365.568, 13.4096
3373, 55085, 5365.507, 13.4094
3374, 56714, 5365.446, 13.4093
3375, 58339, 5365.385, 13.4091
3376, 59320, 5365.324, 13.4090
3377, 60094, 5365.263, 13.4088
3378, 61233, 5365.202, 13.4086
3379, 62402, 5365.140, 13.4085
3380, 62675, 5365.079, 13.4083
3381, 61489, 5365.018, 13.4082
3382, 59019, 5364.957, 13.4080
3383, 56078, 5364.896, 13.4079
3384, 53820, 5364.835, 13.4077
3385, 52942, 5364.774, 13.4076
3386, 52865, 5364.713, 13.4074
3387, 52196, 5364.651, 13.4073
3388, 50372, 5364.590, 13.4071
3389, 48288, 5364.529, 13.4070
3390, 47027, 5364.468, 13.4068
3391, 46714, 5364.407, 13.4067
3392, 47059, 5364.346, 13.4065
3393, 48252, 5364.285, 13.4064
3394, 50499, 5364.223, 13.4062
3395, 53172, 5364.162, 13.4060
3396, 55309, 5364.101, 13.4059
3397, 56776, 5364.040, 13.4057
3398, 58154, 5363.979, 13.4056
3399, 59524, 5363.918, 13.4054
3400, 60046, 5363.857, 13.4053
3401, 58905, 5363.796, 13.4051
3402, 56352, 5363.734, 13.4050
3403, 53662, 5363.673, 13.4048
3404, 52218, 5363.612, 13.4047
3405, 52500, 5363.551, 13.4045
3406, 53815, 5363.490, 13.4044
3407, 55046, 5363.429, 13.4042
3408, 55668, 5363.368, 13.4041
3409, 55763, 5363.306, 13.4039
3410, 55192, 5363.245, 13.4038
3411, 53403, 5363.184, 13.4036
3412, 50341, 5363.123, 13.4035
3413, 46975, 5363.062, 13.4033
3414, 44506, 5363.001, 13.4031
3415, 43406, 5362.940, 13.4030
3416, 43433, 5362.879, 13.4028
3417, 44058, 5362.817, 13.4027
3418, 44459, 5362.756, 13.4025
3419, 43738, 5362.695, 13.4024
3420, 41861, 5362.634, 13.4022
3421, 40154, 5362.573, 13.4021
3422, 40238, 5362.512, 13.4019
3423, 42498, 5362.451, 13.4018
3424, 45752, 5362.389, 13.4016
3425, 48217, 5362.328, 13.4015
3426, 48655, 5362.267, 13.4013
3427, 47160, 5362.206, 13.4012
3428, 45211, 5362.145, 13.4010
3429, 44596, 5362.084, 13.4009
3430, 45897, 5362.023, 13.4007
3431, 48259, 5361.962, 13.4005
3432, 50688, 5361.900, 13.4004
3433, 52892, 5361.839, 13.4002
3434, 54666, 5361.778, 13.4001
3435, 55463, 5361.717, 13.3999
3436, 55296, 5361.656, 13.3998
3437, 55215, 5361.595, 13.3996
3438, 56019, 5361.534, 13.3995
3439, 57087, 5361.473, 13.3993
3440, 57383, 5361.411, 13.3992
3441, 57043, 5361.350, 13.3990
3442, 56845, 5361.289, 13.3989
3443, 56541, 5361.228, 13.3987
3444, 54957, 5361.167, 13.3986
3445, 51838, 5361.106, 13.3984
3446, 48488, 5361.045, 13.3983
3447, 46289, 5360.983, 13.3981
3448, 45294, 5360.922, 13.3980
3449, 44559, 5360.861, 13.3978
3450, 43399, 5360.800, 13.3976
3451, 42173, 5360.739, 13.3975
3452, 42056, 5360.678, 13.3973
3453, 43827, 5360.617, 13.3972
3454, 46604, 5360.556, 13.3970
3455, 48346, 5360.494, 13.3969
3456, 48195, 5360.433, 13.3967
3457, 47734, 5360.372, 13.3966
3458, 48959, 5360.311, 13.3964
3459, 51502, 5360.250, 13.3963
3460, 53140, 5360.189, 13.3961
3461, 52872, 5360.128, 13.3960
3462, 52064, 5360.066, 13.3958
3463, 52317, 5360.005, 13.3957
3464, 53547, 5359.944, 13.3955
3465, 54751, 5359.883, 13.3954
3466, 55568, 5359.822, 13.3952
3467, 56214, 5359.761, 13.3950
3468, 56659, 5359.700, 13.3949
3469, 56694, 5359.639, 13.3947
3470, 56416, 5359.577, 13.3946
3471, 55914, 5359.516, 13.3944
3472, 54829, 5359.455, 13.3943
3473, 52887, 5359.394, 13.3941
3474, 50709, 5359.333, 13.3940
3475, 49566, 5359.272, 13.3938
3476, 50284, 5359.211, 13.3937
3477, 52661, 5359.149, 13.3935
3478, 55793, 5359.088, 13.3934
3479, 58680, 5359.027, 13.3932
3480, 60728, 5358.966, 13.3931
3481, 61946, 5358.905, 13.3929
3482, 62618, 5358.844, 13.3928
3483, 62604, 5358.783, 13.3926
3484, 61264, 5358.722, 13.3925
3485, 58416, 5358.660, 13.3923
3486, 55123, 5358.599, 13.3921
3487, 52976, 5358.538, 13.3920
3488, 52455, 5358.477, 13.3918
3489, 52416, 5358.416, 13.3917
3490, 51495, 5358.355, 13.3915
3491, 49794, 5358.294, 13.3914
3492, 48768, 5358.232, 13.3912
3493, 49507, 5358.171, 13.3911
3494, 51584, 5358.110, 13.3909
3495, 53819, 5358.049, 13.3908
3496, 55618, 5357.988, 13.3906
3497, 57039, 5357.927, 13.3905
3498, 57890, 5357.866, 13.3903
3499, 57613, 5357.805, 13.3902
3500, 56201, 5357.743, 13.3900
3501, 54480, 5357.682, 13.3899
3502, 53135, 5357.621, 13.3897
3503, 52065, 5357.560, 13.3895
3504, 51057, 5357.499, 13.3894
3505, 50476, 5357.438, 13.3892
3506, 50752, 5357.377, 13.3891
3507, 51620, 5357.315, 13.3889
3508, 52480, 5357.254, 13.3888
3509, 53190, 5357.193, 13.3886
3510, 53969, 5357.132, 13.3885
3511, 54771, 5357.071, 13.3883
3512, 55336, 5357.010, 13.3882
3513, 55622, 5356.949, 13.3880
3514, 55715, 5356.888, 13.3879
3515, 55547, 5356.826, 13.3877
3516, 55112, 5356.765, 13.3876
3517, 54637, 5356.704, 13.3874
3518, 54092, 5356.643, 13.3873
3519, 53008, 5356.582, 13.3871
3520, 51326, 5356.521, 13.3870
3521, 49895, 5356.460, 13.3868
3522, 49352, 5356.398, 13.3866
3523, 49025, 5356.337, 13.3865
3524, 47981, 5356.276, 13.3863
3525, 46774, 5356.215, 13.3862
3526, 46894, 5356.154, 13.3860
3527, 48477, 5356.093, 13.3859
3528, 49821, 5356.032, 13.3857
3529, 49489, 5355.971, 13.3856
3530, 47896, 5355.909, 13.3854
3531, 46407, 5355.848, 13.3853
3532, 45759, 5355.787, 13.3851
3533, 45852, 5355.726, 13.3850
3534, 46342, 5355.665, 13.3848
3535, 46877, 5355.604, 13.3847
3536, 47199, 5355.543, 13.3845
3537, 47376, 5355.481, 13.3844
3538, 47475, 5355.420, 13.3842
3539, 46859, 5355.359, 13.3840
3540, 44604, 5355.298, 13.3839
3541, 41018, 5355.237, 13.3837
3542, 38051, 5355.176, 13.3836
3543, 37550, 5355.115, 13.3834
3544, 39513, 5355.054, 13.3833
3545, 42510, 5354.992, 13.3831
3546, 45311, 5354.931, 13.3830
3547, 47580, 5354.870, 13.3828
3548, 49381, 5354.809, 13.3827
3549, 50808, 5354.748, 13.3825
3550, 52025, 5354.687, 13.3824
3551, 53162, 5354.626, 13.3822
3552, 54098, 5354.564, 13.3821
3553, 54618, 5354.503, 13.3819
3554, 54695, 5354.442, 13.3818
3555, 54480, 5354.381, 13.3816
3556, 54214, 5354.320, 13.3815
3557, 54323, 5354.259, 13.3813
3558, 55280, 5354.198, 13.3811
3559, 57018, 5354.137, 13.3810
3560, 58670, 5354.075, 13.3808
3561, 59203, 5354.014, 13.3807
3562, 58306, 5353.953, 13.3805
3563, 56523, 5353.892, 13.3804
3564, 54688, 5353.831, 13.3802
3565, 53385, 5353.770, 13.3801
3566, 52737, 5353.709, 13.3799
3567, 52523, 5353.647, 13.3798
3568, 52571, 5353.586, 13.3796
3569, 53091, 5353.525, 13.3795
3570, 54403, 5353.464, 13.3793
3571, 56274, 5353.403, 13.3792
3572, 57891, 5353.342, 13.3790
3573, 58691, 5353.281, 13.3789
3574, 58947, 5353.220, 13.3787
3575, 59323, 5353.158, 13.3785
3576, 60042, 5353.097, 13.3784
3577, 60639, 5353.036, 13.3782
3578, 60310, 5352.975, 13.3781
3579, 58445, 5352.914, 13.3779
3580, 55259, 5352.853, 13.3778
3581, 52097, 5352.792, 13.3776
3582, 50622, 5352.730, 13.3775
3583, 51259, 5352.669, 13.3773
3584, 52671, 5352.608, 13.3772
3585, 53124, 5352.547, 13.3770
3586, 52185, 5352.486, 13.3769
3587, 50770, 5352.425, 13.3767
3588, 49847, 5352.364, 13.3766
3589, 49631, 5352.303, 13.3764
3590, 49879, 5352.241, 13.3763
3591, 50424, 5352.180, 13.3761
3592, 51281, 5352.119, 13.3760
3593, 52569, 5352.058, 13.3758
3594, 54381, 5351.997, 13.3756
3595, 56432, 5351.936, 13.3755
3596, 57893, 5351.875, 13.3753
3597, 58016, 5351.813, 13.3752
3598, 57024, 5351.752, 13.3750
3599, 56049, 5351.691, 13.3749
3600, 56001, 5351.630, 13.3747
3601, 56734, 5351.569, 13.3746
3602, 57375, 5351.508, 13.3744
3603, 57187, 5351.447, 13.3743
3604, 56002, 5351.386, 13.3741
3605, 54243, 5351.324, 13.3740
3606, 52815, 5351.263, 13.3738
3607, 52564, 5351.202, 13.3737
3608, 53339, 5351.141, 13.3735
3609, 53793, 5351.080, 13.3734
3610, 52694, 5351.019, 13.3732
3611, 50361, 5350.958, 13.3730
3612, 48213, 5350.896, 13.3729
3613, 46948, 5350.835, 13.3727
3614, 45978, 5350.774, 13.3726
3615, 44881, 5350.713, 13.3724
3616, 44480, 5350.652, 13.3723
3617, 45692, 5350.591, 13.3721
3618, 47987, 5350.530, 13.3720
3619, 50055, 5350.469, 13.3718
3620, 51656, 5350.407, 13.3717
3621, 53617, 5350.346, 13.3715
3622, 56015, 5350.285, 13.3714
3623, 57655, 5350.224, 13.3712
3624, 57889, 5350.163, 13.3711
3625, 57817, 5350.102, 13.3709
3626, 58836, 5350.041, 13.3708
3627, 60778, 5349.980, 13.3706
3628, 62382, 5349.918, 13.3705
3629, 63061, 5349.857, 13.3703
3630, 63162, 5349.796, 13.3701
3631, 62806, 5349.735, 13.3700
3632, 61586, 5349.674, 13.3698
3633, 59532, 5349.613, 13.3697
3634, 57489, 5349.552, 13.3695
3635, 56296, 5349.490, 13.3694
3636, 56098, 5349.429, 13.3692
3637, 56564, 5349.368, 13.3691
3638, 57200, 5349.307, 13.3689
3639, 57363, 5349.246, 13.3688
3640, 56581, 5349.185, 13.3686
3641, 55072, 5349.124, 13.3685
3642, 53499, 5349.063, 13.3683
3643, 52142, 5349.001, 13.3682
3644, 50892, 5348.940, 13.3680
3645, 50097, 5348.879, 13.3679
3646, 50618, 5348.818, 13.3677
3647, 52565, 5348.757, 13.3675
3648, 54625, 5348.696, 13.3674
3649, 55279, 5348.635, 13.3672
3650, 54483, 5348.573, 13.3671
3651, 53585, 5348.512, 13.3669
3652, 53813, 5348.451, 13.3668
3653, 55236, 5348.390, 13.3666
3654, 57016, 5348.329, 13.3665
3655, 58147, 5348.268, 13.3663
3656, 58023, 5348.207, 13.3662
3657, 56850, 5348.146, 13.3660
3658, 55669, 5348.084, 13.3659
3659, 55589, 5348.023, 13.3657
3660, 56753, 5347.962, 13.3656
3661, 58239, 5347.901, 13.3654
3662, 59064, 5347.840, 13.3653
3663, 59057, 5347.779, 13.3651
3664, 58538, 5347.718, 13.3650
3665, 57597, 5347.656, 13.3648
3666, 56168, 5347.595, 13.3646
3667, 54700, 5347.534, 13.3645
3668, 54119, 5347.473, 13.3643
3669, 54835, 5347.412, 13.3642
3670, 56221, 5347.351, 13.3640
3671, 57433, 5347.290, 13.3639
3672, 58400, 5347.229, 13.3637
3673, 59536, 5347.167, 13.3636
3674, 60729, 5347.106, 13.3634
3675, 61236, 5347.045, 13.3633
3676, 60601, 5346.984, 13.3631
3677, 59162, 5346.923, 13.3630
3678, 57535, 5346.862, 13.3628
3679, 56144, 5346.801, 13.3627
3680, 55371, 5346.739, 13.3625
3681, 55606, 5346.678, 13.3624
3682, 56728, 5346.617, 13.3622
3683, 57951, 5346.556, 13.3620
3684, 58638, 5346.495, 13.3619
3685, 59005, 5346.434, 13.3617
3686, 59579, 5346.373, 13.3616
3687, 60111, 5346.312, 13.3614
3688, 59529, 5346.250, 13.3613
3689, 57056, 5346.189, 13.3611
3690, 53163, 5346.128, 13.3610
3691, 49249, 5346.067, 13.3608
3692, 46449, 5346.006, 13.3607
3693, 44781, 5345.945, 13.3605
3694, 43487, 5345.884, 13.3604
3695, 42160, 5345.822, 13.3602
3696, 41249, 5345.761, 13.3601
3697, 41309, 5345.700, 13.3599
3698, 42170, 5345.639, 13.3598
3699, 43306, 5345.578, 13.3596
3700, 44699, 5345.517, 13.3595
3701, 46614, 5345.456, 13.3593
3702, 48704, 5345.395, 13.3591
3703, 50209, 5345.333, 13.3590
3704, 51063, 5345.272, 13.3588
3705, 51928, 5345.211, 13.3587
3706, 52983, 5345.150, 13.3585
3707, 53631, 5345.089, 13.3584
3708, 53726, 5345.028, 13.3582
3709, 54061, 5344.967, 13.3581
3710, 55091, 5344.905, 13.3579
3711, 56158, 5344.844, 13.3578
3712, 56665, 5344.783, 13.3576
3713, 57114, 5344.722, 13.3575
3714, 58104, 5344.661, 13.3573
3715, 59112, 5344.600, 13.3572
3716, 59244, 5344.539, 13.3570
3717, 58557, 5344.478, 13.3569
3718, 57611, 5344.416, 13.3567
3719, 56314, 5344.355, 13.3565
3720, 54367, 5344.294, 13.3564
3721, 52509, 5344.233, 13.3562
3722, 52050, 5344.172, 13.3561
3723, 53203, 5344.111, 13.3559
3724, 54849, 5344.050, 13.3558
3725, 55946, 5343.988, 13.3556
3726, 56353, 5343.927, 13.3555
3727, 56343, 5343.866, 13.3553
3728, 56107, 5343.805, 13.3552
3729, 55774, 5343.744, 13.3550
3730, 55303, 5343.683, 13.3549
3731, 54494, 5343.622, 13.3547
3732, 53672, 5343.561, 13.3546
3733, 53956, 5343.499, 13.3544
3734, 56040, 5343.438, 13.3543
3735, 59094, 5343.377, 13.3541
3736, 61822, 5343.316, 13.3540
3737, 64179, 5343.255, 13.3538
3738, 66866, 5343.194, 13.3536
3739, 69420, 5343.133, 13.3535
3740, 70222, 5343.071, 13.3533
3741, 68565, 5343.010, 13.3532
3742, 65602, 5342.949, 13.3530
3743, 62929, 5342.888, 13.3529
3744, 61232, 5342.827, 13.3527
3745, 60478, 5342.766, 13.3526
3746, 60447, 5342.705, 13.3524
3747, 60694, 5342.644, 13.3523
3748, 60796, 5342.582, 13.3521
3749, 60852, 5342.521, 13.3520
3750, 61070, 5342.460, 13.3518
3751, 60932, 5342.399, 13.3517
3752, 59768, 5342.338, 13.3515
3753, 58147, 5342.277, 13.3514
3754, 57514, 5342.216, 13.3512
3755, 58289, 5342.154, 13.3510
3756, 59496, 5342.093, 13.3509
3757, 60503, 5342.032, 13.3507
3758, 61743, 5341.971, 13.3506
3759, 63217, 5341.910, 13.3504
3760, 63682, 5341.849, 13.3503
3761, 62295, 5341.788, 13.3501
3762, 59979, 5341.727, 13.3500
3763, 58165, 5341.665, 13.3498
3764, 56991, 5341.604, 13.3497
3765, 55770, 5341.543, 13.3495
3766, 54540, 5341.482, 13.3494
3767, 54053, 5341.421, 13.3492
3768, 54518, 5341.360, 13.3491
3769, 55307, 5341.299, 13.3489
3770, 55790, 5341.237, 13.3488
3771, 55730, 5341.176, 13.3486
3772, 55024, 5341.115, 13.3485
3773, 53748, 5341.054, 13.3483
3774, 52307, 5340.993, 13.3481
3775, 50997, 5340.932, 13.3480
3776, 49481, 5340.871, 13.3478
3777, 47230, 5340.810, 13.3477
3778, 44615, 5340.748, 13.3475
3779, 43097, 5340.687, 13.3474
3780, 44036, 5340.626, 13.3472
3781, 47233, 5340.565, 13.3471
3782, 50715, 5340.504, 13.3469
3783, 52249, 5340.443, 13.3468
3784, 51348, 5340.382, 13.3466
3785, 49632, 5340.320, 13.3465
3786, 48865, 5340.259, 13.3463
3787, 49016, 5340.198, 13.3462
3788, 48809, 5340.137, 13.3460
3789, 47793, 5340.076, 13.3459
3790, 46894, 5340.015, 13.3457
3791, 46975, 5339.954, 13.3455
3792, 47949, 5339.893, 13.3454
3793, 49519, 5339.831, 13.3452
3794, 51714, 5339.770, 13.3451
3795, 54161, 5339.709, 13.3449
3796, 55739, 5339.648, 13.3448
3797, 55696, 5339.587, 13.3446
3798, 54574, 5339.526, 13.3445
3799, 53452, 5339.465, 13.3443
3800, 52735, 5339.404, 13.3442
3801, 52120, 5339.342, 13.3440
3802, 51247, 5339.281, 13.3439
3803, 49884, 5339.220, 13.3437
3804, 47943, 5339.159, 13.3436
3805, 45802, 5339.098, 13.3434
3806, 44170, 5339.037, 13.3433
3807, 43226, 5338.976, 13.3431
3808, 42282, 5338.914, 13.3429
3809, 40827, 5338.853, 13.3428
3810, 39505, 5338.792, 13.3426
3811, 39493, 5338.731, 13.3425
3812, 41056, 5338.670, 13.3423
3813, 43121, 5338.609, 13.3422
3814, 44209, 5338.548, 13.3420
3815, 43613, 5338.487, 13.3419
3816, 41836, 5338.425, 13.3417
3817, 40109, 5338.364, 13.3416
3818, 39427, 5338.303, 13.3414
3819, 40027, 5338.242, 13.3413
3820, 41633, 5338.181, 13.3411
3821, 43713, 5338.120, 13.3410
3822, 45303, 5338.059, 13.3408
3823, 45455, 5337.997, 13.3407
3824, 44650, 5337.936, 13.3405
3825, 45062, 5337.875, 13.3404
3826, 48161, 5337.814, 13.3402
3827, 52503, 5337.753, 13.3400
3828, 55210, 5337.692, 13.3399
3829, 55428, 5337.631, 13.3397
3830, 54837, 5337.570, 13.3396
3831, 54903, 5337.508, 13.3394
3832, 55430, 5337.447, 13.3393
3833, 55960, 5337.386, 13.3391
3834, 56649, 5337.325, 13.3390
3835, 57067, 5337.264, 13.3388
3836, 56025, 5337.203, 13.3387
3837, 53608, 5337.142, 13.3385
3838, 51808, 5337.080, 13.3384
3839, 52009, 5337.019, 13.3382
3840, 53322, 5336.958, 13.3381
3841, 54553, 5336.897, 13.3379
3842, 56211, 5336.836, 13.3378
3843, 59041, 5336.775, 13.3376
3844, 61930, 5336.714, 13.3374
3845, 63120, 5336.653, 13.3373
3846, 62583, 5336.591, 13.3371
3847, 61465, 5336.530, 13.3370
3848, 59958, 5336.469, 13.3368
3849, 57556, 5336.408, 13.3367
3850, 54845, 5336.347, 13.3365
3851, 53149, 5336.286, 13.3364
3852, 52629, 5336.225, 13.3362
3853, 52380, 5336.163, 13.3361
3854, 52160, 5336.102, 13.3359
3855, 52424, 5336.041, 13.3358
3856, 52775, 5335.980, 13.3356
3857, 52087, 5335.919, 13.3355
3858, 50297, 5335.858, 13.3353
3859, 48603, 5335.797, 13.3352
3860, 47656, 5335.736, 13.3350
3861, 46954, 5335.674, 13.3349
3862, 46267, 5335.613, 13.3347
3863, 46291, 5335.552, 13.3345
3864, 47400, 5335.491, 13.3344
3865, 48910, 5335.430, 13.3342
3866, 50147, 5335.369, 13.3341
3867, 51359, 5335.308, 13.3339
3868, 53064, 5335.246, 13.3338
3869, 55175, 5335.185, 13.3336
3870, 57070, 5335.124, 13.3335
3871, 58072, 5335.063, 13.3333
3872, 57829, 5335.002, 13.3332
3873, 56806, 5334.941, 13.3330
3874, 56186, 5334.880, 13.3329
3875, 56563, 5334.819, 13.3327
3876, 56943, 5334.757, 13.3326
3877, 56033, 5334.696, 13.3324
3878, 54184, 5334.635, 13.3323
3879, 52861, 5334.574, 13.3321
3880, 52352, 5334.513, 13.3319
3881, 51551, 5334.452, 13.3318
3882, 50172, 5334.391, 13.3316
3883, 49530, 5334.329, 13.3315
3884, 50480, 5334.268, 13.3313
3885, 51975, 5334.207, 13.3312
3886, 52667, 5334.146, 13.3310
3887, 52932, 5334.085, 13.3309
3888, 54238, 5334.024, 13.3307
3889, 57112, 5333.963, 13.3306
3890, 60579, 5333.902, 13.3304
3891, 63240, 5333.840, 13.3303
3892, 64186, 5333.779, 13.3301
3893, 63351, 5333.718, 13.3300
3894, 61628, 5333.657, 13.3298
3895, 60343, 5333.596, 13.3297
3896, 60070, 5333.535, 13.3295
3897, 60125, 5333.474, 13.3294
3898, 59533, 5333.412, 13.3292
3899, 58059, 5333.351, 13.3290
3900, 56053, 5333.290, 13.3289
3901, 53833, 5333.229, 13.3287
3902, 51694, 5333.168, 13.3286
3903, 50053, 5333.107, 13.3284
3904, 48934, 5333.046, 13.3283
3905, 47711, 5332.985, 13.3281
3906, 45926, 5332.923, 13.3280
3907, 44183, 5332.862, 13.3278
3908, 43686, 5332.801, 13.3277
3909, 44915, 5332.740, 13.3275
3910, 47067, 5332.679, 13.3274
3911, 48757, 5332.618, 13.3272
3912, 49098, 5332.557, 13.3271
3913, 48303, 5332.495, 13.3269
3914, 47494, 5332.434, 13.3268
3915, 47697, 5332.373, 13.3266
3916, 48778, 5332.312, 13.3264
3917, 49572, 5332.251, 13.3263
3918, 49313, 5332.190, 13.3261
3919, 48736, 5332.129, 13.3260
3920, 49398, 5332.068, 13.3258
3921, 51920, 5332.006, 13.3257
3922, 55118, 5331.945, 13.3255
3923, 56973, 5331.884, 13.3254
3924, 56458, 5331.823, 13.3252
3925, 54373, 5331.762, 13.3251
3926, 52363, 5331.701, 13.3249
3927, 51189, 5331.640, 13.3248
3928, 50325, 5331.578, 13.3246
3929, 49235, 5331.517, 13.3245
3930, 48357, 5331.456, 13.3243
3931, 48228, 5331.395, 13.3242
3932, 48205, 5331.334, 13.3240
3933, 47121, 5331.273, 13.3239
3934, 45076, 5331.212, 13.3237
3935, 43512, 5331.151, 13.3235
3936, 43336, 5331.089, 13.3234
3937, 43945, 5331.028, 13.3232
3938, 44495, 5330.967, 13.3231
3939, 45106, 5330.906, 13.3229
3940, 46093, 5330.845, 13.3228
3941, 46848, 5330.784, 13.3226
3942, 46494, 5330.723, 13.3225
3943, 45282, 5330.661, 13.3223
3944, 44387, 5330.600, 13.3222
3945, 44418, 5330.539, 13.3220
3946, 44859, 5330.478, 13.3219
3947, 44977, 5330.417, 13.3217
3948, 44597, 5330.356, 13.3216
3949, 43947, 5330.295, 13.3214
3950, 43336, 5330.234, 13.3213
3951, 43146, 5330.172, 13.3211
3952, 43621, 5330.111, 13.3209
3953, 44465, 5330.050, 13.3208
3954, 45044, 5329.989, 13.3206
3955, 45251, 5329.928, 13.3205
3956, 45768, 5329.867, 13.3203
3957, 47186, 5329.806, 13.3202
3958, 49079, 5329.744, 13.3200
3959, 50350, 5329.683, 13.3199
3960, 50413, 5329.622, 13.3197
3961, 49685, 5329.561, 13.3196
3962, 48884, 5329.500, 13.3194
3963, 48192, 5329.439, 13.3193
3964, 47375, 5329.378, 13.3191
3965, 46495, 5329.317, 13.3190
3966, 46045, 5329.255, 13.3188
3967, 46280, 5329.194, 13.3187
3968, 46818, 5329.133, 13.3185
3969, 47209, 5329.072, 13.3184
3970, 47665, 5329.011, 13.3182
3971, 48767, 5328.950, 13.3180
3972, 50458, 5328.889, 13.3179
3973, 51783, 5328.827, 13.3177
3974, 51815, 5328.766, 13.3176
3975, 50572, 5328.705, 13.3174
3976, 48847, 5328.644, 13.3173
3977, 47426, 5328.583, 13.3171
3978, 46686, 5328.522, 13.3170
3979, 46582, 5328.461, 13.3168
3980, 46566, 5328.400, 13.3167
3981, 45736, 5328.338, 13.3165
3982, 43622, 5328.277, 13.3164
3983, 40977, 5328.216, 13.3162
3984, 39332, 5328.155, 13.3161
3985, 39557, 5328.094, 13.3159
3986, 41162, 5328.033, 13.3158
3987, 43174, 5327.972, 13.3156
3988, 45189, 5327.911, 13.3154
3989, 47166, 5327.849, 13.3153
3990, 48689, 5327.788, 13.3151
3991, 49218, 5327.727, 13.3150
3992, 48965, 5327.666, 13.3148
3993, 48702, 5327.605, 13.3147
3994, 48557, 5327.544, 13.3145
3995, 47741, 5327.483, 13.3144
3996, 45859, 5327.421, 13.3142
3997, 43832, 5327.360, 13.3141
3998, 42968, 5327.299, 13.3139
3999, 43607, 5327.238, 13.3138
4000, 45167, 5327.177, 13.3136
4001, 47002, 5327.116, 13.3135
4002, 48572, 5327.055, 13.3133
4003, 49278, 5326.994, 13.3132
4004, 49066, 5326.932, 13.3130
4005, 48915, 5326.871, 13.3129
4006, 49781, 5326.810, 13.3127
4007, 51218, 5326.749, 13.3125
4008, 51966, 5326.688, 13.3124
4009, 51904, 5326.627, 13.3122
4010, 52277, 5326.566, 13.3121
4011, 53727, 5326.504, 13.3119
4012, 55153, 5326.443, 13.3118
4013, 55109, 5326.382, 13.3116
4014, 53641, 5326.321, 13.3115
4015, 52141, 5326.260, 13.3113
4016, 51853, 5326.199, 13.3112
4017, 52971, 5326.138, 13.3110
4018, 54775, 5326.077, 13.3109
4019, 56296, 5326.015, 13.3107
4020, 57153, 5325.954, 13.3106
4021, 57921, 5325.893, 13.3104
4022, 59242, 5325.832, 13.3103
4023, 60679, 5325.771, 13.3101
4024, 61169, 5325.710, 13.3099
4025, 60659, 5325.649, 13.3098
4026, 60251, 5325.587, 13.3096
4027, 60442, 5325.526, 13.3095
4028, 60276, 5325.465, 13.3093
4029, 58850, 5325.404, 13.3092
4030, 56633, 5325.343, 13.3090
4031, 54616, 5325.282, 13.3089
4032, 53060, 5325.221, 13.3087
4033, 51823, 5325.160, 13.3086
4034, 51013, 5325.098, 13.3084
4035, 50363, 5325.037, 13.3083
4036, 48908, 5324.976, 13.3081
4037, 46357, 5324.915, 13.3080
4038, 44106, 5324.854, 13.3078
4039, 43683, 5324.793, 13.3077
4040, 44792, 5324.732, 13.3075
4041, 46076, 5324.670, 13.3074
4042, 47191, 5324.609, 13.3072
4043, 48725, 5324.548, 13.3070
4044, 50515, 5324.487, 13.3069
4045, 51642, 5324.426, 13.3067
4046, 52074, 5324.365, 13.3066
4047, 52858, 5324.304, 13.3064
4048, 54518, 5324.243, 13.3063
4049, 56501, 5324.181, 13.3061
4050, 58390, 5324.120, 13.3060
4051, 60413, 5324.059, 13.3058
4052, 62443, 5323.998, 13.3057
4053, 63573, 5323.937, 13.3055
4054, 63116, 5323.876, 13.3054
4055, 61194, 5323.815, 13.3052
4056, 58159, 5323.753, 13.3051
4057, 54478, 5323.692, 13.3049
4058, 51389, 5323.631, 13.3048
4059, 50446, 5323.570, 13.3046
4060, 51802, 5323.509, 13.3044
4061, 53823, 5323.448, 13.3043
4062, 55002, 5323.387, 13.3041
4063, 55490, 5323.326, 13.3040
4064, 56284, 5323.264, 13.3038
4065, 57772, 5323.203, 13.3037
4066, 59748, 5323.142, 13.3035
4067, 62067, 5323.081, 13.3034
4068, 64414, 5323.020, 13.3032
4069, 65892, 5322.959, 13.3031
4070, 65721, 5322.898, 13.3029
4071, 64168, 5322.836, 13.3028
4072, 62197, 5322.775, 13.3026
4073, 60335, 5322.714, 13.3025
4074, 58398, 5322.653, 13.3023
4075, 56190, 5322.592, 13.3022
4076, 54043, 5322.531, 13.3020
4077, 52610, 5322.470, 13.3019
4078, 52301, 5322.409, 13.3017
4079, 52806, 5322.347, 13.3015
4080, 53162, 5322.286, 13.3014
4081, 52585, 5322.225, 13.3012
4082, 51406, 5322.164, 13.3011
4083, 50900, 5322.103, 13.3009
4084, 51957, 5322.042, 13.3008
4085, 54119, 5321.981, 13.3006
4086, 55964, 5321.919, 13.3005
4087, 56287, 5321.858, 13.3003
4088, 54929, 5321.797, 13.3002
4089, 52848, 5321.736, 13.3000
4090, 51385, 5321.675, 13.2999
4091, 51041, 5321.614, 13.2997
4092, 50888, 5321.553, 13.2996
4093, 49596, 5321.492, 13.2994
4094, 47127, 5321.430, 13.2993
4095, 44924, 5321.369, 13.2991
4096, 44325, 5321.308, 13.2989
4097, 45227, 5321.247, 13.2988
4098, 46484, 5321.186, 13.2986
4099, 47087, 5321.125, 13.2985
4100, 46635, 5321.064, 13.2983
4101, 45176, 5321.002, 13.2982
4102, 43184, 5320.941, 13.2980
4103, 41555, 5320.880, 13.2979
4104, 41113, 5320.819, 13.2977
4105, 41882, 5320.758, 13.2976
4106, 42947, 5320.697, 13.2974
4107, 43152, 5320.636, 13.2973
4108, 42078, 5320.575, 13.2971
4109, 40469, 5320.513, 13.2970
4110, 39566, 5320.452, 13.2968
4111, 39930, 5320.391, 13.2967
4112, 40994, 5320.330, 13.2965
4113, 41890, 5320.269, 13.2964
4114, 42383, 5320.208, 13.2962
4115, 42773, 5320.147, 13.2960
4116, 43249, 5320.085, 13.2959
4117, 43828, 5320.024, 13.2957
4118, 44686, 5319.963, 13.2956
4119, 46009, 5319.902, 13.2954
4120, 47645, 5319.841, 13.2953
4121, 49275, 5319.780, 13.2951
4122, 50683, 5319.719, 13.2950
4123, 51504, 5319.658, 13.2948
4124, 51109, 5319.596, 13.2947
4125, 49503, 5319.535, 13.2945
4126, 48010, 5319.474, 13.2944
4127, 48197, 5319.413, 13.2942
4128, 50165, 5319.352, 13.2941
4129, 52634, 5319.291, 13.2939
4130, 54645, 5319.230, 13.2938
4131, 56260, 5319.168, 13.2936
4132, 57581, 5319.107, 13.2934
4133, 58075, 5319.046, 13.2933
4134, 57270, 5318.985, 13.2931
4135, 55492, 5318.924, 13.2930
4136, 53548, 5318.863, 13.2928
4137, 52164, 5318.802, 13.2927
4138, 51767, 5318.741, 13.2925
4139, 52265, 5318.679, 13.2924
4140, 52896, 5318.618, 13.2922
4141, 52941, 5318.557, 13.2921
4142, 52619, 5318.496, 13.2919
4143, 52637, 5318.435, 13.2918
4144, 52854, 5318.374, 13.2916
4145, 52300, 5318.313, 13.2915
4146, 50651, 5318.251, 13.2913
4147, 48738, 5318.190, 13.2912
4148, 47224, 5318.129, 13.2910
4149, 45741, 5318.068, 13.2909
4150, 43913, 5318.007, 13.2907
4151, 42506, 5317.946, 13.2905
4152, 42768, 5317.885, 13.2904
4153, 44981, 5317.824, 13.2902
4154, 48139, 5317.762, 13.2901
4155, 50780, 5317.701, 13.2899
4156, 51859, 5317.640, 13.2898
4157, 51275, 5317.579, 13.2896
4158, 49921, 5317.518, 13.2895
4159, 48919, 5317.457, 13.2893
4160, 48639, 5317.396, 13.2892
4161, 48751, 5317.334, 13.2890
4162, 49124, 5317.273, 13.2889
4163, 49974, 5317.212, 13.2887
4164, 51134, 5317.151, 13.2886
4165, 52126, 5317.090, 13.2884
4166, 53204, 5317.029, 13.2883
4167, 55417, 5316.968, 13.2881
4168, 59148, 5316.907, 13.2879
4169, 63354, 5316.845, 13.2878
4170, 66713, 5316.784, 13.2876
4171, 68727, 5316.723, 13.2875
4172, 69259, 5316.662, 13.2873
4173, 67870, 5316.601, 13.2872
4174, 64453, 5316.540, 13.2870
4175, 59959, 5316.479, 13.2869
4176, 55783, 5316.418, 13.2867
4177, 52808, 5316.356, 13.2866
4178, 51481, 5316.295, 13.2864
4179, 52080, 5316.234, 13.2863
4180, 54064, 5316.173, 13.2861
4181, 55813, 5316.112, 13.2860
4182, 55911, 5316.051, 13.2858
4183, 54533, 5315.990, 13.2857
4184, 52940, 5315.928, 13.2855
4185, 51962, 5315.867, 13.2854
4186, 51566, 5315.806, 13.2852
4187, 51499, 5315.745, 13.2850
4188, 51633, 5315.684, 13.2849
4189, 51834, 5315.623, 13.2847
4190, 52124, 5315.562, 13.2846
4191, 52792, 5315.501, 13.2844
4192, 53926, 5315.439, 13.2843
4193, 55150, 5315.378, 13.2841
4194, 56186, 5315.317, 13.2840
4195, 57237, 5315.256, 13.2838
4196, 58392, 5315.195, 13.2837
4197, 59226, 5315.134, 13.2835
4198, 59554, 5315.073, 13.2834
4199, 59923, 5315.011, 13.2832
4200, 60642, 5314.950, 13.2831
4201, 60897, 5314.889, 13.2829
4202, 59775, 5314.828, 13.2828
4203, 57670, 5314.767, 13.2826
4204, 55709, 5314.706, 13.2824
4205, 54170, 5314.645, 13.2823
4206, 52507, 5314.584, 13.2821
4207, 50676, 5314.522, 13.2820
4208, 49256, 5314.461, 13.2818
4209, 48331, 5314.400, 13.2817
4210, 47416, 5314.339, 13.2815
4211, 46629, 5314.278, 13.2814
4212, 46814, 5314.217, 13.2812
4213, 48169, 5314.156, 13.2811
4214, 49679, 5314.094, 13.2809
4215, 50315, 5314.033, 13.2808
4216, 50038, 5313.972, 13.2806
4217, 49318, 5313.911, 13.2805
4218, 48457, 5313.850, 13.2803
4219, 47889, 5313.789, 13.2802
4220, 48364, 5313.728, 13.2800
4221, 50175, 5313.667, 13.2799
4222, 52568, 5313.605, 13.2797
4223, 54397, 5313.544, 13.2795
4224, 55085, 5313.483, 13.2794
4225, 54659, 5313.422, 13.2792
4226, 53344, 5313.361, 13.2791
4227, 51633, 5313.300, 13.2789
4228, 50393, 5313.239, 13.2788
4229, 50310, 5313.177, 13.2786
4230, 51282, 5313.116, 13.2785
4231, 52703, 5313.055, 13.2783
4232, 54097, 5312.994, 13.2782
4233, 55149, 5312.933, 13.2780
4234, 55375, 5312.872, 13.2779
4235, 54345, 5312.811, 13.2777
4236, 52242, 5312.750, 13.2776
4237, 49797, 5312.688, 13.2774
4238, 47563, 5312.627, 13.2773
4239, 45584, 5312.566, 13.2771
4240, 43840, 5312.505, 13.2769
4241, 42705, 5312.444, 13.2768
4242, 42675, 5312.383, 13.2766
4243, 43778, 5312.322, 13.2765
4244, 45392, 5312.260, 13.2763
4245, 46684, 5312.199, 13.2762
4246, 47169, 5312.138, 13.2760
4247, 46985, 5312.077, 13.2759
4248, 46689, 5312.016, 13.2757
4249, 46742, 5311.955, 13.2756
4250, 47052, 5311.894, 13.2754
4251, 47053, 5311.833, 13.2753
4252, 46393, 5311.771, 13.2751
4253, 45531, 5311.710, 13.2750
4254, 45441, 5311.649, 13.2748
4255, 46621, 5311.588, 13.2747
4256, 48519, 5311.527, 13.2745
4257, 50118, 5311.466, 13.2744
4258, 50978, 5311.405, 13.2742
4259, 51477, 5311.343, 13.2740
4260, 52080, 5311.282, 13.2739
4261, 52708, 5311.221, 13.2737
4262, 52940, 5311.160, 13.2736
4263, 52669, 5311.099, 13.2734
4264, 52286, 5311.038, 13.2733
4265, 52235, 5310.977, 13.2731
4266, 52547, 5310.916, 13.2730
4267, 52941, 5310.854, 13.2728
4268, 53307, 5310.793, 13.2727
4269, 53920, 5310.732, 13.2725
4270, 55051, 5310.671, 13.2724
4271, 56478, 5310.610, 13.2722
4272, 57614, 5310.549, 13.2721
4273, 58099, 5310.488, 13.2719
4274, 58081, 5310.426, 13.2718
4275, 57917, 5310.365, 13.2716
4276, 57897, 5310.304, 13.2714
4277, 58239, 5310.243, 13.2713
4278, 59000, 5310.182, 13.2711
4279, 59874, 5310.121, 13.2710
4280, 60366, 5310.060, 13.2708
4281, 60375, 5309.999, 13.2707
4282, 60277, 5309.937, 13.2705
4283, 60335, 5309.876, 13.2704
4284, 60468, 5309.815, 13.2702
4285, 60791, 5309.754, 13.2701
4286, 61738, 5309.693, 13.2699
4287, 63269, 5309.632, 13.2698
4288, 64460, 5309.571, 13.2696
4289, 64441, 5309.509, 13.2695
4290, 63334, 5309.448, 13.2693
4291, 61864, 5309.387, 13.2692
4292, 60576, 5309.326, 13.2690
4293, 59967, 5309.265, 13.2689
4294, 60568, 5309.204, 13.2687
4295, 62005, 5309.143, 13.2685
4296, 62634, 5309.082, 13.2684
4297, 61327, 5309.020, 13.2682
4298, 59173, 5308.959, 13.2681
4299, 58236, 5308.898, 13.2679
4300, 58877, 5308.837, 13.2678
4301, 59643, 5308.776, 13.2676
4302, 59581, 5308.715, 13.2675
4303, 59094, 5308.654, 13.2673
4304, 58428, 5308.592, 13.2672
4305, 56968, 5308.531, 13.2670
4306, 54627, 5308.470, 13.2669
4307, 52573, 5308.409, 13.2667
4308, 51831, 5308.348, 13.2666
4309, 52209, 5308.287, 13.2664
4310, 53192, 5308.226, 13.2663
4311, 54785, 5308.165, 13.2661
4312, 56743, 5308.103, 13.2659
4313, 58047, 5308.042, 13.2658
4314, 58010, 5307.981, 13.2656
4315, 57091, 5307.920, 13.2655
4316, 55970, 5307.859, 13.2653
4317, 54735, 5307.798, 13.2652
4318, 53618, 5307.737, 13.2650
4319, 53453, 5307.675, 13.2649
4320, 54476, 5307.614, 13.2647
4321, 55609, 5307.553, 13.2646
4322, 55852, 5307.492, 13.2644
4323, 55515, 5307.431, 13.2643
4324, 55195, 5307.370, 13.2641
4325, 54578, 5307.309, 13.2640
4326, 53430, 5307.248, 13.2638
4327, 52747, 5307.186, 13.2637
4328, 53461, 5307.125, 13.2635
4329, 54770, 5307.064, 13.2634
4330, 55300, 5307.003, 13.2632
4331, 55295, 5306.942, 13.2630
4332, 56001, 5306.881, 13.2629
4333, 57203, 5306.820, 13.2627
4334, 57206, 5306.758, 13.2626
4335, 55244, 5306.697, 13.2624
4336, 52315, 5306.636, 13.2623
4337, 49518, 5306.575, 13.2621
4338, 47132, 5306.514, 13.2620
4339, 45651, 5306.453, 13.2618
4340, 46015, 5306.392, 13.2617
4341, 48014, 5306.331, 13.2615
4342, 49767, 5306.269, 13.2614
4343, 49747, 5306.208, 13.2612
4344, 48508, 5306.147, 13.2611
4345, 47598, 5306.086, 13.2609
4346, 47559, 5306.025, 13.2608
4347, 47849, 5305.964, 13.2606
4348, 48180, 5305.903, 13.2604
4349, 48904, 5305.842, 13.2603
4350, 50203, 5305.780, 13.2601
4351, 51618, 5305.719, 13.2600
4352, 52507, 5305.658, 13.2598
4353, 52614, 5305.597, 13.2597
4354, 52133, 5305.536, 13.2595
4355, 51454, 5305.475, 13.2594
4356, 50934, 5305.414, 13.2592
4357, 50852, 5305.352, 13.2591
4358, 51401, 5305.291, 13.2589
4359, 52473, 5305.230, 13.2588
4360, 53399, 5305.169, 13.2586
4361, 53403, 5305.108, 13.2585
4362, 52541, 5305.047, 13.2583
4363, 51778, 5304.986, 13.2582
4364, 51718, 5304.925, 13.2580
4365, 51799, 5304.863, 13.2578
4366, 51390, 5304.802, 13.2577
4367, 51112, 5304.741, 13.2575
4368, 52107, 5304.680, 13.2574
4369, 54302, 5304.619, 13.2572
4370, 56446, 5304.558, 13.2571
4371, 57792, 5304.497, 13.2569
4372, 58661, 5304.435, 13.2568
4373, 59272, 5304.374, 13.2566
4374, 59227, 5304.313, 13.2565
4375, 58584, 5304.252, 13.2563
4376, 58442, 5304.191, 13.2562
4377, 59822, 5304.130, 13.2560
4378, 62570, 5304.069, 13.2559
4379, 65779, 5304.008, 13.2557
4380, 68610, 5303.946, 13.2556
4381, 70269, 5303.885, 13.2554
4382, 69950, 5303.824, 13.2553
4383, 67580, 5303.763, 13.2551
4384, 64185, 5303.702, 13.2549
4385, 60960, 5303.641, 13.2548
4386, 58267, 5303.580, 13.2546
4387, 55953, 5303.518, 13.2545
4388, 54063, 5303.457, 13.2543
4389, 52722, 5303.396, 13.2542
4390, 51793, 5303.335, 13.2540
4391, 51313, 5303.274, 13.2539
4392, 51767, 5303.213, 13.2537
4393, 53230, 5303.152, 13.2536
4394, 54654, 5303.091, 13.2534
4395, 54926, 5303.029, 13.2533
4396, 54388, 5302.968, 13.2531
4397, 54388, 5302.907, 13.2530
4398, 55369, 5302.846, 13.2528
4399, 56424, 5302.785, 13.2527
4400, 56920, 5302.724, 13.2525
4401, 57488, 5302.663, 13.2523
4402, 58918, 5302.601, 13.2522
4403, 60970, 5302.540, 13.2520
4404, 62999, 5302.479, 13.2519
4405, 64986, 5302.418, 13.2517
4406, 66953, 5302.357, 13.2516
4407, 67913, 5302.296, 13.2514
4408, 66673, 5302.235, 13.2513
4409, 63689, 5302.174, 13.2511
4410, 60886, 5302.112, 13.2510
4411, 59343, 5302.051, 13.2508
4412, 58283, 5301.990, 13.2507
4413, 56883, 5301.929, 13.2505
4414, 55937, 5301.868, 13.2504
4415, 56644, 5301.807, 13.2502
4416, 58536, 5301.746, 13.2501
4417, 59931, 5301.684, 13.2499
4418, 60169, 5301.623, 13.2498
4419, 60101, 5301.562, 13.2496
4420, 60398, 5301.501, 13.2494
4421, 60692, 5301.440, 13.2493
4422, 60655, 5301.379, 13.2491
4423, 60691, 5301.318, 13.2490
4424, 60985, 5301.257, 13.2488
4425, 60941, 5301.195, 13.2487
4426, 60324, 5301.134, 13.2485
4427, 60165, 5301.073, 13.2484
4428, 61624, 5301.012, 13.2482
4429, 64459, 5300.951, 13.2481
4430, 67276, 5300.890, 13.2479
4431, 68855, 5300.829, 13.2478
4432, 68601, 5300.767, 13.2476
4433, 66405, 5300.706, 13.2475
4434, 63019, 5300.645, 13.2473
4435, 60185, 5300.584, 13.2472
4436, 59332, 5300.523, 13.2470
4437, 60035, 5300.462, 13.2468
4438, 60373, 5300.401, 13.2467
4439, 58793, 5300.340, 13.2465
4440, 55249, 5300.278, 13.2464
4441, 50919, 5300.217, 13.2462
4442, 47515, 5300.156, 13.2461
4443, 46504, 5300.095, 13.2459
4444, 48105, 5300.034, 13.2458
4445, 51011, 5299.973, 13.2456
4446, 53788, 5299.912, 13.2455
4447, 56438, 5299.850, 13.2453
4448, 59922, 5299.789, 13.2452
4449, 64186, 5299.728, 13.2450
4450, 67526, 5299.667, 13.2449
4451, 68166, 5299.606, 13.2447
4452, 65888, 5299.545, 13.2446
4453, 61948, 5299.484, 13.2444
4454, 57828, 5299.423, 13.2443
4455, 54254, 5299.361, 13.2441
4456, 51095, 5299.300, 13.2439
4457, 48035, 5299.239, 13.2438
4458, 45369, 5299.178, 13.2436
4459, 43867, 5299.117, 13.2435
4460, 43701, 5299.056, 13.2433
4461, 44092, 5298.995, 13.2432
4462, 44520, 5298.933, 13.2430
4463, 45626, 5298.872, 13.2429
4464, 48012, 5298.811, 13.2427
4465, 50537, 5298.750, 13.2426
4466, 51089, 5298.689, 13.2424
4467, 49109, 5298.628, 13.2423
4468, 46346, 5298.567, 13.2421
4469, 44879, 5298.506, 13.2420
4470, 45214, 5298.444, 13.2418
4471, 46491, 5298.383, 13.2417
4472, 47648, 5298.322, 13.2415
4473, 48014, 5298.261, 13.2413
4474, 47484, 5298.200, 13.2412
4475, 46627, 5298.139, 13.2410
4476, 46158, 5298.078, 13.2409
4477, 46087, 5298.016, 13.2407
4478, 45894, 5297.955, 13.2406
4479, 45574, 5297.894, 13.2404
4480, 45817, 5297.833, 13.2403
4481, 47028, 5297.772, 13.2401
4482, 48931, 5297.711, 13.2400
4483, 51333, 5297.650, 13.2398
4484, 54392, 5297.589, 13.2397
4485, 57703, 5297.527, 13.2395
4486, 60007, 5297.466, 13.2394
4487, 60456, 5297.405, 13.2392
4488, 59583, 5297.344, 13.2391
4489, 58419, 5297.283, 13.2389
4490, 57328, 5297.222, 13.2388
4491, 56277, 5297.161, 13.2386
4492, 55619, 5297.099, 13.2384
4493, 55701, 5297.038, 13.2383
4494, 56078, 5296.977, 13.2381
4495, 55964, 5296.916, 13.2380
4496, 55375, 5296.855, 13.2378
4497, 55143, 5296.794, 13.2377
4498, 55810, 5296.733, 13.2375
4499, 57029, 5296.672, 13.2374
4500, 58046, 5296.610, 13.2372
4501, 58409, 5296.549, 13.2371
4502, 58209, 5296.488, 13.2369
4503, 57968, 5296.427, 13.2368
4504, 58164, 5296.366, 13.2366
4505, 58688, 5296.305, 13.2365
4506, 58940, 5296.244, 13.2363
4507, 58714, 5296.182, 13.2362
4508, 58572, 5296.121, 13.2360
4509, 59011, 5296.060, 13.2358
4510, 59648, 5295.999, 13.2357
4511, 59764, 5295.938, 13.2355
4512, 59359, 5295.877, 13.2354
4513, 59055, 5295.816, 13.2352
4514, 59108, 5295.755, 13.2351
4515, 59129, 5295.693, 13.2349
4516, 58623, 5295.632, 13.2348
4517, 57233, 5295.571, 13.2346
4518, 54703, 5295.510, 13.2345
4519, 51482, 5295.449, 13.2343
4520, 49304, 5295.388, 13.2342
4521, 50008, 5295.327, 13.2340
4522, 53288, 5295.265, 13.2339
4523, 56554, 5295.204, 13.2337
4524, 57723, 5295.143, 13.2336
4525, 57374, 5295.082, 13.2334
4526, 57155, 5295.021, 13.2333
4527, 56916, 5294.960, 13.2331
4528, 55101, 5294.899, 13.2329
4529, 52021, 5294.838, 13.2328
4530, 50737, 5294.776, 13.2326
4531, 53573, 5294.715, 13.2325
4532, 58846, 5294.654, 13.2323
4533, 62596, 5294.593, 13.2322
4534, 63071, 5294.532, 13.2320
4535, 62016, 5294.471, 13.2319
4536, 61656, 5294.410, 13.2317
4537, 62028, 5294.349, 13.2316
4538, 61860, 5294.287, 13.2314
4539, 60711, 5294.226, 13.2313
4540, 59170, 5294.165, 13.2311
4541, 57719, 5294.104, 13.2310
4542, 56484, 5294.043, 13.2308
4543, 55646, 5293.982, 13.2307
4544, 55166, 5293.921, 13.2305
4545, 54360, 5293.859, 13.2303
4546, 52623, 5293.798, 13.2302
4547, 50405, 5293.737, 13.2300
4548, 48595, 5293.676, 13.2299
4549, 47230, 5293.615, 13.2297
4550, 45790, 5293.554, 13.2296
4551, 44735, 5293.493, 13.2294
4552, 45525, 5293.432, 13.2293
4553, 48645, 5293.370, 13.2291
4554, 52575, 5293.309, 13.2290
4555, 55268, 5293.248, 13.2288
4556, 55972, 5293.187, 13.2287
4557, 55129, 5293.126, 13.2285
4558, 53227, 5293.065, 13.2284
4559, 50644, 5293.004, 13.2282
4560, 48236, 5292.942, 13.2281
4561, 47091, 5292.881, 13.2279
4562, 47591, 5292.820, 13.2278
4563, 49161, 5292.759, 13.2276
4564, 50980, 5292.698, 13.2274
4565, 52531, 5292.637, 13.2273
4566, 53520, 5292.576, 13.2271
4567, 53741, 5292.515, 13.2270
4568, 53201, 5292.453, 13.2268
4569, 52065, 5292.392, 13.2267
4570, 50433, 5292.331, 13.2265
4571, 48470, 5292.270, 13.2264
4572, 46884, 5292.209, 13.2262
4573, 46809, 5292.148, 13.2261
4574, 48768, 5292.087, 13.2259
4575, 51827, 5292.025, 13.2258
4576, 54240, 5291.964, 13.2256
4577, 54997, 5291.903, 13.2255
4578, 54509, 5291.842, 13.2253
4579, 53765, 5291.781, 13.2252
4580, 53311, 5291.720, 13.2250
4581, 53251, 5291.659, 13.2248
4582, 53715, 5291.598, 13.2247
4583, 54688, 5291.536, 13.2245
4584, 55657, 5291.475, 13.2244
4585, 56099, 5291.414, 13.2242
4586, 56252, 5291.353, 13.2241
4587, 56772, 5291.292, 13.2239
4588, 57692, 5291.231, 13.2238
4589, 58515, 5291.170, 13.2236
4590, 59392, 5291.108, 13.2235
4591, 61105, 5291.047, 13.2233
4592, 63494, 5290.986, 13.2232
4593, 64929, 5290.925, 13.2230
4594, 64121, 5290.864, 13.2229
4595, 61681, 5290.803, 13.2227
4596, 59015, 5290.742, 13.2226
4597, 56450, 5290.681, 13.2224
4598, 53586, 5290.619, 13.2223
4599, 50950, 5290.558, 13.2221
4600, 49883, 5290.497, 13.2219
4601, 50741, 5290.436, 13.2218
4602, 52339, 5290.375, 13.2216
4603, 53328, 5290.314, 13.2215
4604, 53232, 5290.253, 13.2213
4605, 52164, 5290.191, 13.2212
4606, 50548, 5290.130, 13.2210
4607, 49374, 5290.069, 13.2209
4608, 49756, 5290.008, 13.2207
4609, 51799, 5289.947, 13.2206
4610, 54585, 5289.886, 13.2204
4611, 57434, 5289.825, 13.2203
4612, 60309, 5289.764, 13.2201
4613, 62796, 5289.702, 13.2200
4614, 63884, 5289.641, 13.2198
4615, 63339, 5289.580, 13.2197
4616, 62339, 5289.519, 13.2195
4617, 61857, 5289.458, 13.2193
4618, 61184, 5289.397, 13.2192
4619, 59001, 5289.336, 13.2190
4620, 55387, 5289.274, 13.2189
4621, 51769, 5289.213, 13.2187
4622, 49170, 5289.152, 13.2186
4623, 47514, 5289.091, 13.2184
4624, 46559, 5289.030, 13.2183
4625, 46486, 5288.969, 13.2181
4626, 47280, 5288.908, 13.2180
4627, 48242, 5288.847, 13.2178
4628, 48534, 5288.785, 13.2177
4629, 47881, 5288.724, 13.2175
4630, 46552, 5288.663, 13.2174
4631, 45041, 5288.602, 13.2172
4632, 44046, 5288.541, 13.2171
4633, 44377, 5288.480, 13.2169
4634, 46402, 5288.419, 13.2168
4635, 49556, 5288.357, 13.2166
4636, 52629, 5288.296, 13.2164
4637, 54668, 5288.235, 13.2163
4638, 55621, 5288.174, 13.2161
4639, 56118, 5288.113, 13.2160
4640, 56719, 5288.052, 13.2158
4641, 57283, 5287.991, 13.2157
4642, 57119, 5287.930, 13.2155
4643, 55799, 5287.868, 13.2154
4644, 53893, 5287.807, 13.2152
4645, 52737, 5287.746, 13.2151
4646, 53204, 5287.685, 13.2149
4647, 54728, 5287.624, 13.2148
4648, 55861, 5287.563, 13.2146
4649, 55915, 5287.502, 13.2145
4650, 55606, 5287.440, 13.2143
4651, 55775, 5287.379, 13.2142
4652, 55917, 5287.318, 13.2140
4653, 54760, 5287.257, 13.2138
4654, 52122, 5287.196, 13.2137
4655, 49328, 5287.135, 13.2135
4656, 47644, 5287.074, 13.2134
4657, 47145, 5287.013, 13.2132
4658, 47374, 5286.951, 13.2131
4659, 48096, 5286.890, 13.2129
4660, 48736, 5286.829, 13.2128
4661, 48120, 5286.768, 13.2126
4662, 45895, 5286.707, 13.2125
4663, 43623, 5286.646, 13.2123
4664, 43267, 5286.585, 13.2122
4665, 44832, 5286.523, 13.2120
4666, 46694, 5286.462, 13.2119
4667, 48068, 5286.401, 13.2117
4668, 49747, 5286.340, 13.2116
4669, 52158, 5286.279, 13.2114
4670, 54107, 5286.218, 13.2113
4671, 54278, 5286.157, 13.2111
4672, 53081, 5286.096, 13.2109
4673, 52037, 5286.034, 13.2108
4674, 51764, 5285.973, 13.2106
4675, 51475, 5285.912, 13.2105
4676, 50376, 5285.851, 13.2103
4677, 48786, 5285.790, 13.2102
4678, 47631, 5285.729, 13.2100
4679, 47287, 5285.668, 13.2099
4680, 47283, 5285.606, 13.2097
4681, 47087, 5285.545, 13.2096
4682, 46758, 5285.484, 13.2094
4683, 46559, 5285.423, 13.2093
4684, 46200, 5285.362, 13.2091
4685, 45083, 5285.301, 13.2090
4686, 43425, 5285.240, 13.2088
4687, 42391, 5285.179, 13.2087
4688, 42667, 5285.117, 13.2085
4689, 43525, 5285.056, 13.2083
4690, 43849, 5284.995, 13.2082
4691, 43599, 5284.934, 13.2080
4692, 43474, 5284.873, 13.2079
4693, 43765, 5284.812, 13.2077
4694, 44555, 5284.751, 13.2076
4695, 46611, 5284.689, 13.2074
4696, 50661, 5284.628, 13.2073
4697, 55651, 5284.567, 13.2071
4698, 58990, 5284.506, 13.2070
4699, 59054, 5284.445, 13.2068
4700, 56690, 5284.384, 13.2067
4701, 53901, 5284.323, 13.2065
4702, 51891, 5284.262, 13.2064
4703, 50737, 5284.200, 13.2062
4704, 50060, 5284.139, 13.2061
4705, 49488, 5284.078, 13.2059
4706, 49036, 5284.017, 13.2058
4707, 49477, 5283.956, 13.2056
4708, 51699, 5283.895, 13.2054
4709, 55239, 5283.834, 13.2053
4710, 58144, 5283.772, 13.2051
4711, 58872, 5283.711, 13.2050
4712, 57910, 5283.650, 13.2048
4713, 56983, 5283.589, 13.2047
4714, 57149, 5283.528, 13.2045
4715, 58232, 5283.467, 13.2044
4716, 59610, 5283.406, 13.2042
4717, 60780, 5283.345, 13.2041
4718, 61220, 5283.283, 13.2039
4719, 60456, 5283.222, 13.2038
4720, 58566, 5283.161, 13.2036
4721, 56364, 5283.100, 13.2035
4722, 54855, 5283.039, 13.2033
4723, 54392, 5282.978, 13.2032
4724, 54416, 5282.917, 13.2030
4725, 54186, 5282.856, 13.2028
4726, 53764, 5282.794, 13.2027
4727, 53957, 5282.733, 13.2025
4728, 55096, 5282.672, 13.2024
4729, 56333, 5282.611, 13.2022
4730, 56632, 5282.550, 13.2021
4731, 56029, 5282.489, 13.2019
4732, 55342, 5282.428, 13.2018
4733, 55021, 5282.366, 13.2016
4734, 55056, 5282.305, 13.2015
4735, 55538, 5282.244, 13.2013
4736, 56383, 5282.183, 13.2012
4737, 56776, 5282.122, 13.2010
4738, 56038, 5282.061, 13.2009
4739, 54926, 5282.000, 13.2007
4740, 54859, 5281.939, 13.2006
4741, 55792, 5281.877, 13.2004
4742, 56132, 5281.816, 13.2003
4743, 54986, 5281.755, 13.2001
4744, 53255, 5281.694, 13.1999
4745, 52093, 5281.633, 13.1998
4746, 51535, 5281.572, 13.1996
4747, 51121, 5281.511, 13.1995
4748, 50759, 5281.449, 13.1993
4749, 50362, 5281.388, 13.1992
4750, 49732, 5281.327, 13.1990
4751, 49324, 5281.266, 13.1989
4752, 50039, 5281.205, 13.1987
4753, 51622, 5281.144, 13.1986
4754, 52515, 5281.083, 13.1984
4755, 52055, 5281.022, 13.1983
4756, 51568, 5280.960, 13.1981
4757, 52303, 5280.899, 13.1980
4758, 53529, 5280.838, 13.1978
4759, 53999, 5280.777, 13.1977
4760, 54167, 5280.716, 13.1975
4761, 55354, 5280.655, 13.1973
4762, 57428, 5280.594, 13.1972
4763, 58901, 5280.532, 13.1970
4764, 58993, 5280.471, 13.1969
4765, 58090, 5280.410, 13.1967
4766, 56425, 5280.349, 13.1966
4767, 53826, 5280.288, 13.1964
4768, 50799, 5280.227, 13.1963
4769, 48528, 5280.166, 13.1961
4770, 47469, 5280.105, 13.1960
4771, 47078, 5280.043, 13.1958
4772, 47137, 5279.982, 13.1957
4773, 48298, 5279.921, 13.1955
4774, 50900, 5279.860, 13.1954
4775, 54038, 5279.799, 13.1952
4776, 56298, 5279.738, 13.1951
4777, 56955, 5279.677, 13.1949
4778, 56221, 5279.615, 13.1948
4779, 54797, 5279.554, 13.1946
4780, 53454, 5279.493, 13.1944
4781, 52662, 5279.432, 13.1943
4782, 52349, 5279.371, 13.1941
4783, 52150, 5279.310, 13.1940
4784, 51845, 5279.249, 13.1938
4785, 51404, 5279.188, 13.1937
4786, 50792, 5279.126, 13.1935
4787, 50073, 5279.065, 13.1934
4788, 49555, 5279.004, 13.1932
4789, 49510, 5278.943, 13.1931
4790, 49923, 5278.882, 13.1929
4791, 50687, 5278.821, 13.1928
4792, 51764, 5278.760, 13.1926
4793, 52893, 5278.698, 13.1925
4794, 53626, 5278.637, 13.1923
4795, 54030, 5278.576, 13.1922
4796, 54911, 5278.515, 13.1920
4797, 56760, 5278.454, 13.1918
4798, 58825, 5278.393, 13.1917
4799, 59750, 5278.332, 13.1915
4800, 58866, 5278.271, 13.1914
4801, 56517, 5278.209, 13.1912
4802, 53647, 5278.148, 13.1911
4803, 51599, 5278.087, 13.1909
4804, 51655, 5278.026, 13.1908
4805, 53871, 5277.965, 13.1906
4806, 56694, 5277.904, 13.1905
4807, 58502, 5277.843, 13.1903
4808, 59296, 5277.781, 13.1902
4809, 60107, 5277.720, 13.1900
4810, 61078, 5277.659, 13.1899
4811, 61097, 5277.598, 13.1897
4812, 59327, 5277.537, 13.1896
4813, 56330, 5277.476, 13.1894
4814, 53582, 5277.415, 13.1893
4815, 52377, 5277.354, 13.1891
4816, 53042, 5277.292, 13.1889
4817, 54612, 5277.231, 13.1888
4818, 55454, 5277.170, 13.1886
4819, 54739, 5277.109, 13.1885
4820, 53205, 5277.048, 13.1883
4821, 52030, 5276.987, 13.1882
4822, 51473, 5276.926, 13.1880
4823, 51259, 5276.864, 13.1879
4824, 51676, 5276.803, 13.1877
4825, 53161, 5276.742, 13.1876
4826, 55122, 5276.681, 13.1874
4827, 56356, 5276.620, 13.1873
4828, 56655, 5276.559, 13.1871
4829, 56859, 5276.498, 13.1870
4830, 57272, 5276.437, 13.1868
4831, 57180, 5276.375, 13.1867
4832, 56326, 5276.314, 13.1865
4833, 55776, 5276.253, 13.1863
4834, 56679, 5276.192, 13.1862
4835, 58743, 5276.131, 13.1860
4836, 60519, 5276.070, 13.1859
4837, 60809, 5276.009, 13.1857
4838, 59523, 5275.947, 13.1856
4839, 57521, 5275.886, 13.1854
4840, 55900, 5275.825, 13.1853
4841, 55190, 5275.764, 13.1851
4842, 55123, 5275.703, 13.1850
4843, 55288, 5275.642, 13.1848
4844, 55800, 5275.581, 13.1847
4845, 56866, 5275.520, 13.1845
4846, 58009, 5275.458, 13.1844
4847, 58466, 5275.397, 13.1842
4848, 58210, 5275.336, 13.1841
4849, 57843, 5275.275, 13.1839
4850, 57581, 5275.214, 13.1838
4851, 57175, 5275.153, 13.1836
4852, 56891, 5275.092, 13.1834
4853, 57558, 5275.030, 13.1833
4854, 59291, 5274.969, 13.1831
4855, 60991, 5274.908, 13.1830
4856, 61525, 5274.847, 13.1828
4857, 60851, 5274.786, 13.1827
4858, 59628, 5274.725, 13.1825
4859, 58331, 5274.664, 13.1824
4860, 57091, 5274.603, 13.1822
4861, 55941, 5274.541, 13.1821
4862, 54818, 5274.480, 13.1819
4863, 53636, 5274.419, 13.1818
4864, 52587, 5274.358, 13.1816
4865, 51987, 5274.297, 13.1815
4866, 51710, 5274.236, 13.1813
4867, 51359, 5274.175, 13.1812
4868, 51133, 5274.113, 13.1810
4869, 51853, 5274.052, 13.1808
4870, 53704, 5273.991, 13.1807
4871, 55529, 5273.930, 13.1805
4872, 55917, 5273.869, 13.1804
4873, 54643, 5273.808, 13.1802
4874, 52681, 5273.747, 13.1801
4875, 51064, 5273.686, 13.1799
4876, 50172, 5273.624, 13.1798
4877, 49849, 5273.563, 13.1796
4878, 49799, 5273.502, 13.1795
4879, 49859, 5273.441, 13.1793
4880, 50042, 5273.380, 13.1792
4881, 50255, 5273.319, 13.1790
4882, 49991, 5273.258, 13.1789
4883, 48698, 5273.196, 13.1787
4884, 46595, 5273.135, 13.1786
4885, 44852, 5273.074, 13.1784
4886, 44740, 5273.013, 13.1783
4887, 46701, 5272.952, 13.1781
4888, 50198, 5272.891, 13.1779
4889, 54065, 5272.830, 13.1778
4890, 57011, 5272.769, 13.1776
4891, 58292, 5272.707, 13.1775
4892, 58167, 5272.646, 13.1773
4893, 57507, 5272.585, 13.1772
4894, 56824, 5272.524, 13.1770
4895, 56050, 5272.463, 13.1769
4896, 55276, 5272.402, 13.1767
4897, 55128, 5272.341, 13.1766
4898, 55963, 5272.280, 13.1764
4899, 57035, 5272.218, 13.1763
4900, 56956, 5272.157, 13.1761
4901, 55100, 5272.096, 13.1760
4902, 52364, 5272.035, 13.1758
4903, 50465, 5271.974, 13.1757
4904, 50421, 5271.913, 13.1755
4905, 51628, 5271.852, 13.1753
4906, 52503, 5271.790, 13.1752
4907, 52144, 5271.729, 13.1750
4908, 51181, 5271.668, 13.1749
4909, 50875, 5271.607, 13.1747
4910, 51752, 5271.546, 13.1746
4911, 53487, 5271.485, 13.1744
4912, 55746, 5271.424, 13.1743
4913, 58448, 5271.363, 13.1741
4914, 61248, 5271.301, 13.1740
4915, 63435, 5271.240, 13.1738
4916, 64492, 5271.179, 13.1737
4917, 64320, 5271.118, 13.1735
4918, 62985, 5271.057, 13.1734
4919, 60829, 5270.996, 13.1732
4920, 58854, 5270.935, 13.1731
4921, 58242, 5270.873, 13.1729
4922, 59168, 5270.812, 13.1727
4923, 60587, 5270.751, 13.1726
4924, 61375, 5270.690, 13.1724
4925, 61282, 5270.629, 13.1723
4926, 60690, 5270.568, 13.1721
4927, 60139, 5270.507, 13.1720
4928, 60318, 5270.446, 13.1718
4929, 61797, 5270.384, 13.1717
4930, 64211, 5270.323, 13.1715
4931, 66131, 5270.262, 13.1714
4932, 66255, 5270.201, 13.1712
4933, 64393, 5270.140, 13.1711
4934, 61129, 5270.079, 13.1709
4935, 57045, 5270.018, 13.1708
4936, 52792, 5269.956, 13.1706
4937, 49270, 5269.895, 13.1705
4938, 47084, 5269.834, 13.1703
4939, 46048, 5269.773, 13.1702
4940, 45774, 5269.712, 13.1700
4941, 46439, 5269.651, 13.1698
4942, 48347, 5269.590, 13.1697
4943, 50974, 5269.529, 13.1695
4944, 53210, 5269.467, 13.1694
4945, 54501, 5269.406, 13.1692
4946, 55111, 5269.345, 13.1691
4947, 55284, 5269.284, 13.1689
4948, 54921, 5269.223, 13.1688
4949, 54287, 5269.162, 13.1686
4950, 54226, 5269.101, 13.1685
4951, 55118, 5269.039, 13.1683
4952, 56060, 5268.978, 13.1682
4953, 55801, 5268.917, 13.1680
4954, 54407, 5268.856, 13.1679
4955, 53395, 5268.795, 13.1677
4956, 54124, 5268.734, 13.1676
4957, 56423, 5268.673, 13.1674
4958, 58974, 5268.612, 13.1672
4959, 60645, 5268.550, 13.1671
4960, 61212, 5268.489, 13.1669
4961, 61099, 5268.428, 13.1668
4962, 60789, 5268.367, 13.1666
4963, 60420, 5268.306, 13.1665
4964, 59652, 5268.245, 13.1663
4965, 57955, 5268.184, 13.1662
4966, 55349, 5268.122, 13.1660
4967, 52753, 5268.061, 13.1659
4968, 51222, 5268.000, 13.1657
4969, 50846, 5267.939, 13.1656
4970, 50802, 5267.878, 13.1654
4971, 50536, 5267.817, 13.1653
4972, 50437, 5267.756, 13.1651
4973, 51205, 5267.695, 13.1650
4974, 52990, 5267.633, 13.1648
4975, 55355, 5267.572, 13.1647
4976, 57691, 5267.511, 13.1645
4977, 59452, 5267.450, 13.1643
4978, 60417, 5267.389, 13.1642
4979, 60962, 5267.328, 13.1640
4980, 61681, 5267.267, 13.1639
4981, 62420, 5267.205, 13.1637
4982, 62259, 5267.144, 13.1636
4983, 60843, 5267.083, 13.1634
4984, 59153, 5267.022, 13.1633
4985, 58336, 5266.961, 13.1631
4986, 58314, 5266.900, 13.1630
4987, 58276, 5266.839, 13.1628
4988, 58141, 5266.778, 13.1627
4989, 58528, 5266.716, 13.1625
4990, 59487, 5266.655, 13.1624
4991, 60232, 5266.594, 13.1622
4992, 60208, 5266.533, 13.1621
4993, 59602, 5266.472, 13.1619
4994, 58680, 5266.411, 13.1617
4995, 57503, 5266.350, 13.1616
4996, 56464, 5266.288, 13.1614
4997, 56217, 5266.227, 13.1613
4998, 56662, 5266.166, 13.1611
4999, 56752, 5266.105, 13.1610
5000, 55806, 5266.044, 13.1608
5001, 54491, 5265.983, 13.1607
5002, 53989, 5265.922, 13.1605
5003, 54609, 5265.861, 13.1604
5004, 55721, 5265.799, 13.1602
5005, 56653, 5265.738, 13.1601
5006, 57108, 5265.677, 13.1599
5007, 56930, 5265.616, 13.1598
5008, 56071, 5265.555, 13.1596
5009, 54768, 5265.494, 13.1595
5010, 53429, 5265.433, 13.1593
5011, 52303, 5265.371, 13.1592
5012, 51525, 5265.310, 13.1590
5013, 51291, 5265.249, 13.1588
5014, 51706, 5265.188, 13.1587
5015, 52479, 5265.127, 13.1585
5016, 53116, 5265.066, 13.1584
5017, 53482, 5265.005, 13.1582
5018, 53896, 5264.944, 13.1581
5019, 54551, 5264.882, 13.1579
5020, 55081, 5264.821, 13.1578
5021, 54922, 5264.760, 13.1576
5022, 54037, 5264.699, 13.1575
5023, 52981, 5264.638, 13.1573
5024, 52203, 5264.577, 13.1572
5025, 51572, 5264.516, 13.1570
5026, 50845, 5264.454, 13.1569
5027, 50341, 5264.393, 13.1567
5028, 50690, 5264.332, 13.1566
5029, 51982, 5264.271, 13.1564
5030, 53619, 5264.210, 13.1562
5031, 55113, 5264.149, 13.1561
5032, 56559, 5264.088, 13.1559
5033, 58133, 5264.027, 13.1558
5034, 59576, 5263.965, 13.1556
5035, 60441, 5263.904, 13.1555
5036, 60542, 5263.843, 13.1553
5037, 59928, 5263.782, 13.1552
5038, 58743, 5263.721, 13.1550
5039, 57325, 5263.660, 13.1549
5040, 56094, 5263.599, 13.1547
5041, 55188, 5263.537, 13.1546
5042, 54663, 5263.476, 13.1544
5043, 55041, 5263.415, 13.1543
5044, 56881, 5263.354, 13.1541
5045, 59507, 5263.293, 13.1540
5046, 61164, 5263.232, 13.1538
5047, 61061, 5263.171, 13.1537
5048, 60433, 5263.110, 13.1535
5049, 60686, 5263.048, 13.1533
5050, 61346, 5262.987, 13.1532
5051, 60947, 5262.926, 13.1530
5052, 59295, 5262.865, 13.1529
5053, 57457, 5262.804, 13.1527
5054, 55838, 5262.743, 13.1526
5055, 53776, 5262.682, 13.1524
5056, 51120, 5262.620, 13.1523
5057, 48893, 5262.559, 13.1521
5058, 48057, 5262.498, 13.1520
5059, 48596, 5262.437, 13.1518
5060, 50046, 5262.376, 13.1517
5061, 51922, 5262.315, 13.1515
5062, 53396, 5262.254, 13.1514
5063, 53639, 5262.193, 13.1512
5064, 52995, 5262.131, 13.1511
5065, 52978, 5262.070, 13.1509
5066, 54534, 5262.009, 13.1507
5067, 56919, 5261.948, 13.1506
5068, 58671, 5261.887, 13.1504
5069, 59102, 5261.826, 13.1503
5070, 58516, 5261.765, 13.1501
5071, 57546, 5261.703, 13.1500
5072, 56746, 5261.642, 13.1498
5073, 56373, 5261.581, 13.1497
5074, 56244, 5261.520, 13.1495
5075, 56051, 5261.459, 13.1494
5076, 55864, 5261.398, 13.1492
5077, 55962, 5261.337, 13.1491
5078, 56311, 5261.276, 13.1489
5079, 56836, 5261.214, 13.1488
5080, 58011, 5261.153, 13.1486
5081, 60356, 5261.092, 13.1485
5082, 63387, 5261.031, 13.1483
5083, 65901, 5260.970, 13.1482
5084, 67290, 5260.909, 13.1480
5085, 67587, 5260.848, 13.1478
5086, 66354, 5260.787, 13.1477
5087, 62835, 5260.725, 13.1475
5088, 57605, 5260.664, 13.1474
5089, 52771, 5260.603, 13.1472
5090, 49921, 5260.542, 13.1471
5091, 48833, 5260.481, 13.1469
5092, 48639, 5260.420, 13.1468
5093, 49075, 5260.359, 13.1466
5094, 49816, 5260.297, 13.1465
5095, 49827, 5260.236, 13.1463
5096, 48542, 5260.175, 13.1462
5097, 46985, 5260.114, 13.1460
5098, 46617, 5260.053, 13.1459
5099, 47571, 5259.992, 13.1457
5100, 48845, 5259.931, 13.1456
5101, 49754, 5259.870, 13.1454
5102, 50265, 5259.808, 13.1452
5103, 50319, 5259.747, 13.1451
5104, 49765, 5259.686, 13.1449
5105, 48819, 5259.625, 13.1448
5106, 47892, 5259.564, 13.1446
5107, 47185, 5259.503, 13.1445
5108, 46897, 5259.442, 13.1443
5109, 47457, 5259.380, 13.1442
5110, 48979, 5259.319, 13.1440
5111, 50924, 5259.258, 13.1439
5112, 52858, 5259.197, 13.1437
5113, 55037, 5259.136, 13.1436
5114, 57598, 5259.075, 13.1434
5115, 59803, 5259.014, 13.1433
5116, 60886, 5258.953, 13.1431
5117, 61228, 5258.891, 13.1430
5118, 61781, 5258.830, 13.1428
5119, 62641, 5258.769, 13.1427
5120, 63098, 5258.708, 13.1425
5121, 62832, 5258.647, 13.1423
5122, 62256, 5258.586, 13.1422
5123, 61794, 5258.525, 13.1420
5124, 61594, 5258.463, 13.1419
5125, 61823, 5258.402, 13.1417
5126, 62494, 5258.341, 13.1416
5127, 63053, 5258.280, 13.1414
5128, 62783, 5258.219, 13.1413
5129, 61593, 5258.158, 13.1411
5130, 59890, 5258.097, 13.1410
5131, 57934, 5258.036, 13.1408
5132, 55978, 5257.974, 13.1407
5133, 54636, 5257.913, 13.1405
5134, 54285, 5257.852, 13.1404
5135, 54269, 5257.791, 13.1402
5136, 53620, 5257.730, 13.1401
5137, 52512, 5257.669, 13.1399
5138, 52115, 5257.608, 13.1397
5139, 52933, 5257.546, 13.1396
5140, 54176, 5257.485, 13.1394
5141, 54934, 5257.424, 13.1393
5142, 55119, 5257.363, 13.1391
5143, 55019, 5257.302, 13.1390
5144, 54717, 5257.241, 13.1388
5145, 54385, 5257.180, 13.1387
5146, 54476, 5257.119, 13.1385
5147, 55100, 5257.057, 13.1384
5148, 55701, 5256.996, 13.1382
5149, 55856, 5256.935, 13.1381
5150, 56064, 5256.874, 13.1379
5151, 57110, 5256.813, 13.1378
5152, 58797, 5256.752, 13.1376
5153, 59765, 5256.691, 13.1375
5154, 58801, 5256.629, 13.1373
5155, 56166, 5256.568, 13.1372
5156, 53482, 5256.507, 13.1370
5157, 52271, 5256.446, 13.1368
5158, 52639, 5256.385, 13.1367
5159, 53467, 5256.324, 13.1365
5160, 53774, 5256.263, 13.1364
5161, 53579, 5256.202, 13.1362
5162, 53402, 5256.140, 13.1361
5163, 53469, 5256.079, 13.1359
5164, 53783, 5256.018, 13.1358
5165, 54584, 5255.957, 13.1356
5166, 56172, 5255.896, 13.1355
5167, 58331, 5255.835, 13.1353
5168, 60471, 5255.774, 13.1352
5169, 62290, 5255.712, 13.1350
5170, 63882, 5255.651, 13.1349
5171, 65200, 5255.590, 13.1347
5172, 65846, 5255.529, 13.1346
5173, 65524, 5255.468, 13.1344
5174, 64353, 5255.407, 13.1342
5175, 62600, 5255.346, 13.1341
5176, 60333, 5255.285, 13.1339
5177, 57505, 5255.223, 13.1338
5178, 54306, 5255.162, 13.1336
5179, 51405, 5255.101, 13.1335
5180, 49745, 5255.040, 13.1333
5181, 49778, 5254.979, 13.1332
5182, 50753, 5254.918, 13.1330
5183, 51178, 5254.857, 13.1329
5184, 50321, 5254.795, 13.1327
5185, 48994, 5254.734, 13.1326
5186, 48498, 5254.673, 13.1324
5187, 49096, 5254.612, 13.1323
5188, 49978, 5254.551, 13.1321
5189, 50459, 5254.490, 13.1320
5190, 50613, 5254.429, 13.1318
5191, 50806, 5254.368, 13.1317
5192, 51194, 5254.306, 13.1315
5193, 51724, 5254.245, 13.1313
5194, 52162, 5254.184, 13.1312
5195, 52076, 5254.123, 13.1310
5196, 51219, 5254.062, 13.1309
5197, 50012, 5254.001, 13.1307
5198, 49265, 5253.940, 13.1306
5199, 49337, 5253.878, 13.1304
5200, 49850, 5253.817, 13.1303
5201, 50240, 5253.756, 13.1301
5202, 50332, 5253.695, 13.1300
5203, 50361, 5253.634, 13.1298
5204, 50772, 5253.573, 13.1297
5205, 51969, 5253.512, 13.1295
5206, 53912, 5253.451, 13.1294
5207, 56013, 5253.389, 13.1292
5208, 57661, 5253.328, 13.1291
5209, 58777, 5253.267, 13.1289
5210, 59477, 5253.206, 13.1287
5211, 59462, 5253.145, 13.1286
5212, 58384, 5253.084, 13.1284
5213, 56736, 5253.023, 13.1283
5214, 55729, 5252.961, 13.1281
5215, 56011, 5252.900, 13.1280
5216, 57046, 5252.839, 13.1278
5217, 57980, 5252.778, 13.1277
5218, 58584, 5252.717, 13.1275
5219, 59037, 5252.656, 13.1274
5220, 59317, 5252.595, 13.1272
5221, 59330, 5252.534, 13.1271
5222, 59373, 5252.472, 13.1269
5223, 59925, 5252.411, 13.1268
5224, 60964, 5252.350, 13.1266
5225, 61832, 5252.289, 13.1265
5226, 61833, 5252.228, 13.1263
5227, 60810, 5252.167, 13.1262
5228, 59221, 5252.106, 13.1260
5229, 57855, 5252.044, 13.1258
5230, 57403, 5251.983, 13.1257
5231, 58090, 5251.922, 13.1255
5232, 59572, 5251.861, 13.1254
5233, 61195, 5251.800, 13.1252
5234, 62298, 5251.739, 13.1251
5235, 62402, 5251.678, 13.1249
5236, 61351, 5251.617, 13.1248
5237, 59531, 5251.555, 13.1246
5238, 57806, 5251.494, 13.1245
5239, 56976, 5251.433, 13.1243
5240, 57196, 5251.372, 13.1242
5241, 57901, 5251.311, 13.1240
5242, 58291, 5251.250, 13.1239
5243, 57852, 5251.189, 13.1237
5244, 56521, 5251.127, 13.1236
5245, 54534, 5251.066, 13.1234
5246, 52231, 5251.005, 13.1232
5247, 50050, 5250.944, 13.1231
5248, 48649, 5250.883, 13.1229
5249, 48729, 5250.822, 13.1228
5250, 50433, 5250.761, 13.1226
5251, 52837, 5250.700, 13.1225
5252, 54442, 5250.638, 13.1223
5253, 54579, 5250.577, 13.1222
5254, 54273, 5250.516, 13.1220
5255, 55313, 5250.455, 13.1219
5256, 58276, 5250.394, 13.1217
5257, 61702, 5250.333, 13.1216
5258, 63480, 5250.272, 13.1214
5259, 62859, 5250.211, 13.1213
5260, 60903, 5250.149, 13.1211
5261, 59194, 5250.088, 13.1210
5262, 58532, 5250.027, 13.1208
5263, 58726, 5249.966, 13.1207
5264, 59024, 5249.905, 13.1205
5265, 58571, 5249.844, 13.1203
5266, 57096, 5249.783, 13.1202
5267, 55442, 5249.721, 13.1200
5268, 54922, 5249.660, 13.1199
5269, 55682, 5249.599, 13.1197
5270, 56257, 5249.538, 13.1196
5271, 55366, 5249.477, 13.1194
5272, 53701, 5249.416, 13.1193
5273, 53064, 5249.355, 13.1191
5274, 54000, 5249.294, 13.1190
5275, 55299, 5249.232, 13.1188
5276, 55885, 5249.171, 13.1187
5277, 56123, 5249.110, 13.1185
5278, 56804, 5249.049, 13.1184
5279, 57740, 5248.988, 13.1182
5280, 58102, 5248.927, 13.1181
5281, 57673, 5248.866, 13.1179
5282, 57071, 5248.804, 13.1177
5283, 56969, 5248.743, 13.1176
5284, 57656, 5248.682, 13.1174
5285, 59231, 5248.621, 13.1173
5286, 61626, 5248.560, 13.1171
5287, 64343, 5248.499, 13.1170
5288, 66499, 5248.438, 13.1168
5289, 67394, 5248.377, 13.1167
5290, 67063, 5248.315, 13.1165
5291, 66235, 5248.254, 13.1164
5292, 65646, 5248.193, 13.1162
5293, 65281, 5248.132, 13.1161
5294, 64515, 5248.071, 13.1159
5295, 63264, 5248.010, 13.1158
5296, 62600, 5247.949, 13.1156
5297, 63577, 5247.887, 13.1155
5298, 65530, 5247.826, 13.1153
5299, 66372, 5247.765, 13.1152
5300, 64830, 5247.704, 13.1150
5301, 61732, 5247.643, 13.1148
5302, 58810, 5247.582, 13.1147
5303, 56901, 5247.521, 13.1145
5304, 55829, 5247.460, 13.1144
5305, 55400, 5247.398, 13.1142
5306, 55708, 5247.337, 13.1141
5307, 56642, 5247.276, 13.1139
5308, 57644, 5247.215, 13.1138
5309, 58011, 5247.154, 13.1136
5310, 57311, 5247.093, 13.1135
5311, 55789, 5247.032, 13.1133
5312, 54466, 5246.970, 13.1132
5313, 54324, 5246.909, 13.1130
5314, 55076, 5246.848, 13.1129
5315, 55298, 5246.787, 13.1127
5316, 54185, 5246.726, 13.1126
5317, 52617, 5246.665, 13.1124
5318, 51895, 5246.604, 13.1122
5319, 51956, 5246.543, 13.1121
5320, 51657, 5246.481, 13.1119
5321, 50550, 5246.420, 13.1118
5322, 49509, 5246.359, 13.1116
5323, 49579, 5246.298, 13.1115
5324, 50900, 5246.237, 13.1113
5325, 52907, 5246.176, 13.1112
5326, 54966, 5246.115, 13.1110
5327, 56652, 5246.053, 13.1109
5328, 57806, 5245.992, 13.1107
5329, 58673, 5245.931, 13.1106
5330, 59782, 5245.870, 13.1104
5331, 61440, 5245.809, 13.1103
5332, 63365, 5245.748, 13.1101
5333, 64891, 5245.687, 13.1100
5334, 65564, 5245.626, 13.1098
5335, 65658, 5245.564, 13.1097
5336, 65973, 5245.503, 13.1095
5337, 66905, 5245.442, 13.1093
5338, 67833, 5245.381, 13.1092
5339, 67840, 5245.320, 13.1090
5340, 66990, 5245.259, 13.1089
5341, 66271, 5245.198, 13.1087
5342, 66104, 5245.136, 13.1086
5343, 65700, 5245.075, 13.1084
5344, 64386, 5245.014, 13.1083
5345, 62894, 5244.953, 13.1081
5346, 62588, 5244.892, 13.1080
5347, 63740, 5244.831, 13.1078
5348, 65280, 5244.770, 13.1077
5349, 66020, 5244.709, 13.1075
5350, 65512, 5244.647, 13.1074
5351, 63930, 5244.586, 13.1072
5352, 61909, 5244.525, 13.1071
5353, 60536, 5244.464, 13.1069
5354, 60781, 5244.403, 13.1067
5355, 62565, 5244.342, 13.1066
5356, 64705, 5244.281, 13.1064
5357, 65943, 5244.219, 13.1063
5358, 65877, 5244.158, 13.1061
5359, 64943, 5244.097, 13.1060
5360, 63850, 5244.036, 13.1058
5361, 63161, 5243.975, 13.1057
5362, 63164, 5243.914, 13.1055
5363, 63877, 5243.853, 13.1054
5364, 64995, 5243.792, 13.1052
5365, 65885, 5243.730, 13.1051
5366, 65841, 5243.669, 13.1049
5367, 64675, 5243.608, 13.1048
5368, 62890, 5243.547, 13.1046
5369, 60950, 5243.486, 13.1045
5370, 58657, 5243.425, 13.1043
5371, 55865, 5243.364, 13.1042
5372, 53560, 5243.302, 13.1040
5373, 53200, 5243.241, 13.1038
5374, 54804, 5243.180, 13.1037
5375, 56750, 5243.119, 13.1035
5376, 57859, 5243.058, 13.1034
5377, 58527, 5242.997, 13.1032
5378, 59246, 5242.936, 13.1031
5379, 59257, 5242.875, 13.1029
5380, 57873, 5242.813, 13.1028
5381, 56106, 5242.752, 13.1026
5382, 55423, 5242.691, 13.1025
5383, 55379, 5242.630, 13.1023
5384, 54081, 5242.569, 13.1022
5385, 50981, 5242.508, 13.1020
5386, 47721, 5242.447, 13.1019
5387, 46043, 5242.385, 13.1017
5388, 46114, 5242.324, 13.1016
5389, 47329, 5242.263, 13.1014
5390, 49547, 5242.202, 13.1012
5391, 52730, 5242.141, 13.1011
5392, 56063, 5242.080, 13.1009
5393, 58212, 5242.019, 13.1008
5394, 58353, 5241.958, 13.1006
5395, 56609, 5241.896, 13.1005
5396, 53773, 5241.835, 13.1003
5397, 50768, 5241.774, 13.1002
5398, 48126, 5241.713, 13.1000
5399, 45897, 5241.652, 13.0999
5400, 44195, 5241.591, 13.0997
5401, 43590, 5241.530, 13.0996
5402, 44415, 5241.468, 13.0994
5403, 45854, 5241.407, 13.0993
5404, 46498, 5241.346, 13.0991
5405, 45969, 5241.285, 13.0990
5406, 45399, 5241.224, 13.0988
5407, 46023, 5241.163, 13.0987
5408, 47820, 5241.102, 13.0985
5409, 49784, 5241.041, 13.0983
5410, 51115, 5240.979, 13.0982
5411, 51773, 5240.918, 13.0980
5412, 52105, 5240.857, 13.0979
5413, 52348, 5240.796, 13.0977
5414, 52571, 5240.735, 13.0976
5415, 53001, 5240.674, 13.0974
5416, 54151, 5240.613, 13.0973
5417, 56300, 5240.551, 13.0971
5418, 58878, 5240.490, 13.0970
5419, 60930, 5240.429, 13.0968
5420, 62370, 5240.368, 13.0967
5421, 64119, 5240.307, 13.0965
5422, 66507, 5240.246, 13.0964
5423, 68279, 5240.185, 13.0962
5424, 68033, 5240.124, 13.0961
5425, 66110, 5240.062, 13.0959
5426, 64035, 5240.001, 13.0957
5427, 62423, 5239.940, 13.0956
5428, 60696, 5239.879, 13.0954
5429, 58750, 5239.818, 13.0953
5430, 57555, 5239.757, 13.0951
5431, 57647, 5239.696, 13.0950
5432, 58131, 5239.634, 13.0948
5433, 57853, 5239.573, 13.0947
5434, 56823, 5239.512, 13.0945
5435, 55875, 5239.451, 13.0944
5436, 55485, 5239.390, 13.0942
5437, 55530, 5239.329, 13.0941
5438, 55759, 5239.268, 13.0939
5439, 55935, 5239.207, 13.0938
5440, 55843, 5239.145, 13.0936
5441, 55606, 5239.084, 13.0935
5442, 55854, 5239.023, 13.0933
5443, 57188, 5238.962, 13.0932
5444, 59631, 5238.901, 13.0930
5445, 62757, 5238.840, 13.0928
5446, 65984, 5238.779, 13.0927
5447, 68479, 5238.718, 13.0925
5448, 69234, 5238.656, 13.0924
5449, 67820, 5238.595, 13.0922
5450, 65005, 5238.534, 13.0921
5451, 62195, 5238.473, 13.0919
5452, 60213, 5238.412, 13.0918
5453, 58800, 5238.351, 13.0916
5454, 57297, 5238.290, 13.0915
5455, 55566, 5238.228, 13.0913
5456, 54088, 5238.167, 13.0912
5457, 53301, 5238.106, 13.0910
5458, 53098, 5238.045, 13.0909
5459, 53066, 5237.984, 13.0907
5460, 52978, 5237.923, 13.0906
5461, 52741, 5237.862, 13.0904
5462, 52037, 5237.801, 13.0902
5463, 50623, 5237.739, 13.0901
5464, 49128, 5237.678, 13.0899
5465, 48956, 5237.617, 13.0898
5466, 50876, 5237.556, 13.0896
5467, 54013, 5237.495, 13.0895
5468, 56634, 5237.434, 13.0893
5469, 57654, 5237.373, 13.0892
5470, 57114, 5237.311, 13.0890
5471, 55581, 5237.250, 13.0889
5472, 53711, 5237.189, 13.0887
5473, 52093, 5237.128, 13.0886
5474, 50941, 5237.067, 13.0884
5475, 49975, 5237.006, 13.0883
5476, 48979, 5236.945, 13.0881
5477, 48280, 5236.884, 13.0880
5478, 48377, 5236.822, 13.0878
5479, 49374, 5236.761, 13.0876
5480, 51139, 5236.700, 13.0875
5481, 53571, 5236.639, 13.0873
5482, 56270, 5236.578, 13.0872
5483, 58390, 5236.517, 13.0870
5484, 59361, 5236.456, 13.0869
5485, 59377, 5236.394, 13.0867
5486, 58746, 5236.333, 13.0866
5487, 57384, 5236.272, 13.0864
5488, 55603, 5236.211, 13.0863
5489, 54604, 5236.150, 13.0861
5490, 55228, 5236.089, 13.0860
5491, 56764, 5236.028, 13.0858
5492, 58027, 5235.967, 13.0857
5493, 59017, 5235.905, 13.0855
5494, 60309, 5235.844, 13.0854
5495, 61464, 5235.783, 13.0852
5496, 61638, 5235.722, 13.0851
5497, 61416, 5235.661, 13.0849
5498, 62202, 5235.600, 13.0847
5499, 63676, 5235.539, 13.0846
5500, 63721, 5235.477, 13.0844
5501, 61448, 5235.416, 13.0843
5502, 58610, 5235.355, 13.0841
5503, 57256, 5235.294, 13.0840
5504, 57336, 5235.233, 13.0838
5505, 57592, 5235.172, 13.0837
5506, 57469, 5235.111, 13.0835
5507, 57022, 5235.050, 13.0834
5508, 55947, 5234.988, 13.0832
5509, 54067, 5234.927, 13.0831
5510, 52268, 5234.866, 13.0829
5511, 51722, 5234.805, 13.0828
5512, 52396, 5234.744, 13.0826
5513, 53141, 5234.683, 13.0825
5514, 53106, 5234.622, 13.0823
5515, 52414, 5234.560, 13.0821
5516, 51651, 5234.499, 13.0820
5517, 51287, 5234.438, 13.0818
5518, 51414, 5234.377, 13.0817
5519, 51571, 5234.316, 13.0815
5520, 50981, 5234.255, 13.0814
5521, 49400, 5234.194, 13.0812
5522, 47591, 5234.133, 13.0811
5523, 46603, 5234.071, 13.0809
5524, 46702, 5234.010, 13.0808
5525, 47256, 5233.949, 13.0806
5526, 47556, 5233.888, 13.0805
5527, 47638, 5233.827, 13.0803
5528, 48335, 5233.766, 13.0802
5529, 50356, 5233.705, 13.0800
5530, 53069, 5233.643, 13.0799
5531, 54587, 5233.582, 13.0797
5532, 53683, 5233.521, 13.0796
5533, 51307, 5233.460, 13.0794
5534, 49376, 5233.399, 13.0792
5535, 48369, 5233.338, 13.0791
5536, 47310, 5233.277, 13.0789
5537, 45985, 5233.216, 13.0788
5538, 45530, 5233.154, 13.0786
5539, 46289, 5233.093, 13.0785
5540, 46688, 5233.032, 13.0783
5541, 45423, 5232.971, 13.0782
5542, 43656, 5232.910, 13.0780
5543, 43651, 5232.849, 13.0779
5544, 45825, 5232.788, 13.0777
5545, 48483, 5232.726, 13.0776
5546, 50209, 5232.665, 13.0774
5547, 51303, 5232.604, 13.0773
5548, 52738, 5232.543, 13.0771
5549, 54674, 5232.482, 13.0770
5550, 56433, 5232.421, 13.0768
5551, 57371, 5232.360, 13.0766
5552, 57393, 5232.299, 13.0765
5553, 56819, 5232.237, 13.0763
5554, 56025, 5232.176, 13.0762
5555, 55283, 5232.115, 13.0760
5556, 54907, 5232.054, 13.0759
5557, 55266, 5231.993, 13.0757
5558, 56382, 5231.932, 13.0756
5559, 57716, 5231.871, 13.0754
5560, 58676, 5231.809, 13.0753
5561, 59141, 5231.748, 13.0751
5562, 59053, 5231.687, 13.0750
5563, 57953, 5231.626, 13.0748
5564, 55764, 5231.565, 13.0747
5565, 53737, 5231.504, 13.0745
5566, 53487, 5231.443, 13.0744
5567, 55041, 5231.382, 13.0742
5568, 56925, 5231.320, 13.0741
5569, 58324, 5231.259, 13.0739
5570, 59906, 5231.198, 13.0737
5571, 62175, 5231.137, 13.0736
5572, 64329, 5231.076, 13.0734
5573, 65466, 5231.015, 13.0733
5574, 65846, 5230.954, 13.0731
5575, 66159, 5230.892, 13.0730
5576, 66397, 5230.831, 13.0728
5577, 66157, 5230.770, 13.0727
5578, 65218, 5230.709, 13.0725
5579, 63176, 5230.648, 13.0724
5580, 59514, 5230.587, 13.0722
5581, 54868, 5230.526, 13.0721
5582, 51325, 5230.465, 13.0719
5583, 50440, 5230.403, 13.0718
5584, 51585, 5230.342, 13.0716
5585, 52976, 5230.281, 13.0715
5586, 53609, 5230.220, 13.0713
5587, 53398, 5230.159, 13.0711
5588, 52431, 5230.098, 13.0710
5589, 51178, 5230.037, 13.0708
5590, 50720, 5229.975, 13.0707
5591, 51590, 5229.914, 13.0705
5592, 52888, 5229.853, 13.0704
5593, 53467, 5229.792, 13.0702
5594, 53327, 5229.731, 13.0701
5595, 52890, 5229.670, 13.0699
5596, 51806, 5229.609, 13.0698
5597, 49813, 5229.548, 13.0696
5598, 48077, 5229.486, 13.0695
5599, 48166, 5229.425, 13.0693
5600, 49951, 5229.364, 13.0692
5601, 51864, 5229.303, 13.0690
5602, 52923, 5229.242, 13.0689
5603, 53245, 5229.181, 13.0687
5604, 52922, 5229.120, 13.0686
5605, 51833, 5229.058, 13.0684
5606, 50507, 5228.997, 13.0682
5607, 49814, 5228.936, 13.0681
5608, 49755, 5228.875, 13.0679
5609, 49657, 5228.814, 13.0678
5610, 49498, 5228.753, 13.0676
5611, 49882, 5228.692, 13.0675
5612, 50814, 5228.631, 13.0673
5613, 51727, 5228.569, 13.0672
5614, 52647, 5228.508, 13.0670
5615, 54036, 5228.447, 13.0669
5616, 55423, 5228.386, 13.0667
5617, 55559, 5228.325, 13.0666
5618, 54096, 5228.264, 13.0664
5619, 51915, 5228.203, 13.0663
5620, 49689, 5228.141, 13.0661
5621, 47466, 5228.080, 13.0660
5622, 45797, 5228.019, 13.0658
5623, 45708, 5227.958, 13.0656
5624, 46943, 5227.897, 13.0655
5625, 47607, 5227.836, 13.0653
5626, 46418, 5227.775, 13.0652
5627, 44388, 5227.714, 13.0650
5628, 43574, 5227.652, 13.0649
5629, 44957, 5227.591, 13.0647
5630, 48033, 5227.530, 13.0646
5631, 51630, 5227.469, 13.0644
5632, 54523, 5227.408, 13.0643
5633, 56068, 5227.347, 13.0641
5634, 56790, 5227.286, 13.0640
5635, 57696, 5227.225, 13.0638
5636, 58772, 5227.163, 13.0637
5637, 58996, 5227.102, 13.0635
5638, 58093, 5227.041, 13.0634
5639, 57077, 5226.980, 13.0632
5640, 56592, 5226.919, 13.0631
5641, 55961, 5226.858, 13.0629
5642, 54640, 5226.797, 13.0627
5643, 53395, 5226.735, 13.0626
5644, 52979, 5226.674, 13.0624
5645, 52748, 5226.613, 13.0623
5646, 51798, 5226.552, 13.0621
5647, 50664, 5226.491, 13.0620
5648, 50489, 5226.430, 13.0618
5649, 51074, 5226.369, 13.0617
5650, 51107, 5226.308, 13.0615
5651, 50070, 5226.246, 13.0614
5652, 48703, 5226.185, 13.0612
5653, 47783, 5226.124, 13.0611
5654, 47580, 5226.063, 13.0609
5655, 48349, 5226.002, 13.0608
5656, 50116, 5225.941, 13.0606
5657, 51865, 5225.880, 13.0605
5658, 52166, 5225.818, 13.0603
5659, 50875, 5225.757, 13.0601
5660, 49301, 5225.696, 13.0600
5661, 48471, 5225.635, 13.0598
5662, 48141, 5225.574, 13.0597
5663, 47824, 5225.513, 13.0595
5664, 47706, 5225.452, 13.0594
5665, 47993, 5225.391, 13.0592
5666, 48286, 5225.329, 13.0591
5667, 48416, 5225.268, 13.0589
5668, 49197, 5225.207, 13.0588
5669, 51347, 5225.146, 13.0586
5670, 53991, 5225.085, 13.0585
5671, 55297, 5225.024, 13.0583
5672, 54615, 5224.963, 13.0582
5673, 53130, 5224.901, 13.0580
5674, 52236, 5224.840, 13.0579
5675, 52048, 5224.779, 13.0577
5676, 51989, 5224.718, 13.0576
5677, 52150, 5224.657, 13.0574
5678, 53233, 5224.596, 13.0572
5679, 55344, 5224.535, 13.0571
5680, 57655, 5224.474, 13.0569
5681, 59461, 5224.412, 13.0568
5682, 60928, 5224.351, 13.0566
5683, 62451, 5224.290, 13.0565
5684, 63744, 5224.229, 13.0563
5685, 64194, 5224.168, 13.0562
5686, 63880, 5224.107, 13.0560
5687, 63560, 5224.046, 13.0559
5688, 63555, 5223.984, 13.0557
5689, 63251, 5223.923, 13.0556
5690, 62037, 5223.862, 13.0554
5691, 60380, 5223.801, 13.0553
5692, 59427, 5223.740, 13.0551
5693, 59669, 5223.679, 13.0550
5694, 60419, 5223.618, 13.0548
5695, 60717, 5223.557, 13.0546
5696, 60474, 5223.495, 13.0545
5697, 60418, 5223.434, 13.0543
5698, 60997, 5223.373, 13.0542
5699, 61729, 5223.312, 13.0540
5700, 61876, 5223.251, 13.0539
5701, 61508, 5223.190, 13.0537
5702, 61366, 5223.129, 13.0536
5703, 61670, 5223.067, 13.0534
5704, 61617, 5223.006, 13.0533
5705, 60444, 5222.945, 13.0531
5706, 58527, 5222.884, 13.0530
5707, 56882, 5222.823, 13.0528
5708, 55884, 5222.762, 13.0527
5709, 55167, 5222.701, 13.0525
5710, 54623, 5222.640, 13.0524
5711, 54692, 5222.578, 13.0522
5712, 55427, 5222.517, 13.0521
5713, 56000, 5222.456, 13.0519
5714, 55561, 5222.395, 13.0517
5715, 54194, 5222.334, 13.0516
5716, 52652, 5222.273, 13.0514
5717, 51543, 5222.212, 13.0513
5718, 51148, 5222.150, 13.0511
5719, 51586, 5222.089, 13.0510
5720, 52619, 5222.028, 13.0508
5721, 53478, 5221.967, 13.0507
5722, 53477, 5221.906, 13.0505
5723, 52817, 5221.845, 13.0504
5724, 52427, 5221.784, 13.0502
5725, 52997, 5221.723, 13.0501
5726, 54510, 5221.661, 13.0499
5727, 56653, 5221.600, 13.0498
5728, 59192, 5221.539, 13.0496
5729, 61663, 5221.478, 13.0495
5730, 63086, 5221.417, 13.0493
5731, 62569, 5221.356, 13.0491
5732, 60391, 5221.295, 13.0490
5733, 58256, 5221.233, 13.0488
5734, 58057, 5221.172, 13.0487
5735, 60199, 5221.111, 13.0485
5736, 63260, 5221.050, 13.0484
5737, 65506, 5220.989, 13.0482
5738, 66548, 5220.928, 13.0481
5739, 67227, 5220.867, 13.0479
5740, 68072, 5220.806, 13.0478
5741, 68468, 5220.744, 13.0476
5742, 67603, 5220.683, 13.0475
5743, 65721, 5220.622, 13.0473
5744, 63951, 5220.561, 13.0472
5745, 63106, 5220.500, 13.0470
5746, 63078, 5220.439, 13.0469
5747, 63316, 5220.378, 13.0467
5748, 63487, 5220.316, 13.0466
5749, 63542, 5220.255, 13.0464
5750, 63441, 5220.194, 13.0462
5751, 62955, 5220.133, 13.0461
5752, 61769, 5220.072, 13.0459
5753, 59870, 5220.011, 13.0458
5754, 57847, 5219.950, 13.0456
5755, 56498, 5219.889, 13.0455
5756, 55917, 5219.827, 13.0453
5757, 55259, 5219.766, 13.0452
5758, 53821, 5219.705, 13.0450
5759, 52084, 5219.644, 13.0449
5760, 51158, 5219.583, 13.0447
5761, 51400, 5219.522, 13.0446
5762, 52225, 5219.461, 13.0444
5763, 53180, 5219.399, 13.0443
5764, 54327, 5219.338, 13.0441
5765, 55388, 5219.277, 13.0440
5766, 55522, 5219.216, 13.0438
5767, 54593, 5219.155, 13.0436
5768, 53886, 5219.094, 13.0435
5769, 54689, 5219.033, 13.0433
5770, 56655, 5218.972, 13.0432
5771, 58426, 5218.910, 13.0430
5772, 59500, 5218.849, 13.0429
5773, 60370, 5218.788, 13.0427
5774, 61069, 5218.727, 13.0426
5775, 60863, 5218.666, 13.0424
5776, 59708, 5218.605, 13.0423
5777, 58768, 5218.544, 13.0421
5778, 58888, 5218.482, 13.0420
5779, 59481, 5218.421, 13.0418
5780, 59704, 5218.360, 13.0417
5781, 59908, 5218.299, 13.0415
5782, 60946, 5218.238, 13.0414
5783, 62542, 5218.177, 13.0412
5784, 63437, 5218.116, 13.0411
5785, 62930, 5218.055, 13.0409
5786, 61414, 5217.993, 13.0407
5787, 59532, 5217.932, 13.0406
5788, 57709, 5217.871, 13.0404
5789, 56430, 5217.810, 13.0403
5790, 56047, 5217.749, 13.0401
5791, 56142, 5217.688, 13.0400
5792, 55844, 5217.627, 13.0398
5793, 54975, 5217.565, 13.0397
5794, 54204, 5217.504, 13.0395
5795, 53957, 5217.443, 13.0394
5796, 53990, 5217.382, 13.0392
5797, 54187, 5217.321, 13.0391
5798, 54903, 5217.260, 13.0389
5799, 56036, 5217.199, 13.0388
5800, 56615, 5217.138, 13.0386
5801, 55970, 5217.076, 13.0385
5802, 54709, 5217.015, 13.0383
5803, 53834, 5216.954, 13.0381
5804, 53474, 5216.893, 13.0380
5805, 53259, 5216.832, 13.0378
5806, 53504, 5216.771, 13.0377
5807, 54965, 5216.710, 13.0375
5808, 57382, 5216.649, 13.0374
5809, 59200, 5216.587, 13.0372
5810, 59128, 5216.526, 13.0371
5811, 57512, 5216.465, 13.0369
5812, 55801, 5216.404, 13.0368
5813, 54959, 5216.343, 13.0366
5814, 54755, 5216.282, 13.0365
5815, 54423, 5216.221, 13.0363
5816, 53660, 5216.159, 13.0362
5817, 52915, 5216.098, 13.0360
5818, 52885, 5216.037, 13.0359
5819, 53889, 5215.976, 13.0357
5820, 55628, 5215.915, 13.0356
5821, 57360, 5215.854, 13.0354
5822, 58264, 5215.793, 13.0352
5823, 57974, 5215.732, 13.0351
5824, 56944, 5215.670, 13.0349
5825, 56084, 5215.609, 13.0348
5826, 55782, 5215.548, 13.0346
5827, 55618, 5215.487, 13.0345
5828, 55363, 5215.426, 13.0343
5829, 55852, 5215.365, 13.0342
5830, 58065, 5215.304, 13.0340
5831, 61465, 5215.242, 13.0339
5832, 64116, 5215.181, 13.0337
5833, 64692, 5215.120, 13.0336
5834, 63716, 5215.059, 13.0334
5835, 62606, 5214.998, 13.0333
5836, 62158, 5214.937, 13.0331
5837, 62249, 5214.876, 13.0330
5838, 62354, 5214.815, 13.0328
5839, 61905, 5214.753, 13.0326
5840, 60715, 5214.692, 13.0325
5841, 59479, 5214.631, 13.0323
5842, 59281, 5214.570, 13.0322
5843, 60211, 5214.509, 13.0320
5844, 61035, 5214.448, 13.0319
5845, 60759, 5214.387, 13.0317
5846, 59898, 5214.325, 13.0316
5847, 59502, 5214.264, 13.0314
5848, 59530, 5214.203, 13.0313
5849, 59079, 5214.142, 13.0311
5850, 57926, 5214.081, 13.0310
5851, 56939, 5214.020, 13.0308
5852, 56929, 5213.959, 13.0307
5853, 57764, 5213.898, 13.0305
5854, 58590, 5213.836, 13.0304
5855, 58485, 5213.775, 13.0302
5856, 57050, 5213.714, 13.0301
5857, 54911, 5213.653, 13.0299
5858, 53531, 5213.592, 13.0297
5859, 53970, 5213.531, 13.0296
5860, 55892, 5213.470, 13.0294
5861, 58119, 5213.408, 13.0293
5862, 59895, 5213.347, 13.0291
5863, 61106, 5213.286, 13.0290
5864, 61592, 5213.225, 13.0288
5865, 61086, 5213.164, 13.0287
5866, 59884, 5213.103, 13.0285
5867, 58905, 5213.042, 13.0284
5868, 58932, 5212.981, 13.0282
5869, 60049, 5212.919, 13.0281
5870, 61661, 5212.858, 13.0279
5871, 62713, 5212.797, 13.0278
5872, 62223, 5212.736, 13.0276
5873, 60301, 5212.675, 13.0275
5874, 58424, 5212.614, 13.0273
5875, 57939, 5212.553, 13.0271
5876, 58391, 5212.491, 13.0270
5877, 58108, 5212.430, 13.0268
5878, 56395, 5212.369, 13.0267
5879, 54320, 5212.308, 13.0265
5880, 53156, 5212.247, 13.0264
5881, 52962, 5212.186, 13.0262
5882, 53023, 5212.125, 13.0261
5883, 53006, 5212.064, 13.0259
5884, 53119, 5212.002, 13.0258
5885, 53597, 5211.941, 13.0256
5886, 54455, 5211.880, 13.0255
5887, 55483, 5211.819, 13.0253
5888, 56213, 5211.758, 13.0252
5889, 56202, 5211.697, 13.0250
5890, 55585, 5211.636, 13.0249
5891, 55044, 5211.574, 13.0247
5892, 55035, 5211.513, 13.0246
5893, 55296, 5211.452, 13.0244
5894, 55267, 5211.391, 13.0242
5895, 54696, 5211.330, 13.0241
5896, 53742, 5211.269, 13.0239
5897, 52841, 5211.208, 13.0238
5898, 52614, 5211.147, 13.0236
5899, 53573, 5211.085, 13.0235
5900, 55600, 5211.024, 13.0233
5901, 57925, 5210.963, 13.0232
5902, 59745, 5210.902, 13.0230
5903, 60746, 5210.841, 13.0229
5904, 61071, 5210.780, 13.0227
5905, 61104, 5210.719, 13.0226
5906, 61309, 5210.657, 13.0224
5907, 61959, 5210.596, 13.0223
5908, 62935, 5210.535, 13.0221
5909, 63949, 5210.474, 13.0220
5910, 64838, 5210.413, 13.0218
5911, 65305, 5210.352, 13.0216
5912, 64656, 5210.291, 13.0215
5913, 62523, 5210.230, 13.0213
5914, 59835, 5210.168, 13.0212
5915, 58296, 5210.107, 13.0210
5916, 58656, 5210.046, 13.0209
5917, 60078, 5209.985, 13.0207
5918, 61428, 5209.924, 13.0206
5919, 62373, 5209.863, 13.0204
5920, 62858, 5209.802, 13.0203
5921, 62348, 5209.740, 13.0201
5922, 60520, 5209.679, 13.0200
5923, 58236, 5209.618, 13.0198
5924, 56870, 5209.557, 13.0197
5925, 56742, 5209.496, 13.0195
5926, 56956, 5209.435, 13.0194
5927, 56802, 5209.374, 13.0192
5928, 56585, 5209.313, 13.0191
5929, 56766, 5209.251, 13.0189
5930, 56930, 5209.190, 13.0187
5931, 56115, 5209.129, 13.0186
5932, 54014, 5209.068, 13.0184
5933, 51513, 5209.007, 13.0183
5934, 50033, 5208.946, 13.0181
5935, 50378, 5208.885, 13.0180
5936, 52072, 5208.823, 13.0178
5937, 53691, 5208.762, 13.0177
5938, 54003, 5208.701, 13.0175
5939, 53021, 5208.640, 13.0174
5940, 51921, 5208.579, 13.0172
5941, 51808, 5208.518, 13.0171
5942, 52582, 5208.457, 13.0169
5943, 53208, 5208.396, 13.0168
5944, 52998, 5208.334, 13.0166
5945, 52355, 5208.273, 13.0165
5946, 52116, 5208.212, 13.0163
5947, 52456, 5208.151, 13.0161
5948, 52778, 5208.090, 13.0160
5949, 52577, 5208.029, 13.0158
5950, 52026, 5207.968, 13.0157
5951, 51564, 5207.906, 13.0155
5952, 51234, 5207.845, 13.0154
5953, 50719, 5207.784, 13.0152
5954, 50039, 5207.723, 13.0151
5955, 49878, 5207.662, 13.0149
5956, 50914, 5207.601, 13.0148
5957, 52777, 5207.540, 13.0146
5958, 53962, 5207.479, 13.0145
5959, 53288, 5207.417, 13.0143
5960, 51458, 5207.356, 13.0142
5961, 50630, 5207.295, 13.0140
5962, 52115, 5207.234, 13.0139
5963, 55024, 5207.173, 13.0137
5964, 57663, 5207.112, 13.0136
5965, 59678, 5207.051, 13.0134
5966, 61857, 5206.989, 13.0132
5967, 64115, 5206.928, 13.0131
5968, 64954, 5206.867, 13.0129
5969, 63243, 5206.806, 13.0128
5970, 59628, 5206.745, 13.0126
5971, 55780, 5206.684, 13.0125
5972, 53019, 5206.623, 13.0123
5973, 52055, 5206.562, 13.0122
5974, 53085, 5206.500, 13.0120
5975, 55400, 5206.439, 13.0119
5976, 57505, 5206.378, 13.0117
5977, 58398, 5206.317, 13.0116
5978, 58416, 5206.256, 13.0114
5979, 58445, 5206.195, 13.0113
5980, 58885, 5206.134, 13.0111
5981, 59758, 5206.072, 13.0110
5982, 61027, 5206.011, 13.0108
5983, 62113, 5205.950, 13.0106
5984, 61901, 5205.889, 13.0105
5985, 60102, 5205.828, 13.0103
5986, 57910, 5205.767, 13.0102
5987, 56545, 5205.706, 13.0100
5988, 55842, 5205.645, 13.0099
5989, 55264, 5205.583, 13.0097
5990, 55391, 5205.522, 13.0096
5991, 57016, 5205.461, 13.0094
5992, 59319, 5205.400, 13.0093
5993, 60516, 5205.339, 13.0091
5994, 60140, 5205.278, 13.0090
5995, 59288, 5205.217, 13.0088
5996, 58690, 5205.156, 13.0087
5997, 57995, 5205.094, 13.0085
5998, 57006, 5205.033, 13.0084
5999, 56169, 5204.972, 13.0082
6000, 55582, 5204.911, 13.0081
6001, 54810, 5204.850, 13.0079
6002, 53944, 5204.789, 13.0077
6003, 53498, 5204.728, 13.0076
6004, 53039, 5204.666, 13.0074
6005, 51347, 5204.605, 13.0073
6006, 48433, 5204.544, 13.0071
6007, 45920, 5204.483, 13.0070
6008, 44755, 5204.422, 13.0068
6009, 43906, 5204.361, 13.0067
6010, 42348, 5204.300, 13.0065
6011, 41107, 5204.239, 13.0064
6012, 42027, 5204.177, 13.0062
6013, 45208, 5204.116, 13.0061
6014, 48791, 5204.055, 13.0059
6015, 50915, 5203.994, 13.0058
6016, 51075, 5203.933, 13.0056
6017, 50054, 5203.872, 13.0055
6018, 49326, 5203.811, 13.0053
6019, 50125, 5203.749, 13.0051
6020, 52338, 5203.688, 13.0050
6021, 54574, 5203.627, 13.0048
6022, 55766, 5203.566, 13.0047
6023, 56257, 5203.505, 13.0045
6024, 56859, 5203.444, 13.0044
6025, 57533, 5203.383, 13.0042
6026, 57681, 5203.322, 13.0041
6027, 57044, 5203.260, 13.0039
6028, 55585, 5203.199, 13.0038
6029, 53095, 5203.138, 13.0036
6030, 49830, 5203.077, 13.0035
6031, 47055, 5203.016, 13.0033
6032, 46014, 5202.955, 13.0032
6033, 46655, 5202.894, 13.0030
6034, 48161, 5202.832, 13.0029
6035, 50311, 5202.771, 13.0027
6036, 53326, 5202.710, 13.0025
6037, 56670, 5202.649, 13.0024
6038, 59127, 5202.588, 13.0022
6039, 60131, 5202.527, 13.0021
6040, 60153, 5202.466, 13.0019
6041, 59729, 5202.405, 13.0018
6042, 58915, 5202.343, 13.0016
6043, 57743, 5202.282, 13.0015
6044, 56466, 5202.221, 13.0013
6045, 55051, 5202.160, 13.0012
6046, 53061, 5202.099, 13.0010
6047, 50286, 5202.038, 13.0009
6048, 47159, 5201.977, 13.0007
6049, 44474, 5201.915, 13.0006
6050, 43028, 5201.854, 13.0004
6051, 43396, 5201.793, 13.0003
6052, 45505, 5201.732, 13.0001
6053, 48394, 5201.671, 13.0000
6054, 50928, 5201.610, 12.9998
6055, 52783, 5201.549, 12.9996
6056, 54320, 5201.488, 12.9995
6057, 55646, 5201.426, 12.9993
6058, 56367, 5201.365, 12.9992
6059, 56282, 5201.304, 12.9990
6060, 55635, 5201.243, 12.9989
6061, 54558, 5201.182, 12.9987
6062, 52917, 5201.121, 12.9986
6063, 50984, 5201.060, 12.9984
6064, 49704, 5200.998, 12.9983
6065, 49805, 5200.937, 12.9981
6066, 50886, 5200.876, 12.9980
6067, 51780, 5200.815, 12.9978
6068, 51716, 5200.754, 12.9977
6069, 51007, 5200.693, 12.9975
6070, 50705, 5200.632, 12.9974
6071, 51713, 5200.571, 12.9972
6072, 54058, 5200.509, 12.9970
6073, 56931, 5200.448, 12.9969
6074, 59441, 5200.387, 12.9967
6075, 61275, 5200.326, 12.9966
6076, 62469, 5200.265, 12.9964
6077, 62792, 5200.204, 12.9963
6078, 61860, 5200.143, 12.9961
6079, 59898, 5200.081, 12.9960
6080, 57848, 5200.020, 12.9958
6081, 56444, 5199.959, 12.9957
6082, 55463, 5199.898, 12.9955
6083, 54272, 5199.837, 12.9954
6084, 52950, 5199.776, 12.9952
6085, 52529, 5199.715, 12.9951
6086, 53963, 5199.654, 12.9949
6087, 56990, 5199.592, 12.9948
6088, 60184, 5199.531, 12.9946
6089, 62277, 5199.470, 12.9945
6090, 63359, 5199.409, 12.9943
6091, 64569, 5199.348, 12.9941
6092, 66415, 5199.287, 12.9940
6093, 67749, 5199.226, 12.9938
6094, 66803, 5199.164, 12.9937
6095, 63212, 5199.103, 12.9935
6096, 58555, 5199.042, 12.9934
6097, 54835, 5198.981, 12.9932
6098, 52866, 5198.920, 12.9931
6099, 52315, 5198.859, 12.9929
6100, 52701, 5198.798, 12.9928
6101, 53728, 5198.737, 12.9926
6102, 54851, 5198.675, 12.9925
6103, 55377, 5198.614, 12.9923
6104, 55217, 5198.553, 12.9922
6105, 55014, 5198.492, 12.9920
6106, 55183, 5198.431, 12.9919
6107, 55223, 5198.370, 12.9917
6108, 54528, 5198.309, 12.9915
6109, 53515, 5198.247, 12.9914
6110, 53286, 5198.186, 12.9912
6111, 54233, 5198.125, 12.9911
6112, 55686, 5198.064, 12.9909
6113, 57034, 5198.003, 12.9908
6114, 58361, 5197.942, 12.9906
6115, 59565, 5197.881, 12.9905
6116, 59726, 5197.820, 12.9903
6117, 58240, 5197.758, 12.9902
6118, 56198, 5197.697, 12.9900
6119, 55613, 5197.636, 12.9899
6120, 57201, 5197.575, 12.9897
6121, 59673, 5197.514, 12.9896
6122, 61356, 5197.453, 12.9894
6123, 61792, 5197.392, 12.9893
6124, 61532, 5197.330, 12.9891
6125, 61125, 5197.269, 12.9890
6126, 60855, 5197.208, 12.9888
6127, 61011, 5197.147, 12.9886
6128, 61748, 5197.086, 12.9885
6129, 62704, 5197.025, 12.9883
6130, 63215, 5196.964, 12.9882
6131, 62982, 5196.903, 12.9880
6132, 62374, 5196.841, 12.9879
6133, 62060, 5196.780, 12.9877
6134, 62391, 5196.719, 12.9876
6135, 63146, 5196.658, 12.9874
6136, 63824, 5196.597, 12.9873
6137, 64164, 5196.536, 12.9871
6138, 64305, 5196.475, 12.9870
6139, 64381, 5196.413, 12.9868
6140, 64184, 5196.352, 12.9867
6141, 63394, 5196.291, 12.9865
6142, 61987, 5196.230, 12.9864
6143, 60155, 5196.169, 12.9862
6144, 58070, 5196.108, 12.9860
6145, 56003, 5196.047, 12.9859
6146, 54461, 5195.986, 12.9857
6147, 53840, 5195.924, 12.9856
6148, 54159, 5195.863, 12.9854
6149, 55449, 5195.802, 12.9853
6150, 57970, 5195.741, 12.9851
6151, 61470, 5195.680, 12.9850
6152, 64590, 5195.619, 12.9848
6153, 65903, 5195.558, 12.9847
6154, 65388, 5195.496, 12.9845
6155, 64085, 5195.435, 12.9844
6156, 62417, 5195.374, 12.9842
6157, 59897, 5195.313, 12.9841
6158, 56535, 5195.252, 12.9839
6159, 53471, 5195.191, 12.9838
6160, 51838, 5195.130, 12.9836
6161, 51799, 5195.069, 12.9835
6162, 52978, 5195.007, 12.9833
6163, 54890, 5194.946, 12.9831
6164, 56589, 5194.885, 12.9830
6165, 56935, 5194.824, 12.9828
6166, 55823, 5194.763, 12.9827
6167, 54343, 5194.702, 12.9825
6168, 53260, 5194.641, 12.9824
6169, 52289, 5194.580, 12.9822
6170, 51478, 5194.518, 12.9821
6171, 51973, 5194.457, 12.9819
6172, 54260, 5194.396, 12.9818
6173, 56556, 5194.335, 12.9816
6174, 56476, 5194.274, 12.9815
6175, 54007, 5194.213, 12.9813
6176, 51525, 5194.152, 12.9812
6177, 51054, 5194.090, 12.9810
6178, 52681, 5194.029, 12.9809
6179, 55524, 5193.968, 12.9807
6180, 58901, 5193.907, 12.9805
6181, 62171, 5193.846, 12.9804
6182, 64504, 5193.785, 12.9802
6183, 65468, 5193.724, 12.9801
6184, 65440, 5193.663, 12.9799
6185, 65087, 5193.601, 12.9798
6186, 64746, 5193.540, 12.9796
6187, 64403, 5193.479, 12.9795
6188, 63908, 5193.418, 12.9793
6189, 63159, 5193.357, 12.9792
6190, 62360, 5193.296, 12.9790
6191, 61961, 5193.235, 12.9789
6192, 61998, 5193.173, 12.9787
6193, 61789, 5193.112, 12.9786
6194, 60803, 5193.051, 12.9784
6195, 59533, 5192.990, 12.9783
6196, 58891, 5192.929, 12.9781
6197, 59007, 5192.868, 12.9780
6198, 59408, 5192.807, 12.9778
6199, 60091, 5192.746, 12.9776
6200, 61356, 5192.684, 12.9775
6201, 62627, 5192.623, 12.9773
6202, 62638, 5192.562, 12.9772
6203, 61202, 5192.501, 12.9770
6204, 59841, 5192.440, 12.9769
6205, 60069, 5192.379, 12.9767
6206, 61770, 5192.318, 12.9766
6207, 63743, 5192.256, 12.9764
6208, 65122, 5192.195, 12.9763
6209, 65553, 5192.134, 12.9761
6210, 64731, 5192.073, 12.9760
6211, 62683, 5192.012, 12.9758
6212, 60290, 5191.951, 12.9757
6213, 58682, 5191.890, 12.9755
6214, 58123, 5191.829, 12.9754
6215, 58039, 5191.767, 12.9752
6216, 57978, 5191.706, 12.9750
6217, 57893, 5191.645, 12.9749
6218, 57517, 5191.584, 12.9747
6219, 56210, 5191.523, 12.9746
6220, 53774, 5191.462, 12.9744
6221, 50958, 5191.401, 12.9743
6222, 48875, 5191.339, 12.9741
6223, 48135, 5191.278, 12.9740
6224, 48737, 5191.217, 12.9738
6225, 50391, 5191.156, 12.9737
6226, 52595, 5191.095, 12.9735
6227, 54676, 5191.034, 12.9734
6228, 56222, 5190.973, 12.9732
6229, 57502, 5190.912, 12.9731
6230, 59061, 5190.850, 12.9729
6231, 60803, 5190.789, 12.9728
6232, 61827, 5190.728, 12.9726
6233, 61371, 5190.667, 12.9725
6234, 59704, 5190.606, 12.9723
6235, 57911, 5190.545, 12.9721
6236, 56927, 5190.484, 12.9720
6237, 56909, 5190.422, 12.9718
6238, 57352, 5190.361, 12.9717
6239, 57549, 5190.300, 12.9715
6240, 57135, 5190.239, 12.9714
6241, 56490, 5190.178, 12.9712
6242, 56552, 5190.117, 12.9711
6243, 57910, 5190.056, 12.9709
6244, 60060, 5189.995, 12.9708
6245, 61762, 5189.933, 12.9706
6246, 62133, 5189.872, 12.9705
6247, 61254, 5189.811, 12.9703
6248, 59863, 5189.750, 12.9702
6249, 58762, 5189.689, 12.9700
6250, 58437, 5189.628, 12.9699
6251, 58869, 5189.567, 12.9697
6252, 59694, 5189.505, 12.9695
6253, 60811, 5189.444, 12.9694
6254, 62665, 5189.383, 12.9692
6255, 65502, 5189.322, 12.9691
6256, 68431, 5189.261, 12.9689
6257, 69830, 5189.200, 12.9688
6258, 68790, 5189.139, 12.9686
6259, 65747, 5189.078, 12.9685
6260, 61755, 5189.016, 12.9683
6261, 57872, 5188.955, 12.9682
6262, 55380, 5188.894, 12.9680
6263, 55593, 5188.833, 12.9679
6264, 58622, 5188.772, 12.9677
6265, 62601, 5188.711, 12.9676
6266, 64895, 5188.650, 12.9674
6267, 64130, 5188.588, 12.9673
6268, 61012, 5188.527, 12.9671
6269, 57538, 5188.466, 12.9670
6270, 55692, 5188.405, 12.9668
6271, 56344, 5188.344, 12.9666
6272, 58764, 5188.283, 12.9665
6273, 61204, 5188.222, 12.9663
6274, 62330, 5188.161, 12.9662
6275, 62071, 5188.099, 12.9660
6276, 60955, 5188.038, 12.9659
6277, 59094, 5187.977, 12.9657
6278, 56317, 5187.916, 12.9656
6279, 53092, 5187.855, 12.9654
6280, 50768, 5187.794, 12.9653
6281, 50710, 5187.733, 12.9651
6282, 53245, 5187.671, 12.9650
6283, 57300, 5187.610, 12.9648
6284, 61062, 5187.549, 12.9647
6285, 63313, 5187.488, 12.9645
6286, 64298, 5187.427, 12.9644
6287, 65051, 5187.366, 12.9642
6288, 65861, 5187.305, 12.9640
6289, 65915, 5187.244, 12.9639
6290, 64587, 5187.182, 12.9637
6291, 62381, 5187.121, 12.9636
6292, 60201, 5187.060, 12.9634
6293, 58296, 5186.999, 12.9633
6294, 56569, 5186.938, 12.9631
6295, 55418, 5186.877, 12.9630
6296, 55493, 5186.816, 12.9628
6297, 56815, 5186.754, 12.9627
6298, 58709, 5186.693, 12.9625
6299, 60421, 5186.632, 12.9624
6300, 61376, 5186.571, 12.9622
6301, 61207, 5186.510, 12.9621
6302, 60179, 5186.449, 12.9619
6303, 59341, 5186.388, 12.9618
6304, 59512, 5186.327, 12.9616
6305, 60238, 5186.265, 12.9615
6306, 60314, 5186.204, 12.9613
6307, 59167, 5186.143, 12.9611
6308, 57074, 5186.082, 12.9610
6309, 54303, 5186.021, 12.9608
6310, 50981, 5185.960, 12.9607
6311, 47815, 5185.899, 12.9605
6312, 45960, 5185.837, 12.9604
6313, 45669, 5185.776, 12.9602
6314, 45789, 5185.715, 12.9601
6315, 45102, 5185.654, 12.9599
6316, 43796, 5185.593, 12.9598
6317, 43148, 5185.532, 12.9596
6318, 44027, 5185.471, 12.9595
6319, 46150, 5185.410, 12.9593
6320, 48732, 5185.348, 12.9592
6321, 51444, 5185.287, 12.9590
6322, 54480, 5185.226, 12.9589
6323, 57722, 5185.165, 12.9587
6324, 60094, 5185.104, 12.9585
6325, 60152, 5185.043, 12.9584
6326, 57577, 5184.982, 12.9582
6327, 53991, 5184.920, 12.9581
6328, 51908, 5184.859, 12.9579
6329, 52732, 5184.798, 12.9578
6330, 55662, 5184.737, 12.9576
6331, 58457, 5184.676, 12.9575
6332, 59322, 5184.615, 12.9573
6333, 58308, 5184.554, 12.9572
6334, 57013, 5184.493, 12.9570
6335, 56835, 5184.431, 12.9569
6336, 57605, 5184.370, 12.9567
6337, 58247, 5184.309, 12.9566
6338, 58467, 5184.248, 12.9564
6339, 59047, 5184.187, 12.9563
6340, 60424, 5184.126, 12.9561
6341, 61914, 5184.065, 12.9560
6342, 62737, 5184.003, 12.9558
6343, 62957, 5183.942, 12.9556
6344, 62837, 5183.881, 12.9555
6345, 62076, 5183.820, 12.9553
6346, 60555, 5183.759, 12.9552
6347, 59122, 5183.698, 12.9550
6348, 58631, 5183.637, 12.9549
6349, 58601, 5183.576, 12.9547
6350, 57895, 5183.514, 12.9546
6351, 56481, 5183.453, 12.9544
6352, 55456, 5183.392, 12.9543
6353, 55402, 5183.331, 12.9541
6354, 55822, 5183.270, 12.9540
6355, 56211, 5183.209, 12.9538
6356, 56707, 5183.148, 12.9537
6357, 57457, 5183.087, 12.9535
6358, 58210, 5183.025, 12.9534
6359, 58838, 5182.964, 12.9532
6360, 59467, 5182.903, 12.9530
6361, 59800, 5182.842, 12.9529
6362, 59069, 5182.781, 12.9527
6363, 57098, 5182.720, 12.9526
6364, 54893, 5182.659, 12.9524
6365, 53769, 5182.597, 12.9523
6366, 54276, 5182.536, 12.9521
6367, 56139, 5182.475, 12.9520
6368, 58712, 5182.414, 12.9518
6369, 61124, 5182.353, 12.9517
6370, 62510, 5182.292, 12.9515
6371, 62607, 5182.231, 12.9514
6372, 61998, 5182.170, 12.9512
6373, 61545, 5182.108, 12.9511
6374, 61684, 5182.047, 12.9509
6375, 62211, 5181.986, 12.9508
6376, 62507, 5181.925, 12.9506
6377, 61972, 5181.864, 12.9505
6378, 60673, 5181.803, 12.9503
6379, 59515, 5181.742, 12.9501
6380, 59324, 5181.680, 12.9500
6381, 59732, 5181.619, 12.9498
6382, 59373, 5181.558, 12.9497
6383, 57351, 5181.497, 12.9495
6384, 54159, 5181.436, 12.9494
6385, 51233, 5181.375, 12.9492
6386, 49890, 5181.314, 12.9491
6387, 50478, 5181.253, 12.9489
6388, 51972, 5181.191, 12.9488
6389, 52501, 5181.130, 12.9486
6390, 51037, 5181.069, 12.9485
6391, 48647, 5181.008, 12.9483
6392, 47408, 5180.947, 12.9482
6393, 47984, 5180.886, 12.9480
6394, 49047, 5180.825, 12.9479
6395, 49250, 5180.763, 12.9477
6396, 48946, 5180.702, 12.9475
6397, 49444, 5180.641, 12.9474
6398, 51258, 5180.580, 12.9472
6399, 53738, 5180.519, 12.9471
6400, 56016, 5180.458, 12.9469
6401, 57730, 5180.397, 12.9468
6402, 58932, 5180.336, 12.9466
6403, 59727, 5180.274, 12.9465
6404, 59987, 5180.213, 12.9463
6405, 59290, 5180.152, 12.9462
6406, 57334, 5180.091, 12.9460
6407, 54541, 5180.030, 12.9459
6408, 51969, 5179.969, 12.9457
6409, 50500, 5179.908, 12.9456
6410, 50308, 5179.846, 12.9454
6411, 51154, 5179.785, 12.9453
6412, 52761, 5179.724, 12.9451
6413, 54751, 5179.663, 12.9450
6414, 56605, 5179.602, 12.9448
6415, 58025, 5179.541, 12.9446
6416, 59159, 5179.480, 12.9445
6417, 60335, 5179.419, 12.9443
6418, 61732, 5179.357, 12.9442
6419, 63326, 5179.296, 12.9440
6420, 64823, 5179.235, 12.9439
6421, 65712, 5179.174, 12.9437
6422, 65753, 5179.113, 12.9436
6423, 65373, 5179.052, 12.9434
6424, 65192, 5178.991, 12.9433
6425, 65152, 5178.929, 12.9431
6426, 64653, 5178.868, 12.9430
6427, 63508, 5178.807, 12.9428
6428, 62135, 5178.746, 12.9427
6429, 60763, 5178.685, 12.9425
6430, 59201, 5178.624, 12.9424
6431, 57642, 5178.563, 12.9422
6432, 56995, 5178.502, 12.9420
6433, 57874, 5178.440, 12.9419
6434, 59723, 5178.379, 12.9417
6435, 61282, 5178.318, 12.9416
6436, 61620, 5178.257, 12.9414
6437, 60528, 5178.196, 12.9413
6438, 58513, 5178.135, 12.9411
6439, 56729, 5178.074, 12.9410
6440, 56280, 5178.012, 12.9408
6441, 57088, 5177.951, 12.9407
6442, 57870, 5177.890, 12.9405
6443, 57587, 5177.829, 12.9404
6444, 56391, 5177.768, 12.9402
6445, 54841, 5177.707, 12.9401
6446, 52937, 5177.646, 12.9399
6447, 50729, 5177.585, 12.9398
6448, 49127, 5177.523, 12.9396
6449, 48982, 5177.462, 12.9395
6450, 49593, 5177.401, 12.9393
6451, 49325, 5177.340, 12.9391
6452, 47864, 5177.279, 12.9390
6453, 46888, 5177.218, 12.9388
6454, 47999, 5177.157, 12.9387
6455, 50680, 5177.095, 12.9385
6456, 52875, 5177.034, 12.9384
6457, 53186, 5176.973, 12.9382
6458, 51974, 5176.912, 12.9381
6459, 50575, 5176.851, 12.9379
6460, 50032, 5176.790, 12.9378
6461, 50661, 5176.729, 12.9376
6462, 52237, 5176.668, 12.9375
6463, 54219, 5176.606, 12.9373
6464, 55969, 5176.545, 12.9372
6465, 57134, 5176.484, 12.9370
6466, 57886, 5176.423, 12.9369
6467, 58451, 5176.362, 12.9367
6468, 58460, 5176.301, 12.9365
6469, 57195, 5176.240, 12.9364
6470, 54752, 5176.178, 12.9362
6471, 52535, 5176.117, 12.9361
6472, 52070, 5176.056, 12.9359
6473, 53454, 5175.995, 12.9358
6474, 55423, 5175.934, 12.9356
6475, 56871, 5175.873, 12.9355
6476, 57821, 5175.812, 12.9353
6477, 58993, 5175.751, 12.9352
6478, 60924, 5175.689, 12.9350
6479, 63602, 5175.628, 12.9349
6480, 66432, 5175.567, 12.9347
6481, 68430, 5175.506, 12.9346
6482, 68936, 5175.445, 12.9344
6483, 68332, 5175.384, 12.9343
6484, 67658, 5175.323, 12.9341
6485, 67429, 5175.261, 12.9340
6486, 67304, 5175.200, 12.9338
6487, 66958, 5175.139, 12.9336
6488, 66543, 5175.078, 12.9335
6489, 66017, 5175.017, 12.9333
6490, 64817, 5174.956, 12.9332
6491, 62857, 5174.895, 12.9330
6492, 61260, 5174.834, 12.9329
6493, 61227, 5174.772, 12.9327
6494, 62389, 5174.711, 12.9326
6495, 62919, 5174.650, 12.9324
6496, 61279, 5174.589, 12.9323
6497, 57330, 5174.528, 12.9321
6498, 51954, 5174.467, 12.9320
6499, 46322, 5174.406, 12.9318
6500, 41652, 5174.344, 12.9317
6501, 38999, 5174.283, 12.9315
6502, 38785, 5174.222, 12.9314
6503, 40608, 5174.161, 12.9312
6504, 43615, 5174.100, 12.9310
6505, 46954, 5174.039, 12.9309
6506, 49955, 5173.978, 12.9307
6507, 52311, 5173.917, 12.9306
6508, 54248, 5173.855, 12.9304
6509, 56275, 5173.794, 12.9303
6510, 58462, 5173.733, 12.9301
6511, 60068, 5173.672, 12.9300
6512, 60157, 5173.611, 12.9298
6513, 58675, 5173.550, 12.9297
6514, 56761, 5173.489, 12.9295
6515, 55841, 5173.427, 12.9294
6516, 56393, 5173.366, 12.9292
6517, 57775, 5173.305, 12.9291
6518, 59218, 5173.244, 12.9289
6519, 60643, 5173.183, 12.9288
6520, 62211, 5173.122, 12.9286
6521, 63455, 5173.061, 12.9285
6522, 63525, 5173.000, 12.9283
6523, 62448, 5172.938, 12.9281
6524, 61448, 5172.877, 12.9280
6525, 61628, 5172.816, 12.9278
6526, 62653, 5172.755, 12.9277
6527, 63235, 5172.694, 12.9275
6528, 62746, 5172.633, 12.9274
6529, 61841, 5172.572, 12.9272
6530, 61457, 5172.510, 12.9271
6531, 61626, 5172.449, 12.9269
6532, 61496, 5172.388, 12.9268
6533, 60366, 5172.327, 12.9266
6534, 58494, 5172.266, 12.9265
6535, 56881, 5172.205, 12.9263
6536, 56286, 5172.144, 12.9262
6537, 56511, 5172.083, 12.9260
6538, 56701, 5172.021, 12.9259
6539, 56338, 5171.960, 12.9257
6540, 55758, 5171.899, 12.9255
6541, 55602, 5171.838, 12.9254
6542, 55972, 5171.777, 12.9252
6543, 56382, 5171.716, 12.9251
6544, 56519, 5171.655, 12.9249
6545, 56776, 5171.594, 12.9248
6546, 57811, 5171.532, 12.9246
6547, 59640, 5171.471, 12.9245
6548, 61393, 5171.410, 12.9243
6549, 62044, 5171.349, 12.9242
6550, 61352, 5171.288, 12.9240
6551, 59993, 5171.227, 12.9239
6552, 58836, 5171.166, 12.9237
6553, 58143, 5171.104, 12.9236
6554, 57385, 5171.043, 12.9234
6555, 55705, 5170.982, 12.9233
6556, 52742, 5170.921, 12.9231
6557, 49266, 5170.860, 12.9230
6558, 46918, 5170.799, 12.9228
6559, 46945, 5170.738, 12.9226
6560, 49095, 5170.677, 12.9225
6561, 52013, 5170.615, 12.9223
6562, 54539, 5170.554, 12.9222
6563, 56162, 5170.493, 12.9220
6564, 56376, 5170.432, 12.9219
6565, 54715, 5170.371, 12.9217
6566, 51924, 5170.310, 12.9216
6567, 50158, 5170.249, 12.9214
6568, 50959, 5170.187, 12.9213
6569, 53505, 5170.126, 12.9211
6570, 55753, 5170.065, 12.9210
6571, 56964, 5170.004, 12.9208
6572, 57963, 5169.943, 12.9207
6573, 59079, 5169.882, 12.9205
6574, 59289, 5169.821, 12.9204
6575, 57993, 5169.760, 12.9202
6576, 56587, 5169.698, 12.9200
6577, 57329, 5169.637, 12.9199
6578, 61010, 5169.576, 12.9197
6579, 66278, 5169.515, 12.9196
6580, 70900, 5169.454, 12.9194
6581, 73211, 5169.393, 12.9193
6582, 72703, 5169.332, 12.9191
6583, 70036, 5169.270, 12.9190
6584, 66610, 5169.209, 12.9188
6585, 63729, 5169.148, 12.9187
6586, 61829, 5169.087, 12.9185
6587, 60384, 5169.026, 12.9184
6588, 58535, 5168.965, 12.9182
6589, 55952, 5168.904, 12.9181
6590, 53327, 5168.843, 12.9179
6591, 51960, 5168.781, 12.9178
6592, 52587, 5168.720, 12.9176
6593, 54596, 5168.659, 12.9174
6594, 56683, 5168.598, 12.9173
6595, 58234, 5168.537, 12.9171
6596, 59687, 5168.476, 12.9170
6597, 61489, 5168.415, 12.9168
6598, 63178, 5168.353, 12.9167
6599, 63715, 5168.292, 12.9165
6600, 62498, 5168.231, 12.9164
6601, 59924, 5168.170, 12.9162
6602, 57096, 5168.109, 12.9161
6603, 55019, 5168.048, 12.9159
6604, 53890, 5167.987, 12.9158
6605, 53160, 5167.926, 12.9156
6606, 52416, 5167.864, 12.9155
6607, 51918, 5167.803, 12.9153
6608, 51957, 5167.742, 12.9152
6609, 52140, 5167.681, 12.9150
6610, 51994, 5167.620, 12.9149
6611, 52014, 5167.559, 12.9147
6612, 53155, 5167.498, 12.9145
6613, 55213, 5167.436, 12.9144
6614, 56672, 5167.375, 12.9142
6615, 56520, 5167.314, 12.9141
6616, 55408, 5167.253, 12.9139
6617, 54617, 5167.192, 12.9138
6618, 54669, 5167.131, 12.9136
6619, 55495, 5167.070, 12.9135
6620, 57153, 5167.009, 12.9133
6621, 59366, 5166.947, 12.9132
6622, 60854, 5166.886, 12.9130
6623, 60236, 5166.825, 12.9129
6624, 57778, 5166.764, 12.9127
6625, 55482, 5166.703, 12.9126
6626, 55164, 5166.642, 12.9124
6627, 56822, 5166.581, 12.9123
6628, 59016, 5166.519, 12.9121
6629, 60419, 5166.458, 12.9119
6630, 60704, 5166.397, 12.9118
6631, 60202, 5166.336, 12.9116
6632, 59220, 5166.275, 12.9115
6633, 57994, 5166.214, 12.9113
6634, 57071, 5166.153, 12.9112
6635, 57210, 5166.092, 12.9110
6636, 58532, 5166.030, 12.9109
6637, 59982, 5165.969, 12.9107
6638, 60078, 5165.908, 12.9106
6639, 58277, 5165.847, 12.9104
6640, 55355, 5165.786, 12.9103
6641, 52493, 5165.725, 12.9101
6642, 50346, 5165.664, 12.9100
6643, 48915, 5165.602, 12.9098
6644, 47918, 5165.541, 12.9097
6645, 47086, 5165.480, 12.9095
6646, 46428, 5165.419, 12.9094
6647, 46303, 5165.358, 12.9092
6648, 46972, 5165.297, 12.9090
6649, 48131, 5165.236, 12.9089
6650, 49230, 5165.175, 12.9087
6651, 50246, 5165.113, 12.9086
6652, 51683, 5165.052, 12.9084
6653, 53741, 5164.991, 12.9083
6654, 55962, 5164.930, 12.9081
6655, 57822, 5164.869, 12.9080
6656, 59281, 5164.808, 12.9078
6657, 60463, 5164.747, 12.9077
6658, 61147, 5164.685, 12.9075
6659, 60816, 5164.624, 12.9074
6660, 59170, 5164.563, 12.9072
6661, 56609, 5164.502, 12.9071
6662, 54339, 5164.441, 12.9069
6663, 53702, 5164.380, 12.9068
6664, 54938, 5164.319, 12.9066
6665, 56704, 5164.258, 12.9064
6666, 57357, 5164.196, 12.9063
6667, 56580, 5164.135, 12.9061
6668, 55274, 5164.074, 12.9060
6669, 54155, 5164.013, 12.9058
6670, 53314, 5163.952, 12.9057
6671, 53031, 5163.891, 12.9055
6672, 53921, 5163.830, 12.9054
6673, 55947, 5163.768, 12.9052
6674, 58128, 5163.707, 12.9051
6675, 59592, 5163.646, 12.9049
6676, 60225, 5163.585, 12.9048
6677, 60113, 5163.524, 12.9046
6678, 59312, 5163.463, 12.9045
6679, 58558, 5163.402, 12.9043
6680, 59146, 5163.341, 12.9042
6681, 61312, 5163.279, 12.9040
6682, 63476, 5163.218, 12.9039
6683, 63892, 5163.157, 12.9037
6684, 62561, 5163.096, 12.9035
6685, 60845, 5163.035, 12.9034
6686, 59805, 5162.974, 12.9032
6687, 59639, 5162.913, 12.9031
6688, 60230, 5162.851, 12.9029
6689, 61268, 5162.790, 12.9028
6690, 62063, 5162.729, 12.9026
6691, 62050, 5162.668, 12.9025
6692, 61506, 5162.607, 12.9023
6693, 61205, 5162.546, 12.9022
6694, 61538, 5162.485, 12.9020
6695, 62437, 5162.424, 12.9019
6696, 63840, 5162.362, 12.9017
6697, 65570, 5162.301, 12.9016
6698, 66911, 5162.240, 12.9014
6699, 66976, 5162.179, 12.9013
6700, 65590, 5162.118, 12.9011
6701, 63437, 5162.057, 12.9009
6702, 61459, 5161.996, 12.9008
6703, 60374, 5161.934, 12.9006
6704, 60565, 5161.873, 12.9005
6705, 61927, 5161.812, 12.9003
6706, 63862, 5161.751, 12.9002
6707, 65738, 5161.690, 12.9000
6708, 67219, 5161.629, 12.8999
6709, 68033, 5161.568, 12.8997
6710, 67878, 5161.507, 12.8996
6711, 66923, 5161.445, 12.8994
6712, 65980, 5161.384, 12.8993
6713, 65605, 5161.323, 12.8991
6714, 65291, 5161.262, 12.8990
6715, 64071, 5161.201, 12.8988
6716, 61721, 5161.140, 12.8987
6717, 58917, 5161.079, 12.8985
6718, 56440, 5161.018, 12.8984
6719, 54768, 5160.956, 12.8982
6720, 54170, 5160.895, 12.8980
6721, 54585, 5160.834, 12.8979
6722, 55394, 5160.773, 12.8977
6723, 55849, 5160.712, 12.8976
6724, 55817, 5160.651, 12.8974
6725, 55774, 5160.590, 12.8973
6726, 56110, 5160.528, 12.8971
6727, 56712, 5160.467, 12.8970
6728, 57219, 5160.406, 12.8968
6729, 57428, 5160.345, 12.8967
6730, 57514, 5160.284, 12.8965
6731, 57970, 5160.223, 12.8964
6732, 59172, 5160.162, 12.8962
6733, 60865, 5160.101, 12.8961
6734, 62372, 5160.039, 12.8959
6735, 63403, 5159.978, 12.8958
6736, 64285, 5159.917, 12.8956
6737, 65198, 5159.856, 12.8954
6738, 65725, 5159.795, 12.8953
6739, 65539, 5159.734, 12.8951
6740, 65028, 5159.673, 12.8950
6741, 64726, 5159.611, 12.8948
6742, 64539, 5159.550, 12.8947
6743, 64080, 5159.489, 12.8945
6744, 63432, 5159.428, 12.8944
6745, 63059, 5159.367, 12.8942
6746, 63135, 5159.306, 12.8941
6747, 63389, 5159.245, 12.8939
6748, 63383, 5159.184, 12.8938
6749, 62628, 5159.122, 12.8936
6750, 60875, 5159.061, 12.8935
6751, 58710, 5159.000, 12.8933
6752, 57350, 5158.939, 12.8932
6753, 57346, 5158.878, 12.8930
6754, 57976, 5158.817, 12.8929
6755, 58487, 5158.756, 12.8927
6756, 59281, 5158.694, 12.8925
6757, 60961, 5158.633, 12.8924
6758, 62808, 5158.572, 12.8922
6759, 63401, 5158.511, 12.8921
6760, 62599, 5158.450, 12.8919
6761, 61754, 5158.389, 12.8918
6762, 61862, 5158.328, 12.8916
6763, 62627, 5158.267, 12.8915
6764, 63459, 5158.205, 12.8913
6765, 64307, 5158.144, 12.8912
6766, 65027, 5158.083, 12.8910
6767, 64870, 5158.022, 12.8909
6768, 63336, 5157.961, 12.8907
6769, 60906, 5157.900, 12.8906
6770, 58268, 5157.839, 12.8904
6771, 55326, 5157.777, 12.8903
6772, 51667, 5157.716, 12.8901
6773, 47731, 5157.655, 12.8899
6774, 44707, 5157.594, 12.8898
6775, 43280, 5157.533, 12.8896
6776, 43049, 5157.472, 12.8895
6777, 43313, 5157.411, 12.8893
6778, 43939, 5157.350, 12.8892
6779, 45155, 5157.288, 12.8890
6780, 46883, 5157.227, 12.8889
6781, 48797, 5157.166, 12.8887
6782, 50943, 5157.105, 12.8886
6783, 53758, 5157.044, 12.8884
6784, 57198, 5156.983, 12.8883
6785, 60287, 5156.922, 12.8881
6786, 62040, 5156.860, 12.8880
6787, 62616, 5156.799, 12.8878
6788, 63038, 5156.738, 12.8877
6789, 63786, 5156.677, 12.8875
6790, 64226, 5156.616, 12.8874
6791, 63531, 5156.555, 12.8872
6792, 61703, 5156.494, 12.8870
6793, 59498, 5156.433, 12.8869
6794, 57790, 5156.371, 12.8867
6795, 57146, 5156.310, 12.8866
6796, 57494, 5156.249, 12.8864
6797, 57976, 5156.188, 12.8863
6798, 57523, 5156.127, 12.8861
6799, 55926, 5156.066, 12.8860
6800, 54069, 5156.005, 12.8858
6801, 52964, 5155.943, 12.8857
6802, 52963, 5155.882, 12.8855
6803, 53989, 5155.821, 12.8854
6804, 55929, 5155.760, 12.8852
6805, 58397, 5155.699, 12.8851
6806, 60537, 5155.638, 12.8849
6807, 61501, 5155.577, 12.8848
6808, 61008, 5155.516, 12.8846
6809, 59472, 5155.454, 12.8844
6810, 57970, 5155.393, 12.8843
6811, 57866, 5155.332, 12.8841
6812, 59577, 5155.271, 12.8840
6813, 61599, 5155.210, 12.8838
6814, 61856, 5155.149, 12.8837
6815, 60358, 5155.088, 12.8835
6816, 59444, 5155.026, 12.8834
6817, 60755, 5154.965, 12.8832
6818, 63080, 5154.904, 12.8831
6819, 64136, 5154.843, 12.8829
6820, 63471, 5154.782, 12.8828
6821, 62378, 5154.721, 12.8826
6822, 61677, 5154.660, 12.8825
6823, 61023, 5154.599, 12.8823
6824, 60142, 5154.537, 12.8822
6825, 59354, 5154.476, 12.8820
6826, 58813, 5154.415, 12.8819
6827, 58184, 5154.354, 12.8817
6828, 57260, 5154.293, 12.8815
6829, 56180, 5154.232, 12.8814
6830, 55051, 5154.171, 12.8812
6831, 53964, 5154.109, 12.8811
6832, 53211, 5154.048, 12.8809
6833, 52837, 5153.987, 12.8808
6834, 52341, 5153.926, 12.8806
6835, 51567, 5153.865, 12.8805
6836, 51491, 5153.804, 12.8803
6837, 53114, 5153.743, 12.8802
6838, 55753, 5153.682, 12.8800
6839, 57598, 5153.620, 12.8799
6840, 58004, 5153.559, 12.8797
6841, 58165, 5153.498, 12.8796
6842, 59236, 5153.437, 12.8794
6843, 60706, 5153.376, 12.8793
6844, 61064, 5153.315, 12.8791
6845, 59563, 5153.254, 12.8789
6846, 57004, 5153.192, 12.8788
6847, 55133, 5153.131, 12.8786
6848, 55272, 5153.070, 12.8785
6849, 57145, 5153.009, 12.8783
6850, 59182, 5152.948, 12.8782
6851, 60279, 5152.887, 12.8780
6852, 60920, 5152.826, 12.8779
6853, 61947, 5152.765, 12.8777
6854, 62876, 5152.703, 12.8776
6855, 62481, 5152.642, 12.8774
6856, 60770, 5152.581, 12.8773
6857, 59150, 5152.520, 12.8771
6858, 58606, 5152.459, 12.8770
6859, 58822, 5152.398, 12.8768
6860, 59250, 5152.337, 12.8767
6861, 59883, 5152.275, 12.8765
6862, 60665, 5152.214, 12.8764
6863, 61203, 5152.153, 12.8762
6864, 61505, 5152.092, 12.8760
6865, 62015, 5152.031, 12.8759
6866, 62467, 5151.970, 12.8757
6867, 61758, 5151.909, 12.8756
6868, 59697, 5151.848, 12.8754
6869, 58013, 5151.786, 12.8753
6870, 58572, 5151.725, 12.8751
6871, 61056, 5151.664, 12.8750
6872, 63361, 5151.603, 12.8748
6873, 64052, 5151.542, 12.8747
6874, 63534, 5151.481, 12.8745
6875, 62804, 5151.420, 12.8744
6876, 61990, 5151.358, 12.8742
6877, 60591, 5151.297, 12.8741
6878, 58707, 5151.236, 12.8739
6879, 57377, 5151.175, 12.8738
6880, 57593, 5151.114, 12.8736
6881, 59334, 5151.053, 12.8734
6882, 61752, 5150.992, 12.8733
6883, 64029, 5150.931, 12.8731
6884, 65735, 5150.869, 12.8730
6885, 66600, 5150.808, 12.8728
6886, 66569, 5150.747, 12.8727
6887, 66109, 5150.686, 12.8725
6888, 65792, 5150.625, 12.8724
6889, 65385, 5150.564, 12.8722
6890, 64025, 5150.503, 12.8721
6891, 61652, 5150.441, 12.8719
6892, 59504, 5150.380, 12.8718
6893, 58614, 5150.319, 12.8716
6894, 58517, 5150.258, 12.8715
6895, 58076, 5150.197, 12.8713
6896, 57019, 5150.136, 12.8712
6897, 55799, 5150.075, 12.8710
6898, 54617, 5150.014, 12.8709
6899, 53563, 5149.952, 12.8707
6900, 53273, 5149.891, 12.8705
6901, 54364, 5149.830, 12.8704
6902, 56448, 5149.769, 12.8702
6903, 58670, 5149.708, 12.8701
6904, 60894, 5149.647, 12.8699
6905, 63243, 5149.586, 12.8698
6906, 64864, 5149.525, 12.8696
6907, 64548, 5149.463, 12.8695
6908, 62642, 5149.402, 12.8693
6909, 60932, 5149.341, 12.8692
6910, 60284, 5149.280, 12.8690
6911, 59635, 5149.219, 12.8689
6912, 57784, 5149.158, 12.8687
6913, 55122, 5149.097, 12.8686
6914, 52974, 5149.035, 12.8684
6915, 52089, 5148.974, 12.8683
6916, 52387, 5148.913, 12.8681
6917, 53540, 5148.852, 12.8679
6918, 55206, 5148.791, 12.8678
6919, 57087, 5148.730, 12.8676
6920, 59131, 5148.669, 12.8675
6921, 61327, 5148.608, 12.8673
6922, 63236, 5148.546, 12.8672
6923, 64229, 5148.485, 12.8670
6924, 64295, 5148.424, 12.8669
6925, 63995, 5148.363, 12.8667
6926, 63616, 5148.302, 12.8666
6927, 63114, 5148.241, 12.8664
6928, 62934, 5148.180, 12.8663
6929, 63861, 5148.118, 12.8661
6930, 65645, 5148.057, 12.8660
6931, 66638, 5147.996, 12.8658
6932, 65474, 5147.935, 12.8657
6933, 62617, 5147.874, 12.8655
6934, 59777, 5147.813, 12.8654
6935, 58131, 5147.752, 12.8652
6936, 57503, 5147.691, 12.8650
6937, 57005, 5147.629, 12.8649
6938, 56194, 5147.568, 12.8647
6939, 55748, 5147.507, 12.8646
6940, 56876, 5147.446, 12.8644
6941, 59756, 5147.385, 12.8643
6942, 62800, 5147.324, 12.8641
6943, 64162, 5147.263, 12.8640
6944, 63808, 5147.201, 12.8638
6945, 63382, 5147.140, 12.8637
6946, 64041, 5147.079, 12.8635
6947, 65399, 5147.018, 12.8634
6948, 66609, 5146.957, 12.8632
6949, 67444, 5146.896, 12.8631
6950, 67877, 5146.835, 12.8629
6951, 67493, 5146.774, 12.8628
6952, 65964, 5146.712, 12.8626
6953, 63667, 5146.651, 12.8624
6954, 61392, 5146.590, 12.8623
6955, 59718, 5146.529, 12.8621
6956, 58790, 5146.468, 12.8620
6957, 58367, 5146.407, 12.8618
6958, 58040, 5146.346, 12.8617
6959, 57766, 5146.284, 12.8615
6960, 57984, 5146.223, 12.8614
6961, 58729, 5146.162, 12.8612
6962, 59060, 5146.101, 12.8611
6963, 58134, 5146.040, 12.8609
6964, 56467, 5145.979, 12.8608
6965, 55174, 5145.918, 12.8606
6966, 54396, 5145.857, 12.8605
6967, 53674, 5145.795, 12.8603
6968, 53474, 5145.734, 12.8602
6969, 54697, 5145.673, 12.8600
6970, 56758, 5145.612, 12.8599
6971, 57936, 5145.551, 12.8597
6972, 57919, 5145.490, 12.8595
6973, 58198, 5145.429, 12.8594
6974, 59488, 5145.367, 12.8592
6975, 60703, 5145.306, 12.8591
6976, 61321, 5145.245, 12.8589
6977, 62710, 5145.184, 12.8588
6978, 65632, 5145.123, 12.8586
6979, 68074, 5145.062, 12.8585
6980, 67427, 5145.001, 12.8583
6981, 63870, 5144.940, 12.8582
6982, 59872, 5144.878, 12.8580
6983, 57073, 5144.817, 12.8579
6984, 55263, 5144.756, 12.8577
6985, 53962, 5144.695, 12.8576
6986, 53286, 5144.634, 12.8574
6987, 53252, 5144.573, 12.8573
6988, 53549, 5144.512, 12.8571
6989, 54114, 5144.450, 12.8569
6990, 55051, 5144.389, 12.8568
6991, 56041, 5144.328, 12.8566
6992, 56626, 5144.267, 12.8565
6993, 56894, 5144.206, 12.8563
6994, 57095, 5144.145, 12.8562
6995, 56930, 5144.084, 12.8560
6996, 56174, 5144.023, 12.8559
6997, 55646, 5143.961, 12.8557
6998, 56393, 5143.900, 12.8556
6999, 57979, 5143.839, 12.8554
7000, 58601, 5143.778, 12.8553
7001, 57172, 5143.717, 12.8551
7002, 54535, 5143.656, 12.8550
7003, 52495, 5143.595, 12.8548
7004, 52161, 5143.533, 12.8547
7005, 53281, 5143.472, 12.8545
7006, 54620, 5143.411, 12.8544
7007, 54997, 5143.350, 12.8542
7008, 54360, 5143.289, 12.8540
7009, 53762, 5143.228, 12.8539
7010, 53955, 5143.167, 12.8537
7011, 54396, 5143.106, 12.8536
7012, 54261, 5143.044, 12.8534
7013, 54006, 5142.983, 12.8533
7014, 54950, 5142.922, 12.8531
7015, 57411, 5142.861, 12.8530
7016, 60213, 5142.800, 12.8528
7017, 62245, 5142.739, 12.8527
7018, 63676, 5142.678, 12.8525
7019, 65188, 5142.616, 12.8524
7020, 66612, 5142.555, 12.8522
7021, 66913, 5142.494, 12.8521
7022, 65437, 5142.433, 12.8519
7023, 62775, 5142.372, 12.8518
7024, 60228, 5142.311, 12.8516
7025, 58499, 5142.250, 12.8514
7026, 57164, 5142.189, 12.8513
7027, 55614, 5142.127, 12.8511
7028, 54285, 5142.066, 12.8510
7029, 54350, 5142.005, 12.8508
7030, 56035, 5141.944, 12.8507
7031, 57922, 5141.883, 12.8505
7032, 58285, 5141.822, 12.8504
7033, 56824, 5141.761, 12.8502
7034, 54706, 5141.699, 12.8501
7035, 53290, 5141.638, 12.8499
7036, 53161, 5141.577, 12.8498
7037, 54090, 5141.516, 12.8496
7038, 55452, 5141.455, 12.8495
7039, 56753, 5141.394, 12.8493
7040, 57951, 5141.333, 12.8492
7041, 59124, 5141.272, 12.8490
7042, 59854, 5141.210, 12.8489
7043, 59394, 5141.149, 12.8487
7044, 57619, 5141.088, 12.8485
7045, 55325, 5141.027, 12.8484
7046, 53506, 5140.966, 12.8482
7047, 52842, 5140.905, 12.8481
7048, 53884, 5140.844, 12.8479
7049, 56787, 5140.782, 12.8478
7050, 60533, 5140.721, 12.8476
7051, 63282, 5140.660, 12.8475
7052, 64103, 5140.599, 12.8473
7053, 63633, 5140.538, 12.8472
7054, 62656, 5140.477, 12.8470
7055, 61038, 5140.416, 12.8469
7056, 58823, 5140.355, 12.8467
7057, 57282, 5140.293, 12.8466
7058, 57631, 5140.232, 12.8464
7059, 59221, 5140.171, 12.8463
7060, 60219, 5140.110, 12.8461
7061, 59856, 5140.049, 12.8459
7062, 58928, 5139.988, 12.8458
7063, 58288, 5139.927, 12.8456
7064, 57916, 5139.865, 12.8455
7065, 57522, 5139.804, 12.8453
7066, 57104, 5139.743, 12.8452
7067, 56798, 5139.682, 12.8450
7068, 56831, 5139.621, 12.8449
7069, 57633, 5139.560, 12.8447
7070, 59372, 5139.499, 12.8446
7071, 61334, 5139.438, 12.8444
7072, 62408, 5139.376, 12.8443
7073, 62173, 5139.315, 12.8441
7074, 60979, 5139.254, 12.8440
7075, 59082, 5139.193, 12.8438
7076, 56426, 5139.132, 12.8437
7077, 53422, 5139.071, 12.8435
7078, 51304, 5139.010, 12.8434
7079, 51354, 5138.948, 12.8432
7080, 53872, 5138.887, 12.8430
7081, 57843, 5138.826, 12.8429
7082, 61506, 5138.765, 12.8427
7083, 63582, 5138.704, 12.8426
7084, 64236, 5138.643, 12.8424
7085, 64532, 5138.582, 12.8423
7086, 64714, 5138.521, 12.8421
7087, 63673, 5138.459, 12.8420
7088, 60699, 5138.398, 12.8418
7089, 57072, 5138.337, 12.8417
7090, 54985, 5138.276, 12.8415
7091, 55144, 5138.215, 12.8414
7092, 56393, 5138.154, 12.8412
7093, 57445, 5138.093, 12.8411
7094, 58010, 5138.032, 12.8409
7095, 58190, 5137.970, 12.8408
7096, 57901, 5137.909, 12.8406
7097, 57325, 5137.848, 12.8404
7098, 57158, 5137.787, 12.8403
7099, 57861, 5137.726, 12.8401
7100, 59016, 5137.665, 12.8400
7101, 59865, 5137.604, 12.8398
7102, 60223, 5137.542, 12.8397
7103, 60531, 5137.481, 12.8395
7104, 61118, 5137.420, 12.8394
7105, 61719, 5137.359, 12.8392
7106, 61971, 5137.298, 12.8391
7107, 62270, 5137.237, 12.8389
7108, 63681, 5137.176, 12.8388
7109, 66548, 5137.115, 12.8386
7110, 69482, 5137.053, 12.8385
7111, 70537, 5136.992, 12.8383
7112, 69422, 5136.931, 12.8382
7113, 67688, 5136.870, 12.8380
7114, 66556, 5136.809, 12.8379
7115, 65636, 5136.748, 12.8377
7116, 64353, 5136.687, 12.8375
7117, 63447, 5136.625, 12.8374
7118, 63964, 5136.564, 12.8372
7119, 65557, 5136.503, 12.8371
7120, 67059, 5136.442, 12.8369
7121, 68196, 5136.381, 12.8368
7122, 69420, 5136.320, 12.8366
7123, 70329, 5136.259, 12.8365
7124, 69734, 5136.198, 12.8363
7125, 67396, 5136.136, 12.8362
7126, 64515, 5136.075, 12.8360
7127, 62220, 5136.014, 12.8359
7128, 60611, 5135.953, 12.8357
7129, 59533, 5135.892, 12.8356
7130, 59248, 5135.831, 12.8354
7131, 59785, 5135.770, 12.8353
7132, 60417, 5135.708, 12.8351
7133, 60393, 5135.647, 12.8349
7134, 59786, 5135.586, 12.8348
7135, 59177, 5135.525, 12.8346
7136, 58861, 5135.464, 12.8345
7137, 58662, 5135.403, 12.8343
7138, 58292, 5135.342, 12.8342
7139, 57639, 5135.281, 12.8340
7140, 56931, 5135.219, 12.8339
7141, 56654, 5135.158, 12.8337
7142, 57070, 5135.097, 12.8336
7143, 57780, 5135.036, 12.8334
7144, 58039, 5134.975, 12.8333
7145, 57481, 5134.914, 12.8331
7146, 56389, 5134.853, 12.8330
7147, 55397, 5134.791, 12.8328
7148, 55171, 5134.730, 12.8327
7149, 56049, 5134.669, 12.8325
7150, 57623, 5134.608, 12.8323
7151, 58947, 5134.547, 12.8322
7152, 59589, 5134.486, 12.8320
7153, 60153, 5134.425, 12.8319
7154, 61225, 5134.364, 12.8317
7155, 62252, 5134.302, 12.8316
7156, 62177, 5134.241, 12.8314
7157, 60968, 5134.180, 12.8313
7158, 59706, 5134.119, 12.8311
7159, 59216, 5134.058, 12.8310
7160, 59389, 5133.997, 12.8308
7161, 59779, 5133.936, 12.8307
7162, 60068, 5133.874, 12.8305
7163, 59884, 5133.813, 12.8304
7164, 58943, 5133.752, 12.8302
7165, 57577, 5133.691, 12.8301
7166, 56616, 5133.630, 12.8299
7167, 56665, 5133.569, 12.8298
7168, 57908, 5133.508, 12.8296
7169, 60368, 5133.447, 12.8294
7170, 63571, 5133.385, 12.8293
7171, 66050, 5133.324, 12.8291
7172, 66254, 5133.263, 12.8290
7173, 64300, 5133.202, 12.8288
7174, 62000, 5133.141, 12.8287
7175, 60827, 5133.080, 12.8285
7176, 60472, 5133.019, 12.8284
7177, 59829, 5132.957, 12.8282
7178, 58652, 5132.896, 12.8281
7179, 57612, 5132.835, 12.8279
7180, 57200, 5132.774, 12.8278
7181, 57226, 5132.713, 12.8276
7182, 57286, 5132.652, 12.8275
7183, 57171, 5132.591, 12.8273
7184, 56751, 5132.530, 12.8272
7185, 55860, 5132.468, 12.8270
7186, 54505, 5132.407, 12.8268
7187, 53107, 5132.346, 12.8267
7188, 52270, 5132.285, 12.8265
7189, 52152, 5132.224, 12.8264
7190, 52148, 5132.163, 12.8262
7191, 51581, 5132.102, 12.8261
7192, 50652, 5132.040, 12.8259
7193, 50232, 5131.979, 12.8258
7194, 50586, 5131.918, 12.8256
7195, 50985, 5131.857, 12.8255
7196, 50938, 5131.796, 12.8253
7197, 51068, 5131.735, 12.8252
7198, 52200, 5131.674, 12.8250
7199, 54176, 5131.613, 12.8249
7200, 56361, 5131.551, 12.8247
7201, 58601, 5131.490, 12.8246
7202, 60754, 5131.429, 12.8244
7203, 61780, 5131.368, 12.8243
7204, 60698, 5131.307, 12.8241
7205, 58316, 5131.246, 12.8239
7206, 56728, 5131.185, 12.8238
7207, 56927, 5131.123, 12.8236
7208, 58006, 5131.062, 12.8235
7209, 58870, 5131.001, 12.8233
7210, 59460, 5130.940, 12.8232
7211, 59905, 5130.879, 12.8230
7212, 59737, 5130.818, 12.8229
7213, 58867, 5130.757, 12.8227
7214, 58501, 5130.696, 12.8226
7215, 59938, 5130.634, 12.8224
7216, 62692, 5130.573, 12.8223
7217, 64674, 5130.512, 12.8221
7218, 64311, 5130.451, 12.8220
7219, 62078, 5130.390, 12.8218
7220, 59811, 5130.329, 12.8217
7221, 58800, 5130.268, 12.8215
7222, 58712, 5130.206, 12.8213
7223, 58393, 5130.145, 12.8212
7224, 57507, 5130.084, 12.8210
7225, 56923, 5130.023, 12.8209
7226, 57398, 5129.962, 12.8207
7227, 58558, 5129.901, 12.8206
7228, 59772, 5129.840, 12.8204
7229, 61316, 5129.779, 12.8203
7230, 63730, 5129.717, 12.8201
7231, 66300, 5129.656, 12.8200
7232, 67365, 5129.595, 12.8198
7233, 66308, 5129.534, 12.8197
7234, 64351, 5129.473, 12.8195
7235, 63239, 5129.412, 12.8194
7236, 63900, 5129.351, 12.8192
7237, 66377, 5129.289, 12.8191
7238, 69990, 5129.228, 12.8189
7239, 73182, 5129.167, 12.8188
7240, 74139, 5129.106, 12.8186
7241, 72302, 5129.045, 12.8184
7242, 68837, 5128.984, 12.8183
7243, 65330, 5128.923, 12.8181
7244, 62528, 5128.862, 12.8180
7245, 60466, 5128.800, 12.8178
7246, 59021, 5128.739, 12.8177
7247, 57967, 5128.678, 12.8175
7248, 57112, 5128.617, 12.8174
7249, 56781, 5128.556, 12.8172
7250, 57522, 5128.495, 12.8171
7251, 59047, 5128.434, 12.8169
7252, 60188, 5128.372, 12.8168
7253, 60369, 5128.311, 12.8166
7254, 60394, 5128.250, 12.8165
7255, 61152, 5128.189, 12.8163
7256, 62167, 5128.128, 12.8162
7257, 62196, 5128.067, 12.8160
7258, 60957, 5128.006, 12.8158
7259, 59552, 5127.945, 12.8157
7260, 59241, 5127.883, 12.8155
7261, 60211, 5127.822, 12.8154
7262, 61468, 5127.761, 12.8152
7263, 61823, 5127.700, 12.8151
7264, 61192, 5127.639, 12.8149
7265, 60929, 5127.578, 12.8148
7266, 62328, 5127.517, 12.8146
7267, 64726, 5127.456, 12.8145
7268, 65874, 5127.394, 12.8143
7269, 64602, 5127.333, 12.8142
7270, 62364, 5127.272, 12.8140
7271, 61486, 5127.211, 12.8139
7272, 62493, 5127.150, 12.8137
7273, 63934, 5127.089, 12.8136
7274, 64448, 5127.028, 12.8134
7275, 64096, 5126.966, 12.8133
7276, 63730, 5126.905, 12.8131
7277, 63882, 5126.844, 12.8129
7278, 64479, 5126.783, 12.8128
7279, 65142, 5126.722, 12.8126
7280, 65531, 5126.661, 12.8125
7281, 65612, 5126.600, 12.8123
7282, 65668, 5126.539, 12.8122
7283, 65979, 5126.477, 12.8120
7284, 66469, 5126.416, 12.8119
7285, 66753, 5126.355, 12.8117
7286, 66396, 5126.294, 12.8116
7287, 65123, 5126.233, 12.8114
7288, 63074, 5126.172, 12.8113
7289, 60938, 5126.111, 12.8111
7290, 59572, 5126.049, 12.8110
7291, 59268, 5125.988, 12.8108
7292, 59534, 5125.927, 12.8107
7293, 59677, 5125.866, 12.8105
7294, 59311, 5125.805, 12.8103
7295, 58327, 5125.744, 12.8102
7296, 56822, 5125.683, 12.8100
7297, 55209, 5125.622, 12.8099
7298, 53961, 5125.560, 12.8097
7299, 52968, 5125.499, 12.8096
7300, 51618, 5125.438, 12.8094
7301, 49823, 5125.377, 12.8093
7302, 48583, 5125.316, 12.8091
7303, 49089, 5125.255, 12.8090
7304, 51412, 5125.194, 12.8088
7305, 54344, 5125.132, 12.8087
7306, 56387, 5125.071, 12.8085
7307, 56856, 5125.010, 12.8084
7308, 56354, 5124.949, 12.8082
7309, 56336, 5124.888, 12.8081
7310, 57800, 5124.827, 12.8079
7311, 60172, 5124.766, 12.8078
7312, 61848, 5124.705, 12.8076
7313, 61988, 5124.643, 12.8074
7314, 61290, 5124.582, 12.8073
7315, 60777, 5124.521, 12.8071
7316, 60559, 5124.460, 12.8070
7317, 60336, 5124.399, 12.8068
7318, 60488, 5124.338, 12.8067
7319, 61767, 5124.277, 12.8065
7320, 64090, 5124.215, 12.8064
7321, 66407, 5124.154, 12.8062
7322, 67747, 5124.093, 12.8061
7323, 67888, 5124.032, 12.8059
7324, 67104, 5123.971, 12.8058
7325, 65908, 5123.910, 12.8056
7326, 65015, 5123.849, 12.8055
7327, 64914, 5123.788, 12.8053
7328, 65256, 5123.726, 12.8052
7329, 65189, 5123.665, 12.8050
7330, 64435, 5123.604, 12.8048
7331, 63552, 5123.543, 12.8047
7332, 62965, 5123.482, 12.8045
7333, 62317, 5123.421, 12.8044
7334, 61221, 5123.360, 12.8042
7335, 60112, 5123.298, 12.8041
7336, 59695, 5123.237, 12.8039
7337, 59730, 5123.176, 12.8038
7338, 59117, 5123.115, 12.8036
7339, 57363, 5123.054, 12.8035
7340, 55408, 5122.993, 12.8033
7341, 54625, 5122.932, 12.8032
7342, 55329, 5122.871, 12.8030
7343, 56617, 5122.809, 12.8029
7344, 57366, 5122.748, 12.8027
7345, 56999, 5122.687, 12.8026
7346, 55519, 5122.626, 12.8024
7347, 53487, 5122.565, 12.8023
7348, 51960, 5122.504, 12.8021
7349, 51841, 5122.443, 12.8019
7350, 52972, 5122.381, 12.8018
7351, 54317, 5122.320, 12.8016
7352, 55234, 5122.259, 12.8015
7353, 56104, 5122.198, 12.8013
7354, 57517, 5122.137, 12.8012
7355, 59335, 5122.076, 12.8010
7356, 60979, 5122.015, 12.8009
7357, 62133, 5121.954, 12.8007
7358, 62708, 5121.892, 12.8006
7359, 62564, 5121.831, 12.8004
7360, 61863, 5121.770, 12.8003
7361, 61323, 5121.709, 12.8001
7362, 61423, 5121.648, 12.8000
7363, 61626, 5121.587, 12.7998
7364, 61121, 5121.526, 12.7997
7365, 60159, 5121.464, 12.7995
7366, 59893, 5121.403, 12.7993
7367, 60867, 5121.342, 12.7992
7368, 62404, 5121.281, 12.7990
7369, 63543, 5121.220, 12.7989
7370, 63864, 5121.159, 12.7987
7371, 63294, 5121.098, 12.7986
7372, 61826, 5121.037, 12.7984
7373, 59798, 5120.975, 12.7983
7374, 57902, 5120.914, 12.7981
7375, 56560, 5120.853, 12.7980
7376, 55597, 5120.792, 12.7978
7377, 54738, 5120.731, 12.7977
7378, 54058, 5120.670, 12.7975
7379, 53745, 5120.609, 12.7974
7380, 53776, 5120.547, 12.7972
7381, 54072, 5120.486, 12.7971
7382, 54698, 5120.425, 12.7969
7383, 55701, 5120.364, 12.7968
7384, 56873, 5120.303, 12.7966
7385, 57802, 5120.242, 12.7964
7386, 58114, 5120.181, 12.7963
7387, 57761, 5120.120, 12.7961
7388, 57243, 5120.058, 12.7960
7389, 57373, 5119.997, 12.7958
7390, 58470, 5119.936, 12.7957
7391, 60020, 5119.875, 12.7955
7392, 61415, 5119.814, 12.7954
7393, 62829, 5119.753, 12.7952
7394, 64876, 5119.692, 12.7951
7395, 67567, 5119.630, 12.7949
7396, 70065, 5119.569, 12.7948
7397, 71319, 5119.508, 12.7946
7398, 70581, 5119.447, 12.7945
7399, 67645, 5119.386, 12.7943
7400, 63296, 5119.325, 12.7942
7401, 59261, 5119.264, 12.7940
7402, 56954, 5119.203, 12.7938
7403, 56239, 5119.141, 12.7937
7404, 55980, 5119.080, 12.7935
7405, 55540, 5119.019, 12.7934
7406, 54948, 5118.958, 12.7932
7407, 53952, 5118.897, 12.7931
7408, 52110, 5118.836, 12.7929
7409, 49934, 5118.775, 12.7928
7410, 48854, 5118.713, 12.7926
7411, 49629, 5118.652, 12.7925
7412, 51593, 5118.591, 12.7923
7413, 53703, 5118.530, 12.7922
7414, 55463, 5118.469, 12.7920
7415, 56636, 5118.408, 12.7919
7416, 57042, 5118.347, 12.7917
7417, 57092, 5118.286, 12.7916
7418, 57562, 5118.224, 12.7914
7419, 58339, 5118.163, 12.7913
7420, 58296, 5118.102, 12.7911
7421, 57031, 5118.041, 12.7909
7422, 55809, 5117.980, 12.7908
7423, 55911, 5117.919, 12.7906
7424, 56763, 5117.858, 12.7905
7425, 56698, 5117.796, 12.7903
7426, 55114, 5117.735, 12.7902
7427, 52970, 5117.674, 12.7900
7428, 51460, 5117.613, 12.7899
7429, 51084, 5117.552, 12.7897
7430, 51936, 5117.491, 12.7896
7431, 53872, 5117.430, 12.7894
7432, 56224, 5117.369, 12.7893
7433, 57977, 5117.307, 12.7891
7434, 58679, 5117.246, 12.7890
7435, 58854, 5117.185, 12.7888
7436, 59248, 5117.124, 12.7887
7437, 59802, 5117.063, 12.7885
7438, 59647, 5117.002, 12.7883
7439, 58163, 5116.941, 12.7882
7440, 55831, 5116.879, 12.7880
7441, 53762, 5116.818, 12.7879
7442, 52534, 5116.757, 12.7877
7443, 51924, 5116.696, 12.7876
7444, 51787, 5116.635, 12.7874
7445, 52430, 5116.574, 12.7873
7446, 53642, 5116.513, 12.7871
7447, 54194, 5116.452, 12.7870
7448, 53295, 5116.390, 12.7868
7449, 52045, 5116.329, 12.7867
7450, 52251, 5116.268, 12.7865
7451, 54009, 5116.207, 12.7864
7452, 55593, 5116.146, 12.7862
7453, 55771, 5116.085, 12.7861
7454, 54980, 5116.024, 12.7859
7455, 54055, 5115.963, 12.7858
7456, 53218, 5115.901, 12.7856
7457, 52777, 5115.840, 12.7854
7458, 53562, 5115.779, 12.7853
7459, 55740, 5115.718, 12.7851
7460, 58080, 5115.657, 12.7850
7461, 59224, 5115.596, 12.7848
7462, 59027, 5115.535, 12.7847
7463, 58020, 5115.473, 12.7845
7464, 56302, 5115.412, 12.7844
7465, 53757, 5115.351, 12.7842
7466, 50798, 5115.290, 12.7841
7467, 48031, 5115.229, 12.7839
7468, 45578, 5115.168, 12.7838
7469, 43394, 5115.107, 12.7836
7470, 41897, 5115.046, 12.7835
7471, 41568, 5114.984, 12.7833
7472, 42116, 5114.923, 12.7832
7473, 42600, 5114.862, 12.7830
7474, 42402, 5114.801, 12.7828
7475, 41817, 5114.740, 12.7827
7476, 41800, 5114.679, 12.7825
7477, 43114, 5114.618, 12.7824
7478, 45458, 5114.556, 12.7822
7479, 47567, 5114.495, 12.7821
7480, 48595, 5114.434, 12.7819
7481, 49107, 5114.373, 12.7818
7482, 50041, 5114.312, 12.7816
7483, 51171, 5114.251, 12.7815
7484, 51764, 5114.190, 12.7813
7485, 52396, 5114.129, 12.7812
7486, 54408, 5114.067, 12.7810
7487, 57394, 5114.006, 12.7809
7488, 59087, 5113.945, 12.7807
7489, 58394, 5113.884, 12.7806
7490, 56870, 5113.823, 12.7804
7491, 56267, 5113.762, 12.7803
7492, 56347, 5113.701, 12.7801
7493, 56223, 5113.639, 12.7799
7494, 56188, 5113.578, 12.7798
7495, 56667, 5113.517, 12.7796
7496, 56824, 5113.456, 12.7795
7497, 56060, 5113.395, 12.7793
7498, 55697, 5113.334, 12.7792
7499, 57066, 5113.273, 12.7790
7500, 58774, 5113.212, 12.7789
7501, 58170, 5113.150, 12.7787
7502, 55237, 5113.089, 12.7786
7503, 52749, 5113.028, 12.7784
7504, 52481, 5112.967, 12.7783
7505, 53242, 5112.906, 12.7781
7506, 53077, 5112.845, 12.7780
7507, 51714, 5112.784, 12.7778
7508, 50177, 5112.722, 12.7777
7509, 49378, 5112.661, 12.7775
7510, 49765, 5112.600, 12.7773
7511, 51305, 5112.539, 12.7772
7512, 53120, 5112.478, 12.7770
7513, 53963, 5112.417, 12.7769
7514, 53502, 5112.356, 12.7767
7515, 52505, 5112.295, 12.7766
7516, 51590, 5112.233, 12.7764
7517, 50551, 5112.172, 12.7763
7518, 49232, 5112.111, 12.7761
7519, 48258, 5112.050, 12.7760
7520, 48559, 5111.989, 12.7758
7521, 50604, 5111.928, 12.7757
7522, 54079, 5111.867, 12.7755
7523, 57739, 5111.805, 12.7754
7524, 59793, 5111.744, 12.7752
7525, 59389, 5111.683, 12.7751
7526, 57719, 5111.622, 12.7749
7527, 56761, 5111.561, 12.7748
7528, 56945, 5111.500, 12.7746
7529, 57058, 5111.439, 12.7744
7530, 56453, 5111.378, 12.7743
7531, 56046, 5111.316, 12.7741
7532, 56730, 5111.255, 12.7740
7533, 57999, 5111.194, 12.7738
7534, 58814, 5111.133, 12.7737
7535, 58924, 5111.072, 12.7735
7536, 58585, 5111.011, 12.7734
7537, 57699, 5110.950, 12.7732
7538, 56086, 5110.888, 12.7731
7539, 54189, 5110.827, 12.7729
7540, 52758, 5110.766, 12.7728
7541, 51974, 5110.705, 12.7726
7542, 51422, 5110.644, 12.7725
7543, 50793, 5110.583, 12.7723
7544, 50290, 5110.522, 12.7722
7545, 50353, 5110.461, 12.7720
7546, 51097, 5110.399, 12.7718
7547, 51950, 5110.338, 12.7717
7548, 52005, 5110.277, 12.7715
7549, 51060, 5110.216, 12.7714
7550, 50092, 5110.155, 12.7712
7551, 50189, 5110.094, 12.7711
7552, 51106, 5110.033, 12.7709
7553, 51646, 5109.971, 12.7708
7554, 51456, 5109.910, 12.7706
7555, 51569, 5109.849, 12.7705
7556, 52864, 5109.788, 12.7703
7557, 54789, 5109.727, 12.7702
7558, 56215, 5109.666, 12.7700
7559, 56966, 5109.605, 12.7699
7560, 57858, 5109.544, 12.7697
7561, 59410, 5109.482, 12.7696
7562, 61081, 5109.421, 12.7694
7563, 61802, 5109.360, 12.7693
7564, 61062, 5109.299, 12.7691
7565, 59491, 5109.238, 12.7689
7566, 58396, 5109.177, 12.7688
7567, 58545, 5109.116, 12.7686
7568, 59399, 5109.054, 12.7685
7569, 59813, 5108.993, 12.7683
7570, 59373, 5108.932, 12.7682
7571, 58622, 5108.871, 12.7680
7572, 58021, 5108.810, 12.7679
7573, 57290, 5108.749, 12.7677
7574, 56001, 5108.688, 12.7676
7575, 54369, 5108.627, 12.7674
7576, 53058, 5108.565, 12.7673
7577, 52503, 5108.504, 12.7671
7578, 52733, 5108.443, 12.7670
7579, 53689, 5108.382, 12.7668
7580, 55400, 5108.321, 12.7667
7581, 57862, 5108.260, 12.7665
7582, 60874, 5108.199, 12.7663
7583, 64004, 5108.137, 12.7662
7584, 66731, 5108.076, 12.7660
7585, 68694, 5108.015, 12.7659
7586, 69799, 5107.954, 12.7657
7587, 70082, 5107.893, 12.7656
7588, 69621, 5107.832, 12.7654
7589, 68631, 5107.771, 12.7653
7590, 67420, 5107.710, 12.7651
7591, 66115, 5107.648, 12.7650
7592, 64738, 5107.587, 12.7648
7593, 63655, 5107.526, 12.7647
7594, 63477, 5107.465, 12.7645
7595, 64204, 5107.404, 12.7644
7596, 64955, 5107.343, 12.7642
7597, 64991, 5107.282, 12.7641
7598, 64504, 5107.220, 12.7639
7599, 63897, 5107.159, 12.7638
7600, 62965, 5107.098, 12.7636
7601, 61609, 5107.037, 12.7634
7602, 60866, 5106.976, 12.7633
7603, 61949, 5106.915, 12.7631
7604, 64315, 5106.854, 12.7630
7605, 65788, 5106.793, 12.7628
7606, 64943, 5106.731, 12.7627
7607, 62498, 5106.670, 12.7625
7608, 60115, 5106.609, 12.7624
7609, 58622, 5106.548, 12.7622
7610, 57818, 5106.487, 12.7621
7611, 57275, 5106.426, 12.7619
7612, 56740, 5106.365, 12.7618
7613, 56173, 5106.303, 12.7616
7614, 55906, 5106.242, 12.7615
7615, 56539, 5106.181, 12.7613
7616, 58326, 5106.120, 12.7612
7617, 60783, 5106.059, 12.7610
7618, 63072, 5105.998, 12.7608
7619, 64646, 5105.937, 12.7607
7620, 65512, 5105.876, 12.7605
7621, 66024, 5105.814, 12.7604
7622, 66435, 5105.753, 12.7602
7623, 66479, 5105.692, 12.7601
7624, 65571, 5105.631, 12.7599
7625, 63611, 5105.570, 12.7598
7626, 61196, 5105.509, 12.7596
7627, 58687, 5105.448, 12.7595
7628, 55569, 5105.387, 12.7593
7629, 51547, 5105.325, 12.7592
7630, 47914, 5105.264, 12.7590
7631, 46764, 5105.203, 12.7589
7632, 48740, 5105.142, 12.7587
7633, 52352, 5105.081, 12.7586
7634, 55626, 5105.020, 12.7584
7635, 57655, 5104.959, 12.7583
7636, 58487, 5104.897, 12.7581
7637, 58521, 5104.836, 12.7579
7638, 58467, 5104.775, 12.7578
7639, 59152, 5104.714, 12.7576
7640, 60782, 5104.653, 12.7575
7641, 62752, 5104.592, 12.7573
7642, 64417, 5104.531, 12.7572
7643, 65575, 5104.470, 12.7570
7644, 66142, 5104.408, 12.7569
7645, 66001, 5104.347, 12.7567
7646, 65324, 5104.286, 12.7566
7647, 64350, 5104.225, 12.7564
7648, 62681, 5104.164, 12.7563
7649, 59642, 5104.103, 12.7561
7650, 55650, 5104.042, 12.7560
7651, 52290, 5103.980, 12.7558
7652, 50516, 5103.919, 12.7557
7653, 49655, 5103.858, 12.7555
7654, 48845, 5103.797, 12.7553
7655, 48552, 5103.736, 12.7552
7656, 49638, 5103.675, 12.7550
7657, 51523, 5103.614, 12.7549
7658, 52421, 5103.553, 12.7547
7659, 51332, 5103.491, 12.7546
7660, 48916, 5103.430, 12.7544
7661, 46427, 5103.369, 12.7543
7662, 44581, 5103.308, 12.7541
7663, 43585, 5103.247, 12.7540
7664, 43533, 5103.186, 12.7538
7665, 44403, 5103.125, 12.7537
7666, 45878, 5103.063, 12.7535
7667, 47403, 5103.002, 12.7534
7668, 48461, 5102.941, 12.7532
7669, 48941, 5102.880, 12.7531
7670, 49406, 5102.819, 12.7529
7671, 50688, 5102.758, 12.7528
7672, 52935, 5102.697, 12.7526
7673, 55245, 5102.636, 12.7524
7674, 56593, 5102.574, 12.7523
7675, 56884, 5102.513, 12.7521
7676, 56789, 5102.452, 12.7520
7677, 56823, 5102.391, 12.7518
7678, 57060, 5102.330, 12.7517
7679, 57544, 5102.269, 12.7515
7680, 58276, 5102.208, 12.7514
7681, 58752, 5102.146, 12.7512
7682, 58185, 5102.085, 12.7511
7683, 56569, 5102.024, 12.7509
7684, 55122, 5101.963, 12.7508
7685, 55264, 5101.902, 12.7506
7686, 57246, 5101.841, 12.7505
7687, 60006, 5101.780, 12.7503
7688, 62187, 5101.719, 12.7502
7689, 62993, 5101.657, 12.7500
7690, 62179, 5101.596, 12.7498
7691, 59840, 5101.535, 12.7497
7692, 56610, 5101.474, 12.7495
7693, 53701, 5101.413, 12.7494
7694, 52103, 5101.352, 12.7492
7695, 51633, 5101.291, 12.7491
7696, 51227, 5101.229, 12.7489
7697, 50403, 5101.168, 12.7488
7698, 49934, 5101.107, 12.7486
7699, 50725, 5101.046, 12.7485
7700, 52425, 5100.985, 12.7483
7701, 53864, 5100.924, 12.7482
7702, 54673, 5100.863, 12.7480
7703, 55707, 5100.802, 12.7479
7704, 57641, 5100.740, 12.7477
7705, 59758, 5100.679, 12.7476
7706, 60605, 5100.618, 12.7474
7707, 59570, 5100.557, 12.7472
7708, 57477, 5100.496, 12.7471
7709, 55774, 5100.435, 12.7469
7710, 55484, 5100.374, 12.7468
7711, 56932, 5100.312, 12.7466
7712, 59995, 5100.251, 12.7465
7713, 64191, 5100.190, 12.7463
7714, 68511, 5100.129, 12.7462
7715, 71617, 5100.068, 12.7460
7716, 72708, 5100.007, 12.7459
7717, 72166, 5099.946, 12.7457
7718, 71003, 5099.885, 12.7456
7719, 69668, 5099.823, 12.7454
7720, 67847, 5099.762, 12.7453
7721, 65404, 5099.701, 12.7451
7722, 62790, 5099.640, 12.7450
7723, 60262, 5099.579, 12.7448
7724, 57538, 5099.518, 12.7447
7725, 54858, 5099.457, 12.7445
7726, 53588, 5099.395, 12.7443
7727, 54727, 5099.334, 12.7442
7728, 57184, 5099.273, 12.7440
7729, 58700, 5099.212, 12.7439
7730, 58443, 5099.151, 12.7437
7731, 57685, 5099.090, 12.7436
7732, 57833, 5099.029, 12.7434
7733, 58830, 5098.968, 12.7433
7734, 59915, 5098.906, 12.7431
7735, 61019, 5098.845, 12.7430
7736, 62743, 5098.784, 12.7428
7737, 65340, 5098.723, 12.7427
7738, 68215, 5098.662, 12.7425
7739, 70186, 5098.601, 12.7424
7740, 70121, 5098.540, 12.7422
7741, 67720, 5098.478, 12.7421
7742, 63924, 5098.417, 12.7419
7743, 60208, 5098.356, 12.7417
7744, 57334, 5098.295, 12.7416
7745, 55135, 5098.234, 12.7414
7746, 53384, 5098.173, 12.7413
7747, 52196, 5098.112, 12.7411
7748, 51396, 5098.051, 12.7410
7749, 50360, 5097.989, 12.7408
7750, 48896, 5097.928, 12.7407
7751, 47754, 5097.867, 12.7405
7752, 47703, 5097.806, 12.7404
7753, 48555, 5097.745, 12.7402
7754, 49590, 5097.684, 12.7401
7755, 50596, 5097.623, 12.7399
7756, 51903, 5097.561, 12.7398
7757, 53549, 5097.500, 12.7396
7758, 54913, 5097.439, 12.7395
7759, 55278, 5097.378, 12.7393
7760, 54582, 5097.317, 12.7392
7761, 53559, 5097.256, 12.7390
7762, 53110, 5097.195, 12.7388
7763, 53352, 5097.134, 12.7387
7764, 53395, 5097.072, 12.7385
7765, 52373, 5097.011, 12.7384
7766, 50569, 5096.950, 12.7382
7767, 49039, 5096.889, 12.7381
7768, 48250, 5096.828, 12.7379
7769, 47837, 5096.767, 12.7378
7770, 47867, 5096.706, 12.7376
7771, 49370, 5096.644, 12.7375
7772, 52963, 5096.583, 12.7373
7773, 57469, 5096.522, 12.7372
7774, 60729, 5096.461, 12.7370
7775, 61594, 5096.400, 12.7369
7776, 60567, 5096.339, 12.7367
7777, 58632, 5096.278, 12.7366
7778, 56191, 5096.217, 12.7364
7779, 53308, 5096.155, 12.7362
7780, 50519, 5096.094, 12.7361
7781, 48894, 5096.033, 12.7359
7782, 49214, 5095.972, 12.7358
7783, 51216, 5095.911, 12.7356
7784, 53804, 5095.850, 12.7355
7785, 56009, 5095.789, 12.7353
7786, 57655, 5095.727, 12.7352
7787, 59060, 5095.666, 12.7350
7788, 60377, 5095.605, 12.7349
7789, 61386, 5095.544, 12.7347
7790, 61692, 5095.483, 12.7346
7791, 60970, 5095.422, 12.7344
7792, 59413, 5095.361, 12.7343
7793, 58200, 5095.300, 12.7341
7794, 58846, 5095.238, 12.7340
7795, 61330, 5095.177, 12.7338
7796, 63376, 5095.116, 12.7337
7797, 62664, 5095.055, 12.7335
7798, 59572, 5094.994, 12.7333
7799, 56640, 5094.933, 12.7332
7800, 55411, 5094.872, 12.7330
7801, 55080, 5094.810, 12.7329
7802, 54421, 5094.749, 12.7327
7803, 53566, 5094.688, 12.7326
7804, 53153, 5094.627, 12.7324
7805, 52997, 5094.566, 12.7323
7806, 52720, 5094.505, 12.7321
7807, 52839, 5094.444, 12.7320
7808, 54056, 5094.383, 12.7318
7809, 55995, 5094.321, 12.7317
7810, 57752, 5094.260, 12.7315
7811, 59300, 5094.199, 12.7314
7812, 61229, 5094.138, 12.7312
7813, 63218, 5094.077, 12.7311
7814, 63932, 5094.016, 12.7309
7815, 62723, 5093.955, 12.7307
7816, 60572, 5093.894, 12.7306
7817, 59019, 5093.832, 12.7304
7818, 58679, 5093.771, 12.7303
7819, 59094, 5093.710, 12.7301
7820, 59522, 5093.649, 12.7300
7821, 59457, 5093.588, 12.7298
7822, 58673, 5093.527, 12.7297
7823, 57169, 5093.466, 12.7295
7824, 55295, 5093.404, 12.7294
7825, 53826, 5093.343, 12.7292
7826, 53635, 5093.282, 12.7291
7827, 54952, 5093.221, 12.7289
7828, 56882, 5093.160, 12.7288
7829, 58046, 5093.099, 12.7286
7830, 57850, 5093.038, 12.7285
7831, 56865, 5092.977, 12.7283
7832, 55849, 5092.915, 12.7282
7833, 54955, 5092.854, 12.7280
7834, 54225, 5092.793, 12.7278
7835, 54239, 5092.732, 12.7277
7836, 55461, 5092.671, 12.7275
7837, 57136, 5092.610, 12.7274
7838, 57642, 5092.549, 12.7272
7839, 56197, 5092.487, 12.7271
7840, 53795, 5092.426, 12.7269
7841, 52203, 5092.365, 12.7268
7842, 52238, 5092.304, 12.7266
7843, 53173, 5092.243, 12.7265
7844, 53694, 5092.182, 12.7263
7845, 53219, 5092.121, 12.7262
7846, 52297, 5092.060, 12.7260
7847, 51849, 5091.998, 12.7259
7848, 52269, 5091.937, 12.7257
7849, 53322, 5091.876, 12.7256
7850, 54653, 5091.815, 12.7254
7851, 56028, 5091.754, 12.7252
7852, 57235, 5091.693, 12.7251
7853, 58195, 5091.632, 12.7249
7854, 59202, 5091.570, 12.7248
7855, 60579, 5091.509, 12.7246
7856, 62088, 5091.448, 12.7245
7857, 63123, 5091.387, 12.7243
7858, 63591, 5091.326, 12.7242
7859, 64008, 5091.265, 12.7240
7860, 64528, 5091.204, 12.7239
7861, 64434, 5091.143, 12.7237
7862, 63023, 5091.081, 12.7236
7863, 60575, 5091.020, 12.7234
7864, 58126, 5090.959, 12.7233
7865, 56566, 5090.898, 12.7231
7866, 56142, 5090.837, 12.7230
7867, 56429, 5090.776, 12.7228
7868, 56557, 5090.715, 12.7227
7869, 55979, 5090.653, 12.7225
7870, 55339, 5090.592, 12.7223
7871, 56038, 5090.531, 12.7222
7872, 58563, 5090.470, 12.7220
7873, 61814, 5090.409, 12.7219
7874, 64561, 5090.348, 12.7217
7875, 66826, 5090.287, 12.7216
7876, 69117, 5090.226, 12.7214
7877, 70978, 5090.164, 12.7213
7878, 71441, 5090.103, 12.7211
7879, 70681, 5090.042, 12.7210
7880, 69982, 5089.981, 12.7208
7881, 69883, 5089.920, 12.7207
7882, 69439, 5089.859, 12.7205
7883, 67817, 5089.798, 12.7204
7884, 65744, 5089.736, 12.7202
7885, 64546, 5089.675, 12.7201
7886, 64213, 5089.614, 12.7199
7887, 63336, 5089.553, 12.7197
7888, 61083, 5089.492, 12.7196
7889, 58469, 5089.431, 12.7194
7890, 57208, 5089.370, 12.7193
7891, 57643, 5089.309, 12.7191
7892, 58433, 5089.247, 12.7190
7893, 58220, 5089.186, 12.7188
7894, 56967, 5089.125, 12.7187
7895, 55395, 5089.064, 12.7185
7896, 53835, 5089.003, 12.7184
7897, 52311, 5088.942, 12.7182
7898, 51260, 5088.881, 12.7181
7899, 51139, 5088.819, 12.7179
7900, 51412, 5088.758, 12.7178
7901, 51018, 5088.697, 12.7176
7902, 50156, 5088.636, 12.7175
7903, 50598, 5088.575, 12.7173
7904, 53596, 5088.514, 12.7172
7905, 58103, 5088.453, 12.7170
7906, 61756, 5088.392, 12.7168
7907, 63185, 5088.330, 12.7167
7908, 62821, 5088.269, 12.7165
7909, 62006, 5088.208, 12.7164
7910, 61933, 5088.147, 12.7162
7911, 63115, 5088.086, 12.7161
7912, 65005, 5088.025, 12.7159
7913, 66215, 5087.964, 12.7158
7914, 65627, 5087.902, 12.7156
7915, 63424, 5087.841, 12.7155
7916, 60786, 5087.780, 12.7153
7917, 58844, 5087.719, 12.7152
7918, 58109, 5087.658, 12.7150
7919, 58417, 5087.597, 12.7149
7920, 58874, 5087.536, 12.7147
7921, 58282, 5087.475, 12.7146
7922, 56334, 5087.413, 12.7144
7923, 54224, 5087.352, 12.7142
7924, 53466, 5087.291, 12.7141
7925, 54276, 5087.230, 12.7139
7926, 55651, 5087.169, 12.7138
7927, 56777, 5087.108, 12.7136
7928, 57709, 5087.047, 12.7135
7929, 58774, 5086.985, 12.7133
7930, 60054, 5086.924, 12.7132
7931, 61452, 5086.863, 12.7130
7932, 62613, 5086.802, 12.7129
7933, 62754, 5086.741, 12.7127
7934, 61371, 5086.680, 12.7126
7935, 59318, 5086.619, 12.7124
7936, 58457, 5086.558, 12.7123
7937, 59754, 5086.496, 12.7121
7938, 62120, 5086.435, 12.7120
7939, 63557, 5086.374, 12.7118
7940, 63107, 5086.313, 12.7117
7941, 61318, 5086.252, 12.7115
7942, 59107, 5086.191, 12.7113
7943, 56899, 5086.130, 12.7112
7944, 54938, 5086.068, 12.7110
7945, 53828, 5086.007, 12.7109
7946, 54048, 5085.946, 12.7107
7947, 55065, 5085.885, 12.7106
7948, 55554, 5085.824, 12.7104
7949, 54839, 5085.763, 12.7103
7950, 53649, 5085.702, 12.7101
7951, 53037, 5085.641, 12.7100
7952, 53017, 5085.579, 12.7098
7953, 52989, 5085.518, 12.7097
7954, 53087, 5085.457, 12.7095
7955, 54041, 5085.396, 12.7094
7956, 55751, 5085.335, 12.7092
7957, 57266, 5085.274, 12.7091
7958, 58506, 5085.213, 12.7089
7959, 60649, 5085.151, 12.7087
7960, 63963, 5085.090, 12.7086
7961, 66414, 5085.029, 12.7084
7962, 65794, 5084.968, 12.7083
7963, 62645, 5084.907, 12.7081
7964, 59772, 5084.846, 12.7080
7965, 59159, 5084.785, 12.7078
7966, 60538, 5084.724, 12.7077
7967, 62742, 5084.662, 12.7075
7968, 64982, 5084.601, 12.7074
7969, 66532, 5084.540, 12.7072
7970, 66506, 5084.479, 12.7071
7971, 64739, 5084.418, 12.7069
7972, 62266, 5084.357, 12.7068
7973, 60323, 5084.296, 12.7066
7974, 59272, 5084.234, 12.7065
7975, 58777, 5084.173, 12.7063
7976, 58560, 5084.112, 12.7062
7977, 58604, 5084.051, 12.7060
7978, 58938, 5083.990, 12.7058
7979, 59526, 5083.929, 12.7057
7980, 60152, 5083.868, 12.7055
7981, 60342, 5083.807, 12.7054
7982, 59760, 5083.745, 12.7052
7983, 58706, 5083.684, 12.7051
7984, 57889, 5083.623, 12.7049
7985, 57647, 5083.562, 12.7048
7986, 57875, 5083.501, 12.7046
7987, 58696, 5083.440, 12.7045
7988, 60491, 5083.379, 12.7043
7989, 62996, 5083.317, 12.7042
7990, 65027, 5083.256, 12.7040
7991, 65673, 5083.195, 12.7039
7992, 65422, 5083.134, 12.7037
7993, 65573, 5083.073, 12.7036
7994, 66665, 5083.012, 12.7034
7995, 67945, 5082.951, 12.7032
7996, 68364, 5082.890, 12.7031
7997, 67780, 5082.828, 12.7029
7998, 66993, 5082.767, 12.7028
7999, 66720, 5082.706, 12.7026
8000, 66651, 5082.645, 12.7025
8001, 65696, 5082.584, 12.7023
8002, 63285, 5082.523, 12.7022
8003, 60323, 5082.462, 12.7020
8004, 58588, 5082.401, 12.7019
8005, 59153, 5082.339, 12.7017
8006, 61495, 5082.278, 12.7016
8007, 64085, 5082.217, 12.7014
8008, 65575, 5082.156, 12.7013
8009, 65441, 5082.095, 12.7011
8010, 63866, 5082.034, 12.7010
8011, 61385, 5081.973, 12.7008
8012, 58758, 5081.911, 12.7007
8013, 57032, 5081.850, 12.7005
8014, 57218, 5081.789, 12.7003
8015, 59324, 5081.728, 12.7002
8016, 61722, 5081.667, 12.7000
8017, 62232, 5081.606, 12.6999
8018, 60367, 5081.545, 12.6997
8019, 58046, 5081.484, 12.6996
8020, 57505, 5081.422, 12.6994
8021, 58841, 5081.361, 12.6993
8022, 60320, 5081.300, 12.6991
8023, 60757, 5081.239, 12.6990
8024, 60582, 5081.178, 12.6988
8025, 60594, 5081.117, 12.6987
8026, 60697, 5081.056, 12.6985
8027, 60324, 5080.994, 12.6984
8028, 59319, 5080.933, 12.6982
8029, 57861, 5080.872, 12.6981
8030, 56066, 5080.811, 12.6979
8031, 54237, 5080.750, 12.6977
8032, 53123, 5080.689, 12.6976
8033, 53321, 5080.628, 12.6974
8034, 54516, 5080.567, 12.6973
8035, 55778, 5080.505, 12.6971
8036, 56538, 5080.444, 12.6970
8037, 56986, 5080.383, 12.6968
8038, 57586, 5080.322, 12.6967
8039, 58492, 5080.261, 12.6965
8040, 59370, 5080.200, 12.6964
8041, 59634, 5080.139, 12.6962
8042, 59006, 5080.077, 12.6961
8043, 58057, 5080.016, 12.6959
8044, 58055, 5079.955, 12.6958
8045, 59896, 5079.894, 12.6956
8046, 63083, 5079.833, 12.6955
8047, 65900, 5079.772, 12.6953
8048, 66729, 5079.711, 12.6952
8049, 65304, 5079.650, 12.6950
8050, 62867, 5079.588, 12.6948
8051, 61150, 5079.527, 12.6947
8052, 60999, 5079.466, 12.6945
8053, 61760, 5079.405, 12.6944
8054, 62012, 5079.344, 12.6942
8055, 60932, 5079.283, 12.6941
8056, 58959, 5079.222, 12.6939
8057, 57170, 5079.160, 12.6938
8058, 56244, 5079.099, 12.6936
8059, 56044, 5079.038, 12.6935
8060, 55946, 5078.977, 12.6933
8061, 55395, 5078.916, 12.6932
8062, 54295, 5078.855, 12.6930
8063, 53129, 5078.794, 12.6929
8064, 52660, 5078.733, 12.6927
8065, 53353, 5078.671, 12.6926
8066, 55075, 5078.610, 12.6924
8067, 57361, 5078.549, 12.6922
8068, 59836, 5078.488, 12.6921
8069, 62151, 5078.427, 12.6919
8070, 63667, 5078.366, 12.6918
8071, 63657, 5078.305, 12.6916
8072, 62059, 5078.243, 12.6915
8073, 59892, 5078.182, 12.6913
8074, 58559, 5078.121, 12.6912
8075, 58686, 5078.060, 12.6910
8076, 59700, 5077.999, 12.6909
8077, 60610, 5077.938, 12.6907
8078, 61041, 5077.877, 12.6906
8079, 61439, 5077.816, 12.6904
8080, 62384, 5077.754, 12.6903
8081, 63800, 5077.693, 12.6901
8082, 64832, 5077.632, 12.6900
8083, 64496, 5077.571, 12.6898
8084, 62626, 5077.510, 12.6897
8085, 60242, 5077.449, 12.6895
8086, 58821, 5077.388, 12.6893
8087, 59040, 5077.326, 12.6892
8088, 60278, 5077.265, 12.6890
8089, 61394, 5077.204, 12.6889
8090, 61757, 5077.143, 12.6887
8091, 61451, 5077.082, 12.6886
8092, 60940, 5077.021, 12.6884
8093, 60906, 5076.960, 12.6883
8094, 62055, 5076.899, 12.6881
8095, 64412, 5076.837, 12.6880
8096, 66868, 5076.776, 12.6878
8097, 68003, 5076.715, 12.6877
8098, 67468, 5076.654, 12.6875
8099, 66126, 5076.593, 12.6874
8100, 64869, 5076.532, 12.6872
8101, 63819, 5076.471, 12.6871
8102, 62779, 5076.409, 12.6869
8103, 61867, 5076.348, 12.6867
8104, 61439, 5076.287, 12.6866
8105, 61717, 5076.226, 12.6864
8106, 62687, 5076.165, 12.6863
8107, 64018, 5076.104, 12.6861
8108, 65087, 5076.043, 12.6860
8109, 65541, 5075.982, 12.6858
8110, 65804, 5075.920, 12.6857
8111, 66442, 5075.859, 12.6855
8112, 67079, 5075.798, 12.6854
8113, 66762, 5075.737, 12.6852
8114, 65498, 5075.676, 12.6851
8115, 64367, 5075.615, 12.6849
8116, 63762, 5075.554, 12.6848
8117, 62715, 5075.492, 12.6846
8118, 60698, 5075.431, 12.6845
8119, 58986, 5075.370, 12.6843
8120, 58988, 5075.309, 12.6842
8121, 59953, 5075.248, 12.6840
8122, 59743, 5075.187, 12.6838
8123, 57613, 5075.126, 12.6837
8124, 54903, 5075.065, 12.6835
8125, 53047, 5075.003, 12.6834
8126, 52157, 5074.942, 12.6832
8127, 51781, 5074.881, 12.6831
8128, 51835, 5074.820, 12.6829
8129, 52191, 5074.759, 12.6828
8130, 52176, 5074.698, 12.6826
8131, 51181, 5074.637, 12.6825
8132, 49393, 5074.575, 12.6823
8133, 47491, 5074.514, 12.6822
8134, 45986, 5074.453, 12.6820
8135, 45255, 5074.392, 12.6819
8136, 45858, 5074.331, 12.6817
8137, 48277, 5074.270, 12.6816
8138, 52223, 5074.209, 12.6814
8139, 56426, 5074.148, 12.6812
8140, 59341, 5074.086, 12.6811
8141, 60254, 5074.025, 12.6809
8142, 59727, 5073.964, 12.6808
8143, 58724, 5073.903, 12.6806
8144, 57351, 5073.842, 12.6805
8145, 55036, 5073.781, 12.6803
8146, 52085, 5073.720, 12.6802
8147, 50240, 5073.658, 12.6800
8148, 50885, 5073.597, 12.6799
8149, 53221, 5073.536, 12.6797
8150, 55203, 5073.475, 12.6796
8151, 56039, 5073.414, 12.6794
8152, 56712, 5073.353, 12.6793
8153, 58044, 5073.292, 12.6791
8154, 59408, 5073.231, 12.6790
8155, 59738, 5073.169, 12.6788
8156, 58904, 5073.108, 12.6787
8157, 57554, 5073.047, 12.6785
8158, 56297, 5072.986, 12.6783
8159, 55643, 5072.925, 12.6782
8160, 56176, 5072.864, 12.6780
8161, 58020, 5072.803, 12.6779
8162, 60333, 5072.741, 12.6777
8163, 61939, 5072.680, 12.6776
8164, 62481, 5072.619, 12.6774
8165, 62530, 5072.558, 12.6773
8166, 62584, 5072.497, 12.6771
8167, 62397, 5072.436, 12.6770
8168, 61537, 5072.375, 12.6768
8169, 60364, 5072.314, 12.6767
8170, 60027, 5072.252, 12.6765
8171, 61193, 5072.191, 12.6764
8172, 62984, 5072.130, 12.6762
8173, 63692, 5072.069, 12.6761
8174, 62706, 5072.008, 12.6759
8175, 61221, 5071.947, 12.6757
8176, 60670, 5071.886, 12.6756
8177, 60937, 5071.825, 12.6754
8178, 60822, 5071.763, 12.6753
8179, 59963, 5071.702, 12.6751
8180, 59420, 5071.641, 12.6750
8181, 60237, 5071.580, 12.6748
8182, 62149, 5071.519, 12.6747
8183, 64041, 5071.458, 12.6745
8184, 65206, 5071.397, 12.6744
8185, 65741, 5071.335, 12.6742
8186, 65951, 5071.274, 12.6741
8187, 65709, 5071.213, 12.6739
8188, 64472, 5071.152, 12.6738
8189, 61921, 5071.091, 12.6736
8190, 58632, 5071.030, 12.6735
8191, 55882, 5070.969, 12.6733
8192, 54564, 5070.908, 12.6732
8193, 54468, 5070.846, 12.6730
8194, 54810, 5070.785, 12.6728
8195, 55104, 5070.724, 12.6727
8196, 55176, 5070.663, 12.6725
8197, 54850, 5070.602, 12.6724
8198, 54378, 5070.541, 12.6722
8199, 54852, 5070.480, 12.6721
8200, 57235, 5070.418, 12.6719
8201, 60986, 5070.357, 12.6718
8202, 64418, 5070.296, 12.6716
8203, 66477, 5070.235, 12.6715
8204, 67320, 5070.174, 12.6713
8205, 67176, 5070.113, 12.6712
8206, 65764, 5070.052, 12.6710
8207, 63328, 5069.991, 12.6709
8208, 61215, 5069.929, 12.6707
8209, 60548, 5069.868, 12.6706
8210, 60796, 5069.807, 12.6704
8211, 60379, 5069.746, 12.6702
8212, 58498, 5069.685, 12.6701
8213, 55874, 5069.624, 12.6699
8214, 53979, 5069.563, 12.6698
8215, 53872, 5069.501, 12.6696
8216, 55429, 5069.440, 12.6695
8217, 57203, 5069.379, 12.6693
8218, 57391, 5069.318, 12.6692
8219, 55546, 5069.257, 12.6690
8220, 53247, 5069.196, 12.6689
8221, 52610, 5069.135, 12.6687
8222, 54191, 5069.074, 12.6686
8223, 56655, 5069.012, 12.6684
8224, 58335, 5068.951, 12.6683
8225, 58612, 5068.890, 12.6681
8226, 57941, 5068.829, 12.6680
8227, 57104, 5068.768, 12.6678
8228, 56730, 5068.707, 12.6677
8229, 57244, 5068.646, 12.6675
8230, 58856, 5068.584, 12.6673
8231, 61425, 5068.523, 12.6672
8232, 64296, 5068.462, 12.6670
8233, 66378, 5068.401, 12.6669
8234, 66657, 5068.340, 12.6667
8235, 64910, 5068.279, 12.6666
8236, 61943, 5068.218, 12.6664
8237, 59075, 5068.157, 12.6663
8238, 57320, 5068.095, 12.6661
8239, 56910, 5068.034, 12.6660
8240, 57428, 5067.973, 12.6658
8241, 58380, 5067.912, 12.6657
8242, 59673, 5067.851, 12.6655
8243, 61445, 5067.790, 12.6654
8244, 63334, 5067.729, 12.6652
8245, 64151, 5067.667, 12.6651
8246, 62789, 5067.606, 12.6649
8247, 59458, 5067.545, 12.6647
8248, 55679, 5067.484, 12.6646
8249, 52880, 5067.423, 12.6644
8250, 51304, 5067.362, 12.6643
8251, 50377, 5067.301, 12.6641
8252, 49735, 5067.240, 12.6640
8253, 49457, 5067.178, 12.6638
8254, 49510, 5067.117, 12.6637
8255, 49580, 5067.056, 12.6635
8256, 49684, 5066.995, 12.6634
8257, 50602, 5066.934, 12.6632
8258, 53106, 5066.873, 12.6631
8259, 56621, 5066.812, 12.6629
8260, 59102, 5066.750, 12.6628
8261, 58793, 5066.689, 12.6626
8262, 56121, 5066.628, 12.6625
8263, 53435, 5066.567, 12.6623
8264, 52785, 5066.506, 12.6621
8265, 54282, 5066.445, 12.6620
8266, 56610, 5066.384, 12.6618
8267, 58507, 5066.323, 12.6617
8268, 59432, 5066.261, 12.6615
8269, 59377, 5066.200, 12.6614
8270, 58678, 5066.139, 12.6612
8271, 57960, 5066.078, 12.6611
8272, 57906, 5066.017, 12.6609
8273, 59052, 5065.956, 12.6608
8274, 61605, 5065.895, 12.6606
8275, 64941, 5065.833, 12.6605
8276, 67377, 5065.772, 12.6603
8277, 67405, 5065.711, 12.6602
8278, 65510, 5065.650, 12.6600
8279, 63777, 5065.589, 12.6599
8280, 63128, 5065.528, 12.6597
8281, 62106, 5065.467, 12.6596
8282, 59446, 5065.406, 12.6594
8283, 56720, 5065.344, 12.6592
8284, 56717, 5065.283, 12.6591
8285, 59781, 5065.222, 12.6589
8286, 63562, 5065.161, 12.6588
8287, 66197, 5065.100, 12.6586
8288, 67909, 5065.039, 12.6585
8289, 69243, 5064.978, 12.6583
8290, 69707, 5064.916, 12.6582
8291, 68995, 5064.855, 12.6580
8292, 67972, 5064.794, 12.6579
8293, 67428, 5064.733, 12.6577
8294, 67007, 5064.672, 12.6576
8295, 66297, 5064.611, 12.6574
8296, 65918, 5064.550, 12.6573
8297, 66374, 5064.489, 12.6571
8298, 66761, 5064.427, 12.6570
8299, 65878, 5064.366, 12.6568
8300, 63996, 5064.305, 12.6566
8301, 62349, 5064.244, 12.6565
8302, 61306, 5064.183, 12.6563
8303, 60322, 5064.122, 12.6562
8304, 59390, 5064.061, 12.6560
8305, 59252, 5063.999, 12.6559
8306, 59987, 5063.938, 12.6557
8307, 60452, 5063.877, 12.6556
8308, 59490, 5063.816, 12.6554
8309, 57058, 5063.755, 12.6553
8310, 53966, 5063.694, 12.6551
8311, 51189, 5063.633, 12.6550
8312, 49675, 5063.572, 12.6548
8313, 50109, 5063.510, 12.6547
8314, 52249, 5063.449, 12.6545
8315, 54752, 5063.388, 12.6544
8316, 56116, 5063.327, 12.6542
8317, 55919, 5063.266, 12.6541
8318, 55030, 5063.205, 12.6539
8319, 54623, 5063.144, 12.6537
8320, 55080, 5063.082, 12.6536
8321, 55809, 5063.021, 12.6534
8322, 56020, 5062.960, 12.6533
8323, 55600, 5062.899, 12.6531
8324, 55207, 5062.838, 12.6530
8325, 55543, 5062.777, 12.6528
8326, 56557, 5062.716, 12.6527
8327, 57321, 5062.655, 12.6525
8328, 56742, 5062.593, 12.6524
8329, 54651, 5062.532, 12.6522
8330, 52221, 5062.471, 12.6521
8331, 51005, 5062.410, 12.6519
8332, 51382, 5062.349, 12.6518
8333, 52306, 5062.288, 12.6516
8334, 52773, 5062.227, 12.6515
8335, 52888, 5062.165, 12.6513
8336, 52976, 5062.104, 12.6511
8337, 52390, 5062.043, 12.6510
8338, 50352, 5061.982, 12.6508
8339, 47668, 5061.921, 12.6507
8340, 46260, 5061.860, 12.6505
8341, 46730, 5061.799, 12.6504
8342, 47531, 5061.738, 12.6502
8343, 47087, 5061.676, 12.6501
8344, 45822, 5061.615, 12.6499
8345, 45411, 5061.554, 12.6498
8346, 46683, 5061.493, 12.6496
8347, 48976, 5061.432, 12.6495
8348, 51141, 5061.371, 12.6493
8349, 52569, 5061.310, 12.6492
8350, 53395, 5061.248, 12.6490
8351, 54132, 5061.187, 12.6489
8352, 54982, 5061.126, 12.6487
8353, 55463, 5061.065, 12.6486
8354, 55082, 5061.004, 12.6484
8355, 54335, 5060.943, 12.6482
8356, 54354, 5060.882, 12.6481
8357, 55410, 5060.821, 12.6479
8358, 56523, 5060.759, 12.6478
8359, 56886, 5060.698, 12.6476
8360, 56958, 5060.637, 12.6475
8361, 57654, 5060.576, 12.6473
8362, 59073, 5060.515, 12.6472
8363, 60482, 5060.454, 12.6470
8364, 60937, 5060.393, 12.6469
8365, 59608, 5060.332, 12.6467
8366, 56321, 5060.270, 12.6466
8367, 52406, 5060.209, 12.6464
8368, 50191, 5060.148, 12.6463
8369, 50750, 5060.087, 12.6461
8370, 52696, 5060.026, 12.6460
8371, 53927, 5059.965, 12.6458
8372, 53927, 5059.904, 12.6456
8373, 53583, 5059.842, 12.6455
8374, 53429, 5059.781, 12.6453
8375, 53373, 5059.720, 12.6452
8376, 53751, 5059.659, 12.6450
8377, 55219, 5059.598, 12.6449
8378, 57358, 5059.537, 12.6447
8379, 58572, 5059.476, 12.6446
8380, 57877, 5059.415, 12.6444
8381, 56140, 5059.353, 12.6443
8382, 55078, 5059.292, 12.6441
8383, 55476, 5059.231, 12.6440
8384, 56823, 5059.170, 12.6438
8385, 58341, 5059.109, 12.6437
8386, 59877, 5059.048, 12.6435
8387, 61685, 5058.987, 12.6434
8388, 63579, 5058.925, 12.6432
8389, 64719, 5058.864, 12.6431
8390, 64488, 5058.803, 12.6429
8391, 63394, 5058.742, 12.6427
8392, 62635, 5058.681, 12.6426
8393, 62802, 5058.620, 12.6424
8394, 63554, 5058.559, 12.6423
8395, 64551, 5058.498, 12.6421
8396, 65921, 5058.436, 12.6420
8397, 67620, 5058.375, 12.6418
8398, 69129, 5058.314, 12.6417
8399, 70259, 5058.253, 12.6415
8400, 71346, 5058.192, 12.6414
8401, 72200, 5058.131, 12.6412
8402, 71770, 5058.070, 12.6411
8403, 69647, 5058.008, 12.6409
8404, 67053, 5057.947, 12.6408
8405, 65369, 5057.886, 12.6406
8406, 64424, 5057.825, 12.6405
8407, 63334, 5057.764, 12.6403
8408, 62349, 5057.703, 12.6401
8409, 62380, 5057.642, 12.6400
8410, 63043, 5057.581, 12.6398
8411, 62798, 5057.519, 12.6397
8412, 61258, 5057.458, 12.6395
8413, 59977, 5057.397, 12.6394
8414, 60396, 5057.336, 12.6392
8415, 61942, 5057.275, 12.6391
8416, 62701, 5057.214, 12.6389
8417, 61386, 5057.153, 12.6388
8418, 58297, 5057.091, 12.6386
8419, 54890, 5057.030, 12.6385
8420, 52675, 5056.969, 12.6383
8421, 52150, 5056.908, 12.6382
8422, 52675, 5056.847, 12.6380
8423, 53585, 5056.786, 12.6379
8424, 55008, 5056.725, 12.6377
8425, 56999, 5056.664, 12.6376
8426, 58441, 5056.602, 12.6374
8427, 58054, 5056.541, 12.6372
8428, 56410, 5056.480, 12.6371
8429, 55611, 5056.419, 12.6369
8430, 56636, 5056.358, 12.6368
8431, 58158, 5056.297, 12.6366
8432, 58460, 5056.236, 12.6365
8433, 57492, 5056.174, 12.6363
8434, 56415, 5056.113, 12.6362
8435, 56129, 5056.052, 12.6360
8436, 57075, 5055.991, 12.6359
8437, 59592, 5055.930, 12.6357
8438, 63393, 5055.869, 12.6356
8439, 67021, 5055.808, 12.6354
8440, 68749, 5055.747, 12.6353
8441, 68008, 5055.685, 12.6351
8442, 65507, 5055.624, 12.6350
8443, 62346, 5055.563, 12.6348
8444, 59552, 5055.502, 12.6346
8445, 58023, 5055.441, 12.6345
8446, 58094, 5055.380, 12.6343
8447, 59250, 5055.319, 12.6342
8448, 60798, 5055.257, 12.6340
8449, 62670, 5055.196, 12.6339
8450, 64984, 5055.135, 12.6337
8451, 67108, 5055.074, 12.6336
8452, 67945, 5055.013, 12.6334
8453, 67223, 5054.952, 12.6333
8454, 65831, 5054.891, 12.6331
8455, 64639, 5054.830, 12.6330
8456, 63546, 5054.768, 12.6328
8457, 61998, 5054.707, 12.6327
8458, 60004, 5054.646, 12.6325
8459, 58221, 5054.585, 12.6324
8460, 57245, 5054.524, 12.6322
8461, 57172, 5054.463, 12.6321
8462, 57802, 5054.402, 12.6319
8463, 58891, 5054.340, 12.6317
8464, 60107, 5054.279, 12.6316
8465, 60953, 5054.218, 12.6314
8466, 60998, 5054.157, 12.6313
8467, 60199, 5054.096, 12.6311
8468, 58890, 5054.035, 12.6310
8469, 57491, 5053.974, 12.6308
8470, 56281, 5053.913, 12.6307
8471, 55441, 5053.851, 12.6305
8472, 55017, 5053.790, 12.6304
8473, 54727, 5053.729, 12.6302
8474, 54074, 5053.668, 12.6301
8475, 52950, 5053.607, 12.6299
8476, 52004, 5053.546, 12.6298
8477, 52034, 5053.485, 12.6296
8478, 53030, 5053.423, 12.6295
8479, 54156, 5053.362, 12.6293
8480, 54669, 5053.301, 12.6291
8481, 54548, 5053.240, 12.6290
8482, 54142, 5053.179, 12.6288
8483, 53674, 5053.118, 12.6287
8484, 53347, 5053.057, 12.6285
8485, 53498, 5052.996, 12.6284
8486, 54240, 5052.934, 12.6282
8487, 55054, 5052.873, 12.6281
8488, 55248, 5052.812, 12.6279
8489, 54862, 5052.751, 12.6278
8490, 54884, 5052.690, 12.6276
8491, 56388, 5052.629, 12.6275
8492, 59478, 5052.568, 12.6273
8493, 62971, 5052.506, 12.6272
8494, 65060, 5052.445, 12.6270
8495, 64530, 5052.384, 12.6269
8496, 61744, 5052.323, 12.6267
8497, 58487, 5052.262, 12.6266
8498, 56574, 5052.201, 12.6264
8499, 56403, 5052.140, 12.6262
8500, 56947, 5052.079, 12.6261
8501, 57079, 5052.017, 12.6259
8502, 56573, 5051.956, 12.6258
8503, 55812, 5051.895, 12.6256
8504, 55080, 5051.834, 12.6255
8505, 54570, 5051.773, 12.6253
8506, 54758, 5051.712, 12.6252
8507, 56044, 5051.651, 12.6250
8508, 58011, 5051.589, 12.6249
8509, 59558, 5051.528, 12.6247
8510, 59931, 5051.467, 12.6246
8511, 59242, 5051.406, 12.6244
8512, 57981, 5051.345, 12.6243
8513, 56611, 5051.284, 12.6241
8514, 55815, 5051.223, 12.6240
8515, 56309, 5051.162, 12.6238
8516, 57868, 5051.100, 12.6236
8517, 59113, 5051.039, 12.6235
8518, 59006, 5050.978, 12.6233
8519, 58140, 5050.917, 12.6232
8520, 57858, 5050.856, 12.6230
8521, 58461, 5050.795, 12.6229
8522, 59148, 5050.734, 12.6227
8523, 59375, 5050.672, 12.6226
8524, 59192, 5050.611, 12.6224
8525, 58408, 5050.550, 12.6223
8526, 56715, 5050.489, 12.6221
8527, 54778, 5050.428, 12.6220
8528, 53949, 5050.367, 12.6218
8529, 54457, 5050.306, 12.6217
8530, 55059, 5050.245, 12.6215
8531, 55031, 5050.183, 12.6214
8532, 55275, 5050.122, 12.6212
8533, 56568, 5050.061, 12.6211
8534, 57920, 5050.000, 12.6209
8535, 57946, 5049.939, 12.6207
8536, 57060, 5049.878, 12.6206
8537, 56882, 5049.817, 12.6204
8538, 57917, 5049.756, 12.6203
8539, 59155, 5049.694, 12.6201
8540, 59718, 5049.633, 12.6200
8541, 59492, 5049.572, 12.6198
8542, 58265, 5049.511, 12.6197
8543, 55731, 5049.450, 12.6195
8544, 52733, 5049.389, 12.6194
8545, 51121, 5049.328, 12.6192
8546, 51683, 5049.266, 12.6191
8547, 53120, 5049.205, 12.6189
8548, 53735, 5049.144, 12.6188
8549, 53316, 5049.083, 12.6186
8550, 52697, 5049.022, 12.6185
8551, 52181, 5048.961, 12.6183
8552, 51379, 5048.900, 12.6181
8553, 50334, 5048.839, 12.6180
8554, 49861, 5048.777, 12.6178
8555, 50626, 5048.716, 12.6177
8556, 52319, 5048.655, 12.6175
8557, 53955, 5048.594, 12.6174
8558, 54755, 5048.533, 12.6172
8559, 54724, 5048.472, 12.6171
8560, 54488, 5048.411, 12.6169
8561, 54605, 5048.349, 12.6168
8562, 55029, 5048.288, 12.6166
8563, 55350, 5048.227, 12.6165
8564, 55487, 5048.166, 12.6163
8565, 55909, 5048.105, 12.6162
8566, 57097, 5048.044, 12.6160
8567, 58989, 5047.983, 12.6159
8568, 61049, 5047.922, 12.6157
8569, 62662, 5047.860, 12.6156
8570, 63408, 5047.799, 12.6154
8571, 63231, 5047.738, 12.6152
8572, 62497, 5047.677, 12.6151
8573, 61771, 5047.616, 12.6149
8574, 61379, 5047.555, 12.6148
8575, 61249, 5047.494, 12.6146
8576, 61167, 5047.432, 12.6145
8577, 61007, 5047.371, 12.6143
8578, 60721, 5047.310, 12.6142
8579, 60286, 5047.249, 12.6140
8580, 59792, 5047.188, 12.6139
8581, 59493, 5047.127, 12.6137
8582, 59697, 5047.066, 12.6136
8583, 60540, 5047.005, 12.6134
8584, 61692, 5046.943, 12.6133
8585, 62343, 5046.882, 12.6131
8586, 61890, 5046.821, 12.6130
8587, 60863, 5046.760, 12.6128
8588, 60701, 5046.699, 12.6126
8589, 62091, 5046.638, 12.6125
8590, 63847, 5046.577, 12.6123
8591, 64240, 5046.515, 12.6122
8592, 63305, 5046.454, 12.6120
8593, 62971, 5046.393, 12.6119
8594, 64647, 5046.332, 12.6117
8595, 67515, 5046.271, 12.6116
8596, 69737, 5046.210, 12.6114
8597, 70719, 5046.149, 12.6113
8598, 71365, 5046.088, 12.6111
8599, 72285, 5046.026, 12.6110
8600, 72625, 5045.965, 12.6108
8601, 71000, 5045.904, 12.6107
8602, 67204, 5045.843, 12.6105
8603, 62664, 5045.782, 12.6104
8604, 59274, 5045.721, 12.6102
8605, 57863, 5045.660, 12.6101
8606, 57810, 5045.598, 12.6099
8607, 57997, 5045.537, 12.6097
8608, 58039, 5045.476, 12.6096
8609, 58489, 5045.415, 12.6094
8610, 59900, 5045.354, 12.6093
8611, 61942, 5045.293, 12.6091
8612, 63599, 5045.232, 12.6090
8613, 64150, 5045.171, 12.6088
8614, 63781, 5045.109, 12.6087
8615, 63192, 5045.048, 12.6085
8616, 62812, 5044.987, 12.6084
8617, 62562, 5044.926, 12.6082
8618, 62305, 5044.865, 12.6081
8619, 62154, 5044.804, 12.6079
8620, 62201, 5044.743, 12.6078
8621, 62255, 5044.681, 12.6076
8622, 62204, 5044.620, 12.6075
8623, 62430, 5044.559, 12.6073
8624, 63328, 5044.498, 12.6071
8625, 64394, 5044.437, 12.6070
8626, 64414, 5044.376, 12.6068
8627, 62819, 5044.315, 12.6067
8628, 60474, 5044.254, 12.6065
8629, 58784, 5044.192, 12.6064
8630, 58352, 5044.131, 12.6062
8631, 58732, 5044.070, 12.6061
8632, 59101, 5044.009, 12.6059
8633, 58822, 5043.948, 12.6058
8634, 57737, 5043.887, 12.6056
8635, 56393, 5043.826, 12.6055
8636, 55724, 5043.764, 12.6053
8637, 56039, 5043.703, 12.6052
8638, 56622, 5043.642, 12.6050
8639, 56686, 5043.581, 12.6049
8640, 56287, 5043.520, 12.6047
8641, 55768, 5043.459, 12.6046
8642, 54825, 5043.398, 12.6044
8643, 53063, 5043.337, 12.6042
8644, 51181, 5043.275, 12.6041
8645, 50530, 5043.214, 12.6039
8646, 51394, 5043.153, 12.6038
8647, 52703, 5043.092, 12.6036
8648, 53691, 5043.031, 12.6035
8649, 54782, 5042.970, 12.6033
8650, 56362, 5042.909, 12.6032
8651, 57657, 5042.847, 12.6030
8652, 57700, 5042.786, 12.6029
8653, 56826, 5042.725, 12.6027
8654, 56286, 5042.664, 12.6026
8655, 56610, 5042.603, 12.6024
8656, 57215, 5042.542, 12.6023
8657, 57595, 5042.481, 12.6021
8658, 58101, 5042.420, 12.6020
8659, 59200, 5042.358, 12.6018
8660, 60526, 5042.297, 12.6016
8661, 61096, 5042.236, 12.6015
8662, 60361, 5042.175, 12.6013
8663, 58803, 5042.114, 12.6012
8664, 57468, 5042.053, 12.6010
8665, 57029, 5041.992, 12.6009
8666, 57313, 5041.930, 12.6007
8667, 57706, 5041.869, 12.6006
8668, 58034, 5041.808, 12.6004
8669, 58910, 5041.747, 12.6003
8670, 61101, 5041.686, 12.6001
8671, 64517, 5041.625, 12.6000
8672, 67963, 5041.564, 12.5998
8673, 69990, 5041.503, 12.5997
8674, 70043, 5041.441, 12.5995
8675, 68742, 5041.380, 12.5994
8676, 67063, 5041.319, 12.5992
8677, 65385, 5041.258, 12.5991
8678, 63529, 5041.197, 12.5989
8679, 61551, 5041.136, 12.5987
8680, 60041, 5041.075, 12.5986
8681, 59481, 5041.013, 12.5984
8682, 59697, 5040.952, 12.5983
8683, 60315, 5040.891, 12.5981
8684, 61431, 5040.830, 12.5980
8685, 63264, 5040.769, 12.5978
8686, 65217, 5040.708, 12.5977
8687, 65955, 5040.647, 12.5975
8688, 64666, 5040.586, 12.5974
8689, 61889, 5040.524, 12.5972
8690, 58826, 5040.463, 12.5971
8691, 56204, 5040.402, 12.5969
8692, 54160, 5040.341, 12.5968
8693, 52852, 5040.280, 12.5966
8694, 52610, 5040.219, 12.5965
8695, 53419, 5040.158, 12.5963
8696, 54705, 5040.096, 12.5961
8697, 55839, 5040.035, 12.5960
8698, 56569, 5039.974, 12.5958
8699, 56819, 5039.913, 12.5957
8700, 56450, 5039.852, 12.5955
8701, 55638, 5039.791, 12.5954
8702, 55185, 5039.730, 12.5952
8703, 55831, 5039.669, 12.5951
8704, 57145, 5039.607, 12.5949
8705, 57773, 5039.546, 12.5948
8706, 57093, 5039.485, 12.5946
8707, 56050, 5039.424, 12.5945
8708, 55796, 5039.363, 12.5943
8709, 56068, 5039.302, 12.5942
8710, 55735, 5039.241, 12.5940
8711, 54621, 5039.179, 12.5939
8712, 53703, 5039.118, 12.5937
8713, 53556, 5039.057, 12.5936
8714, 53747, 5038.996, 12.5934
8715, 54115, 5038.935, 12.5932
8716, 55411, 5038.874, 12.5931
8717, 57889, 5038.813, 12.5929
8718, 60194, 5038.752, 12.5928
8719, 60773, 5038.690, 12.5926
8720, 59910, 5038.629, 12.5925
8721, 59333, 5038.568, 12.5923
8722, 60089, 5038.507, 12.5922
8723, 61734, 5038.446, 12.5920
8724, 63344, 5038.385, 12.5919
8725, 64209, 5038.324, 12.5917
8726, 63581, 5038.263, 12.5916
8727, 60980, 5038.201, 12.5914
8728, 57302, 5038.140, 12.5913
8729, 54724, 5038.079, 12.5911
8730, 54832, 5038.018, 12.5910
8731, 57176, 5037.957, 12.5908
8732, 60040, 5037.896, 12.5906
8733, 62204, 5037.835, 12.5905
8734, 63484, 5037.773, 12.5903
8735, 63965, 5037.712, 12.5902
8736, 63406, 5037.651, 12.5900
8737, 61574, 5037.590, 12.5899
8738, 58882, 5037.529, 12.5897
8739, 56524, 5037.468, 12.5896
8740, 55841, 5037.407, 12.5894
8741, 57317, 5037.346, 12.5893
8742, 60084, 5037.284, 12.5891
8743, 62555, 5037.223, 12.5890
8744, 63678, 5037.162, 12.5888
8745, 63662, 5037.101, 12.5887
8746, 63574, 5037.040, 12.5885
8747, 64378, 5036.979, 12.5884
8748, 66278, 5036.918, 12.5882
8749, 68662, 5036.856, 12.5881
8750, 70513, 5036.795, 12.5879
8751, 70991, 5036.734, 12.5877
8752, 69847, 5036.673, 12.5876
8753, 67525, 5036.612, 12.5874
8754, 64954, 5036.551, 12.5873
8755, 63064, 5036.490, 12.5871
8756, 62183, 5036.429, 12.5870
8757, 61901, 5036.367, 12.5868
8758, 61667, 5036.306, 12.5867
8759, 61417, 5036.245, 12.5865
8760, 61293, 5036.184, 12.5864
8761, 60976, 5036.123, 12.5862
8762, 59973, 5036.062, 12.5861
8763, 58564, 5036.001, 12.5859
8764, 57631, 5035.939, 12.5858
8765, 57366, 5035.878, 12.5856
8766, 57033, 5035.817, 12.5855
8767, 56506, 5035.756, 12.5853
8768, 57007, 5035.695, 12.5851
8769, 59362, 5035.634, 12.5850
8770, 62231, 5035.573, 12.5848
8771, 63293, 5035.512, 12.5847
8772, 61979, 5035.450, 12.5845
8773, 60014, 5035.389, 12.5844
8774, 59310, 5035.328, 12.5842
8775, 60208, 5035.267, 12.5841
8776, 61804, 5035.206, 12.5839
8777, 63127, 5035.145, 12.5838
8778, 63765, 5035.084, 12.5836
8779, 63907, 5035.022, 12.5835
8780, 63979, 5034.961, 12.5833
8781, 63888, 5034.900, 12.5832
8782, 62845, 5034.839, 12.5830
8783, 60441, 5034.778, 12.5829
8784, 57603, 5034.717, 12.5827
8785, 55727, 5034.656, 12.5826
8786, 55147, 5034.595, 12.5824
8787, 55252, 5034.533, 12.5822
8788, 55837, 5034.472, 12.5821
8789, 57200, 5034.411, 12.5819
8790, 58958, 5034.350, 12.5818
8791, 59978, 5034.289, 12.5816
8792, 59862, 5034.228, 12.5815
8793, 59524, 5034.167, 12.5813
8794, 59901, 5034.105, 12.5812
8795, 60961, 5034.044, 12.5810
8796, 62334, 5033.983, 12.5809
8797, 64038, 5033.922, 12.5807
8798, 65931, 5033.861, 12.5806
8799, 67173, 5033.800, 12.5804
8800, 66929, 5033.739, 12.5803
8801, 65226, 5033.678, 12.5801
8802, 62766, 5033.616, 12.5800
8803, 60282, 5033.555, 12.5798
8804, 58433, 5033.494, 12.5796
8805, 57788, 5033.433, 12.5795
8806, 58450, 5033.372, 12.5793
8807, 59969, 5033.311, 12.5792
8808, 61768, 5033.250, 12.5790
8809, 63250, 5033.188, 12.5789
8810, 63592, 5033.127, 12.5787
8811, 62354, 5033.066, 12.5786
8812, 60559, 5033.005, 12.5784
8813, 60166, 5032.944, 12.5783
8814, 61819, 5032.883, 12.5781
8815, 63891, 5032.822, 12.5780
8816, 64496, 5032.761, 12.5778
8817, 63870, 5032.699, 12.5777
8818, 63882, 5032.638, 12.5775
8819, 65597, 5032.577, 12.5774
8820, 68246, 5032.516, 12.5772
8821, 70413, 5032.455, 12.5770
8822, 71412, 5032.394, 12.5769
8823, 71426, 5032.333, 12.5767
8824, 71006, 5032.271, 12.5766
8825, 70651, 5032.210, 12.5764
8826, 70498, 5032.149, 12.5763
8827, 70192, 5032.088, 12.5761
8828, 69308, 5032.027, 12.5760
8829, 67933, 5031.966, 12.5758
8830, 66663, 5031.905, 12.5757
8831, 65953, 5031.844, 12.5755
8832, 65576, 5031.782, 12.5754
8833, 64808, 5031.721, 12.5752
8834, 63159, 5031.660, 12.5751
8835, 60925, 5031.599, 12.5749
8836, 58938, 5031.538, 12.5748
8837, 57810, 5031.477, 12.5746
8838, 57668, 5031.416, 12.5745
8839, 58634, 5031.354, 12.5743
8840, 60934, 5031.293, 12.5741
8841, 63983, 5031.232, 12.5740
8842, 65954, 5031.171, 12.5738
8843, 65307, 5031.110, 12.5737
8844, 62657, 5031.049, 12.5735
8845, 60195, 5030.988, 12.5734
8846, 59152, 5030.927, 12.5732
8847, 58808, 5030.865, 12.5731
8848, 58217, 5030.804, 12.5729
8849, 57791, 5030.743, 12.5728
8850, 58538, 5030.682, 12.5726
8851, 60515, 5030.621, 12.5725
8852, 62834, 5030.560, 12.5723
8853, 64773, 5030.499, 12.5722
8854, 66254, 5030.437, 12.5720
8855, 67550, 5030.376, 12.5719
8856, 68901, 5030.315, 12.5717
8857, 70166, 5030.254, 12.5715
8858, 70600, 5030.193, 12.5714
8859, 69549, 5030.132, 12.5712
8860, 67584, 5030.071, 12.5711
8861, 66256, 5030.010, 12.5709
8862, 66213, 5029.948, 12.5708
8863, 66316, 5029.887, 12.5706
8864, 65250, 5029.826, 12.5705
8865, 63302, 5029.765, 12.5703
8866, 61694, 5029.704, 12.5702
8867, 60749, 5029.643, 12.5700
8868, 59759, 5029.582, 12.5699
8869, 58421, 5029.520, 12.5697
8870, 57355, 5029.459, 12.5696
8871, 57142, 5029.398, 12.5694
8872, 57671, 5029.337, 12.5693
8873, 58534, 5029.276, 12.5691
8874, 59369, 5029.215, 12.5690
8875, 59697, 5029.154, 12.5688
8876, 59045, 5029.093, 12.5686
8877, 57570, 5029.031, 12.5685
8878, 56059, 5028.970, 12.5683
8879, 55078, 5028.909, 12.5682
8880, 54429, 5028.848, 12.5680
8881, 53721, 5028.787, 12.5679
8882, 53208, 5028.726, 12.5677
8883, 53675, 5028.665, 12.5676
8884, 55463, 5028.603, 12.5674
8885, 57873, 5028.542, 12.5673
8886, 59790, 5028.481, 12.5671
8887, 60850, 5028.420, 12.5670
8888, 61645, 5028.359, 12.5668
8889, 62664, 5028.298, 12.5667
8890, 63525, 5028.237, 12.5665
8891, 63695, 5028.176, 12.5664
8892, 63529, 5028.114, 12.5662
8893, 63791, 5028.053, 12.5660
8894, 64385, 5027.992, 12.5659
8895, 64553, 5027.931, 12.5657
8896, 64354, 5027.870, 12.5656
8897, 64820, 5027.809, 12.5654
8898, 66299, 5027.748, 12.5653
8899, 67742, 5027.686, 12.5651
8900, 68213, 5027.625, 12.5650
8901, 68123, 5027.564, 12.5648
8902, 68162, 5027.503, 12.5647
8903, 67930, 5027.442, 12.5645
8904, 66659, 5027.381, 12.5644
8905, 64633, 5027.320, 12.5642
8906, 62759, 5027.259, 12.5641
8907, 61246, 5027.197, 12.5639
8908, 59870, 5027.136, 12.5638
8909, 59147, 5027.075, 12.5636
8910, 59878, 5027.014, 12.5635
8911, 61533, 5026.953, 12.5633
8912, 62439, 5026.892, 12.5631
8913, 61928, 5026.831, 12.5630
8914, 61206, 5026.770, 12.5628
8915, 61565, 5026.708, 12.5627
8916, 62627, 5026.647, 12.5625
8917, 63010, 5026.586, 12.5624
8918, 62164, 5026.525, 12.5622
8919, 60774, 5026.464, 12.5621
8920, 59685, 5026.403, 12.5619
8921, 59082, 5026.342, 12.5618
8922, 58689, 5026.280, 12.5616
8923, 58245, 5026.219, 12.5615
8924, 57632, 5026.158, 12.5613
8925, 56819, 5026.097, 12.5612
8926, 55971, 5026.036, 12.5610
8927, 55562, 5025.975, 12.5609
8928, 56159, 5025.914, 12.5607
8929, 57932, 5025.853, 12.5605
8930, 60408, 5025.791, 12.5604
8931, 62868, 5025.730, 12.5602
8932, 64849, 5025.669, 12.5601
8933, 66119, 5025.608, 12.5599
8934, 66458, 5025.547, 12.5598
8935, 65960, 5025.486, 12.5596
8936, 65428, 5025.425, 12.5595
8937, 65708, 5025.363, 12.5593
8938, 66504, 5025.302, 12.5592
8939, 66567, 5025.241, 12.5590
8940, 65322, 5025.180, 12.5589
8941, 63549, 5025.119, 12.5587
8942, 62061, 5025.058, 12.5586
8943, 60597, 5024.997, 12.5584
8944, 58688, 5024.936, 12.5583
8945, 56834, 5024.874, 12.5581
8946, 55905, 5024.813, 12.5580
8947, 55895, 5024.752, 12.5578
8948, 56253, 5024.691, 12.5576
8949, 56989, 5024.630, 12.5575
8950, 58308, 5024.569, 12.5573
8951, 59444, 5024.508, 12.5572
8952, 59042, 5024.446, 12.5570
8953, 56842, 5024.385, 12.5569
8954, 53980, 5024.324, 12.5567
8955, 51515, 5024.263, 12.5566
8956, 49617, 5024.202, 12.5564
8957, 48355, 5024.141, 12.5563
8958, 48265, 5024.080, 12.5561
8959, 49684, 5024.019, 12.5560
8960, 52333, 5023.957, 12.5558
8961, 55858, 5023.896, 12.5557
8962, 59996, 5023.835, 12.5555
8963, 63841, 5023.774, 12.5554
8964, 65942, 5023.713, 12.5552
8965, 65823, 5023.652, 12.5550
8966, 64781, 5023.591, 12.5549
8967, 64427, 5023.529, 12.5547
8968, 64866, 5023.468, 12.5546
8969, 65030, 5023.407, 12.5544
8970, 64363, 5023.346, 12.5543
8971, 63410, 5023.285, 12.5541
8972, 62962, 5023.224, 12.5540
8973, 63311, 5023.163, 12.5538
8974, 64248, 5023.102, 12.5537
8975, 65191, 5023.040, 12.5535
8976, 65355, 5022.979, 12.5534
8977, 64469, 5022.918, 12.5532
8978, 63363, 5022.857, 12.5531
8979, 63270, 5022.796, 12.5529
8980, 64419, 5022.735, 12.5528
8981, 65806, 5022.674, 12.5526
8982, 66553, 5022.612, 12.5525
8983, 66914, 5022.551, 12.5523
8984, 67692, 5022.490, 12.5521
8985, 69126, 5022.429, 12.5520
8986, 70813, 5022.368, 12.5518
8987, 72326, 5022.307, 12.5517
8988, 73287, 5022.246, 12.5515
8989, 73044, 5022.185, 12.5514
8990, 71072, 5022.123, 12.5512
8991, 67953, 5022.062, 12.5511
8992, 65383, 5022.001, 12.5509
8993, 64723, 5021.940, 12.5508
8994, 65747, 5021.879, 12.5506
8995, 67079, 5021.818, 12.5505
8996, 67658, 5021.757, 12.5503
8997, 67436, 5021.695, 12.5502
8998, 66858, 5021.634, 12.5500
8999, 66174, 5021.573, 12.5499
9000, 65282, 5021.512, 12.5497
9001, 63940, 5021.451, 12.5495
9002, 62055, 5021.390, 12.5494
9003, 59965, 5021.329, 12.5492
9004, 58341, 5021.268, 12.5491
9005, 57476, 5021.206, 12.5489
9006, 56754, 5021.145, 12.5488
9007, 55275, 5021.084, 12.5486
9008, 53102, 5021.023, 12.5485
9009, 51474, 5020.962, 12.5483
9010, 51612, 5020.901, 12.5482
9011, 53620, 5020.840, 12.5480
9012, 56642, 5020.778, 12.5479
9013, 59735, 5020.717, 12.5477
9014, 62343, 5020.656, 12.5476
9015, 64357, 5020.595, 12.5474
9016, 66011, 5020.534, 12.5473
9017, 67548, 5020.473, 12.5471
9018, 68751, 5020.412, 12.5470
9019, 69069, 5020.351, 12.5468
9020, 68435, 5020.289, 12.5466
9021, 67734, 5020.228, 12.5465
9022, 68072, 5020.167, 12.5463
9023, 69642, 5020.106, 12.5462
9024, 71483, 5020.045, 12.5460
9025, 72315, 5019.984, 12.5459
9026, 71618, 5019.923, 12.5457
9027, 70019, 5019.861, 12.5456
9028, 68639, 5019.800, 12.5454
9029, 67887, 5019.739, 12.5453
9030, 66927, 5019.678, 12.5451
9031, 64656, 5019.617, 12.5450
9032, 61206, 5019.556, 12.5448
9033, 57972, 5019.495, 12.5447
9034, 56032, 5019.434, 12.5445
9035, 55014, 5019.372, 12.5444
9036, 53857, 5019.311, 12.5442
9037, 52178, 5019.250, 12.5440
9038, 50453, 5019.189, 12.5439
9039, 49133, 5019.128, 12.5437
9040, 48151, 5019.067, 12.5436
9041, 47268, 5019.006, 12.5434
9042, 46494, 5018.944, 12.5433
9043, 46112, 5018.883, 12.5431
9044, 46425, 5018.822, 12.5430
9045, 47508, 5018.761, 12.5428
9046, 49136, 5018.700, 12.5427
9047, 50964, 5018.639, 12.5425
9048, 52751, 5018.578, 12.5424
9049, 54299, 5018.517, 12.5422
9050, 55398, 5018.455, 12.5421
9051, 56132, 5018.394, 12.5419
9052, 57070, 5018.333, 12.5418
9053, 58679, 5018.272, 12.5416
9054, 60615, 5018.211, 12.5415
9055, 62069, 5018.150, 12.5413
9056, 62704, 5018.089, 12.5411
9057, 62624, 5018.027, 12.5410
9058, 61522, 5017.966, 12.5408
9059, 58860, 5017.905, 12.5407
9060, 55168, 5017.844, 12.5405
9061, 52292, 5017.783, 12.5404
9062, 51743, 5017.722, 12.5402
9063, 53294, 5017.661, 12.5401
9064, 55491, 5017.600, 12.5399
9065, 56933, 5017.538, 12.5398
9066, 56868, 5017.477, 12.5396
9067, 55469, 5017.416, 12.5395
9068, 54126, 5017.355, 12.5393
9069, 54539, 5017.294, 12.5392
9070, 56754, 5017.233, 12.5390
9071, 58819, 5017.172, 12.5389
9072, 59140, 5017.110, 12.5387
9073, 58390, 5017.049, 12.5385
9074, 58207, 5016.988, 12.5384
9075, 58879, 5016.927, 12.5382
9076, 59598, 5016.866, 12.5381
9077, 60316, 5016.805, 12.5379
9078, 61729, 5016.744, 12.5378
9079, 63577, 5016.683, 12.5376
9080, 64547, 5016.621, 12.5375
9081, 64144, 5016.560, 12.5373
9082, 63408, 5016.499, 12.5372
9083, 63407, 5016.438, 12.5370
9084, 64102, 5016.377, 12.5369
9085, 65083, 5016.316, 12.5367
9086, 66397, 5016.255, 12.5366
9087, 67985, 5016.194, 12.5364
9088, 69171, 5016.132, 12.5363
9089, 69437, 5016.071, 12.5361
9090, 69169, 5016.010, 12.5360
9091, 68981, 5015.949, 12.5358
9092, 68740, 5015.888, 12.5356
9093, 67871, 5015.827, 12.5355
9094, 66368, 5015.766, 12.5353
9095, 64897, 5015.704, 12.5352
9096, 64009, 5015.643, 12.5350
9097, 63690, 5015.582, 12.5349
9098, 63677, 5015.521, 12.5347
9099, 63877, 5015.460, 12.5346
9100, 64421, 5015.399, 12.5344
9101, 65504, 5015.338, 12.5343
9102, 67166, 5015.277, 12.5341
9103, 69107, 5015.215, 12.5340
9104, 70710, 5015.154, 12.5338
9105, 71346, 5015.093, 12.5337
9106, 70709, 5015.032, 12.5335
9107, 68978, 5014.971, 12.5334
9108, 66729, 5014.910, 12.5332
9109, 64634, 5014.849, 12.5330
9110, 63116, 5014.787, 12.5329
9111, 62212, 5014.726, 12.5327
9112, 61716, 5014.665, 12.5326
9113, 61411, 5014.604, 12.5324
9114, 61199, 5014.543, 12.5323
9115, 61182, 5014.482, 12.5321
9116, 61581, 5014.421, 12.5320
9117, 62414, 5014.360, 12.5318
9118, 63349, 5014.298, 12.5317
9119, 64074, 5014.237, 12.5315
9120, 64665, 5014.176, 12.5314
9121, 65231, 5014.115, 12.5312
9122, 65466, 5014.054, 12.5311
9123, 65118, 5013.993, 12.5309
9124, 64745, 5013.932, 12.5308
9125, 65124, 5013.870, 12.5306
9126, 65948, 5013.809, 12.5305
9127, 66107, 5013.748, 12.5303
9128, 65483, 5013.687, 12.5301
9129, 65246, 5013.626, 12.5300
9130, 65859, 5013.565, 12.5298
9131, 66038, 5013.504, 12.5297
9132, 64692, 5013.443, 12.5295
9133, 62788, 5013.381, 12.5294
9134, 62068, 5013.320, 12.5292
9135, 62713, 5013.259, 12.5291
9136, 63765, 5013.198, 12.5289
9137, 65163, 5013.137, 12.5288
9138, 67608, 5013.076, 12.5286
9139, 70536, 5013.015, 12.5285
9140, 72004, 5012.953, 12.5283
9141, 71045, 5012.892, 12.5282
9142, 68867, 5012.831, 12.5280
9143, 67250, 5012.770, 12.5279
9144, 66802, 5012.709, 12.5277
9145, 67221, 5012.648, 12.5275
9146, 68131, 5012.587, 12.5274
9147, 68987, 5012.526, 12.5272
9148, 68919, 5012.464, 12.5271
9149, 67424, 5012.403, 12.5269
9150, 64816, 5012.342, 12.5268
9151, 61754, 5012.281, 12.5266
9152, 58835, 5012.220, 12.5265
9153, 56813, 5012.159, 12.5263
9154, 56380, 5012.098, 12.5262
9155, 57255, 5012.036, 12.5260
9156, 58205, 5011.975, 12.5259
9157, 58455, 5011.914, 12.5257
9158, 58483, 5011.853, 12.5256
9159, 59001, 5011.792, 12.5254
9160, 59742, 5011.731, 12.5253
9161, 59941, 5011.670, 12.5251
9162, 59509, 5011.609, 12.5250
9163, 59046, 5011.547, 12.5248
9164, 59019, 5011.486, 12.5246
9165, 59589, 5011.425, 12.5245
9166, 60950, 5011.364, 12.5243
9167, 63068, 5011.303, 12.5242
9168, 65034, 5011.242, 12.5240
9169, 65470, 5011.181, 12.5239
9170, 64006, 5011.119, 12.5237
9171, 61993, 5011.058, 12.5236
9172, 61262, 5010.997, 12.5234
9173, 62264, 5010.936, 12.5233
9174, 63888, 5010.875, 12.5231
9175, 65171, 5010.814, 12.5230
9176, 66618, 5010.753, 12.5228
9177, 69214, 5010.692, 12.5227
9178, 72493, 5010.630, 12.5225
9179, 74565, 5010.569, 12.5224
9180, 74373, 5010.508, 12.5222
9181, 73075, 5010.447, 12.5220
9182, 72572, 5010.386, 12.5219
9183, 73244, 5010.325, 12.5217
9184, 73882, 5010.264, 12.5216
9185, 73386, 5010.202, 12.5214
9186, 71649, 5010.141, 12.5213
9187, 69054, 5010.080, 12.5211
9188, 66168, 5010.019, 12.5210
9189, 63942, 5009.958, 12.5208
9190, 63291, 5009.897, 12.5207
9191, 64098, 5009.836, 12.5205
9192, 65138, 5009.775, 12.5204
9193, 65260, 5009.713, 12.5202
9194, 64279, 5009.652, 12.5201
9195, 62727, 5009.591, 12.5199
9196, 61265, 5009.530, 12.5198
9197, 60478, 5009.469, 12.5196
9198, 60739, 5009.408, 12.5195
9199, 62014, 5009.347, 12.5193
9200, 63945, 5009.285, 12.5191
9201, 66067, 5009.224, 12.5190
9202, 67802, 5009.163, 12.5188
9203, 68638, 5009.102, 12.5187
9204, 68708, 5009.041, 12.5185
9205, 68807, 5008.980, 12.5184
9206, 69234, 5008.919, 12.5182
9207, 69064, 5008.858, 12.5181
9208, 67370, 5008.796, 12.5179
9209, 64839, 5008.735, 12.5178
9210, 63147, 5008.674, 12.5176
9211, 62847, 5008.613, 12.5175
9212, 62960, 5008.552, 12.5173
9213, 62739, 5008.491, 12.5172
9214, 62727, 5008.430, 12.5170
9215, 63718, 5008.368, 12.5169
9216, 65553, 5008.307, 12.5167
9217, 67378, 5008.246, 12.5165
9218, 68454, 5008.185, 12.5164
9219, 68363, 5008.124, 12.5162
9220, 67060, 5008.063, 12.5161
9221, 65058, 5008.002, 12.5159
9222, 63120, 5007.941, 12.5158
9223, 61584, 5007.879, 12.5156
9224, 60396, 5007.818, 12.5155
9225, 59676, 5007.757, 12.5153
9226, 59515, 5007.696, 12.5152
9227, 59319, 5007.635, 12.5150
9228, 58313, 5007.574, 12.5149
9229, 56786, 5007.513, 12.5147
9230, 55768, 5007.451, 12.5146
9231, 55326, 5007.390, 12.5144
9232, 54366, 5007.329, 12.5143
9233, 52639, 5007.268, 12.5141
9234, 51708, 5007.207, 12.5140
9235, 53020, 5007.146, 12.5138
9236, 55868, 5007.085, 12.5136
9237, 58277, 5007.024, 12.5135
9238, 59367, 5006.962, 12.5133
9239, 59930, 5006.901, 12.5132
9240, 61009, 5006.840, 12.5130
9241, 62681, 5006.779, 12.5129
9242, 64177, 5006.718, 12.5127
9243, 64632, 5006.657, 12.5126
9244, 63870, 5006.596, 12.5124
9245, 62739, 5006.534, 12.5123
9246, 62308, 5006.473, 12.5121
9247, 62436, 5006.412, 12.5120
9248, 61639, 5006.351, 12.5118
9249, 58845, 5006.290, 12.5117
9250, 54882, 5006.229, 12.5115
9251, 51654, 5006.168, 12.5114
9252, 50234, 5006.107, 12.5112
9253, 50349, 5006.045, 12.5110
9254, 51391, 5005.984, 12.5109
9255, 53122, 5005.923, 12.5107
9256, 55323, 5005.862, 12.5106
9257, 57421, 5005.801, 12.5104
9258, 58860, 5005.740, 12.5103
9259, 59753, 5005.679, 12.5101
9260, 60856, 5005.617, 12.5100
9261, 62671, 5005.556, 12.5098
9262, 64537, 5005.495, 12.5097
9263, 64977, 5005.434, 12.5095
9264, 63314, 5005.373, 12.5094
9265, 60694, 5005.312, 12.5092
9266, 58929, 5005.251, 12.5091
9267, 58501, 5005.190, 12.5089
9268, 58339, 5005.128, 12.5088
9269, 57538, 5005.067, 12.5086
9270, 56473, 5005.006, 12.5085
9271, 56016, 5004.945, 12.5083
9272, 56291, 5004.884, 12.5081
9273, 56515, 5004.823, 12.5080
9274, 55711, 5004.762, 12.5078
9275, 53550, 5004.701, 12.5077
9276, 50975, 5004.639, 12.5075
9277, 49772, 5004.578, 12.5074
9278, 50760, 5004.517, 12.5072
9279, 52548, 5004.456, 12.5071
9280, 53040, 5004.395, 12.5069
9281, 52123, 5004.334, 12.5068
9282, 51637, 5004.273, 12.5066
9283, 52518, 5004.211, 12.5065
9284, 53440, 5004.150, 12.5063
9285, 52918, 5004.089, 12.5062
9286, 51416, 5004.028, 12.5060
9287, 50470, 5003.967, 12.5059
9288, 50783, 5003.906, 12.5057
9289, 52263, 5003.845, 12.5055
9290, 54995, 5003.784, 12.5054
9291, 58892, 5003.722, 12.5052
9292, 62866, 5003.661, 12.5051
9293, 65529, 5003.600, 12.5049
9294, 66551, 5003.539, 12.5048
9295, 66555, 5003.478, 12.5046
9296, 66059, 5003.417, 12.5045
9297, 65290, 5003.356, 12.5043
9298, 64696, 5003.294, 12.5042
9299, 64687, 5003.233, 12.5040
9300, 65040, 5003.172, 12.5039
9301, 65211, 5003.111, 12.5037
9302, 65038, 5003.050, 12.5036
9303, 64633, 5002.989, 12.5034
9304, 63944, 5002.928, 12.5033
9305, 63030, 5002.867, 12.5031
9306, 62374, 5002.805, 12.5030
9307, 62221, 5002.744, 12.5028
9308, 62047, 5002.683, 12.5026
9309, 61413, 5002.622, 12.5025
9310, 60971, 5002.561, 12.5023
9311, 61840, 5002.500, 12.5022
9312, 64228, 5002.439, 12.5020
9313, 67256, 5002.377, 12.5019
9314, 69863, 5002.316, 12.5017
9315, 71234, 5002.255, 12.5016
9316, 70872, 5002.194, 12.5014
9317, 69080, 5002.133, 12.5013
9318, 66978, 5002.072, 12.5011
9319, 65239, 5002.011, 12.5010
9320, 63254, 5001.950, 12.5008
9321, 60425, 5001.888, 12.5007
9322, 57757, 5001.827, 12.5005
9323, 56920, 5001.766, 12.5004
9324, 57933, 5001.705, 12.5002
9325, 59147, 5001.644, 12.5000
9326, 59606, 5001.583, 12.4999
9327, 60148, 5001.522, 12.4997
9328, 61802, 5001.460, 12.4996
9329, 64150, 5001.399, 12.4994
9330, 65909, 5001.338, 12.4993
9331, 66446, 5001.277, 12.4991
9332, 66134, 5001.216, 12.4990
9333, 65636, 5001.155, 12.4988
9334, 65275, 5001.094, 12.4987
9335, 64939, 5001.033, 12.4985
9336, 64395, 5000.971, 12.4984
9337, 63779, 5000.910, 12.4982
9338, 63591, 5000.849, 12.4981
9339, 63935, 5000.788, 12.4979
9340, 64129, 5000.727, 12.4978
9341, 63578, 5000.666, 12.4976
9342, 62705, 5000.605, 12.4975
9343, 62302, 5000.543, 12.4973
9344, 62195, 5000.482, 12.4971
9345, 61403, 5000.421, 12.4970
9346, 59591, 5000.360, 12.4968
9347, 57503, 5000.299, 12.4967
9348, 55972, 5000.238, 12.4965
9349, 55360, 5000.177, 12.4964
9350, 56005, 5000.116, 12.4962
9351, 58204, 5000.054, 12.4961
9352, 61347, 4999.993, 12.4959
9353, 63904, 4999.932, 12.4958
9354, 64738, 4999.871, 12.4956
9355, 63970, 4999.810, 12.4955
9356, 62328, 4999.749, 12.4953
9357, 60399, 4999.688, 12.4952
9358, 58819, 4999.626, 12.4950
9359, 58335, 4999.565, 12.4949
9360, 58992, 4999.504, 12.4947
9361, 59769, 4999.443, 12.4945
9362, 59630, 4999.382, 12.4944
9363, 58609, 4999.321, 12.4942
9364, 57383, 4999.260, 12.4941
9365, 56228, 4999.199, 12.4939
9366, 54988, 4999.137, 12.4938
9367, 53668, 4999.076, 12.4936
9368, 52331, 4999.015, 12.4935
9369, 50668, 4998.954, 12.4933
9370, 48461, 4998.893, 12.4932
9371, 46522, 4998.832, 12.4930
9372, 46363, 4998.771, 12.4929
9373, 48568, 4998.709, 12.4927
9374, 51937, 4998.648, 12.4926
9375, 54674, 4998.587, 12.4924
9376, 56147, 4998.526, 12.4923
9377, 57003, 4998.465, 12.4921
9378, 57783, 4998.404, 12.4919
9379, 58129, 4998.343, 12.4918
9380, 57688, 4998.282, 12.4916
9381, 57204, 4998.220, 12.4915
9382, 57892, 4998.159, 12.4913
9383, 59829, 4998.098, 12.4912
9384, 61739, 4998.037, 12.4910
9385, 62728, 4997.976, 12.4909
9386, 63550, 4997.915, 12.4907
9387, 65614, 4997.854, 12.4906
9388, 69118, 4997.792, 12.4904
9389, 72780, 4997.731, 12.4903
9390, 75196, 4997.670, 12.4901
9391, 75874, 4997.609, 12.4900
9392, 75062, 4997.548, 12.4898
9393, 73241, 4997.487, 12.4897
9394, 70878, 4997.426, 12.4895
9395, 68257, 4997.365, 12.4894
9396, 65450, 4997.303, 12.4892
9397, 62744, 4997.242, 12.4890
9398, 60873, 4997.181, 12.4889
9399, 60407, 4997.120, 12.4887
9400, 61006, 4997.059, 12.4886
9401, 61853, 4996.998, 12.4884
9402, 62650, 4996.937, 12.4883
9403, 63576, 4996.875, 12.4881
9404, 64333, 4996.814, 12.4880
9405, 64088, 4996.753, 12.4878
9406, 62584, 4996.692, 12.4877
9407, 60576, 4996.631, 12.4875
9408, 58904, 4996.570, 12.4874
9409, 57822, 4996.509, 12.4872
9410, 57481, 4996.448, 12.4871
9411, 58284, 4996.386, 12.4869
9412, 60238, 4996.325, 12.4868
9413, 62547, 4996.264, 12.4866
9414, 64424, 4996.203, 12.4864
9415, 65834, 4996.142, 12.4863
9416, 66892, 4996.081, 12.4861
9417, 67179, 4996.020, 12.4860
9418, 66388, 4995.958, 12.4858
9419, 65204, 4995.897, 12.4857
9420, 64563, 4995.836, 12.4855
9421, 64392, 4995.775, 12.4854
9422, 63988, 4995.714, 12.4852
9423, 63465, 4995.653, 12.4851
9424, 63628, 4995.592, 12.4849
9425, 64283, 4995.531, 12.4848
9426, 63872, 4995.469, 12.4846
9427, 61400, 4995.408, 12.4845
9428, 57886, 4995.347, 12.4843
9429, 55187, 4995.286, 12.4842
9430, 54010, 4995.225, 12.4840
9431, 53788, 4995.164, 12.4839
9432, 53981, 4995.103, 12.4837
9433, 54575, 4995.041, 12.4835
9434, 55487, 4994.980, 12.4834
9435, 56410, 4994.919, 12.4832
9436, 57320, 4994.858, 12.4831
9437, 58478, 4994.797, 12.4829
9438, 59826, 4994.736, 12.4828
9439, 60956, 4994.675, 12.4826
9440, 61771, 4994.614, 12.4825
9441, 62554, 4994.552, 12.4823
9442, 63194, 4994.491, 12.4822
9443, 62981, 4994.430, 12.4820
9444, 61545, 4994.369, 12.4819
9445, 59594, 4994.308, 12.4817
9446, 58355, 4994.247, 12.4816
9447, 58552, 4994.186, 12.4814
9448, 60095, 4994.124, 12.4813
9449, 62316, 4994.063, 12.4811
9450, 64175, 4994.002, 12.4809
9451, 64720, 4993.941, 12.4808
9452, 63834, 4993.880, 12.4806
9453, 62321, 4993.819, 12.4805
9454, 61019, 4993.758, 12.4803
9455, 60184, 4993.697, 12.4802
9456, 59978, 4993.635, 12.4800
9457, 60918, 4993.574, 12.4799
9458, 63157, 4993.513, 12.4797
9459, 65720, 4993.452, 12.4796
9460, 67203, 4993.391, 12.4794
9461, 67124, 4993.330, 12.4793
9462, 66047, 4993.269, 12.4791
9463, 64604, 4993.208, 12.4790
9464, 63114, 4993.146, 12.4788
9465, 62050, 4993.085, 12.4787
9466, 62068, 4993.024, 12.4785
9467, 63339, 4992.963, 12.4784
9468, 65334, 4992.902, 12.4782
9469, 67303, 4992.841, 12.4780
9470, 68652, 4992.780, 12.4779
9471, 68964, 4992.718, 12.4777
9472, 68258, 4992.657, 12.4776
9473, 67303, 4992.596, 12.4774
9474, 67181, 4992.535, 12.4773
9475, 68408, 4992.474, 12.4771
9476, 70725, 4992.413, 12.4770
9477, 73500, 4992.352, 12.4768
9478, 75877, 4992.291, 12.4767
9479, 76927, 4992.229, 12.4765
9480, 76406, 4992.168, 12.4764
9481, 75178, 4992.107, 12.4762
9482, 74128, 4992.046, 12.4761
9483, 72901, 4991.985, 12.4759
9484, 70715, 4991.924, 12.4758
9485, 68170, 4991.863, 12.4756
9486, 66974, 4991.801, 12.4754
9487, 67657, 4991.740, 12.4753
9488, 68832, 4991.679, 12.4751
9489, 69115, 4991.618, 12.4750
9490, 68561, 4991.557, 12.4748
9491, 67640, 4991.496, 12.4747
9492, 66074, 4991.435, 12.4745
9493, 63718, 4991.374, 12.4744
9494, 61672, 4991.312, 12.4742
9495, 61389, 4991.251, 12.4741
9496, 63000, 4991.190, 12.4739
9497, 65322, 4991.129, 12.4738
9498, 67110, 4991.068, 12.4736
9499, 67655, 4991.007, 12.4735
9500, 66741, 4990.946, 12.4733
9501, 64868, 4990.884, 12.4732
9502, 63106, 4990.823, 12.4730
9503, 61906, 4990.762, 12.4729
9504, 60378, 4990.701, 12.4727
9505, 57505, 4990.640, 12.4725
9506, 53749, 4990.579, 12.4724
9507, 50654, 4990.518, 12.4722
9508, 49105, 4990.457, 12.4721
9509, 48825, 4990.395, 12.4719
9510, 49449, 4990.334, 12.4718
9511, 51175, 4990.273, 12.4716
9512, 54078, 4990.212, 12.4715
9513, 57419, 4990.151, 12.4713
9514, 59985, 4990.090, 12.4712
9515, 61039, 4990.029, 12.4710
9516, 60916, 4989.967, 12.4709
9517, 60754, 4989.906, 12.4707
9518, 61411, 4989.845, 12.4706
9519, 62535, 4989.784, 12.4704
9520, 62986, 4989.723, 12.4703
9521, 62274, 4989.662, 12.4701
9522, 61125, 4989.601, 12.4699
9523, 60555, 4989.540, 12.4698
9524, 60958, 4989.478, 12.4696
9525, 62268, 4989.417, 12.4695
9526, 64139, 4989.356, 12.4693
9527, 65531, 4989.295, 12.4692
9528, 65067, 4989.234, 12.4690
9529, 62654, 4989.173, 12.4689
9530, 59984, 4989.112, 12.4687
9531, 58539, 4989.050, 12.4686
9532, 57705, 4988.989, 12.4684
9533, 55972, 4988.928, 12.4683
9534, 53431, 4988.867, 12.4681
9535, 51782, 4988.806, 12.4680
9536, 51993, 4988.745, 12.4678
9537, 53210, 4988.684, 12.4677
9538, 54183, 4988.623, 12.4675
9539, 54837, 4988.561, 12.4674
9540, 56071, 4988.500, 12.4672
9541, 58593, 4988.439, 12.4670
9542, 62159, 4988.378, 12.4669
9543, 65537, 4988.317, 12.4667
9544, 67225, 4988.256, 12.4666
9545, 66722, 4988.195, 12.4664
9546, 65059, 4988.133, 12.4663
9547, 63706, 4988.072, 12.4661
9548, 63089, 4988.011, 12.4660
9549, 62572, 4987.950, 12.4658
9550, 61514, 4987.889, 12.4657
9551, 59787, 4987.828, 12.4655
9552, 57605, 4987.767, 12.4654
9553, 55571, 4987.706, 12.4652
9554, 54530, 4987.644, 12.4651
9555, 54615, 4987.583, 12.4649
9556, 54877, 4987.522, 12.4648
9557, 54756, 4987.461, 12.4646
9558, 55387, 4987.400, 12.4644
9559, 58178, 4987.339, 12.4643
9560, 62242, 4987.278, 12.4641
9561, 64746, 4987.216, 12.4640
9562, 64114, 4987.155, 12.4638
9563, 61667, 4987.094, 12.4637
9564, 59700, 4987.033, 12.4635
9565, 59108, 4986.972, 12.4634
9566, 59417, 4986.911, 12.4632
9567, 60006, 4986.850, 12.4631
9568, 60397, 4986.789, 12.4629
9569, 60111, 4986.727, 12.4628
9570, 59245, 4986.666, 12.4626
9571, 58772, 4986.605, 12.4625
9572, 59579, 4986.544, 12.4623
9573, 61426, 4986.483, 12.4622
9574, 63346, 4986.422, 12.4620
9575, 64725, 4986.361, 12.4619
9576, 65507, 4986.299, 12.4617
9577, 65666, 4986.238, 12.4615
9578, 65172, 4986.177, 12.4614
9579, 64362, 4986.116, 12.4612
9580, 63942, 4986.055, 12.4611
9581, 64594, 4985.994, 12.4609
9582, 66687, 4985.933, 12.4608
9583, 69930, 4985.872, 12.4606
9584, 72991, 4985.810, 12.4605
9585, 73952, 4985.749, 12.4603
9586, 71847, 4985.688, 12.4602
9587, 67780, 4985.627, 12.4600
9588, 64036, 4985.566, 12.4599
9589, 62044, 4985.505, 12.4597
9590, 61599, 4985.444, 12.4596
9591, 61970, 4985.382, 12.4594
9592, 63105, 4985.321, 12.4593
9593, 65240, 4985.260, 12.4591
9594, 67741, 4985.199, 12.4589
9595, 69150, 4985.138, 12.4588
9596, 68662, 4985.077, 12.4586
9597, 67115, 4985.016, 12.4585
9598, 66011, 4984.955, 12.4583
9599, 65782, 4984.893, 12.4582
9600, 65535, 4984.832, 12.4580
9601, 64483, 4984.771, 12.4579
9602, 63010, 4984.710, 12.4577
9603, 62066, 4984.649, 12.4576
9604, 61975, 4984.588, 12.4574
9605, 62265, 4984.527, 12.4573
9606, 62370, 4984.465, 12.4571
9607, 62164, 4984.404, 12.4570
9608, 61993, 4984.343, 12.4568
9609, 62446, 4984.282, 12.4567
9610, 63844, 4984.221, 12.4565
9611, 65727, 4984.160, 12.4564
9612, 67108, 4984.099, 12.4562
9613, 67471, 4984.038, 12.4560
9614, 67164, 4983.976, 12.4559
9615, 66709, 4983.915, 12.4557
9616, 66178, 4983.854, 12.4556
9617, 65595, 4983.793, 12.4554
9618, 65335, 4983.732, 12.4553
9619, 65611, 4983.671, 12.4551
9620, 66000, 4983.610, 12.4550
9621, 66085, 4983.548, 12.4548
9622, 66190, 4983.487, 12.4547
9623, 66902, 4983.426, 12.4545
9624, 68181, 4983.365, 12.4544
9625, 69497, 4983.304, 12.4542
9626, 70492, 4983.243, 12.4541
9627, 70976, 4983.182, 12.4539
9628, 70780, 4983.121, 12.4538
9629, 70273, 4983.059, 12.4536
9630, 70521, 4982.998, 12.4534
9631, 71939, 4982.937, 12.4533
9632, 73164, 4982.876, 12.4531
9633, 72356, 4982.815, 12.4530
9634, 69530, 4982.754, 12.4528
9635, 66569, 4982.693, 12.4527
9636, 64885, 4982.632, 12.4525
9637, 64113, 4982.570, 12.4524
9638, 63317, 4982.509, 12.4522
9639, 62450, 4982.448, 12.4521
9640, 62141, 4982.387, 12.4519
9641, 62655, 4982.326, 12.4518
9642, 63581, 4982.265, 12.4516
9643, 64205, 4982.204, 12.4515
9644, 63967, 4982.142, 12.4513
9645, 62902, 4982.081, 12.4512
9646, 61715, 4982.020, 12.4510
9647, 61131, 4981.959, 12.4509
9648, 61196, 4981.898, 12.4507
9649, 61532, 4981.837, 12.4505
9650, 62052, 4981.776, 12.4504
9651, 62864, 4981.715, 12.4502
9652, 63728, 4981.653, 12.4501
9653, 64318, 4981.592, 12.4499
9654, 64839, 4981.531, 12.4498
9655, 65592, 4981.470, 12.4496
9656, 66051, 4981.409, 12.4495
9657, 65351, 4981.348, 12.4493
9658, 63733, 4981.287, 12.4492
9659, 62546, 4981.225, 12.4490
9660, 62499, 4981.164, 12.4489
9661, 62796, 4981.103, 12.4487
9662, 62419, 4981.042, 12.4486
9663, 61550, 4980.981, 12.4484
9664, 61192, 4980.920, 12.4483
9665, 61945, 4980.859, 12.4481
9666, 63585, 4980.798, 12.4479
9667, 65488, 4980.736, 12.4478
9668, 66990, 4980.675, 12.4476
9669, 67577, 4980.614, 12.4475
9670, 67078, 4980.553, 12.4473
9671, 65661, 4980.492, 12.4472
9672, 63684, 4980.431, 12.4470
9673, 61726, 4980.370, 12.4469
9674, 60559, 4980.308, 12.4467
9675, 60555, 4980.247, 12.4466
9676, 61155, 4980.186, 12.4464
9677, 61331, 4980.125, 12.4463
9678, 60646, 4980.064, 12.4461
9679, 59466, 4980.003, 12.4460
9680, 58350, 4979.942, 12.4458
9681, 57680, 4979.881, 12.4457
9682, 57705, 4979.819, 12.4455
9683, 58319, 4979.758, 12.4454
9684, 58909, 4979.697, 12.4452
9685, 59043, 4979.636, 12.4450
9686, 59208, 4979.575, 12.4449
9687, 60276, 4979.514, 12.4447
9688, 62381, 4979.453, 12.4446
9689, 64876, 4979.391, 12.4444
9690, 67157, 4979.330, 12.4443
9691, 68809, 4979.269, 12.4441
9692, 69341, 4979.208, 12.4440
9693, 68761, 4979.147, 12.4438
9694, 68149, 4979.086, 12.4437
9695, 68561, 4979.025, 12.4435
9696, 69484, 4978.964, 12.4434
9697, 69535, 4978.902, 12.4432
9698, 68603, 4978.841, 12.4431
9699, 67986, 4978.780, 12.4429
9700, 68286, 4978.719, 12.4428
9701, 68631, 4978.658, 12.4426
9702, 68355, 4978.597, 12.4424
9703, 68064, 4978.536, 12.4423
9704, 68393, 4978.474, 12.4421
9705, 68928, 4978.413, 12.4420
9706, 69093, 4978.352, 12.4418
9707, 69056, 4978.291, 12.4417
9708, 69028, 4978.230, 12.4415
9709, 68659, 4978.169, 12.4414
9710, 67813, 4978.108, 12.4412
9711, 67018, 4978.047, 12.4411
9712, 66401, 4977.985, 12.4409
9713, 65163, 4977.924, 12.4408
9714, 62985, 4977.863, 12.4406
9715, 61008, 4977.802, 12.4405
9716, 60390, 4977.741, 12.4403
9717, 60647, 4977.680, 12.4402
9718, 60461, 4977.619, 12.4400
9719, 59566, 4977.557, 12.4399
9720, 58817, 4977.496, 12.4397
9721, 58878, 4977.435, 12.4395
9722, 59845, 4977.374, 12.4394
9723, 61752, 4977.313, 12.4392
9724, 64399, 4977.252, 12.4391
9725, 66856, 4977.191, 12.4389
9726, 68023, 4977.130, 12.4388
9727, 67660, 4977.068, 12.4386
9728, 66274, 4977.007, 12.4385
9729, 64300, 4976.946, 12.4383
9730, 62077, 4976.885, 12.4382
9731, 60337, 4976.824, 12.4380
9732, 59897, 4976.763, 12.4379
9733, 60869, 4976.702, 12.4377
9734, 62638, 4976.640, 12.4376
9735, 64439, 4976.579, 12.4374
9736, 65602, 4976.518, 12.4373
9737, 65725, 4976.457, 12.4371
9738, 65246, 4976.396, 12.4369
9739, 65367, 4976.335, 12.4368
9740, 66627, 4976.274, 12.4366
9741, 67869, 4976.213, 12.4365
9742, 67432, 4976.151, 12.4363
9743, 65193, 4976.090, 12.4362
9744, 62694, 4976.029, 12.4360
9745, 61319, 4975.968, 12.4359
9746, 61067, 4975.907, 12.4357
9747, 61013, 4975.846, 12.4356
9748, 60347, 4975.785, 12.4354
9749, 58990, 4975.723, 12.4353
9750, 57781, 4975.662, 12.4351
9751, 57895, 4975.601, 12.4350
9752, 59514, 4975.540, 12.4348
9753, 61172, 4975.479, 12.4347
9754, 61089, 4975.418, 12.4345
9755, 59128, 4975.357, 12.4344
9756, 56829, 4975.296, 12.4342
9757, 55561, 4975.234, 12.4340
9758, 55321, 4975.173, 12.4339
9759, 55413, 4975.112, 12.4337
9760, 55528, 4975.051, 12.4336
9761, 55756, 4974.990, 12.4334
9762, 56034, 4974.929, 12.4333
9763, 56094, 4974.868, 12.4331
9764, 55853, 4974.806, 12.4330
9765, 55624, 4974.745, 12.4328
9766, 55840, 4974.684, 12.4327
9767, 56583, 4974.623, 12.4325
9768, 57335, 4974.562, 12.4324
9769, 57355, 4974.501, 12.4322
9770, 56473, 4974.440, 12.4321
9771, 55375, 4974.379, 12.4319
9772, 55018, 4974.317, 12.4318
9773, 55867, 4974.256, 12.4316
9774, 57831, 4974.195, 12.4314
9775, 60552, 4974.134, 12.4313
9776, 63429, 4974.073, 12.4311
9777, 65611, 4974.012, 12.4310
9778, 66436, 4973.951, 12.4308
9779, 65928, 4973.889, 12.4307
9780, 64742, 4973.828, 12.4305
9781, 63706, 4973.767, 12.4304
9782, 63459, 4973.706, 12.4302
9783, 64112, 4973.645, 12.4301
9784, 64953, 4973.584, 12.4299
9785, 64814, 4973.523, 12.4298
9786, 63246, 4973.462, 12.4296
9787, 61173, 4973.400, 12.4295
9788, 59965, 4973.339, 12.4293
9789, 59917, 4973.278, 12.4292
9790, 60056, 4973.217, 12.4290
9791, 59405, 4973.156, 12.4289
9792, 58047, 4973.095, 12.4287
9793, 56857, 4973.034, 12.4285
9794, 56480, 4972.972, 12.4284
9795, 56870, 4972.911, 12.4282
9796, 57615, 4972.850, 12.4281
9797, 58419, 4972.789, 12.4279
9798, 59089, 4972.728, 12.4278
9799, 59327, 4972.667, 12.4276
9800, 58857, 4972.606, 12.4275
9801, 57836, 4972.545, 12.4273
9802, 56749, 4972.483, 12.4272
9803, 55777, 4972.422, 12.4270
9804, 54717, 4972.361, 12.4269
9805, 53840, 4972.300, 12.4267
9806, 54256, 4972.239, 12.4266
9807, 56718, 4972.178, 12.4264
9808, 60305, 4972.117, 12.4263
9809, 63101, 4972.055, 12.4261
9810, 64038, 4971.994, 12.4259
9811, 63473, 4971.933, 12.4258
9812, 62142, 4971.872, 12.4256
9813, 60530, 4971.811, 12.4255
9814, 59175, 4971.750, 12.4253
9815, 58576, 4971.689, 12.4252
9816, 58547, 4971.628, 12.4250
9817, 58574, 4971.566, 12.4249
9818, 58938, 4971.505, 12.4247
9819, 60464, 4971.444, 12.4246
9820, 62858, 4971.383, 12.4244
9821, 64478, 4971.322, 12.4243
9822, 64405, 4971.261, 12.4241
9823, 63692, 4971.200, 12.4240
9824, 63808, 4971.139, 12.4238
9825, 64702, 4971.077, 12.4237
9826, 65326, 4971.016, 12.4235
9827, 65337, 4970.955, 12.4234
9828, 65270, 4970.894, 12.4232
9829, 65409, 4970.833, 12.4230
9830, 65414, 4970.772, 12.4229
9831, 64852, 4970.711, 12.4227
9832, 63537, 4970.649, 12.4226
9833, 61567, 4970.588, 12.4224
9834, 59488, 4970.527, 12.4223
9835, 58068, 4970.466, 12.4221
9836, 57599, 4970.405, 12.4220
9837, 57847, 4970.344, 12.4218
9838, 58880, 4970.283, 12.4217
9839, 61042, 4970.222, 12.4215
9840, 63736, 4970.160, 12.4214
9841, 65418, 4970.099, 12.4212
9842, 65574, 4970.038, 12.4211
9843, 65546, 4969.977, 12.4209
9844, 66337, 4969.916, 12.4208
9845, 66697, 4969.855, 12.4206
9846, 64913, 4969.794, 12.4204
9847, 61701, 4969.732, 12.4203
9848, 59542, 4969.671, 12.4201
9849, 59537, 4969.610, 12.4200
9850, 60686, 4969.549, 12.4198
9851, 62121, 4969.488, 12.4197
9852, 64135, 4969.427, 12.4195
9853, 66641, 4969.366, 12.4194
9854, 68359, 4969.305, 12.4192
9855, 68398, 4969.243, 12.4191
9856, 67408, 4969.182, 12.4189
9857, 66438, 4969.121, 12.4188
9858, 65664, 4969.060, 12.4186
9859, 64929, 4968.999, 12.4185
9860, 64516, 4968.938, 12.4183
9861, 64442, 4968.877, 12.4182
9862, 63813, 4968.815, 12.4180
9863, 61969, 4968.754, 12.4179
9864, 59846, 4968.693, 12.4177
9865, 59136, 4968.632, 12.4175
9866, 60191, 4968.571, 12.4174
9867, 61596, 4968.510, 12.4172
9868, 61894, 4968.449, 12.4171
9869, 60996, 4968.388, 12.4169
9870, 59721, 4968.326, 12.4168
9871, 58600, 4968.265, 12.4166
9872, 57699, 4968.204, 12.4165
9873, 57303, 4968.143, 12.4163
9874, 57981, 4968.082, 12.4162
9875, 59646, 4968.021, 12.4160
9876, 61031, 4967.960, 12.4159
9877, 60853, 4967.898, 12.4157
9878, 59438, 4967.837, 12.4156
9879, 58553, 4967.776, 12.4154
9880, 59324, 4967.715, 12.4153
9881, 60976, 4967.654, 12.4151
9882, 62025, 4967.593, 12.4149
9883, 62111, 4967.532, 12.4148
9884, 61951, 4967.471, 12.4146
9885, 62002, 4967.409, 12.4145
9886, 62073, 4967.348, 12.4143
9887, 62079, 4967.287, 12.4142
9888, 62205, 4967.226, 12.4140
9889, 62253, 4967.165, 12.4139
9890, 61773, 4967.104, 12.4137
9891, 61103, 4967.043, 12.4136
9892, 61389, 4966.981, 12.4134
9893, 62963, 4966.920, 12.4133
9894, 64433, 4966.859, 12.4131
9895, 64124, 4966.798, 12.4130
9896, 62148, 4966.737, 12.4128
9897, 60334, 4966.676, 12.4127
9898, 60174, 4966.615, 12.4125
9899, 61494, 4966.554, 12.4124
9900, 63214, 4966.492, 12.4122
9901, 64784, 4966.431, 12.4120
9902, 66379, 4966.370, 12.4119
9903, 68023, 4966.309, 12.4117
9904, 69176, 4966.248, 12.4116
9905, 69322, 4966.187, 12.4114
9906, 68578, 4966.126, 12.4113
9907, 67519, 4966.064, 12.4111
9908, 66660, 4966.003, 12.4110
9909, 66233, 4965.942, 12.4108
9910, 66079, 4965.881, 12.4107
9911, 65456, 4965.820, 12.4105
9912, 63400, 4965.759, 12.4104
9913, 59971, 4965.698, 12.4102
9914, 56885, 4965.637, 12.4101
9915, 56121, 4965.575, 12.4099
9916, 57811, 4965.514, 12.4098
9917, 60072, 4965.453, 12.4096
9918, 61024, 4965.392, 12.4094
9919, 60377, 4965.331, 12.4093
9920, 59077, 4965.270, 12.4091
9921, 58223, 4965.209, 12.4090
9922, 58579, 4965.147, 12.4088
9923, 60319, 4965.086, 12.4087
9924, 62732, 4965.025, 12.4085
9925, 64726, 4964.964, 12.4084
9926, 65983, 4964.903, 12.4082
9927, 67073, 4964.842, 12.4081
9928, 68170, 4964.781, 12.4079
9929, 68453, 4964.720, 12.4078
9930, 67295, 4964.658, 12.4076
9931, 65334, 4964.597, 12.4075
9932, 63720, 4964.536, 12.4073
9933, 62820, 4964.475, 12.4072
9934, 62278, 4964.414, 12.4070
9935, 61863, 4964.353, 12.4068
9936, 61634, 4964.292, 12.4067
9937, 61688, 4964.230, 12.4065
9938, 62163, 4964.169, 12.4064
9939, 62999, 4964.108, 12.4062
9940, 63295, 4964.047, 12.4061
9941, 61736, 4963.986, 12.4059
9942, 58321, 4963.925, 12.4058
9943, 54946, 4963.864, 12.4056
9944, 53450, 4963.803, 12.4055
9945, 53747, 4963.741, 12.4053
9946, 54662, 4963.680, 12.4052
9947, 55698, 4963.619, 12.4050
9948, 56798, 4963.558, 12.4049
9949, 57146, 4963.497, 12.4047
9950, 55795, 4963.436, 12.4046
9951, 53281, 4963.375, 12.4044
9952, 51250, 4963.313, 12.4043
9953, 50503, 4963.252, 12.4041
9954, 50577, 4963.191, 12.4039
9955, 51138, 4963.130, 12.4038
9956, 52421, 4963.069, 12.4036
9957, 54242, 4963.008, 12.4035
9958, 55934, 4962.947, 12.4033
9959, 57602, 4962.886, 12.4032
9960, 60140, 4962.824, 12.4030
9961, 63478, 4962.763, 12.4029
9962, 65946, 4962.702, 12.4027
9963, 66091, 4962.641, 12.4026
9964, 64337, 4962.580, 12.4024
9965, 62155, 4962.519, 12.4023
9966, 60294, 4962.458, 12.4021
9967, 58517, 4962.396, 12.4020
9968, 56603, 4962.335, 12.4018
9969, 54883, 4962.274, 12.4017
9970, 53898, 4962.213, 12.4015
9971, 53982, 4962.152, 12.4013
9972, 55075, 4962.091, 12.4012
9973, 56838, 4962.030, 12.4010
9974, 59031, 4961.969, 12.4009
9975, 61696, 4961.907, 12.4007
9976, 64710, 4961.846, 12.4006
9977, 67377, 4961.785, 12.4004
9978, 69110, 4961.724, 12.4003
9979, 70361, 4961.663, 12.4001
9980, 72149, 4961.602, 12.4000
9981, 74542, 4961.541, 12.3998
9982, 76355, 4961.479, 12.3997
9983, 76645, 4961.418, 12.3995
9984, 75860, 4961.357, 12.3994
9985, 75142, 4961.296, 12.3992
9986, 75004, 4961.235, 12.3991
9987, 74999, 4961.174, 12.3989
9988, 74279, 4961.113, 12.3988
9989, 72197, 4961.052, 12.3986
9990, 68878, 4960.990, 12.3984
9991, 65469, 4960.929, 12.3983
9992, 63484, 4960.868, 12.3981
9993, 63543, 4960.807, 12.3980
9994, 64950, 4960.746, 12.3978
9995, 66569, 4960.685, 12.3977
9996, 67664, 4960.624, 12.3975
9997, 67837, 4960.563, 12.3974
9998, 66835, 4960.501, 12.3972
9999, 64941, 4960.440, 12.3971
10000, 63195, 4960.379, 12.3969
10001, 62642, 4960.318, 12.3968
10002, 63345, 4960.257, 12.3966
10003, 64382, 4960.196, 12.3965
10004, 64840, 4960.135, 12.3963
10005, 64692, 4960.073, 12.3962
10006, 64796, 4960.012, 12.3960
10007, 66020, 4959.951, 12.3958
10008, 68255, 4959.890, 12.3957
10009, 70326, 4959.829, 12.3955
10010, 71023, 4959.768, 12.3954
10011, 70254, 4959.707, 12.3952
10012, 69032, 4959.646, 12.3951
10013, 68430, 4959.584, 12.3949
10014, 68710, 4959.523, 12.3948
10015, 69290, 4959.462, 12.3946
10016, 69330, 4959.401, 12.3945
10017, 68447, 4959.340, 12.3943
10018, 67065, 4959.279, 12.3942
10019, 65974, 4959.218, 12.3940
10020, 65431, 4959.156, 12.3939
10021, 65029, 4959.095, 12.3937
10022, 64624, 4959.034, 12.3936
10023, 64847, 4958.973, 12.3934
10024, 66209, 4958.912, 12.3933
10025, 68115, 4958.851, 12.3931
10026, 69426, 4958.790, 12.3929
10027, 69709, 4958.729, 12.3928
10028, 69302, 4958.667, 12.3926
10029, 68384, 4958.606, 12.3925
10030, 66833, 4958.545, 12.3923
10031, 64960, 4958.484, 12.3922
10032, 63581, 4958.423, 12.3920
10033, 63180, 4958.362, 12.3919
10034, 63478, 4958.301, 12.3917
10035, 63951, 4958.239, 12.3916
10036, 64253, 4958.178, 12.3914
10037, 64148, 4958.117, 12.3913
10038, 63555, 4958.056, 12.3911
10039, 62774, 4957.995, 12.3910
10040, 62264, 4957.934, 12.3908
10041, 62113, 4957.873, 12.3907
10042, 62090, 4957.812, 12.3905
10043, 62165, 4957.750, 12.3903
10044, 62552, 4957.689, 12.3902
10045, 63257, 4957.628, 12.3900
10046, 63936, 4957.567, 12.3899
10047, 64173, 4957.506, 12.3897
10048, 63615, 4957.445, 12.3896
10049, 62163, 4957.384, 12.3894
10050, 60389, 4957.322, 12.3893
10051, 59460, 4957.261, 12.3891
10052, 60110, 4957.200, 12.3890
10053, 61905, 4957.139, 12.3888
10054, 63953, 4957.078, 12.3887
10055, 65856, 4957.017, 12.3885
10056, 67407, 4956.956, 12.3884
10057, 67990, 4956.895, 12.3882
10058, 67234, 4956.833, 12.3881
10059, 65868, 4956.772, 12.3879
10060, 64959, 4956.711, 12.3878
10061, 64642, 4956.650, 12.3876
10062, 64611, 4956.589, 12.3874
10063, 65375, 4956.528, 12.3873
10064, 67571, 4956.467, 12.3871
10065, 70179, 4956.405, 12.3870
10066, 71018, 4956.344, 12.3868
10067, 69342, 4956.283, 12.3867
10068, 66569, 4956.222, 12.3865
10069, 64131, 4956.161, 12.3864
10070, 62002, 4956.100, 12.3862
10071, 59861, 4956.039, 12.3861
10072, 58248, 4955.978, 12.3859
10073, 57616, 4955.916, 12.3858
10074, 57363, 4955.855, 12.3856
10075, 56906, 4955.794, 12.3855
10076, 56889, 4955.733, 12.3853
10077, 58282, 4955.672, 12.3852
10078, 60828, 4955.611, 12.3850
10079, 63376, 4955.550, 12.3848
10080, 65388, 4955.488, 12.3847
10081, 67192, 4955.427, 12.3845
10082, 68928, 4955.366, 12.3844
10083, 70065, 4955.305, 12.3842
10084, 69990, 4955.244, 12.3841
10085, 68645, 4955.183, 12.3839
10086, 66578, 4955.122, 12.3838
10087, 64638, 4955.061, 12.3836
10088, 63479, 4954.999, 12.3835
10089, 63144, 4954.938, 12.3833
10090, 63268, 4954.877, 12.3832
10091, 63662, 4954.816, 12.3830
10092, 64356, 4954.755, 12.3829
10093, 65083, 4954.694, 12.3827
10094, 65277, 4954.633, 12.3826
10095, 64751, 4954.571, 12.3824
10096, 63859, 4954.510, 12.3823
10097, 62797, 4954.449, 12.3821
10098, 61375, 4954.388, 12.3819
10099, 59636, 4954.327, 12.3818
10100, 58200, 4954.266, 12.3816
10101, 57684, 4954.205, 12.3815
10102, 58312, 4954.144, 12.3813
10103, 60195, 4954.082, 12.3812
10104, 63306, 4954.021, 12.3810
10105, 66871, 4953.960, 12.3809
10106, 69520, 4953.899, 12.3807
10107, 70494, 4953.838, 12.3806
10108, 70199, 4953.777, 12.3804
10109, 69299, 4953.716, 12.3803
10110, 67876, 4953.654, 12.3801
10111, 65817, 4953.593, 12.3800
10112, 63425, 4953.532, 12.3798
10113, 61175, 4953.471, 12.3797
10114, 59381, 4953.410, 12.3795
10115, 58473, 4953.349, 12.3793
10116, 58974, 4953.288, 12.3792
10117, 60736, 4953.227, 12.3790
10118, 62667, 4953.165, 12.3789
10119, 63707, 4953.104, 12.3787
10120, 63681, 4953.043, 12.3786
10121, 63074, 4952.982, 12.3784
10122, 62510, 4952.921, 12.3783
10123, 62671, 4952.860, 12.3781
10124, 63881, 4952.799, 12.3780
10125, 65335, 4952.737, 12.3778
10126, 65581, 4952.676, 12.3777
10127, 64343, 4952.615, 12.3775
10128, 63138, 4952.554, 12.3774
10129, 63405, 4952.493, 12.3772
10130, 64679, 4952.432, 12.3771
10131, 65419, 4952.371, 12.3769
10132, 65013, 4952.310, 12.3768
10133, 64130, 4952.248, 12.3766
10134, 63506, 4952.187, 12.3764
10135, 63376, 4952.126, 12.3763
10136, 63842, 4952.065, 12.3761
10137, 64902, 4952.004, 12.3760
10138, 66074, 4951.943, 12.3758
10139, 66752, 4951.882, 12.3757
10140, 67008, 4951.820, 12.3755
10141, 67516, 4951.759, 12.3754
10142, 68504, 4951.698, 12.3752
10143, 69168, 4951.637, 12.3751
10144, 68347, 4951.576, 12.3749
10145, 65856, 4951.515, 12.3748
10146, 63146, 4951.454, 12.3746
10147, 62405, 4951.393, 12.3745
10148, 64497, 4951.331, 12.3743
10149, 67788, 4951.270, 12.3742
10150, 69575, 4951.209, 12.3740
10151, 68735, 4951.148, 12.3738
10152, 66409, 4951.087, 12.3737
10153, 64203, 4951.026, 12.3735
10154, 62760, 4950.965, 12.3734
10155, 62288, 4950.903, 12.3732
10156, 63209, 4950.842, 12.3731
10157, 65403, 4950.781, 12.3729
10158, 67744, 4950.720, 12.3728
10159, 69257, 4950.659, 12.3726
10160, 70115, 4950.598, 12.3725
10161, 70647, 4950.537, 12.3723
10162, 70234, 4950.476, 12.3722
10163, 68384, 4950.414, 12.3720
10164, 66275, 4950.353, 12.3719
10165, 65785, 4950.292, 12.3717
10166, 66992, 4950.231, 12.3716
10167, 67889, 4950.170, 12.3714
10168, 66850, 4950.109, 12.3713
10169, 64499, 4950.048, 12.3711
10170, 62758, 4949.986, 12.3709
10171, 62636, 4949.925, 12.3708
10172, 63333, 4949.864, 12.3706
10173, 63327, 4949.803, 12.3705
10174, 62185, 4949.742, 12.3703
10175, 61211, 4949.681, 12.3702
10176, 61962, 4949.620, 12.3700
10177, 64182, 4949.559, 12.3699
10178, 65885, 4949.497, 12.3697
10179, 65817, 4949.436, 12.3696
10180, 64886, 4949.375, 12.3694
10181, 64533, 4949.314, 12.3693
10182, 64676, 4949.253, 12.3691
10183, 64390, 4949.192, 12.3690
10184, 63830, 4949.131, 12.3688
10185, 64000, 4949.070, 12.3687
10186, 64889, 4949.008, 12.3685
10187, 65379, 4948.947, 12.3683
10188, 65126, 4948.886, 12.3682
10189, 65167, 4948.825, 12.3680
10190, 66206, 4948.764, 12.3679
10191, 67388, 4948.703, 12.3677
10192, 67361, 4948.642, 12.3676
10193, 65808, 4948.580, 12.3674
10194, 63517, 4948.519, 12.3673
10195, 61490, 4948.458, 12.3671
10196, 60321, 4948.397, 12.3670
10197, 59842, 4948.336, 12.3668
10198, 59179, 4948.275, 12.3667
10199, 57693, 4948.214, 12.3665
10200, 55977, 4948.153, 12.3664
10201, 55194, 4948.091, 12.3662
10202, 55399, 4948.030, 12.3661
10203, 55431, 4947.969, 12.3659
10204, 54774, 4947.908, 12.3658
10205, 54416, 4947.847, 12.3656
10206, 55235, 4947.786, 12.3654
10207, 56525, 4947.725, 12.3653
10208, 57108, 4947.663, 12.3651
10209, 57174, 4947.602, 12.3650
10210, 57865, 4947.541, 12.3648
10211, 59376, 4947.480, 12.3647
10212, 60673, 4947.419, 12.3645
10213, 61071, 4947.358, 12.3644
10214, 60957, 4947.297, 12.3642
10215, 60717, 4947.236, 12.3641
10216, 59974, 4947.174, 12.3639
10217, 58464, 4947.113, 12.3638
10218, 56897, 4947.052, 12.3636
10219, 56187, 4946.991, 12.3635
10220, 56307, 4946.930, 12.3633
10221, 56647, 4946.869, 12.3632
10222, 57138, 4946.808, 12.3630
10223, 58070, 4946.746, 12.3628
10224, 58982, 4946.685, 12.3627
10225, 58807, 4946.624, 12.3625
10226, 57547, 4946.563, 12.3624
10227, 56880, 4946.502, 12.3622
10228, 58336, 4946.441, 12.3621
10229, 61395, 4946.380, 12.3619
10230, 64110, 4946.319, 12.3618
10231, 65224, 4946.257, 12.3616
10232, 64830, 4946.196, 12.3615
10233, 63305, 4946.135, 12.3613
10234, 60700, 4946.074, 12.3612
10235, 57430, 4946.013, 12.3610
10236, 54591, 4945.952, 12.3609
10237, 53039, 4945.891, 12.3607
10238, 52647, 4945.829, 12.3606
10239, 52777, 4945.768, 12.3604
10240, 52986, 4945.707, 12.3603
10241, 53067, 4945.646, 12.3601
10242, 52980, 4945.585, 12.3599
10243, 53133, 4945.524, 12.3598
10244, 54140, 4945.463, 12.3596
10245, 55843, 4945.402, 12.3595
10246, 57095, 4945.340, 12.3593
10247, 57015, 4945.279, 12.3592
10248, 56060, 4945.218, 12.3590
10249, 55336, 4945.157, 12.3589
10250, 55259, 4945.096, 12.3587
10251, 55429, 4945.035, 12.3586
10252, 55412, 4944.974, 12.3584
10253, 55039, 4944.912, 12.3583
10254, 54271, 4944.851, 12.3581
10255, 53406, 4944.790, 12.3580
10256, 53255, 4944.729, 12.3578
10257, 54495, 4944.668, 12.3577
10258, 56970, 4944.607, 12.3575
10259, 60011, 4944.546, 12.3573
10260, 63144, 4944.485, 12.3572
10261, 65909, 4944.423, 12.3570
10262, 67381, 4944.362, 12.3569
10263, 66825, 4944.301, 12.3567
10264, 64811, 4944.240, 12.3566
10265, 62926, 4944.179, 12.3564
10266, 62216, 4944.118, 12.3563
10267, 62474, 4944.057, 12.3561
10268, 63060, 4943.995, 12.3560
10269, 63651, 4943.934, 12.3558
10270, 64041, 4943.873, 12.3557
10271, 63930, 4943.812, 12.3555
10272, 63414, 4943.751, 12.3554
10273, 63206, 4943.690, 12.3552
10274, 63925, 4943.629, 12.3551
10275, 65354, 4943.568, 12.3549
10276, 66662, 4943.506, 12.3548
10277, 67107, 4943.445, 12.3546
10278, 66314, 4943.384, 12.3544
10279, 64188, 4943.323, 12.3543
10280, 60970, 4943.262, 12.3541
10281, 57360, 4943.201, 12.3540
10282, 54338, 4943.140, 12.3538
10283, 52665, 4943.078, 12.3537
10284, 52463, 4943.017, 12.3535
10285, 53186, 4942.956, 12.3534
10286, 54116, 4942.895, 12.3532
10287, 55054, 4942.834, 12.3531
10288, 56425, 4942.773, 12.3529
10289, 58508, 4942.712, 12.3528
10290, 60714, 4942.651, 12.3526
10291, 61949, 4942.589, 12.3525
10292, 61702, 4942.528, 12.3523
10293, 60475, 4942.467, 12.3522
10294, 59139, 4942.406, 12.3520
10295, 58172, 4942.345, 12.3518
10296, 57538, 4942.284, 12.3517
10297, 56956, 4942.223, 12.3515
10298, 56129, 4942.161, 12.3514
10299, 55009, 4942.100, 12.3512
10300, 53946, 4942.039, 12.3511
10301, 53382, 4941.978, 12.3509
10302, 53270, 4941.917, 12.3508
10303, 53095, 4941.856, 12.3506
10304, 52573, 4941.795, 12.3505
10305, 52025, 4941.734, 12.3503
10306, 51858, 4941.672, 12.3502
10307, 52008, 4941.611, 12.3500
10308, 52271, 4941.550, 12.3499
10309, 52970, 4941.489, 12.3497
10310, 54791, 4941.428, 12.3496
10311, 57894, 4941.367, 12.3494
10312, 61486, 4941.306, 12.3493
10313, 64350, 4941.244, 12.3491
10314, 65586, 4941.183, 12.3489
10315, 64884, 4941.122, 12.3488
10316, 62590, 4941.061, 12.3486
10317, 59812, 4941.000, 12.3485
10318, 58121, 4940.939, 12.3483
10319, 58542, 4940.878, 12.3482
10320, 60719, 4940.817, 12.3480
10321, 63303, 4940.755, 12.3479
10322, 65122, 4940.694, 12.3477
10323, 65796, 4940.633, 12.3476
10324, 65451, 4940.572, 12.3474
10325, 64445, 4940.511, 12.3473
10326, 63485, 4940.450, 12.3471
10327, 63368, 4940.389, 12.3470
10328, 64269, 4940.327, 12.3468
10329, 65471, 4940.266, 12.3467
10330, 66067, 4940.205, 12.3465
10331, 65567, 4940.144, 12.3463
10332, 63884, 4940.083, 12.3462
10333, 61389, 4940.022, 12.3460
10334, 59321, 4939.961, 12.3459
10335, 59289, 4939.900, 12.3457
10336, 61509, 4939.838, 12.3456
10337, 64063, 4939.777, 12.3454
10338, 64715, 4939.716, 12.3453
10339, 63175, 4939.655, 12.3451
10340, 60794, 4939.594, 12.3450
10341, 58548, 4939.533, 12.3448
10342, 56481, 4939.472, 12.3447
10343, 54815, 4939.410, 12.3445
10344, 54088, 4939.349, 12.3444
10345, 53987, 4939.288, 12.3442
10346, 53418, 4939.227, 12.3441
10347, 52330, 4939.166, 12.3439
10348, 52193, 4939.105, 12.3438
10349, 53897, 4939.044, 12.3436
10350, 56230, 4938.983, 12.3434
10351, 57499, 4938.921, 12.3433
10352, 57802, 4938.860, 12.3431
10353, 58480, 4938.799, 12.3430
10354, 59766, 4938.738, 12.3428
10355, 60383, 4938.677, 12.3427
10356, 59532, 4938.616, 12.3425
10357, 58187, 4938.555, 12.3424
10358, 57990, 4938.493, 12.3422
10359, 59446, 4938.432, 12.3421
10360, 61625, 4938.371, 12.3419
10361, 63263, 4938.310, 12.3418
10362, 63881, 4938.249, 12.3416
10363, 64003, 4938.188, 12.3415
10364, 64486, 4938.127, 12.3413
10365, 65710, 4938.066, 12.3412
10366, 67334, 4938.004, 12.3410
10367, 68786, 4937.943, 12.3408
10368, 69705, 4937.882, 12.3407
10369, 69833, 4937.821, 12.3405
10370, 68839, 4937.760, 12.3404
10371, 66583, 4937.699, 12.3402
10372, 63495, 4937.638, 12.3401
10373, 60485, 4937.577, 12.3399
10374, 58453, 4937.515, 12.3398
10375, 57959, 4937.454, 12.3396
10376, 59213, 4937.393, 12.3395
10377, 62109, 4937.332, 12.3393
10378, 66047, 4937.271, 12.3392
10379, 69738, 4937.210, 12.3390
10380, 71563, 4937.149, 12.3389
10381, 70780, 4937.087, 12.3387
10382, 68504, 4937.026, 12.3386
10383, 66865, 4936.965, 12.3384
10384, 66855, 4936.904, 12.3383
10385, 67499, 4936.843, 12.3381
10386, 67603, 4936.782, 12.3379
10387, 67455, 4936.721, 12.3378
10388, 67921, 4936.660, 12.3376
10389, 68558, 4936.598, 12.3375
10390, 68101, 4936.537, 12.3373
10391, 66558, 4936.476, 12.3372
10392, 65308, 4936.415, 12.3370
10393, 64997, 4936.354, 12.3369
10394, 64762, 4936.293, 12.3367
10395, 63926, 4936.232, 12.3366
10396, 63075, 4936.170, 12.3364
10397, 62800, 4936.109, 12.3363
10398, 62623, 4936.048, 12.3361
10399, 62027, 4935.987, 12.3360
10400, 61464, 4935.926, 12.3358
10401, 61514, 4935.865, 12.3357
10402, 61873, 4935.804, 12.3355
10403, 62046, 4935.743, 12.3353
10404, 62213, 4935.681, 12.3352
10405, 62539, 4935.620, 12.3350
10406, 62431, 4935.559, 12.3349
10407, 61379, 4935.498, 12.3347
10408, 59876, 4935.437, 12.3346
10409, 58583, 4935.376, 12.3344
10410, 57228, 4935.315, 12.3343
10411, 55339, 4935.253, 12.3341
10412, 53486, 4935.192, 12.3340
10413, 52713, 4935.131, 12.3338
10414, 53099, 4935.070, 12.3337
10415, 53812, 4935.009, 12.3335
10416, 54375, 4934.948, 12.3334
10417, 55021, 4934.887, 12.3332
10418, 55995, 4934.826, 12.3331
10419, 57226, 4934.764, 12.3329
10420, 58559, 4934.703, 12.3328
10421, 59712, 4934.642, 12.3326
10422, 60255, 4934.581, 12.3324
10423, 60028, 4934.520, 12.3323
10424, 59354, 4934.459, 12.3321
10425, 58588, 4934.398, 12.3320
10426, 57941, 4934.336, 12.3318
10427, 57852, 4934.275, 12.3317
10428, 58586, 4934.214, 12.3315
10429, 59165, 4934.153, 12.3314
10430, 58037, 4934.092, 12.3312
10431, 55553, 4934.031, 12.3311
10432, 54417, 4933.970, 12.3309
10433, 56493, 4933.909, 12.3308
10434, 60311, 4933.847, 12.3306
10435, 63079, 4933.786, 12.3305
10436, 64104, 4933.725, 12.3303
10437, 64606, 4933.664, 12.3302
10438, 65095, 4933.603, 12.3300
10439, 64937, 4933.542, 12.3298
10440, 64051, 4933.481, 12.3297
10441, 63052, 4933.419, 12.3295
10442, 61789, 4933.358, 12.3294
10443, 59476, 4933.297, 12.3292
10444, 56406, 4933.236, 12.3291
10445, 53986, 4933.175, 12.3289
10446, 52966, 4933.114, 12.3288
10447, 53092, 4933.053, 12.3286
10448, 54346, 4932.992, 12.3285
10449, 56891, 4932.930, 12.3283
10450, 59637, 4932.869, 12.3282
10451, 60732, 4932.808, 12.3280
10452, 60010, 4932.747, 12.3279
10453, 59435, 4932.686, 12.3277
10454, 60413, 4932.625, 12.3276
10455, 62039, 4932.564, 12.3274
10456, 62711, 4932.502, 12.3273
10457, 62204, 4932.441, 12.3271
10458, 61381, 4932.380, 12.3269
10459, 60887, 4932.319, 12.3268
10460, 60922, 4932.258, 12.3266
10461, 61494, 4932.197, 12.3265
10462, 62220, 4932.136, 12.3263
10463, 62524, 4932.075, 12.3262
10464, 62450, 4932.013, 12.3260
10465, 62567, 4931.952, 12.3259
10466, 62884, 4931.891, 12.3257
10467, 62851, 4931.830, 12.3256
10468, 62687, 4931.769, 12.3254
10469, 63478, 4931.708, 12.3253
10470, 65391, 4931.647, 12.3251
10471, 67046, 4931.585, 12.3250
10472, 67392, 4931.524, 12.3248
10473, 67094, 4931.463, 12.3247
10474, 67161, 4931.402, 12.3245
10475, 67261, 4931.341, 12.3243
10476, 66521, 4931.280, 12.3242
10477, 65235, 4931.219, 12.3240
10478, 64493, 4931.158, 12.3239
10479, 64537, 4931.096, 12.3237
10480, 64632, 4931.035, 12.3236
10481, 64416, 4930.974, 12.3234
10482, 64402, 4930.913, 12.3233
10483, 65002, 4930.852, 12.3231
10484, 65697, 4930.791, 12.3230
10485, 65372, 4930.730, 12.3228
10486, 63271, 4930.668, 12.3227
10487, 59785, 4930.607, 12.3225
10488, 56500, 4930.546, 12.3224
10489, 55098, 4930.485, 12.3222
10490, 55900, 4930.424, 12.3221
10491, 57791, 4930.363, 12.3219
10492, 59777, 4930.302, 12.3217
10493, 62128, 4930.241, 12.3216
10494, 65611, 4930.179, 12.3214
10495, 70176, 4930.118, 12.3213
10496, 74821, 4930.057, 12.3211
10497, 78384, 4929.996, 12.3210
10498, 79962, 4929.935, 12.3208
10499, 79035, 4929.874, 12.3207
10500, 75898, 4929.813, 12.3205
10501, 71814, 4929.751, 12.3204
10502, 68210, 4929.690, 12.3202
10503, 65648, 4929.629, 12.3201
10504, 63805, 4929.568, 12.3199
10505, 62265, 4929.507, 12.3198
10506, 60989, 4929.446, 12.3196
10507, 60159, 4929.385, 12.3195
10508, 59866, 4929.324, 12.3193
10509, 59998, 4929.262, 12.3192
10510, 60269, 4929.201, 12.3190
10511, 60392, 4929.140, 12.3188
10512, 60210, 4929.079, 12.3187
10513, 59639, 4929.018, 12.3185
10514, 58621, 4928.957, 12.3184
10515, 57445, 4928.896, 12.3182
10516, 56900, 4928.834, 12.3181
10517, 57717, 4928.773, 12.3179
10518, 59844, 4928.712, 12.3178
10519, 62672, 4928.651, 12.3176
10520, 65793, 4928.590, 12.3175
10521, 69098, 4928.529, 12.3173
10522, 72271, 4928.468, 12.3172
10523, 74811, 4928.407, 12.3170
10524, 76452, 4928.345, 12.3169
10525, 76962, 4928.284, 12.3167
10526, 75737, 4928.223, 12.3166
10527, 72486, 4928.162, 12.3164
10528, 68374, 4928.101, 12.3162
10529, 65435, 4928.040, 12.3161
10530, 64549, 4927.979, 12.3159
10531, 64799, 4927.917, 12.3158
10532, 65065, 4927.856, 12.3156
10533, 65352, 4927.795, 12.3155
10534, 66064, 4927.734, 12.3153
10535, 66860, 4927.673, 12.3152
10536, 67030, 4927.612, 12.3150
10537, 66458, 4927.551, 12.3149
10538, 65632, 4927.490, 12.3147
10539, 65009, 4927.428, 12.3146
10540, 64860, 4927.367, 12.3144
10541, 65346, 4927.306, 12.3143
10542, 66359, 4927.245, 12.3141
10543, 67598, 4927.184, 12.3140
10544, 69038, 4927.123, 12.3138
10545, 70762, 4927.062, 12.3137
10546, 72183, 4927.001, 12.3135
10547, 72175, 4926.939, 12.3133
10548, 70526, 4926.878, 12.3132
10549, 68655, 4926.817, 12.3130
10550, 68274, 4926.756, 12.3129
10551, 69734, 4926.695, 12.3127
10552, 72093, 4926.634, 12.3126
10553, 74233, 4926.573, 12.3124
10554, 75359, 4926.511, 12.3123
10555, 74982, 4926.450, 12.3121
10556, 73275, 4926.389, 12.3120
10557, 71261, 4926.328, 12.3118
10558, 70005, 4926.267, 12.3117
10559, 69631, 4926.206, 12.3115
10560, 69436, 4926.145, 12.3114
10561, 68745, 4926.084, 12.3112
10562, 67297, 4926.022, 12.3111
10563, 65139, 4925.961, 12.3109
10564, 62613, 4925.900, 12.3107
10565, 60347, 4925.839, 12.3106
10566, 58858, 4925.778, 12.3104
10567, 58255, 4925.717, 12.3103
10568, 58372, 4925.656, 12.3101
10569, 58983, 4925.594, 12.3100
10570, 59782, 4925.533, 12.3098
10571, 60546, 4925.472, 12.3097
10572, 61340, 4925.411, 12.3095
10573, 62186, 4925.350, 12.3094
10574, 62583, 4925.289, 12.3092
10575, 62072, 4925.228, 12.3091
10576, 61300, 4925.167, 12.3089
10577, 61557, 4925.105, 12.3088
10578, 62910, 4925.044, 12.3086
10579, 63805, 4924.983, 12.3085
10580, 63144, 4924.922, 12.3083
10581, 61804, 4924.861, 12.3082
10582, 61398, 4924.800, 12.3080
10583, 62363, 4924.739, 12.3078
10584, 64211, 4924.677, 12.3077
10585, 66807, 4924.616, 12.3075
10586, 70093, 4924.555, 12.3074
10587, 72995, 4924.494, 12.3072
10588, 73979, 4924.433, 12.3071
10589, 72726, 4924.372, 12.3069
10590, 70314, 4924.311, 12.3068
10591, 67828, 4924.250, 12.3066
10592, 65753, 4924.188, 12.3065
10593, 64586, 4924.127, 12.3063
10594, 64816, 4924.066, 12.3062
10595, 66009, 4924.005, 12.3060
10596, 66854, 4923.944, 12.3059
10597, 66591, 4923.883, 12.3057
10598, 65721, 4923.822, 12.3056
10599, 64950, 4923.760, 12.3054
10600, 64116, 4923.699, 12.3052
10601, 62596, 4923.638, 12.3051
10602, 60288, 4923.577, 12.3049
10603, 57722, 4923.516, 12.3048
10604, 55503, 4923.455, 12.3046
10605, 53988, 4923.394, 12.3045
10606, 53230, 4923.333, 12.3043
10607, 53064, 4923.271, 12.3042
10608, 53498, 4923.210, 12.3040
10609, 55148, 4923.149, 12.3039
10610, 58800, 4923.088, 12.3037
10611, 64202, 4923.027, 12.3036
10612, 69632, 4922.966, 12.3034
10613, 73140, 4922.905, 12.3033
10614, 74097, 4922.843, 12.3031
10615, 73287, 4922.782, 12.3030
10616, 71779, 4922.721, 12.3028
10617, 70126, 4922.660, 12.3027
10618, 68520, 4922.599, 12.3025
10619, 67097, 4922.538, 12.3023
10620, 65866, 4922.477, 12.3022
10621, 64679, 4922.416, 12.3020
10622, 63596, 4922.354, 12.3019
10623, 63122, 4922.293, 12.3017
10624, 63769, 4922.232, 12.3016
10625, 65410, 4922.171, 12.3014
10626, 67296, 4922.110, 12.3013
10627, 68776, 4922.049, 12.3011
10628, 69831, 4921.988, 12.3010
10629, 70776, 4921.926, 12.3008
10630, 71627, 4921.865, 12.3007
10631, 71928, 4921.804, 12.3005
10632, 71210, 4921.743, 12.3004
10633, 69565, 4921.682, 12.3002
10634, 67758, 4921.621, 12.3001
10635, 66707, 4921.560, 12.2999
10636, 66653, 4921.499, 12.2997
10637, 66868, 4921.437, 12.2996
10638, 66404, 4921.376, 12.2994
10639, 65185, 4921.315, 12.2993
10640, 64066, 4921.254, 12.2991
10641, 63738, 4921.193, 12.2990
10642, 63980, 4921.132, 12.2988
10643, 64243, 4921.071, 12.2987
10644, 64564, 4921.009, 12.2985
10645, 65537, 4920.948, 12.2984
10646, 67530, 4920.887, 12.2982
10647, 70251, 4920.826, 12.2981
10648, 72916, 4920.765, 12.2979
10649, 74554, 4920.704, 12.2978
10650, 74392, 4920.643, 12.2976
10651, 72381, 4920.582, 12.2975
10652, 69271, 4920.520, 12.2973
10653, 66068, 4920.459, 12.2972
10654, 63616, 4920.398, 12.2970
10655, 62656, 4920.337, 12.2968
10656, 63501, 4920.276, 12.2967
10657, 65225, 4920.215, 12.2965
10658, 65888, 4920.154, 12.2964
10659, 64385, 4920.092, 12.2962
10660, 61616, 4920.031, 12.2961
10661, 59172, 4919.970, 12.2959
10662, 57439, 4919.909, 12.2958
10663, 55875, 4919.848, 12.2956
10664, 54587, 4919.787, 12.2955
10665, 54362, 4919.726, 12.2953
10666, 55405, 4919.665, 12.2952
10667, 57267, 4919.603, 12.2950
10668, 59886, 4919.542, 12.2949
10669, 63372, 4919.481, 12.2947
10670, 66711, 4919.420, 12.2946
10671, 68171, 4919.359, 12.2944
10672, 67352, 4919.298, 12.2942
10673, 65685, 4919.237, 12.2941
10674, 64483, 4919.175, 12.2939
10675, 63690, 4919.114, 12.2938
10676, 62974, 4919.053, 12.2936
10677, 62834, 4918.992, 12.2935
10678, 63829, 4918.931, 12.2933
10679, 65626, 4918.870, 12.2932
10680, 67543, 4918.809, 12.2930
10681, 69262, 4918.748, 12.2929
10682, 70468, 4918.686, 12.2927
10683, 70564, 4918.625, 12.2926
10684, 69377, 4918.564, 12.2924
10685, 67399, 4918.503, 12.2923
10686, 64973, 4918.442, 12.2921
10687, 62099, 4918.381, 12.2920
10688, 59446, 4918.320, 12.2918
10689, 58280, 4918.258, 12.2917
10690, 58665, 4918.197, 12.2915
10691, 58996, 4918.136, 12.2913
10692, 58363, 4918.075, 12.2912
10693, 58188, 4918.014, 12.2910
10694, 60166, 4917.953, 12.2909
10695, 63527, 4917.892, 12.2907
10696, 65868, 4917.831, 12.2906
10697, 66211, 4917.769, 12.2904
10698, 65674, 4917.708, 12.2903
10699, 65375, 4917.647, 12.2901
10700, 65115, 4917.586, 12.2900
10701, 64295, 4917.525, 12.2898
10702, 62977, 4917.464, 12.2897
10703, 61800, 4917.403, 12.2895
10704, 61488, 4917.341, 12.2894
10705, 62417, 4917.280, 12.2892
10706, 64002, 4917.219, 12.2891
10707, 64691, 4917.158, 12.2889
10708, 63388, 4917.097, 12.2887
10709, 60773, 4917.036, 12.2886
10710, 58547, 4916.975, 12.2884
10711, 57611, 4916.914, 12.2883
10712, 57696, 4916.852, 12.2881
10713, 58380, 4916.791, 12.2880
10714, 59450, 4916.730, 12.2878
10715, 60504, 4916.669, 12.2877
10716, 61251, 4916.608, 12.2875
10717, 62190, 4916.547, 12.2874
10718, 63962, 4916.486, 12.2872
10719, 66072, 4916.424, 12.2871
10720, 67328, 4916.363, 12.2869
10721, 67609, 4916.302, 12.2868
10722, 68007, 4916.241, 12.2866
10723, 68934, 4916.180, 12.2865
10724, 69249, 4916.119, 12.2863
10725, 67989, 4916.058, 12.2862
10726, 65992, 4915.997, 12.2860
10727, 64934, 4915.935, 12.2858
10728, 65211, 4915.874, 12.2857
10729, 65693, 4915.813, 12.2855
10730, 65387, 4915.752, 12.2854
10731, 64622, 4915.691, 12.2852
10732, 64443, 4915.630, 12.2851
10733, 65330, 4915.569, 12.2849
10734, 66840, 4915.508, 12.2848
10735, 68291, 4915.446, 12.2846
10736, 69389, 4915.385, 12.2845
10737, 70020, 4915.324, 12.2843
10738, 69798, 4915.263, 12.2842
10739, 68400, 4915.202, 12.2840
10740, 66309, 4915.141, 12.2839
10741, 64642, 4915.080, 12.2837
10742, 64052, 4915.018, 12.2836
10743, 64353, 4914.957, 12.2834
10744, 65426, 4914.896, 12.2832
10745, 67621, 4914.835, 12.2831
10746, 70601, 4914.774, 12.2829
10747, 72606, 4914.713, 12.2828
10748, 71918, 4914.652, 12.2826
10749, 68934, 4914.591, 12.2825
10750, 65874, 4914.529, 12.2823
10751, 64528, 4914.468, 12.2822
10752, 64922, 4914.407, 12.2820
10753, 65988, 4914.346, 12.2819
10754, 66674, 4914.285, 12.2817
10755, 66413, 4914.224, 12.2816
10756, 65400, 4914.163, 12.2814
10757, 64628, 4914.101, 12.2813
10758, 65011, 4914.040, 12.2811
10759, 66319, 4913.979, 12.2810
10760, 67429, 4913.918, 12.2808
10761, 67716, 4913.857, 12.2807
10762, 67622, 4913.796, 12.2805
10763, 67804, 4913.735, 12.2803
10764, 68316, 4913.674, 12.2802
10765, 68785, 4913.612, 12.2800
10766, 68930, 4913.551, 12.2799
10767, 68738, 4913.490, 12.2797
10768, 68527, 4913.429, 12.2796
10769, 68742, 4913.368, 12.2794
10770, 69342, 4913.307, 12.2793
10771, 69466, 4913.246, 12.2791
10772, 68266, 4913.184, 12.2790
10773, 66000, 4913.123, 12.2788
10774, 63751, 4913.062, 12.2787
10775, 62222, 4913.001, 12.2785
10776, 61492, 4912.940, 12.2784
10777, 61804, 4912.879, 12.2782
10778, 63559, 4912.818, 12.2781
10779, 66298, 4912.757, 12.2779
10780, 68538, 4912.695, 12.2777
10781, 69125, 4912.634, 12.2776
10782, 68211, 4912.573, 12.2774
10783, 66627, 4912.512, 12.2773
10784, 64963, 4912.451, 12.2771
10785, 63617, 4912.390, 12.2770
10786, 63048, 4912.329, 12.2768
10787, 63340, 4912.267, 12.2767
10788, 63908, 4912.206, 12.2765
10789, 64202, 4912.145, 12.2764
10790, 64399, 4912.084, 12.2762
10791, 64917, 4912.023, 12.2761
10792, 65554, 4911.962, 12.2759
10793, 65694, 4911.901, 12.2758
10794, 65290, 4911.840, 12.2756
10795, 65087, 4911.778, 12.2755
10796, 65734, 4911.717, 12.2753
10797, 66985, 4911.656, 12.2752
10798, 67879, 4911.595, 12.2750
10799, 67607, 4911.534, 12.2748
10800, 66209, 4911.473, 12.2747
10801, 64507, 4911.412, 12.2745
10802, 63425, 4911.350, 12.2744
10803, 63385, 4911.289, 12.2742
10804, 64219, 4911.228, 12.2741
10805, 65393, 4911.167, 12.2739
10806, 66170, 4911.106, 12.2738
10807, 65950, 4911.045, 12.2736
10808, 65024, 4910.984, 12.2735
10809, 64792, 4910.923, 12.2733
10810, 66584, 4910.861, 12.2732
10811, 70035, 4910.800, 12.2730
10812, 73159, 4910.739, 12.2729
10813, 74260, 4910.678, 12.2727
10814, 73424, 4910.617, 12.2726
10815, 71974, 4910.556, 12.2724
10816, 71000, 4910.495, 12.2722
10817, 70797, 4910.433, 12.2721
10818, 71202, 4910.372, 12.2719
10819, 71724, 4910.311, 12.2718
10820, 71501, 4910.250, 12.2716
10821, 69835, 4910.189, 12.2715
10822, 67056, 4910.128, 12.2713
10823, 64469, 4910.067, 12.2712
10824, 63063, 4910.006, 12.2710
10825, 62396, 4909.944, 12.2709
10826, 61032, 4909.883, 12.2707
10827, 58186, 4909.822, 12.2706
10828, 54831, 4909.761, 12.2704
10829, 52933, 4909.700, 12.2703
10830, 53445, 4909.639, 12.2701
10831, 55124, 4909.578, 12.2700
10832, 55643, 4909.516, 12.2698
10833, 53978, 4909.455, 12.2697
10834, 51488, 4909.394, 12.2695
10835, 50426, 4909.333, 12.2693
10836, 51616, 4909.272, 12.2692
10837, 54003, 4909.211, 12.2690
10838, 56441, 4909.150, 12.2689
10839, 59141, 4909.089, 12.2687
10840, 62854, 4909.027, 12.2686
10841, 67055, 4908.966, 12.2684
10842, 69921, 4908.905, 12.2683
10843, 70372, 4908.844, 12.2681
10844, 69379, 4908.783, 12.2680
10845, 68688, 4908.722, 12.2678
10846, 68692, 4908.661, 12.2677
10847, 68324, 4908.599, 12.2675
10848, 66835, 4908.538, 12.2674
10849, 64823, 4908.477, 12.2672
10850, 63405, 4908.416, 12.2671
10851, 63142, 4908.355, 12.2669
10852, 64025, 4908.294, 12.2667
10853, 65782, 4908.233, 12.2666
10854, 67684, 4908.172, 12.2664
10855, 68614, 4908.110, 12.2663
10856, 68096, 4908.049, 12.2661
10857, 67049, 4907.988, 12.2660
10858, 66914, 4907.927, 12.2658
10859, 68020, 4907.866, 12.2657
10860, 69276, 4907.805, 12.2655
10861, 69492, 4907.744, 12.2654
10862, 68581, 4907.682, 12.2652
10863, 67360, 4907.621, 12.2651
10864, 66429, 4907.560, 12.2649
10865, 65537, 4907.499, 12.2648
10866, 63984, 4907.438, 12.2646
10867, 61555, 4907.377, 12.2645
10868, 58952, 4907.316, 12.2643
10869, 57192, 4907.255, 12.2642
10870, 56612, 4907.193, 12.2640
10871, 56582, 4907.132, 12.2638
10872, 56177, 4907.071, 12.2637
10873, 54941, 4907.010, 12.2635
10874, 53122, 4906.949, 12.2634
10875, 51480, 4906.888, 12.2632
10876, 50882, 4906.827, 12.2631
10877, 51709, 4906.765, 12.2629
10878, 53548, 4906.704, 12.2628
10879, 55626, 4906.643, 12.2626
10880, 57524, 4906.582, 12.2625
10881, 59162, 4906.521, 12.2623
10882, 60297, 4906.460, 12.2622
10883, 60646, 4906.399, 12.2620
10884, 60454, 4906.338, 12.2619
10885, 60318, 4906.276, 12.2617
10886, 60329, 4906.215, 12.2616
10887, 60142, 4906.154, 12.2614
10888, 60088, 4906.093, 12.2612
10889, 61342, 4906.032, 12.2611
10890, 64397, 4905.971, 12.2609
10891, 68043, 4905.910, 12.2608
10892, 70530, 4905.848, 12.2606
10893, 71357, 4905.787, 12.2605
10894, 71386, 4905.726, 12.2603
10895, 71589, 4905.665, 12.2602
10896, 72219, 4905.604, 12.2600
10897, 72810, 4905.543, 12.2599
10898, 72483, 4905.482, 12.2597
10899, 70719, 4905.421, 12.2596
10900, 68334, 4905.359, 12.2594
10901, 67196, 4905.298, 12.2593
10902, 68236, 4905.237, 12.2591
10903, 70139, 4905.176, 12.2590
10904, 70818, 4905.115, 12.2588
10905, 69823, 4905.054, 12.2587
10906, 68380, 4904.993, 12.2585
10907, 67334, 4904.932, 12.2583
10908, 66173, 4904.870, 12.2582
10909, 64250, 4904.809, 12.2580
10910, 61924, 4904.748, 12.2579
10911, 59964, 4904.687, 12.2577
10912, 58546, 4904.626, 12.2576
10913, 57465, 4904.565, 12.2574
10914, 57013, 4904.504, 12.2573
10915, 57977, 4904.442, 12.2571
10916, 60686, 4904.381, 12.2570
10917, 64276, 4904.320, 12.2568
10918, 67047, 4904.259, 12.2567
10919, 67645, 4904.198, 12.2565
10920, 66085, 4904.137, 12.2564
10921, 63644, 4904.076, 12.2562
10922, 61722, 4904.015, 12.2561
10923, 60745, 4903.953, 12.2559
10924, 60170, 4903.892, 12.2557
10925, 59444, 4903.831, 12.2556
10926, 58858, 4903.770, 12.2554
10927, 59357, 4903.709, 12.2553
10928, 61352, 4903.648, 12.2551
10929, 63799, 4903.587, 12.2550
10930, 64958, 4903.525, 12.2548
10931, 64419, 4903.464, 12.2547
10932, 63857, 4903.403, 12.2545
10933, 65174, 4903.342, 12.2544
10934, 68217, 4903.281, 12.2542
10935, 71211, 4903.220, 12.2541
10936, 73067, 4903.159, 12.2539
10937, 74103, 4903.098, 12.2538
10938, 74585, 4903.036, 12.2536
10939, 74023, 4902.975, 12.2535
10940, 72345, 4902.914, 12.2533
10941, 70454, 4902.853, 12.2532
10942, 68993, 4902.792, 12.2530
10943, 67621, 4902.731, 12.2528
10944, 66155, 4902.670, 12.2527
10945, 65208, 4902.608, 12.2525
10946, 64950, 4902.547, 12.2524
10947, 64504, 4902.486, 12.2522
10948, 63625, 4902.425, 12.2521
10949, 63640, 4902.364, 12.2519
10950, 65332, 4902.303, 12.2518
10951, 67026, 4902.242, 12.2516
10952, 66539, 4902.181, 12.2515
10953, 64300, 4902.119, 12.2513
10954, 62762, 4902.058, 12.2512
10955, 63092, 4901.997, 12.2510
10956, 64189, 4901.936, 12.2509
10957, 64739, 4901.875, 12.2507
10958, 64533, 4901.814, 12.2506
10959, 63709, 4901.753, 12.2504
10960, 62398, 4901.691, 12.2502
10961, 61421, 4901.630, 12.2501
10962, 61790, 4901.569, 12.2499
10963, 63109, 4901.508, 12.2498
10964, 63734, 4901.447, 12.2496
10965, 62920, 4901.386, 12.2495
10966, 61632, 4901.325, 12.2493
10967, 60851, 4901.264, 12.2492
10968, 60314, 4901.202, 12.2490
10969, 59421, 4901.141, 12.2489
10970, 58249, 4901.080, 12.2487
10971, 57003, 4901.019, 12.2486
10972, 55469, 4900.958, 12.2484
10973, 53806, 4900.897, 12.2483
10974, 53119, 4900.836, 12.2481
10975, 54416, 4900.774, 12.2480
10976, 57428, 4900.713, 12.2478
10977, 60960, 4900.652, 12.2477
10978, 64013, 4900.591, 12.2475
10979, 66177, 4900.530, 12.2473
10980, 67372, 4900.469, 12.2472
10981, 67707, 4900.408, 12.2470
10982, 67379, 4900.347, 12.2469
10983, 66558, 4900.285, 12.2467
10984, 65592, 4900.224, 12.2466
10985, 65157, 4900.163, 12.2464
10986, 65661, 4900.102, 12.2463
10987, 66548, 4900.041, 12.2461
10988, 66837, 4899.980, 12.2460
10989, 66344, 4899.919, 12.2458
10990, 65727, 4899.857, 12.2457
10991, 65376, 4899.796, 12.2455
10992, 64987, 4899.735, 12.2454
10993, 64270, 4899.674, 12.2452
10994, 63409, 4899.613, 12.2451
10995, 62779, 4899.552, 12.2449
10996, 62896, 4899.491, 12.2447
10997, 64483, 4899.430, 12.2446
10998, 67594, 4899.368, 12.2444
10999, 70744, 4899.307, 12.2443
11000, 72065, 4899.246, 12.2441
11001, 71522, 4899.185, 12.2440
11002, 70885, 4899.124, 12.2438
11003, 71252, 4899.063, 12.2437
11004, 71851, 4899.002, 12.2435
11005, 71811, 4898.940, 12.2434
11006, 71909, 4898.879, 12.2432
11007, 73532, 4898.818, 12.2431
11008, 76659, 4898.757, 12.2429
11009, 79770, 4898.696, 12.2428
11010, 81432, 4898.635, 12.2426
11011, 81319, 4898.574, 12.2425
11012, 80065, 4898.513, 12.2423
11013, 78648, 4898.451, 12.2422
11014, 77704, 4898.390, 12.2420
11015, 77095, 4898.329, 12.2418
11016, 76306, 4898.268, 12.2417
11017, 75319, 4898.207, 12.2415
11018, 74657, 4898.146, 12.2414
11019, 74488, 4898.085, 12.2412
11020, 74299, 4898.023, 12.2411
11021, 73615, 4897.962, 12.2409
11022, 72478, 4897.901, 12.2408
11023, 71126, 4897.840, 12.2406
11024, 69813, 4897.779, 12.2405
11025, 68997, 4897.718, 12.2403
11026, 68953, 4897.657, 12.2402
11027, 69060, 4897.596, 12.2400
11028, 68326, 4897.534, 12.2399
11029, 66823, 4897.473, 12.2397
11030, 65686, 4897.412, 12.2396
11031, 65498, 4897.351, 12.2394
11032, 65667, 4897.290, 12.2392
11033, 65707, 4897.229, 12.2391
11034, 65917, 4897.168, 12.2389
11035, 66215, 4897.106, 12.2388
11036, 65545, 4897.045, 12.2386
11037, 63436, 4896.984, 12.2385
11038, 61246, 4896.923, 12.2383
11039, 60663, 4896.862, 12.2382
11040, 61524, 4896.801, 12.2380
11041, 62213, 4896.740, 12.2379
11042, 61866, 4896.679, 12.2377
11043, 61149, 4896.617, 12.2376
11044, 60982, 4896.556, 12.2374
11045, 61435, 4896.495, 12.2373
11046, 62060, 4896.434, 12.2371
11047, 62668, 4896.373, 12.2370
11048, 63552, 4896.312, 12.2368
11049, 65165, 4896.251, 12.2366
11050, 67528, 4896.189, 12.2365
11051, 69877, 4896.128, 12.2363
11052, 71184, 4896.067, 12.2362
11053, 71209, 4896.006, 12.2360
11054, 70698, 4895.945, 12.2359
11055, 70308, 4895.884, 12.2357
11056, 69768, 4895.823, 12.2356
11057, 68390, 4895.762, 12.2354
11058, 66079, 4895.700, 12.2353
11059, 63542, 4895.639, 12.2351
11060, 61875, 4895.578, 12.2350
11061, 62065, 4895.517, 12.2348
11062, 64347, 4895.456, 12.2347
11063, 67698, 4895.395, 12.2345
11064, 70417, 4895.334, 12.2344
11065, 71549, 4895.272, 12.2342
11066, 71408, 4895.211, 12.2341
11067, 70704, 4895.150, 12.2339
11068, 69784, 4895.089, 12.2337
11069, 68951, 4895.028, 12.2336
11070, 68719, 4894.967, 12.2334
11071, 69225, 4894.906, 12.2333
11072, 69916, 4894.845, 12.2331
11073, 70224, 4894.783, 12.2330
11074, 70028, 4894.722, 12.2328
11075, 69220, 4894.661, 12.2327
11076, 67588, 4894.600, 12.2325
11077, 65575, 4894.539, 12.2324
11078, 64415, 4894.478, 12.2322
11079, 64809, 4894.417, 12.2321
11080, 66017, 4894.355, 12.2319
11081, 66779, 4894.294, 12.2318
11082, 66595, 4894.233, 12.2316
11083, 65623, 4894.172, 12.2315
11084, 64095, 4894.111, 12.2313
11085, 62564, 4894.050, 12.2311
11086, 62099, 4893.989, 12.2310
11087, 63297, 4893.928, 12.2308
11088, 65421, 4893.866, 12.2307
11089, 67142, 4893.805, 12.2305
11090, 67853, 4893.744, 12.2304
11091, 67693, 4893.683, 12.2302
11092, 66886, 4893.622, 12.2301
11093, 65837, 4893.561, 12.2299
11094, 65386, 4893.500, 12.2298
11095, 66036, 4893.439, 12.2296
11096, 67154, 4893.377, 12.2295
11097, 67670, 4893.316, 12.2293
11098, 67436, 4893.255, 12.2292
11099, 67139, 4893.194, 12.2290
11100, 67121, 4893.133, 12.2289
11101, 67077, 4893.072, 12.2287
11102, 66779, 4893.011, 12.2286
11103, 66356, 4892.949, 12.2284
11104, 65711, 4892.888, 12.2282
11105, 64316, 4892.827, 12.2281
11106, 61797, 4892.766, 12.2279
11107, 58489, 4892.705, 12.2278
11108, 55439, 4892.644, 12.2276
11109, 53949, 4892.583, 12.2275
11110, 54675, 4892.522, 12.2273
11111, 56825, 4892.460, 12.2272
11112, 58598, 4892.399, 12.2270
11113, 58885, 4892.338, 12.2269
11114, 58274, 4892.277, 12.2267
11115, 58048, 4892.216, 12.2266
11116, 58721, 4892.155, 12.2264
11117, 59950, 4892.094, 12.2263
11118, 61281, 4892.032, 12.2261
11119, 62214, 4891.971, 12.2260
11120, 62043, 4891.910, 12.2258
11121, 60584, 4891.849, 12.2256
11122, 58809, 4891.788, 12.2255
11123, 57952, 4891.727, 12.2253
11124, 58128, 4891.666, 12.2252
11125, 58617, 4891.605, 12.2250
11126, 59263, 4891.543, 12.2249
11127, 60632, 4891.482, 12.2247
11128, 62786, 4891.421, 12.2246
11129, 64884, 4891.360, 12.2244
11130, 66285, 4891.299, 12.2243
11131, 67265, 4891.238, 12.2241
11132, 68237, 4891.177, 12.2240
11133, 68856, 4891.115, 12.2238
11134, 68365, 4891.054, 12.2237
11135, 66600, 4890.993, 12.2235
11136, 64377, 4890.932, 12.2234
11137, 62972, 4890.871, 12.2232
11138, 63171, 4890.810, 12.2231
11139, 64562, 4890.749, 12.2229
11140, 65763, 4890.688, 12.2227
11141, 65678, 4890.626, 12.2226
11142, 64572, 4890.565, 12.2224
11143, 63734, 4890.504, 12.2223
11144, 64228, 4890.443, 12.2221
11145, 66254, 4890.382, 12.2220
11146, 69394, 4890.321, 12.2218
11147, 72806, 4890.260, 12.2217
11148, 75141, 4890.198, 12.2215
11149, 75082, 4890.137, 12.2214
11150, 72499, 4890.076, 12.2212
11151, 68911, 4890.015, 12.2211
11152, 66388, 4889.954, 12.2209
11153, 65908, 4889.893, 12.2208
11154, 66781, 4889.832, 12.2206
11155, 67542, 4889.771, 12.2205
11156, 67197, 4889.709, 12.2203
11157, 65678, 4889.648, 12.2201
11158, 63411, 4889.587, 12.2200
11159, 60922, 4889.526, 12.2198
11160, 58986, 4889.465, 12.2197
11161, 58560, 4889.404, 12.2195
11162, 59932, 4889.343, 12.2194
11163, 62103, 4889.281, 12.2192
11164, 63771, 4889.220, 12.2191
11165, 64916, 4889.159, 12.2189
11166, 66631, 4889.098, 12.2188
11167, 69188, 4889.037, 12.2186
11168, 71276, 4888.976, 12.2185
11169, 71779, 4888.915, 12.2183
11170, 71503, 4888.854, 12.2182
11171, 72209, 4888.792, 12.2180
11172, 74254, 4888.731, 12.2179
11173, 76129, 4888.670, 12.2177
11174, 76326, 4888.609, 12.2176
11175, 74884, 4888.548, 12.2174
11176, 72953, 4888.487, 12.2172
11177, 71473, 4888.426, 12.2171
11178, 70577, 4888.364, 12.2169
11179, 70048, 4888.303, 12.2168
11180, 69926, 4888.242, 12.2166
11181, 70472, 4888.181, 12.2165
11182, 71545, 4888.120, 12.2163
11183, 72359, 4888.059, 12.2162
11184, 72266, 4887.998, 12.2160
11185, 71646, 4887.937, 12.2159
11186, 71385, 4887.875, 12.2157
11187, 71417, 4887.814, 12.2156
11188, 70564, 4887.753, 12.2154
11189, 68136, 4887.692, 12.2153
11190, 64972, 4887.631, 12.2151
11191, 62410, 4887.570, 12.2150
11192, 60859, 4887.509, 12.2148
11193, 60044, 4887.447, 12.2146
11194, 60022, 4887.386, 12.2145
11195, 61039, 4887.325, 12.2143
11196, 62678, 4887.264, 12.2142
11197, 64027, 4887.203, 12.2140
11198, 64744, 4887.142, 12.2139
11199, 65260, 4887.081, 12.2137
11200, 65854, 4887.020, 12.2136
11201, 66099, 4886.958, 12.2134
11202, 65388, 4886.897, 12.2133
11203, 63695, 4886.836, 12.2131
11204, 61701, 4886.775, 12.2130
11205, 60324, 4886.714, 12.2128
11206, 60085, 4886.653, 12.2127
11207, 60750, 4886.592, 12.2125
11208, 61589, 4886.530, 12.2124
11209, 62016, 4886.469, 12.2122
11210, 61855, 4886.408, 12.2121
11211, 61129, 4886.347, 12.2119
11212, 60072, 4886.286, 12.2117
11213, 59339, 4886.225, 12.2116
11214, 59560, 4886.164, 12.2114
11215, 60502, 4886.103, 12.2113
11216, 61342, 4886.041, 12.2111
11217, 61946, 4885.980, 12.2110
11218, 63090, 4885.919, 12.2108
11219, 64994, 4885.858, 12.2107
11220, 66515, 4885.797, 12.2105
11221, 66506, 4885.736, 12.2104
11222, 65303, 4885.675, 12.2102
11223, 64125, 4885.613, 12.2101
11224, 63593, 4885.552, 12.2099
11225, 63676, 4885.491, 12.2098
11226, 64410, 4885.430, 12.2096
11227, 65669, 4885.369, 12.2095
11228, 66649, 4885.308, 12.2093
11229, 66651, 4885.247, 12.2091
11230, 66211, 4885.186, 12.2090
11231, 66424, 4885.124, 12.2088
11232, 67267, 4885.063, 12.2087
11233, 67613, 4885.002, 12.2085
11234, 66871, 4884.941, 12.2084
11235, 65648, 4884.880, 12.2082
11236, 64635, 4884.819, 12.2081
11237, 63770, 4884.758, 12.2079
11238, 62809, 4884.696, 12.2078
11239, 62011, 4884.635, 12.2076
11240, 61822, 4884.574, 12.2075
11241, 62344, 4884.513, 12.2073
11242, 63326, 4884.452, 12.2072
11243, 64328, 4884.391, 12.2070
11244, 64778, 4884.330, 12.2069
11245, 64302, 4884.269, 12.2067
11246, 63139, 4884.207, 12.2066
11247, 61969, 4884.146, 12.2064
11248, 61287, 4884.085, 12.2062
11249, 61196, 4884.024, 12.2061
11250, 61691, 4883.963, 12.2059
11251, 62790, 4883.902, 12.2058
11252, 64368, 4883.841, 12.2056
11253, 66109, 4883.779, 12.2055
11254, 67486, 4883.718, 12.2053
11255, 67773, 4883.657, 12.2052
11256, 66632, 4883.596, 12.2050
11257, 65043, 4883.535, 12.2049
11258, 64998, 4883.474, 12.2047
11259, 67456, 4883.413, 12.2046
11260, 70967, 4883.352, 12.2044
11261, 73203, 4883.290, 12.2043
11262, 73562, 4883.229, 12.2041
11263, 73353, 4883.168, 12.2040
11264, 73637, 4883.107, 12.2038
11265, 74024, 4883.046, 12.2036
11266, 73737, 4882.985, 12.2035
11267, 72770, 4882.924, 12.2033
11268, 71490, 4882.862, 12.2032
11269, 69986, 4882.801, 12.2030
11270, 68440, 4882.740, 12.2029
11271, 67549, 4882.679, 12.2027
11272, 67858, 4882.618, 12.2026
11273, 68861, 4882.557, 12.2024
11274, 69292, 4882.496, 12.2023
11275, 68325, 4882.435, 12.2021
11276, 66323, 4882.373, 12.2020
11277, 64438, 4882.312, 12.2018
11278, 63642, 4882.251, 12.2017
11279, 64045, 4882.190, 12.2015
11280, 65088, 4882.129, 12.2014
11281, 66336, 4882.068, 12.2012
11282, 67941, 4882.007, 12.2011
11283, 70215, 4881.946, 12.2009
11284, 72935, 4881.884, 12.2007
11285, 75186, 4881.823, 12.2006
11286, 75774, 4881.762, 12.2004
11287, 73814, 4881.701, 12.2003
11288, 69362, 4881.640, 12.2001
11289, 63779, 4881.579, 12.2000
11290, 59089, 4881.518, 12.1998
11291, 56577, 4881.456, 12.1997
11292, 56180, 4881.395, 12.1995
11293, 57347, 4881.334, 12.1994
11294, 59866, 4881.273, 12.1992
11295, 63420, 4881.212, 12.1991
11296, 66924, 4881.151, 12.1989
11297, 69178, 4881.090, 12.1988
11298, 70002, 4881.029, 12.1986
11299, 70132, 4880.967, 12.1985
11300, 70077, 4880.906, 12.1983
11301, 69599, 4880.845, 12.1981
11302, 68114, 4880.784, 12.1980
11303, 65249, 4880.723, 12.1978
11304, 61288, 4880.662, 12.1977
11305, 57440, 4880.601, 12.1975
11306, 55237, 4880.539, 12.1974
11307, 55121, 4880.478, 12.1972
11308, 56154, 4880.417, 12.1971
11309, 57622, 4880.356, 12.1969
11310, 60162, 4880.295, 12.1968
11311, 64312, 4880.234, 12.1966
11312, 68718, 4880.173, 12.1965
11313, 71255, 4880.112, 12.1963
11314, 71646, 4880.050, 12.1962
11315, 71441, 4879.989, 12.1960
11316, 71442, 4879.928, 12.1959
11317, 70782, 4879.867, 12.1957
11318, 69027, 4879.806, 12.1956
11319, 67509, 4879.745, 12.1954
11320, 67524, 4879.684, 12.1952
11321, 68398, 4879.622, 12.1951
11322, 68572, 4879.561, 12.1949
11323, 67952, 4879.500, 12.1948
11324, 67841, 4879.439, 12.1946
11325, 68799, 4879.378, 12.1945
11326, 69844, 4879.317, 12.1943
11327, 69998, 4879.256, 12.1942
11328, 69609, 4879.195, 12.1940
11329, 69514, 4879.133, 12.1939
11330, 69606, 4879.072, 12.1937
11331, 69103, 4879.011, 12.1936
11332, 68124, 4878.950, 12.1934
11333, 67979, 4878.889, 12.1933
11334, 69454, 4878.828, 12.1931
11335, 71470, 4878.767, 12.1930
11336, 72301, 4878.705, 12.1928
11337, 71769, 4878.644, 12.1926
11338, 71173, 4878.583, 12.1925
11339, 71032, 4878.522, 12.1923
11340, 70080, 4878.461, 12.1922
11341, 67101, 4878.400, 12.1920
11342, 62771, 4878.339, 12.1919
11343, 58916, 4878.278, 12.1917
11344, 56677, 4878.216, 12.1916
11345, 56224, 4878.155, 12.1914
11346, 57510, 4878.094, 12.1913
11347, 60110, 4878.033, 12.1911
11348, 62738, 4877.972, 12.1910
11349, 64166, 4877.911, 12.1908
11350, 64624, 4877.850, 12.1907
11351, 65313, 4877.788, 12.1905
11352, 66480, 4877.727, 12.1904
11353, 66930, 4877.666, 12.1902
11354, 65640, 4877.605, 12.1901
11355, 63105, 4877.544, 12.1899
11356, 60894, 4877.483, 12.1897
11357, 60326, 4877.422, 12.1896
11358, 61569, 4877.361, 12.1894
11359, 63496, 4877.299, 12.1893
11360, 64490, 4877.238, 12.1891
11361, 63914, 4877.177, 12.1890
11362, 62713, 4877.116, 12.1888
11363, 62204, 4877.055, 12.1887
11364, 62643, 4876.994, 12.1885
11365, 63531, 4876.933, 12.1884
11366, 64617, 4876.871, 12.1882
11367, 65718, 4876.810, 12.1881
11368, 66067, 4876.749, 12.1879
11369, 65161, 4876.688, 12.1878
11370, 63941, 4876.627, 12.1876
11371, 63829, 4876.566, 12.1875
11372, 64593, 4876.505, 12.1873
11373, 64619, 4876.444, 12.1871
11374, 63476, 4876.382, 12.1870
11375, 62838, 4876.321, 12.1868
11376, 64347, 4876.260, 12.1867
11377, 67651, 4876.199, 12.1865
11378, 71139, 4876.138, 12.1864
11379, 73575, 4876.077, 12.1862
11380, 74335, 4876.016, 12.1861
11381, 72923, 4875.954, 12.1859
11382, 69288, 4875.893, 12.1858
11383, 64311, 4875.832, 12.1856
11384, 59443, 4875.771, 12.1855
11385, 55863, 4875.710, 12.1853
11386, 53956, 4875.649, 12.1852
11387, 53140, 4875.588, 12.1850
11388, 52260, 4875.527, 12.1849
11389, 50769, 4875.465, 12.1847
11390, 49576, 4875.404, 12.1846
11391, 50011, 4875.343, 12.1844
11392, 51992, 4875.282, 12.1842
11393, 54021, 4875.221, 12.1841
11394, 55009, 4875.160, 12.1839
11395, 55129, 4875.099, 12.1838
11396, 54736, 4875.037, 12.1836
11397, 53663, 4874.976, 12.1835
11398, 52057, 4874.915, 12.1833
11399, 50935, 4874.854, 12.1832
11400, 51133, 4874.793, 12.1830
11401, 52372, 4874.732, 12.1829
11402, 53892, 4874.671, 12.1827
11403, 55396, 4874.610, 12.1826
11404, 56891, 4874.548, 12.1824
11405, 58180, 4874.487, 12.1823
11406, 59125, 4874.426, 12.1821
11407, 59994, 4874.365, 12.1820
11408, 61161, 4874.304, 12.1818
11409, 62791, 4874.243, 12.1816
11410, 64991, 4874.182, 12.1815
11411, 67729, 4874.120, 12.1813
11412, 70390, 4874.059, 12.1812
11413, 72071, 4873.998, 12.1810
11414, 72520, 4873.937, 12.1809
11415, 72221, 4873.876, 12.1807
11416, 71401, 4873.815, 12.1806
11417, 69765, 4873.754, 12.1804
11418, 67478, 4873.693, 12.1803
11419, 65557, 4873.631, 12.1801
11420, 64879, 4873.570, 12.1800
11421, 65416, 4873.509, 12.1798
11422, 66704, 4873.448, 12.1797
11423, 68296, 4873.387, 12.1795
11424, 69499, 4873.326, 12.1794
11425, 69500, 4873.265, 12.1792
11426, 68227, 4873.203, 12.1791
11427, 66394, 4873.142, 12.1789
11428, 64561, 4873.081, 12.1787
11429, 63056, 4873.020, 12.1786
11430, 62895, 4872.959, 12.1784
11431, 65218, 4872.898, 12.1783
11432, 69146, 4872.837, 12.1781
11433, 71581, 4872.776, 12.1780
11434, 70402, 4872.714, 12.1778
11435, 66940, 4872.653, 12.1777
11436, 64188, 4872.592, 12.1775
11437, 63384, 4872.531, 12.1774
11438, 63574, 4872.470, 12.1772
11439, 63818, 4872.409, 12.1771
11440, 64245, 4872.348, 12.1769
11441, 65107, 4872.286, 12.1768
11442, 66080, 4872.225, 12.1766
11443, 66753, 4872.164, 12.1765
11444, 67001, 4872.103, 12.1763
11445, 66785, 4872.042, 12.1761
11446, 66177, 4871.981, 12.1760
11447, 65523, 4871.920, 12.1758
11448, 65120, 4871.859, 12.1757
11449, 64930, 4871.797, 12.1755
11450, 65032, 4871.736, 12.1754
11451, 65891, 4871.675, 12.1752
11452, 67460, 4871.614, 12.1751
11453, 68338, 4871.553, 12.1749
11454, 66837, 4871.492, 12.1748
11455, 62975, 4871.431, 12.1746
11456, 58795, 4871.370, 12.1745
11457, 56513, 4871.308, 12.1743
11458, 56655, 4871.247, 12.1742
11459, 57891, 4871.186, 12.1740
11460, 58361, 4871.125, 12.1739
11461, 57249, 4871.064, 12.1737
11462, 55422, 4871.003, 12.1736
11463, 54508, 4870.942, 12.1734
11464, 55320, 4870.880, 12.1732
11465, 57408, 4870.819, 12.1731
11466, 60034, 4870.758, 12.1729
11467, 62883, 4870.697, 12.1728
11468, 65634, 4870.636, 12.1726
11469, 67700, 4870.575, 12.1725
11470, 68861, 4870.514, 12.1723
11471, 69444, 4870.453, 12.1722
11472, 69405, 4870.391, 12.1720
11473, 67987, 4870.330, 12.1719
11474, 64976, 4870.269, 12.1717
11475, 61539, 4870.208, 12.1716
11476, 59027, 4870.147, 12.1714
11477, 57638, 4870.086, 12.1713
11478, 57037, 4870.025, 12.1711
11479, 57528, 4869.963, 12.1710
11480, 59395, 4869.902, 12.1708
11481, 61629, 4869.841, 12.1706
11482, 62608, 4869.780, 12.1705
11483, 61924, 4869.719, 12.1703
11484, 60551, 4869.658, 12.1702
11485, 59338, 4869.597, 12.1700
11486, 58398, 4869.536, 12.1699
11487, 57799, 4869.474, 12.1697
11488, 57815, 4869.413, 12.1696
11489, 58374, 4869.352, 12.1694
11490, 59100, 4869.291, 12.1693
11491, 59885, 4869.230, 12.1691
11492, 60601, 4869.169, 12.1690
11493, 60467, 4869.108, 12.1688
11494, 58750, 4869.046, 12.1687
11495, 56176, 4868.985, 12.1685
11496, 54526, 4868.924, 12.1684
11497, 54614, 4868.863, 12.1682
11498, 55474, 4868.802, 12.1681
11499, 55773, 4868.741, 12.1679
11500, 55128, 4868.680, 12.1677
11501, 53891, 4868.619, 12.1676
11502, 52560, 4868.557, 12.1674
11503, 51760, 4868.496, 12.1673
11504, 51934, 4868.435, 12.1671
11505, 52603, 4868.374, 12.1670
11506, 52678, 4868.313, 12.1668
11507, 51914, 4868.252, 12.1667
11508, 51322, 4868.191, 12.1665
11509, 51708, 4868.129, 12.1664
11510, 52581, 4868.068, 12.1662
11511, 53074, 4868.007, 12.1661
11512, 53236, 4867.946, 12.1659
11513, 53665, 4867.885, 12.1658
11514, 54428, 4867.824, 12.1656
11515, 55118, 4867.763, 12.1655
11516, 55634, 4867.702, 12.1653
11517, 56162, 4867.640, 12.1651
11518, 56599, 4867.579, 12.1650
11519, 56785, 4867.518, 12.1648
11520, 57224, 4867.457, 12.1647
11521, 58789, 4867.396, 12.1645
11522, 61539, 4867.335, 12.1644
11523, 64322, 4867.274, 12.1642
11524, 65827, 4867.212, 12.1641
11525, 65684, 4867.151, 12.1639
11526, 64417, 4867.090, 12.1638
11527, 62699, 4867.029, 12.1636
11528, 61010, 4866.968, 12.1635
11529, 59762, 4866.907, 12.1633
11530, 59237, 4866.846, 12.1632
11531, 59232, 4866.785, 12.1630
11532, 59077, 4866.723, 12.1629
11533, 58275, 4866.662, 12.1627
11534, 57179, 4866.601, 12.1626
11535, 56782, 4866.540, 12.1624
11536, 57754, 4866.479, 12.1622
11537, 59711, 4866.418, 12.1621
11538, 61581, 4866.357, 12.1619
11539, 62576, 4866.295, 12.1618
11540, 62754, 4866.234, 12.1616
11541, 62681, 4866.173, 12.1615
11542, 62702, 4866.112, 12.1613
11543, 62619, 4866.051, 12.1612
11544, 62059, 4865.990, 12.1610
11545, 61121, 4865.929, 12.1609
11546, 60504, 4865.868, 12.1607
11547, 60881, 4865.806, 12.1606
11548, 62196, 4865.745, 12.1604
11549, 63704, 4865.684, 12.1603
11550, 64651, 4865.623, 12.1601
11551, 64746, 4865.562, 12.1600
11552, 64180, 4865.501, 12.1598
11553, 63573, 4865.440, 12.1596
11554, 63816, 4865.378, 12.1595
11555, 65367, 4865.317, 12.1593
11556, 67562, 4865.256, 12.1592
11557, 69167, 4865.195, 12.1590
11558, 69820, 4865.134, 12.1589
11559, 70298, 4865.073, 12.1587
11560, 70988, 4865.012, 12.1586
11561, 70838, 4864.951, 12.1584
11562, 68672, 4864.889, 12.1583
11563, 65110, 4864.828, 12.1581
11564, 62123, 4864.767, 12.1580
11565, 60736, 4864.706, 12.1578
11566, 60092, 4864.645, 12.1577
11567, 59083, 4864.584, 12.1575
11568, 58063, 4864.523, 12.1574
11569, 58315, 4864.461, 12.1572
11570, 60277, 4864.400, 12.1571
11571, 62881, 4864.339, 12.1569
11572, 64561, 4864.278, 12.1567
11573, 64488, 4864.217, 12.1566
11574, 62868, 4864.156, 12.1564
11575, 60488, 4864.095, 12.1563
11576, 58233, 4864.034, 12.1561
11577, 56836, 4863.972, 12.1560
11578, 56611, 4863.911, 12.1558
11579, 57067, 4863.850, 12.1557
11580, 57008, 4863.789, 12.1555
11581, 55610, 4863.728, 12.1554
11582, 53706, 4863.667, 12.1552
11583, 53494, 4863.606, 12.1551
11584, 56362, 4863.544, 12.1549
11585, 61087, 4863.483, 12.1548
11586, 64705, 4863.422, 12.1546
11587, 65216, 4863.361, 12.1545
11588, 63150, 4863.300, 12.1543
11589, 60510, 4863.239, 12.1541
11590, 58811, 4863.178, 12.1540
11591, 58321, 4863.117, 12.1538
11592, 58583, 4863.055, 12.1537
11593, 59046, 4862.994, 12.1535
11594, 59293, 4862.933, 12.1534
11595, 59232, 4862.872, 12.1532
11596, 59293, 4862.811, 12.1531
11597, 60192, 4862.750, 12.1529
11598, 62279, 4862.689, 12.1528
11599, 65007, 4862.627, 12.1526
11600, 67154, 4862.566, 12.1525
11601, 67670, 4862.505, 12.1523
11602, 66496, 4862.444, 12.1522
11603, 64583, 4862.383, 12.1520
11604, 63033, 4862.322, 12.1519
11605, 62161, 4862.261, 12.1517
11606, 61508, 4862.200, 12.1515
11607, 60725, 4862.138, 12.1514
11608, 60213, 4862.077, 12.1512
11609, 60688, 4862.016, 12.1511
11610, 62285, 4861.955, 12.1509
11611, 64449, 4861.894, 12.1508
11612, 66610, 4861.833, 12.1506
11613, 68514, 4861.772, 12.1505
11614, 69767, 4861.710, 12.1503
11615, 69607, 4861.649, 12.1502
11616, 67760, 4861.588, 12.1500
11617, 65220, 4861.527, 12.1499
11618, 63454, 4861.466, 12.1497
11619, 62739, 4861.405, 12.1496
11620, 61987, 4861.344, 12.1494
11621, 60376, 4861.283, 12.1493
11622, 58425, 4861.221, 12.1491
11623, 57027, 4861.160, 12.1490
11624, 56149, 4861.099, 12.1488
11625, 55263, 4861.038, 12.1486
11626, 54514, 4860.977, 12.1485
11627, 54491, 4860.916, 12.1483
11628, 55080, 4860.855, 12.1482
11629, 55524, 4860.793, 12.1480
11630, 55600, 4860.732, 12.1479
11631, 55709, 4860.671, 12.1477
11632, 55682, 4860.610, 12.1476
11633, 54576, 4860.549, 12.1474
11634, 52159, 4860.488, 12.1473
11635, 49745, 4860.427, 12.1471
11636, 48903, 4860.366, 12.1470
11637, 49936, 4860.304, 12.1468
11638, 52162, 4860.243, 12.1467
11639, 54973, 4860.182, 12.1465
11640, 57786, 4860.121, 12.1464
11641, 59579, 4860.060, 12.1462
11642, 59634, 4859.999, 12.1460
11643, 58693, 4859.938, 12.1459
11644, 58437, 4859.877, 12.1457
11645, 59656, 4859.815, 12.1456
11646, 61628, 4859.754, 12.1454
11647, 63377, 4859.693, 12.1453
11648, 64602, 4859.632, 12.1451
11649, 65027, 4859.571, 12.1450
11650, 63810, 4859.510, 12.1448
11651, 60683, 4859.449, 12.1447
11652, 57353, 4859.387, 12.1445
11653, 56561, 4859.326, 12.1444
11654, 59316, 4859.265, 12.1442
11655, 63720, 4859.204, 12.1441
11656, 67101, 4859.143, 12.1439
11657, 68768, 4859.082, 12.1438
11658, 69869, 4859.021, 12.1436
11659, 70883, 4858.960, 12.1435
11660, 70585, 4858.898, 12.1433
11661, 67969, 4858.837, 12.1431
11662, 64200, 4858.776, 12.1430
11663, 61545, 4858.715, 12.1428
11664, 60752, 4858.654, 12.1427
11665, 60482, 4858.593, 12.1425
11666, 59403, 4858.532, 12.1424
11667, 57944, 4858.470, 12.1422
11668, 57665, 4858.409, 12.1421
11669, 59495, 4858.348, 12.1419
11670, 62963, 4858.287, 12.1418
11671, 66781, 4858.226, 12.1416
11672, 69835, 4858.165, 12.1415
11673, 71819, 4858.104, 12.1413
11674, 73083, 4858.043, 12.1412
11675, 73847, 4857.981, 12.1410
11676, 73674, 4857.920, 12.1409
11677, 71979, 4857.859, 12.1407
11678, 68891, 4857.798, 12.1405
11679, 65251, 4857.737, 12.1404
11680, 61861, 4857.676, 12.1402
11681, 59189, 4857.615, 12.1401
11682, 57619, 4857.553, 12.1399
11683, 57351, 4857.492, 12.1398
11684, 58050, 4857.431, 12.1396
11685, 59123, 4857.370, 12.1395
11686, 60353, 4857.309, 12.1393
11687, 61732, 4857.248, 12.1392
11688, 62818, 4857.187, 12.1390
11689, 63075, 4857.126, 12.1389
11690, 62871, 4857.064, 12.1387
11691, 63306, 4857.003, 12.1386
11692, 64811, 4856.942, 12.1384
11693, 66673, 4856.881, 12.1383
11694, 68158, 4856.820, 12.1381
11695, 69309, 4856.759, 12.1380
11696, 70333, 4856.698, 12.1378
11697, 70990, 4856.636, 12.1376
11698, 71036, 4856.575, 12.1375
11699, 70617, 4856.514, 12.1373
11700, 69894, 4856.453, 12.1372
11701, 68897, 4856.392, 12.1370
11702, 68037, 4856.331, 12.1369
11703, 67898, 4856.270, 12.1367
11704, 68180, 4856.209, 12.1366
11705, 67784, 4856.147, 12.1364
11706, 66569, 4856.086, 12.1363
11707, 66033, 4856.025, 12.1361
11708, 67348, 4855.964, 12.1360
11709, 69497, 4855.903, 12.1358
11710, 70410, 4855.842, 12.1357
11711, 69484, 4855.781, 12.1355
11712, 68013, 4855.719, 12.1354
11713, 67411, 4855.658, 12.1352
11714, 67847, 4855.597, 12.1350
11715, 68433, 4855.536, 12.1349
11716, 68026, 4855.475, 12.1347
11717, 66072, 4855.414, 12.1346
11718, 63309, 4855.353, 12.1344
11719, 61435, 4855.292, 12.1343
11720, 61468, 4855.230, 12.1341
11721, 62636, 4855.169, 12.1340
11722, 63399, 4855.108, 12.1338
11723, 63235, 4855.047, 12.1337
11724, 62907, 4854.986, 12.1335
11725, 63344, 4854.925, 12.1334
11726, 64884, 4854.864, 12.1332
11727, 67214, 4854.802, 12.1331
11728, 69340, 4854.741, 12.1329
11729, 70052, 4854.680, 12.1328
11730, 69197, 4854.619, 12.1326
11731, 68143, 4854.558, 12.1325
11732, 68149, 4854.497, 12.1323
11733, 68654, 4854.436, 12.1321
11734, 68132, 4854.375, 12.1320
11735, 66433, 4854.313, 12.1318
11736, 65143, 4854.252, 12.1317
11737, 65458, 4854.191, 12.1315
11738, 66664, 4854.130, 12.1314
11739, 67084, 4854.069, 12.1312
11740, 65976, 4854.008, 12.1311
11741, 64195, 4853.947, 12.1309
11742, 63279, 4853.885, 12.1308
11743, 63952, 4853.824, 12.1306
11744, 65264, 4853.763, 12.1305
11745, 65358, 4853.702, 12.1303
11746, 63455, 4853.641, 12.1302
11747, 60784, 4853.580, 12.1300
11748, 59160, 4853.519, 12.1299
11749, 59005, 4853.458, 12.1297
11750, 59387, 4853.396, 12.1295
11751, 59519, 4853.335, 12.1294
11752, 59375, 4853.274, 12.1292
11753, 59092, 4853.213, 12.1291
11754, 58733, 4853.152, 12.1289
11755, 58527, 4853.091, 12.1288
11756, 58492, 4853.030, 12.1286
11757, 57920, 4852.968, 12.1285
11758, 56214, 4852.907, 12.1283
11759, 54226, 4852.846, 12.1282
11760, 53667, 4852.785, 12.1280
11761, 54939, 4852.724, 12.1279
11762, 56538, 4852.663, 12.1277
11763, 57002, 4852.602, 12.1276
11764, 56505, 4852.541, 12.1274
11765, 55987, 4852.479, 12.1273
11766, 55607, 4852.418, 12.1271
11767, 54988, 4852.357, 12.1270
11768, 54410, 4852.296, 12.1268
11769, 54750, 4852.235, 12.1266
11770, 56186, 4852.174, 12.1265
11771, 57711, 4852.113, 12.1263
11772, 58271, 4852.051, 12.1262
11773, 57991, 4851.990, 12.1260
11774, 57905, 4851.929, 12.1259
11775, 58531, 4851.868, 12.1257
11776, 59162, 4851.807, 12.1256
11777, 58906, 4851.746, 12.1254
11778, 58152, 4851.685, 12.1253
11779, 58308, 4851.624, 12.1251
11780, 59974, 4851.562, 12.1250
11781, 62152, 4851.501, 12.1248
11782, 63757, 4851.440, 12.1247
11783, 65153, 4851.379, 12.1245
11784, 67248, 4851.318, 12.1244
11785, 69518, 4851.257, 12.1242
11786, 70180, 4851.196, 12.1240
11787, 68541, 4851.134, 12.1239
11788, 66167, 4851.073, 12.1237
11789, 65220, 4851.012, 12.1236
11790, 66300, 4850.951, 12.1234
11791, 68389, 4850.890, 12.1233
11792, 70393, 4850.829, 12.1231
11793, 71971, 4850.768, 12.1230
11794, 72979, 4850.707, 12.1228
11795, 72933, 4850.645, 12.1227
11796, 71525, 4850.584, 12.1225
11797, 69539, 4850.523, 12.1224
11798, 68610, 4850.462, 12.1222
11799, 69648, 4850.401, 12.1221
11800, 71708, 4850.340, 12.1219
11801, 72972, 4850.279, 12.1218
11802, 72747, 4850.217, 12.1216
11803, 71835, 4850.156, 12.1215
11804, 70907, 4850.095, 12.1213
11805, 69488, 4850.034, 12.1211
11806, 67050, 4849.973, 12.1210
11807, 64282, 4849.912, 12.1208
11808, 62466, 4849.851, 12.1207
11809, 62101, 4849.790, 12.1205
11810, 62836, 4849.728, 12.1204
11811, 64200, 4849.667, 12.1202
11812, 65682, 4849.606, 12.1201
11813, 66620, 4849.545, 12.1199
11814, 66915, 4849.484, 12.1198
11815, 67454, 4849.423, 12.1196
11816, 68939, 4849.362, 12.1195
11817, 70666, 4849.301, 12.1193
11818, 71385, 4849.239, 12.1192
11819, 70911, 4849.178, 12.1190
11820, 69948, 4849.117, 12.1189
11821, 68796, 4849.056, 12.1187
11822, 67476, 4848.995, 12.1185
11823, 66669, 4848.934, 12.1184
11824, 66965, 4848.873, 12.1182
11825, 67244, 4848.811, 12.1181
11826, 65522, 4848.750, 12.1179
11827, 61753, 4848.689, 12.1178
11828, 58326, 4848.628, 12.1176
11829, 57279, 4848.567, 12.1175
11830, 58299, 4848.506, 12.1173
11831, 59953, 4848.445, 12.1172
11832, 61421, 4848.384, 12.1170
11833, 62202, 4848.322, 12.1169
11834, 61474, 4848.261, 12.1167
11835, 59039, 4848.200, 12.1166
11836, 56166, 4848.139, 12.1164
11837, 54372, 4848.078, 12.1163
11838, 53882, 4848.017, 12.1161
11839, 54053, 4847.956, 12.1160
11840, 54647, 4847.894, 12.1158
11841, 55728, 4847.833, 12.1156
11842, 56921, 4847.772, 12.1155
11843, 57884, 4847.711, 12.1153
11844, 59194, 4847.650, 12.1152
11845, 61745, 4847.589, 12.1150
11846, 65315, 4847.528, 12.1149
11847, 68568, 4847.467, 12.1147
11848, 70325, 4847.405, 12.1146
11849, 70216, 4847.344, 12.1144
11850, 68341, 4847.283, 12.1143
11851, 65254, 4847.222, 12.1141
11852, 62269, 4847.161, 12.1140
11853, 60875, 4847.100, 12.1138
11854, 61426, 4847.039, 12.1137
11855, 62897, 4846.977, 12.1135
11856, 64141, 4846.916, 12.1134
11857, 64980, 4846.855, 12.1132
11858, 65887, 4846.794, 12.1130
11859, 67017, 4846.733, 12.1129
11860, 67920, 4846.672, 12.1127
11861, 68071, 4846.611, 12.1126
11862, 67471, 4846.550, 12.1124
11863, 66639, 4846.488, 12.1123
11864, 66021, 4846.427, 12.1121
11865, 65546, 4846.366, 12.1120
11866, 64957, 4846.305, 12.1118
11867, 64470, 4846.244, 12.1117
11868, 64684, 4846.183, 12.1115
11869, 65725, 4846.122, 12.1114
11870, 66941, 4846.060, 12.1112
11871, 67715, 4845.999, 12.1111
11872, 68171, 4845.938, 12.1109
11873, 68650, 4845.877, 12.1108
11874, 68880, 4845.816, 12.1106
11875, 68321, 4845.755, 12.1105
11876, 67168, 4845.694, 12.1103
11877, 66436, 4845.633, 12.1101
11878, 66966, 4845.571, 12.1100
11879, 68699, 4845.510, 12.1098
11880, 70906, 4845.449, 12.1097
11881, 72778, 4845.388, 12.1095
11882, 73805, 4845.327, 12.1094
11883, 74078, 4845.266, 12.1092
11884, 74229, 4845.205, 12.1091
11885, 74706, 4845.143, 12.1089
11886, 74995, 4845.082, 12.1088
11887, 74049, 4845.021, 12.1086
11888, 71613, 4844.960, 12.1085
11889, 68654, 4844.899, 12.1083
11890, 66246, 4844.838, 12.1082
11891, 64585, 4844.777, 12.1080
11892, 63445, 4844.716, 12.1079
11893, 62980, 4844.654, 12.1077
11894, 63232, 4844.593, 12.1075
11895, 63240, 4844.532, 12.1074
11896, 61787, 4844.471, 12.1072
11897, 59229, 4844.410, 12.1071
11898, 57541, 4844.349, 12.1069
11899, 57964, 4844.288, 12.1068
11900, 59448, 4844.226, 12.1066
11901, 60170, 4844.165, 12.1065
11902, 59939, 4844.104, 12.1063
11903, 60060, 4844.043, 12.1062
11904, 61224, 4843.982, 12.1060
11905, 62750, 4843.921, 12.1059
11906, 63945, 4843.860, 12.1057
11907, 64972, 4843.799, 12.1056
11908, 65986, 4843.737, 12.1054
11909, 66379, 4843.676, 12.1053
11910, 65540, 4843.615, 12.1051
11911, 63636, 4843.554, 12.1050
11912, 61147, 4843.493, 12.1048
11913, 58319, 4843.432, 12.1046
11914, 55716, 4843.371, 12.1045
11915, 54614, 4843.309, 12.1043
11916, 55962, 4843.248, 12.1042
11917, 59226, 4843.187, 12.1040
11918, 62906, 4843.126, 12.1039
11919, 65963, 4843.065, 12.1037
11920, 68200, 4843.004, 12.1036
11921, 69692, 4842.943, 12.1034
11922, 70574, 4842.882, 12.1033
11923, 71214, 4842.820, 12.1031
11924, 71835, 4842.759, 12.1030
11925, 72079, 4842.698, 12.1028
11926, 71476, 4842.637, 12.1027
11927, 70312, 4842.576, 12.1025
11928, 69456, 4842.515, 12.1024
11929, 69411, 4842.454, 12.1022
11930, 69890, 4842.392, 12.1020
11931, 70192, 4842.331, 12.1019
11932, 69729, 4842.270, 12.1017
11933, 68503, 4842.209, 12.1016
11934, 67339, 4842.148, 12.1014
11935, 67161, 4842.087, 12.1013
11936, 67664, 4842.026, 12.1011
11937, 67465, 4841.965, 12.1010
11938, 66140, 4841.903, 12.1008
11939, 65251, 4841.842, 12.1007
11940, 66360, 4841.781, 12.1005
11941, 68813, 4841.720, 12.1004
11942, 70761, 4841.659, 12.1002
11943, 71746, 4841.598, 12.1001
11944, 72659, 4841.537, 12.0999
11945, 73450, 4841.475, 12.0998
11946, 72810, 4841.414, 12.0996
11947, 70392, 4841.353, 12.0995
11948, 67603, 4841.292, 12.0993
11949, 65531, 4841.231, 12.0991
11950, 63708, 4841.170, 12.0990
11951, 61848, 4841.109, 12.0988
11952, 61387, 4841.048, 12.0987
11953, 63801, 4840.986, 12.0985
11954, 68186, 4840.925, 12.0984
11955, 71886, 4840.864, 12.0982
11956, 73255, 4840.803, 12.0981
11957, 72694, 4840.742, 12.0979
11958, 71291, 4840.681, 12.0978
11959, 69613, 4840.620, 12.0976
11960, 67950, 4840.558, 12.0975
11961, 66695, 4840.497, 12.0973
11962, 66023, 4840.436, 12.0972
11963, 65757, 4840.375, 12.0970
11964, 65863, 4840.314, 12.0969
11965, 66599, 4840.253, 12.0967
11966, 67748, 4840.192, 12.0965
11967, 68167, 4840.131, 12.0964
11968, 66785, 4840.069, 12.0962
11969, 64052, 4840.008, 12.0961
11970, 61762, 4839.947, 12.0959
11971, 61105, 4839.886, 12.0958
11972, 61407, 4839.825, 12.0956
11973, 61343, 4839.764, 12.0955
11974, 60940, 4839.703, 12.0953
11975, 61407, 4839.641, 12.0952
11976, 63081, 4839.580, 12.0950
11977, 64685, 4839.519, 12.0949
11978, 65073, 4839.458, 12.0947
11979, 64679, 4839.397, 12.0946
11980, 64528, 4839.336, 12.0944
11981, 64680, 4839.275, 12.0943
11982, 64640, 4839.214, 12.0941
11983, 64617, 4839.152, 12.0940
11984, 65219, 4839.091, 12.0938
11985, 66323, 4839.030, 12.0936
11986, 67406, 4838.969, 12.0935
11987, 68702, 4838.908, 12.0933
11988, 70849, 4838.847, 12.0932
11989, 73491, 4838.786, 12.0930
11990, 75377, 4838.724, 12.0929
11991, 75912, 4838.663, 12.0927
11992, 75577, 4838.602, 12.0926
11993, 74794, 4838.541, 12.0924
11994, 73423, 4838.480, 12.0923
11995, 71477, 4838.419, 12.0921
11996, 69317, 4838.358, 12.0920
11997, 67005, 4838.297, 12.0918
11998, 64406, 4838.235, 12.0917
11999, 61980, 4838.174, 12.0915
12000, 60466, 4838.113, 12.0914
12001, 59689, 4838.052, 12.0912
12002, 58769, 4837.991, 12.0910
12003, 57604, 4837.930, 12.0909
12004, 56897, 4837.869, 12.0907
12005, 56623, 4837.808, 12.0906
12006, 55949, 4837.746, 12.0904
12007, 55126, 4837.685, 12.0903
12008, 55917, 4837.624, 12.0901
12009, 59239, 4837.563, 12.0900
12010, 63608, 4837.502, 12.0898
12011, 66897, 4837.441, 12.0897
12012, 68635, 4837.380, 12.0895
12013, 69569, 4837.318, 12.0894
12014, 69857, 4837.257, 12.0892
12015, 68964, 4837.196, 12.0891
12016, 66847, 4837.135, 12.0889
12017, 64211, 4837.074, 12.0888
12018, 61780, 4837.013, 12.0886
12019, 60021, 4836.952, 12.0885
12020, 59206, 4836.891, 12.0883
12021, 59092, 4836.829, 12.0881
12022, 58947, 4836.768, 12.0880
12023, 58483, 4836.707, 12.0878
12024, 58357, 4836.646, 12.0877
12025, 59200, 4836.585, 12.0875
12026, 60657, 4836.524, 12.0874
12027, 61976, 4836.463, 12.0872
12028, 63061, 4836.401, 12.0871
12029, 64211, 4836.340, 12.0869
12030, 65236, 4836.279, 12.0868
12031, 65582, 4836.218, 12.0866
12032, 65148, 4836.157, 12.0865
12033, 64448, 4836.096, 12.0863
12034, 64093, 4836.035, 12.0862
12035, 64422, 4835.974, 12.0860
12036, 65322, 4835.912, 12.0859
12037, 66107, 4835.851, 12.0857
12038, 66088, 4835.790, 12.0855
12039, 65575, 4835.729, 12.0854
12040, 65724, 4835.668, 12.0852
12041, 67005, 4835.607, 12.0851
12042, 68552, 4835.546, 12.0849
12043, 69456, 4835.484, 12.0848
12044, 69927, 4835.423, 12.0846
12045, 70431, 4835.362, 12.0845
12046, 70483, 4835.301, 12.0843
12047, 69373, 4835.240, 12.0842
12048, 67689, 4835.179, 12.0840
12049, 66975, 4835.118, 12.0839
12050, 67844, 4835.057, 12.0837
12051, 69195, 4834.995, 12.0836
12052, 69476, 4834.934, 12.0834
12053, 68251, 4834.873, 12.0833
12054, 66520, 4834.812, 12.0831
12055, 65663, 4834.751, 12.0830
12056, 65968, 4834.690, 12.0828
12057, 66113, 4834.629, 12.0826
12058, 64524, 4834.567, 12.0825
12059, 61442, 4834.506, 12.0823
12060, 59005, 4834.445, 12.0822
12061, 58986, 4834.384, 12.0820
12062, 61045, 4834.323, 12.0819
12063, 63577, 4834.262, 12.0817
12064, 65461, 4834.201, 12.0816
12065, 66363, 4834.140, 12.0814
12066, 66186, 4834.078, 12.0813
12067, 65220, 4834.017, 12.0811
12068, 64334, 4833.956, 12.0810
12069, 64064, 4833.895, 12.0808
12070, 63828, 4833.834, 12.0807
12071, 62909, 4833.773, 12.0805
12072, 61890, 4833.712, 12.0804
12073, 62128, 4833.650, 12.0802
12074, 63967, 4833.589, 12.0800
12075, 66298, 4833.528, 12.0799
12076, 67869, 4833.467, 12.0797
12077, 68282, 4833.406, 12.0796
12078, 67741, 4833.345, 12.0794
12079, 66578, 4833.284, 12.0793
12080, 65240, 4833.223, 12.0791
12081, 64212, 4833.161, 12.0790
12082, 63790, 4833.100, 12.0788
12083, 64094, 4833.039, 12.0787
12084, 65065, 4832.978, 12.0785
12085, 66196, 4832.917, 12.0784
12086, 66684, 4832.856, 12.0782
12087, 66385, 4832.795, 12.0781
12088, 66257, 4832.733, 12.0779
12089, 67251, 4832.672, 12.0778
12090, 69026, 4832.611, 12.0776
12091, 70356, 4832.550, 12.0775
12092, 70570, 4832.489, 12.0773
12093, 69950, 4832.428, 12.0771
12094, 68948, 4832.367, 12.0770
12095, 67752, 4832.306, 12.0768
12096, 66581, 4832.244, 12.0767
12097, 65662, 4832.183, 12.0765
12098, 64782, 4832.122, 12.0764
12099, 63442, 4832.061, 12.0762
12100, 61569, 4832.000, 12.0761
12101, 59690, 4831.939, 12.0759
12102, 58297, 4831.878, 12.0758
12103, 57304, 4831.816, 12.0756
12104, 56176, 4831.755, 12.0755
12105, 54435, 4831.694, 12.0753
12106, 52217, 4831.633, 12.0752
12107, 50532, 4831.572, 12.0750
12108, 50685, 4831.511, 12.0749
12109, 53013, 4831.450, 12.0747
12110, 56286, 4831.389, 12.0745
12111, 58631, 4831.327, 12.0744
12112, 59009, 4831.266, 12.0742
12113, 57839, 4831.205, 12.0741
12114, 56544, 4831.144, 12.0739
12115, 56584, 4831.083, 12.0738
12116, 58287, 4831.022, 12.0736
12117, 60413, 4830.961, 12.0735
12118, 61470, 4830.899, 12.0733
12119, 61634, 4830.838, 12.0732
12120, 62510, 4830.777, 12.0730
12121, 64525, 4830.716, 12.0729
12122, 65711, 4830.655, 12.0727
12123, 64178, 4830.594, 12.0726
12124, 60995, 4830.533, 12.0724
12125, 59296, 4830.472, 12.0723
12126, 60796, 4830.410, 12.0721
12127, 64357, 4830.349, 12.0720
12128, 67855, 4830.288, 12.0718
12129, 70285, 4830.227, 12.0716
12130, 71847, 4830.166, 12.0715
12131, 73066, 4830.105, 12.0713
12132, 74308, 4830.044, 12.0712
12133, 75570, 4829.982, 12.0710
12134, 76398, 4829.921, 12.0709
12135, 76319, 4829.860, 12.0707
12136, 75465, 4829.799, 12.0706
12137, 74354, 4829.738, 12.0704
12138, 73123, 4829.677, 12.0703
12139, 71441, 4829.616, 12.0701
12140, 69171, 4829.555, 12.0700
12141, 66701, 4829.493, 12.0698
12142, 64650, 4829.432, 12.0697
12143, 63555, 4829.371, 12.0695
12144, 63646, 4829.310, 12.0694
12145, 64481, 4829.249, 12.0692
12146, 65001, 4829.188, 12.0690
12147, 64493, 4829.127, 12.0689
12148, 63453, 4829.065, 12.0687
12149, 63055, 4829.004, 12.0686
12150, 63868, 4828.943, 12.0684
12151, 65335, 4828.882, 12.0683
12152, 66317, 4828.821, 12.0681
12153, 65878, 4828.760, 12.0680
12154, 64061, 4828.699, 12.0678
12155, 62293, 4828.638, 12.0677
12156, 62468, 4828.576, 12.0675
12157, 64948, 4828.515, 12.0674
12158, 67877, 4828.454, 12.0672
12159, 69059, 4828.393, 12.0671
12160, 68057, 4828.332, 12.0669
12161, 65810, 4828.271, 12.0668
12162, 62930, 4828.210, 12.0666
12163, 59622, 4828.148, 12.0664
12164, 56803, 4828.087, 12.0663
12165, 55894, 4828.026, 12.0661
12166, 57328, 4827.965, 12.0660
12167, 60242, 4827.904, 12.0658
12168, 63642, 4827.843, 12.0657
12169, 66873, 4827.782, 12.0655
12170, 69090, 4827.721, 12.0654
12171, 69539, 4827.659, 12.0652
12172, 68664, 4827.598, 12.0651
12173, 67805, 4827.537, 12.0649
12174, 67437, 4827.476, 12.0648
12175, 66745, 4827.415, 12.0646
12176, 65309, 4827.354, 12.0645
12177, 64080, 4827.293, 12.0643
12178, 63967, 4827.231, 12.0642
12179, 64409, 4827.170, 12.0640
12180, 64249, 4827.109, 12.0639
12181, 63429, 4827.048, 12.0637
12182, 62938, 4826.987, 12.0635
12183, 63368, 4826.926, 12.0634
12184, 64298, 4826.865, 12.0632
12185, 65001, 4826.804, 12.0631
12186, 65203, 4826.742, 12.0629
12187, 65091, 4826.681, 12.0628
12188, 64986, 4826.620, 12.0626
12189, 65064, 4826.559, 12.0625
12190, 65292, 4826.498, 12.0623
12191, 65594, 4826.437, 12.0622
12192, 66007, 4826.376, 12.0620
12193, 66475, 4826.315, 12.0619
12194, 66645, 4826.253, 12.0617
12195, 66331, 4826.192, 12.0616
12196, 66092, 4826.131, 12.0614
12197, 66766, 4826.070, 12.0613
12198, 68240, 4826.009, 12.0611
12199, 69204, 4825.948, 12.0609
12200, 68473, 4825.887, 12.0608
12201, 66153, 4825.825, 12.0606
12202, 63260, 4825.764, 12.0605
12203, 60604, 4825.703, 12.0603
12204, 58474, 4825.642, 12.0602
12205, 57114, 4825.581, 12.0600
12206, 56864, 4825.520, 12.0599
12207, 57689, 4825.459, 12.0597
12208, 58815, 4825.398, 12.0596
12209, 59129, 4825.336, 12.0594
12210, 58121, 4825.275, 12.0593
12211, 56416, 4825.214, 12.0591
12212, 55209, 4825.153, 12.0590
12213, 55001, 4825.092, 12.0588
12214, 55117, 4825.031, 12.0587
12215, 54631, 4824.970, 12.0585
12216, 53482, 4824.908, 12.0584
12217, 52349, 4824.847, 12.0582
12218, 51721, 4824.786, 12.0580
12219, 51610, 4824.725, 12.0579
12220, 51980, 4824.664, 12.0577
12221, 52815, 4824.603, 12.0576
12222, 53817, 4824.542, 12.0574
12223, 54712, 4824.481, 12.0573
12224, 55911, 4824.419, 12.0571
12225, 58124, 4824.358, 12.0570
12226, 61045, 4824.297, 12.0568
12227, 63160, 4824.236, 12.0567
12228, 63394, 4824.175, 12.0565
12229, 62430, 4824.114, 12.0564
12230, 61725, 4824.053, 12.0562
12231, 61595, 4823.991, 12.0561
12232, 61149, 4823.930, 12.0559
12233, 60114, 4823.869, 12.0558
12234, 59726, 4823.808, 12.0556
12235, 61151, 4823.747, 12.0554
12236, 63548, 4823.686, 12.0553
12237, 64642, 4823.625, 12.0551
12238, 63364, 4823.564, 12.0550
12239, 61143, 4823.502, 12.0548
12240, 60118, 4823.441, 12.0547
12241, 60706, 4823.380, 12.0545
12242, 61687, 4823.319, 12.0544
12243, 62313, 4823.258, 12.0542
12244, 63219, 4823.197, 12.0541
12245, 65056, 4823.136, 12.0539
12246, 67185, 4823.074, 12.0538
12247, 68316, 4823.013, 12.0536
12248, 67889, 4822.952, 12.0535
12249, 66309, 4822.891, 12.0533
12250, 64260, 4822.830, 12.0532
12251, 62294, 4822.769, 12.0530
12252, 60806, 4822.708, 12.0529
12253, 59918, 4822.647, 12.0527
12254, 59484, 4822.585, 12.0525
12255, 59370, 4822.524, 12.0524
12256, 59367, 4822.463, 12.0522
12257, 58793, 4822.402, 12.0521
12258, 56973, 4822.341, 12.0519
12259, 54540, 4822.280, 12.0518
12260, 53393, 4822.219, 12.0516
12261, 54658, 4822.157, 12.0515
12262, 57245, 4822.096, 12.0513
12263, 59212, 4822.035, 12.0512
12264, 59961, 4821.974, 12.0510
12265, 60177, 4821.913, 12.0509
12266, 60157, 4821.852, 12.0507
12267, 59495, 4821.791, 12.0506
12268, 58341, 4821.730, 12.0504
12269, 57774, 4821.668, 12.0503
12270, 58573, 4821.607, 12.0501
12271, 60381, 4821.546, 12.0499
12272, 62311, 4821.485, 12.0498
12273, 63764, 4821.424, 12.0496
12274, 64473, 4821.363, 12.0495
12275, 64409, 4821.302, 12.0493
12276, 63939, 4821.240, 12.0492
12277, 63667, 4821.179, 12.0490
12278, 63923, 4821.118, 12.0489
12279, 64657, 4821.057, 12.0487
12280, 65767, 4820.996, 12.0486
12281, 67128, 4820.935, 12.0484
12282, 68329, 4820.874, 12.0483
12283, 68857, 4820.813, 12.0481
12284, 68641, 4820.751, 12.0480
12285, 68212, 4820.690, 12.0478
12286, 68334, 4820.629, 12.0477
12287, 69564, 4820.568, 12.0475
12288, 71765, 4820.507, 12.0474
12289, 73848, 4820.446, 12.0472
12290, 74500, 4820.385, 12.0470
12291, 73694, 4820.323, 12.0469
12292, 72908, 4820.262, 12.0467
12293, 73280, 4820.201, 12.0466
12294, 74139, 4820.140, 12.0464
12295, 74160, 4820.079, 12.0463
12296, 73329, 4820.018, 12.0461
12297, 72643, 4819.957, 12.0460
12298, 72293, 4819.896, 12.0458
12299, 71529, 4819.834, 12.0457
12300, 70283, 4819.773, 12.0455
12301, 69500, 4819.712, 12.0454
12302, 69598, 4819.651, 12.0452
12303, 69844, 4819.590, 12.0451
12304, 69792, 4819.529, 12.0449
12305, 70237, 4819.468, 12.0448
12306, 71970, 4819.406, 12.0446
12307, 74389, 4819.345, 12.0444
12308, 76124, 4819.284, 12.0443
12309, 76622, 4819.223, 12.0441
12310, 76325, 4819.162, 12.0440
12311, 75611, 4819.101, 12.0438
12312, 74251, 4819.040, 12.0437
12313, 72016, 4818.979, 12.0435
12314, 69309, 4818.917, 12.0434
12315, 66891, 4818.856, 12.0432
12316, 65036, 4818.795, 12.0431
12317, 63219, 4818.734, 12.0429
12318, 60971, 4818.673, 12.0428
12319, 58896, 4818.612, 12.0426
12320, 58289, 4818.551, 12.0425
12321, 59572, 4818.489, 12.0423
12322, 61674, 4818.428, 12.0422
12323, 63313, 4818.367, 12.0420
12324, 64161, 4818.306, 12.0419
12325, 64255, 4818.245, 12.0417
12326, 63144, 4818.184, 12.0415
12327, 60727, 4818.123, 12.0414
12328, 58371, 4818.062, 12.0412
12329, 57871, 4818.000, 12.0411
12330, 59348, 4817.939, 12.0409
12331, 61309, 4817.878, 12.0408
12332, 62723, 4817.817, 12.0406
12333, 63963, 4817.756, 12.0405
12334, 65533, 4817.695, 12.0403
12335, 67079, 4817.634, 12.0402
12336, 68091, 4817.572, 12.0400
12337, 68746, 4817.511, 12.0399
12338, 69503, 4817.450, 12.0397
12339, 70342, 4817.389, 12.0396
12340, 70707, 4817.328, 12.0394
12341, 69922, 4817.267, 12.0393
12342, 67732, 4817.206, 12.0391
12343, 64931, 4817.145, 12.0389
12344, 63200, 4817.083, 12.0388
12345, 63579, 4817.022, 12.0386
12346, 65234, 4816.961, 12.0385
12347, 66512, 4816.900, 12.0383
12348, 66963, 4816.839, 12.0382
12349, 67360, 4816.778, 12.0380
12350, 67909, 4816.717, 12.0379
12351, 67730, 4816.655, 12.0377
12352, 66339, 4816.594, 12.0376
12353, 64496, 4816.533, 12.0374
12354, 63174, 4816.472, 12.0373
12355, 62625, 4816.411, 12.0371
12356, 62769, 4816.350, 12.0370
12357, 63613, 4816.289, 12.0368
12358, 64855, 4816.228, 12.0367
12359, 65893, 4816.166, 12.0365
12360, 66531, 4816.105, 12.0364
12361, 66943, 4816.044, 12.0362
12362, 66836, 4815.983, 12.0360
12363, 65650, 4815.922, 12.0359
12364, 63875, 4815.861, 12.0357
12365, 63080, 4815.800, 12.0356
12366, 64135, 4815.739, 12.0354
12367, 66217, 4815.677, 12.0353
12368, 67963, 4815.616, 12.0351
12369, 68720, 4815.555, 12.0350
12370, 68340, 4815.494, 12.0348
12371, 66915, 4815.433, 12.0347
12372, 65328, 4815.372, 12.0345
12373, 65041, 4815.311, 12.0344
12374, 66430, 4815.249, 12.0342
12375, 68096, 4815.188, 12.0341
12376, 68520, 4815.127, 12.0339
12377, 67697, 4815.066, 12.0338
12378, 66461, 4815.005, 12.0336
12379, 64999, 4814.944, 12.0334
12380, 63021, 4814.883, 12.0333
12381, 60902, 4814.822, 12.0331
12382, 59638, 4814.760, 12.0330
12383, 59746, 4814.699, 12.0328
12384, 60741, 4814.638, 12.0327
12385, 61535, 4814.577, 12.0325
12386, 61098, 4814.516, 12.0324
12387, 59175, 4814.455, 12.0322
12388, 56802, 4814.394, 12.0321
12389, 55669, 4814.332, 12.0319
12390, 56579, 4814.271, 12.0318
12391, 58851, 4814.210, 12.0316
12392, 61420, 4814.149, 12.0315
12393, 63862, 4814.088, 12.0313
12394, 65990, 4814.027, 12.0312
12395, 67281, 4813.966, 12.0310
12396, 67429, 4813.905, 12.0309
12397, 67033, 4813.843, 12.0307
12398, 67051, 4813.782, 12.0305
12399, 67764, 4813.721, 12.0304
12400, 68602, 4813.660, 12.0302
12401, 68774, 4813.599, 12.0301
12402, 67878, 4813.538, 12.0299
12403, 66320, 4813.477, 12.0298
12404, 65268, 4813.415, 12.0296
12405, 65662, 4813.354, 12.0295
12406, 67085, 4813.293, 12.0293
12407, 68153, 4813.232, 12.0292
12408, 68051, 4813.171, 12.0290
12409, 67042, 4813.110, 12.0289
12410, 65597, 4813.049, 12.0287
12411, 64095, 4812.988, 12.0286
12412, 63462, 4812.926, 12.0284
12413, 64708, 4812.865, 12.0283
12414, 67270, 4812.804, 12.0281
12415, 69129, 4812.743, 12.0279
12416, 69337, 4812.682, 12.0278
12417, 69299, 4812.621, 12.0276
12418, 70599, 4812.560, 12.0275
12419, 72687, 4812.498, 12.0273
12420, 73845, 4812.437, 12.0272
12421, 73573, 4812.376, 12.0270
12422, 72721, 4812.315, 12.0269
12423, 71851, 4812.254, 12.0267
12424, 70777, 4812.193, 12.0266
12425, 69411, 4812.132, 12.0264
12426, 68018, 4812.071, 12.0263
12427, 66796, 4812.009, 12.0261
12428, 66009, 4811.948, 12.0260
12429, 66222, 4811.887, 12.0258
12430, 67581, 4811.826, 12.0257
12431, 69154, 4811.765, 12.0255
12432, 69755, 4811.704, 12.0254
12433, 69166, 4811.643, 12.0252
12434, 68021, 4811.581, 12.0250
12435, 67018, 4811.520, 12.0249
12436, 66925, 4811.459, 12.0247
12437, 68566, 4811.398, 12.0246
12438, 71711, 4811.337, 12.0244
12439, 74602, 4811.276, 12.0243
12440, 75727, 4811.215, 12.0241
12441, 75656, 4811.154, 12.0240
12442, 75922, 4811.092, 12.0238
12443, 76457, 4811.031, 12.0237
12444, 75640, 4810.970, 12.0235
12445, 72858, 4810.909, 12.0234
12446, 69617, 4810.848, 12.0232
12447, 67649, 4810.787, 12.0231
12448, 67061, 4810.726, 12.0229
12449, 66913, 4810.664, 12.0228
12450, 66845, 4810.603, 12.0226
12451, 67438, 4810.542, 12.0224
12452, 69218, 4810.481, 12.0223
12453, 71734, 4810.420, 12.0221
12454, 73642, 4810.359, 12.0220
12455, 73789, 4810.298, 12.0218
12456, 72385, 4810.237, 12.0217
12457, 70830, 4810.175, 12.0215
12458, 70147, 4810.114, 12.0214
12459, 69986, 4810.053, 12.0212
12460, 69618, 4809.992, 12.0211
12461, 69313, 4809.931, 12.0209
12462, 69940, 4809.870, 12.0208
12463, 71544, 4809.809, 12.0206
12464, 73171, 4809.747, 12.0205
12465, 73937, 4809.686, 12.0203
12466, 73551, 4809.625, 12.0202
12467, 71995, 4809.564, 12.0200
12468, 69598, 4809.503, 12.0199
12469, 67292, 4809.442, 12.0197
12470, 66003, 4809.381, 12.0195
12471, 65694, 4809.320, 12.0194
12472, 65721, 4809.258, 12.0192
12473, 66028, 4809.197, 12.0191
12474, 67181, 4809.136, 12.0189
12475, 69188, 4809.075, 12.0188
12476, 71173, 4809.014, 12.0186
12477, 72386, 4808.953, 12.0185
12478, 72844, 4808.892, 12.0183
12479, 72842, 4808.830, 12.0182
12480, 72554, 4808.769, 12.0180
12481, 72320, 4808.708, 12.0179
12482, 72581, 4808.647, 12.0177
12483, 73147, 4808.586, 12.0176
12484, 73103, 4808.525, 12.0174
12485, 71852, 4808.464, 12.0173
12486, 69856, 4808.403, 12.0171
12487, 68043, 4808.341, 12.0169
12488, 66813, 4808.280, 12.0168
12489, 65887, 4808.219, 12.0166
12490, 64969, 4808.158, 12.0165
12491, 64280, 4808.097, 12.0163
12492, 64442, 4808.036, 12.0162
12493, 65726, 4807.975, 12.0160
12494, 67357, 4807.913, 12.0159
12495, 67897, 4807.852, 12.0157
12496, 66696, 4807.791, 12.0156
12497, 64747, 4807.730, 12.0154
12498, 63655, 4807.669, 12.0153
12499, 63980, 4807.608, 12.0151
12500, 65081, 4807.547, 12.0150
12501, 66370, 4807.486, 12.0148
12502, 67999, 4807.424, 12.0147
12503, 70207, 4807.363, 12.0145
12504, 72528, 4807.302, 12.0144
12505, 73927, 4807.241, 12.0142
12506, 73622, 4807.180, 12.0140
12507, 71867, 4807.119, 12.0139
12508, 70083, 4807.058, 12.0137
12509, 69779, 4806.996, 12.0136
12510, 70981, 4806.935, 12.0134
12511, 72138, 4806.874, 12.0133
12512, 72037, 4806.813, 12.0131
12513, 71244, 4806.752, 12.0130
12514, 70956, 4806.691, 12.0128
12515, 71005, 4806.630, 12.0127
12516, 70201, 4806.569, 12.0125
12517, 68403, 4806.507, 12.0124
12518, 66917, 4806.446, 12.0122
12519, 66659, 4806.385, 12.0121
12520, 67044, 4806.324, 12.0119
12521, 67042, 4806.263, 12.0118
12522, 66342, 4806.202, 12.0116
12523, 65051, 4806.141, 12.0114
12524, 63232, 4806.079, 12.0113
12525, 61369, 4806.018, 12.0111
12526, 60467, 4805.957, 12.0110
12527, 60963, 4805.896, 12.0108
12528, 62071, 4805.835, 12.0107
12529, 62811, 4805.774, 12.0105
12530, 63142, 4805.713, 12.0104
12531, 63504, 4805.652, 12.0102
12532, 63847, 4805.590, 12.0101
12533, 64010, 4805.529, 12.0099
12534, 64553, 4805.468, 12.0098
12535, 66188, 4805.407, 12.0096
12536, 68443, 4805.346, 12.0095
12537, 69851, 4805.285, 12.0093
12538, 69698, 4805.224, 12.0092
12539, 68836, 4805.162, 12.0090
12540, 68504, 4805.101, 12.0089
12541, 68932, 4805.040, 12.0087
12542, 69616, 4804.979, 12.0085
12543, 70439, 4804.918, 12.0084
12544, 71767, 4804.857, 12.0082
12545, 73443, 4804.796, 12.0081
12546, 74263, 4804.735, 12.0079
12547, 72906, 4804.673, 12.0078
12548, 69365, 4804.612, 12.0076
12549, 65273, 4804.551, 12.0075
12550, 62724, 4804.490, 12.0073
12551, 62663, 4804.429, 12.0072
12552, 64276, 4804.368, 12.0070
12553, 65839, 4804.307, 12.0069
12554, 66250, 4804.246, 12.0067
12555, 65810, 4804.184, 12.0066
12556, 65523, 4804.123, 12.0064
12557, 65724, 4804.062, 12.0063
12558, 65653, 4804.001, 12.0061
12559, 64527, 4803.940, 12.0059
12560, 62695, 4803.879, 12.0058
12561, 61272, 4803.818, 12.0056
12562, 60788, 4803.756, 12.0055
12563, 60745, 4803.695, 12.0053
12564, 60696, 4803.634, 12.0052
12565, 61092, 4803.573, 12.0050
12566, 62571, 4803.512, 12.0049
12567, 64686, 4803.451, 12.0047
12568, 66052, 4803.390, 12.0046
12569, 65786, 4803.329, 12.0044
12570, 64378, 4803.267, 12.0043
12571, 62986, 4803.206, 12.0041
12572, 62198, 4803.145, 12.0040
12573, 61820, 4803.084, 12.0038
12574, 61630, 4803.023, 12.0037
12575, 61757, 4802.962, 12.0035
12576, 62161, 4802.901, 12.0034
12577, 62160, 4802.839, 12.0032
12578, 61110, 4802.778, 12.0030
12579, 59460, 4802.717, 12.0029
12580, 58506, 4802.656, 12.0027
12581, 58866, 4802.595, 12.0026
12582, 59828, 4802.534, 12.0024
12583, 60566, 4802.473, 12.0023
12584, 61377, 4802.412, 12.0021
12585, 62981, 4802.350, 12.0020
12586, 65212, 4802.289, 12.0018
12587, 67313, 4802.228, 12.0017
12588, 69173, 4802.167, 12.0015
12589, 71101, 4802.106, 12.0014
12590, 72523, 4802.045, 12.0012
12591, 72283, 4801.984, 12.0011
12592, 70495, 4801.922, 12.0009
12593, 68840, 4801.861, 12.0008
12594, 68376, 4801.800, 12.0006
12595, 68088, 4801.739, 12.0004
12596, 66337, 4801.678, 12.0003
12597, 62944, 4801.617, 12.0001
12598, 59137, 4801.556, 12.0000
12599, 56235, 4801.495, 11.9998
12600, 55101, 4801.433, 11.9997
12601, 56066, 4801.372, 11.9995
12602, 58399, 4801.311, 11.9994
12603, 60447, 4801.250, 11.9992
12604, 61230, 4801.189, 11.9991
12605, 61464, 4801.128, 11.9989
12606, 62258, 4801.067, 11.9988
12607, 63486, 4801.005, 11.9986
12608, 64491, 4800.944, 11.9985
12609, 65740, 4800.883, 11.9983
12610, 68310, 4800.822, 11.9982
12611, 71821, 4800.761, 11.9980
12612, 74357, 4800.700, 11.9979
12613, 74748, 4800.639, 11.9977
12614, 73923, 4800.578, 11.9975
12615, 73554, 4800.516, 11.9974
12616, 74205, 4800.455, 11.9972
12617, 75235, 4800.394, 11.9971
12618, 75897, 4800.333, 11.9969
12619, 75984, 4800.272, 11.9968
12620, 75703, 4800.211, 11.9966
12621, 75321, 4800.150, 11.9965
12622, 74892, 4800.088, 11.9963
12623, 74247, 4800.027, 11.9962
12624, 73294, 4799.966, 11.9960
12625, 72181, 4799.905, 11.9959
12626, 71075, 4799.844, 11.9957
12627, 70054, 4799.783, 11.9956
12628, 69377, 4799.722, 11.9954
12629, 69359, 4799.661, 11.9953
12630, 69626, 4799.599, 11.9951
12631, 69104, 4799.538, 11.9949
12632, 67284, 4799.477, 11.9948
12633, 65008, 4799.416, 11.9946
12634, 63344, 4799.355, 11.9945
12635, 62281, 4799.294, 11.9943
12636, 61390, 4799.233, 11.9942
12637, 61116, 4799.171, 11.9940
12638, 62257, 4799.110, 11.9939
12639, 64402, 4799.049, 11.9937
12640, 66139, 4798.988, 11.9936
12641, 66815, 4798.927, 11.9934
12642, 66953, 4798.866, 11.9933
12643, 66929, 4798.805, 11.9931
12644, 66396, 4798.744, 11.9930
12645, 65323, 4798.682, 11.9928
12646, 64532, 4798.621, 11.9927
12647, 64757, 4798.560, 11.9925
12648, 65973, 4798.499, 11.9924
12649, 67933, 4798.438, 11.9922
12650, 70478, 4798.377, 11.9920
12651, 72978, 4798.316, 11.9919
12652, 74365, 4798.254, 11.9917
12653, 74314, 4798.193, 11.9916
12654, 73701, 4798.132, 11.9914
12655, 73431, 4798.071, 11.9913
12656, 73467, 4798.010, 11.9911
12657, 73442, 4797.949, 11.9910
12658, 73453, 4797.888, 11.9908
12659, 73610, 4797.827, 11.9907
12660, 73397, 4797.765, 11.9905
12661, 72202, 4797.704, 11.9904
12662, 70119, 4797.643, 11.9902
12663, 67651, 4797.582, 11.9901
12664, 65087, 4797.521, 11.9899
12665, 62762, 4797.460, 11.9898
12666, 61537, 4797.399, 11.9896
12667, 62221, 4797.337, 11.9894
12668, 64459, 4797.276, 11.9893
12669, 66805, 4797.215, 11.9891
12670, 68013, 4797.154, 11.9890
12671, 67981, 4797.093, 11.9888
12672, 67467, 4797.032, 11.9887
12673, 67156, 4796.971, 11.9885
12674, 67149, 4796.910, 11.9884
12675, 67209, 4796.848, 11.9882
12676, 67347, 4796.787, 11.9881
12677, 67950, 4796.726, 11.9879
12678, 69161, 4796.665, 11.9878
12679, 70384, 4796.604, 11.9876
12680, 70835, 4796.543, 11.9875
12681, 70474, 4796.482, 11.9873
12682, 69867, 4796.420, 11.9872
12683, 69157, 4796.359, 11.9870
12684, 67825, 4796.298, 11.9868
12685, 65725, 4796.237, 11.9867
12686, 63643, 4796.176, 11.9865
12687, 62409, 4796.115, 11.9864
12688, 61902, 4796.054, 11.9862
12689, 61416, 4795.993, 11.9861
12690, 60712, 4795.931, 11.9859
12691, 60189, 4795.870, 11.9858
12692, 60263, 4795.809, 11.9856
12693, 60912, 4795.748, 11.9855
12694, 61691, 4795.687, 11.9853
12695, 61878, 4795.626, 11.9852
12696, 60886, 4795.565, 11.9850
12697, 58953, 4795.503, 11.9849
12698, 57188, 4795.442, 11.9847
12699, 56443, 4795.381, 11.9846
12700, 56293, 4795.320, 11.9844
12701, 55655, 4795.259, 11.9843
12702, 54462, 4795.198, 11.9841
12703, 54072, 4795.137, 11.9839
12704, 55751, 4795.076, 11.9838
12705, 59093, 4795.014, 11.9836
12706, 62374, 4794.953, 11.9835
12707, 64344, 4794.892, 11.9833
12708, 65293, 4794.831, 11.9832
12709, 66273, 4794.770, 11.9830
12710, 67590, 4794.709, 11.9829
12711, 68421, 4794.648, 11.9827
12712, 67823, 4794.586, 11.9826
12713, 65862, 4794.525, 11.9824
12714, 63644, 4794.464, 11.9823
12715, 62470, 4794.403, 11.9821
12716, 63068, 4794.342, 11.9820
12717, 65281, 4794.281, 11.9818
12718, 68141, 4794.220, 11.9817
12719, 70302, 4794.159, 11.9815
12720, 70791, 4794.097, 11.9813
12721, 69569, 4794.036, 11.9812
12722, 67341, 4793.975, 11.9810
12723, 64884, 4793.914, 11.9809
12724, 62635, 4793.853, 11.9807
12725, 60780, 4793.792, 11.9806
12726, 59458, 4793.731, 11.9804
12727, 58829, 4793.669, 11.9803
12728, 59061, 4793.608, 11.9801
12729, 60263, 4793.547, 11.9800
12730, 62378, 4793.486, 11.9798
12731, 65152, 4793.425, 11.9797
12732, 68207, 4793.364, 11.9795
12733, 71035, 4793.303, 11.9794
12734, 72943, 4793.242, 11.9792
12735, 73332, 4793.180, 11.9791
12736, 72214, 4793.119, 11.9789
12737, 70269, 4793.058, 11.9788
12738, 68247, 4792.997, 11.9786
12739, 66466, 4792.936, 11.9784
12740, 64979, 4792.875, 11.9783
12741, 63853, 4792.814, 11.9781
12742, 63064, 4792.753, 11.9780
12743, 62385, 4792.691, 11.9778
12744, 61617, 4792.630, 11.9777
12745, 60751, 4792.569, 11.9775
12746, 59763, 4792.508, 11.9774
12747, 58688, 4792.447, 11.9772
12748, 58050, 4792.386, 11.9771
12749, 58572, 4792.325, 11.9769
12750, 59988, 4792.263, 11.9768
12751, 60845, 4792.202, 11.9766
12752, 60275, 4792.141, 11.9765
12753, 59483, 4792.080, 11.9763
12754, 60492, 4792.019, 11.9762
12755, 63567, 4791.958, 11.9760
12756, 66882, 4791.897, 11.9758
12757, 68712, 4791.836, 11.9757
12758, 68952, 4791.774, 11.9755
12759, 68306, 4791.713, 11.9754
12760, 67077, 4791.652, 11.9752
12761, 65459, 4791.591, 11.9751
12762, 64147, 4791.530, 11.9749
12763, 63768, 4791.469, 11.9748
12764, 63990, 4791.408, 11.9746
12765, 64008, 4791.346, 11.9745
12766, 63882, 4791.285, 11.9743
12767, 64708, 4791.224, 11.9742
12768, 67257, 4791.163, 11.9740
12769, 70790, 4791.102, 11.9739
12770, 73611, 4791.041, 11.9737
12771, 74653, 4790.980, 11.9736
12772, 74192, 4790.919, 11.9734
12773, 72999, 4790.857, 11.9733
12774, 71208, 4790.796, 11.9731
12775, 68528, 4790.735, 11.9729
12776, 65434, 4790.674, 11.9728
12777, 63435, 4790.613, 11.9726
12778, 63747, 4790.552, 11.9725
12779, 65991, 4790.491, 11.9723
12780, 68652, 4790.429, 11.9722
12781, 70600, 4790.368, 11.9720
12782, 71787, 4790.307, 11.9719
12783, 72558, 4790.246, 11.9717
12784, 72767, 4790.185, 11.9716
12785, 71749, 4790.124, 11.9714
12786, 69133, 4790.063, 11.9713
12787, 65739, 4790.002, 11.9711
12788, 63532, 4789.940, 11.9710
12789, 64158, 4789.879, 11.9708
12790, 67228, 4789.818, 11.9707
12791, 70396, 4789.757, 11.9705
12792, 71493, 4789.696, 11.9703
12793, 70279, 4789.635, 11.9702
12794, 67972, 4789.574, 11.9700
12795, 65743, 4789.512, 11.9699
12796, 64224, 4789.451, 11.9697
12797, 63836, 4789.390, 11.9696
12798, 64607, 4789.329, 11.9694
12799, 65826, 4789.268, 11.9693
12800, 66642, 4789.207, 11.9691
12801, 66977, 4789.146, 11.9690
12802, 67204, 4789.085, 11.9688
12803, 67112, 4789.023, 11.9687
12804, 65994, 4788.962, 11.9685
12805, 63827, 4788.901, 11.9684
12806, 61684, 4788.840, 11.9682
12807, 60765, 4788.779, 11.9681
12808, 61446, 4788.718, 11.9679
12809, 63253, 4788.657, 11.9678
12810, 65277, 4788.595, 11.9676
12811, 66660, 4788.534, 11.9674
12812, 67159, 4788.473, 11.9673
12813, 67294, 4788.412, 11.9671
12814, 67505, 4788.351, 11.9670
12815, 67378, 4788.290, 11.9668
12816, 66235, 4788.229, 11.9667
12817, 64331, 4788.168, 11.9665
12818, 62751, 4788.106, 11.9664
12819, 62095, 4788.045, 11.9662
12820, 61969, 4787.984, 11.9661
12821, 61863, 4787.923, 11.9659
12822, 61820, 4787.862, 11.9658
12823, 62040, 4787.801, 11.9656
12824, 62384, 4787.740, 11.9655
12825, 62493, 4787.678, 11.9653
12826, 62020, 4787.617, 11.9652
12827, 60650, 4787.556, 11.9650
12828, 58352, 4787.495, 11.9648
12829, 55728, 4787.434, 11.9647
12830, 53740, 4787.373, 11.9645
12831, 53016, 4787.312, 11.9644
12832, 53687, 4787.251, 11.9642
12833, 55707, 4787.189, 11.9641
12834, 58798, 4787.128, 11.9639
12835, 62124, 4787.067, 11.9638
12836, 64641, 4787.006, 11.9636
12837, 65877, 4786.945, 11.9635
12838, 66098, 4786.884, 11.9633
12839, 65837, 4786.823, 11.9632
12840, 65670, 4786.761, 11.9630
12841, 66170, 4786.700, 11.9629
12842, 67431, 4786.639, 11.9627
12843, 68744, 4786.578, 11.9626
12844, 69302, 4786.517, 11.9624
12845, 69067, 4786.456, 11.9623
12846, 68417, 4786.395, 11.9621
12847, 67308, 4786.334, 11.9619
12848, 65601, 4786.272, 11.9618
12849, 63897, 4786.211, 11.9616
12850, 63121, 4786.150, 11.9615
12851, 63428, 4786.089, 11.9613
12852, 64431, 4786.028, 11.9612
12853, 66334, 4785.967, 11.9610
12854, 69598, 4785.906, 11.9609
[truncated: 3,850,413 more chars]
