# Supplementary material for: Characterization data and kinetic studies of novel lipophilic analogues from 2,4-dichlorophenoxyacetic acid and Propanil herbicides
Source: Data Brief. 2020 Aug 21;32:106202. doi: 10.1016/j.dib.2020.106202 (PMC7482028; doi:10.1016/j.dib.2020.106202)
Supplement: Supplementary file 4 [file mmc4.zip]

Archive with 24 entries (24 files):
- NMR_raw data _new/11a_C_1_ascii-spec.txt
- NMR_raw data _new/11a_C_2_ascii-spec.txt
- NMR_raw data _new/11a_H_ascii-spec.txt
- NMR_raw data _new/11b_C_1_ascii-spec.txt
- NMR_raw data _new/11b_C_2_ascii-spec.txt
- NMR_raw data _new/11b_H_ascii-spec.txt
- NMR_raw data _new/11c_C_ascii-spec.txt
- NMR_raw data _new/11c_H_ascii-spec.txt
- NMR_raw data _new/6a_C_ascii-spec.txt
- NMR_raw data _new/6a_H_ascii-spec.txt
- NMR_raw data _new/6b_C_ascii-spec.txt
- NMR_raw data _new/6b_H_ascii-spec.txt
- NMR_raw data _new/6c_C_ascii-spec.txt
- NMR_raw data _new/6c_H_ascii-spec.txt
- NMR_raw data _new/6d_C_1_ascii-spec.txt
- NMR_raw data _new/6d_C_2_ascii-spec.txt
- NMR_raw data _new/6d_H_ascii-spec.txt
- NMR_raw data _new/8a_C_1_ascii-spec.txt
- NMR_raw data _new/8a_C_2_ascii-spec.txt
- NMR_raw data _new/8b_C_1_ascii-spec.txt
- NMR_raw data _new/8b_C_2_ascii-spec.txt
- NMR_raw data _new/8b_H_ascii-spec.txt
- NMR_raw data _new/8c_1_ascii-spec.txt
- NMR_raw data _new/8c_2_ascii-spec.txt
