# Supplementary material for: Characterization data and kinetic studies of novel lipophilic analogues from 2,4-dichlorophenoxyacetic acid and Propanil herbicides
Source: Data Brief. 2020 Aug 21;32:106202. doi: 10.1016/j.dib.2020.106202 (PMC7482028; doi:10.1016/j.dib.2020.106202)
Supplement: Supplementary file 4 [file mmc4.zip › NMR_raw data _new/6b_C_ascii-spec.txt]

Marcelo_Larissa_4699_2	4-D E-E_C
1	33404	22079.668	219.4520
2	102930	22078.935	219.4447
3	126783	22078.201	219.4374
4	198239	22077.468	219.4301
5	46125	22076.734	219.4228
6	-42498	22076.000	219.4155
7	132864	22075.267	219.4082
8	257784	22074.533	219.4009
9	182330	22073.800	219.3936
10	79115	22073.066	219.3863
11	-50834	22072.332	219.3790
12	-65723	22071.599	219.3717
13	-66089	22070.865	219.3645
14	60355	22070.132	219.3572
15	150251	22069.398	219.3499
16	172905	22068.664	219.3426
17	139374	22067.931	219.3353
18	150537	22067.197	219.3280
19	42588	22066.464	219.3207
20	-148321	22065.730	219.3134
21	-88090	22064.996	219.3061
22	84593	22064.263	219.2988
23	159425	22063.529	219.2915
24	186994	22062.796	219.2843
25	83644	22062.062	219.2770
26	-50565	22061.328	219.2697
27	39430	22060.595	219.2624
28	80403	22059.861	219.2551
29	32489	22059.128	219.2478
30	55681	22058.394	219.2405
31	43158	22057.661	219.2332
32	120989	22056.927	219.2259
33	99297	22056.193	219.2186
34	147331	22055.460	219.2113
35	59373	22054.726	219.2040
36	9011	22053.993	219.1968
37	-20356	22053.259	219.1895
38	-101705	22052.525	219.1822
39	-38688	22051.792	219.1749
40	-43022	22051.058	219.1676
41	115779	22050.325	219.1603
42	79271	22049.591	219.1530
43	119964	22048.857	219.1457
44	178657	22048.124	219.1384
45	-22319	22047.390	219.1311
46	-92004	22046.657	219.1238
47	-49004	22045.923	219.1166
48	-41150	22045.189	219.1093
49	-158440	22044.456	219.1020
50	-130351	22043.722	219.0947
51	-54422	22042.989	219.0874
52	-43134	22042.255	219.0801
53	-19307	22041.521	219.0728
54	10475	22040.788	219.0655
55	34110	22040.054	219.0582
56	-33613	22039.321	219.0509
57	86403	22038.587	219.0436
58	98921	22037.853	219.0363
59	107222	22037.120	219.0291
60	106417	22036.386	219.0218
61	137013	22035.653	219.0145
62	120912	22034.919	219.0072
63	98681	22034.185	218.9999
64	44378	22033.452	218.9926
65	21957	22032.718	218.9853
66	17018	22031.985	218.9780
67	105965	22031.251	218.9707
68	106847	22030.517	218.9634
69	173771	22029.784	218.9561
70	242088	22029.050	218.9489
71	101516	22028.317	218.9416
72	88817	22027.583	218.9343
73	275431	22026.849	218.9270
74	151067	22026.116	218.9197
75	87953	22025.382	218.9124
76	66979	22024.649	218.9051
77	-87384	22023.915	218.8978
78	-99064	22023.182	218.8905
79	118948	22022.448	218.8832
80	-17232	22021.714	218.8759
81	9988	22020.981	218.8686
82	-19395	22020.247	218.8614
83	3703	22019.514	218.8541
84	-63069	22018.780	218.8468
85	28005	22018.046	218.8395
86	54919	22017.313	218.8322
87	27924	22016.579	218.8249
88	-60238	22015.846	218.8176
89	-41447	22015.112	218.8103
90	130065	22014.378	218.8030
91	144131	22013.645	218.7957
92	74742	22012.911	218.7884
93	-93359	22012.178	218.7812
94	-31683	22011.444	218.7739
95	-37403	22010.710	218.7666
96	-115319	22009.977	218.7593
97	45008	22009.243	218.7520
98	12067	22008.510	218.7447
99	-146782	22007.776	218.7374
100	-96296	22007.042	218.7301
101	-32143	22006.309	218.7228
102	135784	22005.575	218.7155
103	249625	22004.842	218.7082
104	149805	22004.108	218.7009
105	40867	22003.374	218.6937
106	25025	22002.641	218.6864
107	20109	22001.907	218.6791
108	-32061	22001.174	218.6718
109	26867	22000.440	218.6645
110	40287	21999.706	218.6572
111	200450	21998.973	218.6499
112	323566	21998.239	218.6426
113	101317	21997.506	218.6353
114	11824	21996.772	218.6280
115	53847	21996.038	218.6207
116	-82361	21995.305	218.6135
117	-57460	21994.571	218.6062
118	54837	21993.838	218.5989
119	16990	21993.104	218.5916
120	66759	21992.370	218.5843
121	4031	21991.637	218.5770
122	-99843	21990.903	218.5697
123	-11260	21990.170	218.5624
124	54907	21989.436	218.5551
125	50360	21988.703	218.5478
126	-25511	21987.969	218.5405
127	-114963	21987.235	218.5333
128	-66409	21986.502	218.5260
129	-14814	21985.768	218.5187
130	-26909	21985.035	218.5114
131	-2639	21984.301	218.5041
132	124867	21983.567	218.4968
133	43350	21982.834	218.4895
134	31546	21982.100	218.4822
135	38258	21981.367	218.4749
136	-72953	21980.633	218.4676
137	-46337	21979.899	218.4603
138	68823	21979.166	218.4530
139	54921	21978.432	218.4458
140	98615	21977.699	218.4385
141	150603	21976.965	218.4312
142	4844	21976.231	218.4239
143	-30421	21975.498	218.4166
144	-133199	21974.764	218.4093
145	-118606	21974.031	218.4020
146	16226	21973.297	218.3947
147	-1509	21972.563	218.3874
148	-137117	21971.830	218.3801
149	-34585	21971.096	218.3728
150	-8752	21970.363	218.3656
151	133107	21969.629	218.3583
152	-56750	21968.895	218.3510
153	-127619	21968.162	218.3437
154	-33427	21967.428	218.3364
155	-67026	21966.695	218.3291
156	-78673	21965.961	218.3218
157	-128004	21965.227	218.3145
158	-200353	21964.494	218.3072
159	-126336	21963.760	218.2999
160	-232332	21963.027	218.2926
161	-157881	21962.293	218.2853
162	-11225	21961.559	218.2781
163	-211290	21960.826	218.2708
164	-211179	21960.092	218.2635
165	-98106	21959.359	218.2562
166	-28855	21958.625	218.2489
167	-119930	21957.892	218.2416
168	-156603	21957.158	218.2343
169	-94231	21956.424	218.2270
170	-156863	21955.691	218.2197
171	-144393	21954.957	218.2124
172	-155007	21954.224	218.2051
173	-111787	21953.490	218.1979
174	-165216	21952.756	218.1906
175	-86516	21952.023	218.1833
176	24013	21951.289	218.1760
177	42353	21950.556	218.1687
178	46976	21949.822	218.1614
179	6106	21949.088	218.1541
180	-123143	21948.355	218.1468
181	-291799	21947.621	218.1395
182	-284095	21946.888	218.1322
183	-234952	21946.154	218.1249
184	-111720	21945.420	218.1176
185	7297	21944.687	218.1104
186	-102102	21943.953	218.1031
187	-103492	21943.220	218.0958
188	58710	21942.486	218.0885
189	27422	21941.752	218.0812
190	-52516	21941.019	218.0739
191	-186408	21940.285	218.0666
192	-182941	21939.552	218.0593
193	-135406	21938.818	218.0520
194	-70917	21938.084	218.0447
195	14578	21937.351	218.0374
196	-4636	21936.617	218.0302
197	138761	21935.884	218.0229
198	84566	21935.150	218.0156
199	-14905	21934.416	218.0083
200	-51943	21933.683	218.0010
201	30683	21932.949	217.9937
202	126783	21932.216	217.9864
203	141521	21931.482	217.9791
204	153678	21930.748	217.9718
205	110540	21930.015	217.9645
206	-146495	21929.281	217.9572
207	-118531	21928.548	217.9499
208	-32741	21927.814	217.9427
209	-115530	21927.080	217.9354
210	-51661	21926.347	217.9281
211	-184161	21925.613	217.9208
212	-218365	21924.880	217.9135
213	-138090	21924.146	217.9062
214	-214731	21923.413	217.8989
215	-212155	21922.679	217.8916
216	-271741	21921.945	217.8843
217	-265704	21921.212	217.8770
218	-226449	21920.478	217.8697
219	-139682	21919.745	217.8625
220	-182567	21919.011	217.8552
221	-302725	21918.277	217.8479
222	-385646	21917.544	217.8406
223	-216739	21916.810	217.8333
224	-367699	21916.077	217.8260
225	-375647	21915.343	217.8187
226	-360450	21914.609	217.8114
227	-254438	21913.876	217.8041
228	-157075	21913.142	217.7968
229	-247721	21912.409	217.7895
230	-270380	21911.675	217.7822
231	-165080	21910.941	217.7750
232	-12852	21910.208	217.7677
233	-25151	21909.474	217.7604
234	-29383	21908.741	217.7531
235	-37847	21908.007	217.7458
236	-181354	21907.273	217.7385
237	-240412	21906.540	217.7312
238	-19211	21905.806	217.7239
239	39013	21905.073	217.7166
240	63778	21904.339	217.7093
241	-58563	21903.605	217.7020
242	-24766	21902.872	217.6948
243	-148035	21902.138	217.6875
244	-179797	21901.405	217.6802
245	-46736	21900.671	217.6729
246	-57381	21899.937	217.6656
247	-182554	21899.204	217.6583
248	-221660	21898.470	217.6510
249	-201043	21897.737	217.6437
250	-261495	21897.003	217.6364
251	-183791	21896.269	217.6291
252	-206737	21895.536	217.6218
253	-150541	21894.802	217.6145
254	-52225	21894.069	217.6073
255	-68062	21893.335	217.6000
256	-110025	21892.601	217.5927
257	-100464	21891.868	217.5854
258	11562	21891.134	217.5781
259	-43212	21890.401	217.5708
260	-192506	21889.667	217.5635
261	-68004	21888.934	217.5562
262	-90289	21888.200	217.5489
263	-177728	21887.466	217.5416
264	-84324	21886.733	217.5343
265	-257367	21885.999	217.5271
266	-345203	21885.266	217.5198
267	-167714	21884.532	217.5125
268	88602	21883.798	217.5052
269	6543	21883.065	217.4979
270	-102618	21882.331	217.4906
271	-87307	21881.598	217.4833
272	-48632	21880.864	217.4760
273	40926	21880.130	217.4687
274	-38816	21879.397	217.4614
275	-140464	21878.663	217.4541
276	-198622	21877.930	217.4468
277	-224619	21877.196	217.4396
278	-92763	21876.462	217.4323
279	-75697	21875.729	217.4250
280	-87073	21874.995	217.4177
281	-239544	21874.262	217.4104
282	-173188	21873.528	217.4031
283	-194645	21872.794	217.3958
284	-132798	21872.061	217.3885
285	-48273	21871.327	217.3812
286	-52884	21870.594	217.3739
287	-28011	21869.860	217.3666
288	-126010	21869.126	217.3594
289	-88091	21868.393	217.3521
290	-174215	21867.659	217.3448
291	-170399	21866.926	217.3375
292	-111456	21866.192	217.3302
293	-56811	21865.458	217.3229
294	-41907	21864.725	217.3156
295	5860	21863.991	217.3083
296	-68048	21863.258	217.3010
297	-121927	21862.524	217.2937
298	-91305	21861.790	217.2864
299	-153136	21861.057	217.2792
300	-287653	21860.323	217.2719
301	-274967	21859.590	217.2646
302	-255165	21858.856	217.2573
303	-22289	21858.123	217.2500
304	146359	21857.389	217.2427
305	-29132	21856.655	217.2354
306	-100978	21855.922	217.2281
307	-88534	21855.188	217.2208
308	-137926	21854.455	217.2135
309	-262784	21853.721	217.2062
310	-238657	21852.987	217.1989
311	-250021	21852.254	217.1917
312	-118125	21851.520	217.1844
313	-351744	21850.787	217.1771
314	-269198	21850.053	217.1698
315	-181351	21849.319	217.1625
316	-57390	21848.586	217.1552
317	-71833	21847.852	217.1479
318	-97139	21847.119	217.1406
319	-211625	21846.385	217.1333
320	-92224	21845.651	217.1260
321	-150112	21844.918	217.1187
322	-76905	21844.184	217.1115
323	-133958	21843.451	217.1042
324	-250177	21842.717	217.0969
325	-302122	21841.983	217.0896
326	-254345	21841.250	217.0823
327	-130161	21840.516	217.0750
328	-253987	21839.783	217.0677
329	-266849	21839.049	217.0604
330	-181014	21838.315	217.0531
331	-84741	21837.582	217.0458
332	-119555	21836.848	217.0385
333	3300	21836.115	217.0312
334	9535	21835.381	217.0240
335	15211	21834.647	217.0167
336	-15587	21833.914	217.0094
337	-126666	21833.180	217.0021
338	-155541	21832.447	216.9948
339	-104262	21831.713	216.9875
340	-85901	21830.979	216.9802
341	-67999	21830.246	216.9729
342	-16550	21829.512	216.9656
343	-49272	21828.779	216.9583
344	-159683	21828.045	216.9510
345	-265732	21827.311	216.9438
346	-135483	21826.578	216.9365
347	-89123	21825.844	216.9292
348	-142863	21825.111	216.9219
349	-196502	21824.377	216.9146
350	-227182	21823.644	216.9073
351	-121449	21822.910	216.9000
352	-211517	21822.176	216.8927
353	-126591	21821.443	216.8854
354	-138831	21820.709	216.8781
355	-187328	21819.976	216.8708
356	-78518	21819.242	216.8635
357	-204320	21818.508	216.8563
358	-398325	21817.775	216.8490
359	-488503	21817.041	216.8417
360	-372323	21816.308	216.8344
361	-375538	21815.574	216.8271
362	-320690	21814.840	216.8198
363	-203804	21814.107	216.8125
364	-238489	21813.373	216.8052
365	-211878	21812.640	216.7979
366	-383496	21811.906	216.7906
367	-368307	21811.172	216.7833
368	-122683	21810.439	216.7761
369	-85928	21809.705	216.7688
370	-101369	21808.972	216.7615
371	-35092	21808.238	216.7542
372	124160	21807.504	216.7469
373	84702	21806.771	216.7396
374	-107850	21806.037	216.7323
375	-167296	21805.304	216.7250
376	-238819	21804.570	216.7177
377	-121604	21803.836	216.7104
378	-136890	21803.103	216.7031
379	-26310	21802.369	216.6958
380	-184162	21801.636	216.6886
381	-330885	21800.902	216.6813
382	-178515	21800.168	216.6740
383	-96186	21799.435	216.6667
384	107839	21798.701	216.6594
385	58464	21797.968	216.6521
386	80667	21797.234	216.6448
387	229199	21796.500	216.6375
388	76399	21795.767	216.6302
389	-97529	21795.033	216.6229
390	-245502	21794.300	216.6156
391	-286165	21793.566	216.6084
392	-378635	21792.832	216.6011
393	-368298	21792.099	216.5938
394	-395935	21791.365	216.5865
395	-332777	21790.632	216.5792
396	-228710	21789.898	216.5719
397	-279650	21789.165	216.5646
398	-348558	21788.431	216.5573
399	-287234	21787.697	216.5500
400	-261778	21786.964	216.5427
401	-55078	21786.230	216.5354
402	-114295	21785.497	216.5281
403	-159535	21784.763	216.5209
404	-176315	21784.029	216.5136
405	-23071	21783.296	216.5063
406	-116350	21782.562	216.4990
407	-181147	21781.829	216.4917
408	-104993	21781.095	216.4844
409	-92471	21780.361	216.4771
410	-108065	21779.628	216.4698
411	-1545	21778.894	216.4625
412	-112829	21778.161	216.4552
413	-162582	21777.427	216.4479
414	-227522	21776.693	216.4407
415	-153467	21775.960	216.4334
416	-108730	21775.226	216.4261
417	-130105	21774.493	216.4188
418	13521	21773.759	216.4115
419	102874	21773.025	216.4042
420	98924	21772.292	216.3969
421	-126563	21771.558	216.3896
422	-239368	21770.825	216.3823
423	-400861	21770.091	216.3750
424	-471308	21769.357	216.3677
425	-244234	21768.624	216.3604
426	-26287	21767.890	216.3532
427	-67475	21767.157	216.3459
428	-14064	21766.423	216.3386
429	-65135	21765.689	216.3313
430	-34626	21764.956	216.3240
431	-233303	21764.222	216.3167
432	-218846	21763.489	216.3094
433	-213460	21762.755	216.3021
434	-242603	21762.021	216.2948
435	-222702	21761.288	216.2875
436	-87434	21760.554	216.2802
437	-25050	21759.821	216.2730
438	-141872	21759.087	216.2657
439	-166661	21758.354	216.2584
440	-37952	21757.620	216.2511
441	-15120	21756.886	216.2438
442	31102	21756.153	216.2365
443	-95051	21755.419	216.2292
444	-175270	21754.686	216.2219
445	-131973	21753.952	216.2146
446	-141740	21753.218	216.2073
447	-171280	21752.485	216.2000
448	-168050	21751.751	216.1928
449	-213902	21751.018	216.1855
450	-19305	21750.284	216.1782
451	-35381	21749.550	216.1709
452	-73419	21748.817	216.1636
453	35052	21748.083	216.1563
454	44582	21747.350	216.1490
455	23072	21746.616	216.1417
456	-91860	21745.882	216.1344
457	-250542	21745.149	216.1271
458	-316436	21744.415	216.1198
459	-322782	21743.682	216.1125
460	-208817	21742.948	216.1053
461	-216590	21742.214	216.0980
462	-189994	21741.481	216.0907
463	-218932	21740.747	216.0834
464	-250976	21740.014	216.0761
465	-168964	21739.280	216.0688
466	-55156	21738.546	216.0615
467	-232474	21737.813	216.0542
468	-273437	21737.079	216.0469
469	-177651	21736.346	216.0396
470	-208604	21735.612	216.0323
471	-201210	21734.878	216.0251
472	-212502	21734.145	216.0178
473	-199999	21733.411	216.0105
474	-287954	21732.678	216.0032
475	-142750	21731.944	215.9959
476	-401308	21731.210	215.9886
477	-568785	21730.477	215.9813
478	-524995	21729.743	215.9740
479	-450303	21729.010	215.9667
480	-281126	21728.276	215.9594
481	-329849	21727.542	215.9521
482	-406762	21726.809	215.9448
483	-637182	21726.075	215.9376
484	-448942	21725.342	215.9303
485	-92841	21724.608	215.9230
486	-103361	21723.875	215.9157
487	-40506	21723.141	215.9084
488	-114025	21722.407	215.9011
489	13923	21721.674	215.8938
490	-261942	21720.940	215.8865
491	-342291	21720.207	215.8792
492	-257475	21719.473	215.8719
493	-191294	21718.739	215.8646
494	-40855	21718.006	215.8574
495	-38650	21717.272	215.8501
496	-33484	21716.539	215.8428
497	-37151	21715.805	215.8355
498	29472	21715.071	215.8282
499	-127967	21714.338	215.8209
500	-239698	21713.604	215.8136
501	-181555	21712.871	215.8063
502	-178961	21712.137	215.7990
503	18926	21711.403	215.7917
504	-74500	21710.670	215.7844
505	-284054	21709.936	215.7771
506	-182219	21709.203	215.7699
507	-12468	21708.469	215.7626
508	-363552	21707.735	215.7553
509	-264492	21707.002	215.7480
510	-400763	21706.268	215.7407
511	-329632	21705.535	215.7334
512	58872	21704.801	215.7261
513	111780	21704.067	215.7188
514	-53457	21703.334	215.7115
515	34069	21702.600	215.7042
516	-19898	21701.867	215.6969
517	8668	21701.133	215.6897
518	-50816	21700.399	215.6824
519	-107630	21699.666	215.6751
520	-198037	21698.932	215.6678
521	-207882	21698.199	215.6605
522	-127414	21697.465	215.6532
523	-110312	21696.731	215.6459
524	-53302	21695.998	215.6386
525	-169800	21695.264	215.6313
526	-166907	21694.531	215.6240
527	-127939	21693.797	215.6167
528	12110	21693.063	215.6094
529	-81512	21692.330	215.6022
530	39920	21691.596	215.5949
531	15858	21690.863	215.5876
532	150989	21690.129	215.5803
533	74206	21689.396	215.5730
534	-6338	21688.662	215.5657
535	-271832	21687.928	215.5584
536	-245348	21687.195	215.5511
537	-286614	21686.461	215.5438
538	-370492	21685.728	215.5365
539	-105905	21684.994	215.5292
540	-225731	21684.260	215.5220
541	-478512	21683.527	215.5147
542	-387521	21682.793	215.5074
543	-384454	21682.060	215.5001
544	-389571	21681.326	215.4928
545	-465673	21680.592	215.4855
546	-375787	21679.859	215.4782
547	-327751	21679.125	215.4709
548	-350848	21678.392	215.4636
549	-266268	21677.658	215.4563
550	-143534	21676.924	215.4490
551	-288695	21676.191	215.4417
552	-247995	21675.457	215.4345
553	-309998	21674.724	215.4272
554	-192499	21673.990	215.4199
555	-24016	21673.256	215.4126
556	27660	21672.523	215.4053
557	-61178	21671.789	215.3980
558	-143520	21671.056	215.3907
559	-31859	21670.322	215.3834
560	-167792	21669.588	215.3761
561	-152277	21668.855	215.3688
562	8730	21668.121	215.3615
563	-183016	21667.388	215.3543
564	-122240	21666.654	215.3470
565	151280	21665.920	215.3397
566	44615	21665.187	215.3324
567	49777	21664.453	215.3251
568	-4834	21663.720	215.3178
569	-49661	21662.986	215.3105
570	-29752	21662.252	215.3032
571	-79448	21661.519	215.2959
572	-143721	21660.785	215.2886
573	-238167	21660.052	215.2813
574	-245973	21659.318	215.2740
575	-171765	21658.584	215.2668
576	-205163	21657.851	215.2595
577	-221684	21657.117	215.2522
578	-205622	21656.384	215.2449
579	-167157	21655.650	215.2376
580	3769	21654.917	215.2303
581	103962	21654.183	215.2230
582	61913	21653.449	215.2157
583	-80600	21652.716	215.2084
584	-250299	21651.982	215.2011
585	-171562	21651.249	215.1938
586	-157002	21650.515	215.1866
587	-244158	21649.781	215.1793
588	-334973	21649.048	215.1720
589	-215813	21648.314	215.1647
590	-376747	21647.581	215.1574
591	-316561	21646.847	215.1501
592	-255165	21646.113	215.1428
593	-205450	21645.380	215.1355
594	-186358	21644.646	215.1282
595	-262857	21643.913	215.1209
596	-170685	21643.179	215.1136
597	-137572	21642.445	215.1063
598	-153240	21641.712	215.0991
599	-346409	21640.978	215.0918
600	-311406	21640.245	215.0845
601	-254186	21639.511	215.0772
602	-116835	21638.777	215.0699
603	-132692	21638.044	215.0626
604	-258435	21637.310	215.0553
605	-181470	21636.577	215.0480
606	-217498	21635.843	215.0407
607	-301777	21635.109	215.0334
608	-218954	21634.376	215.0261
609	-280980	21633.642	215.0189
610	-391256	21632.909	215.0116
611	-229076	21632.175	215.0043
612	-366033	21631.441	214.9970
613	-406079	21630.708	214.9897
614	-275748	21629.974	214.9824
615	-355514	21629.241	214.9751
616	-302979	21628.507	214.9678
617	-202178	21627.773	214.9605
618	-160915	21627.040	214.9532
619	-308346	21626.306	214.9459
620	-248014	21625.573	214.9387
621	-275234	21624.839	214.9314
622	-369102	21624.106	214.9241
623	-327390	21623.372	214.9168
624	-432648	21622.638	214.9095
625	-387014	21621.905	214.9022
626	-313803	21621.171	214.8949
627	-257090	21620.438	214.8876
628	-105379	21619.704	214.8803
629	-102174	21618.970	214.8730
630	-43539	21618.237	214.8657
631	43840	21617.503	214.8584
632	101361	21616.770	214.8512
633	-278344	21616.036	214.8439
634	-416934	21615.302	214.8366
635	-183189	21614.569	214.8293
636	-155314	21613.835	214.8220
637	-198302	21613.102	214.8147
638	-351386	21612.368	214.8074
639	-153728	21611.634	214.8001
640	127099	21610.901	214.7928
641	67395	21610.167	214.7855
642	-30511	21609.434	214.7782
643	-70338	21608.700	214.7710
644	-86492	21607.966	214.7637
645	-356888	21607.233	214.7564
646	-383173	21606.499	214.7491
647	-301740	21605.766	214.7418
648	-149556	21605.032	214.7345
649	-283783	21604.298	214.7272
650	-242374	21603.565	214.7199
651	-316593	21602.831	214.7126
652	-337041	21602.098	214.7053
653	-78851	21601.364	214.6980
654	44567	21600.630	214.6907
655	-79993	21599.897	214.6835
656	-48724	21599.163	214.6762
657	117656	21598.430	214.6689
658	131153	21597.696	214.6616
659	81083	21596.962	214.6543
660	-118606	21596.229	214.6470
661	-187430	21595.495	214.6397
662	-81627	21594.762	214.6324
663	-157765	21594.028	214.6251
664	-235538	21593.294	214.6178
665	-169410	21592.561	214.6105
666	-85394	21591.827	214.6033
667	-158103	21591.094	214.5960
668	-209382	21590.360	214.5887
669	-185283	21589.627	214.5814
670	-241573	21588.893	214.5741
671	-203339	21588.159	214.5668
672	61739	21587.426	214.5595
673	20539	21586.692	214.5522
674	-131554	21585.959	214.5449
675	-220101	21585.225	214.5376
676	-119545	21584.491	214.5303
677	-148470	21583.758	214.5230
678	-89095	21583.024	214.5158
679	-84677	21582.291	214.5085
680	-105777	21581.557	214.5012
681	-122697	21580.823	214.4939
682	-128598	21580.090	214.4866
683	-201408	21579.356	214.4793
684	-404557	21578.623	214.4720
685	-81798	21577.889	214.4647
686	-17236	21577.155	214.4574
687	-118795	21576.422	214.4501
688	-253046	21575.688	214.4428
689	-288305	21574.955	214.4356
690	-209868	21574.221	214.4283
691	-315228	21573.487	214.4210
692	-332487	21572.754	214.4137
693	-339994	21572.020	214.4064
694	-62103	21571.287	214.3991
695	-148667	21570.553	214.3918
696	-200199	21569.819	214.3845
697	-384572	21569.086	214.3772
698	-433217	21568.352	214.3699
699	-189494	21567.619	214.3626
700	-307295	21566.885	214.3553
701	-476447	21566.151	214.3481
702	-447521	21565.418	214.3408
703	-302061	21564.684	214.3335
704	-245398	21563.951	214.3262
705	-213402	21563.217	214.3189
706	-147958	21562.483	214.3116
707	-125685	21561.750	214.3043
708	-214493	21561.016	214.2970
709	-159201	21560.283	214.2897
710	72753	21559.549	214.2824
711	-58051	21558.815	214.2751
712	-186606	21558.082	214.2679
713	-151468	21557.348	214.2606
714	-185553	21556.615	214.2533
715	-305025	21555.881	214.2460
716	-339245	21555.148	214.2387
717	-32430	21554.414	214.2314
718	-48425	21553.680	214.2241
719	-151692	21552.947	214.2168
720	-95343	21552.213	214.2095
721	-152613	21551.480	214.2022
722	-20334	21550.746	214.1949
723	-135162	21550.012	214.1876
724	-227422	21549.279	214.1804
725	-245717	21548.545	214.1731
726	-345282	21547.812	214.1658
727	-364333	21547.078	214.1585
728	-403278	21546.344	214.1512
729	-279984	21545.611	214.1439
730	-115116	21544.877	214.1366
731	-170081	21544.144	214.1293
732	-225777	21543.410	214.1220
733	-174112	21542.676	214.1147
734	-194083	21541.943	214.1074
735	-137087	21541.209	214.1002
736	-109045	21540.476	214.0929
737	-173120	21539.742	214.0856
738	-280113	21539.008	214.0783
739	-220979	21538.275	214.0710
740	-187731	21537.541	214.0637
741	-370873	21536.808	214.0564
742	-499811	21536.074	214.0491
743	-480094	21535.340	214.0418
744	-308259	21534.607	214.0345
745	-370085	21533.873	214.0272
746	-436579	21533.140	214.0199
747	-231864	21532.406	214.0127
748	-97366	21531.672	214.0054
749	-231675	21530.939	213.9981
750	-455613	21530.205	213.9908
751	-375683	21529.472	213.9835
752	-134379	21528.738	213.9762
753	-264565	21528.004	213.9689
754	-327024	21527.271	213.9616
755	-186846	21526.537	213.9543
756	-201415	21525.804	213.9470
757	-248976	21525.070	213.9397
758	-136542	21524.337	213.9325
759	-43948	21523.603	213.9252
760	-32184	21522.869	213.9179
761	-237895	21522.136	213.9106
762	-404189	21521.402	213.9033
763	-352774	21520.669	213.8960
764	-289814	21519.935	213.8887
765	-108145	21519.201	213.8814
766	-16014	21518.468	213.8741
767	-273628	21517.734	213.8668
768	-379848	21517.001	213.8595
769	-140174	21516.267	213.8523
770	-141043	21515.533	213.8450
771	-200706	21514.800	213.8377
772	-197533	21514.066	213.8304
773	-264459	21513.333	213.8231
774	-454379	21512.599	213.8158
775	-597258	21511.865	213.8085
776	-420576	21511.132	213.8012
777	-209382	21510.398	213.7939
778	75810	21509.665	213.7866
779	-14724	21508.931	213.7793
780	-28806	21508.197	213.7720
781	-284277	21507.464	213.7648
782	-220062	21506.730	213.7575
783	-270366	21505.997	213.7502
784	-287683	21505.263	213.7429
785	-465853	21504.529	213.7356
786	-527962	21503.796	213.7283
787	-359001	21503.062	213.7210
788	-394416	21502.329	213.7137
789	-245092	21501.595	213.7064
790	-51610	21500.861	213.6991
791	-57390	21500.128	213.6918
792	-265207	21499.394	213.6846
793	-65854	21498.661	213.6773
794	131553	21497.927	213.6700
795	-18280	21497.193	213.6627
796	-89246	21496.460	213.6554
797	-112112	21495.726	213.6481
798	-242163	21494.993	213.6408
799	-93237	21494.259	213.6335
800	-69305	21493.525	213.6262
801	-331252	21492.792	213.6189
802	-165857	21492.058	213.6116
803	188	21491.325	213.6043
804	-160813	21490.591	213.5971
805	-303707	21489.858	213.5898
806	-199873	21489.124	213.5825
807	-146283	21488.390	213.5752
808	-171971	21487.657	213.5679
809	-176188	21486.923	213.5606
810	-184994	21486.190	213.5533
811	-311623	21485.456	213.5460
812	-97677	21484.722	213.5387
813	-173926	21483.989	213.5314
814	-224051	21483.255	213.5241
815	-245921	21482.522	213.5169
816	-344646	21481.788	213.5096
817	-278036	21481.054	213.5023
818	-178464	21480.321	213.4950
819	-224486	21479.587	213.4877
820	-76498	21478.854	213.4804
821	-273206	21478.120	213.4731
822	-253529	21477.386	213.4658
823	-220950	21476.653	213.4585
824	-91807	21475.919	213.4512
825	-233347	21475.186	213.4439
826	-114589	21474.452	213.4366
827	-95673	21473.718	213.4294
828	-217547	21472.985	213.4221
829	-183884	21472.251	213.4148
830	-140109	21471.518	213.4075
831	-97129	21470.784	213.4002
832	-198593	21470.050	213.3929
833	-93492	21469.317	213.3856
834	-193192	21468.583	213.3783
835	-191806	21467.850	213.3710
836	-77915	21467.116	213.3637
837	-121533	21466.382	213.3564
838	-374002	21465.649	213.3492
839	-193083	21464.915	213.3419
840	-163689	21464.182	213.3346
841	-186271	21463.448	213.3273
842	-259496	21462.714	213.3200
843	-399273	21461.981	213.3127
844	-318442	21461.247	213.3054
845	-317262	21460.514	213.2981
846	-283515	21459.780	213.2908
847	-200645	21459.046	213.2835
848	-191227	21458.313	213.2762
849	-159842	21457.579	213.2689
850	-146898	21456.846	213.2617
851	-317555	21456.112	213.2544
852	-311448	21455.379	213.2471
853	-16488	21454.645	213.2398
854	80870	21453.911	213.2325
855	50156	21453.178	213.2252
856	30841	21452.444	213.2179
857	36811	21451.711	213.2106
858	-136787	21450.977	213.2033
859	-104597	21450.243	213.1960
860	-116647	21449.510	213.1887
861	-207186	21448.776	213.1815
862	-286608	21448.043	213.1742
863	-292193	21447.309	213.1669
864	-297181	21446.575	213.1596
865	-248870	21445.842	213.1523
866	-182361	21445.108	213.1450
867	-106947	21444.375	213.1377
868	27495	21443.641	213.1304
869	104017	21442.907	213.1231
870	65052	21442.174	213.1158
871	72570	21441.440	213.1085
872	22072	21440.707	213.1012
873	-135874	21439.973	213.0940
874	-72348	21439.239	213.0867
875	16264	21438.506	213.0794
876	-119762	21437.772	213.0721
877	-169256	21437.039	213.0648
878	-148704	21436.305	213.0575
879	-109948	21435.571	213.0502
880	20680	21434.838	213.0429
881	-83248	21434.104	213.0356
882	-51021	21433.371	213.0283
883	-202071	21432.637	213.0210
884	-183568	21431.903	213.0138
885	-336551	21431.170	213.0065
886	-227856	21430.436	212.9992
887	-183933	21429.703	212.9919
888	-116641	21428.969	212.9846
889	146125	21428.235	212.9773
890	252742	21427.502	212.9700
891	159089	21426.768	212.9627
892	63243	21426.035	212.9554
893	-32722	21425.301	212.9481
894	-5721	21424.567	212.9408
895	165837	21423.834	212.9335
896	-80998	21423.100	212.9263
897	-112655	21422.367	212.9190
898	-196601	21421.633	212.9117
899	-19216	21420.900	212.9044
900	123772	21420.166	212.8971
901	55505	21419.432	212.8898
902	160140	21418.699	212.8825
903	144572	21417.965	212.8752
904	133799	21417.232	212.8679
905	85852	21416.498	212.8606
906	-37824	21415.764	212.8533
907	5622	21415.031	212.8461
908	-148778	21414.297	212.8388
909	-75720	21413.564	212.8315
910	-46582	21412.830	212.8242
911	-54710	21412.096	212.8169
912	-198641	21411.363	212.8096
913	-162683	21410.629	212.8023
914	-71679	21409.896	212.7950
915	-33708	21409.162	212.7877
916	40485	21408.428	212.7804
917	-29339	21407.695	212.7731
918	-35148	21406.961	212.7658
919	-174444	21406.228	212.7586
920	-209733	21405.494	212.7513
921	-221691	21404.760	212.7440
922	-339188	21404.027	212.7367
923	-241305	21403.293	212.7294
924	-178475	21402.560	212.7221
925	-224110	21401.826	212.7148
926	-283463	21401.092	212.7075
927	-375356	21400.359	212.7002
928	-376500	21399.625	212.6929
929	-367293	21398.892	212.6856
930	-369679	21398.158	212.6784
931	-214990	21397.424	212.6711
932	-206197	21396.691	212.6638
933	-219049	21395.957	212.6565
934	-174071	21395.224	212.6492
935	-214741	21394.490	212.6419
936	-151182	21393.756	212.6346
937	-80826	21393.023	212.6273
938	47130	21392.289	212.6200
939	176873	21391.556	212.6127
940	200762	21390.822	212.6054
941	9984	21390.089	212.5982
942	-179342	21389.355	212.5909
943	-188860	21388.621	212.5836
944	-92863	21387.888	212.5763
945	-203125	21387.154	212.5690
946	-256352	21386.421	212.5617
947	-181799	21385.687	212.5544
948	-152876	21384.953	212.5471
949	-263969	21384.220	212.5398
950	-298581	21383.486	212.5325
951	-308902	21382.753	212.5252
952	-79437	21382.019	212.5179
953	-117074	21381.285	212.5107
954	-66127	21380.552	212.5034
955	-180869	21379.818	212.4961
956	-190857	21379.085	212.4888
957	-102785	21378.351	212.4815
958	-34915	21377.617	212.4742
959	-242329	21376.884	212.4669
960	-140048	21376.150	212.4596
961	-117914	21375.417	212.4523
962	-301474	21374.683	212.4450
963	1404	21373.949	212.4377
964	-109874	21373.216	212.4305
965	-25542	21372.482	212.4232
966	1579	21371.749	212.4159
967	-183856	21371.015	212.4086
968	-223392	21370.281	212.4013
969	-170370	21369.548	212.3940
970	42043	21368.814	212.3867
971	-88019	21368.081	212.3794
972	-84944	21367.347	212.3721
973	-117082	21366.613	212.3648
974	-145778	21365.880	212.3575
975	-149297	21365.146	212.3502
976	-88901	21364.413	212.3430
977	-127003	21363.679	212.3357
978	-374870	21362.945	212.3284
979	-337001	21362.212	212.3211
980	-363249	21361.478	212.3138
981	-202187	21360.745	212.3065
982	-62438	21360.011	212.2992
983	-185093	21359.277	212.2919
984	-343848	21358.544	212.2846
985	-69225	21357.810	212.2773
986	-148502	21357.077	212.2700
987	-142576	21356.343	212.2628
988	-209195	21355.610	212.2555
989	-54068	21354.876	212.2482
990	-43382	21354.142	212.2409
991	-121470	21353.409	212.2336
992	-174001	21352.675	212.2263
993	-407300	21351.942	212.2190
994	-509312	21351.208	212.2117
995	-319442	21350.474	212.2044
996	-339826	21349.741	212.1971
997	-386624	21349.007	212.1898
998	-311910	21348.274	212.1825
999	-271462	21347.540	212.1753
1000	-225567	21346.806	212.1680
1001	-198091	21346.073	212.1607
1002	-440472	21345.339	212.1534
1003	-478160	21344.606	212.1461
1004	-369260	21343.872	212.1388
1005	-291731	21343.138	212.1315
1006	-424770	21342.405	212.1242
1007	-394669	21341.671	212.1169
1008	-232008	21340.938	212.1096
1009	-6060	21340.204	212.1023
1010	-21299	21339.470	212.0951
1011	-3243	21338.737	212.0878
1012	16812	21338.003	212.0805
1013	-51288	21337.270	212.0732
1014	-176842	21336.536	212.0659
1015	-151030	21335.802	212.0586
1016	74283	21335.069	212.0513
1017	-33964	21334.335	212.0440
1018	-125831	21333.602	212.0367
1019	-174430	21332.868	212.0294
1020	-184894	21332.134	212.0221
1021	-183259	21331.401	212.0148
1022	-121676	21330.667	212.0076
1023	-76543	21329.934	212.0003
1024	76859	21329.200	211.9930
1025	-11738	21328.466	211.9857
1026	-186495	21327.733	211.9784
1027	-211094	21326.999	211.9711
1028	-255505	21326.266	211.9638
1029	-109015	21325.532	211.9565
1030	-71331	21324.798	211.9492
1031	-106638	21324.065	211.9419
1032	-449266	21323.331	211.9346
1033	-417581	21322.598	211.9274
1034	-362306	21321.864	211.9201
1035	-134635	21321.131	211.9128
1036	-160050	21320.397	211.9055
1037	-10752	21319.663	211.8982
1038	-89889	21318.930	211.8909
1039	2988	21318.196	211.8836
1040	-195866	21317.463	211.8763
1041	-357264	21316.729	211.8690
1042	-139930	21315.995	211.8617
1043	-51924	21315.262	211.8544
1044	-71280	21314.528	211.8471
1045	-228319	21313.795	211.8399
1046	-206033	21313.061	211.8326
1047	-94111	21312.327	211.8253
1048	-189828	21311.594	211.8180
1049	-227279	21310.860	211.8107
1050	-222804	21310.127	211.8034
1051	-281947	21309.393	211.7961
1052	-397576	21308.659	211.7888
1053	-270470	21307.926	211.7815
1054	-185602	21307.192	211.7742
1055	-109148	21306.459	211.7669
1056	-154403	21305.725	211.7597
1057	-274748	21304.991	211.7524
1058	8618	21304.258	211.7451
1059	-54712	21303.524	211.7378
1060	99429	21302.791	211.7305
1061	133983	21302.057	211.7232
1062	-70670	21301.323	211.7159
1063	-191427	21300.590	211.7086
1064	-281172	21299.856	211.7013
1065	-212923	21299.123	211.6940
1066	-251905	21298.389	211.6867
1067	-62322	21297.655	211.6794
1068	-43262	21296.922	211.6722
1069	-142488	21296.188	211.6649
1070	-170573	21295.455	211.6576
1071	-238436	21294.721	211.6503
1072	-186112	21293.987	211.6430
1073	-334979	21293.254	211.6357
1074	-413920	21292.520	211.6284
1075	-237337	21291.787	211.6211
1076	-44632	21291.053	211.6138
1077	-272805	21290.320	211.6065
1078	-319827	21289.586	211.5992
1079	-268968	21288.852	211.5920
1080	-265599	21288.119	211.5847
1081	-116890	21287.385	211.5774
1082	-143920	21286.652	211.5701
1083	-188076	21285.918	211.5628
1084	-124512	21285.184	211.5555
1085	-87671	21284.451	211.5482
1086	-425158	21283.717	211.5409
1087	-404355	21282.984	211.5336
1088	-325886	21282.250	211.5263
1089	-171934	21281.516	211.5190
1090	-189794	21280.783	211.5118
1091	-197714	21280.049	211.5045
1092	-199857	21279.316	211.4972
1093	-85404	21278.582	211.4899
1094	-73849	21277.848	211.4826
1095	-35373	21277.115	211.4753
1096	-11292	21276.381	211.4680
1097	68521	21275.648	211.4607
1098	-172571	21274.914	211.4534
1099	-27035	21274.180	211.4461
1100	4992	21273.447	211.4388
1101	9864	21272.713	211.4315
1102	-136751	21271.980	211.4243
1103	-199254	21271.246	211.4170
1104	-197946	21270.512	211.4097
1105	-79799	21269.779	211.4024
1106	-66059	21269.045	211.3951
1107	7217	21268.312	211.3878
1108	-24889	21267.578	211.3805
1109	-345905	21266.844	211.3732
1110	-653584	21266.111	211.3659
1111	-591628	21265.377	211.3586
1112	-434958	21264.644	211.3513
1113	-285869	21263.910	211.3441
1114	-109289	21263.176	211.3368
1115	12036	21262.443	211.3295
1116	72870	21261.709	211.3222
1117	-230832	21260.976	211.3149
1118	-191347	21260.242	211.3076
1119	-79975	21259.508	211.3003
1120	-147009	21258.775	211.2930
1121	13773	21258.041	211.2857
1122	-123145	21257.308	211.2784
1123	-165256	21256.574	211.2711
1124	-61446	21255.841	211.2638
1125	-3790	21255.107	211.2566
1126	-184288	21254.373	211.2493
1127	-315370	21253.640	211.2420
1128	-153400	21252.906	211.2347
1129	-32833	21252.173	211.2274
1130	-19591	21251.439	211.2201
1131	-169054	21250.705	211.2128
1132	-359679	21249.972	211.2055
1133	-269758	21249.238	211.1982
1134	-181663	21248.505	211.1909
1135	-73649	21247.771	211.1836
1136	-123733	21247.037	211.1764
1137	-178682	21246.304	211.1691
1138	-92031	21245.570	211.1618
1139	-225726	21244.837	211.1545
1140	-357319	21244.103	211.1472
1141	-157034	21243.369	211.1399
1142	-270350	21242.636	211.1326
1143	-431869	21241.902	211.1253
1144	-268653	21241.169	211.1180
1145	-20390	21240.435	211.1107
1146	66542	21239.701	211.1034
1147	-77158	21238.968	211.0961
1148	-154627	21238.234	211.0889
1149	-218182	21237.501	211.0816
1150	-190911	21236.767	211.0743
1151	-164160	21236.033	211.0670
1152	-209907	21235.300	211.0597
1153	-117264	21234.566	211.0524
1154	-52160	21233.833	211.0451
1155	-35100	21233.099	211.0378
1156	-72489	21232.365	211.0305
1157	-11202	21231.632	211.0232
1158	41414	21230.898	211.0159
1159	-56584	21230.165	211.0087
1160	-362110	21229.431	211.0014
1161	-117355	21228.697	210.9941
1162	-60708	21227.964	210.9868
1163	-108975	21227.230	210.9795
1164	-176712	21226.497	210.9722
1165	-158094	21225.763	210.9649
1166	-272825	21225.029	210.9576
1167	-124559	21224.296	210.9503
1168	-133531	21223.562	210.9430
1169	-200660	21222.829	210.9357
1170	-291965	21222.095	210.9284
1171	-294557	21221.362	210.9212
1172	-67986	21220.628	210.9139
1173	92441	21219.894	210.9066
1174	206278	21219.161	210.8993
1175	-47423	21218.427	210.8920
1176	-133476	21217.694	210.8847
1177	-98544	21216.960	210.8774
1178	-294704	21216.226	210.8701
1179	-279055	21215.493	210.8628
1180	-113477	21214.759	210.8555
1181	-16013	21214.026	210.8482
1182	-71667	21213.292	210.8410
1183	40086	21212.558	210.8337
1184	47865	21211.825	210.8264
1185	-29350	21211.091	210.8191
1186	-196567	21210.358	210.8118
1187	-267084	21209.624	210.8045
1188	-253262	21208.890	210.7972
1189	-381147	21208.157	210.7899
1190	-263028	21207.423	210.7826
1191	21434	21206.690	210.7753
1192	-36864	21205.956	210.7680
1193	-217897	21205.222	210.7607
1194	-239989	21204.489	210.7535
1195	-265539	21203.755	210.7462
1196	-178712	21203.022	210.7389
1197	-148400	21202.288	210.7316
1198	-277901	21201.554	210.7243
1199	-96161	21200.821	210.7170
1200	-26360	21200.087	210.7097
1201	-28876	21199.354	210.7024
1202	-119254	21198.620	210.6951
1203	-210354	21197.886	210.6878
1204	-147907	21197.153	210.6805
1205	-221930	21196.419	210.6733
1206	-220823	21195.686	210.6660
1207	-289934	21194.952	210.6587
1208	-294214	21194.218	210.6514
1209	-278886	21193.485	210.6441
1210	-25121	21192.751	210.6368
1211	-107231	21192.018	210.6295
1212	-90630	21191.284	210.6222
1213	15514	21190.550	210.6149
1214	-122442	21189.817	210.6076
1215	-202973	21189.083	210.6003
1216	-43173	21188.350	210.5930
1217	-312434	21187.616	210.5858
1218	-403973	21186.883	210.5785
1219	-86676	21186.149	210.5712
1220	-99919	21185.415	210.5639
1221	-322026	21184.682	210.5566
1222	-139074	21183.948	210.5493
1223	-153706	21183.215	210.5420
1224	-196822	21182.481	210.5347
1225	5713	21181.747	210.5274
1226	92347	21181.014	210.5201
1227	80376	21180.280	210.5128
1228	14002	21179.547	210.5056
1229	35624	21178.813	210.4983
1230	70219	21178.079	210.4910
1231	124179	21177.346	210.4837
1232	191004	21176.612	210.4764
1233	210854	21175.879	210.4691
1234	59205	21175.145	210.4618
1235	-121248	21174.411	210.4545
1236	-178486	21173.678	210.4472
1237	-295293	21172.944	210.4399
1238	-272144	21172.211	210.4326
1239	-215134	21171.477	210.4253
1240	-182042	21170.743	210.4181
1241	-123323	21170.010	210.4108
1242	-157018	21169.276	210.4035
1243	-36395	21168.543	210.3962
1244	116595	21167.809	210.3889
1245	40291	21167.075	210.3816
1246	-214921	21166.342	210.3743
1247	-358516	21165.608	210.3670
1248	-317080	21164.875	210.3597
1249	-278101	21164.141	210.3524
1250	-278517	21163.407	210.3451
1251	-264457	21162.674	210.3379
1252	-287617	21161.940	210.3306
1253	-189973	21161.207	210.3233
1254	-261612	21160.473	210.3160
1255	-208500	21159.739	210.3087
1256	-228399	21159.006	210.3014
1257	-200216	21158.272	210.2941
1258	-346301	21157.539	210.2868
1259	-150992	21156.805	210.2795
1260	-196161	21156.072	210.2722
1261	-186323	21155.338	210.2649
1262	-52242	21154.604	210.2577
1263	-92904	21153.871	210.2504
1264	-206340	21153.137	210.2431
1265	-267599	21152.404	210.2358
1266	-295805	21151.670	210.2285
1267	-131234	21150.936	210.2212
1268	-413244	21150.203	210.2139
1269	-345000	21149.469	210.2066
1270	-303667	21148.736	210.1993
1271	-127495	21148.002	210.1920
1272	-63685	21147.268	210.1847
1273	60974	21146.535	210.1774
1274	-2877	21145.801	210.1702
1275	-106089	21145.068	210.1629
1276	-211204	21144.334	210.1556
1277	-134121	21143.600	210.1483
1278	-124493	21142.867	210.1410
1279	-11810	21142.133	210.1337
1280	-92872	21141.400	210.1264
1281	-105950	21140.666	210.1191
1282	-58482	21139.932	210.1118
1283	-225850	21139.199	210.1045
1284	-22361	21138.465	210.0972
1285	-69427	21137.732	210.0900
1286	-102241	21136.998	210.0827
1287	-185223	21136.264	210.0754
1288	-246218	21135.531	210.0681
1289	-182134	21134.797	210.0608
1290	-290646	21134.064	210.0535
1291	-360868	21133.330	210.0462
1292	-459003	21132.596	210.0389
1293	-345779	21131.863	210.0316
1294	-379377	21131.129	210.0243
1295	-234478	21130.396	210.0170
1296	-220701	21129.662	210.0097
1297	-411910	21128.928	210.0025
1298	-354237	21128.195	209.9952
1299	-463294	21127.461	209.9879
1300	-425117	21126.728	209.9806
1301	-284850	21125.994	209.9733
1302	-335713	21125.260	209.9660
1303	-298440	21124.527	209.9587
1304	-363185	21123.793	209.9514
1305	-232076	21123.060	209.9441
1306	-153931	21122.326	209.9368
1307	-392820	21121.593	209.9295
1308	-482842	21120.859	209.9223
1309	-225430	21120.125	209.9150
1310	-126730	21119.392	209.9077
1311	-240615	21118.658	209.9004
1312	-141189	21117.925	209.8931
1313	-120567	21117.191	209.8858
1314	-30768	21116.457	209.8785
1315	-313068	21115.724	209.8712
1316	-211380	21114.990	209.8639
1317	-338164	21114.257	209.8566
1318	-131739	21113.523	209.8493
1319	-146706	21112.789	209.8420
1320	-253855	21112.056	209.8348
1321	-355639	21111.322	209.8275
1322	-343547	21110.589	209.8202
1323	-374533	21109.855	209.8129
1324	-422346	21109.121	209.8056
1325	-296071	21108.388	209.7983
1326	-194839	21107.654	209.7910
1327	-268115	21106.921	209.7837
1328	-353599	21106.187	209.7764
1329	-406724	21105.453	209.7691
1330	-214404	21104.720	209.7618
1331	-118077	21103.986	209.7546
1332	-148162	21103.253	209.7473
1333	-89276	21102.519	209.7400
1334	-98952	21101.785	209.7327
1335	-142250	21101.052	209.7254
1336	22001	21100.318	209.7181
1337	45305	21099.585	209.7108
1338	90482	21098.851	209.7035
1339	55788	21098.117	209.6962
1340	-82780	21097.384	209.6889
1341	-94969	21096.650	209.6816
1342	-167246	21095.917	209.6743
1343	-197999	21095.183	209.6671
1344	-236326	21094.449	209.6598
1345	-306933	21093.716	209.6525
1346	-314057	21092.982	209.6452
1347	-362184	21092.249	209.6379
1348	-320338	21091.515	209.6306
1349	-298634	21090.781	209.6233
1350	-264999	21090.048	209.6160
1351	-302235	21089.314	209.6087
1352	-185909	21088.581	209.6014
1353	-241069	21087.847	209.5941
1354	-119221	21087.114	209.5869
1355	11471	21086.380	209.5796
1356	-17834	21085.646	209.5723
1357	-217773	21084.913	209.5650
1358	-378786	21084.179	209.5577
1359	-360339	21083.446	209.5504
1360	-157175	21082.712	209.5431
1361	-118972	21081.978	209.5358
1362	-14196	21081.245	209.5285
1363	-158766	21080.511	209.5212
1364	-323260	21079.778	209.5139
1365	-379285	21079.044	209.5066
1366	-350312	21078.310	209.4994
1367	-287224	21077.577	209.4921
1368	-326756	21076.843	209.4848
1369	-374347	21076.110	209.4775
1370	-453878	21075.376	209.4702
1371	-222205	21074.642	209.4629
1372	-220285	21073.909	209.4556
1373	-228448	21073.175	209.4483
1374	-223470	21072.442	209.4410
1375	-183755	21071.708	209.4337
1376	-102670	21070.974	209.4264
1377	12673	21070.241	209.4192
1378	223070	21069.507	209.4119
1379	106749	21068.774	209.4046
1380	-242063	21068.040	209.3973
1381	-70893	21067.306	209.3900
1382	21732	21066.573	209.3827
1383	-296784	21065.839	209.3754
1384	-197919	21065.106	209.3681
1385	-154645	21064.372	209.3608
1386	-138830	21063.638	209.3535
1387	-83745	21062.905	209.3462
1388	-28768	21062.171	209.3389
1389	-309115	21061.438	209.3317
1390	-302817	21060.704	209.3244
1391	-49606	21059.970	209.3171
1392	-143565	21059.237	209.3098
1393	-147029	21058.503	209.3025
1394	-164558	21057.770	209.2952
1395	-39970	21057.036	209.2879
1396	29385	21056.303	209.2806
1397	-36407	21055.569	209.2733
1398	18610	21054.835	209.2660
1399	-261044	21054.102	209.2587
1400	-283090	21053.368	209.2515
1401	-80153	21052.635	209.2442
1402	5792	21051.901	209.2369
1403	-270031	21051.167	209.2296
1404	-281865	21050.434	209.2223
1405	-177504	21049.700	209.2150
1406	-303068	21048.967	209.2077
1407	-392783	21048.233	209.2004
1408	-62645	21047.499	209.1931
1409	-63772	21046.766	209.1858
1410	-60801	21046.032	209.1785
1411	5122	21045.299	209.1713
1412	-206701	21044.565	209.1640
1413	-339114	21043.831	209.1567
1414	-410272	21043.098	209.1494
1415	-450510	21042.364	209.1421
1416	-487751	21041.631	209.1348
1417	-559315	21040.897	209.1275
1418	-457158	21040.163	209.1202
1419	-249754	21039.430	209.1129
1420	-145235	21038.696	209.1056
1421	-163219	21037.963	209.0983
1422	-154500	21037.229	209.0910
1423	-151202	21036.495	209.0838
1424	-153080	21035.762	209.0765
1425	-225706	21035.028	209.0692
1426	-178201	21034.295	209.0619
1427	-248037	21033.561	209.0546
1428	-164991	21032.827	209.0473
1429	-113364	21032.094	209.0400
1430	12523	21031.360	209.0327
1431	-95690	21030.627	209.0254
1432	-178402	21029.893	209.0181
1433	-250666	21029.159	209.0108
1434	-307882	21028.426	209.0036
1435	-214788	21027.692	208.9963
1436	-136628	21026.959	208.9890
1437	-156938	21026.225	208.9817
1438	-336563	21025.491	208.9744
1439	-426696	21024.758	208.9671
1440	-353940	21024.024	208.9598
1441	-124714	21023.291	208.9525
1442	-196977	21022.557	208.9452
1443	-62832	21021.824	208.9379
1444	100903	21021.090	208.9306
1445	97127	21020.356	208.9233
1446	15399	21019.623	208.9161
1447	131119	21018.889	208.9088
1448	46651	21018.156	208.9015
1449	-147416	21017.422	208.8942
1450	-221317	21016.688	208.8869
1451	-267535	21015.955	208.8796
1452	-164963	21015.221	208.8723
1453	-158134	21014.488	208.8650
1454	-93113	21013.754	208.8577
1455	-202191	21013.020	208.8504
1456	-226659	21012.287	208.8431
1457	-260027	21011.553	208.8359
1458	-101594	21010.820	208.8286
1459	-12245	21010.086	208.8213
1460	-56883	21009.352	208.8140
1461	-288079	21008.619	208.8067
1462	-202564	21007.885	208.7994
1463	-60225	21007.152	208.7921
1464	-116022	21006.418	208.7848
1465	-96816	21005.684	208.7775
1466	-205130	21004.951	208.7702
1467	-153922	21004.217	208.7629
1468	-327633	21003.484	208.7556
1469	-356408	21002.750	208.7484
1470	-333659	21002.016	208.7411
1471	-395539	21001.283	208.7338
1472	-461667	21000.549	208.7265
1473	-342731	20999.816	208.7192
1474	-470008	20999.082	208.7119
1475	-301952	20998.348	208.7046
1476	-145798	20997.615	208.6973
1477	-87511	20996.881	208.6900
1478	-195587	20996.148	208.6827
1479	-81311	20995.414	208.6754
1480	-139884	20994.680	208.6682
1481	-165003	20993.947	208.6609
1482	-233727	20993.213	208.6536
1483	-297825	20992.480	208.6463
1484	-162654	20991.746	208.6390
1485	9141	20991.012	208.6317
1486	-51430	20990.279	208.6244
1487	-73856	20989.545	208.6171
1488	-167111	20988.812	208.6098
1489	-357407	20988.078	208.6025
1490	-367825	20987.345	208.5952
1491	-400861	20986.611	208.5879
1492	-383177	20985.877	208.5807
1493	-295821	20985.144	208.5734
1494	-219098	20984.410	208.5661
1495	-255400	20983.677	208.5588
1496	-350520	20982.943	208.5515
1497	-212599	20982.209	208.5442
1498	-185831	20981.476	208.5369
1499	-196594	20980.742	208.5296
1500	-101051	20980.009	208.5223
1501	-49334	20979.275	208.5150
1502	-88262	20978.541	208.5077
1503	-167820	20977.808	208.5005
1504	-364666	20977.074	208.4932
1505	-177927	20976.341	208.4859
1506	-36528	20975.607	208.4786
1507	47985	20974.873	208.4713
1508	-170321	20974.140	208.4640
1509	-173159	20973.406	208.4567
1510	-257190	20972.673	208.4494
1511	-309902	20971.939	208.4421
1512	-274781	20971.205	208.4348
1513	-323396	20970.472	208.4275
1514	-250160	20969.738	208.4202
1515	-196825	20969.005	208.4130
1516	-185961	20968.271	208.4057
1517	-258357	20967.537	208.3984
1518	-207806	20966.804	208.3911
1519	25211	20966.070	208.3838
1520	110393	20965.337	208.3765
1521	51428	20964.603	208.3692
1522	-142724	20963.869	208.3619
1523	-238483	20963.136	208.3546
1524	-87201	20962.402	208.3473
1525	-3384	20961.669	208.3400
1526	11881	20960.935	208.3328
1527	13715	20960.201	208.3255
1528	-116829	20959.468	208.3182
1529	-180357	20958.734	208.3109
1530	5176	20958.001	208.3036
1531	-317102	20957.267	208.2963
1532	-343092	20956.533	208.2890
1533	-195475	20955.800	208.2817
1534	-383773	20955.066	208.2744
1535	-268984	20954.333	208.2671
1536	-318740	20953.599	208.2598
1537	-408906	20952.866	208.2525
1538	-267910	20952.132	208.2453
1539	-227285	20951.398	208.2380
1540	-240817	20950.665	208.2307
1541	-152731	20949.931	208.2234
1542	-47658	20949.198	208.2161
1543	60284	20948.464	208.2088
1544	-165499	20947.730	208.2015
1545	-262404	20946.997	208.1942
1546	-319582	20946.263	208.1869
1547	-431718	20945.530	208.1796
1548	-339834	20944.796	208.1723
1549	-270286	20944.062	208.1651
1550	-96538	20943.329	208.1578
1551	-122078	20942.595	208.1505
1552	-285074	20941.862	208.1432
1553	-406193	20941.128	208.1359
1554	-273581	20940.394	208.1286
1555	-209606	20939.661	208.1213
1556	-256116	20938.927	208.1140
1557	-177831	20938.194	208.1067
1558	-292288	20937.460	208.0994
1559	-426988	20936.726	208.0921
1560	-303758	20935.993	208.0848
1561	-304839	20935.259	208.0776
1562	-98946	20934.526	208.0703
1563	112894	20933.792	208.0630
1564	-111085	20933.058	208.0557
1565	-167919	20932.325	208.0484
1566	-230650	20931.591	208.0411
1567	-91695	20930.858	208.0338
1568	-169438	20930.124	208.0265
1569	-272356	20929.390	208.0192
1570	-425724	20928.657	208.0119
1571	-300383	20927.923	208.0046
1572	-144931	20927.190	207.9974
1573	-11508	20926.456	207.9901
1574	-226210	20925.722	207.9828
1575	-174923	20924.989	207.9755
1576	-24401	20924.255	207.9682
1577	-34743	20923.522	207.9609
1578	-154687	20922.788	207.9536
1579	-98942	20922.055	207.9463
1580	-156519	20921.321	207.9390
1581	-281155	20920.587	207.9317
1582	-278185	20919.854	207.9244
1583	-170921	20919.120	207.9172
1584	-123086	20918.387	207.9099
1585	-165995	20917.653	207.9026
1586	-156773	20916.919	207.8953
1587	-192283	20916.186	207.8880
1588	-301422	20915.452	207.8807
1589	-578099	20914.719	207.8734
1590	-437626	20913.985	207.8661
1591	-149910	20913.251	207.8588
1592	192013	20912.518	207.8515
1593	207536	20911.784	207.8442
1594	17197	20911.051	207.8369
1595	-61938	20910.317	207.8297
1596	25704	20909.583	207.8224
1597	-141875	20908.850	207.8151
1598	-374349	20908.116	207.8078
1599	-330037	20907.383	207.8005
1600	-350815	20906.649	207.7932
1601	-149888	20905.915	207.7859
1602	-28994	20905.182	207.7786
1603	-237951	20904.448	207.7713
1604	-169740	20903.715	207.7640
1605	-8056	20902.981	207.7567
1606	-221154	20902.247	207.7495
1607	-280087	20901.514	207.7422
1608	-104427	20900.780	207.7349
1609	-124744	20900.047	207.7276
1610	-254914	20899.313	207.7203
1611	-273025	20898.579	207.7130
1612	-389786	20897.846	207.7057
1613	-283679	20897.112	207.6984
1614	-69510	20896.379	207.6911
1615	123447	20895.645	207.6838
1616	136872	20894.911	207.6765
1617	-48280	20894.178	207.6692
1618	-266327	20893.444	207.6620
1619	-109146	20892.711	207.6547
1620	-25804	20891.977	207.6474
1621	-45046	20891.243	207.6401
1622	37646	20890.510	207.6328
1623	-91746	20889.776	207.6255
1624	-136622	20889.043	207.6182
1625	-177377	20888.309	207.6109
1626	-99977	20887.576	207.6036
1627	-156461	20886.842	207.5963
1628	-212806	20886.108	207.5890
1629	-191684	20885.375	207.5818
1630	-474405	20884.641	207.5745
1631	-431556	20883.908	207.5672
1632	-279324	20883.174	207.5599
1633	-253543	20882.440	207.5526
1634	-336739	20881.707	207.5453
1635	-342715	20880.973	207.5380
1636	-398466	20880.240	207.5307
1637	-456376	20879.506	207.5234
1638	-461186	20878.772	207.5161
1639	-453991	20878.039	207.5088
1640	-341521	20877.305	207.5015
1641	-247303	20876.572	207.4943
1642	-191359	20875.838	207.4870
1643	-207863	20875.104	207.4797
1644	-294228	20874.371	207.4724
1645	-328970	20873.637	207.4651
1646	-209707	20872.904	207.4578
1647	-156453	20872.170	207.4505
1648	-178253	20871.436	207.4432
1649	-391161	20870.703	207.4359
1650	-273542	20869.969	207.4286
1651	-403173	20869.236	207.4213
1652	-292503	20868.502	207.4141
1653	-173069	20867.768	207.4068
1654	-242248	20867.035	207.3995
1655	-253070	20866.301	207.3922
1656	-246123	20865.568	207.3849
1657	-115178	20864.834	207.3776
1658	-53864	20864.100	207.3703
1659	-117992	20863.367	207.3630
1660	-163828	20862.633	207.3557
1661	-260210	20861.900	207.3484
1662	-279777	20861.166	207.3411
1663	-292067	20860.432	207.3338
1664	-199551	20859.699	207.3266
1665	-332856	20858.965	207.3193
1666	-289187	20858.232	207.3120
1667	-315066	20857.498	207.3047
1668	-414989	20856.764	207.2974
1669	-289170	20856.031	207.2901
1670	-254810	20855.297	207.2828
1671	-218482	20854.564	207.2755
1672	-85237	20853.830	207.2682
1673	-71042	20853.097	207.2609
1674	-56734	20852.363	207.2536
1675	-29788	20851.629	207.2464
1676	-67655	20850.896	207.2391
1677	-129922	20850.162	207.2318
1678	-65634	20849.429	207.2245
1679	-252869	20848.695	207.2172
1680	-228050	20847.961	207.2099
1681	-55762	20847.228	207.2026
1682	-74322	20846.494	207.1953
1683	-250354	20845.761	207.1880
1684	-66136	20845.027	207.1807
1685	-209300	20844.293	207.1734
1686	-373958	20843.560	207.1661
1687	-338138	20842.826	207.1589
1688	-368229	20842.093	207.1516
1689	-384258	20841.359	207.1443
1690	-269221	20840.625	207.1370
1691	-54581	20839.892	207.1297
1692	-61639	20839.158	207.1224
1693	-84642	20838.425	207.1151
1694	-180182	20837.691	207.1078
1695	-165885	20836.957	207.1005
1696	-123601	20836.224	207.0932
1697	-282270	20835.490	207.0859
1698	-521489	20834.757	207.0787
1699	-394134	20834.023	207.0714
1700	-235307	20833.289	207.0641
1701	28104	20832.556	207.0568
1702	71304	20831.822	207.0495
1703	-147238	20831.089	207.0422
1704	-86816	20830.355	207.0349
1705	-66468	20829.621	207.0276
1706	-198723	20828.888	207.0203
1707	-180602	20828.154	207.0130
1708	-82360	20827.421	207.0057
1709	-30335	20826.687	206.9984
1710	54116	20825.953	206.9912
1711	-470	20825.220	206.9839
1712	-149177	20824.486	206.9766
1713	-426664	20823.753	206.9693
1714	-341734	20823.019	206.9620
1715	-273560	20822.286	206.9547
1716	-167064	20821.552	206.9474
1717	-257423	20820.818	206.9401
1718	-220149	20820.085	206.9328
1719	-275424	20819.351	206.9255
1720	-382181	20818.618	206.9182
1721	-462609	20817.884	206.9110
1722	-469276	20817.150	206.9037
1723	-355262	20816.417	206.8964
1724	-316186	20815.683	206.8891
1725	-231908	20814.950	206.8818
1726	-290227	20814.216	206.8745
1727	-316694	20813.482	206.8672
1728	-306330	20812.749	206.8599
1729	-357335	20812.015	206.8526
1730	-263215	20811.282	206.8453
1731	-17660	20810.548	206.8380
1732	34284	20809.814	206.8308
1733	-2551	20809.081	206.8235
1734	-98039	20808.347	206.8162
1735	-163471	20807.614	206.8089
1736	-73419	20806.880	206.8016
1737	-114065	20806.146	206.7943
1738	-72229	20805.413	206.7870
1739	-260617	20804.679	206.7797
1740	-272533	20803.946	206.7724
1741	-208815	20803.212	206.7651
1742	-226641	20802.478	206.7578
1743	-102398	20801.745	206.7505
1744	110066	20801.011	206.7433
1745	-11226	20800.278	206.7360
1746	-122889	20799.544	206.7287
1747	-64906	20798.810	206.7214
1748	-218561	20798.077	206.7141
1749	-152100	20797.343	206.7068
1750	-54262	20796.610	206.6995
1751	-64700	20795.876	206.6922
1752	116070	20795.142	206.6849
1753	57411	20794.409	206.6776
1754	-210323	20793.675	206.6703
1755	-231744	20792.942	206.6631
1756	-247366	20792.208	206.6558
1757	-192775	20791.474	206.6485
1758	-169889	20790.741	206.6412
1759	-181621	20790.007	206.6339
1760	-70776	20789.274	206.6266
1761	-238511	20788.540	206.6193
1762	-245366	20787.807	206.6120
1763	-26871	20787.073	206.6047
1764	-86538	20786.339	206.5974
1765	-109272	20785.606	206.5901
1766	-111100	20784.872	206.5828
1767	-174053	20784.139	206.5756
1768	-89794	20783.405	206.5683
1769	-254034	20782.671	206.5610
1770	-285630	20781.938	206.5537
1771	-352655	20781.204	206.5464
1772	-360667	20780.471	206.5391
1773	-301742	20779.737	206.5318
1774	-76526	20779.003	206.5245
1775	-95431	20778.270	206.5172
1776	-127348	20777.536	206.5099
1777	-159673	20776.803	206.5026
1778	-176696	20776.069	206.4954
1779	-227807	20775.335	206.4881
1780	-152740	20774.602	206.4808
1781	-130661	20773.868	206.4735
1782	-172753	20773.135	206.4662
1783	-133312	20772.401	206.4589
1784	-93299	20771.667	206.4516
1785	-192693	20770.934	206.4443
1786	-378711	20770.200	206.4370
1787	-387410	20769.467	206.4297
1788	-105388	20768.733	206.4224
1789	-274144	20767.999	206.4151
1790	-499207	20767.266	206.4079
1791	-352905	20766.532	206.4006
1792	-409191	20765.799	206.3933
1793	-94587	20765.065	206.3860
1794	-287175	20764.331	206.3787
1795	-375384	20763.598	206.3714
1796	-373964	20762.864	206.3641
1797	-456527	20762.131	206.3568
1798	-194868	20761.397	206.3495
1799	-146254	20760.663	206.3422
1800	-97900	20759.930	206.3349
1801	4565	20759.196	206.3277
1802	-75490	20758.463	206.3204
1803	-382056	20757.729	206.3131
1804	-314560	20756.995	206.3058
1805	-243742	20756.262	206.2985
1806	-197004	20755.528	206.2912
1807	-198472	20754.795	206.2839
1808	-133104	20754.061	206.2766
1809	-129499	20753.328	206.2693
1810	-252680	20752.594	206.2620
1811	-217310	20751.860	206.2547
1812	-275655	20751.127	206.2474
1813	-266805	20750.393	206.2402
1814	-220492	20749.660	206.2329
1815	-108387	20748.926	206.2256
1816	-233283	20748.192	206.2183
1817	-156317	20747.459	206.2110
1818	-136334	20746.725	206.2037
1819	-223095	20745.992	206.1964
1820	-122053	20745.258	206.1891
1821	-54831	20744.524	206.1818
1822	-86985	20743.791	206.1745
1823	-105828	20743.057	206.1672
1824	-94799	20742.324	206.1600
1825	21737	20741.590	206.1527
1826	157584	20740.856	206.1454
1827	68430	20740.123	206.1381
1828	169283	20739.389	206.1308
1829	-42889	20738.656	206.1235
1830	-219346	20737.922	206.1162
1831	-210145	20737.188	206.1089
1832	-130999	20736.455	206.1016
1833	14042	20735.721	206.0943
1834	81450	20734.988	206.0870
1835	126971	20734.254	206.0797
1836	138995	20733.520	206.0725
1837	-140761	20732.787	206.0652
1838	-52649	20732.053	206.0579
1839	-25874	20731.320	206.0506
1840	-249665	20730.586	206.0433
1841	-270441	20729.852	206.0360
1842	-178588	20729.119	206.0287
1843	-147096	20728.385	206.0214
1844	-490310	20727.652	206.0141
1845	-596895	20726.918	206.0068
1846	-480165	20726.184	205.9995
1847	-561144	20725.451	205.9923
1848	-440411	20724.717	205.9850
1849	-328662	20723.984	205.9777
1850	-316977	20723.250	205.9704
1851	-78760	20722.516	205.9631
1852	-69784	20721.783	205.9558
1853	-86680	20721.049	205.9485
1854	-226660	20720.316	205.9412
1855	-266041	20719.582	205.9339
1856	-249235	20718.849	205.9266
1857	-78296	20718.115	205.9193
1858	-74912	20717.381	205.9120
1859	8304	20716.648	205.9048
1860	-311525	20715.914	205.8975
1861	-233859	20715.181	205.8902
1862	-214475	20714.447	205.8829
1863	-468568	20713.713	205.8756
1864	-432787	20712.980	205.8683
1865	-334996	20712.246	205.8610
1866	-477911	20711.513	205.8537
1867	-420564	20710.779	205.8464
1868	-461042	20710.045	205.8391
1869	-555038	20709.312	205.8318
1870	-313255	20708.578	205.8246
1871	-190853	20707.845	205.8173
1872	-345674	20707.111	205.8100
1873	-347057	20706.377	205.8027
1874	-258278	20705.644	205.7954
1875	-259596	20704.910	205.7881
1876	-203669	20704.177	205.7808
1877	-194369	20703.443	205.7735
1878	-30714	20702.709	205.7662
1879	203699	20701.976	205.7589
1880	103640	20701.242	205.7516
1881	86917	20700.509	205.7443
1882	-16223	20699.775	205.7371
1883	-71572	20699.041	205.7298
1884	-131527	20698.308	205.7225
1885	-140363	20697.574	205.7152
1886	-105359	20696.841	205.7079
1887	-10943	20696.107	205.7006
1888	-123200	20695.373	205.6933
1889	-96398	20694.640	205.6860
1890	-242817	20693.906	205.6787
1891	-234120	20693.173	205.6714
1892	-43700	20692.439	205.6641
1893	42704	20691.705	205.6569
1894	-33652	20690.972	205.6496
1895	-25391	20690.238	205.6423
1896	-32480	20689.505	205.6350
1897	10402	20688.771	205.6277
1898	-107465	20688.038	205.6204
1899	-54720	20687.304	205.6131
1900	-123595	20686.570	205.6058
1901	-340743	20685.837	205.5985
1902	-211516	20685.103	205.5912
1903	-170459	20684.370	205.5839
1904	-121542	20683.636	205.5767
1905	-215502	20682.902	205.5694
1906	-272807	20682.169	205.5621
1907	-173537	20681.435	205.5548
1908	-219802	20680.702	205.5475
1909	-326043	20679.968	205.5402
1910	-266456	20679.234	205.5329
1911	-20254	20678.501	205.5256
1912	-139586	20677.767	205.5183
1913	7658	20677.034	205.5110
1914	55385	20676.300	205.5037
1915	-71869	20675.566	205.4964
1916	-237137	20674.833	205.4892
1917	-93709	20674.099	205.4819
1918	-156304	20673.366	205.4746
1919	-316176	20672.632	205.4673
1920	-244657	20671.898	205.4600
1921	-52050	20671.165	205.4527
1922	43455	20670.431	205.4454
1923	-122062	20669.698	205.4381
1924	-209816	20668.964	205.4308
1925	-193297	20668.230	205.4235
1926	-61213	20667.497	205.4162
1927	-105222	20666.763	205.4090
1928	-146758	20666.030	205.4017
1929	-248321	20665.296	205.3944
1930	-327392	20664.562	205.3871
1931	-383100	20663.829	205.3798
1932	-367672	20663.095	205.3725
1933	-294683	20662.362	205.3652
1934	-325044	20661.628	205.3579
1935	-164626	20660.894	205.3506
1936	-135642	20660.161	205.3433
1937	-252721	20659.427	205.3360
1938	-280202	20658.694	205.3287
1939	-360137	20657.960	205.3215
1940	-155658	20657.226	205.3142
1941	-14841	20656.493	205.3069
1942	-202836	20655.759	205.2996
1943	-283073	20655.026	205.2923
1944	-95775	20654.292	205.2850
1945	-86181	20653.559	205.2777
1946	-163616	20652.825	205.2704
1947	-158592	20652.091	205.2631
1948	-240235	20651.358	205.2558
1949	-417185	20650.624	205.2485
1950	-379952	20649.891	205.2413
1951	-531295	20649.157	205.2340
1952	-411117	20648.423	205.2267
1953	-359421	20647.690	205.2194
1954	-317983	20646.956	205.2121
1955	-401430	20646.223	205.2048
1956	-395536	20645.489	205.1975
1957	-220198	20644.755	205.1902
1958	-203250	20644.022	205.1829
1959	41305	20643.288	205.1756
1960	6924	20642.555	205.1683
1961	-178914	20641.821	205.1610
1962	-194121	20641.087	205.1538
1963	-101275	20640.354	205.1465
1964	-233538	20639.620	205.1392
1965	-273979	20638.887	205.1319
1966	-221960	20638.153	205.1246
1967	101193	20637.419	205.1173
1968	154897	20636.686	205.1100
1969	-6407	20635.952	205.1027
1970	-147144	20635.219	205.0954
1971	-30822	20634.485	205.0881
1972	-145324	20633.751	205.0808
1973	2243	20633.018	205.0736
1974	59811	20632.284	205.0663
1975	88249	20631.551	205.0590
1976	86394	20630.817	205.0517
1977	-172795	20630.083	205.0444
1978	-249147	20629.350	205.0371
1979	-320804	20628.616	205.0298
1980	-193389	20627.883	205.0225
1981	-302246	20627.149	205.0152
1982	-149853	20626.415	205.0079
1983	-71044	20625.682	205.0006
1984	-143049	20624.948	204.9933
1985	-388314	20624.215	204.9861
1986	-315560	20623.481	204.9788
1987	-123678	20622.747	204.9715
1988	-221988	20622.014	204.9642
1989	-316726	20621.280	204.9569
1990	-356959	20620.547	204.9496
1991	-509798	20619.813	204.9423
1992	-287229	20619.080	204.9350
1993	-44760	20618.346	204.9277
1994	-412207	20617.612	204.9204
1995	-333453	20616.879	204.9131
1996	-122535	20616.145	204.9059
1997	-171813	20615.412	204.8986
1998	-277498	20614.678	204.8913
1999	-359076	20613.944	204.8840
[truncated: 30,769 more rows]
