# Supplementary material for: Characterization data and kinetic studies of novel lipophilic analogues from 2,4-dichlorophenoxyacetic acid and Propanil herbicides
Source: Data Brief. 2020 Aug 21;32:106202. doi: 10.1016/j.dib.2020.106202 (PMC7482028; doi:10.1016/j.dib.2020.106202)
Supplement: Supplementary file 4 [file mmc4.zip › NMR_raw data _new/6b_H_ascii-spec.txt]

Marcelo_Larissa_4699_2	4-D E-E_H
1	60543	5886.960	14.7126
2	66521	5886.837	14.7123
3	71791	5886.715	14.7120
4	69226	5886.593	14.7117
5	65227	5886.471	14.7114
6	62059	5886.348	14.7111
7	62931	5886.226	14.7108
8	60066	5886.104	14.7105
9	54766	5885.982	14.7102
10	51702	5885.859	14.7099
11	54649	5885.737	14.7096
12	61805	5885.615	14.7093
13	63069	5885.493	14.7090
14	63159	5885.370	14.7086
15	60614	5885.248	14.7083
16	57474	5885.126	14.7080
17	57903	5885.003	14.7077
18	58408	5884.881	14.7074
19	56700	5884.759	14.7071
20	53355	5884.637	14.7068
21	51519	5884.514	14.7065
22	51631	5884.392	14.7062
23	53407	5884.270	14.7059
24	55659	5884.148	14.7056
25	54768	5884.025	14.7053
26	53590	5883.903	14.7050
27	52018	5883.781	14.7047
28	47412	5883.659	14.7044
29	50681	5883.536	14.7041
30	57752	5883.414	14.7038
31	61064	5883.292	14.7035
32	61343	5883.169	14.7031
33	58948	5883.047	14.7028
34	57044	5882.925	14.7025
35	58568	5882.803	14.7022
36	61116	5882.680	14.7019
37	64636	5882.558	14.7016
38	61428	5882.436	14.7013
39	54935	5882.314	14.7010
40	57934	5882.191	14.7007
41	60272	5882.069	14.7004
42	59976	5881.947	14.7001
43	59330	5881.825	14.6998
44	52455	5881.702	14.6995
45	51040	5881.580	14.6992
46	53125	5881.458	14.6989
47	52207	5881.335	14.6986
48	54364	5881.213	14.6983
49	55096	5881.091	14.6980
50	53988	5880.969	14.6976
51	51785	5880.846	14.6973
52	49575	5880.724	14.6970
53	50012	5880.602	14.6967
54	48377	5880.480	14.6964
55	43596	5880.357	14.6961
56	44941	5880.235	14.6958
57	45022	5880.113	14.6955
58	42388	5879.991	14.6952
59	43213	5879.868	14.6949
60	45010	5879.746	14.6946
61	46572	5879.624	14.6943
62	46022	5879.501	14.6940
63	48081	5879.379	14.6937
64	48598	5879.257	14.6934
65	46826	5879.135	14.6931
66	43129	5879.012	14.6928
67	42232	5878.890	14.6925
68	49113	5878.768	14.6921
69	54951	5878.646	14.6918
70	52206	5878.523	14.6915
71	50839	5878.401	14.6912
72	47526	5878.279	14.6909
73	45029	5878.157	14.6906
74	44183	5878.034	14.6903
75	45999	5877.912	14.6900
76	45625	5877.790	14.6897
77	41518	5877.668	14.6894
78	39277	5877.545	14.6891
79	40872	5877.423	14.6888
80	39904	5877.301	14.6885
81	37146	5877.178	14.6882
82	38233	5877.056	14.6879
83	36278	5876.934	14.6876
84	38060	5876.812	14.6873
85	40486	5876.689	14.6870
86	42639	5876.567	14.6866
87	45450	5876.445	14.6863
88	49565	5876.323	14.6860
89	53307	5876.200	14.6857
90	51185	5876.078	14.6854
91	46626	5875.956	14.6851
92	43812	5875.834	14.6848
93	41487	5875.711	14.6845
94	41708	5875.589	14.6842
95	41318	5875.467	14.6839
96	40041	5875.344	14.6836
97	41533	5875.222	14.6833
98	40638	5875.100	14.6830
99	38446	5874.978	14.6827
100	35429	5874.855	14.6824
101	40303	5874.733	14.6821
102	45498	5874.611	14.6818
103	42347	5874.489	14.6814
104	40159	5874.366	14.6811
105	44921	5874.244	14.6808
106	51656	5874.122	14.6805
107	54037	5874.000	14.6802
108	47391	5873.877	14.6799
109	46853	5873.755	14.6796
110	48897	5873.633	14.6793
111	47096	5873.510	14.6790
112	40129	5873.388	14.6787
113	37743	5873.266	14.6784
114	37946	5873.144	14.6781
115	39984	5873.021	14.6778
116	44163	5872.899	14.6775
117	46124	5872.777	14.6772
118	48309	5872.655	14.6769
119	49202	5872.532	14.6766
120	51339	5872.410	14.6763
121	48378	5872.288	14.6759
122	44244	5872.166	14.6756
123	39287	5872.043	14.6753
124	33956	5871.921	14.6750
125	32469	5871.799	14.6747
126	35707	5871.676	14.6744
127	38216	5871.554	14.6741
128	41337	5871.432	14.6738
129	42002	5871.310	14.6735
130	39942	5871.187	14.6732
131	38429	5871.065	14.6729
132	37160	5870.943	14.6726
133	37031	5870.821	14.6723
134	38299	5870.698	14.6720
135	34510	5870.576	14.6717
136	32444	5870.454	14.6714
137	34753	5870.332	14.6711
138	29107	5870.209	14.6708
139	25357	5870.087	14.6704
140	29328	5869.965	14.6701
141	33348	5869.842	14.6698
142	34134	5869.720	14.6695
143	30508	5869.598	14.6692
144	30741	5869.476	14.6689
145	30489	5869.353	14.6686
146	27681	5869.231	14.6683
147	25750	5869.109	14.6680
148	26035	5868.987	14.6677
149	27874	5868.864	14.6674
150	28368	5868.742	14.6671
151	25065	5868.620	14.6668
152	25387	5868.498	14.6665
153	31734	5868.375	14.6662
154	36431	5868.253	14.6659
155	39933	5868.131	14.6656
156	43754	5868.008	14.6653
157	46445	5867.886	14.6649
158	45906	5867.764	14.6646
159	46286	5867.642	14.6643
160	47066	5867.519	14.6640
161	45127	5867.397	14.6637
162	42952	5867.275	14.6634
163	39215	5867.153	14.6631
164	35870	5867.030	14.6628
165	29729	5866.908	14.6625
166	28312	5866.786	14.6622
167	32936	5866.664	14.6619
168	36298	5866.541	14.6616
169	38623	5866.419	14.6613
170	39444	5866.297	14.6610
171	37899	5866.175	14.6607
172	35690	5866.052	14.6604
173	34227	5865.930	14.6601
174	30247	5865.808	14.6598
175	25493	5865.685	14.6594
176	25035	5865.563	14.6591
177	27147	5865.441	14.6588
178	30590	5865.319	14.6585
179	29146	5865.196	14.6582
180	27289	5865.074	14.6579
181	28485	5864.952	14.6576
182	27921	5864.830	14.6573
183	28658	5864.707	14.6570
184	28052	5864.585	14.6567
185	25429	5864.463	14.6564
186	25272	5864.341	14.6561
187	24426	5864.218	14.6558
188	24105	5864.096	14.6555
189	21280	5863.974	14.6552
190	22730	5863.851	14.6549
191	25515	5863.729	14.6546
192	26114	5863.607	14.6543
193	26410	5863.485	14.6539
194	32281	5863.362	14.6536
195	34974	5863.240	14.6533
196	36815	5863.118	14.6530
197	33397	5862.996	14.6527
198	27352	5862.873	14.6524
199	28874	5862.751	14.6521
200	29414	5862.629	14.6518
201	23499	5862.507	14.6515
202	22474	5862.384	14.6512
203	22785	5862.262	14.6509
204	21435	5862.140	14.6506
205	23665	5862.017	14.6503
206	24414	5861.895	14.6500
207	25190	5861.773	14.6497
208	21843	5861.651	14.6494
209	18488	5861.528	14.6491
210	15528	5861.406	14.6488
211	16279	5861.284	14.6484
212	18204	5861.162	14.6481
213	18613	5861.039	14.6478
214	16411	5860.917	14.6475
215	20430	5860.795	14.6472
216	19849	5860.673	14.6469
217	20867	5860.550	14.6466
218	23358	5860.428	14.6463
219	19719	5860.306	14.6460
220	17363	5860.183	14.6457
221	21353	5860.061	14.6454
222	23437	5859.939	14.6451
223	22510	5859.817	14.6448
224	19807	5859.694	14.6445
225	16129	5859.572	14.6442
226	14926	5859.450	14.6439
227	13273	5859.328	14.6436
228	13788	5859.205	14.6433
229	14768	5859.083	14.6429
230	13394	5858.961	14.6426
231	9948	5858.839	14.6423
232	3904	5858.716	14.6420
233	2293	5858.594	14.6417
234	5236	5858.472	14.6414
235	11011	5858.349	14.6411
236	14445	5858.227	14.6408
237	12547	5858.105	14.6405
238	14521	5857.983	14.6402
239	15813	5857.860	14.6399
240	16930	5857.738	14.6396
241	17734	5857.616	14.6393
242	15366	5857.494	14.6390
243	14988	5857.371	14.6387
244	17384	5857.249	14.6384
245	22027	5857.127	14.6381
246	25121	5857.005	14.6378
247	25849	5856.882	14.6374
248	20907	5856.760	14.6371
249	17285	5856.638	14.6368
250	14001	5856.515	14.6365
251	11765	5856.393	14.6362
252	11918	5856.271	14.6359
253	11799	5856.149	14.6356
254	10130	5856.026	14.6353
255	8012	5855.904	14.6350
256	5081	5855.782	14.6347
257	3763	5855.660	14.6344
258	4959	5855.537	14.6341
259	8339	5855.415	14.6338
260	11212	5855.293	14.6335
261	14945	5855.171	14.6332
262	15640	5855.048	14.6329
263	15928	5854.926	14.6326
264	17294	5854.804	14.6323
265	17172	5854.682	14.6319
266	15553	5854.559	14.6316
267	15016	5854.437	14.6313
268	14911	5854.315	14.6310
269	14183	5854.192	14.6307
270	14223	5854.070	14.6304
271	16830	5853.948	14.6301
272	20841	5853.826	14.6298
273	18437	5853.703	14.6295
274	13243	5853.581	14.6292
275	14950	5853.459	14.6289
276	20261	5853.337	14.6286
277	20801	5853.214	14.6283
278	19481	5853.092	14.6280
279	21816	5852.970	14.6277
280	22813	5852.848	14.6274
281	18788	5852.725	14.6271
282	12233	5852.603	14.6268
283	6779	5852.481	14.6264
284	4366	5852.358	14.6261
285	3153	5852.236	14.6258
286	7112	5852.114	14.6255
287	11397	5851.992	14.6252
288	13263	5851.869	14.6249
289	7192	5851.747	14.6246
290	-798	5851.625	14.6243
291	-379	5851.503	14.6240
292	3733	5851.380	14.6237
293	1018	5851.258	14.6234
294	1477	5851.136	14.6231
295	3769	5851.014	14.6228
296	6077	5850.891	14.6225
297	6675	5850.769	14.6222
298	5255	5850.647	14.6219
299	2555	5850.524	14.6216
300	2164	5850.402	14.6213
301	5833	5850.280	14.6209
302	8427	5850.158	14.6206
303	3958	5850.035	14.6203
304	2957	5849.913	14.6200
305	5786	5849.791	14.6197
306	6089	5849.669	14.6194
307	2123	5849.546	14.6191
308	-2887	5849.424	14.6188
309	-1732	5849.302	14.6185
310	-2091	5849.180	14.6182
311	-4779	5849.057	14.6179
312	-3591	5848.935	14.6176
313	-1283	5848.813	14.6173
314	7643	5848.690	14.6170
315	12347	5848.568	14.6167
316	8428	5848.446	14.6164
317	1513	5848.324	14.6161
318	-177	5848.201	14.6158
319	2278	5848.079	14.6154
320	3520	5847.957	14.6151
321	8700	5847.835	14.6148
322	9394	5847.712	14.6145
323	6963	5847.590	14.6142
324	6595	5847.468	14.6139
325	8374	5847.346	14.6136
326	11350	5847.223	14.6133
327	13771	5847.101	14.6130
328	14716	5846.979	14.6127
329	11998	5846.856	14.6124
330	5310	5846.734	14.6121
331	-3460	5846.612	14.6118
332	-10778	5846.490	14.6115
333	-8923	5846.367	14.6112
334	-5061	5846.245	14.6109
335	-1714	5846.123	14.6106
336	-3821	5846.001	14.6103
337	-7297	5845.878	14.6099
338	-6613	5845.756	14.6096
339	-5987	5845.634	14.6093
340	-6809	5845.512	14.6090
341	-6300	5845.389	14.6087
342	-7047	5845.267	14.6084
343	-9166	5845.145	14.6081
344	-12591	5845.022	14.6078
345	-12693	5844.900	14.6075
346	-10457	5844.778	14.6072
347	-11172	5844.656	14.6069
348	-5081	5844.533	14.6066
349	3641	5844.411	14.6063
350	6173	5844.289	14.6060
351	6007	5844.167	14.6057
352	4570	5844.044	14.6054
353	3066	5843.922	14.6051
354	2507	5843.800	14.6048
355	-1948	5843.678	14.6044
356	-2595	5843.555	14.6041
357	-3832	5843.433	14.6038
358	-4793	5843.311	14.6035
359	-8676	5843.189	14.6032
360	-9559	5843.066	14.6029
361	-5214	5842.944	14.6026
362	-6122	5842.822	14.6023
363	-7642	5842.699	14.6020
364	-9485	5842.577	14.6017
365	-13109	5842.455	14.6014
366	-15537	5842.333	14.6011
367	-15705	5842.210	14.6008
368	-12644	5842.088	14.6005
369	-4487	5841.966	14.6002
370	1908	5841.844	14.5999
371	-7	5841.721	14.5996
372	-5026	5841.599	14.5993
373	-9285	5841.477	14.5989
374	-10027	5841.355	14.5986
375	-16013	5841.232	14.5983
376	-19327	5841.110	14.5980
377	-11584	5840.988	14.5977
378	-5487	5840.865	14.5974
379	-6134	5840.743	14.5971
380	-7345	5840.621	14.5968
381	-8868	5840.499	14.5965
382	-9879	5840.376	14.5962
383	-8178	5840.254	14.5959
384	-7547	5840.132	14.5956
385	-12244	5840.010	14.5953
386	-14248	5839.887	14.5950
387	-12755	5839.765	14.5947
388	-10371	5839.643	14.5944
389	-7447	5839.521	14.5941
390	-6468	5839.398	14.5938
391	-6988	5839.276	14.5934
392	-7994	5839.154	14.5931
393	-11291	5839.031	14.5928
394	-10239	5838.909	14.5925
395	-8772	5838.787	14.5922
396	-10680	5838.665	14.5919
397	-9466	5838.542	14.5916
398	-11947	5838.420	14.5913
399	-12103	5838.298	14.5910
400	-4848	5838.176	14.5907
401	281	5838.053	14.5904
402	1520	5837.931	14.5901
403	-730	5837.809	14.5898
404	-7315	5837.687	14.5895
405	-9094	5837.564	14.5892
406	-11472	5837.442	14.5889
407	-15949	5837.320	14.5886
408	-19042	5837.197	14.5883
409	-16295	5837.075	14.5879
410	-16402	5836.953	14.5876
411	-17454	5836.831	14.5873
412	-16467	5836.708	14.5870
413	-14218	5836.586	14.5867
414	-12375	5836.464	14.5864
415	-13425	5836.342	14.5861
416	-15579	5836.219	14.5858
417	-21569	5836.097	14.5855
418	-24403	5835.975	14.5852
419	-18939	5835.853	14.5849
420	-13794	5835.730	14.5846
421	-15318	5835.608	14.5843
422	-18077	5835.486	14.5840
423	-17174	5835.363	14.5837
424	-20159	5835.241	14.5834
425	-18952	5835.119	14.5831
426	-11710	5834.997	14.5828
427	-10562	5834.874	14.5824
428	-10150	5834.752	14.5821
429	-10874	5834.630	14.5818
430	-13741	5834.508	14.5815
431	-12575	5834.385	14.5812
432	-16060	5834.263	14.5809
433	-16838	5834.141	14.5806
434	-20218	5834.019	14.5803
435	-22468	5833.896	14.5800
436	-19944	5833.774	14.5797
437	-20216	5833.652	14.5794
438	-20997	5833.529	14.5791
439	-19853	5833.407	14.5788
440	-18669	5833.285	14.5785
441	-19225	5833.163	14.5782
442	-19833	5833.040	14.5779
443	-22143	5832.918	14.5776
444	-22319	5832.796	14.5773
445	-21484	5832.674	14.5769
446	-28826	5832.551	14.5766
447	-35360	5832.429	14.5763
448	-31819	5832.307	14.5760
449	-26858	5832.185	14.5757
450	-24324	5832.062	14.5754
451	-20670	5831.940	14.5751
452	-15977	5831.818	14.5748
453	-14014	5831.696	14.5745
454	-8436	5831.573	14.5742
455	-3567	5831.451	14.5739
456	-7018	5831.329	14.5736
457	-9913	5831.206	14.5733
458	-10945	5831.084	14.5730
459	-15836	5830.962	14.5727
460	-23034	5830.840	14.5724
461	-27560	5830.717	14.5721
462	-32530	5830.595	14.5718
463	-34126	5830.473	14.5714
464	-31453	5830.351	14.5711
465	-23754	5830.228	14.5708
466	-21232	5830.106	14.5705
467	-22797	5829.984	14.5702
468	-23687	5829.862	14.5699
469	-19737	5829.739	14.5696
470	-13922	5829.617	14.5693
471	-12471	5829.495	14.5690
472	-16332	5829.372	14.5687
473	-21165	5829.250	14.5684
474	-22388	5829.128	14.5681
475	-17356	5829.006	14.5678
476	-17257	5828.883	14.5675
477	-16692	5828.761	14.5672
478	-23030	5828.639	14.5669
479	-32882	5828.517	14.5666
480	-32444	5828.394	14.5663
481	-29850	5828.272	14.5659
482	-29068	5828.150	14.5656
483	-34253	5828.028	14.5653
484	-35381	5827.905	14.5650
485	-29733	5827.783	14.5647
486	-23242	5827.661	14.5644
487	-24129	5827.538	14.5641
488	-27449	5827.416	14.5638
489	-27973	5827.294	14.5635
490	-25341	5827.172	14.5632
491	-27964	5827.049	14.5629
492	-31593	5826.927	14.5626
493	-30771	5826.805	14.5623
494	-25603	5826.683	14.5620
495	-23639	5826.560	14.5617
496	-21864	5826.438	14.5614
497	-20511	5826.316	14.5611
498	-24112	5826.194	14.5608
499	-26620	5826.071	14.5604
500	-30707	5825.949	14.5601
501	-34860	5825.827	14.5598
502	-39122	5825.704	14.5595
503	-38157	5825.582	14.5592
504	-35061	5825.460	14.5589
505	-32915	5825.338	14.5586
506	-29606	5825.215	14.5583
507	-28324	5825.093	14.5580
508	-28524	5824.971	14.5577
509	-28182	5824.849	14.5574
510	-24883	5824.726	14.5571
511	-20722	5824.604	14.5568
512	-20241	5824.482	14.5565
513	-16766	5824.360	14.5562
514	-15051	5824.237	14.5559
515	-16178	5824.115	14.5556
516	-17467	5823.993	14.5553
517	-23700	5823.870	14.5549
518	-28482	5823.748	14.5546
519	-26256	5823.626	14.5543
520	-25785	5823.504	14.5540
521	-26386	5823.381	14.5537
522	-25941	5823.259	14.5534
523	-29137	5823.137	14.5531
524	-31702	5823.015	14.5528
525	-25683	5822.892	14.5525
526	-22818	5822.770	14.5522
527	-26319	5822.648	14.5519
528	-28797	5822.526	14.5516
529	-28582	5822.403	14.5513
530	-27168	5822.281	14.5510
531	-25354	5822.159	14.5507
532	-28444	5822.037	14.5504
533	-29030	5821.914	14.5501
534	-27864	5821.792	14.5498
535	-32381	5821.670	14.5494
536	-40229	5821.547	14.5491
537	-43498	5821.425	14.5488
538	-43145	5821.303	14.5485
539	-45761	5821.181	14.5482
540	-44115	5821.058	14.5479
541	-44822	5820.936	14.5476
542	-46386	5820.814	14.5473
543	-47904	5820.692	14.5470
544	-47584	5820.569	14.5467
545	-41304	5820.447	14.5464
546	-33745	5820.325	14.5461
547	-35618	5820.203	14.5458
548	-40132	5820.080	14.5455
549	-41078	5819.958	14.5452
550	-40254	5819.836	14.5449
551	-39597	5819.713	14.5446
552	-43795	5819.591	14.5443
553	-47471	5819.469	14.5439
554	-45879	5819.347	14.5436
555	-38324	5819.224	14.5433
556	-35285	5819.102	14.5430
557	-34867	5818.980	14.5427
558	-38458	5818.858	14.5424
559	-44735	5818.735	14.5421
560	-48521	5818.613	14.5418
561	-38077	5818.491	14.5415
562	-27538	5818.369	14.5412
563	-30738	5818.246	14.5409
564	-34802	5818.124	14.5406
565	-36393	5818.002	14.5403
566	-37895	5817.879	14.5400
567	-39918	5817.757	14.5397
568	-43730	5817.635	14.5394
569	-46102	5817.513	14.5391
570	-45618	5817.390	14.5388
571	-40198	5817.268	14.5384
572	-33493	5817.146	14.5381
573	-29377	5817.024	14.5378
574	-27386	5816.901	14.5375
575	-25904	5816.779	14.5372
576	-26537	5816.657	14.5369
577	-28666	5816.535	14.5366
578	-35209	5816.412	14.5363
579	-39459	5816.290	14.5360
580	-36447	5816.168	14.5357
581	-34111	5816.045	14.5354
582	-38014	5815.923	14.5351
583	-38429	5815.801	14.5348
584	-38636	5815.679	14.5345
585	-35178	5815.556	14.5342
586	-38234	5815.434	14.5339
587	-43457	5815.312	14.5336
588	-48365	5815.190	14.5333
589	-46603	5815.067	14.5329
590	-43697	5814.945	14.5326
591	-42509	5814.823	14.5323
592	-32521	5814.701	14.5320
593	-27474	5814.578	14.5317
594	-29000	5814.456	14.5314
595	-34267	5814.334	14.5311
596	-43644	5814.211	14.5308
597	-51845	5814.089	14.5305
598	-49710	5813.967	14.5302
599	-42053	5813.845	14.5299
600	-42768	5813.722	14.5296
601	-49761	5813.600	14.5293
602	-46282	5813.478	14.5290
603	-44210	5813.356	14.5287
604	-44879	5813.233	14.5284
605	-39302	5813.111	14.5281
606	-31566	5812.989	14.5278
607	-31544	5812.867	14.5274
608	-36228	5812.744	14.5271
609	-37998	5812.622	14.5268
610	-33422	5812.500	14.5265
611	-29987	5812.377	14.5262
612	-27593	5812.255	14.5259
613	-31214	5812.133	14.5256
614	-35967	5812.011	14.5253
615	-39108	5811.888	14.5250
616	-38303	5811.766	14.5247
617	-36889	5811.644	14.5244
618	-39220	5811.522	14.5241
619	-40916	5811.399	14.5238
620	-38997	5811.277	14.5235
621	-38292	5811.155	14.5232
622	-37626	5811.033	14.5229
623	-43539	5810.910	14.5226
624	-49966	5810.788	14.5223
625	-52816	5810.666	14.5219
626	-53117	5810.544	14.5216
627	-47871	5810.421	14.5213
628	-42654	5810.299	14.5210
629	-43574	5810.177	14.5207
630	-44550	5810.054	14.5204
631	-45647	5809.932	14.5201
632	-46147	5809.810	14.5198
633	-41269	5809.688	14.5195
634	-38678	5809.565	14.5192
635	-34916	5809.443	14.5189
636	-37154	5809.321	14.5186
637	-44211	5809.199	14.5183
638	-46710	5809.076	14.5180
639	-42951	5808.954	14.5177
640	-37393	5808.832	14.5174
641	-35615	5808.710	14.5171
642	-36095	5808.587	14.5168
643	-37376	5808.465	14.5164
644	-36109	5808.343	14.5161
645	-36957	5808.220	14.5158
646	-44766	5808.098	14.5155
647	-47636	5807.976	14.5152
648	-45318	5807.854	14.5149
649	-45631	5807.731	14.5146
650	-45994	5807.609	14.5143
651	-43272	5807.487	14.5140
652	-38381	5807.365	14.5137
653	-35173	5807.242	14.5134
654	-31049	5807.120	14.5131
655	-29718	5806.998	14.5128
656	-34939	5806.876	14.5125
657	-36572	5806.753	14.5122
658	-41697	5806.631	14.5119
659	-46953	5806.509	14.5116
660	-46133	5806.386	14.5112
661	-45333	5806.264	14.5109
662	-45214	5806.142	14.5106
663	-45296	5806.020	14.5103
664	-44953	5805.897	14.5100
665	-47930	5805.775	14.5097
666	-50466	5805.653	14.5094
667	-46145	5805.531	14.5091
668	-41751	5805.408	14.5088
669	-40233	5805.286	14.5085
670	-43744	5805.164	14.5082
671	-47909	5805.042	14.5079
672	-49373	5804.919	14.5076
673	-47056	5804.797	14.5073
674	-47945	5804.675	14.5070
675	-50571	5804.552	14.5067
676	-48504	5804.430	14.5064
677	-43269	5804.308	14.5061
678	-38727	5804.186	14.5057
679	-38887	5804.063	14.5054
680	-36525	5803.941	14.5051
681	-34275	5803.819	14.5048
682	-34613	5803.697	14.5045
683	-43582	5803.574	14.5042
684	-50619	5803.452	14.5039
685	-54755	5803.330	14.5036
686	-57252	5803.208	14.5033
687	-53915	5803.085	14.5030
688	-44973	5802.963	14.5027
689	-43161	5802.841	14.5024
690	-41431	5802.718	14.5021
691	-40145	5802.596	14.5018
692	-37982	5802.474	14.5015
693	-41742	5802.352	14.5012
694	-41218	5802.229	14.5009
695	-33286	5802.107	14.5006
696	-29678	5801.985	14.5002
697	-30536	5801.863	14.4999
698	-37573	5801.740	14.4996
699	-49584	5801.618	14.4993
700	-50210	5801.496	14.4990
701	-44086	5801.374	14.4987
702	-40381	5801.251	14.4984
703	-45603	5801.129	14.4981
704	-46224	5801.007	14.4978
705	-40490	5800.884	14.4975
706	-45117	5800.762	14.4972
707	-52909	5800.640	14.4969
708	-54396	5800.518	14.4966
709	-56700	5800.395	14.4963
710	-59636	5800.273	14.4960
711	-52254	5800.151	14.4957
712	-48210	5800.029	14.4954
713	-47983	5799.906	14.4951
714	-48286	5799.784	14.4947
715	-51436	5799.662	14.4944
716	-51697	5799.540	14.4941
717	-50697	5799.417	14.4938
718	-48115	5799.295	14.4935
719	-40182	5799.173	14.4932
720	-39489	5799.051	14.4929
721	-43651	5798.928	14.4926
722	-47700	5798.806	14.4923
723	-48054	5798.684	14.4920
724	-49341	5798.561	14.4917
725	-54082	5798.439	14.4914
726	-55863	5798.317	14.4911
727	-52129	5798.195	14.4908
728	-44599	5798.072	14.4905
729	-42991	5797.950	14.4902
730	-45351	5797.828	14.4899
731	-52150	5797.706	14.4896
732	-62742	5797.583	14.4892
733	-69214	5797.461	14.4889
734	-60874	5797.339	14.4886
735	-52003	5797.217	14.4883
736	-53162	5797.094	14.4880
737	-58695	5796.972	14.4877
738	-57242	5796.850	14.4874
739	-51872	5796.727	14.4871
740	-50071	5796.605	14.4868
741	-50352	5796.483	14.4865
742	-52856	5796.361	14.4862
743	-54035	5796.238	14.4859
744	-55130	5796.116	14.4856
745	-56374	5795.994	14.4853
746	-54797	5795.872	14.4850
747	-55433	5795.749	14.4847
748	-55217	5795.627	14.4844
749	-57023	5795.505	14.4841
750	-63732	5795.383	14.4837
751	-58848	5795.260	14.4834
752	-53310	5795.138	14.4831
753	-56361	5795.016	14.4828
754	-62412	5794.893	14.4825
755	-58272	5794.771	14.4822
756	-53777	5794.649	14.4819
757	-48424	5794.527	14.4816
758	-43373	5794.404	14.4813
759	-43250	5794.282	14.4810
760	-42789	5794.160	14.4807
761	-51063	5794.038	14.4804
762	-51527	5793.915	14.4801
763	-46847	5793.793	14.4798
764	-45486	5793.671	14.4795
765	-46574	5793.549	14.4792
766	-50730	5793.426	14.4789
767	-56741	5793.304	14.4786
768	-57040	5793.182	14.4782
769	-59588	5793.059	14.4779
770	-62784	5792.937	14.4776
771	-61075	5792.815	14.4773
772	-57594	5792.693	14.4770
773	-58093	5792.570	14.4767
774	-60151	5792.448	14.4764
775	-62409	5792.326	14.4761
776	-61526	5792.204	14.4758
777	-56631	5792.081	14.4755
778	-54762	5791.959	14.4752
779	-53664	5791.837	14.4749
780	-52019	5791.715	14.4746
781	-54183	5791.592	14.4743
782	-57181	5791.470	14.4740
783	-58347	5791.348	14.4737
784	-57230	5791.225	14.4734
785	-54421	5791.103	14.4731
786	-53694	5790.981	14.4727
787	-52275	5790.859	14.4724
788	-54378	5790.736	14.4721
789	-53226	5790.614	14.4718
790	-53398	5790.492	14.4715
791	-57396	5790.370	14.4712
792	-59166	5790.247	14.4709
793	-56918	5790.125	14.4706
794	-61675	5790.003	14.4703
795	-69092	5789.881	14.4700
796	-68941	5789.758	14.4697
797	-67876	5789.636	14.4694
798	-67027	5789.514	14.4691
799	-64592	5789.391	14.4688
800	-60831	5789.269	14.4685
801	-57764	5789.147	14.4682
802	-53826	5789.025	14.4679
803	-52397	5788.902	14.4676
804	-52795	5788.780	14.4672
805	-51245	5788.658	14.4669
806	-48778	5788.536	14.4666
807	-48146	5788.413	14.4663
808	-48393	5788.291	14.4660
809	-47770	5788.169	14.4657
810	-48823	5788.047	14.4654
811	-56836	5787.924	14.4651
812	-59793	5787.802	14.4648
813	-58860	5787.680	14.4645
814	-51462	5787.558	14.4642
815	-45658	5787.435	14.4639
816	-46845	5787.313	14.4636
817	-55066	5787.191	14.4633
818	-61778	5787.068	14.4630
819	-64186	5786.946	14.4627
820	-67115	5786.824	14.4624
821	-66296	5786.702	14.4621
822	-60288	5786.579	14.4617
823	-56958	5786.457	14.4614
824	-51513	5786.335	14.4611
825	-49229	5786.213	14.4608
826	-49360	5786.090	14.4605
827	-50326	5785.968	14.4602
828	-55303	5785.846	14.4599
829	-56620	5785.724	14.4596
830	-57796	5785.601	14.4593
831	-59010	5785.479	14.4590
832	-59231	5785.357	14.4587
833	-55784	5785.234	14.4584
834	-52368	5785.112	14.4581
835	-51631	5784.990	14.4578
836	-48154	5784.868	14.4575
837	-48680	5784.745	14.4572
838	-53763	5784.623	14.4569
839	-56630	5784.501	14.4566
840	-62845	5784.379	14.4562
841	-64163	5784.256	14.4559
842	-61049	5784.134	14.4556
843	-62285	5784.012	14.4553
844	-68078	5783.890	14.4550
845	-72837	5783.767	14.4547
846	-71352	5783.645	14.4544
847	-64880	5783.523	14.4541
848	-60400	5783.400	14.4538
849	-56548	5783.278	14.4535
850	-57922	5783.156	14.4532
851	-60195	5783.034	14.4529
852	-56022	5782.911	14.4526
853	-52567	5782.789	14.4523
854	-56999	5782.667	14.4520
855	-58011	5782.545	14.4517
856	-54920	5782.422	14.4514
857	-58019	5782.300	14.4511
858	-58706	5782.178	14.4507
859	-57231	5782.056	14.4504
860	-55096	5781.933	14.4501
861	-52432	5781.811	14.4498
862	-52880	5781.689	14.4495
863	-53267	5781.566	14.4492
864	-54099	5781.444	14.4489
865	-62210	5781.322	14.4486
866	-67713	5781.200	14.4483
867	-64534	5781.077	14.4480
868	-59758	5780.955	14.4477
869	-64358	5780.833	14.4474
870	-66418	5780.711	14.4471
871	-62934	5780.588	14.4468
872	-62568	5780.466	14.4465
873	-67037	5780.344	14.4462
874	-72108	5780.222	14.4459
875	-69651	5780.099	14.4456
876	-63724	5779.977	14.4452
877	-66097	5779.855	14.4449
878	-70694	5779.732	14.4446
879	-75302	5779.610	14.4443
880	-76258	5779.488	14.4440
881	-75380	5779.366	14.4437
882	-72477	5779.243	14.4434
883	-72465	5779.121	14.4431
884	-74147	5778.999	14.4428
885	-70501	5778.877	14.4425
886	-64012	5778.754	14.4422
887	-60028	5778.632	14.4419
888	-60317	5778.510	14.4416
889	-65208	5778.388	14.4413
890	-65097	5778.265	14.4410
891	-57818	5778.143	14.4407
892	-51269	5778.021	14.4404
893	-49258	5777.898	14.4401
894	-56537	5777.776	14.4397
895	-66625	5777.654	14.4394
896	-73382	5777.532	14.4391
897	-73133	5777.409	14.4388
898	-64408	5777.287	14.4385
899	-54262	5777.165	14.4382
900	-56488	5777.043	14.4379
901	-57501	5776.920	14.4376
902	-60444	5776.798	14.4373
903	-62052	5776.676	14.4370
904	-59480	5776.554	14.4367
905	-57548	5776.431	14.4364
906	-59480	5776.309	14.4361
907	-61202	5776.187	14.4358
908	-61382	5776.065	14.4355
909	-62766	5775.942	14.4352
910	-60643	5775.820	14.4349
911	-57638	5775.698	14.4346
912	-61832	5775.575	14.4342
913	-67492	5775.453	14.4339
914	-65405	5775.331	14.4336
915	-63104	5775.209	14.4333
916	-63760	5775.086	14.4330
917	-60409	5774.964	14.4327
918	-64333	5774.842	14.4324
919	-65646	5774.720	14.4321
920	-61184	5774.597	14.4318
921	-62649	5774.475	14.4315
922	-72273	5774.353	14.4312
923	-77767	5774.231	14.4309
924	-71056	5774.108	14.4306
925	-62999	5773.986	14.4303
926	-62886	5773.864	14.4300
927	-63144	5773.741	14.4297
928	-67507	5773.619	14.4294
929	-64825	5773.497	14.4291
930	-59826	5773.375	14.4287
931	-66633	5773.252	14.4284
932	-69118	5773.130	14.4281
933	-64412	5773.008	14.4278
934	-63961	5772.886	14.4275
935	-65842	5772.763	14.4272
936	-60498	5772.641	14.4269
937	-57298	5772.519	14.4266
938	-57698	5772.397	14.4263
939	-54534	5772.274	14.4260
940	-55818	5772.152	14.4257
941	-62927	5772.030	14.4254
942	-63692	5771.907	14.4251
943	-67337	5771.785	14.4248
944	-70174	5771.663	14.4245
945	-72967	5771.541	14.4242
946	-72304	5771.418	14.4239
947	-70855	5771.296	14.4236
948	-72584	5771.174	14.4232
949	-76278	5771.052	14.4229
950	-72590	5770.929	14.4226
951	-68419	5770.807	14.4223
952	-66106	5770.685	14.4220
953	-69072	5770.563	14.4217
954	-68234	5770.440	14.4214
955	-61279	5770.318	14.4211
956	-62066	5770.196	14.4208
957	-64212	5770.073	14.4205
958	-66010	5769.951	14.4202
959	-64572	5769.829	14.4199
960	-60978	5769.707	14.4196
961	-65290	5769.584	14.4193
962	-71225	5769.462	14.4190
963	-69896	5769.340	14.4187
964	-63682	5769.218	14.4184
965	-58943	5769.095	14.4181
966	-57941	5768.973	14.4177
967	-57807	5768.851	14.4174
968	-60482	5768.729	14.4171
969	-58992	5768.606	14.4168
970	-58863	5768.484	14.4165
971	-61903	5768.362	14.4162
972	-60096	5768.239	14.4159
973	-52475	5768.117	14.4156
974	-50235	5767.995	14.4153
975	-51377	5767.873	14.4150
976	-47414	5767.750	14.4147
977	-45841	5767.628	14.4144
978	-47308	5767.506	14.4141
979	-47955	5767.384	14.4138
980	-48931	5767.261	14.4135
981	-49415	5767.139	14.4132
982	-52678	5767.017	14.4129
983	-58421	5766.895	14.4126
984	-59518	5766.772	14.4122
985	-65504	5766.650	14.4119
986	-68536	5766.528	14.4116
987	-67745	5766.406	14.4113
988	-70234	5766.283	14.4110
989	-66764	5766.161	14.4107
990	-60318	5766.039	14.4104
991	-58806	5765.916	14.4101
992	-64963	5765.794	14.4098
993	-68664	5765.672	14.4095
994	-67861	5765.550	14.4092
995	-68953	5765.427	14.4089
996	-74096	5765.305	14.4086
997	-77274	5765.183	14.4083
998	-74134	5765.061	14.4080
999	-73908	5764.938	14.4077
1000	-74968	5764.816	14.4074
1001	-74132	5764.694	14.4071
1002	-72696	5764.572	14.4067
1003	-68781	5764.449	14.4064
1004	-70226	5764.327	14.4061
1005	-72588	5764.205	14.4058
1006	-69683	5764.082	14.4055
1007	-64107	5763.960	14.4052
1008	-66066	5763.838	14.4049
1009	-64801	5763.716	14.4046
1010	-63235	5763.593	14.4043
1011	-63541	5763.471	14.4040
1012	-63461	5763.349	14.4037
1013	-67186	5763.227	14.4034
1014	-73846	5763.104	14.4031
1015	-78025	5762.982	14.4028
1016	-80374	5762.860	14.4025
1017	-82822	5762.738	14.4022
1018	-80844	5762.615	14.4019
1019	-83079	5762.493	14.4016
1020	-77210	5762.371	14.4012
1021	-63527	5762.248	14.4009
1022	-53576	5762.126	14.4006
1023	-50259	5762.004	14.4003
1024	-54276	5761.882	14.4000
1025	-60599	5761.759	14.3997
1026	-62565	5761.637	14.3994
1027	-61515	5761.515	14.3991
1028	-60535	5761.393	14.3988
1029	-62268	5761.270	14.3985
1030	-65650	5761.148	14.3982
1031	-60493	5761.026	14.3979
1032	-59353	5760.904	14.3976
1033	-57530	5760.781	14.3973
1034	-55177	5760.659	14.3970
1035	-59310	5760.537	14.3967
1036	-56643	5760.414	14.3964
1037	-56155	5760.292	14.3961
1038	-62108	5760.170	14.3957
1039	-66764	5760.048	14.3954
1040	-71165	5759.925	14.3951
1041	-69786	5759.803	14.3948
1042	-61046	5759.681	14.3945
1043	-54348	5759.559	14.3942
1044	-54198	5759.436	14.3939
1045	-56707	5759.314	14.3936
1046	-67729	5759.192	14.3933
1047	-73110	5759.070	14.3930
1048	-64278	5758.947	14.3927
1049	-52301	5758.825	14.3924
1050	-55328	5758.703	14.3921
1051	-60871	5758.580	14.3918
1052	-66091	5758.458	14.3915
1053	-72141	5758.336	14.3912
1054	-76411	5758.214	14.3909
1055	-77250	5758.091	14.3906
1056	-69330	5757.969	14.3902
1057	-61745	5757.847	14.3899
1058	-56697	5757.725	14.3896
1059	-48931	5757.602	14.3893
1060	-46524	5757.480	14.3890
1061	-51423	5757.358	14.3887
1062	-56949	5757.236	14.3884
1063	-65517	5757.113	14.3881
1064	-67924	5756.991	14.3878
1065	-60147	5756.869	14.3875
1066	-54616	5756.746	14.3872
1067	-53063	5756.624	14.3869
1068	-56592	5756.502	14.3866
1069	-67812	5756.380	14.3863
1070	-68640	5756.257	14.3860
1071	-63503	5756.135	14.3857
1072	-61428	5756.013	14.3854
1073	-55723	5755.891	14.3851
1074	-54979	5755.768	14.3847
1075	-59657	5755.646	14.3844
1076	-62915	5755.524	14.3841
1077	-64778	5755.402	14.3838
1078	-61295	5755.279	14.3835
1079	-56584	5755.157	14.3832
1080	-56597	5755.035	14.3829
1081	-57086	5754.913	14.3826
1082	-54965	5754.790	14.3823
1083	-59047	5754.668	14.3820
1084	-63461	5754.546	14.3817
1085	-60839	5754.423	14.3814
1086	-64408	5754.301	14.3811
1087	-71955	5754.179	14.3808
1088	-73857	5754.057	14.3805
1089	-66745	5753.934	14.3802
1090	-58520	5753.812	14.3799
1091	-46168	5753.690	14.3796
1092	-48777	5753.568	14.3792
1093	-57992	5753.445	14.3789
1094	-63545	5753.323	14.3786
1095	-68496	5753.201	14.3783
1096	-67852	5753.079	14.3780
1097	-68010	5752.956	14.3777
1098	-59959	5752.834	14.3774
1099	-57430	5752.712	14.3771
1100	-64732	5752.589	14.3768
1101	-70936	5752.467	14.3765
1102	-75321	5752.345	14.3762
1103	-72224	5752.223	14.3759
1104	-68746	5752.100	14.3756
1105	-63902	5751.978	14.3753
1106	-64444	5751.856	14.3750
1107	-60376	5751.734	14.3747
1108	-55209	5751.611	14.3744
1109	-60073	5751.489	14.3741
1110	-67126	5751.367	14.3737
1111	-80860	5751.245	14.3734
1112	-81625	5751.122	14.3731
1113	-69345	5751.000	14.3728
1114	-66731	5750.878	14.3725
1115	-65596	5750.755	14.3722
1116	-64334	5750.633	14.3719
1117	-66558	5750.511	14.3716
1118	-69012	5750.389	14.3713
1119	-71757	5750.266	14.3710
1120	-74776	5750.144	14.3707
1121	-72851	5750.022	14.3704
1122	-70022	5749.900	14.3701
1123	-64254	5749.777	14.3698
1124	-61898	5749.655	14.3695
1125	-65259	5749.533	14.3692
1126	-67563	5749.411	14.3689
1127	-65803	5749.288	14.3686
1128	-67176	5749.166	14.3682
1129	-62498	5749.044	14.3679
1130	-59111	5748.921	14.3676
1131	-60107	5748.799	14.3673
1132	-58730	5748.677	14.3670
1133	-56520	5748.555	14.3667
1134	-60341	5748.432	14.3664
1135	-67624	5748.310	14.3661
1136	-67079	5748.188	14.3658
1137	-63224	5748.066	14.3655
1138	-64248	5747.943	14.3652
1139	-72565	5747.821	14.3649
1140	-79700	5747.699	14.3646
1141	-78231	5747.577	14.3643
1142	-74728	5747.454	14.3640
1143	-76966	5747.332	14.3637
1144	-75959	5747.210	14.3634
1145	-69937	5747.087	14.3631
1146	-66761	5746.965	14.3627
1147	-59239	5746.843	14.3624
1148	-51284	5746.721	14.3621
1149	-53410	5746.598	14.3618
1150	-61579	5746.476	14.3615
1151	-69590	5746.354	14.3612
1152	-69498	5746.232	14.3609
1153	-69406	5746.109	14.3606
1154	-68948	5745.987	14.3603
1155	-63488	5745.865	14.3600
1156	-58989	5745.743	14.3597
1157	-60984	5745.620	14.3594
1158	-59532	5745.498	14.3591
1159	-60130	5745.376	14.3588
1160	-68774	5745.253	14.3585
1161	-81010	5745.131	14.3582
1162	-82618	5745.009	14.3579
1163	-81811	5744.887	14.3576
1164	-80887	5744.764	14.3572
1165	-77584	5744.642	14.3569
1166	-79261	5744.520	14.3566
1167	-75919	5744.398	14.3563
1168	-71332	5744.275	14.3560
1169	-72715	5744.153	14.3557
1170	-78894	5744.031	14.3554
1171	-79887	5743.909	14.3551
1172	-77082	5743.786	14.3548
1173	-81611	5743.664	14.3545
1174	-83386	5743.542	14.3542
1175	-75129	5743.420	14.3539
1176	-71648	5743.297	14.3536
1177	-77114	5743.175	14.3533
1178	-74480	5743.053	14.3530
1179	-70193	5742.930	14.3527
1180	-65529	5742.808	14.3524
1181	-64362	5742.686	14.3521
1182	-72739	5742.564	14.3517
1183	-84099	5742.441	14.3514
1184	-84179	5742.319	14.3511
1185	-77231	5742.197	14.3508
1186	-75804	5742.075	14.3505
1187	-73971	5741.952	14.3502
1188	-78602	5741.830	14.3499
1189	-80844	5741.708	14.3496
1190	-77951	5741.586	14.3493
1191	-74560	5741.463	14.3490
1192	-68889	5741.341	14.3487
1193	-66848	5741.219	14.3484
1194	-68364	5741.096	14.3481
1195	-71832	5740.974	14.3478
1196	-79513	5740.852	14.3475
1197	-81703	5740.730	14.3472
1198	-78213	5740.607	14.3469
1199	-71166	5740.485	14.3466
1200	-66359	5740.363	14.3462
1201	-68592	5740.241	14.3459
1202	-73726	5740.118	14.3456
1203	-74224	5739.996	14.3453
1204	-75426	5739.874	14.3450
1205	-75738	5739.752	14.3447
1206	-73480	5739.629	14.3444
1207	-71988	5739.507	14.3441
1208	-74515	5739.385	14.3438
1209	-73456	5739.262	14.3435
1210	-66134	5739.140	14.3432
1211	-60702	5739.018	14.3429
1212	-60652	5738.896	14.3426
1213	-61992	5738.773	14.3423
1214	-62671	5738.651	14.3420
1215	-59278	5738.529	14.3417
1216	-58110	5738.407	14.3414
1217	-59718	5738.284	14.3410
1218	-64555	5738.162	14.3407
1219	-69872	5738.040	14.3404
1220	-71982	5737.918	14.3401
1221	-77620	5737.795	14.3398
1222	-77510	5737.673	14.3395
1223	-72827	5737.551	14.3392
1224	-66788	5737.428	14.3389
1225	-65045	5737.306	14.3386
1226	-65276	5737.184	14.3383
1227	-65053	5737.062	14.3380
1228	-63564	5736.939	14.3377
1229	-65219	5736.817	14.3374
1230	-69005	5736.695	14.3371
1231	-66750	5736.573	14.3368
1232	-62662	5736.450	14.3365
1233	-65054	5736.328	14.3362
1234	-71282	5736.206	14.3359
1235	-72259	5736.084	14.3355
1236	-73089	5735.961	14.3352
1237	-67030	5735.839	14.3349
1238	-62253	5735.717	14.3346
1239	-62318	5735.594	14.3343
1240	-65681	5735.472	14.3340
1241	-60790	5735.350	14.3337
1242	-55984	5735.228	14.3334
1243	-61181	5735.105	14.3331
1244	-67172	5734.983	14.3328
1245	-67000	5734.861	14.3325
1246	-67585	5734.739	14.3322
1247	-69207	5734.616	14.3319
1248	-66598	5734.494	14.3316
1249	-64278	5734.372	14.3313
1250	-61867	5734.250	14.3310
1251	-63617	5734.127	14.3307
1252	-65572	5734.005	14.3304
1253	-66656	5733.883	14.3300
1254	-66348	5733.760	14.3297
1255	-68567	5733.638	14.3294
1256	-75122	5733.516	14.3291
1257	-75245	5733.394	14.3288
1258	-70711	5733.271	14.3285
1259	-71695	5733.149	14.3282
1260	-72085	5733.027	14.3279
1261	-76803	5732.905	14.3276
1262	-82690	5732.782	14.3273
1263	-80952	5732.660	14.3270
1264	-72824	5732.538	14.3267
1265	-65834	5732.416	14.3264
1266	-64988	5732.293	14.3261
1267	-63250	5732.171	14.3258
1268	-67037	5732.049	14.3255
1269	-76928	5731.927	14.3252
1270	-80058	5731.804	14.3249
1271	-79843	5731.682	14.3245
1272	-79655	5731.560	14.3242
1273	-77598	5731.437	14.3239
1274	-78555	5731.315	14.3236
1275	-75996	5731.193	14.3233
1276	-70419	5731.071	14.3230
1277	-65863	5730.948	14.3227
1278	-63983	5730.826	14.3224
1279	-69282	5730.704	14.3221
1280	-71407	5730.582	14.3218
1281	-70696	5730.459	14.3215
1282	-68148	5730.337	14.3212
1283	-68706	5730.215	14.3209
1284	-73069	5730.093	14.3206
1285	-77310	5729.970	14.3203
1286	-77548	5729.848	14.3200
1287	-69359	5729.726	14.3197
1288	-67712	5729.603	14.3194
1289	-70674	5729.481	14.3190
1290	-67373	5729.359	14.3187
1291	-61426	5729.237	14.3184
1292	-58798	5729.114	14.3181
1293	-57768	5728.992	14.3178
1294	-59678	5728.870	14.3175
1295	-64925	5728.748	14.3172
1296	-68130	5728.625	14.3169
1297	-72822	5728.503	14.3166
1298	-71288	5728.381	14.3163
1299	-69905	5728.259	14.3160
1300	-72758	5728.136	14.3157
1301	-79247	5728.014	14.3154
1302	-85341	5727.892	14.3151
1303	-81840	5727.769	14.3148
1304	-77355	5727.647	14.3145
1305	-73384	5727.525	14.3142
1306	-70364	5727.403	14.3139
1307	-69339	5727.280	14.3135
1308	-71274	5727.158	14.3132
1309	-77172	5727.036	14.3129
1310	-78971	5726.914	14.3126
1311	-78255	5726.791	14.3123
1312	-84582	5726.669	14.3120
1313	-85645	5726.547	14.3117
1314	-82228	5726.425	14.3114
1315	-78411	5726.302	14.3111
1316	-74395	5726.180	14.3108
1317	-73975	5726.058	14.3105
1318	-69855	5725.935	14.3102
1319	-59934	5725.813	14.3099
1320	-57600	5725.691	14.3096
1321	-61911	5725.569	14.3093
1322	-68075	5725.446	14.3090
1323	-73646	5725.324	14.3087
1324	-71491	5725.202	14.3084
1325	-71235	5725.080	14.3080
1326	-65006	5724.957	14.3077
1327	-55693	5724.835	14.3074
1328	-60691	5724.713	14.3071
1329	-71560	5724.591	14.3068
1330	-69703	5724.468	14.3065
1331	-73963	5724.346	14.3062
1332	-78463	5724.224	14.3059
1333	-75615	5724.101	14.3056
1334	-72458	5723.979	14.3053
1335	-64722	5723.857	14.3050
1336	-58804	5723.735	14.3047
1337	-57151	5723.612	14.3044
1338	-59190	5723.490	14.3041
1339	-62299	5723.368	14.3038
1340	-66129	5723.246	14.3035
1341	-73212	5723.123	14.3032
1342	-73370	5723.001	14.3029
1343	-68639	5722.879	14.3025
1344	-63125	5722.757	14.3022
1345	-60544	5722.634	14.3019
1346	-59167	5722.512	14.3016
1347	-63948	5722.390	14.3013
1348	-66210	5722.267	14.3010
1349	-71243	5722.145	14.3007
1350	-77035	5722.023	14.3004
1351	-77521	5721.901	14.3001
1352	-73773	5721.778	14.2998
1353	-64133	5721.656	14.2995
1354	-59871	5721.534	14.2992
1355	-64699	5721.412	14.2989
1356	-73371	5721.289	14.2986
1357	-76375	5721.167	14.2983
1358	-69315	5721.045	14.2980
1359	-61528	5720.923	14.2977
1360	-56870	5720.800	14.2974
1361	-57445	5720.678	14.2970
1362	-61336	5720.556	14.2967
1363	-68410	5720.434	14.2964
1364	-71875	5720.311	14.2961
1365	-66529	5720.189	14.2958
1366	-65756	5720.067	14.2955
1367	-65333	5719.944	14.2952
1368	-67405	5719.822	14.2949
1369	-69455	5719.700	14.2946
1370	-65663	5719.578	14.2943
1371	-69513	5719.455	14.2940
1372	-74697	5719.333	14.2937
1373	-76477	5719.211	14.2934
1374	-73107	5719.089	14.2931
1375	-75660	5718.966	14.2928
1376	-83324	5718.844	14.2925
1377	-87083	5718.722	14.2922
1378	-81894	5718.600	14.2919
1379	-75377	5718.477	14.2915
1380	-76357	5718.355	14.2912
1381	-76747	5718.233	14.2909
1382	-76474	5718.110	14.2906
1383	-74503	5717.988	14.2903
1384	-70994	5717.866	14.2900
1385	-71356	5717.744	14.2897
1386	-69534	5717.621	14.2894
1387	-74726	5717.499	14.2891
1388	-81163	5717.377	14.2888
1389	-78518	5717.255	14.2885
1390	-75078	5717.132	14.2882
1391	-70476	5717.010	14.2879
1392	-68587	5716.888	14.2876
1393	-74344	5716.766	14.2873
1394	-79327	5716.643	14.2870
1395	-75229	5716.521	14.2867
1396	-74917	5716.399	14.2864
1397	-71061	5716.276	14.2860
1398	-68539	5716.154	14.2857
1399	-72824	5716.032	14.2854
1400	-77535	5715.910	14.2851
1401	-82617	5715.787	14.2848
1402	-84860	5715.665	14.2845
1403	-85998	5715.543	14.2842
1404	-85211	5715.421	14.2839
1405	-78937	5715.298	14.2836
1406	-75232	5715.176	14.2833
1407	-78531	5715.054	14.2830
1408	-75696	5714.932	14.2827
1409	-68117	5714.809	14.2824
1410	-63148	5714.687	14.2821
1411	-67614	5714.565	14.2818
1412	-73074	5714.442	14.2815
1413	-73554	5714.320	14.2812
1414	-76523	5714.198	14.2809
1415	-78839	5714.076	14.2805
1416	-78733	5713.953	14.2802
1417	-76522	5713.831	14.2799
1418	-72949	5713.709	14.2796
1419	-73038	5713.587	14.2793
1420	-79269	5713.464	14.2790
1421	-71095	5713.342	14.2787
1422	-60318	5713.220	14.2784
1423	-57981	5713.098	14.2781
1424	-57401	5712.975	14.2778
1425	-58241	5712.853	14.2775
1426	-55324	5712.731	14.2772
1427	-54597	5712.608	14.2769
1428	-58617	5712.486	14.2766
1429	-60294	5712.364	14.2763
1430	-59723	5712.242	14.2760
1431	-55963	5712.119	14.2757
1432	-52709	5711.997	14.2754
1433	-57002	5711.875	14.2750
1434	-64457	5711.753	14.2747
1435	-70762	5711.630	14.2744
1436	-70976	5711.508	14.2741
1437	-73641	5711.386	14.2738
1438	-74968	5711.264	14.2735
1439	-73889	5711.141	14.2732
1440	-74463	5711.019	14.2729
1441	-81779	5710.897	14.2726
1442	-86406	5710.774	14.2723
1443	-84404	5710.652	14.2720
1444	-78904	5710.530	14.2717
1445	-74552	5710.408	14.2714
1446	-71363	5710.285	14.2711
1447	-67571	5710.163	14.2708
1448	-61693	5710.041	14.2705
1449	-56443	5709.919	14.2702
1450	-53328	5709.796	14.2699
1451	-52494	5709.674	14.2695
1452	-58567	5709.552	14.2692
1453	-63593	5709.430	14.2689
1454	-65380	5709.307	14.2686
1455	-67787	5709.185	14.2683
1456	-75900	5709.063	14.2680
1457	-80006	5708.941	14.2677
1458	-78745	5708.818	14.2674
1459	-75553	5708.696	14.2671
1460	-74849	5708.574	14.2668
1461	-81137	5708.451	14.2665
1462	-86527	5708.329	14.2662
1463	-84231	5708.207	14.2659
1464	-76454	5708.085	14.2656
1465	-70466	5707.962	14.2653
1466	-66459	5707.840	14.2650
1467	-67417	5707.718	14.2647
1468	-73172	5707.596	14.2644
1469	-76798	5707.473	14.2640
1470	-72355	5707.351	14.2637
1471	-65014	5707.229	14.2634
1472	-61243	5707.107	14.2631
1473	-63003	5706.984	14.2628
1474	-66621	5706.862	14.2625
1475	-67623	5706.740	14.2622
1476	-64445	5706.617	14.2619
1477	-58855	5706.495	14.2616
1478	-61937	5706.373	14.2613
1479	-67627	5706.251	14.2610
1480	-70970	5706.128	14.2607
1481	-73007	5706.006	14.2604
1482	-73680	5705.884	14.2601
1483	-67760	5705.762	14.2598
1484	-61992	5705.639	14.2595
1485	-61972	5705.517	14.2592
1486	-62377	5705.395	14.2589
1487	-63651	5705.273	14.2585
1488	-64724	5705.150	14.2582
1489	-60814	5705.028	14.2579
1490	-59257	5704.906	14.2576
1491	-58208	5704.783	14.2573
1492	-57768	5704.661	14.2570
1493	-65553	5704.539	14.2567
1494	-72625	5704.417	14.2564
1495	-73987	5704.294	14.2561
1496	-69921	5704.172	14.2558
1497	-69802	5704.050	14.2555
1498	-72591	5703.928	14.2552
1499	-77267	5703.805	14.2549
1500	-75027	5703.683	14.2546
1501	-75364	5703.561	14.2543
1502	-75965	5703.439	14.2540
1503	-76165	5703.316	14.2537
1504	-71338	5703.194	14.2534
1505	-67760	5703.072	14.2530
1506	-75138	5702.949	14.2527
1507	-78939	5702.827	14.2524
1508	-74276	5702.705	14.2521
1509	-72680	5702.583	14.2518
1510	-70679	5702.460	14.2515
1511	-68951	5702.338	14.2512
1512	-69668	5702.216	14.2509
1513	-69554	5702.094	14.2506
1514	-69715	5701.971	14.2503
1515	-72362	5701.849	14.2500
1516	-77993	5701.727	14.2497
1517	-78885	5701.605	14.2494
1518	-74216	5701.482	14.2491
1519	-65657	5701.360	14.2488
1520	-69180	5701.238	14.2485
1521	-80555	5701.115	14.2482
1522	-89033	5700.993	14.2479
1523	-82086	5700.871	14.2475
1524	-70438	5700.749	14.2472
1525	-68822	5700.626	14.2469
1526	-66675	5700.504	14.2466
1527	-68377	5700.382	14.2463
1528	-68439	5700.260	14.2460
1529	-65589	5700.137	14.2457
1530	-59638	5700.015	14.2454
1531	-58838	5699.893	14.2451
1532	-59743	5699.771	14.2448
1533	-61137	5699.648	14.2445
1534	-65401	5699.526	14.2442
1535	-67768	5699.404	14.2439
1536	-69053	5699.282	14.2436
1537	-67805	5699.159	14.2433
1538	-70168	5699.037	14.2430
1539	-72816	5698.915	14.2427
1540	-72799	5698.792	14.2424
1541	-69764	5698.670	14.2420
1542	-63964	5698.548	14.2417
1543	-68441	5698.426	14.2414
1544	-79411	5698.303	14.2411
1545	-85397	5698.181	14.2408
1546	-86808	5698.059	14.2405
1547	-84667	5697.937	14.2402
1548	-85883	5697.814	14.2399
1549	-79349	5697.692	14.2396
1550	-72896	5697.570	14.2393
1551	-73420	5697.448	14.2390
1552	-77683	5697.325	14.2387
1553	-87922	5697.203	14.2384
1554	-87112	5697.081	14.2381
1555	-75697	5696.958	14.2378
1556	-74930	5696.836	14.2375
1557	-81572	5696.714	14.2372
1558	-78073	5696.592	14.2369
1559	-70416	5696.469	14.2365
1560	-68999	5696.347	14.2362
1561	-62773	5696.225	14.2359
1562	-60808	5696.103	14.2356
1563	-63951	5695.980	14.2353
1564	-63155	5695.858	14.2350
1565	-63530	5695.736	14.2347
1566	-65994	5695.614	14.2344
1567	-66098	5695.491	14.2341
1568	-65820	5695.369	14.2338
1569	-71830	5695.247	14.2335
1570	-75879	5695.124	14.2332
1571	-71630	5695.002	14.2329
1572	-69941	5694.880	14.2326
1573	-72594	5694.758	14.2323
1574	-74660	5694.635	14.2320
1575	-74970	5694.513	14.2317
1576	-75373	5694.391	14.2314
1577	-74609	5694.269	14.2310
1578	-77348	5694.146	14.2307
1579	-78896	5694.024	14.2304
1580	-82694	5693.902	14.2301
1581	-87575	5693.780	14.2298
1582	-85481	5693.657	14.2295
1583	-82565	5693.535	14.2292
1584	-78628	5693.413	14.2289
1585	-74008	5693.290	14.2286
1586	-69495	5693.168	14.2283
1587	-63165	5693.046	14.2280
1588	-56661	5692.924	14.2277
1589	-62616	5692.801	14.2274
1590	-70917	5692.679	14.2271
1591	-74092	5692.557	14.2268
1592	-77930	5692.435	14.2265
1593	-81334	5692.312	14.2262
1594	-78904	5692.190	14.2259
1595	-72428	5692.068	14.2255
1596	-65936	5691.946	14.2252
1597	-65040	5691.823	14.2249
1598	-65784	5691.701	14.2246
1599	-67526	5691.579	14.2243
1600	-63356	5691.456	14.2240
1601	-54613	5691.334	14.2237
1602	-52438	5691.212	14.2234
1603	-53088	5691.090	14.2231
1604	-55960	5690.967	14.2228
1605	-59415	5690.845	14.2225
1606	-60319	5690.723	14.2222
1607	-59556	5690.601	14.2219
1608	-60692	5690.478	14.2216
1609	-60324	5690.356	14.2213
1610	-57862	5690.234	14.2210
1611	-57064	5690.112	14.2207
1612	-60345	5689.989	14.2204
1613	-64446	5689.867	14.2200
1614	-62022	5689.745	14.2197
1615	-62850	5689.622	14.2194
1616	-66171	5689.500	14.2191
1617	-67330	5689.378	14.2188
1618	-71866	5689.256	14.2185
1619	-74335	5689.133	14.2182
1620	-73106	5689.011	14.2179
1621	-75951	5688.889	14.2176
1622	-83073	5688.767	14.2173
1623	-83242	5688.644	14.2170
1624	-82685	5688.522	14.2167
1625	-85866	5688.400	14.2164
1626	-84521	5688.278	14.2161
1627	-86557	5688.155	14.2158
1628	-85328	5688.033	14.2155
1629	-85835	5687.911	14.2152
1630	-88494	5687.789	14.2149
1631	-80333	5687.666	14.2145
1632	-69391	5687.544	14.2142
1633	-62674	5687.422	14.2139
1634	-59944	5687.299	14.2136
1635	-59566	5687.177	14.2133
1636	-58279	5687.055	14.2130
1637	-56830	5686.933	14.2127
1638	-58336	5686.810	14.2124
1639	-60459	5686.688	14.2121
1640	-59551	5686.566	14.2118
1641	-59627	5686.444	14.2115
1642	-58344	5686.321	14.2112
1643	-62494	5686.199	14.2109
1644	-66029	5686.077	14.2106
1645	-66655	5685.955	14.2103
1646	-65374	5685.832	14.2100
1647	-66448	5685.710	14.2097
1648	-67422	5685.588	14.2094
1649	-64729	5685.465	14.2090
1650	-63389	5685.343	14.2087
1651	-64789	5685.221	14.2084
1652	-64437	5685.099	14.2081
1653	-63623	5684.976	14.2078
1654	-68245	5684.854	14.2075
1655	-71912	5684.732	14.2072
1656	-73748	5684.610	14.2069
1657	-73272	5684.487	14.2066
1658	-71692	5684.365	14.2063
1659	-79133	5684.243	14.2060
1660	-78983	5684.121	14.2057
1661	-78174	5683.998	14.2054
1662	-77498	5683.876	14.2051
1663	-79369	5683.754	14.2048
1664	-87560	5683.631	14.2045
1665	-85852	5683.509	14.2042
1666	-74413	5683.387	14.2039
1667	-68475	5683.265	14.2035
1668	-72865	5683.142	14.2032
1669	-73427	5683.020	14.2029
1670	-67526	5682.898	14.2026
1671	-66259	5682.776	14.2023
1672	-67032	5682.653	14.2020
1673	-69793	5682.531	14.2017
1674	-72204	5682.409	14.2014
1675	-73621	5682.287	14.2011
1676	-75569	5682.164	14.2008
1677	-70894	5682.042	14.2005
1678	-67614	5681.920	14.2002
1679	-64339	5681.797	14.1999
1680	-60899	5681.675	14.1996
1681	-65197	5681.553	14.1993
1682	-68146	5681.431	14.1990
1683	-66443	5681.308	14.1987
1684	-66401	5681.186	14.1984
1685	-67550	5681.064	14.1980
1686	-71982	5680.942	14.1977
1687	-72066	5680.819	14.1974
1688	-67689	5680.697	14.1971
1689	-67196	5680.575	14.1968
1690	-65315	5680.453	14.1965
1691	-67456	5680.330	14.1962
1692	-72069	5680.208	14.1959
1693	-74072	5680.086	14.1956
1694	-74698	5679.963	14.1953
1695	-73064	5679.841	14.1950
1696	-70648	5679.719	14.1947
1697	-68662	5679.597	14.1944
1698	-76148	5679.474	14.1941
1699	-78924	5679.352	14.1938
1700	-75659	5679.230	14.1935
1701	-69081	5679.108	14.1932
1702	-70210	5678.985	14.1929
1703	-74671	5678.863	14.1925
1704	-75264	5678.741	14.1922
1705	-75293	5678.619	14.1919
1706	-76783	5678.496	14.1916
1707	-72634	5678.374	14.1913
1708	-68517	5678.252	14.1910
1709	-69774	5678.129	14.1907
1710	-76142	5678.007	14.1904
1711	-83272	5677.885	14.1901
1712	-84153	5677.763	14.1898
1713	-78077	5677.640	14.1895
1714	-75032	5677.518	14.1892
1715	-75936	5677.396	14.1889
1716	-74197	5677.274	14.1886
1717	-70522	5677.151	14.1883
1718	-72537	5677.029	14.1880
1719	-78338	5676.907	14.1877
1720	-75739	5676.785	14.1874
1721	-67898	5676.662	14.1870
1722	-68354	5676.540	14.1867
1723	-66903	5676.418	14.1864
1724	-58580	5676.296	14.1861
1725	-52806	5676.173	14.1858
1726	-52141	5676.051	14.1855
1727	-52525	5675.929	14.1852
1728	-57100	5675.806	14.1849
1729	-61305	5675.684	14.1846
1730	-67296	5675.562	14.1843
1731	-71577	5675.440	14.1840
1732	-71304	5675.317	14.1837
1733	-63202	5675.195	14.1834
1734	-56887	5675.073	14.1831
1735	-56424	5674.951	14.1828
1736	-61734	5674.828	14.1825
1737	-59534	5674.706	14.1822
1738	-55584	5674.584	14.1819
1739	-58654	5674.462	14.1815
1740	-69022	5674.339	14.1812
1741	-76544	5674.217	14.1809
1742	-71247	5674.095	14.1806
1743	-68511	5673.972	14.1803
1744	-71174	5673.850	14.1800
1745	-68759	5673.728	14.1797
1746	-62069	5673.606	14.1794
1747	-54893	5673.483	14.1791
1748	-55241	5673.361	14.1788
1749	-62747	5673.239	14.1785
1750	-66048	5673.117	14.1782
1751	-67947	5672.994	14.1779
1752	-69452	5672.872	14.1776
1753	-64258	5672.750	14.1773
1754	-65299	5672.628	14.1770
1755	-64512	5672.505	14.1767
1756	-57111	5672.383	14.1764
1757	-57302	5672.261	14.1760
1758	-59550	5672.138	14.1757
1759	-59785	5672.016	14.1754
1760	-64364	5671.894	14.1751
1761	-65323	5671.772	14.1748
1762	-60646	5671.649	14.1745
1763	-58089	5671.527	14.1742
1764	-64917	5671.405	14.1739
1765	-68862	5671.283	14.1736
1766	-68506	5671.160	14.1733
1767	-68752	5671.038	14.1730
1768	-70814	5670.916	14.1727
1769	-68672	5670.794	14.1724
1770	-66908	5670.671	14.1721
1771	-66138	5670.549	14.1718
1772	-63747	5670.427	14.1715
1773	-64021	5670.304	14.1712
1774	-69936	5670.182	14.1708
1775	-70621	5670.060	14.1705
1776	-69525	5669.938	14.1702
1777	-72607	5669.815	14.1699
1778	-76564	5669.693	14.1696
1779	-82177	5669.571	14.1693
1780	-79722	5669.449	14.1690
1781	-79922	5669.326	14.1687
1782	-83315	5669.204	14.1684
1783	-78169	5669.082	14.1681
1784	-68226	5668.960	14.1678
1785	-63877	5668.837	14.1675
1786	-69444	5668.715	14.1672
1787	-69160	5668.593	14.1669
1788	-65904	5668.470	14.1666
1789	-64868	5668.348	14.1663
1790	-68609	5668.226	14.1660
1791	-68518	5668.104	14.1657
1792	-71042	5667.981	14.1653
1793	-75409	5667.859	14.1650
1794	-81004	5667.737	14.1647
1795	-84822	5667.615	14.1644
1796	-79985	5667.492	14.1641
1797	-75699	5667.370	14.1638
1798	-75706	5667.248	14.1635
1799	-80780	5667.126	14.1632
1800	-74111	5667.003	14.1629
1801	-69871	5666.881	14.1626
1802	-69886	5666.759	14.1623
1803	-70183	5666.636	14.1620
1804	-69729	5666.514	14.1617
1805	-67702	5666.392	14.1614
1806	-69725	5666.270	14.1611
1807	-76999	5666.147	14.1608
1808	-73858	5666.025	14.1605
1809	-68314	5665.903	14.1602
1810	-63672	5665.781	14.1598
1811	-58617	5665.658	14.1595
1812	-53433	5665.536	14.1592
1813	-54700	5665.414	14.1589
1814	-57811	5665.292	14.1586
1815	-54869	5665.169	14.1583
1816	-51869	5665.047	14.1580
1817	-48540	5664.925	14.1577
1818	-45043	5664.803	14.1574
1819	-51499	5664.680	14.1571
1820	-67273	5664.558	14.1568
1821	-74453	5664.436	14.1565
1822	-75739	5664.313	14.1562
1823	-74805	5664.191	14.1559
1824	-77756	5664.069	14.1556
1825	-73927	5663.947	14.1553
1826	-64367	5663.824	14.1550
1827	-62729	5663.702	14.1547
1828	-65785	5663.580	14.1543
1829	-68123	5663.458	14.1540
1830	-67899	5663.335	14.1537
1831	-66703	5663.213	14.1534
1832	-69757	5663.091	14.1531
1833	-76481	5662.969	14.1528
1834	-76444	5662.846	14.1525
1835	-75249	5662.724	14.1522
1836	-78324	5662.602	14.1519
1837	-81174	5662.479	14.1516
1838	-77284	5662.357	14.1513
1839	-71215	5662.235	14.1510
1840	-69809	5662.113	14.1507
1841	-73616	5661.990	14.1504
1842	-75456	5661.868	14.1501
1843	-81561	5661.746	14.1498
1844	-90486	5661.624	14.1495
1845	-90882	5661.501	14.1492
1846	-88206	5661.379	14.1488
1847	-80870	5661.257	14.1485
1848	-77661	5661.135	14.1482
1849	-76839	5661.012	14.1479
1850	-74554	5660.890	14.1476
1851	-72193	5660.768	14.1473
1852	-63092	5660.645	14.1470
1853	-60485	5660.523	14.1467
1854	-68515	5660.401	14.1464
1855	-68944	5660.279	14.1461
1856	-65837	5660.156	14.1458
1857	-58430	5660.034	14.1455
1858	-55239	5659.912	14.1452
1859	-58517	5659.790	14.1449
1860	-63117	5659.667	14.1446
1861	-65443	5659.545	14.1443
1862	-68891	5659.423	14.1440
1863	-71692	5659.301	14.1437
1864	-70548	5659.178	14.1433
1865	-71276	5659.056	14.1430
1866	-70450	5658.934	14.1427
1867	-65001	5658.811	14.1424
1868	-64129	5658.689	14.1421
1869	-68611	5658.567	14.1418
1870	-74996	5658.445	14.1415
1871	-74825	5658.322	14.1412
1872	-72664	5658.200	14.1409
1873	-76217	5658.078	14.1406
1874	-79211	5657.956	14.1403
1875	-74897	5657.833	14.1400
1876	-66097	5657.711	14.1397
1877	-64023	5657.589	14.1394
1878	-66627	5657.467	14.1391
1879	-67567	5657.344	14.1388
1880	-70830	5657.222	14.1385
1881	-73787	5657.100	14.1382
1882	-74036	5656.977	14.1378
1883	-72639	5656.855	14.1375
1884	-72243	5656.733	14.1372
1885	-78872	5656.611	14.1369
1886	-81171	5656.488	14.1366
1887	-84384	5656.366	14.1363
1888	-86889	5656.244	14.1360
1889	-84782	5656.122	14.1357
1890	-79159	5655.999	14.1354
1891	-77807	5655.877	14.1351
1892	-77063	5655.755	14.1348
1893	-76579	5655.633	14.1345
1894	-73988	5655.510	14.1342
1895	-72135	5655.388	14.1339
1896	-73464	5655.266	14.1336
1897	-72009	5655.143	14.1333
1898	-69176	5655.021	14.1330
1899	-74870	5654.899	14.1327
1900	-73142	5654.777	14.1323
1901	-73684	5654.654	14.1320
1902	-77840	5654.532	14.1317
1903	-76078	5654.410	14.1314
1904	-72115	5654.288	14.1311
1905	-70480	5654.165	14.1308
1906	-78158	5654.043	14.1305
1907	-81813	5653.921	14.1302
1908	-77443	5653.799	14.1299
1909	-70085	5653.676	14.1296
1910	-64888	5653.554	14.1293
1911	-67886	5653.432	14.1290
1912	-72161	5653.310	14.1287
1913	-75319	5653.187	14.1284
1914	-71771	5653.065	14.1281
1915	-63940	5652.943	14.1278
1916	-60348	5652.820	14.1275
1917	-57190	5652.698	14.1272
1918	-52476	5652.576	14.1268
1919	-52375	5652.454	14.1265
1920	-58622	5652.331	14.1262
1921	-64867	5652.209	14.1259
1922	-65431	5652.087	14.1256
1923	-68664	5651.965	14.1253
1924	-73204	5651.842	14.1250
1925	-77069	5651.720	14.1247
1926	-82052	5651.598	14.1244
1927	-80608	5651.476	14.1241
1928	-78117	5651.353	14.1238
1929	-76588	5651.231	14.1235
1930	-75047	5651.109	14.1232
1931	-73446	5650.986	14.1229
1932	-68545	5650.864	14.1226
1933	-68996	5650.742	14.1223
1934	-67213	5650.620	14.1220
1935	-63978	5650.497	14.1217
1936	-65525	5650.375	14.1213
1937	-68088	5650.253	14.1210
1938	-72275	5650.131	14.1207
1939	-74026	5650.008	14.1204
1940	-67563	5649.886	14.1201
1941	-64454	5649.764	14.1198
1942	-63311	5649.642	14.1195
1943	-57407	5649.519	14.1192
1944	-50293	5649.397	14.1189
1945	-48197	5649.275	14.1186
1946	-48557	5649.152	14.1183
1947	-46735	5649.030	14.1180
1948	-47175	5648.908	14.1177
1949	-53517	5648.786	14.1174
1950	-64857	5648.663	14.1171
1951	-72221	5648.541	14.1168
1952	-78048	5648.419	14.1165
1953	-79299	5648.297	14.1162
1954	-74794	5648.174	14.1158
1955	-68433	5648.052	14.1155
1956	-61431	5647.930	14.1152
1957	-62224	5647.808	14.1149
1958	-67437	5647.685	14.1146
1959	-73836	5647.563	14.1143
1960	-70856	5647.441	14.1140
1961	-65016	5647.318	14.1137
1962	-65203	5647.196	14.1134
1963	-66675	5647.074	14.1131
1964	-68553	5646.952	14.1128
1965	-69360	5646.829	14.1125
1966	-62424	5646.707	14.1122
1967	-59887	5646.585	14.1119
1968	-60930	5646.463	14.1116
1969	-57072	5646.340	14.1113
1970	-55697	5646.218	14.1110
1971	-58557	5646.096	14.1107
1972	-61776	5645.974	14.1103
1973	-65867	5645.851	14.1100
1974	-62871	5645.729	14.1097
1975	-61336	5645.607	14.1094
1976	-65247	5645.484	14.1091
1977	-70516	5645.362	14.1088
1978	-73628	5645.240	14.1085
1979	-75082	5645.118	14.1082
1980	-73971	5644.995	14.1079
1981	-72203	5644.873	14.1076
1982	-72766	5644.751	14.1073
1983	-71872	5644.629	14.1070
1984	-77362	5644.506	14.1067
1985	-88484	5644.384	14.1064
1986	-88083	5644.262	14.1061
1987	-79086	5644.140	14.1058
1988	-76668	5644.017	14.1055
1989	-81232	5643.895	14.1052
1990	-74198	5643.773	14.1048
1991	-63763	5643.651	14.1045
1992	-61601	5643.528	14.1042
1993	-67075	5643.406	14.1039
1994	-68683	5643.284	14.1036
1995	-65992	5643.161	14.1033
1996	-58958	5643.039	14.1030
1997	-54908	5642.917	14.1027
1998	-56531	5642.795	14.1024
1999	-60458	5642.672	14.1021
[truncated: 63,537 more rows]
