# Supplementary material for: Characterization data and kinetic studies of novel lipophilic analogues from 2,4-dichlorophenoxyacetic acid and Propanil herbicides
Source: Data Brief. 2020 Aug 21;32:106202. doi: 10.1016/j.dib.2020.106202 (PMC7482028; doi:10.1016/j.dib.2020.106202)
Supplement: Supplementary file 4 [file mmc4.zip › NMR_raw data _new/6d_H_ascii-spec.txt]

Caroline_Bruna_2238_R42DM_H
1, 62137, 5886.960, 14.7126
2, 58752, 5886.837, 14.7123
3, 59625, 5886.715, 14.7120
4, 56518, 5886.593, 14.7117
5, 54049, 5886.471, 14.7114
6, 56327, 5886.348, 14.7111
7, 54225, 5886.226, 14.7108
8, 51511, 5886.104, 14.7105
9, 50580, 5885.982, 14.7102
10, 50158, 5885.859, 14.7099
11, 51378, 5885.737, 14.7096
12, 51127, 5885.615, 14.7093
13, 49180, 5885.493, 14.7090
14, 49721, 5885.370, 14.7086
15, 59745, 5885.248, 14.7083
16, 68579, 5885.126, 14.7080
17, 65369, 5885.003, 14.7077
18, 59967, 5884.881, 14.7074
19, 55596, 5884.759, 14.7071
20, 46755, 5884.637, 14.7068
21, 43101, 5884.514, 14.7065
22, 51366, 5884.392, 14.7062
23, 57984, 5884.270, 14.7059
24, 59116, 5884.148, 14.7056
25, 56753, 5884.025, 14.7053
26, 54316, 5883.903, 14.7050
27, 59716, 5883.781, 14.7047
28, 67702, 5883.659, 14.7044
29, 70502, 5883.536, 14.7041
30, 67205, 5883.414, 14.7038
31, 59351, 5883.292, 14.7035
32, 51444, 5883.169, 14.7031
33, 47404, 5883.047, 14.7028
34, 45636, 5882.925, 14.7025
35, 43549, 5882.803, 14.7022
36, 42373, 5882.680, 14.7019
37, 47272, 5882.558, 14.7016
38, 52195, 5882.436, 14.7013
39, 58902, 5882.314, 14.7010
40, 56794, 5882.191, 14.7007
41, 49899, 5882.069, 14.7004
42, 47248, 5881.947, 14.7001
43, 46913, 5881.825, 14.6998
44, 48310, 5881.702, 14.6995
45, 44671, 5881.580, 14.6992
46, 43230, 5881.458, 14.6989
47, 52267, 5881.335, 14.6986
48, 61010, 5881.213, 14.6983
49, 65735, 5881.091, 14.6980
50, 63612, 5880.969, 14.6976
51, 57446, 5880.846, 14.6973
52, 53887, 5880.724, 14.6970
53, 62387, 5880.602, 14.6967
54, 62153, 5880.480, 14.6964
55, 54370, 5880.357, 14.6961
56, 53767, 5880.235, 14.6958
57, 57877, 5880.113, 14.6955
58, 56555, 5879.991, 14.6952
59, 55796, 5879.868, 14.6949
60, 54934, 5879.746, 14.6946
61, 58478, 5879.624, 14.6943
62, 61386, 5879.501, 14.6940
63, 61650, 5879.379, 14.6937
64, 61681, 5879.257, 14.6934
65, 60038, 5879.135, 14.6931
66, 56753, 5879.012, 14.6928
67, 51566, 5878.890, 14.6925
68, 47446, 5878.768, 14.6921
69, 49489, 5878.646, 14.6918
70, 44655, 5878.523, 14.6915
71, 42643, 5878.401, 14.6912
72, 49555, 5878.279, 14.6909
73, 53168, 5878.157, 14.6906
74, 51228, 5878.034, 14.6903
75, 43298, 5877.912, 14.6900
76, 41130, 5877.790, 14.6897
77, 43851, 5877.668, 14.6894
78, 44516, 5877.545, 14.6891
79, 47096, 5877.423, 14.6888
80, 47104, 5877.301, 14.6885
81, 48335, 5877.178, 14.6882
82, 47468, 5877.056, 14.6879
83, 43480, 5876.934, 14.6876
84, 39446, 5876.812, 14.6873
85, 37422, 5876.689, 14.6870
86, 45908, 5876.567, 14.6866
87, 47233, 5876.445, 14.6863
88, 44776, 5876.323, 14.6860
89, 46016, 5876.200, 14.6857
90, 46103, 5876.078, 14.6854
91, 43120, 5875.956, 14.6851
92, 42280, 5875.834, 14.6848
93, 42550, 5875.711, 14.6845
94, 45844, 5875.589, 14.6842
95, 47218, 5875.467, 14.6839
96, 45760, 5875.344, 14.6836
97, 39509, 5875.222, 14.6833
98, 33561, 5875.100, 14.6830
99, 37698, 5874.978, 14.6827
100, 46064, 5874.855, 14.6824
101, 44209, 5874.733, 14.6821
102, 36287, 5874.611, 14.6818
103, 31467, 5874.489, 14.6814
104, 38536, 5874.366, 14.6811
105, 40521, 5874.244, 14.6808
106, 41349, 5874.122, 14.6805
107, 45270, 5874.000, 14.6802
108, 51164, 5873.877, 14.6799
109, 50495, 5873.755, 14.6796
110, 46857, 5873.633, 14.6793
111, 44252, 5873.510, 14.6790
112, 40993, 5873.388, 14.6787
113, 32672, 5873.266, 14.6784
114, 28708, 5873.144, 14.6781
115, 30507, 5873.021, 14.6778
116, 34176, 5872.899, 14.6775
117, 36027, 5872.777, 14.6772
118, 44512, 5872.655, 14.6769
119, 47670, 5872.532, 14.6766
120, 40858, 5872.410, 14.6763
121, 40654, 5872.288, 14.6759
122, 45805, 5872.166, 14.6756
123, 50163, 5872.043, 14.6753
124, 44342, 5871.921, 14.6750
125, 36475, 5871.799, 14.6747
126, 32602, 5871.676, 14.6744
127, 37948, 5871.554, 14.6741
128, 42867, 5871.432, 14.6738
129, 50725, 5871.310, 14.6735
130, 53976, 5871.187, 14.6732
131, 53309, 5871.065, 14.6729
132, 47488, 5870.943, 14.6726
133, 41603, 5870.821, 14.6723
134, 35093, 5870.698, 14.6720
135, 30853, 5870.576, 14.6717
136, 33589, 5870.454, 14.6714
137, 37406, 5870.332, 14.6711
138, 37376, 5870.209, 14.6708
139, 35149, 5870.087, 14.6704
140, 39035, 5869.965, 14.6701
141, 37520, 5869.842, 14.6698
142, 38822, 5869.720, 14.6695
143, 43826, 5869.598, 14.6692
144, 46053, 5869.476, 14.6689
145, 48597, 5869.353, 14.6686
146, 45306, 5869.231, 14.6683
147, 46357, 5869.109, 14.6680
148, 49028, 5868.987, 14.6677
149, 51465, 5868.864, 14.6674
150, 52766, 5868.742, 14.6671
151, 52848, 5868.620, 14.6668
152, 52452, 5868.498, 14.6665
153, 48145, 5868.375, 14.6662
154, 39572, 5868.253, 14.6659
155, 32600, 5868.131, 14.6656
156, 31776, 5868.008, 14.6653
157, 31507, 5867.886, 14.6649
158, 32965, 5867.764, 14.6646
159, 40167, 5867.642, 14.6643
160, 38009, 5867.519, 14.6640
161, 33508, 5867.397, 14.6637
162, 32274, 5867.275, 14.6634
163, 30295, 5867.153, 14.6631
164, 31802, 5867.030, 14.6628
165, 31960, 5866.908, 14.6625
166, 36797, 5866.786, 14.6622
167, 43376, 5866.664, 14.6619
168, 42439, 5866.541, 14.6616
169, 49543, 5866.419, 14.6613
170, 57267, 5866.297, 14.6610
171, 57874, 5866.175, 14.6607
172, 52583, 5866.052, 14.6604
173, 50873, 5865.930, 14.6601
174, 47525, 5865.808, 14.6598
175, 51826, 5865.685, 14.6594
176, 55272, 5865.563, 14.6591
177, 49359, 5865.441, 14.6588
178, 42469, 5865.319, 14.6585
179, 36421, 5865.196, 14.6582
180, 34439, 5865.074, 14.6579
181, 36211, 5864.952, 14.6576
182, 33446, 5864.830, 14.6573
183, 30764, 5864.707, 14.6570
184, 32491, 5864.585, 14.6567
185, 38172, 5864.463, 14.6564
186, 38788, 5864.341, 14.6561
187, 38640, 5864.218, 14.6558
188, 41468, 5864.096, 14.6555
189, 37324, 5863.974, 14.6552
190, 35130, 5863.851, 14.6549
191, 41326, 5863.729, 14.6546
192, 40758, 5863.607, 14.6543
193, 32797, 5863.485, 14.6539
194, 30531, 5863.362, 14.6536
195, 29748, 5863.240, 14.6533
196, 27308, 5863.118, 14.6530
197, 22051, 5862.996, 14.6527
198, 23890, 5862.873, 14.6524
199, 24196, 5862.751, 14.6521
200, 26701, 5862.629, 14.6518
201, 31485, 5862.507, 14.6515
202, 33458, 5862.384, 14.6512
203, 37172, 5862.262, 14.6509
204, 36888, 5862.140, 14.6506
205, 33173, 5862.017, 14.6503
206, 29836, 5861.895, 14.6500
207, 31354, 5861.773, 14.6497
208, 31305, 5861.651, 14.6494
209, 29879, 5861.528, 14.6491
210, 32144, 5861.406, 14.6488
211, 37540, 5861.284, 14.6484
212, 37282, 5861.162, 14.6481
213, 35768, 5861.039, 14.6478
214, 33866, 5860.917, 14.6475
215, 36957, 5860.795, 14.6472
216, 37618, 5860.673, 14.6469
217, 34703, 5860.550, 14.6466
218, 37185, 5860.428, 14.6463
219, 35180, 5860.306, 14.6460
220, 36140, 5860.183, 14.6457
221, 40438, 5860.061, 14.6454
222, 36070, 5859.939, 14.6451
223, 31643, 5859.817, 14.6448
224, 30693, 5859.694, 14.6445
225, 30826, 5859.572, 14.6442
226, 28594, 5859.450, 14.6439
227, 20486, 5859.328, 14.6436
228, 21194, 5859.205, 14.6433
229, 26215, 5859.083, 14.6429
230, 30010, 5858.961, 14.6426
231, 33527, 5858.839, 14.6423
232, 28927, 5858.716, 14.6420
233, 23531, 5858.594, 14.6417
234, 24986, 5858.472, 14.6414
235, 37476, 5858.349, 14.6411
236, 48449, 5858.227, 14.6408
237, 47813, 5858.105, 14.6405
238, 44002, 5857.983, 14.6402
239, 40167, 5857.860, 14.6399
240, 39996, 5857.738, 14.6396
241, 39494, 5857.616, 14.6393
242, 40014, 5857.494, 14.6390
243, 43994, 5857.371, 14.6387
244, 43650, 5857.249, 14.6384
245, 43641, 5857.127, 14.6381
246, 42900, 5857.005, 14.6378
247, 37758, 5856.882, 14.6374
248, 34288, 5856.760, 14.6371
249, 37032, 5856.638, 14.6368
250, 37194, 5856.515, 14.6365
251, 36653, 5856.393, 14.6362
252, 33365, 5856.271, 14.6359
253, 30375, 5856.149, 14.6356
254, 35133, 5856.026, 14.6353
255, 35760, 5855.904, 14.6350
256, 31962, 5855.782, 14.6347
257, 29631, 5855.660, 14.6344
258, 31467, 5855.537, 14.6341
259, 31115, 5855.415, 14.6338
260, 41033, 5855.293, 14.6335
261, 53445, 5855.171, 14.6332
262, 52077, 5855.048, 14.6329
263, 52058, 5854.926, 14.6326
264, 48330, 5854.804, 14.6323
265, 40696, 5854.682, 14.6319
266, 38338, 5854.559, 14.6316
267, 37323, 5854.437, 14.6313
268, 31716, 5854.315, 14.6310
269, 29664, 5854.192, 14.6307
270, 28927, 5854.070, 14.6304
271, 29889, 5853.948, 14.6301
272, 35836, 5853.826, 14.6298
273, 36686, 5853.703, 14.6295
274, 33466, 5853.581, 14.6292
275, 31875, 5853.459, 14.6289
276, 30277, 5853.337, 14.6286
277, 28306, 5853.214, 14.6283
278, 30781, 5853.092, 14.6280
279, 29376, 5852.970, 14.6277
280, 20650, 5852.848, 14.6274
281, 18456, 5852.725, 14.6271
282, 18279, 5852.603, 14.6268
283, 19128, 5852.481, 14.6264
284, 22616, 5852.358, 14.6261
285, 23764, 5852.236, 14.6258
286, 24253, 5852.114, 14.6255
287, 19071, 5851.992, 14.6252
288, 18287, 5851.869, 14.6249
289, 20486, 5851.747, 14.6246
290, 18144, 5851.625, 14.6243
291, 16203, 5851.503, 14.6240
292, 17341, 5851.380, 14.6237
293, 22104, 5851.258, 14.6234
294, 24240, 5851.136, 14.6231
295, 14151, 5851.014, 14.6228
296, 12606, 5850.891, 14.6225
297, 18948, 5850.769, 14.6222
298, 26499, 5850.647, 14.6219
299, 25997, 5850.524, 14.6216
300, 22695, 5850.402, 14.6213
301, 28752, 5850.280, 14.6209
302, 31307, 5850.158, 14.6206
303, 27467, 5850.035, 14.6203
304, 27414, 5849.913, 14.6200
305, 29262, 5849.791, 14.6197
306, 28631, 5849.669, 14.6194
307, 26897, 5849.546, 14.6191
308, 23521, 5849.424, 14.6188
309, 16200, 5849.302, 14.6185
310, 9364, 5849.180, 14.6182
311, 8129, 5849.057, 14.6179
312, 10465, 5848.935, 14.6176
313, 8368, 5848.813, 14.6173
314, 10751, 5848.690, 14.6170
315, 13774, 5848.568, 14.6167
316, 19000, 5848.446, 14.6164
317, 24651, 5848.324, 14.6161
318, 29139, 5848.201, 14.6158
319, 29503, 5848.079, 14.6154
320, 32609, 5847.957, 14.6151
321, 34109, 5847.835, 14.6148
322, 36823, 5847.712, 14.6145
323, 40213, 5847.590, 14.6142
324, 36269, 5847.468, 14.6139
325, 34257, 5847.346, 14.6136
326, 37537, 5847.223, 14.6133
327, 36481, 5847.101, 14.6130
328, 33853, 5846.979, 14.6127
329, 21560, 5846.856, 14.6124
330, 13018, 5846.734, 14.6121
331, 9909, 5846.612, 14.6118
332, 8263, 5846.490, 14.6115
333, 4840, 5846.367, 14.6112
334, -549, 5846.245, 14.6109
335, 5001, 5846.123, 14.6106
336, 15142, 5846.001, 14.6103
337, 19076, 5845.878, 14.6099
338, 19391, 5845.756, 14.6096
339, 19027, 5845.634, 14.6093
340, 23014, 5845.512, 14.6090
341, 22671, 5845.389, 14.6087
342, 21014, 5845.267, 14.6084
343, 17797, 5845.145, 14.6081
344, 12566, 5845.022, 14.6078
345, 3609, 5844.900, 14.6075
346, -1982, 5844.778, 14.6072
347, 3487, 5844.656, 14.6069
348, 6343, 5844.533, 14.6066
349, 15152, 5844.411, 14.6063
350, 21193, 5844.289, 14.6060
351, 27279, 5844.167, 14.6057
352, 30821, 5844.044, 14.6054
353, 32909, 5843.922, 14.6051
354, 35534, 5843.800, 14.6048
355, 38317, 5843.678, 14.6044
356, 35041, 5843.555, 14.6041
357, 24741, 5843.433, 14.6038
358, 26146, 5843.311, 14.6035
359, 30725, 5843.189, 14.6032
360, 36142, 5843.066, 14.6029
361, 34699, 5842.944, 14.6026
362, 29038, 5842.822, 14.6023
363, 28918, 5842.699, 14.6020
364, 32207, 5842.577, 14.6017
365, 35656, 5842.455, 14.6014
366, 30890, 5842.333, 14.6011
367, 23507, 5842.210, 14.6008
368, 19537, 5842.088, 14.6005
369, 21724, 5841.966, 14.6002
370, 23896, 5841.844, 14.5999
371, 26755, 5841.721, 14.5996
372, 20112, 5841.599, 14.5993
373, 16811, 5841.477, 14.5989
374, 23709, 5841.355, 14.5986
375, 31034, 5841.232, 14.5983
376, 34464, 5841.110, 14.5980
377, 35705, 5840.988, 14.5977
378, 29212, 5840.865, 14.5974
379, 25861, 5840.743, 14.5971
380, 30492, 5840.621, 14.5968
381, 35547, 5840.499, 14.5965
382, 41562, 5840.376, 14.5962
383, 42160, 5840.254, 14.5959
384, 32377, 5840.132, 14.5956
385, 24241, 5840.010, 14.5953
386, 29299, 5839.887, 14.5950
387, 31803, 5839.765, 14.5947
388, 29038, 5839.643, 14.5944
389, 27363, 5839.521, 14.5941
390, 26500, 5839.398, 14.5938
391, 21840, 5839.276, 14.5934
392, 19664, 5839.154, 14.5931
393, 20726, 5839.031, 14.5928
394, 16961, 5838.909, 14.5925
395, 18150, 5838.787, 14.5922
396, 16598, 5838.665, 14.5919
397, 15658, 5838.542, 14.5916
398, 19934, 5838.420, 14.5913
399, 25269, 5838.298, 14.5910
400, 26154, 5838.176, 14.5907
401, 22745, 5838.053, 14.5904
402, 18714, 5837.931, 14.5901
403, 16135, 5837.809, 14.5898
404, 9994, 5837.687, 14.5895
405, 8551, 5837.564, 14.5892
406, 18597, 5837.442, 14.5889
407, 28543, 5837.320, 14.5886
408, 27315, 5837.197, 14.5883
409, 23814, 5837.075, 14.5879
410, 18858, 5836.953, 14.5876
411, 13336, 5836.831, 14.5873
412, 12768, 5836.708, 14.5870
413, 14403, 5836.586, 14.5867
414, 9920, 5836.464, 14.5864
415, 10446, 5836.342, 14.5861
416, 18548, 5836.219, 14.5858
417, 22130, 5836.097, 14.5855
418, 17545, 5835.975, 14.5852
419, 9907, 5835.853, 14.5849
420, 5685, 5835.730, 14.5846
421, 6281, 5835.608, 14.5843
422, 15412, 5835.486, 14.5840
423, 22355, 5835.363, 14.5837
424, 20999, 5835.241, 14.5834
425, 17212, 5835.119, 14.5831
426, 15014, 5834.997, 14.5828
427, 13541, 5834.874, 14.5824
428, 18215, 5834.752, 14.5821
429, 21440, 5834.630, 14.5818
430, 26031, 5834.508, 14.5815
431, 25077, 5834.385, 14.5812
432, 17933, 5834.263, 14.5809
433, 14250, 5834.141, 14.5806
434, 11366, 5834.019, 14.5803
435, 12657, 5833.896, 14.5800
436, 11983, 5833.774, 14.5797
437, 8617, 5833.652, 14.5794
438, 14877, 5833.529, 14.5791
439, 19939, 5833.407, 14.5788
440, 17618, 5833.285, 14.5785
441, 5644, 5833.163, 14.5782
442, 3757, 5833.040, 14.5779
443, 9322, 5832.918, 14.5776
444, 17672, 5832.796, 14.5773
445, 23367, 5832.674, 14.5769
446, 29468, 5832.551, 14.5766
447, 25943, 5832.429, 14.5763
448, 15329, 5832.307, 14.5760
449, 7811, 5832.185, 14.5757
450, 14267, 5832.062, 14.5754
451, 14788, 5831.940, 14.5751
452, 2477, 5831.818, 14.5748
453, -1423, 5831.696, 14.5745
454, 1925, 5831.573, 14.5742
455, 5844, 5831.451, 14.5739
456, 6630, 5831.329, 14.5736
457, 8125, 5831.206, 14.5733
458, 10408, 5831.084, 14.5730
459, 11808, 5830.962, 14.5727
460, 20533, 5830.840, 14.5724
461, 25106, 5830.717, 14.5721
462, 22841, 5830.595, 14.5718
463, 22739, 5830.473, 14.5714
464, 17053, 5830.351, 14.5711
465, 14376, 5830.228, 14.5708
466, 17755, 5830.106, 14.5705
467, 22525, 5829.984, 14.5702
468, 20403, 5829.862, 14.5699
469, 16103, 5829.739, 14.5696
470, 14022, 5829.617, 14.5693
471, 11453, 5829.495, 14.5690
472, 9085, 5829.372, 14.5687
473, 11797, 5829.250, 14.5684
474, 18710, 5829.128, 14.5681
475, 17259, 5829.006, 14.5678
476, 13603, 5828.883, 14.5675
477, 15463, 5828.761, 14.5672
478, 17933, 5828.639, 14.5669
479, 19944, 5828.517, 14.5666
480, 13062, 5828.394, 14.5663
481, 4560, 5828.272, 14.5659
482, -414, 5828.150, 14.5656
483, -5121, 5828.028, 14.5653
484, -3250, 5827.905, 14.5650
485, 3689, 5827.783, 14.5647
486, 3563, 5827.661, 14.5644
487, 6234, 5827.538, 14.5641
488, 11085, 5827.416, 14.5638
489, 12507, 5827.294, 14.5635
490, 9912, 5827.172, 14.5632
491, 7872, 5827.049, 14.5629
492, 1146, 5826.927, 14.5626
493, -683, 5826.805, 14.5623
494, 7309, 5826.683, 14.5620
495, 12035, 5826.560, 14.5617
496, 12436, 5826.438, 14.5614
497, 12097, 5826.316, 14.5611
498, 11436, 5826.194, 14.5608
499, 10925, 5826.071, 14.5604
500, 10975, 5825.949, 14.5601
501, 16636, 5825.827, 14.5598
502, 17159, 5825.704, 14.5595
503, 18747, 5825.582, 14.5592
504, 19360, 5825.460, 14.5589
505, 15675, 5825.338, 14.5586
506, 20351, 5825.215, 14.5583
507, 18865, 5825.093, 14.5580
508, 16024, 5824.971, 14.5577
509, 18992, 5824.849, 14.5574
510, 22978, 5824.726, 14.5571
511, 18172, 5824.604, 14.5568
512, 13888, 5824.482, 14.5565
513, 9999, 5824.360, 14.5562
514, 5900, 5824.237, 14.5559
515, -3883, 5824.115, 14.5556
516, -14369, 5823.993, 14.5553
517, -14930, 5823.870, 14.5549
518, -3015, 5823.748, 14.5546
519, 9046, 5823.626, 14.5543
520, 11707, 5823.504, 14.5540
521, 13780, 5823.381, 14.5537
522, 15580, 5823.259, 14.5534
523, 15771, 5823.137, 14.5531
524, 10669, 5823.015, 14.5528
525, 9763, 5822.892, 14.5525
526, 7078, 5822.770, 14.5522
527, 1946, 5822.648, 14.5519
528, -2819, 5822.526, 14.5516
529, -9299, 5822.403, 14.5513
530, -7167, 5822.281, 14.5510
531, -1150, 5822.159, 14.5507
532, -3190, 5822.037, 14.5504
533, -340, 5821.914, 14.5501
534, 3542, 5821.792, 14.5498
535, 3374, 5821.670, 14.5494
536, 4634, 5821.547, 14.5491
537, 13827, 5821.425, 14.5488
538, 23022, 5821.303, 14.5485
539, 16610, 5821.181, 14.5482
540, 6563, 5821.058, 14.5479
541, -1148, 5820.936, 14.5476
542, 1644, 5820.814, 14.5473
543, 11250, 5820.692, 14.5470
544, 18076, 5820.569, 14.5467
545, 10773, 5820.447, 14.5464
546, 2937, 5820.325, 14.5461
547, 5491, 5820.203, 14.5458
548, 5001, 5820.080, 14.5455
549, -538, 5819.958, 14.5452
550, 304, 5819.836, 14.5449
551, -219, 5819.713, 14.5446
552, -1793, 5819.591, 14.5443
553, -1125, 5819.469, 14.5439
554, -2309, 5819.347, 14.5436
555, 1506, 5819.224, 14.5433
556, 7675, 5819.102, 14.5430
557, 4192, 5818.980, 14.5427
558, 2546, 5818.858, 14.5424
559, 6672, 5818.735, 14.5421
560, 11041, 5818.613, 14.5418
561, 10153, 5818.491, 14.5415
562, 2080, 5818.369, 14.5412
563, 165, 5818.246, 14.5409
564, 4185, 5818.124, 14.5406
565, 6289, 5818.002, 14.5403
566, 5991, 5817.879, 14.5400
567, -4734, 5817.757, 14.5397
568, -11730, 5817.635, 14.5394
569, -2650, 5817.513, 14.5391
570, 15946, 5817.390, 14.5388
571, 23020, 5817.268, 14.5384
572, 18881, 5817.146, 14.5381
573, 17573, 5817.024, 14.5378
574, 16522, 5816.901, 14.5375
575, 9926, 5816.779, 14.5372
576, 2888, 5816.657, 14.5369
577, -101, 5816.535, 14.5366
578, 916, 5816.412, 14.5363
579, 8460, 5816.290, 14.5360
580, 17462, 5816.168, 14.5357
581, 20229, 5816.045, 14.5354
582, 16243, 5815.923, 14.5351
583, 9919, 5815.801, 14.5348
584, 5123, 5815.679, 14.5345
585, 6274, 5815.556, 14.5342
586, 449, 5815.434, 14.5339
587, -644, 5815.312, 14.5336
588, 5285, 5815.190, 14.5333
589, 14792, 5815.067, 14.5329
590, 18972, 5814.945, 14.5326
591, 13778, 5814.823, 14.5323
592, 13545, 5814.701, 14.5320
593, 13374, 5814.578, 14.5317
594, 10686, 5814.456, 14.5314
595, 13761, 5814.334, 14.5311
596, 16783, 5814.211, 14.5308
597, 11389, 5814.089, 14.5305
598, 6957, 5813.967, 14.5302
599, 2779, 5813.845, 14.5299
600, 2839, 5813.722, 14.5296
601, 11302, 5813.600, 14.5293
602, 11460, 5813.478, 14.5290
603, 10337, 5813.356, 14.5287
604, 16123, 5813.233, 14.5284
605, 20265, 5813.111, 14.5281
606, 16703, 5812.989, 14.5278
607, 14875, 5812.867, 14.5274
608, 14452, 5812.744, 14.5271
609, 7617, 5812.622, 14.5268
610, 1180, 5812.500, 14.5265
611, 3974, 5812.377, 14.5262
612, 9823, 5812.255, 14.5259
613, 10954, 5812.133, 14.5256
614, 5530, 5812.011, 14.5253
615, 1605, 5811.888, 14.5250
616, 2065, 5811.766, 14.5247
617, -1457, 5811.644, 14.5244
618, -8737, 5811.522, 14.5241
619, -10189, 5811.399, 14.5238
620, -7571, 5811.277, 14.5235
621, -1959, 5811.155, 14.5232
622, -325, 5811.033, 14.5229
623, -1249, 5810.910, 14.5226
624, -1482, 5810.788, 14.5223
625, -6020, 5810.666, 14.5219
626, -8028, 5810.544, 14.5216
627, -12113, 5810.421, 14.5213
628, -13331, 5810.299, 14.5210
629, -5619, 5810.177, 14.5207
630, -3238, 5810.054, 14.5204
631, -1763, 5809.932, 14.5201
632, 1946, 5809.810, 14.5198
633, 3814, 5809.688, 14.5195
634, 6083, 5809.565, 14.5192
635, 6348, 5809.443, 14.5189
636, 2843, 5809.321, 14.5186
637, -3478, 5809.199, 14.5183
638, 820, 5809.076, 14.5180
639, 7744, 5808.954, 14.5177
640, 9693, 5808.832, 14.5174
641, 7762, 5808.710, 14.5171
642, 4211, 5808.587, 14.5168
643, 1180, 5808.465, 14.5164
644, 8855, 5808.343, 14.5161
645, 16639, 5808.220, 14.5158
646, 16244, 5808.098, 14.5155
647, 17197, 5807.976, 14.5152
648, 19080, 5807.854, 14.5149
649, 21202, 5807.731, 14.5146
650, 21179, 5807.609, 14.5143
651, 17986, 5807.487, 14.5140
652, 15346, 5807.365, 14.5137
653, 9739, 5807.242, 14.5134
654, -1771, 5807.120, 14.5131
655, -12127, 5806.998, 14.5128
656, -13964, 5806.876, 14.5125
657, -11032, 5806.753, 14.5122
658, -7167, 5806.631, 14.5119
659, -5974, 5806.509, 14.5116
660, -5886, 5806.386, 14.5112
661, -5781, 5806.264, 14.5109
662, -10565, 5806.142, 14.5106
663, -8582, 5806.020, 14.5103
664, 3493, 5805.897, 14.5100
665, 14558, 5805.775, 14.5097
666, 16208, 5805.653, 14.5094
667, 20365, 5805.531, 14.5091
668, 25740, 5805.408, 14.5088
669, 22642, 5805.286, 14.5085
670, 12198, 5805.164, 14.5082
671, 8333, 5805.042, 14.5079
672, 8054, 5804.919, 14.5076
673, 777, 5804.797, 14.5073
674, -5526, 5804.675, 14.5070
675, -12482, 5804.552, 14.5067
676, -16688, 5804.430, 14.5064
677, -19965, 5804.308, 14.5061
678, -20573, 5804.186, 14.5057
679, -18680, 5804.063, 14.5054
680, -13083, 5803.941, 14.5051
681, -7792, 5803.819, 14.5048
682, 2187, 5803.697, 14.5045
683, 11047, 5803.574, 14.5042
684, 10589, 5803.452, 14.5039
685, 2347, 5803.330, 14.5036
686, 18, 5803.208, 14.5033
687, -64, 5803.085, 14.5030
688, 4164, 5802.963, 14.5027
689, -54, 5802.841, 14.5024
690, -7462, 5802.718, 14.5021
691, -2165, 5802.596, 14.5018
692, 3929, 5802.474, 14.5015
693, 5318, 5802.352, 14.5012
694, 11050, 5802.229, 14.5009
695, 16476, 5802.107, 14.5006
696, 14613, 5801.985, 14.5002
697, 12742, 5801.863, 14.4999
698, 9159, 5801.740, 14.4996
699, 2817, 5801.618, 14.4993
700, 6330, 5801.496, 14.4990
701, 7722, 5801.374, 14.4987
702, 3722, 5801.251, 14.4984
703, 8407, 5801.129, 14.4981
704, 11916, 5801.007, 14.4978
705, 18504, 5800.884, 14.4975
706, 17402, 5800.762, 14.4972
707, 10966, 5800.640, 14.4969
708, 6104, 5800.518, 14.4966
709, 9166, 5800.395, 14.4963
710, 12101, 5800.273, 14.4960
711, 11757, 5800.151, 14.4957
712, 1023, 5800.029, 14.4954
713, 819, 5799.906, 14.4951
714, 6152, 5799.784, 14.4947
715, 4103, 5799.662, 14.4944
716, -3809, 5799.540, 14.4941
717, -4028, 5799.417, 14.4938
718, -4012, 5799.295, 14.4935
719, -8061, 5799.173, 14.4932
720, -12663, 5799.051, 14.4929
721, -11215, 5798.928, 14.4926
722, 722, 5798.806, 14.4923
723, 1716, 5798.684, 14.4920
724, -2850, 5798.561, 14.4917
725, -5034, 5798.439, 14.4914
726, -5767, 5798.317, 14.4911
727, -4312, 5798.195, 14.4908
728, -8265, 5798.072, 14.4905
729, -12436, 5797.950, 14.4902
730, -3819, 5797.828, 14.4899
731, -1288, 5797.706, 14.4896
732, 1467, 5797.583, 14.4892
733, 5309, 5797.461, 14.4889
734, 9257, 5797.339, 14.4886
735, 12074, 5797.217, 14.4883
736, 9109, 5797.094, 14.4880
737, 12385, 5796.972, 14.4877
738, 15466, 5796.850, 14.4874
739, 12566, 5796.727, 14.4871
740, 3204, 5796.605, 14.4868
741, -1468, 5796.483, 14.4865
742, 7547, 5796.361, 14.4862
743, 8500, 5796.238, 14.4859
744, 6661, 5796.116, 14.4856
745, 5312, 5795.994, 14.4853
746, 2209, 5795.872, 14.4850
747, 117, 5795.749, 14.4847
748, 2041, 5795.627, 14.4844
749, 3419, 5795.505, 14.4841
750, 4429, 5795.383, 14.4837
751, 9191, 5795.260, 14.4834
752, 16148, 5795.138, 14.4831
753, 6922, 5795.016, 14.4828
754, 1861, 5794.893, 14.4825
755, 6990, 5794.771, 14.4822
756, 7751, 5794.649, 14.4819
757, 9932, 5794.527, 14.4816
758, 13129, 5794.404, 14.4813
759, 20701, 5794.282, 14.4810
760, 24279, 5794.160, 14.4807
761, 17898, 5794.038, 14.4804
762, 8738, 5793.915, 14.4801
763, 1566, 5793.793, 14.4798
764, -8322, 5793.671, 14.4795
765, -13242, 5793.549, 14.4792
766, -14880, 5793.426, 14.4789
767, -7675, 5793.304, 14.4786
768, -5690, 5793.182, 14.4782
769, -6980, 5793.059, 14.4779
770, -3844, 5792.937, 14.4776
771, 607, 5792.815, 14.4773
772, 3100, 5792.693, 14.4770
773, -3549, 5792.570, 14.4767
774, -16450, 5792.448, 14.4764
775, -20802, 5792.326, 14.4761
776, -21539, 5792.204, 14.4758
777, -15863, 5792.081, 14.4755
778, -5417, 5791.959, 14.4752
779, -6170, 5791.837, 14.4749
780, -18730, 5791.715, 14.4746
781, -25141, 5791.592, 14.4743
782, -22136, 5791.470, 14.4740
783, -18293, 5791.348, 14.4737
784, -18606, 5791.225, 14.4734
785, -15722, 5791.103, 14.4731
786, -10899, 5790.981, 14.4727
787, -6793, 5790.859, 14.4724
788, -10154, 5790.736, 14.4721
789, -15072, 5790.614, 14.4718
790, -13597, 5790.492, 14.4715
791, -4943, 5790.370, 14.4712
792, -326, 5790.247, 14.4709
793, -1599, 5790.125, 14.4706
794, -4489, 5790.003, 14.4703
795, -2076, 5789.881, 14.4700
796, 2147, 5789.758, 14.4697
797, 12581, 5789.636, 14.4694
798, 15292, 5789.514, 14.4691
799, 13515, 5789.391, 14.4688
800, 15738, 5789.269, 14.4685
801, 12652, 5789.147, 14.4682
802, 6861, 5789.025, 14.4679
803, 9338, 5788.902, 14.4676
804, 11730, 5788.780, 14.4672
805, 12358, 5788.658, 14.4669
806, 12523, 5788.536, 14.4666
807, 10449, 5788.413, 14.4663
808, 3433, 5788.291, 14.4660
809, -3245, 5788.169, 14.4657
810, 5698, 5788.047, 14.4654
811, 11806, 5787.924, 14.4651
812, 6192, 5787.802, 14.4648
813, 3663, 5787.680, 14.4645
814, 1510, 5787.558, 14.4642
815, -646, 5787.435, 14.4639
816, 373, 5787.313, 14.4636
817, -5991, 5787.191, 14.4633
818, -8908, 5787.068, 14.4630
819, -8444, 5786.946, 14.4627
820, -8256, 5786.824, 14.4624
821, -10312, 5786.702, 14.4621
822, -13930, 5786.579, 14.4617
823, -11572, 5786.457, 14.4614
824, -491, 5786.335, 14.4611
825, 11167, 5786.213, 14.4608
826, 11073, 5786.090, 14.4605
827, 8411, 5785.968, 14.4602
828, -980, 5785.846, 14.4599
829, -11061, 5785.724, 14.4596
830, -15069, 5785.601, 14.4593
831, -18172, 5785.479, 14.4590
832, -21692, 5785.357, 14.4587
833, -23757, 5785.234, 14.4584
834, -21591, 5785.112, 14.4581
835, -14616, 5784.990, 14.4578
836, -13835, 5784.868, 14.4575
837, -19241, 5784.745, 14.4572
838, -17925, 5784.623, 14.4569
839, -16032, 5784.501, 14.4566
840, -13610, 5784.379, 14.4562
841, -11129, 5784.256, 14.4559
842, -11173, 5784.134, 14.4556
843, -4779, 5784.012, 14.4553
844, 2690, 5783.890, 14.4550
845, 3750, 5783.767, 14.4547
846, 2089, 5783.645, 14.4544
847, -9109, 5783.523, 14.4541
848, -13622, 5783.400, 14.4538
849, -13755, 5783.278, 14.4535
850, -16513, 5783.156, 14.4532
851, -23318, 5783.034, 14.4529
852, -23620, 5782.911, 14.4526
853, -20962, 5782.789, 14.4523
854, -24478, 5782.667, 14.4520
855, -22428, 5782.545, 14.4517
856, -20375, 5782.422, 14.4514
857, -17972, 5782.300, 14.4511
858, -14782, 5782.178, 14.4507
859, -17455, 5782.056, 14.4504
860, -13913, 5781.933, 14.4501
861, -10210, 5781.811, 14.4498
862, -11621, 5781.689, 14.4495
863, -11602, 5781.566, 14.4492
864, -6827, 5781.444, 14.4489
865, -2880, 5781.322, 14.4486
866, -473, 5781.200, 14.4483
867, -4107, 5781.077, 14.4480
868, -16240, 5780.955, 14.4477
869, -22023, 5780.833, 14.4474
870, -24254, 5780.711, 14.4471
871, -24557, 5780.588, 14.4468
872, -16647, 5780.466, 14.4465
873, -13329, 5780.344, 14.4462
874, -7253, 5780.222, 14.4459
875, -6025, 5780.099, 14.4456
876, -8288, 5779.977, 14.4452
877, -6639, 5779.855, 14.4449
878, 3810, 5779.732, 14.4446
879, 11200, 5779.610, 14.4443
880, 10499, 5779.488, 14.4440
881, 7271, 5779.366, 14.4437
882, 101, 5779.243, 14.4434
883, -1395, 5779.121, 14.4431
884, -4376, 5778.999, 14.4428
885, -7884, 5778.877, 14.4425
886, -9598, 5778.754, 14.4422
887, -11683, 5778.632, 14.4419
888, -11396, 5778.510, 14.4416
889, -6504, 5778.388, 14.4413
890, -2570, 5778.265, 14.4410
891, -12381, 5778.143, 14.4407
892, -24544, 5778.021, 14.4404
893, -29413, 5777.898, 14.4401
894, -24843, 5777.776, 14.4397
895, -16852, 5777.654, 14.4394
896, -7896, 5777.532, 14.4391
897, 2345, 5777.409, 14.4388
898, -1920, 5777.287, 14.4385
899, -2996, 5777.165, 14.4382
900, 6196, 5777.043, 14.4379
901, 15439, 5776.920, 14.4376
902, 20468, 5776.798, 14.4373
903, 23491, 5776.676, 14.4370
904, 27173, 5776.554, 14.4367
905, 24303, 5776.431, 14.4364
906, 9357, 5776.309, 14.4361
907, 4433, 5776.187, 14.4358
908, 12590, 5776.065, 14.4355
909, 6813, 5775.942, 14.4352
910, -4578, 5775.820, 14.4349
911, -5005, 5775.698, 14.4346
912, -6076, 5775.575, 14.4342
913, -10847, 5775.453, 14.4339
914, -8022, 5775.331, 14.4336
915, -1453, 5775.209, 14.4333
916, 3512, 5775.086, 14.4330
917, 3690, 5774.964, 14.4327
918, 11089, 5774.842, 14.4324
919, 14000, 5774.720, 14.4321
920, 9382, 5774.597, 14.4318
921, -2116, 5774.475, 14.4315
922, -8423, 5774.353, 14.4312
923, -8112, 5774.231, 14.4309
924, -8916, 5774.108, 14.4306
925, -5932, 5773.986, 14.4303
926, -3432, 5773.864, 14.4300
927, -9589, 5773.741, 14.4297
928, -15177, 5773.619, 14.4294
929, -17511, 5773.497, 14.4291
930, -24912, 5773.375, 14.4287
931, -21115, 5773.252, 14.4284
932, -14091, 5773.130, 14.4281
933, -2753, 5773.008, 14.4278
934, 9732, 5772.886, 14.4275
935, 10995, 5772.763, 14.4272
936, 15375, 5772.641, 14.4269
937, 8928, 5772.519, 14.4266
938, 1701, 5772.397, 14.4263
939, -6285, 5772.274, 14.4260
940, -9531, 5772.152, 14.4257
941, -13899, 5772.030, 14.4254
942, -11706, 5771.907, 14.4251
943, -1831, 5771.785, 14.4248
944, 4482, 5771.663, 14.4245
945, 2085, 5771.541, 14.4242
946, -1304, 5771.418, 14.4239
947, -745, 5771.296, 14.4236
948, 3611, 5771.174, 14.4232
949, 7342, 5771.052, 14.4229
950, 4786, 5770.929, 14.4226
951, 607, 5770.807, 14.4223
952, -7499, 5770.685, 14.4220
953, -13031, 5770.563, 14.4217
954, -3034, 5770.440, 14.4214
955, 5847, 5770.318, 14.4211
956, 11123, 5770.196, 14.4208
957, 11221, 5770.073, 14.4205
958, 5601, 5769.951, 14.4202
959, -1750, 5769.829, 14.4199
960, -4658, 5769.707, 14.4196
961, -8643, 5769.584, 14.4193
962, -15561, 5769.462, 14.4190
963, -13715, 5769.340, 14.4187
964, -12878, 5769.218, 14.4184
965, -14282, 5769.095, 14.4181
966, -14862, 5768.973, 14.4177
967, -17020, 5768.851, 14.4174
968, -14999, 5768.729, 14.4171
969, -11551, 5768.606, 14.4168
970, -14948, 5768.484, 14.4165
971, -18053, 5768.362, 14.4162
972, -27079, 5768.239, 14.4159
973, -33573, 5768.117, 14.4156
974, -30091, 5767.995, 14.4153
975, -27672, 5767.873, 14.4150
976, -23502, 5767.750, 14.4147
977, -14133, 5767.628, 14.4144
978, -8715, 5767.506, 14.4141
979, -8743, 5767.384, 14.4138
980, -10682, 5767.261, 14.4135
981, -17585, 5767.139, 14.4132
982, -22464, 5767.017, 14.4129
983, -17047, 5766.895, 14.4126
984, -9839, 5766.772, 14.4122
985, -4107, 5766.650, 14.4119
986, -2974, 5766.528, 14.4116
987, -4920, 5766.406, 14.4113
988, -4510, 5766.283, 14.4110
989, -12414, 5766.161, 14.4107
990, -20591, 5766.039, 14.4104
991, -18256, 5765.916, 14.4101
992, -20613, 5765.794, 14.4098
993, -29580, 5765.672, 14.4095
994, -19193, 5765.550, 14.4092
995, -15648, 5765.427, 14.4089
996, -23958, 5765.305, 14.4086
997, -26505, 5765.183, 14.4083
998, -27075, 5765.061, 14.4080
999, -15513, 5764.938, 14.4077
1000, 421, 5764.816, 14.4074
1001, 4682, 5764.694, 14.4071
1002, 8271, 5764.572, 14.4067
1003, 16323, 5764.449, 14.4064
1004, 20479, 5764.327, 14.4061
1005, 16120, 5764.205, 14.4058
1006, 4293, 5764.082, 14.4055
1007, -4857, 5763.960, 14.4052
1008, -14367, 5763.838, 14.4049
1009, -3635, 5763.716, 14.4046
1010, 6690, 5763.593, 14.4043
1011, -1891, 5763.471, 14.4040
1012, -5078, 5763.349, 14.4037
1013, -905, 5763.227, 14.4034
1014, -306, 5763.104, 14.4031
1015, 810, 5762.982, 14.4028
1016, 2588, 5762.860, 14.4025
1017, 3507, 5762.738, 14.4022
1018, -2965, 5762.615, 14.4019
1019, -11610, 5762.493, 14.4016
1020, -13869, 5762.371, 14.4012
1021, -6457, 5762.248, 14.4009
1022, 2490, 5762.126, 14.4006
1023, 4951, 5762.004, 14.4003
1024, -3264, 5761.882, 14.4000
1025, -9897, 5761.759, 14.3997
1026, -1425, 5761.637, 14.3994
1027, 7056, 5761.515, 14.3991
1028, 6999, 5761.393, 14.3988
1029, -669, 5761.270, 14.3985
1030, -6759, 5761.148, 14.3982
1031, -12824, 5761.026, 14.3979
1032, -15786, 5760.904, 14.3976
1033, -16984, 5760.781, 14.3973
1034, -15924, 5760.659, 14.3970
1035, -8065, 5760.537, 14.3967
1036, -2721, 5760.414, 14.3964
1037, 797, 5760.292, 14.3961
1038, -1554, 5760.170, 14.3957
1039, -11714, 5760.048, 14.3954
1040, -20950, 5759.925, 14.3951
1041, -22880, 5759.803, 14.3948
1042, -19860, 5759.681, 14.3945
1043, -16721, 5759.559, 14.3942
1044, -21373, 5759.436, 14.3939
1045, -22354, 5759.314, 14.3936
1046, -19391, 5759.192, 14.3933
1047, -9225, 5759.070, 14.3930
1048, -3158, 5758.947, 14.3927
1049, 4087, 5758.825, 14.3924
1050, 10669, 5758.703, 14.3921
1051, 2202, 5758.580, 14.3918
1052, -7141, 5758.458, 14.3915
1053, -12329, 5758.336, 14.3912
1054, -10536, 5758.214, 14.3909
1055, -13058, 5758.091, 14.3906
1056, -17003, 5757.969, 14.3902
1057, -18966, 5757.847, 14.3899
1058, -18384, 5757.725, 14.3896
1059, -15855, 5757.602, 14.3893
1060, -22512, 5757.480, 14.3890
1061, -27401, 5757.358, 14.3887
1062, -22155, 5757.236, 14.3884
1063, -10238, 5757.113, 14.3881
1064, 132, 5756.991, 14.3878
1065, 3939, 5756.869, 14.3875
1066, -1193, 5756.746, 14.3872
1067, -8418, 5756.624, 14.3869
1068, -13760, 5756.502, 14.3866
1069, -7607, 5756.380, 14.3863
1070, 2300, 5756.257, 14.3860
1071, -1848, 5756.135, 14.3857
1072, -9282, 5756.013, 14.3854
1073, -7605, 5755.891, 14.3851
1074, -2964, 5755.768, 14.3847
1075, -6273, 5755.646, 14.3844
1076, -17090, 5755.524, 14.3841
1077, -21939, 5755.402, 14.3838
1078, -22512, 5755.279, 14.3835
1079, -20391, 5755.157, 14.3832
1080, -21699, 5755.035, 14.3829
1081, -22697, 5754.913, 14.3826
1082, -23122, 5754.790, 14.3823
1083, -25423, 5754.668, 14.3820
1084, -25135, 5754.546, 14.3817
1085, -17476, 5754.423, 14.3814
1086, -8757, 5754.301, 14.3811
1087, -935, 5754.179, 14.3808
1088, -3682, 5754.057, 14.3805
1089, -4353, 5753.934, 14.3802
1090, -5548, 5753.812, 14.3799
1091, -14514, 5753.690, 14.3796
1092, -13307, 5753.568, 14.3792
1093, -5181, 5753.445, 14.3789
1094, 7660, 5753.323, 14.3786
1095, 3182, 5753.201, 14.3783
1096, -4882, 5753.079, 14.3780
1097, -2845, 5752.956, 14.3777
1098, -1523, 5752.834, 14.3774
1099, 1562, 5752.712, 14.3771
1100, -2710, 5752.589, 14.3768
1101, -12634, 5752.467, 14.3765
1102, -17587, 5752.345, 14.3762
1103, -12681, 5752.223, 14.3759
1104, -1808, 5752.100, 14.3756
1105, 1900, 5751.978, 14.3753
1106, 4621, 5751.856, 14.3750
1107, -581, 5751.734, 14.3747
1108, -12383, 5751.611, 14.3744
1109, -8476, 5751.489, 14.3741
1110, -860, 5751.367, 14.3737
1111, -451, 5751.245, 14.3734
1112, 1919, 5751.122, 14.3731
1113, -1253, 5751.000, 14.3728
1114, -8569, 5750.878, 14.3725
1115, -11899, 5750.755, 14.3722
1116, -17610, 5750.633, 14.3719
1117, -15927, 5750.511, 14.3716
1118, -10044, 5750.389, 14.3713
1119, -17455, 5750.266, 14.3710
1120, -22101, 5750.144, 14.3707
1121, -14174, 5750.022, 14.3704
1122, -10601, 5749.900, 14.3701
1123, -10711, 5749.777, 14.3698
1124, -23076, 5749.655, 14.3695
1125, -29015, 5749.533, 14.3692
1126, -21861, 5749.411, 14.3689
1127, -11935, 5749.288, 14.3686
1128, 3478, 5749.166, 14.3682
1129, 6715, 5749.044, 14.3679
1130, 2861, 5748.921, 14.3676
1131, 9786, 5748.799, 14.3673
1132, 16748, 5748.677, 14.3670
1133, 17613, 5748.555, 14.3667
1134, 7885, 5748.432, 14.3664
1135, 1706, 5748.310, 14.3661
1136, -107, 5748.188, 14.3658
1137, -3194, 5748.066, 14.3655
1138, -10334, 5747.943, 14.3652
1139, -15618, 5747.821, 14.3649
1140, -14743, 5747.699, 14.3646
1141, -8263, 5747.577, 14.3643
1142, 559, 5747.454, 14.3640
1143, -310, 5747.332, 14.3637
1144, -510, 5747.210, 14.3634
1145, -7221, 5747.087, 14.3631
1146, -15203, 5746.965, 14.3627
1147, -21073, 5746.843, 14.3624
1148, -24114, 5746.721, 14.3621
1149, -19982, 5746.598, 14.3618
1150, -4979, 5746.476, 14.3615
1151, 4467, 5746.354, 14.3612
1152, 1141, 5746.232, 14.3609
1153, -5935, 5746.109, 14.3606
1154, -12023, 5745.987, 14.3603
1155, -13806, 5745.865, 14.3600
1156, -14995, 5745.743, 14.3597
1157, -12988, 5745.620, 14.3594
1158, -9344, 5745.498, 14.3591
1159, -4350, 5745.376, 14.3588
1160, -9765, 5745.253, 14.3585
1161, -15797, 5745.131, 14.3582
1162, -13434, 5745.009, 14.3579
1163, -13384, 5744.887, 14.3576
1164, -16557, 5744.764, 14.3572
1165, -27154, 5744.642, 14.3569
1166, -28408, 5744.520, 14.3566
1167, -23769, 5744.398, 14.3563
1168, -16668, 5744.275, 14.3560
1169, -11709, 5744.153, 14.3557
1170, -8377, 5744.031, 14.3554
1171, -10848, 5743.909, 14.3551
1172, -17179, 5743.786, 14.3548
1173, -17139, 5743.664, 14.3545
1174, -18941, 5743.542, 14.3542
1175, -23194, 5743.420, 14.3539
1176, -23634, 5743.297, 14.3536
1177, -23453, 5743.175, 14.3533
1178, -22048, 5743.053, 14.3530
1179, -16712, 5742.930, 14.3527
1180, -19863, 5742.808, 14.3524
1181, -17246, 5742.686, 14.3521
1182, -16131, 5742.564, 14.3517
1183, -19080, 5742.441, 14.3514
1184, -27312, 5742.319, 14.3511
1185, -27854, 5742.197, 14.3508
1186, -21111, 5742.075, 14.3505
1187, -15407, 5741.952, 14.3502
1188, -8481, 5741.830, 14.3499
1189, -5296, 5741.708, 14.3496
1190, 524, 5741.586, 14.3493
1191, 3330, 5741.463, 14.3490
1192, -2351, 5741.341, 14.3487
1193, -7288, 5741.219, 14.3484
1194, -7813, 5741.096, 14.3481
1195, -13508, 5740.974, 14.3478
1196, -13720, 5740.852, 14.3475
1197, -13892, 5740.730, 14.3472
1198, -16734, 5740.607, 14.3469
1199, -15888, 5740.485, 14.3466
1200, -16537, 5740.363, 14.3462
1201, -16175, 5740.241, 14.3459
1202, -16696, 5740.118, 14.3456
1203, -14485, 5739.996, 14.3453
1204, -17806, 5739.874, 14.3450
1205, -23999, 5739.752, 14.3447
1206, -30941, 5739.629, 14.3444
1207, -24735, 5739.507, 14.3441
1208, -16274, 5739.385, 14.3438
1209, -15540, 5739.262, 14.3435
1210, -17957, 5739.140, 14.3432
1211, -18932, 5739.018, 14.3429
1212, -17270, 5738.896, 14.3426
1213, -11723, 5738.773, 14.3423
1214, -7523, 5738.651, 14.3420
1215, -5395, 5738.529, 14.3417
1216, -11146, 5738.407, 14.3414
1217, -17700, 5738.284, 14.3410
1218, -14799, 5738.162, 14.3407
1219, -10230, 5738.040, 14.3404
1220, -13432, 5737.918, 14.3401
1221, -10349, 5737.795, 14.3398
1222, -9459, 5737.673, 14.3395
1223, -14707, 5737.551, 14.3392
1224, -7254, 5737.428, 14.3389
1225, -7974, 5737.306, 14.3386
1226, -19113, 5737.184, 14.3383
1227, -21925, 5737.062, 14.3380
1228, -14501, 5736.939, 14.3377
1229, -10620, 5736.817, 14.3374
1230, -7234, 5736.695, 14.3371
1231, -8605, 5736.573, 14.3368
1232, -14435, 5736.450, 14.3365
1233, -16235, 5736.328, 14.3362
1234, -14068, 5736.206, 14.3359
1235, -8420, 5736.084, 14.3355
1236, 14, 5735.961, 14.3352
1237, 4106, 5735.839, 14.3349
1238, 2998, 5735.717, 14.3346
1239, 7691, 5735.594, 14.3343
1240, 5703, 5735.472, 14.3340
1241, 578, 5735.350, 14.3337
1242, -2676, 5735.228, 14.3334
1243, -8935, 5735.105, 14.3331
1244, -10388, 5734.983, 14.3328
1245, -7705, 5734.861, 14.3325
1246, -14803, 5734.739, 14.3322
1247, -13466, 5734.616, 14.3319
1248, -4701, 5734.494, 14.3316
1249, -10946, 5734.372, 14.3313
1250, -11652, 5734.250, 14.3310
1251, -6200, 5734.127, 14.3307
1252, -8826, 5734.005, 14.3304
1253, -24037, 5733.883, 14.3300
1254, -35057, 5733.760, 14.3297
1255, -29112, 5733.638, 14.3294
1256, -14066, 5733.516, 14.3291
1257, 3356, 5733.394, 14.3288
1258, 10765, 5733.271, 14.3285
1259, 5599, 5733.149, 14.3282
1260, -2201, 5733.027, 14.3279
1261, -770, 5732.905, 14.3276
1262, -4601, 5732.782, 14.3273
1263, -2948, 5732.660, 14.3270
1264, 2341, 5732.538, 14.3267
1265, 3824, 5732.416, 14.3264
1266, -4196, 5732.293, 14.3261
1267, -7250, 5732.171, 14.3258
1268, 885, 5732.049, 14.3255
1269, 6418, 5731.927, 14.3252
1270, 5774, 5731.804, 14.3249
1271, 4988, 5731.682, 14.3245
1272, 9426, 5731.560, 14.3242
1273, 5349, 5731.437, 14.3239
1274, 2311, 5731.315, 14.3236
1275, 11497, 5731.193, 14.3233
1276, 13668, 5731.071, 14.3230
1277, 17196, 5730.948, 14.3227
1278, 25524, 5730.826, 14.3224
1279, 24463, 5730.704, 14.3221
1280, 23463, 5730.582, 14.3218
1281, 25603, 5730.459, 14.3215
1282, 24827, 5730.337, 14.3212
1283, 27718, 5730.215, 14.3209
1284, 26537, 5730.093, 14.3206
1285, 24078, 5729.970, 14.3203
1286, 22744, 5729.848, 14.3200
1287, 15853, 5729.726, 14.3197
1288, 8643, 5729.603, 14.3194
1289, 3692, 5729.481, 14.3190
1290, 788, 5729.359, 14.3187
1291, 2986, 5729.237, 14.3184
1292, -739, 5729.114, 14.3181
1293, -8209, 5728.992, 14.3178
1294, -6938, 5728.870, 14.3175
1295, -1776, 5728.748, 14.3172
1296, -3190, 5728.625, 14.3169
1297, -20635, 5728.503, 14.3166
1298, -34809, 5728.381, 14.3163
1299, -34183, 5728.259, 14.3160
1300, -23900, 5728.136, 14.3157
1301, -19774, 5728.014, 14.3154
1302, -16757, 5727.892, 14.3151
1303, -12854, 5727.769, 14.3148
1304, -10720, 5727.647, 14.3145
1305, -5891, 5727.525, 14.3142
1306, -5536, 5727.403, 14.3139
1307, -8605, 5727.280, 14.3135
1308, -10665, 5727.158, 14.3132
1309, -13989, 5727.036, 14.3129
1310, -17670, 5726.914, 14.3126
1311, -26244, 5726.791, 14.3123
1312, -38169, 5726.669, 14.3120
1313, -29877, 5726.547, 14.3117
1314, -17059, 5726.425, 14.3114
1315, -6597, 5726.302, 14.3111
1316, -618, 5726.180, 14.3108
1317, -2089, 5726.058, 14.3105
1318, -8362, 5725.935, 14.3102
1319, -16793, 5725.813, 14.3099
1320, -18352, 5725.691, 14.3096
1321, -18032, 5725.569, 14.3093
1322, -17547, 5725.446, 14.3090
1323, -13293, 5725.324, 14.3087
1324, -10678, 5725.202, 14.3084
1325, -21436, 5725.080, 14.3080
1326, -29723, 5724.957, 14.3077
1327, -34231, 5724.835, 14.3074
1328, -26597, 5724.713, 14.3071
1329, -14255, 5724.591, 14.3068
1330, -7522, 5724.468, 14.3065
1331, -3099, 5724.346, 14.3062
1332, -15384, 5724.224, 14.3059
1333, -17017, 5724.101, 14.3056
1334, -10929, 5723.979, 14.3053
1335, -13429, 5723.857, 14.3050
1336, -17274, 5723.735, 14.3047
1337, -22881, 5723.612, 14.3044
1338, -19316, 5723.490, 14.3041
1339, -15780, 5723.368, 14.3038
1340, -20417, 5723.246, 14.3035
1341, -27461, 5723.123, 14.3032
1342, -25200, 5723.001, 14.3029
1343, -18052, 5722.879, 14.3025
1344, -17464, 5722.757, 14.3022
1345, -24221, 5722.634, 14.3019
1346, -26401, 5722.512, 14.3016
1347, -19098, 5722.390, 14.3013
1348, -16299, 5722.267, 14.3010
1349, -15025, 5722.145, 14.3007
1350, -18528, 5722.023, 14.3004
1351, -23815, 5721.901, 14.3001
1352, -21794, 5721.778, 14.2998
1353, -11773, 5721.656, 14.2995
1354, -6071, 5721.534, 14.2992
1355, -6103, 5721.412, 14.2989
1356, -8456, 5721.289, 14.2986
1357, -10792, 5721.167, 14.2983
1358, -10410, 5721.045, 14.2980
1359, 2731, 5720.923, 14.2977
1360, 12865, 5720.800, 14.2974
1361, 5754, 5720.678, 14.2970
1362, -6111, 5720.556, 14.2967
1363, -16142, 5720.434, 14.2964
1364, -22505, 5720.311, 14.2961
1365, -16413, 5720.189, 14.2958
1366, -7831, 5720.067, 14.2955
1367, -12658, 5719.944, 14.2952
1368, -19992, 5719.822, 14.2949
1369, -22756, 5719.700, 14.2946
1370, -13155, 5719.578, 14.2943
1371, -4666, 5719.455, 14.2940
1372, -8737, 5719.333, 14.2937
1373, 1148, 5719.211, 14.2934
1374, 15119, 5719.089, 14.2931
1375, 15853, 5718.966, 14.2928
1376, 3155, 5718.844, 14.2925
1377, -1894, 5718.722, 14.2922
1378, -6672, 5718.600, 14.2919
1379, -10792, 5718.477, 14.2915
1380, -10851, 5718.355, 14.2912
1381, -5872, 5718.233, 14.2909
1382, -1112, 5718.110, 14.2906
1383, -10296, 5717.988, 14.2903
1384, -18402, 5717.866, 14.2900
1385, -23940, 5717.744, 14.2897
1386, -28229, 5717.621, 14.2894
1387, -34902, 5717.499, 14.2891
1388, -37061, 5717.377, 14.2888
1389, -33701, 5717.255, 14.2885
1390, -28561, 5717.132, 14.2882
1391, -28143, 5717.010, 14.2879
1392, -23932, 5716.888, 14.2876
1393, -20113, 5716.766, 14.2873
1394, -17876, 5716.643, 14.2870
1395, -19654, 5716.521, 14.2867
1396, -24083, 5716.399, 14.2864
1397, -14696, 5716.276, 14.2860
1398, -4041, 5716.154, 14.2857
1399, -5782, 5716.032, 14.2854
1400, -16696, 5715.910, 14.2851
1401, -23066, 5715.787, 14.2848
1402, -14277, 5715.665, 14.2845
1403, 1040, 5715.543, 14.2842
1404, 6890, 5715.421, 14.2839
1405, 488, 5715.298, 14.2836
1406, -2126, 5715.176, 14.2833
1407, -3750, 5715.054, 14.2830
1408, -5330, 5714.932, 14.2827
1409, -5616, 5714.809, 14.2824
1410, -8053, 5714.687, 14.2821
1411, -14171, 5714.565, 14.2818
1412, -13779, 5714.442, 14.2815
1413, -14266, 5714.320, 14.2812
1414, -6868, 5714.198, 14.2809
1415, 1176, 5714.076, 14.2805
1416, -5595, 5713.953, 14.2802
1417, -4544, 5713.831, 14.2799
1418, 4947, 5713.709, 14.2796
1419, 1180, 5713.587, 14.2793
1420, 1237, 5713.464, 14.2790
1421, 2321, 5713.342, 14.2787
1422, 1534, 5713.220, 14.2784
1423, -3098, 5713.098, 14.2781
1424, -6105, 5712.975, 14.2778
1425, -7024, 5712.853, 14.2775
1426, -2854, 5712.731, 14.2772
1427, -3239, 5712.608, 14.2769
1428, -2341, 5712.486, 14.2766
1429, 8172, 5712.364, 14.2763
1430, 12967, 5712.242, 14.2760
1431, -2575, 5712.119, 14.2757
1432, -10652, 5711.997, 14.2754
1433, -4781, 5711.875, 14.2750
1434, -2370, 5711.753, 14.2747
1435, 2940, 5711.630, 14.2744
1436, 7418, 5711.508, 14.2741
1437, 6170, 5711.386, 14.2738
1438, 537, 5711.264, 14.2735
1439, -6549, 5711.141, 14.2732
1440, -2719, 5711.019, 14.2729
1441, -2503, 5710.897, 14.2726
1442, -11633, 5710.774, 14.2723
1443, -22295, 5710.652, 14.2720
1444, -25222, 5710.530, 14.2717
1445, -18711, 5710.408, 14.2714
1446, -7466, 5710.285, 14.2711
1447, -8558, 5710.163, 14.2708
1448, -15757, 5710.041, 14.2705
1449, -9986, 5709.919, 14.2702
1450, -3640, 5709.796, 14.2699
1451, -4691, 5709.674, 14.2695
1452, -9217, 5709.552, 14.2692
1453, -16653, 5709.430, 14.2689
1454, -28326, 5709.307, 14.2686
1455, -34005, 5709.185, 14.2683
1456, -25290, 5709.063, 14.2680
1457, -23318, 5708.941, 14.2677
1458, -21173, 5708.818, 14.2674
1459, -8627, 5708.696, 14.2671
1460, -4362, 5708.574, 14.2668
1461, -5733, 5708.451, 14.2665
1462, -8057, 5708.329, 14.2662
1463, -6135, 5708.207, 14.2659
1464, -11562, 5708.085, 14.2656
1465, -14784, 5707.962, 14.2653
1466, -19520, 5707.840, 14.2650
1467, -14115, 5707.718, 14.2647
1468, -5291, 5707.596, 14.2644
1469, -10683, 5707.473, 14.2640
1470, -15831, 5707.351, 14.2637
1471, -19077, 5707.229, 14.2634
1472, -21841, 5707.107, 14.2631
1473, -24363, 5706.984, 14.2628
1474, -22382, 5706.862, 14.2625
1475, -15388, 5706.740, 14.2622
1476, -12193, 5706.617, 14.2619
1477, -15252, 5706.495, 14.2616
1478, -18139, 5706.373, 14.2613
1479, -14869, 5706.251, 14.2610
1480, -12341, 5706.128, 14.2607
1481, -14789, 5706.006, 14.2604
1482, -17030, 5705.884, 14.2601
1483, -20102, 5705.762, 14.2598
1484, -24618, 5705.639, 14.2595
1485, -31681, 5705.517, 14.2592
1486, -33935, 5705.395, 14.2589
1487, -28363, 5705.273, 14.2585
1488, -22382, 5705.150, 14.2582
1489, -23055, 5705.028, 14.2579
1490, -31796, 5704.906, 14.2576
1491, -42284, 5704.783, 14.2573
1492, -37044, 5704.661, 14.2570
1493, -23110, 5704.539, 14.2567
1494, -19408, 5704.417, 14.2564
1495, -16088, 5704.294, 14.2561
1496, -10576, 5704.172, 14.2558
1497, -11921, 5704.050, 14.2555
1498, -13833, 5703.928, 14.2552
1499, -12443, 5703.805, 14.2549
1500, -14846, 5703.683, 14.2546
1501, -24027, 5703.561, 14.2543
1502, -27251, 5703.439, 14.2540
1503, -29599, 5703.316, 14.2537
1504, -20651, 5703.194, 14.2534
1505, -4220, 5703.072, 14.2530
1506, -1916, 5702.949, 14.2527
1507, -2800, 5702.827, 14.2524
1508, -8759, 5702.705, 14.2521
1509, -12876, 5702.583, 14.2518
1510, -13632, 5702.460, 14.2515
1511, -16493, 5702.338, 14.2512
1512, -13342, 5702.216, 14.2509
1513, -9438, 5702.094, 14.2506
1514, -6293, 5701.971, 14.2503
1515, -4664, 5701.849, 14.2500
1516, -3491, 5701.727, 14.2497
1517, -99, 5701.605, 14.2494
1518, 7045, 5701.482, 14.2491
1519, 8159, 5701.360, 14.2488
1520, 3745, 5701.238, 14.2485
1521, 5511, 5701.115, 14.2482
1522, 10214, 5700.993, 14.2479
1523, 5759, 5700.871, 14.2475
1524, 6002, 5700.749, 14.2472
1525, 13135, 5700.626, 14.2469
1526, 23209, 5700.504, 14.2466
1527, 16445, 5700.382, 14.2463
1528, 8704, 5700.260, 14.2460
1529, 1408, 5700.137, 14.2457
1530, -9905, 5700.015, 14.2454
1531, -17097, 5699.893, 14.2451
1532, -15291, 5699.771, 14.2448
1533, -9021, 5699.648, 14.2445
1534, -6596, 5699.526, 14.2442
1535, -5425, 5699.404, 14.2439
1536, -6320, 5699.282, 14.2436
1537, -11830, 5699.159, 14.2433
1538, -22706, 5699.037, 14.2430
1539, -26001, 5698.915, 14.2427
1540, -14828, 5698.792, 14.2424
1541, -8619, 5698.670, 14.2420
1542, -4028, 5698.548, 14.2417
1543, -348, 5698.426, 14.2414
1544, 3662, 5698.303, 14.2411
1545, 8348, 5698.181, 14.2408
1546, 8140, 5698.059, 14.2405
1547, 3455, 5697.937, 14.2402
1548, -3410, 5697.814, 14.2399
1549, -6948, 5697.692, 14.2396
1550, -5692, 5697.570, 14.2393
1551, -2200, 5697.448, 14.2390
1552, -14180, 5697.325, 14.2387
1553, -30156, 5697.203, 14.2384
1554, -36837, 5697.081, 14.2381
1555, -30646, 5696.958, 14.2378
1556, -19550, 5696.836, 14.2375
1557, -6529, 5696.714, 14.2372
1558, 6299, 5696.592, 14.2369
1559, 4251, 5696.469, 14.2365
1560, -6149, 5696.347, 14.2362
1561, -3953, 5696.225, 14.2359
1562, -1244, 5696.103, 14.2356
1563, 1228, 5695.980, 14.2353
1564, 7450, 5695.858, 14.2350
1565, 6635, 5695.736, 14.2347
1566, 1920, 5695.614, 14.2344
1567, -9149, 5695.491, 14.2341
1568, -17776, 5695.369, 14.2338
1569, -15268, 5695.247, 14.2335
1570, -5884, 5695.124, 14.2332
1571, -1440, 5695.002, 14.2329
1572, -2755, 5694.880, 14.2326
1573, -4118, 5694.758, 14.2323
1574, -10037, 5694.635, 14.2320
1575, -14550, 5694.513, 14.2317
1576, -15450, 5694.391, 14.2314
1577, -13239, 5694.269, 14.2310
1578, -7876, 5694.146, 14.2307
1579, -9324, 5694.024, 14.2304
1580, -9192, 5693.902, 14.2301
1581, -8677, 5693.780, 14.2298
1582, -14862, 5693.657, 14.2295
1583, -22113, 5693.535, 14.2292
1584, -24896, 5693.413, 14.2289
1585, -25997, 5693.290, 14.2286
1586, -22772, 5693.168, 14.2283
1587, -20936, 5693.046, 14.2280
1588, -19200, 5692.924, 14.2277
1589, -12310, 5692.801, 14.2274
1590, -9634, 5692.679, 14.2271
1591, -6100, 5692.557, 14.2268
1592, -626, 5692.435, 14.2265
1593, -35, 5692.312, 14.2262
1594, 2573, 5692.190, 14.2259
1595, 4490, 5692.068, 14.2255
1596, -4328, 5691.946, 14.2252
1597, -9028, 5691.823, 14.2249
1598, -4494, 5691.701, 14.2246
1599, -1727, 5691.579, 14.2243
1600, 2737, 5691.456, 14.2240
1601, -4667, 5691.334, 14.2237
1602, -11277, 5691.212, 14.2234
1603, -11457, 5691.090, 14.2231
1604, -23311, 5690.967, 14.2228
1605, -25521, 5690.845, 14.2225
1606, -13992, 5690.723, 14.2222
1607, -8560, 5690.601, 14.2219
1608, -9197, 5690.478, 14.2216
1609, -10214, 5690.356, 14.2213
1610, -10967, 5690.234, 14.2210
1611, -2079, 5690.112, 14.2207
1612, -196, 5689.989, 14.2204
1613, -11156, 5689.867, 14.2200
1614, -18992, 5689.745, 14.2197
1615, -20367, 5689.622, 14.2194
1616, -20689, 5689.500, 14.2191
1617, -25370, 5689.378, 14.2188
1618, -24663, 5689.256, 14.2185
1619, -21148, 5689.133, 14.2182
1620, -16214, 5689.011, 14.2179
1621, -11833, 5688.889, 14.2176
1622, -8493, 5688.767, 14.2173
1623, -6484, 5688.644, 14.2170
1624, -11953, 5688.522, 14.2167
1625, -8800, 5688.400, 14.2164
1626, 2372, 5688.278, 14.2161
1627, 6605, 5688.155, 14.2158
1628, 932, 5688.033, 14.2155
1629, -466, 5687.911, 14.2152
1630, 11796, 5687.789, 14.2149
1631, 16184, 5687.666, 14.2145
1632, 12049, 5687.544, 14.2142
1633, 12797, 5687.422, 14.2139
1634, 10044, 5687.299, 14.2136
1635, 2915, 5687.177, 14.2133
1636, -2474, 5687.055, 14.2130
1637, -1896, 5686.933, 14.2127
1638, -5716, 5686.810, 14.2124
1639, -531, 5686.688, 14.2121
1640, 13754, 5686.566, 14.2118
1641, 12029, 5686.444, 14.2115
1642, 3417, 5686.321, 14.2112
1643, 1743, 5686.199, 14.2109
1644, 7856, 5686.077, 14.2106
1645, 4246, 5685.955, 14.2103
1646, -92, 5685.832, 14.2100
1647, 3961, 5685.710, 14.2097
1648, 5767, 5685.588, 14.2094
1649, 1668, 5685.465, 14.2090
1650, -6873, 5685.343, 14.2087
1651, -14512, 5685.221, 14.2084
1652, -8512, 5685.099, 14.2081
1653, -10244, 5684.976, 14.2078
1654, -16021, 5684.854, 14.2075
1655, -9761, 5684.732, 14.2072
1656, -10794, 5684.610, 14.2069
1657, -9948, 5684.487, 14.2066
1658, -6126, 5684.365, 14.2063
1659, -8729, 5684.243, 14.2060
1660, -14436, 5684.121, 14.2057
1661, -12928, 5683.998, 14.2054
1662, -15575, 5683.876, 14.2051
1663, -15465, 5683.754, 14.2048
1664, -6319, 5683.631, 14.2045
1665, 3182, 5683.509, 14.2042
1666, 10876, 5683.387, 14.2039
1667, 14812, 5683.265, 14.2035
1668, 12368, 5683.142, 14.2032
1669, -1250, 5683.020, 14.2029
1670, -10870, 5682.898, 14.2026
1671, -9866, 5682.776, 14.2023
1672, -8984, 5682.653, 14.2020
1673, -5899, 5682.531, 14.2017
1674, -3074, 5682.409, 14.2014
1675, -10808, 5682.287, 14.2011
1676, -16938, 5682.164, 14.2008
1677, -16343, 5682.042, 14.2005
1678, -14681, 5681.920, 14.2002
1679, -16758, 5681.797, 14.1999
1680, -16906, 5681.675, 14.1996
1681, -9357, 5681.553, 14.1993
1682, 934, 5681.431, 14.1990
1683, 4130, 5681.308, 14.1987
1684, -2315, 5681.186, 14.1984
1685, -742, 5681.064, 14.1980
1686, -2988, 5680.942, 14.1977
1687, -5654, 5680.819, 14.1974
1688, -1545, 5680.697, 14.1971
1689, -5426, 5680.575, 14.1968
1690, -12720, 5680.453, 14.1965
1691, -6967, 5680.330, 14.1962
1692, -10971, 5680.208, 14.1959
1693, -27175, 5680.086, 14.1956
1694, -24765, 5679.963, 14.1953
1695, -17553, 5679.841, 14.1950
1696, -15834, 5679.719, 14.1947
1697, -772, 5679.597, 14.1944
1698, 5188, 5679.474, 14.1941
1699, -1567, 5679.352, 14.1938
1700, -7290, 5679.230, 14.1935
1701, -3927, 5679.108, 14.1932
1702, 1556, 5678.985, 14.1929
1703, 5474, 5678.863, 14.1925
1704, 3938, 5678.741, 14.1922
1705, -3132, 5678.619, 14.1919
1706, -9706, 5678.496, 14.1916
1707, -14654, 5678.374, 14.1913
1708, -17438, 5678.252, 14.1910
1709, -21294, 5678.129, 14.1907
1710, -17261, 5678.007, 14.1904
1711, -6642, 5677.885, 14.1901
1712, -1354, 5677.763, 14.1898
1713, -7172, 5677.640, 14.1895
1714, -20165, 5677.518, 14.1892
1715, -27942, 5677.396, 14.1889
1716, -26548, 5677.274, 14.1886
1717, -22064, 5677.151, 14.1883
1718, -16735, 5677.029, 14.1880
1719, -13593, 5676.907, 14.1877
1720, -2048, 5676.785, 14.1874
1721, 7329, 5676.662, 14.1870
1722, 14227, 5676.540, 14.1867
1723, 16005, 5676.418, 14.1864
1724, 12263, 5676.296, 14.1861
1725, 8762, 5676.173, 14.1858
1726, 9795, 5676.051, 14.1855
1727, 6685, 5675.929, 14.1852
1728, 4507, 5675.806, 14.1849
1729, 5903, 5675.684, 14.1846
1730, -5793, 5675.562, 14.1843
1731, -17627, 5675.440, 14.1840
1732, -23631, 5675.317, 14.1837
1733, -18696, 5675.195, 14.1834
1734, -12036, 5675.073, 14.1831
1735, -10259, 5674.951, 14.1828
1736, -11684, 5674.828, 14.1825
1737, -12997, 5674.706, 14.1822
1738, -20730, 5674.584, 14.1819
1739, -28562, 5674.462, 14.1815
1740, -19780, 5674.339, 14.1812
1741, -10602, 5674.217, 14.1809
1742, -12423, 5674.095, 14.1806
1743, -14998, 5673.972, 14.1803
1744, -17163, 5673.850, 14.1800
1745, -24621, 5673.728, 14.1797
1746, -29947, 5673.606, 14.1794
1747, -26045, 5673.483, 14.1791
1748, -24615, 5673.361, 14.1788
1749, -23122, 5673.239, 14.1785
1750, -16607, 5673.117, 14.1782
1751, -12796, 5672.994, 14.1779
1752, -3103, 5672.872, 14.1776
1753, -1272, 5672.750, 14.1773
1754, 3007, 5672.628, 14.1770
1755, 6747, 5672.505, 14.1767
1756, 3324, 5672.383, 14.1764
1757, -559, 5672.261, 14.1760
1758, -2685, 5672.138, 14.1757
1759, -3339, 5672.016, 14.1754
1760, -9080, 5671.894, 14.1751
1761, -16792, 5671.772, 14.1748
1762, -20210, 5671.649, 14.1745
1763, -29095, 5671.527, 14.1742
1764, -21718, 5671.405, 14.1739
1765, -7242, 5671.283, 14.1736
1766, -4679, 5671.160, 14.1733
1767, -285, 5671.038, 14.1730
1768, 1981, 5670.916, 14.1727
1769, 4361, 5670.794, 14.1724
1770, 6273, 5670.671, 14.1721
1771, 3237, 5670.549, 14.1718
1772, -1639, 5670.427, 14.1715
1773, -9056, 5670.304, 14.1712
1774, -12571, 5670.182, 14.1708
1775, -13253, 5670.060, 14.1705
1776, -7826, 5669.938, 14.1702
1777, -3001, 5669.815, 14.1699
1778, -6323, 5669.693, 14.1696
1779, -7539, 5669.571, 14.1693
1780, -9209, 5669.449, 14.1690
1781, -11040, 5669.326, 14.1687
1782, -6009, 5669.204, 14.1684
1783, 3013, 5669.082, 14.1681
1784, 11899, 5668.960, 14.1678
1785, 16426, 5668.837, 14.1675
1786, 12957, 5668.715, 14.1672
1787, 4590, 5668.593, 14.1669
1788, -4863, 5668.470, 14.1666
1789, -16677, 5668.348, 14.1663
1790, -15262, 5668.226, 14.1660
1791, -8686, 5668.104, 14.1657
1792, -5217, 5667.981, 14.1653
1793, -13249, 5667.859, 14.1650
1794, -16732, 5667.737, 14.1647
1795, -16915, 5667.615, 14.1644
1796, -12387, 5667.492, 14.1641
1797, -9045, 5667.370, 14.1638
1798, -12570, 5667.248, 14.1635
1799, -11774, 5667.126, 14.1632
1800, -9431, 5667.003, 14.1629
1801, -4476, 5666.881, 14.1626
1802, -7347, 5666.759, 14.1623
1803, -16448, 5666.636, 14.1620
1804, -17905, 5666.514, 14.1617
1805, -15737, 5666.392, 14.1614
1806, -18758, 5666.270, 14.1611
1807, -21332, 5666.147, 14.1608
1808, -25518, 5666.025, 14.1605
1809, -25996, 5665.903, 14.1602
1810, -19485, 5665.781, 14.1598
1811, -11270, 5665.658, 14.1595
1812, -10653, 5665.536, 14.1592
1813, -11296, 5665.414, 14.1589
1814, -9835, 5665.292, 14.1586
1815, -8505, 5665.169, 14.1583
1816, -3859, 5665.047, 14.1580
1817, -3881, 5664.925, 14.1577
1818, -10155, 5664.803, 14.1574
1819, -8651, 5664.680, 14.1571
1820, -3353, 5664.558, 14.1568
1821, -9492, 5664.436, 14.1565
1822, -11823, 5664.313, 14.1562
1823, -11329, 5664.191, 14.1559
1824, -17276, 5664.069, 14.1556
1825, -26134, 5663.947, 14.1553
1826, -29964, 5663.824, 14.1550
1827, -22752, 5663.702, 14.1547
1828, -19894, 5663.580, 14.1543
1829, -22084, 5663.458, 14.1540
1830, -23915, 5663.335, 14.1537
1831, -21728, 5663.213, 14.1534
1832, -18992, 5663.091, 14.1531
1833, -17242, 5662.969, 14.1528
1834, -15243, 5662.846, 14.1525
1835, -22878, 5662.724, 14.1522
1836, -28684, 5662.602, 14.1519
1837, -29338, 5662.479, 14.1516
1838, -26416, 5662.357, 14.1513
1839, -30475, 5662.235, 14.1510
1840, -39535, 5662.113, 14.1507
1841, -44555, 5661.990, 14.1504
1842, -42247, 5661.868, 14.1501
1843, -38859, 5661.746, 14.1498
1844, -31607, 5661.624, 14.1495
1845, -23769, 5661.501, 14.1492
1846, -17449, 5661.379, 14.1488
1847, -11665, 5661.257, 14.1485
1848, -2275, 5661.135, 14.1482
1849, 850, 5661.012, 14.1479
1850, -6953, 5660.890, 14.1476
1851, -4387, 5660.768, 14.1473
1852, -5000, 5660.645, 14.1470
1853, -16853, 5660.523, 14.1467
1854, -31060, 5660.401, 14.1464
1855, -38139, 5660.279, 14.1461
1856, -40878, 5660.156, 14.1458
1857, -40235, 5660.034, 14.1455
1858, -32750, 5659.912, 14.1452
1859, -32536, 5659.790, 14.1449
1860, -41202, 5659.667, 14.1446
1861, -44124, 5659.545, 14.1443
1862, -35800, 5659.423, 14.1440
1863, -16528, 5659.301, 14.1437
1864, 1836, 5659.178, 14.1433
1865, 6405, 5659.056, 14.1430
1866, 1854, 5658.934, 14.1427
1867, 3144, 5658.811, 14.1424
1868, -4646, 5658.689, 14.1421
1869, -8523, 5658.567, 14.1418
1870, -6303, 5658.445, 14.1415
1871, -6463, 5658.322, 14.1412
1872, -10011, 5658.200, 14.1409
1873, -12754, 5658.078, 14.1406
1874, -15033, 5657.956, 14.1403
1875, -16838, 5657.833, 14.1400
1876, -14370, 5657.711, 14.1397
1877, -9753, 5657.589, 14.1394
1878, -10254, 5657.467, 14.1391
1879, -5888, 5657.344, 14.1388
1880, 2688, 5657.222, 14.1385
1881, 10633, 5657.100, 14.1382
1882, 12994, 5656.977, 14.1378
1883, 7200, 5656.855, 14.1375
1884, -1107, 5656.733, 14.1372
1885, -10543, 5656.611, 14.1369
1886, -14026, 5656.488, 14.1366
1887, -7538, 5656.366, 14.1363
1888, 509, 5656.244, 14.1360
1889, -911, 5656.122, 14.1357
1890, -1844, 5655.999, 14.1354
1891, -3994, 5655.877, 14.1351
1892, -16164, 5655.755, 14.1348
1893, -23470, 5655.633, 14.1345
1894, -28351, 5655.510, 14.1342
1895, -20335, 5655.388, 14.1339
1896, -13126, 5655.266, 14.1336
1897, -10372, 5655.143, 14.1333
1898, -13681, 5655.021, 14.1330
1899, -14618, 5654.899, 14.1327
1900, -14526, 5654.777, 14.1323
1901, -16228, 5654.654, 14.1320
1902, -14809, 5654.532, 14.1317
1903, -10178, 5654.410, 14.1314
1904, -6863, 5654.288, 14.1311
1905, -8542, 5654.165, 14.1308
1906, -4709, 5654.043, 14.1305
1907, -5232, 5653.921, 14.1302
1908, -11867, 5653.799, 14.1299
1909, -7700, 5653.676, 14.1296
1910, -2213, 5653.554, 14.1293
1911, -802, 5653.432, 14.1290
1912, 589, 5653.310, 14.1287
1913, 1863, 5653.187, 14.1284
1914, -4316, 5653.065, 14.1281
1915, -3689, 5652.943, 14.1278
1916, -3179, 5652.820, 14.1275
1917, -11507, 5652.698, 14.1272
1918, -19565, 5652.576, 14.1268
1919, -22923, 5652.454, 14.1265
1920, -18184, 5652.331, 14.1262
1921, -15342, 5652.209, 14.1259
1922, -18300, 5652.087, 14.1256
1923, -9636, 5651.965, 14.1253
1924, -1885, 5651.842, 14.1250
1925, -418, 5651.720, 14.1247
1926, 1215, 5651.598, 14.1244
1927, -6064, 5651.476, 14.1241
1928, -6925, 5651.353, 14.1238
1929, 3804, 5651.231, 14.1235
1930, 12581, 5651.109, 14.1232
1931, 12592, 5650.986, 14.1229
1932, -2856, 5650.864, 14.1226
1933, -5845, 5650.742, 14.1223
1934, 721, 5650.620, 14.1220
1935, 448, 5650.497, 14.1217
1936, -8680, 5650.375, 14.1213
1937, -17685, 5650.253, 14.1210
1938, -22527, 5650.131, 14.1207
1939, -26153, 5650.008, 14.1204
1940, -22362, 5649.886, 14.1201
1941, -14237, 5649.764, 14.1198
1942, -17180, 5649.642, 14.1195
1943, -27485, 5649.519, 14.1192
1944, -22406, 5649.397, 14.1189
1945, -14219, 5649.275, 14.1186
1946, -16662, 5649.152, 14.1183
1947, -14120, 5649.030, 14.1180
1948, -4049, 5648.908, 14.1177
1949, -1452, 5648.786, 14.1174
1950, -3096, 5648.663, 14.1171
1951, 7265, 5648.541, 14.1168
1952, 6942, 5648.419, 14.1165
1953, -4445, 5648.297, 14.1162
1954, -7663, 5648.174, 14.1158
1955, -12760, 5648.052, 14.1155
1956, -11776, 5647.930, 14.1152
1957, -13824, 5647.808, 14.1149
1958, -19712, 5647.685, 14.1146
1959, -20755, 5647.563, 14.1143
1960, -18183, 5647.441, 14.1140
1961, -18307, 5647.318, 14.1137
1962, -14046, 5647.196, 14.1134
1963, -3670, 5647.074, 14.1131
1964, -3647, 5646.952, 14.1128
1965, -3674, 5646.829, 14.1125
1966, -4880, 5646.707, 14.1122
1967, -4893, 5646.585, 14.1119
1968, -7588, 5646.463, 14.1116
1969, -10977, 5646.340, 14.1113
1970, -18926, 5646.218, 14.1110
1971, -17404, 5646.096, 14.1107
1972, -9605, 5645.974, 14.1103
1973, -5083, 5645.851, 14.1100
1974, -8349, 5645.729, 14.1097
1975, -16571, 5645.607, 14.1094
1976, -27313, 5645.484, 14.1091
1977, -28571, 5645.362, 14.1088
1978, -25107, 5645.240, 14.1085
1979, -23005, 5645.118, 14.1082
1980, -17350, 5644.995, 14.1079
1981, -17845, 5644.873, 14.1076
1982, -16253, 5644.751, 14.1073
1983, -16105, 5644.629, 14.1070
1984, -10644, 5644.506, 14.1067
1985, -220, 5644.384, 14.1064
1986, 3961, 5644.262, 14.1061
1987, -2373, 5644.140, 14.1058
1988, -7725, 5644.017, 14.1055
1989, -9944, 5643.895, 14.1052
1990, -4682, 5643.773, 14.1048
1991, 2053, 5643.651, 14.1045
1992, 620, 5643.528, 14.1042
1993, -4009, 5643.406, 14.1039
1994, -9610, 5643.284, 14.1036
1995, -9860, 5643.161, 14.1033
1996, -14358, 5643.039, 14.1030
1997, -23531, 5642.917, 14.1027
1998, -25389, 5642.795, 14.1024
1999, -24902, 5642.672, 14.1021
2000, -26125, 5642.550, 14.1018
2001, -31693, 5642.428, 14.1015
2002, -32100, 5642.306, 14.1012
2003, -29363, 5642.183, 14.1009
2004, -24539, 5642.061, 14.1006
2005, -23507, 5641.939, 14.1003
2006, -19533, 5641.817, 14.1000
2007, -10054, 5641.694, 14.0997
2008, -4359, 5641.572, 14.0993
2009, -3509, 5641.450, 14.0990
2010, -5782, 5641.327, 14.0987
2011, -3055, 5641.205, 14.0984
2012, 962, 5641.083, 14.0981
2013, -204, 5640.961, 14.0978
2014, -12487, 5640.838, 14.0975
2015, -18556, 5640.716, 14.0972
2016, -18848, 5640.594, 14.0969
2017, -8327, 5640.472, 14.0966
2018, 2796, 5640.349, 14.0963
2019, 9303, 5640.227, 14.0960
2020, 20441, 5640.105, 14.0957
2021, 21611, 5639.983, 14.0954
2022, 19700, 5639.860, 14.0951
2023, 18169, 5639.738, 14.0948
2024, 8222, 5639.616, 14.0945
2025, 4064, 5639.493, 14.0942
2026, 8441, 5639.371, 14.0938
2027, 14039, 5639.249, 14.0935
2028, 13390, 5639.127, 14.0932
2029, 10477, 5639.004, 14.0929
2030, -5482, 5638.882, 14.0926
2031, -14877, 5638.760, 14.0923
2032, -7490, 5638.638, 14.0920
2033, -373, 5638.515, 14.0917
2034, 2095, 5638.393, 14.0914
2035, -2420, 5638.271, 14.0911
2036, -11444, 5638.149, 14.0908
2037, -9142, 5638.026, 14.0905
2038, -1796, 5637.904, 14.0902
2039, -4301, 5637.782, 14.0899
2040, -11416, 5637.659, 14.0896
2041, -12346, 5637.537, 14.0893
2042, -11001, 5637.415, 14.0890
2043, -13394, 5637.293, 14.0887
2044, -12593, 5637.170, 14.0883
2045, -9244, 5637.048, 14.0880
2046, -12696, 5636.926, 14.0877
2047, -21909, 5636.804, 14.0874
2048, -26752, 5636.681, 14.0871
2049, -22375, 5636.559, 14.0868
2050, -19581, 5636.437, 14.0865
2051, -18245, 5636.315, 14.0862
2052, -20520, 5636.192, 14.0859
2053, -26183, 5636.070, 14.0856
2054, -19926, 5635.948, 14.0853
2055, -10127, 5635.825, 14.0850
2056, 1528, 5635.703, 14.0847
2057, 8610, 5635.581, 14.0844
2058, 17428, 5635.459, 14.0841
2059, 18845, 5635.336, 14.0838
2060, 12447, 5635.214, 14.0835
2061, -1484, 5635.092, 14.0832
2062, -13810, 5634.970, 14.0828
2063, -15238, 5634.847, 14.0825
2064, -13550, 5634.725, 14.0822
2065, -1166, 5634.603, 14.0819
2066, 7271, 5634.481, 14.0816
2067, 3062, 5634.358, 14.0813
2068, -6162, 5634.236, 14.0810
2069, -11896, 5634.114, 14.0807
2070, -3851, 5633.991, 14.0804
2071, 2702, 5633.869, 14.0801
2072, -810, 5633.747, 14.0798
2073, -5745, 5633.625, 14.0795
2074, -10707, 5633.502, 14.0792
2075, -14023, 5633.380, 14.0789
2076, -17388, 5633.258, 14.0786
2077, -21803, 5633.136, 14.0783
2078, -25844, 5633.013, 14.0780
2079, -37291, 5632.891, 14.0777
2080, -42164, 5632.769, 14.0773
2081, -34595, 5632.647, 14.0770
2082, -21400, 5632.524, 14.0767
2083, -13871, 5632.402, 14.0764
2084, -11820, 5632.280, 14.0761
2085, -4627, 5632.158, 14.0758
2086, -588, 5632.035, 14.0755
2087, -273, 5631.913, 14.0752
2088, -5301, 5631.791, 14.0749
2089, -12053, 5631.668, 14.0746
2090, -23778, 5631.546, 14.0743
2091, -27333, 5631.424, 14.0740
2092, -22841, 5631.302, 14.0737
2093, -24291, 5631.179, 14.0734
2094, -20663, 5631.057, 14.0731
2095, -15263, 5630.935, 14.0728
2096, -12326, 5630.813, 14.0725
2097, -11602, 5630.690, 14.0722
2098, -7477, 5630.568, 14.0718
2099, -2555, 5630.446, 14.0715
2100, -4068, 5630.324, 14.0712
2101, -8944, 5630.201, 14.0709
2102, -5655, 5630.079, 14.0706
2103, -170, 5629.957, 14.0703
2104, 1728, 5629.834, 14.0700
2105, -729, 5629.712, 14.0697
2106, -3682, 5629.590, 14.0694
2107, -6785, 5629.468, 14.0691
2108, -12545, 5629.345, 14.0688
2109, -13572, 5629.223, 14.0685
2110, -13931, 5629.101, 14.0682
2111, -12079, 5628.979, 14.0679
2112, -11005, 5628.856, 14.0676
2113, -8517, 5628.734, 14.0673
2114, -4175, 5628.612, 14.0670
2115, -4282, 5628.490, 14.0667
2116, -2803, 5628.367, 14.0663
2117, 863, 5628.245, 14.0660
2118, -1111, 5628.123, 14.0657
2119, -10899, 5628.000, 14.0654
2120, -18030, 5627.878, 14.0651
2121, -14945, 5627.756, 14.0648
2122, -5511, 5627.634, 14.0645
2123, -5578, 5627.511, 14.0642
2124, -5478, 5627.389, 14.0639
2125, -9655, 5627.267, 14.0636
2126, -9160, 5627.145, 14.0633
2127, -9311, 5627.022, 14.0630
2128, -6459, 5626.900, 14.0627
2129, 5233, 5626.778, 14.0624
2130, 8355, 5626.656, 14.0621
2131, 7373, 5626.533, 14.0618
2132, 3808, 5626.411, 14.0615
2133, 1155, 5626.289, 14.0612
2134, -4489, 5626.166, 14.0608
2135, -20846, 5626.044, 14.0605
2136, -31909, 5625.922, 14.0602
2137, -28663, 5625.800, 14.0599
2138, -27049, 5625.677, 14.0596
2139, -32174, 5625.555, 14.0593
2140, -37870, 5625.433, 14.0590
2141, -39042, 5625.311, 14.0587
2142, -27255, 5625.188, 14.0584
2143, -13540, 5625.066, 14.0581
2144, -9341, 5624.944, 14.0578
2145, -14178, 5624.822, 14.0575
2146, -14971, 5624.699, 14.0572
2147, -13130, 5624.577, 14.0569
2148, -10234, 5624.455, 14.0566
2149, -6171, 5624.332, 14.0563
2150, -9928, 5624.210, 14.0560
2151, -7316, 5624.088, 14.0557
2152, -3022, 5623.966, 14.0553
2153, 1274, 5623.843, 14.0550
2154, -1997, 5623.721, 14.0547
2155, -10333, 5623.599, 14.0544
2156, -10893, 5623.477, 14.0541
2157, -336, 5623.354, 14.0538
2158, 4669, 5623.232, 14.0535
2159, 3442, 5623.110, 14.0532
2160, -4320, 5622.988, 14.0529
2161, 1082, 5622.865, 14.0526
2162, 8518, 5622.743, 14.0523
2163, 11439, 5622.621, 14.0520
2164, 6354, 5622.498, 14.0517
2165, -6373, 5622.376, 14.0514
2166, -19650, 5622.254, 14.0511
2167, -19786, 5622.132, 14.0508
2168, -17070, 5622.009, 14.0505
2169, -15985, 5621.887, 14.0502
2170, -6963, 5621.765, 14.0498
2171, -1242, 5621.643, 14.0495
2172, -24, 5621.520, 14.0492
2173, 5307, 5621.398, 14.0489
2174, 4724, 5621.276, 14.0486
2175, -8168, 5621.154, 14.0483
2176, -22199, 5621.031, 14.0480
2177, -20946, 5620.909, 14.0477
2178, -11933, 5620.787, 14.0474
2179, -10683, 5620.665, 14.0471
2180, -11324, 5620.542, 14.0468
2181, -3262, 5620.420, 14.0465
2182, -109, 5620.298, 14.0462
2183, -5696, 5620.175, 14.0459
2184, -7654, 5620.053, 14.0456
2185, -11754, 5619.931, 14.0453
2186, -15282, 5619.809, 14.0450
2187, -17802, 5619.686, 14.0447
2188, -19455, 5619.564, 14.0443
2189, -16350, 5619.442, 14.0440
2190, -10306, 5619.320, 14.0437
2191, -12052, 5619.197, 14.0434
2192, -15000, 5619.075, 14.0431
2193, -9379, 5618.953, 14.0428
2194, -11060, 5618.831, 14.0425
2195, -20947, 5618.708, 14.0422
2196, -23471, 5618.586, 14.0419
2197, -22204, 5618.464, 14.0416
2198, -14031, 5618.341, 14.0413
2199, -15629, 5618.219, 14.0410
2200, -28023, 5618.097, 14.0407
2201, -27824, 5617.975, 14.0404
2202, -16605, 5617.852, 14.0401
2203, -5876, 5617.730, 14.0398
2204, -9344, 5617.608, 14.0395
2205, -20914, 5617.486, 14.0392
2206, -21442, 5617.363, 14.0388
2207, -18288, 5617.241, 14.0385
2208, -9958, 5617.119, 14.0382
2209, -12453, 5616.997, 14.0379
2210, -14732, 5616.874, 14.0376
2211, -8966, 5616.752, 14.0373
2212, -8400, 5616.630, 14.0370
2213, -2554, 5616.507, 14.0367
2214, 8651, 5616.385, 14.0364
2215, 11681, 5616.263, 14.0361
2216, 10439, 5616.141, 14.0358
2217, 8675, 5616.018, 14.0355
2218, 5211, 5615.896, 14.0352
2219, -6655, 5615.774, 14.0349
2220, -15241, 5615.652, 14.0346
2221, -12657, 5615.529, 14.0343
2222, -3372, 5615.407, 14.0340
2223, 250, 5615.285, 14.0337
2224, 6163, 5615.163, 14.0333
2225, 8518, 5615.040, 14.0330
2226, -2680, 5614.918, 14.0327
2227, -6974, 5614.796, 14.0324
2228, -1670, 5614.673, 14.0321
2229, -5984, 5614.551, 14.0318
2230, -10678, 5614.429, 14.0315
2231, -17372, 5614.307, 14.0312
2232, -21270, 5614.184, 14.0309
2233, -16559, 5614.062, 14.0306
2234, -17299, 5613.940, 14.0303
2235, -18591, 5613.818, 14.0300
2236, -20001, 5613.695, 14.0297
2237, -20683, 5613.573, 14.0294
2238, -23807, 5613.451, 14.0291
2239, -27102, 5613.329, 14.0288
2240, -16364, 5613.206, 14.0285
2241, -5243, 5613.084, 14.0282
2242, 442, 5612.962, 14.0278
2243, 9098, 5612.839, 14.0275
2244, 13291, 5612.717, 14.0272
2245, 5030, 5612.595, 14.0269
2246, -3317, 5612.473, 14.0266
2247, -21685, 5612.350, 14.0263
2248, -38898, 5612.228, 14.0260
2249, -37494, 5612.106, 14.0257
2250, -30594, 5611.984, 14.0254
2251, -25711, 5611.861, 14.0251
2252, -10287, 5611.739, 14.0248
2253, -7186, 5611.617, 14.0245
2254, -17711, 5611.495, 14.0242
2255, -20709, 5611.372, 14.0239
2256, -17780, 5611.250, 14.0236
2257, -13526, 5611.128, 14.0233
2258, -18887, 5611.005, 14.0230
2259, -18466, 5610.883, 14.0227
2260, -17471, 5610.761, 14.0223
2261, -19072, 5610.639, 14.0220
2262, -16770, 5610.516, 14.0217
2263, -19682, 5610.394, 14.0214
2264, -21012, 5610.272, 14.0211
2265, -15948, 5610.150, 14.0208
2266, -5637, 5610.027, 14.0205
2267, -207, 5609.905, 14.0202
2268, -3359, 5609.783, 14.0199
2269, -2338, 5609.661, 14.0196
2270, -2788, 5609.538, 14.0193
2271, -8941, 5609.416, 14.0190
2272, -10543, 5609.294, 14.0187
2273, -11734, 5609.172, 14.0184
2274, -17862, 5609.049, 14.0181
2275, -14131, 5608.927, 14.0178
2276, -6640, 5608.805, 14.0175
2277, -8425, 5608.682, 14.0172
2278, -2988, 5608.560, 14.0168
2279, 7798, 5608.438, 14.0165
2280, 8116, 5608.316, 14.0162
2281, -2315, 5608.193, 14.0159
2282, -5171, 5608.071, 14.0156
2283, -2586, 5607.949, 14.0153
2284, 1035, 5607.827, 14.0150
2285, -104, 5607.704, 14.0147
2286, -2802, 5607.582, 14.0144
2287, -5259, 5607.460, 14.0141
2288, -6240, 5607.338, 14.0138
2289, -4645, 5607.215, 14.0135
2290, -6518, 5607.093, 14.0132
2291, -17900, 5606.971, 14.0129
2292, -19087, 5606.848, 14.0126
2293, -10163, 5606.726, 14.0123
2294, -12729, 5606.604, 14.0120
2295, -14347, 5606.482, 14.0117
2296, -9971, 5606.359, 14.0113
2297, -13315, 5606.237, 14.0110
2298, -20788, 5606.115, 14.0107
2299, -15637, 5605.993, 14.0104
2300, -11968, 5605.870, 14.0101
2301, -16904, 5605.748, 14.0098
2302, -19230, 5605.626, 14.0095
2303, -14877, 5605.504, 14.0092
2304, -15759, 5605.381, 14.0089
2305, -22540, 5605.259, 14.0086
2306, -26667, 5605.137, 14.0083
2307, -26033, 5605.014, 14.0080
2308, -29519, 5604.892, 14.0077
2309, -28559, 5604.770, 14.0074
2310, -16870, 5604.648, 14.0071
2311, -9173, 5604.525, 14.0068
2312, -6678, 5604.403, 14.0065
2313, 3274, 5604.281, 14.0062
2314, 6754, 5604.159, 14.0058
2315, 3431, 5604.036, 14.0055
2316, 3444, 5603.914, 14.0052
2317, -3528, 5603.792, 14.0049
2318, -8640, 5603.670, 14.0046
2319, -8447, 5603.547, 14.0043
2320, -9758, 5603.425, 14.0040
2321, -11589, 5603.303, 14.0037
2322, -13407, 5603.180, 14.0034
2323, -16162, 5603.058, 14.0031
2324, -13682, 5602.936, 14.0028
2325, -9351, 5602.814, 14.0025
2326, -7388, 5602.691, 14.0022
2327, -6495, 5602.569, 14.0019
2328, -3532, 5602.447, 14.0016
2329, -7817, 5602.325, 14.0013
2330, -15247, 5602.202, 14.0010
2331, -14156, 5602.080, 14.0006
2332, -10403, 5601.958, 14.0003
2333, -8746, 5601.836, 14.0000
2334, -380, 5601.713, 13.9997
2335, 6145, 5601.591, 13.9994
2336, 1360, 5601.469, 13.9991
2337, -4553, 5601.346, 13.9988
2338, -8425, 5601.224, 13.9985
2339, -7217, 5601.102, 13.9982
2340, -12431, 5600.980, 13.9979
2341, -13425, 5600.857, 13.9976
2342, -6892, 5600.735, 13.9973
2343, -6808, 5600.613, 13.9970
2344, -20214, 5600.491, 13.9967
2345, -27616, 5600.368, 13.9964
2346, -26360, 5600.246, 13.9961
2347, -28344, 5600.124, 13.9958
2348, -20337, 5600.002, 13.9955
2349, -9317, 5599.879, 13.9951
2350, -10168, 5599.757, 13.9948
2351, -14429, 5599.635, 13.9945
2352, -16867, 5599.512, 13.9942
2353, -16307, 5599.390, 13.9939
2354, -10378, 5599.268, 13.9936
2355, 1969, 5599.146, 13.9933
2356, -61, 5599.023, 13.9930
2357, -13046, 5598.901, 13.9927
2358, -14529, 5598.779, 13.9924
2359, -14429, 5598.657, 13.9921
2360, -9296, 5598.534, 13.9918
2361, -1825, 5598.412, 13.9915
2362, 649, 5598.290, 13.9912
2363, -6697, 5598.168, 13.9909
2364, -14462, 5598.045, 13.9906
2365, -17992, 5597.923, 13.9903
2366, -12909, 5597.801, 13.9900
2367, -10357, 5597.679, 13.9896
2368, -12607, 5597.556, 13.9893
2369, -11461, 5597.434, 13.9890
2370, -9056, 5597.312, 13.9887
2371, 628, 5597.189, 13.9884
2372, 7482, 5597.067, 13.9881
2373, -5729, 5596.945, 13.9878
2374, -24522, 5596.823, 13.9875
2375, -26432, 5596.700, 13.9872
2376, -22017, 5596.578, 13.9869
2377, -24891, 5596.456, 13.9866
2378, -31465, 5596.334, 13.9863
2379, -37516, 5596.211, 13.9860
2380, -38629, 5596.089, 13.9857
2381, -30438, 5595.967, 13.9854
2382, -20240, 5595.845, 13.9851
2383, -22058, 5595.722, 13.9848
2384, -27268, 5595.600, 13.9845
2385, -25863, 5595.478, 13.9841
2386, -15858, 5595.355, 13.9838
2387, -4241, 5595.233, 13.9835
2388, -756, 5595.111, 13.9832
2389, -3318, 5594.989, 13.9829
2390, -12394, 5594.866, 13.9826
2391, -23492, 5594.744, 13.9823
2392, -27000, 5594.622, 13.9820
2393, -24195, 5594.500, 13.9817
2394, -19489, 5594.377, 13.9814
2395, -14536, 5594.255, 13.9811
2396, -8346, 5594.133, 13.9808
2397, -7509, 5594.011, 13.9805
2398, 3141, 5593.888, 13.9802
2399, 10637, 5593.766, 13.9799
2400, -2058, 5593.644, 13.9796
2401, -7941, 5593.521, 13.9793
2402, -9398, 5593.399, 13.9790
2403, -9745, 5593.277, 13.9786
2404, -11143, 5593.155, 13.9783
2405, -16931, 5593.032, 13.9780
2406, -19969, 5592.910, 13.9777
2407, -16171, 5592.788, 13.9774
2408, -12379, 5592.666, 13.9771
2409, -11942, 5592.543, 13.9768
2410, -11270, 5592.421, 13.9765
2411, -8271, 5592.299, 13.9762
2412, -4596, 5592.177, 13.9759
2413, 805, 5592.054, 13.9756
2414, 1547, 5591.932, 13.9753
2415, -714, 5591.810, 13.9750
2416, -6414, 5591.687, 13.9747
2417, -17363, 5591.565, 13.9744
2418, -26550, 5591.443, 13.9741
2419, -24049, 5591.321, 13.9738
2420, -3529, 5591.198, 13.9735
2421, 5870, 5591.076, 13.9731
2422, -3205, 5590.954, 13.9728
2423, -13306, 5590.832, 13.9725
2424, -16254, 5590.709, 13.9722
2425, -15205, 5590.587, 13.9719
2426, -7237, 5590.465, 13.9716
2427, -2772, 5590.343, 13.9713
2428, -3328, 5590.220, 13.9710
2429, -11790, 5590.098, 13.9707
2430, -21068, 5589.976, 13.9704
2431, -24744, 5589.853, 13.9701
2432, -23416, 5589.731, 13.9698
2433, -17697, 5589.609, 13.9695
2434, -5552, 5589.487, 13.9692
2435, -1562, 5589.364, 13.9689
2436, -12480, 5589.242, 13.9686
2437, -8401, 5589.120, 13.9683
2438, -2251, 5588.998, 13.9680
2439, -6265, 5588.875, 13.9676
2440, -1564, 5588.753, 13.9673
2441, 6235, 5588.631, 13.9670
2442, 7209, 5588.509, 13.9667
2443, 2493, 5588.386, 13.9664
2444, 2357, 5588.264, 13.9661
2445, 6167, 5588.142, 13.9658
2446, 6839, 5588.020, 13.9655
2447, 8725, 5587.897, 13.9652
2448, 4888, 5587.775, 13.9649
2449, 3098, 5587.653, 13.9646
2450, 1524, 5587.530, 13.9643
2451, -3393, 5587.408, 13.9640
2452, -6483, 5587.286, 13.9637
2453, -13953, 5587.164, 13.9634
2454, -19472, 5587.041, 13.9631
2455, -22294, 5586.919, 13.9628
2456, -24666, 5586.797, 13.9625
2457, -28965, 5586.675, 13.9621
2458, -24349, 5586.552, 13.9618
2459, -18129, 5586.430, 13.9615
2460, 2078, 5586.308, 13.9612
2461, 19751, 5586.186, 13.9609
2462, 18950, 5586.063, 13.9606
2463, 11439, 5585.941, 13.9603
2464, 14723, 5585.819, 13.9600
2465, 13183, 5585.696, 13.9597
2466, 6465, 5585.574, 13.9594
2467, 4147, 5585.452, 13.9591
2468, 1271, 5585.330, 13.9588
2469, 1860, 5585.207, 13.9585
2470, -679, 5585.085, 13.9582
2471, -2680, 5584.963, 13.9579
2472, -3616, 5584.841, 13.9576
2473, -2064, 5584.718, 13.9573
2474, -2520, 5584.596, 13.9570
2475, -3971, 5584.474, 13.9566
2476, -6561, 5584.352, 13.9563
2477, -9021, 5584.229, 13.9560
2478, -7061, 5584.107, 13.9557
2479, -4667, 5583.985, 13.9554
2480, 1765, 5583.862, 13.9551
2481, 17392, 5583.740, 13.9548
2482, 18931, 5583.618, 13.9545
2483, 11251, 5583.496, 13.9542
2484, 2285, 5583.373, 13.9539
2485, 737, 5583.251, 13.9536
2486, 569, 5583.129, 13.9533
2487, 405, 5583.007, 13.9530
2488, -2358, 5582.884, 13.9527
2489, -3753, 5582.762, 13.9524
2490, -1586, 5582.640, 13.9521
2491, -121, 5582.518, 13.9518
2492, 5464, 5582.395, 13.9515
2493, 15907, 5582.273, 13.9511
2494, 18295, 5582.151, 13.9508
2495, 3000, 5582.028, 13.9505
2496, -6593, 5581.906, 13.9502
2497, -9615, 5581.784, 13.9499
2498, -15675, 5581.662, 13.9496
2499, -15771, 5581.539, 13.9493
2500, -10435, 5581.417, 13.9490
2501, -8790, 5581.295, 13.9487
2502, -9058, 5581.173, 13.9484
2503, -10681, 5581.050, 13.9481
2504, -8167, 5580.928, 13.9478
2505, 464, 5580.806, 13.9475
2506, 4994, 5580.684, 13.9472
2507, 9474, 5580.561, 13.9469
2508, 2170, 5580.439, 13.9466
2509, -7680, 5580.317, 13.9463
2510, -10598, 5580.194, 13.9460
2511, -13068, 5580.072, 13.9456
2512, -5712, 5579.950, 13.9453
2513, 3817, 5579.828, 13.9450
2514, 5600, 5579.705, 13.9447
2515, 133, 5579.583, 13.9444
2516, -6936, 5579.461, 13.9441
2517, -8026, 5579.339, 13.9438
2518, -10273, 5579.216, 13.9435
2519, -10196, 5579.094, 13.9432
2520, -7267, 5578.972, 13.9429
2521, -3565, 5578.850, 13.9426
2522, 1938, 5578.727, 13.9423
2523, -2829, 5578.605, 13.9420
2524, -10700, 5578.483, 13.9417
2525, -14247, 5578.360, 13.9414
2526, -7319, 5578.238, 13.9411
2527, 2312, 5578.116, 13.9408
2528, 4314, 5577.994, 13.9405
2529, 6603, 5577.871, 13.9401
2530, 16589, 5577.749, 13.9398
2531, 13975, 5577.627, 13.9395
2532, 8140, 5577.505, 13.9392
2533, 3563, 5577.382, 13.9389
2534, 2898, 5577.260, 13.9386
2535, 5774, 5577.138, 13.9383
2536, 2560, 5577.016, 13.9380
2537, -11215, 5576.893, 13.9377
2538, -22073, 5576.771, 13.9374
2539, -17994, 5576.649, 13.9371
2540, -20575, 5576.527, 13.9368
2541, -11080, 5576.404, 13.9365
2542, -2361, 5576.282, 13.9362
2543, 5772, 5576.160, 13.9359
2544, 10970, 5576.037, 13.9356
2545, 10319, 5575.915, 13.9353
2546, 5095, 5575.793, 13.9350
2547, -3080, 5575.671, 13.9346
2548, -4823, 5575.548, 13.9343
2549, -3161, 5575.426, 13.9340
2550, 986, 5575.304, 13.9337
2551, 2583, 5575.182, 13.9334
2552, 3427, 5575.059, 13.9331
2553, -418, 5574.937, 13.9328
2554, -17488, 5574.815, 13.9325
2555, -26868, 5574.693, 13.9322
2556, -24764, 5574.570, 13.9319
2557, -23186, 5574.448, 13.9316
2558, -18304, 5574.326, 13.9313
2559, -14003, 5574.203, 13.9310
2560, -18137, 5574.081, 13.9307
2561, -22916, 5573.959, 13.9304
2562, -19694, 5573.837, 13.9301
2563, -9965, 5573.714, 13.9298
2564, -9688, 5573.592, 13.9295
2565, -16692, 5573.470, 13.9291
2566, -10086, 5573.348, 13.9288
2567, 1722, 5573.225, 13.9285
2568, -1648, 5573.103, 13.9282
2569, -11846, 5572.981, 13.9279
2570, -9219, 5572.859, 13.9276
2571, 77, 5572.736, 13.9273
2572, -2228, 5572.614, 13.9270
2573, -3489, 5572.492, 13.9267
2574, -2856, 5572.369, 13.9264
2575, -16093, 5572.247, 13.9261
2576, -27949, 5572.125, 13.9258
2577, -29857, 5572.003, 13.9255
2578, -25740, 5571.880, 13.9252
2579, -25470, 5571.758, 13.9249
2580, -15352, 5571.636, 13.9246
2581, -8720, 5571.514, 13.9243
2582, -2330, 5571.391, 13.9240
2583, 6116, 5571.269, 13.9236
2584, 17815, 5571.147, 13.9233
2585, 16661, 5571.025, 13.9230
2586, 3905, 5570.902, 13.9227
2587, -7981, 5570.780, 13.9224
2588, -10725, 5570.658, 13.9221
2589, -11218, 5570.535, 13.9218
2590, -5562, 5570.413, 13.9215
2591, -7654, 5570.291, 13.9212
2592, -7519, 5570.169, 13.9209
2593, -7669, 5570.046, 13.9206
2594, -10321, 5569.924, 13.9203
2595, -14376, 5569.802, 13.9200
2596, -17316, 5569.680, 13.9197
2597, -6287, 5569.557, 13.9194
2598, -840, 5569.435, 13.9191
2599, 4094, 5569.313, 13.9188
2600, -1026, 5569.191, 13.9185
2601, -12651, 5569.068, 13.9181
2602, -16602, 5568.946, 13.9178
2603, -18696, 5568.824, 13.9175
2604, -18766, 5568.701, 13.9172
2605, -8030, 5568.579, 13.9169
2606, 1792, 5568.457, 13.9166
2607, -3827, 5568.335, 13.9163
2608, -17355, 5568.212, 13.9160
2609, -18474, 5568.090, 13.9157
2610, -8284, 5567.968, 13.9154
2611, 2567, 5567.846, 13.9151
2612, 3403, 5567.723, 13.9148
2613, -7101, 5567.601, 13.9145
2614, -20008, 5567.479, 13.9142
2615, -20686, 5567.357, 13.9139
2616, -15695, 5567.234, 13.9136
2617, -17057, 5567.112, 13.9133
2618, -15712, 5566.990, 13.9130
2619, -15280, 5566.867, 13.9126
2620, -4691, 5566.745, 13.9123
2621, 7900, 5566.623, 13.9120
2622, 10242, 5566.501, 13.9117
2623, 7752, 5566.378, 13.9114
2624, 8301, 5566.256, 13.9111
2625, 3671, 5566.134, 13.9108
2626, -3835, 5566.012, 13.9105
2627, -13836, 5565.889, 13.9102
2628, -19374, 5565.767, 13.9099
2629, -21277, 5565.645, 13.9096
2630, -16735, 5565.523, 13.9093
2631, -3330, 5565.400, 13.9090
2632, -2772, 5565.278, 13.9087
2633, -4687, 5565.156, 13.9084
2634, -14747, 5565.034, 13.9081
2635, -22570, 5564.911, 13.9078
2636, -26059, 5564.789, 13.9075
2637, -23506, 5564.667, 13.9071
2638, -14308, 5564.544, 13.9068
2639, -15319, 5564.422, 13.9065
2640, -28161, 5564.300, 13.9062
2641, -31756, 5564.178, 13.9059
2642, -23247, 5564.055, 13.9056
2643, -11453, 5563.933, 13.9053
2644, -3458, 5563.811, 13.9050
2645, -8832, 5563.689, 13.9047
2646, -11000, 5563.566, 13.9044
2647, -11450, 5563.444, 13.9041
2648, -10921, 5563.322, 13.9038
2649, -6244, 5563.200, 13.9035
2650, -11242, 5563.077, 13.9032
2651, -15527, 5562.955, 13.9029
2652, -13433, 5562.833, 13.9026
2653, -14884, 5562.710, 13.9023
2654, -16169, 5562.588, 13.9020
2655, -16029, 5562.466, 13.9016
2656, -16769, 5562.344, 13.9013
2657, -18476, 5562.221, 13.9010
2658, -18426, 5562.099, 13.9007
2659, -23951, 5561.977, 13.9004
2660, -25570, 5561.855, 13.9001
2661, -27648, 5561.732, 13.8998
2662, -26147, 5561.610, 13.8995
2663, -10579, 5561.488, 13.8992
2664, -2342, 5561.366, 13.8989
2665, -4161, 5561.243, 13.8986
2666, -9430, 5561.121, 13.8983
2667, -6371, 5560.999, 13.8980
2668, -2193, 5560.876, 13.8977
2669, -4193, 5560.754, 13.8974
2670, -6467, 5560.632, 13.8971
2671, -1771, 5560.510, 13.8968
2672, -979, 5560.387, 13.8965
2673, -4974, 5560.265, 13.8961
2674, -1637, 5560.143, 13.8958
2675, 1314, 5560.021, 13.8955
2676, -5233, 5559.898, 13.8952
2677, -7758, 5559.776, 13.8949
2678, -8892, 5559.654, 13.8946
2679, -9577, 5559.532, 13.8943
2680, -11076, 5559.409, 13.8940
2681, -12055, 5559.287, 13.8937
2682, -18746, 5559.165, 13.8934
2683, -30613, 5559.042, 13.8931
2684, -29000, 5558.920, 13.8928
2685, -12580, 5558.798, 13.8925
2686, 2080, 5558.676, 13.8922
2687, 5634, 5558.553, 13.8919
2688, 11782, 5558.431, 13.8916
2689, 16699, 5558.309, 13.8913
2690, 14611, 5558.187, 13.8910
2691, 5574, 5558.064, 13.8906
2692, 971, 5557.942, 13.8903
2693, 2179, 5557.820, 13.8900
2694, -6993, 5557.698, 13.8897
2695, -16458, 5557.575, 13.8894
2696, -20029, 5557.453, 13.8891
2697, -18928, 5557.331, 13.8888
2698, -22939, 5557.208, 13.8885
2699, -26096, 5557.086, 13.8882
2700, -21936, 5556.964, 13.8879
2701, -29225, 5556.842, 13.8876
2702, -29187, 5556.719, 13.8873
2703, -14445, 5556.597, 13.8870
2704, -6333, 5556.475, 13.8867
2705, -2327, 5556.353, 13.8864
2706, -144, 5556.230, 13.8861
2707, -765, 5556.108, 13.8858
2708, -5158, 5555.986, 13.8855
2709, -12656, 5555.864, 13.8851
2710, -17001, 5555.741, 13.8848
2711, -20631, 5555.619, 13.8845
2712, -25882, 5555.497, 13.8842
2713, -22666, 5555.374, 13.8839
2714, -19283, 5555.252, 13.8836
2715, -11687, 5555.130, 13.8833
2716, -5692, 5555.008, 13.8830
2717, 2218, 5554.885, 13.8827
2718, 7835, 5554.763, 13.8824
2719, 1232, 5554.641, 13.8821
2720, -7365, 5554.519, 13.8818
2721, -12778, 5554.396, 13.8815
2722, -22807, 5554.274, 13.8812
2723, -25148, 5554.152, 13.8809
2724, -22703, 5554.030, 13.8806
2725, -32645, 5553.907, 13.8803
2726, -44626, 5553.785, 13.8800
2727, -48013, 5553.663, 13.8796
2728, -39983, 5553.541, 13.8793
2729, -34104, 5553.418, 13.8790
2730, -33676, 5553.296, 13.8787
2731, -27196, 5553.174, 13.8784
2732, -22336, 5553.051, 13.8781
2733, -16077, 5552.929, 13.8778
2734, -6194, 5552.807, 13.8775
2735, -6134, 5552.685, 13.8772
2736, -9963, 5552.562, 13.8769
2737, -15792, 5552.440, 13.8766
2738, -14079, 5552.318, 13.8763
2739, -10748, 5552.196, 13.8760
2740, -6311, 5552.073, 13.8757
2741, -2297, 5551.951, 13.8754
2742, -5485, 5551.829, 13.8751
2743, -17715, 5551.707, 13.8748
2744, -16888, 5551.584, 13.8745
2745, -7025, 5551.462, 13.8741
2746, -5400, 5551.340, 13.8738
2747, -2039, 5551.217, 13.8735
2748, 2325, 5551.095, 13.8732
2749, -2468, 5550.973, 13.8729
2750, -3699, 5550.851, 13.8726
2751, -1712, 5550.728, 13.8723
2752, -1437, 5550.606, 13.8720
2753, -2437, 5550.484, 13.8717
2754, -3283, 5550.362, 13.8714
2755, -5915, 5550.239, 13.8711
2756, -8196, 5550.117, 13.8708
2757, -5539, 5549.995, 13.8705
2758, -1909, 5549.873, 13.8702
2759, 1472, 5549.750, 13.8699
2760, -1297, 5549.628, 13.8696
2761, 5060, 5549.506, 13.8693
2762, 12466, 5549.383, 13.8690
2763, 10284, 5549.261, 13.8686
2764, 467, 5549.139, 13.8683
2765, -8431, 5549.017, 13.8680
2766, -15995, 5548.894, 13.8677
2767, -18480, 5548.772, 13.8674
2768, -17619, 5548.650, 13.8671
2769, -19033, 5548.528, 13.8668
2770, -23485, 5548.405, 13.8665
2771, -17396, 5548.283, 13.8662
2772, -7480, 5548.161, 13.8659
2773, -18246, 5548.039, 13.8656
2774, -33283, 5547.916, 13.8653
2775, -38821, 5547.794, 13.8650
2776, -40436, 5547.672, 13.8647
2777, -39080, 5547.549, 13.8644
2778, -35048, 5547.427, 13.8641
2779, -23374, 5547.305, 13.8638
2780, -18114, 5547.183, 13.8635
2781, -13660, 5547.060, 13.8631
2782, -3229, 5546.938, 13.8628
2783, 2930, 5546.816, 13.8625
2784, 9, 5546.694, 13.8622
2785, -5313, 5546.571, 13.8619
2786, -6942, 5546.449, 13.8616
2787, -8014, 5546.327, 13.8613
2788, -5365, 5546.205, 13.8610
2789, 1200, 5546.082, 13.8607
2790, 5380, 5545.960, 13.8604
2791, 7696, 5545.838, 13.8601
2792, 7247, 5545.715, 13.8598
2793, 6029, 5545.593, 13.8595
2794, 1644, 5545.471, 13.8592
2795, -8902, 5545.349, 13.8589
2796, -5887, 5545.226, 13.8586
2797, -522, 5545.104, 13.8583
2798, 1083, 5544.982, 13.8580
2799, 725, 5544.860, 13.8576
2800, -302, 5544.737, 13.8573
2801, -637, 5544.615, 13.8570
2802, -3115, 5544.493, 13.8567
2803, -11962, 5544.371, 13.8564
2804, -25195, 5544.248, 13.8561
2805, -23666, 5544.126, 13.8558
2806, -14074, 5544.004, 13.8555
2807, -981, 5543.881, 13.8552
2808, 6721, 5543.759, 13.8549
2809, 12247, 5543.637, 13.8546
2810, 13311, 5543.515, 13.8543
2811, 2866, 5543.392, 13.8540
2812, 1894, 5543.270, 13.8537
2813, -1631, 5543.148, 13.8534
2814, -13092, 5543.026, 13.8531
2815, -10020, 5542.903, 13.8528
2816, -10322, 5542.781, 13.8525
2817, -11395, 5542.659, 13.8521
2818, -9129, 5542.537, 13.8518
2819, -10461, 5542.414, 13.8515
2820, -10522, 5542.292, 13.8512
2821, -10178, 5542.170, 13.8509
2822, -6804, 5542.048, 13.8506
2823, -8532, 5541.925, 13.8503
2824, -7711, 5541.803, 13.8500
2825, -2436, 5541.681, 13.8497
2826, -7027, 5541.558, 13.8494
2827, -9446, 5541.436, 13.8491
2828, -12815, 5541.314, 13.8488
2829, -22659, 5541.192, 13.8485
2830, -23235, 5541.069, 13.8482
2831, -12802, 5540.947, 13.8479
2832, -4869, 5540.825, 13.8476
2833, -2513, 5540.703, 13.8473
2834, -9, 5540.580, 13.8470
2835, -4650, 5540.458, 13.8466
2836, -12978, 5540.336, 13.8463
2837, -7603, 5540.214, 13.8460
2838, -5857, 5540.091, 13.8457
2839, -11831, 5539.969, 13.8454
2840, -20550, 5539.847, 13.8451
2841, -23960, 5539.724, 13.8448
2842, -16021, 5539.602, 13.8445
2843, -4577, 5539.480, 13.8442
2844, -13226, 5539.358, 13.8439
2845, -18570, 5539.235, 13.8436
2846, -15652, 5539.113, 13.8433
2847, -8156, 5538.991, 13.8430
2848, -4956, 5538.869, 13.8427
2849, -3801, 5538.746, 13.8424
2850, -10310, 5538.624, 13.8421
2851, -10882, 5538.502, 13.8418
2852, -357, 5538.380, 13.8415
2853, -2638, 5538.257, 13.8411
2854, -10811, 5538.135, 13.8408
2855, -20843, 5538.013, 13.8405
2856, -27163, 5537.890, 13.8402
2857, -25959, 5537.768, 13.8399
2858, -20523, 5537.646, 13.8396
2859, -6057, 5537.524, 13.8393
2860, 2871, 5537.401, 13.8390
2861, 1001, 5537.279, 13.8387
2862, 2404, 5537.157, 13.8384
2863, 1662, 5537.035, 13.8381
2864, 6496, 5536.912, 13.8378
2865, 9058, 5536.790, 13.8375
2866, 4849, 5536.668, 13.8372
2867, 2182, 5536.546, 13.8369
2868, -3221, 5536.423, 13.8366
2869, -8886, 5536.301, 13.8363
2870, -12187, 5536.179, 13.8360
2871, -15356, 5536.056, 13.8356
2872, -7037, 5535.934, 13.8353
2873, -5805, 5535.812, 13.8350
2874, -8667, 5535.690, 13.8347
2875, -7846, 5535.567, 13.8344
2876, -7408, 5535.445, 13.8341
2877, -5815, 5535.323, 13.8338
2878, -4475, 5535.201, 13.8335
2879, 2751, 5535.078, 13.8332
2880, 14021, 5534.956, 13.8329
2881, 19514, 5534.834, 13.8326
2882, 9331, 5534.712, 13.8323
2883, -4746, 5534.589, 13.8320
2884, -10280, 5534.467, 13.8317
2885, -8234, 5534.345, 13.8314
2886, -6546, 5534.222, 13.8311
2887, -9808, 5534.100, 13.8308
2888, -7284, 5533.978, 13.8304
2889, -1520, 5533.856, 13.8301
2890, 578, 5533.733, 13.8298
2891, 213, 5533.611, 13.8295
2892, -337, 5533.489, 13.8292
2893, -4061, 5533.367, 13.8289
2894, -2130, 5533.244, 13.8286
2895, -5500, 5533.122, 13.8283
2896, -10990, 5533.000, 13.8280
2897, -13393, 5532.878, 13.8277
2898, -8083, 5532.755, 13.8274
2899, -967, 5532.633, 13.8271
2900, 3990, 5532.511, 13.8268
2901, 2430, 5532.389, 13.8265
2902, -8643, 5532.266, 13.8262
2903, -14399, 5532.144, 13.8259
2904, -11509, 5532.022, 13.8256
2905, 2347, 5531.899, 13.8253
2906, 8463, 5531.777, 13.8249
2907, 5192, 5531.655, 13.8246
2908, 1753, 5531.533, 13.8243
2909, 4333, 5531.410, 13.8240
2910, 2781, 5531.288, 13.8237
2911, 153, 5531.166, 13.8234
2912, 73, 5531.044, 13.8231
2913, -2306, 5530.921, 13.8228
2914, -6652, 5530.799, 13.8225
2915, -8025, 5530.677, 13.8222
2916, -8750, 5530.555, 13.8219
2917, -4077, 5530.432, 13.8216
2918, -189, 5530.310, 13.8213
2919, -5693, 5530.188, 13.8210
2920, -5226, 5530.065, 13.8207
2921, -7254, 5529.943, 13.8204
2922, -16541, 5529.821, 13.8201
2923, -23450, 5529.699, 13.8198
2924, -22803, 5529.576, 13.8194
2925, -15317, 5529.454, 13.8191
2926, -4236, 5529.332, 13.8188
2927, 2699, 5529.210, 13.8185
2928, 6274, 5529.087, 13.8182
2929, 6530, 5528.965, 13.8179
2930, -1030, 5528.843, 13.8176
2931, 5125, 5528.721, 13.8173
2932, 10151, 5528.598, 13.8170
2933, -2061, 5528.476, 13.8167
2934, -5732, 5528.354, 13.8164
2935, -8257, 5528.231, 13.8161
2936, -9921, 5528.109, 13.8158
2937, -9997, 5527.987, 13.8155
2938, -16473, 5527.865, 13.8152
2939, -28560, 5527.742, 13.8149
2940, -32218, 5527.620, 13.8146
2941, -27796, 5527.498, 13.8143
2942, -23708, 5527.376, 13.8139
2943, -21622, 5527.253, 13.8136
2944, -18330, 5527.131, 13.8133
2945, -15383, 5527.009, 13.8130
2946, -22819, 5526.887, 13.8127
2947, -24536, 5526.764, 13.8124
2948, -22143, 5526.642, 13.8121
2949, -18823, 5526.520, 13.8118
2950, -19130, 5526.397, 13.8115
2951, -26976, 5526.275, 13.8112
2952, -26068, 5526.153, 13.8109
2953, -20179, 5526.031, 13.8106
2954, -15001, 5525.908, 13.8103
2955, -14393, 5525.786, 13.8100
2956, -11767, 5525.664, 13.8097
2957, -11037, 5525.542, 13.8094
2958, -15160, 5525.419, 13.8091
2959, -18813, 5525.297, 13.8088
2960, -23745, 5525.175, 13.8084
2961, -18261, 5525.053, 13.8081
2962, -8877, 5524.930, 13.8078
2963, -7636, 5524.808, 13.8075
2964, -7752, 5524.686, 13.8072
2965, -10069, 5524.563, 13.8069
2966, -19810, 5524.441, 13.8066
2967, -25207, 5524.319, 13.8063
2968, -20977, 5524.197, 13.8060
2969, -10218, 5524.074, 13.8057
2970, -8006, 5523.952, 13.8054
2971, -8063, 5523.830, 13.8051
2972, -8512, 5523.708, 13.8048
2973, -5026, 5523.585, 13.8045
2974, -5276, 5523.463, 13.8042
2975, -10744, 5523.341, 13.8039
2976, -12283, 5523.219, 13.8036
2977, -6316, 5523.096, 13.8033
2978, -8044, 5522.974, 13.8029
2979, -16493, 5522.852, 13.8026
2980, -14965, 5522.729, 13.8023
2981, -7002, 5522.607, 13.8020
2982, -1495, 5522.485, 13.8017
2983, -5172, 5522.363, 13.8014
2984, -8705, 5522.240, 13.8011
2985, -3631, 5522.118, 13.8008
2986, 3175, 5521.996, 13.8005
2987, 6714, 5521.874, 13.8002
2988, 12463, 5521.751, 13.7999
2989, 6787, 5521.629, 13.7996
2990, 2766, 5521.507, 13.7993
2991, -638, 5521.385, 13.7990
2992, -6229, 5521.262, 13.7987
2993, -7152, 5521.140, 13.7984
2994, -5909, 5521.018, 13.7981
2995, -9230, 5520.896, 13.7978
2996, -8001, 5520.773, 13.7974
2997, -1334, 5520.651, 13.7971
2998, -3181, 5520.529, 13.7968
2999, -7954, 5520.406, 13.7965
3000, -9012, 5520.284, 13.7962
3001, -4841, 5520.162, 13.7959
3002, -4956, 5520.040, 13.7956
3003, -2831, 5519.917, 13.7953
3004, 2242, 5519.795, 13.7950
3005, 2863, 5519.673, 13.7947
3006, 543, 5519.551, 13.7944
3007, -1784, 5519.428, 13.7941
3008, -9645, 5519.306, 13.7938
3009, -16456, 5519.184, 13.7935
3010, -24159, 5519.062, 13.7932
3011, -25439, 5518.939, 13.7929
3012, -19634, 5518.817, 13.7926
3013, -13976, 5518.695, 13.7923
3014, -12839, 5518.572, 13.7919
3015, -12408, 5518.450, 13.7916
3016, -10801, 5518.328, 13.7913
3017, -8541, 5518.206, 13.7910
3018, 4434, 5518.083, 13.7907
3019, 10213, 5517.961, 13.7904
3020, 2624, 5517.839, 13.7901
3021, 390, 5517.717, 13.7898
3022, 594, 5517.594, 13.7895
3023, -2651, 5517.472, 13.7892
3024, -4363, 5517.350, 13.7889
3025, -3042, 5517.228, 13.7886
3026, -1066, 5517.105, 13.7883
3027, 3912, 5516.983, 13.7880
3028, 11256, 5516.861, 13.7877
3029, 22249, 5516.738, 13.7874
3030, 21282, 5516.616, 13.7871
3031, 9128, 5516.494, 13.7868
3032, 3834, 5516.372, 13.7864
3033, 4607, 5516.249, 13.7861
3034, 10153, 5516.127, 13.7858
3035, 10160, 5516.005, 13.7855
3036, 3234, 5515.883, 13.7852
3037, -3280, 5515.760, 13.7849
3038, -3015, 5515.638, 13.7846
3039, -518, 5515.516, 13.7843
3040, 2099, 5515.394, 13.7840
3041, 1216, 5515.271, 13.7837
3042, 1673, 5515.149, 13.7834
3043, 1956, 5515.027, 13.7831
3044, 5224, 5514.904, 13.7828
3045, 3108, 5514.782, 13.7825
3046, -5674, 5514.660, 13.7822
3047, -6672, 5514.538, 13.7819
3048, -1369, 5514.415, 13.7816
3049, 1809, 5514.293, 13.7813
3050, 3678, 5514.171, 13.7809
3051, 5084, 5514.049, 13.7806
3052, 3028, 5513.926, 13.7803
3053, 2900, 5513.804, 13.7800
3054, -1342, 5513.682, 13.7797
3055, -6064, 5513.560, 13.7794
3056, -8423, 5513.437, 13.7791
3057, -4444, 5513.315, 13.7788
3058, 6294, 5513.193, 13.7785
3059, 10733, 5513.070, 13.7782
3060, 3713, 5512.948, 13.7779
3061, -3921, 5512.826, 13.7776
3062, -13764, 5512.704, 13.7773
3063, -20252, 5512.581, 13.7770
3064, -13928, 5512.459, 13.7767
3065, -11926, 5512.337, 13.7764
3066, -12177, 5512.215, 13.7761
3067, -9670, 5512.092, 13.7758
3068, -5138, 5511.970, 13.7754
3069, -2210, 5511.848, 13.7751
3070, -3766, 5511.726, 13.7748
3071, -5710, 5511.603, 13.7745
3072, -5726, 5511.481, 13.7742
3073, -5405, 5511.359, 13.7739
3074, -5434, 5511.236, 13.7736
3075, -5644, 5511.114, 13.7733
3076, -13193, 5510.992, 13.7730
3077, -14643, 5510.870, 13.7727
3078, -14827, 5510.747, 13.7724
3079, -19359, 5510.625, 13.7721
3080, -22868, 5510.503, 13.7718
3081, -17833, 5510.381, 13.7715
3082, -10433, 5510.258, 13.7712
3083, -10566, 5510.136, 13.7709
3084, -13020, 5510.014, 13.7706
3085, -7479, 5509.892, 13.7703
3086, -6332, 5509.769, 13.7699
3087, -16020, 5509.647, 13.7696
3088, -22519, 5509.525, 13.7693
3089, -18009, 5509.403, 13.7690
3090, -17049, 5509.280, 13.7687
3091, -25966, 5509.158, 13.7684
3092, -27572, 5509.036, 13.7681
3093, -24106, 5508.913, 13.7678
3094, -16355, 5508.791, 13.7675
3095, -7785, 5508.669, 13.7672
3096, -4016, 5508.547, 13.7669
3097, -2472, 5508.424, 13.7666
3098, -6417, 5508.302, 13.7663
3099, -10170, 5508.180, 13.7660
3100, -7946, 5508.058, 13.7657
3101, -8768, 5507.935, 13.7654
3102, -14725, 5507.813, 13.7651
3103, -18343, 5507.691, 13.7648
3104, -22024, 5507.569, 13.7644
3105, -24056, 5507.446, 13.7641
3106, -14167, 5507.324, 13.7638
3107, -9443, 5507.202, 13.7635
3108, -1638, 5507.079, 13.7632
3109, -894, 5506.957, 13.7629
3110, 76, 5506.835, 13.7626
3111, 5481, 5506.713, 13.7623
3112, 5521, 5506.590, 13.7620
3113, 9997, 5506.468, 13.7617
3114, 3121, 5506.346, 13.7614
3115, -9456, 5506.224, 13.7611
3116, -13329, 5506.101, 13.7608
3117, -6374, 5505.979, 13.7605
3118, -5347, 5505.857, 13.7602
3119, -642, 5505.735, 13.7599
3120, -3175, 5505.612, 13.7596
3121, -7728, 5505.490, 13.7593
3122, -10753, 5505.368, 13.7589
3123, -18511, 5505.245, 13.7586
3124, -21685, 5505.123, 13.7583
3125, -15937, 5505.001, 13.7580
3126, -15061, 5504.879, 13.7577
3127, -24396, 5504.756, 13.7574
3128, -25734, 5504.634, 13.7571
3129, -24766, 5504.512, 13.7568
3130, -30844, 5504.390, 13.7565
3131, -29248, 5504.267, 13.7562
3132, -28202, 5504.145, 13.7559
3133, -23691, 5504.023, 13.7556
3134, -12944, 5503.901, 13.7553
3135, -14290, 5503.778, 13.7550
3136, -21056, 5503.656, 13.7547
3137, -17243, 5503.534, 13.7544
3138, -13252, 5503.411, 13.7541
3139, -19139, 5503.289, 13.7538
3140, -19537, 5503.167, 13.7534
3141, -12687, 5503.045, 13.7531
3142, -8346, 5502.922, 13.7528
3143, -10131, 5502.800, 13.7525
3144, -10961, 5502.678, 13.7522
3145, -16086, 5502.556, 13.7519
3146, -25492, 5502.433, 13.7516
3147, -23965, 5502.311, 13.7513
3148, -21160, 5502.189, 13.7510
3149, -17691, 5502.067, 13.7507
3150, -15858, 5501.944, 13.7504
3151, -13974, 5501.822, 13.7501
3152, -12524, 5501.700, 13.7498
3153, -7708, 5501.577, 13.7495
3154, 5612, 5501.455, 13.7492
3155, 15377, 5501.333, 13.7489
3156, 19125, 5501.211, 13.7486
3157, 11505, 5501.088, 13.7483
3158, 3485, 5500.966, 13.7479
3159, 6828, 5500.844, 13.7476
3160, 5649, 5500.722, 13.7473
3161, -2169, 5500.599, 13.7470
3162, -4884, 5500.477, 13.7467
3163, -10428, 5500.355, 13.7464
3164, -14179, 5500.233, 13.7461
3165, -8062, 5500.110, 13.7458
3166, -2265, 5499.988, 13.7455
3167, 942, 5499.866, 13.7452
3168, 2247, 5499.743, 13.7449
3169, 2227, 5499.621, 13.7446
3170, 4706, 5499.499, 13.7443
3171, 3836, 5499.377, 13.7440
3172, 2133, 5499.254, 13.7437
3173, 7015, 5499.132, 13.7434
3174, 4184, 5499.010, 13.7431
3175, -8959, 5498.888, 13.7428
3176, -19985, 5498.765, 13.7424
3177, -20956, 5498.643, 13.7421
3178, -13636, 5498.521, 13.7418
3179, -12503, 5498.399, 13.7415
3180, -6003, 5498.276, 13.7412
3181, -2504, 5498.154, 13.7409
3182, 6867, 5498.032, 13.7406
3183, 11172, 5497.910, 13.7403
3184, 2048, 5497.787, 13.7400
3185, 1175, 5497.665, 13.7397
3186, 6298, 5497.543, 13.7394
3187, 411, 5497.420, 13.7391
3188, -11849, 5497.298, 13.7388
3189, -31432, 5497.176, 13.7385
3190, -48606, 5497.054, 13.7382
3191, -46509, 5496.931, 13.7379
3192, -42918, 5496.809, 13.7376
3193, -35492, 5496.687, 13.7373
3194, -29935, 5496.565, 13.7369
3195, -26325, 5496.442, 13.7366
3196, -20676, 5496.320, 13.7363
3197, -16940, 5496.198, 13.7360
3198, -13198, 5496.076, 13.7357
3199, -5279, 5495.953, 13.7354
3200, 8551, 5495.831, 13.7351
3201, 13024, 5495.709, 13.7348
3202, 5377, 5495.586, 13.7345
3203, -6821, 5495.464, 13.7342
3204, -14883, 5495.342, 13.7339
3205, -17678, 5495.220, 13.7336
3206, -18329, 5495.097, 13.7333
3207, -16714, 5494.975, 13.7330
3208, -7693, 5494.853, 13.7327
3209, -2129, 5494.731, 13.7324
3210, 2042, 5494.608, 13.7321
3211, -410, 5494.486, 13.7318
3212, -7102, 5494.364, 13.7314
3213, -9494, 5494.242, 13.7311
3214, -11319, 5494.119, 13.7308
3215, -9349, 5493.997, 13.7305
3216, -6316, 5493.875, 13.7302
3217, -9725, 5493.752, 13.7299
3218, -14514, 5493.630, 13.7296
3219, -16387, 5493.508, 13.7293
3220, -9950, 5493.386, 13.7290
3221, -6623, 5493.263, 13.7287
3222, -3743, 5493.141, 13.7284
3223, 375, 5493.019, 13.7281
3224, 6493, 5492.897, 13.7278
3225, 8922, 5492.774, 13.7275
3226, 15592, 5492.652, 13.7272
3227, 14687, 5492.530, 13.7269
3228, 1318, 5492.408, 13.7266
3229, -2986, 5492.285, 13.7263
3230, -5911, 5492.163, 13.7259
3231, -11077, 5492.041, 13.7256
3232, -8522, 5491.918, 13.7253
3233, -4687, 5491.796, 13.7250
3234, -5941, 5491.674, 13.7247
3235, -9736, 5491.552, 13.7244
3236, -5521, 5491.429, 13.7241
3237, -3559, 5491.307, 13.7238
3238, -7070, 5491.185, 13.7235
3239, -12137, 5491.063, 13.7232
3240, -15746, 5490.940, 13.7229
3241, -14220, 5490.818, 13.7226
3242, -1829, 5490.696, 13.7223
3243, 6977, 5490.574, 13.7220
3244, 3616, 5490.451, 13.7217
3245, -906, 5490.329, 13.7214
3246, 4176, 5490.207, 13.7211
3247, 5919, 5490.084, 13.7208
3248, 391, 5489.962, 13.7204
3249, 223, 5489.840, 13.7201
3250, 1281, 5489.718, 13.7198
3251, 6018, 5489.595, 13.7195
3252, 9925, 5489.473, 13.7192
3253, 5759, 5489.351, 13.7189
3254, -5426, 5489.229, 13.7186
3255, -10950, 5489.106, 13.7183
3256, -11265, 5488.984, 13.7180
3257, -6298, 5488.862, 13.7177
3258, 5819, 5488.740, 13.7174
3259, 4467, 5488.617, 13.7171
3260, -179, 5488.495, 13.7168
3261, -4315, 5488.373, 13.7165
3262, -5634, 5488.250, 13.7162
3263, -2720, 5488.128, 13.7159
3264, -6795, 5488.006, 13.7156
3265, -9982, 5487.884, 13.7153
3266, -13508, 5487.761, 13.7149
3267, -14895, 5487.639, 13.7146
3268, -16401, 5487.517, 13.7143
3269, -21599, 5487.395, 13.7140
3270, -27994, 5487.272, 13.7137
3271, -27737, 5487.150, 13.7134
3272, -21047, 5487.028, 13.7131
3273, -16852, 5486.906, 13.7128
3274, -14195, 5486.783, 13.7125
3275, -12804, 5486.661, 13.7122
3276, -5127, 5486.539, 13.7119
3277, 4420, 5486.417, 13.7116
3278, -54, 5486.294, 13.7113
3279, -5028, 5486.172, 13.7110
3280, -936, 5486.050, 13.7107
3281, -2819, 5485.927, 13.7104
3282, -8619, 5485.805, 13.7101
3283, -13332, 5485.683, 13.7098
3284, -17764, 5485.561, 13.7094
3285, -19465, 5485.438, 13.7091
3286, -19299, 5485.316, 13.7088
3287, -12733, 5485.194, 13.7085
3288, -4999, 5485.072, 13.7082
3289, -1952, 5484.949, 13.7079
3290, 7351, 5484.827, 13.7076
3291, 0, 5484.705, 13.7073
3292, -11623, 5484.583, 13.7070
3293, -15156, 5484.460, 13.7067
3294, -13667, 5484.338, 13.7064
3295, -9733, 5484.216, 13.7061
3296, -8412, 5484.093, 13.7058
3297, -3677, 5483.971, 13.7055
3298, 2658, 5483.849, 13.7052
3299, 6434, 5483.727, 13.7049
3300, 1887, 5483.604, 13.7046
3301, -7528, 5483.482, 13.7043
3302, -9919, 5483.360, 13.7039
3303, -15736, 5483.238, 13.7036
3304, -15138, 5483.115, 13.7033
3305, -9735, 5482.993, 13.7030
3306, -12224, 5482.871, 13.7027
3307, -15466, 5482.749, 13.7024
3308, -12638, 5482.626, 13.7021
3309, -9266, 5482.504, 13.7018
3310, -10534, 5482.382, 13.7015
3311, -11397, 5482.259, 13.7012
3312, -5590, 5482.137, 13.7009
3313, -5343, 5482.015, 13.7006
3314, -11730, 5481.893, 13.7003
3315, -9673, 5481.770, 13.7000
3316, 627, 5481.648, 13.6997
3317, 5585, 5481.526, 13.6994
3318, 10145, 5481.404, 13.6991
3319, 7002, 5481.281, 13.6988
3320, 238, 5481.159, 13.6984
3321, -2038, 5481.037, 13.6981
3322, 1571, 5480.915, 13.6978
3323, 9032, 5480.792, 13.6975
3324, 12138, 5480.670, 13.6972
3325, 13379, 5480.548, 13.6969
3326, 13175, 5480.425, 13.6966
3327, 7312, 5480.303, 13.6963
3328, 1554, 5480.181, 13.6960
3329, -4405, 5480.059, 13.6957
3330, -5901, 5479.936, 13.6954
3331, 1711, 5479.814, 13.6951
3332, 4573, 5479.692, 13.6948
3333, -422, 5479.570, 13.6945
3334, -8347, 5479.447, 13.6942
3335, -11118, 5479.325, 13.6939
3336, -7855, 5479.203, 13.6936
3337, -5345, 5479.081, 13.6933
3338, -4800, 5478.958, 13.6929
3339, -3647, 5478.836, 13.6926
3340, -205, 5478.714, 13.6923
3341, 503, 5478.591, 13.6920
3342, -6574, 5478.469, 13.6917
3343, -14515, 5478.347, 13.6914
3344, -12975, 5478.225, 13.6911
3345, -13907, 5478.102, 13.6908
3346, -23225, 5477.980, 13.6905
3347, -33193, 5477.858, 13.6902
3348, -38739, 5477.736, 13.6899
3349, -38117, 5477.613, 13.6896
3350, -38710, 5477.491, 13.6893
3351, -33979, 5477.369, 13.6890
3352, -20294, 5477.247, 13.6887
3353, -7530, 5477.124, 13.6884
3354, 5434, 5477.002, 13.6881
3355, 10608, 5476.880, 13.6878
3356, 6553, 5476.758, 13.6874
3357, 10831, 5476.635, 13.6871
3358, 8339, 5476.513, 13.6868
3359, -723, 5476.391, 13.6865
3360, -9302, 5476.268, 13.6862
3361, -9155, 5476.146, 13.6859
3362, -9191, 5476.024, 13.6856
3363, -12092, 5475.902, 13.6853
3364, -9477, 5475.779, 13.6850
3365, -8839, 5475.657, 13.6847
3366, -12038, 5475.535, 13.6844
3367, -14207, 5475.413, 13.6841
3368, -12519, 5475.290, 13.6838
3369, -18320, 5475.168, 13.6835
3370, -23186, 5475.046, 13.6832
3371, -18952, 5474.924, 13.6829
3372, -16308, 5474.801, 13.6826
3373, -12449, 5474.679, 13.6823
3374, -4181, 5474.557, 13.6819
3375, -5183, 5474.434, 13.6816
3376, -8407, 5474.312, 13.6813
3377, -4114, 5474.190, 13.6810
3378, -254, 5474.068, 13.6807
3379, 5898, 5473.945, 13.6804
3380, 8310, 5473.823, 13.6801
3381, 19382, 5473.701, 13.6798
3382, 29044, 5473.579, 13.6795
3383, 22768, 5473.456, 13.6792
3384, 10365, 5473.334, 13.6789
3385, 7955, 5473.212, 13.6786
3386, 7959, 5473.090, 13.6783
3387, 836, 5472.967, 13.6780
3388, -6828, 5472.845, 13.6777
3389, -12363, 5472.723, 13.6774
3390, -12299, 5472.600, 13.6771
3391, -13958, 5472.478, 13.6768
3392, -17801, 5472.356, 13.6764
3393, -10433, 5472.234, 13.6761
3394, -8779, 5472.111, 13.6758
3395, -20179, 5471.989, 13.6755
3396, -34868, 5471.867, 13.6752
3397, -34986, 5471.745, 13.6749
3398, -20888, 5471.622, 13.6746
3399, -17602, 5471.500, 13.6743
3400, -19861, 5471.378, 13.6740
3401, -22656, 5471.256, 13.6737
3402, -24548, 5471.133, 13.6734
3403, -20722, 5471.011, 13.6731
3404, -20603, 5470.889, 13.6728
3405, -28171, 5470.766, 13.6725
3406, -27867, 5470.644, 13.6722
3407, -22003, 5470.522, 13.6719
3408, -17404, 5470.400, 13.6716
3409, -16540, 5470.277, 13.6713
3410, -11168, 5470.155, 13.6709
3411, -6259, 5470.033, 13.6706
3412, -8513, 5469.911, 13.6703
3413, -16265, 5469.788, 13.6700
3414, -23301, 5469.666, 13.6697
3415, -20925, 5469.544, 13.6694
3416, -22437, 5469.422, 13.6691
3417, -27315, 5469.299, 13.6688
3418, -19692, 5469.177, 13.6685
3419, -12170, 5469.055, 13.6682
3420, -8688, 5468.932, 13.6679
3421, -5583, 5468.810, 13.6676
3422, -10651, 5468.688, 13.6673
3423, -13129, 5468.566, 13.6670
3424, -6381, 5468.443, 13.6667
3425, -4893, 5468.321, 13.6664
3426, -11241, 5468.199, 13.6661
3427, -13968, 5468.077, 13.6658
3428, -6618, 5467.954, 13.6654
3429, 410, 5467.832, 13.6651
3430, 476, 5467.710, 13.6648
3431, -1896, 5467.588, 13.6645
3432, -3212, 5467.465, 13.6642
3433, 150, 5467.343, 13.6639
3434, 8251, 5467.221, 13.6636
3435, 11672, 5467.098, 13.6633
3436, 13870, 5466.976, 13.6630
3437, 8501, 5466.854, 13.6627
3438, -3064, 5466.732, 13.6624
3439, -8504, 5466.609, 13.6621
3440, -7567, 5466.487, 13.6618
3441, -707, 5466.365, 13.6615
3442, 7557, 5466.243, 13.6612
3443, 1140, 5466.120, 13.6609
3444, -11981, 5465.998, 13.6606
3445, -8868, 5465.876, 13.6602
3446, 1126, 5465.754, 13.6599
3447, -1781, 5465.631, 13.6596
3448, -7875, 5465.509, 13.6593
3449, -4503, 5465.387, 13.6590
3450, 3573, 5465.265, 13.6587
3451, 7594, 5465.142, 13.6584
3452, 525, 5465.020, 13.6581
3453, -10129, 5464.898, 13.6578
3454, -13556, 5464.775, 13.6575
3455, -8129, 5464.653, 13.6572
3456, -1683, 5464.531, 13.6569
3457, 2111, 5464.409, 13.6566
3458, 1768, 5464.286, 13.6563
3459, -12126, 5464.164, 13.6560
3460, -28049, 5464.042, 13.6557
3461, -28922, 5463.920, 13.6554
3462, -25766, 5463.797, 13.6551
3463, -26206, 5463.675, 13.6547
3464, -26725, 5463.553, 13.6544
3465, -23765, 5463.431, 13.6541
3466, -23131, 5463.308, 13.6538
3467, -19924, 5463.186, 13.6535
3468, -8140, 5463.064, 13.6532
3469, -2877, 5462.941, 13.6529
3470, -6729, 5462.819, 13.6526
3471, -4561, 5462.697, 13.6523
3472, -8240, 5462.575, 13.6520
3473, -14919, 5462.452, 13.6517
3474, -21125, 5462.330, 13.6514
3475, -21496, 5462.208, 13.6511
3476, -16191, 5462.086, 13.6508
3477, -8083, 5461.963, 13.6505
3478, -4430, 5461.841, 13.6502
3479, -10484, 5461.719, 13.6499
3480, -13054, 5461.597, 13.6496
3481, -10297, 5461.474, 13.6492
3482, -8141, 5461.352, 13.6489
3483, -5162, 5461.230, 13.6486
3484, -7756, 5461.107, 13.6483
3485, -7858, 5460.985, 13.6480
3486, -6484, 5460.863, 13.6477
3487, -5219, 5460.741, 13.6474
3488, -12368, 5460.618, 13.6471
3489, -17777, 5460.496, 13.6468
3490, -11890, 5460.374, 13.6465
3491, -8839, 5460.252, 13.6462
3492, -17114, 5460.129, 13.6459
3493, -14968, 5460.007, 13.6456
3494, 4270, 5459.885, 13.6453
3495, 6657, 5459.763, 13.6450
3496, 9456, 5459.640, 13.6447
3497, 15751, 5459.518, 13.6444
3498, 10184, 5459.396, 13.6441
3499, 5572, 5459.273, 13.6437
3500, 3110, 5459.151, 13.6434
3501, -6687, 5459.029, 13.6431
3502, -11724, 5458.907, 13.6428
3503, -6593, 5458.784, 13.6425
3504, 3634, 5458.662, 13.6422
3505, 6822, 5458.540, 13.6419
3506, -735, 5458.418, 13.6416
3507, -4466, 5458.295, 13.6413
3508, -3364, 5458.173, 13.6410
3509, 2845, 5458.051, 13.6407
3510, 6569, 5457.929, 13.6404
3511, 7412, 5457.806, 13.6401
3512, 14785, 5457.684, 13.6398
3513, 14811, 5457.562, 13.6395
3514, 1860, 5457.439, 13.6392
3515, -4777, 5457.317, 13.6389
3516, -5199, 5457.195, 13.6386
3517, -5788, 5457.073, 13.6382
3518, -12207, 5456.950, 13.6379
3519, -17918, 5456.828, 13.6376
3520, -20409, 5456.706, 13.6373
3521, -20534, 5456.584, 13.6370
3522, -18193, 5456.461, 13.6367
3523, -14394, 5456.339, 13.6364
3524, -9405, 5456.217, 13.6361
3525, -8146, 5456.095, 13.6358
3526, -3773, 5455.972, 13.6355
3527, -4611, 5455.850, 13.6352
3528, -8298, 5455.728, 13.6349
3529, -10010, 5455.605, 13.6346
3530, -12416, 5455.483, 13.6343
3531, -11177, 5455.361, 13.6340
3532, -18400, 5455.239, 13.6337
3533, -22210, 5455.116, 13.6334
3534, -19981, 5454.994, 13.6331
3535, -14881, 5454.872, 13.6327
3536, -10579, 5454.750, 13.6324
3537, -17908, 5454.627, 13.6321
3538, -29814, 5454.505, 13.6318
3539, -27327, 5454.383, 13.6315
3540, -15187, 5454.261, 13.6312
3541, -14323, 5454.138, 13.6309
3542, -15038, 5454.016, 13.6306
3543, -17109, 5453.894, 13.6303
3544, -24043, 5453.772, 13.6300
3545, -31020, 5453.649, 13.6297
3546, -32129, 5453.527, 13.6294
3547, -26733, 5453.405, 13.6291
3548, -16307, 5453.282, 13.6288
3549, -6625, 5453.160, 13.6285
3550, -1277, 5453.038, 13.6282
3551, 5549, 5452.916, 13.6279
3552, 9275, 5452.793, 13.6276
3553, -2473, 5452.671, 13.6272
3554, -11519, 5452.549, 13.6269
3555, -12942, 5452.427, 13.6266
3556, -19982, 5452.304, 13.6263
3557, -13642, 5452.182, 13.6260
3558, -6214, 5452.060, 13.6257
3559, 1776, 5451.938, 13.6254
3560, -2429, 5451.815, 13.6251
3561, -14125, 5451.693, 13.6248
3562, -14729, 5451.571, 13.6245
3563, -11671, 5451.448, 13.6242
3564, -3731, 5451.326, 13.6239
3565, 6515, 5451.204, 13.6236
3566, 2024, 5451.082, 13.6233
3567, -11309, 5450.959, 13.6230
3568, -18055, 5450.837, 13.6227
3569, -23857, 5450.715, 13.6224
3570, -19856, 5450.593, 13.6221
3571, -8680, 5450.470, 13.6217
3572, -5853, 5450.348, 13.6214
3573, -10710, 5450.226, 13.6211
3574, -18444, 5450.104, 13.6208
3575, -21665, 5449.981, 13.6205
3576, -29957, 5449.859, 13.6202
3577, -38333, 5449.737, 13.6199
3578, -33379, 5449.614, 13.6196
3579, -24565, 5449.492, 13.6193
3580, -20513, 5449.370, 13.6190
3581, -26959, 5449.248, 13.6187
3582, -27340, 5449.125, 13.6184
3583, -16712, 5449.003, 13.6181
3584, -7911, 5448.881, 13.6178
3585, 239, 5448.759, 13.6175
3586, -3381, 5448.636, 13.6172
3587, -10554, 5448.514, 13.6169
3588, -11475, 5448.392, 13.6166
3589, -15038, 5448.270, 13.6162
3590, -12246, 5448.147, 13.6159
3591, -3578, 5448.025, 13.6156
3592, -2455, 5447.903, 13.6153
3593, -7467, 5447.780, 13.6150
3594, -938, 5447.658, 13.6147
3595, 369, 5447.536, 13.6144
3596, 1350, 5447.414, 13.6141
3597, 5945, 5447.291, 13.6138
3598, 6767, 5447.169, 13.6135
3599, 6615, 5447.047, 13.6132
3600, 4180, 5446.925, 13.6129
3601, -6703, 5446.802, 13.6126
3602, -13583, 5446.680, 13.6123
3603, -6825, 5446.558, 13.6120
3604, -1319, 5446.436, 13.6117
3605, -379, 5446.313, 13.6114
3606, 3515, 5446.191, 13.6111
3607, 4479, 5446.069, 13.6107
3608, -2373, 5445.946, 13.6104
3609, -8439, 5445.824, 13.6101
3610, -7277, 5445.702, 13.6098
3611, -3668, 5445.580, 13.6095
3612, 510, 5445.457, 13.6092
3613, -2183, 5445.335, 13.6089
3614, -6320, 5445.213, 13.6086
3615, -13046, 5445.091, 13.6083
3616, -19292, 5444.968, 13.6080
3617, -17650, 5444.846, 13.6077
3618, -12661, 5444.724, 13.6074
3619, -11578, 5444.602, 13.6071
3620, -15087, 5444.479, 13.6068
3621, -17821, 5444.357, 13.6065
3622, -19610, 5444.235, 13.6062
3623, -22538, 5444.112, 13.6059
3624, -24109, 5443.990, 13.6056
3625, -18664, 5443.868, 13.6052
3626, -15181, 5443.746, 13.6049
3627, -17653, 5443.623, 13.6046
3628, -18595, 5443.501, 13.6043
3629, -18198, 5443.379, 13.6040
3630, -18826, 5443.257, 13.6037
3631, -14586, 5443.134, 13.6034
3632, -9027, 5443.012, 13.6031
3633, -4321, 5442.890, 13.6028
3634, -8056, 5442.768, 13.6025
3635, -8387, 5442.645, 13.6022
3636, -5123, 5442.523, 13.6019
3637, 143, 5442.401, 13.6016
3638, 2014, 5442.279, 13.6013
3639, -4451, 5442.156, 13.6010
3640, -12422, 5442.034, 13.6007
3641, -15746, 5441.912, 13.6004
3642, -7598, 5441.789, 13.6001
3643, -11592, 5441.667, 13.5997
3644, -19593, 5441.545, 13.5994
3645, -13711, 5441.423, 13.5991
3646, -10995, 5441.300, 13.5988
3647, -11544, 5441.178, 13.5985
3648, -12483, 5441.056, 13.5982
3649, -7603, 5440.934, 13.5979
3650, -1904, 5440.811, 13.5976
3651, 1710, 5440.689, 13.5973
3652, 2224, 5440.567, 13.5970
3653, 6402, 5440.445, 13.5967
3654, 2235, 5440.322, 13.5964
3655, -15405, 5440.200, 13.5961
3656, -25631, 5440.078, 13.5958
3657, -25980, 5439.955, 13.5955
3658, -21273, 5439.833, 13.5952
3659, -14454, 5439.711, 13.5949
3660, -10084, 5439.589, 13.5946
3661, -1103, 5439.466, 13.5942
3662, 5419, 5439.344, 13.5939
3663, 7434, 5439.222, 13.5936
3664, 10305, 5439.100, 13.5933
3665, 16374, 5438.977, 13.5930
3666, 17454, 5438.855, 13.5927
3667, 2365, 5438.733, 13.5924
3668, -12683, 5438.611, 13.5921
3669, -16305, 5438.488, 13.5918
3670, -21015, 5438.366, 13.5915
3671, -20172, 5438.244, 13.5912
3672, -14379, 5438.121, 13.5909
3673, -11003, 5437.999, 13.5906
3674, -14067, 5437.877, 13.5903
3675, -15977, 5437.755, 13.5900
3676, -12280, 5437.632, 13.5897
3677, -13245, 5437.510, 13.5894
3678, -9485, 5437.388, 13.5891
3679, -6521, 5437.266, 13.5887
3680, -12719, 5437.143, 13.5884
3681, -12037, 5437.021, 13.5881
3682, 399, 5436.899, 13.5878
3683, 9554, 5436.777, 13.5875
3684, 6215, 5436.654, 13.5872
3685, 2906, 5436.532, 13.5869
3686, -3032, 5436.410, 13.5866
3687, -7406, 5436.287, 13.5863
3688, -6704, 5436.165, 13.5860
3689, -12755, 5436.043, 13.5857
3690, -17144, 5435.921, 13.5854
3691, -19121, 5435.798, 13.5851
3692, -20954, 5435.676, 13.5848
3693, -20683, 5435.554, 13.5845
3694, -19879, 5435.432, 13.5842
3695, -11462, 5435.309, 13.5839
3696, -6826, 5435.187, 13.5836
3697, -6203, 5435.065, 13.5832
3698, -10537, 5434.943, 13.5829
3699, -11112, 5434.820, 13.5826
3700, -2577, 5434.698, 13.5823
3701, 7085, 5434.576, 13.5820
3702, 7672, 5434.453, 13.5817
3703, 7687, 5434.331, 13.5814
3704, 3186, 5434.209, 13.5811
3705, -10773, 5434.087, 13.5808
3706, -33617, 5433.964, 13.5805
3707, -47732, 5433.842, 13.5802
3708, -39343, 5433.720, 13.5799
3709, -21743, 5433.598, 13.5796
3710, -16757, 5433.475, 13.5793
3711, -21223, 5433.353, 13.5790
3712, -24645, 5433.231, 13.5787
3713, -20762, 5433.109, 13.5784
3714, -21476, 5432.986, 13.5781
3715, -20735, 5432.864, 13.5777
3716, -16439, 5432.742, 13.5774
3717, -21115, 5432.619, 13.5771
3718, -18869, 5432.497, 13.5768
3719, -14820, 5432.375, 13.5765
3720, -6829, 5432.253, 13.5762
3721, 4929, 5432.130, 13.5759
3722, 2218, 5432.008, 13.5756
3723, 3597, 5431.886, 13.5753
3724, 782, 5431.764, 13.5750
3725, -4124, 5431.641, 13.5747
3726, -10747, 5431.519, 13.5744
3727, -14691, 5431.397, 13.5741
3728, -7307, 5431.275, 13.5738
3729, -10946, 5431.152, 13.5735
3730, -16848, 5431.030, 13.5732
3731, -21665, 5430.908, 13.5729
3732, -19348, 5430.786, 13.5726
3733, -14126, 5430.663, 13.5722
3734, -11001, 5430.541, 13.5719
3735, -7479, 5430.419, 13.5716
3736, -1410, 5430.296, 13.5713
3737, -2347, 5430.174, 13.5710
3738, -3382, 5430.052, 13.5707
3739, -3962, 5429.930, 13.5704
3740, -6867, 5429.807, 13.5701
3741, -5637, 5429.685, 13.5698
3742, -2947, 5429.563, 13.5695
3743, 1638, 5429.441, 13.5692
3744, -4992, 5429.318, 13.5689
3745, -20144, 5429.196, 13.5686
3746, -24448, 5429.074, 13.5683
3747, -18444, 5428.952, 13.5680
3748, -17717, 5428.829, 13.5677
3749, -20336, 5428.707, 13.5674
3750, -15191, 5428.585, 13.5671
3751, -10599, 5428.462, 13.5667
3752, 4263, 5428.340, 13.5664
3753, 13138, 5428.218, 13.5661
3754, 9091, 5428.096, 13.5658
3755, 1276, 5427.973, 13.5655
3756, -3214, 5427.851, 13.5652
3757, -5754, 5427.729, 13.5649
3758, -5890, 5427.607, 13.5646
3759, -5045, 5427.484, 13.5643
3760, -5373, 5427.362, 13.5640
3761, -8623, 5427.240, 13.5637
3762, -6702, 5427.118, 13.5634
3763, -6286, 5426.995, 13.5631
3764, -5307, 5426.873, 13.5628
3765, -7647, 5426.751, 13.5625
3766, -12340, 5426.628, 13.5622
3767, -2837, 5426.506, 13.5619
3768, 10990, 5426.384, 13.5616
3769, 8061, 5426.262, 13.5612
3770, -5220, 5426.139, 13.5609
3771, -11079, 5426.017, 13.5606
3772, -10813, 5425.895, 13.5603
3773, -5630, 5425.773, 13.5600
3774, -4212, 5425.650, 13.5597
3775, -7760, 5425.528, 13.5594
3776, -7395, 5425.406, 13.5591
3777, -2077, 5425.284, 13.5588
3778, -10003, 5425.161, 13.5585
3779, -10552, 5425.039, 13.5582
3780, -8964, 5424.917, 13.5579
3781, -8120, 5424.794, 13.5576
3782, -4106, 5424.672, 13.5573
3783, -2627, 5424.550, 13.5570
3784, -2933, 5424.428, 13.5567
3785, -4690, 5424.305, 13.5564
3786, -7832, 5424.183, 13.5561
3787, -6724, 5424.061, 13.5557
3788, -4641, 5423.939, 13.5554
3789, -6178, 5423.816, 13.5551
3790, -7681, 5423.694, 13.5548
3791, -10889, 5423.572, 13.5545
3792, -12465, 5423.450, 13.5542
3793, -15458, 5423.327, 13.5539
3794, -10495, 5423.205, 13.5536
3795, -3079, 5423.083, 13.5533
3796, -11946, 5422.960, 13.5530
3797, -19184, 5422.838, 13.5527
3798, -15340, 5422.716, 13.5524
3799, -15348, 5422.594, 13.5521
3800, -27811, 5422.471, 13.5518
3801, -28186, 5422.349, 13.5515
3802, -14193, 5422.227, 13.5512
3803, -8114, 5422.105, 13.5509
3804, 326, 5421.982, 13.5506
3805, 4478, 5421.860, 13.5502
3806, 1868, 5421.738, 13.5499
3807, 3304, 5421.616, 13.5496
3808, 9428, 5421.493, 13.5493
3809, 14656, 5421.371, 13.5490
3810, 4896, 5421.249, 13.5487
3811, -5640, 5421.126, 13.5484
3812, -10096, 5421.004, 13.5481
3813, -12177, 5420.882, 13.5478
3814, -12074, 5420.760, 13.5475
3815, -15509, 5420.637, 13.5472
3816, -15619, 5420.515, 13.5469
3817, -14234, 5420.393, 13.5466
3818, -7851, 5420.271, 13.5463
3819, -301, 5420.148, 13.5460
3820, -5122, 5420.026, 13.5457
3821, -16575, 5419.904, 13.5454
3822, -27724, 5419.782, 13.5451
3823, -32382, 5419.659, 13.5447
3824, -26591, 5419.537, 13.5444
3825, -15676, 5419.415, 13.5441
3826, -4017, 5419.293, 13.5438
3827, 758, 5419.170, 13.5435
3828, -1569, 5419.048, 13.5432
3829, -13699, 5418.926, 13.5429
3830, -10641, 5418.803, 13.5426
3831, -6216, 5418.681, 13.5423
3832, 2639, 5418.559, 13.5420
3833, 722, 5418.437, 13.5417
3834, -15414, 5418.314, 13.5414
3835, -12851, 5418.192, 13.5411
3836, 3071, 5418.070, 13.5408
3837, 13078, 5417.948, 13.5405
3838, 15228, 5417.825, 13.5402
3839, 9125, 5417.703, 13.5399
3840, -3809, 5417.581, 13.5396
3841, -14560, 5417.459, 13.5392
3842, -12395, 5417.336, 13.5389
3843, -9963, 5417.214, 13.5386
3844, -10672, 5417.092, 13.5383
3845, -9237, 5416.969, 13.5380
3846, -18166, 5416.847, 13.5377
3847, -30023, 5416.725, 13.5374
3848, -30427, 5416.603, 13.5371
3849, -21542, 5416.480, 13.5368
3850, -16262, 5416.358, 13.5365
3851, -8150, 5416.236, 13.5362
3852, -6812, 5416.114, 13.5359
3853, -14373, 5415.991, 13.5356
3854, -23035, 5415.869, 13.5353
3855, -23346, 5415.747, 13.5350
3856, -23480, 5415.625, 13.5347
3857, -14053, 5415.502, 13.5344
3858, -12543, 5415.380, 13.5341
3859, -21176, 5415.258, 13.5337
3860, -23421, 5415.135, 13.5334
3861, -23777, 5415.013, 13.5331
3862, -13489, 5414.891, 13.5328
3863, -6203, 5414.769, 13.5325
3864, -10611, 5414.646, 13.5322
3865, -11112, 5414.524, 13.5319
3866, -10587, 5414.402, 13.5316
3867, -7954, 5414.280, 13.5313
3868, -4097, 5414.157, 13.5310
3869, -4514, 5414.035, 13.5307
3870, -6598, 5413.913, 13.5304
3871, -14217, 5413.791, 13.5301
3872, -16407, 5413.668, 13.5298
3873, -14337, 5413.546, 13.5295
3874, -17140, 5413.424, 13.5292
3875, -11526, 5413.301, 13.5289
3876, -5535, 5413.179, 13.5286
3877, -2384, 5413.057, 13.5282
3878, 33, 5412.935, 13.5279
3879, 717, 5412.812, 13.5276
3880, -141, 5412.690, 13.5273
3881, -2535, 5412.568, 13.5270
3882, -9128, 5412.446, 13.5267
3883, -8301, 5412.323, 13.5264
3884, 1026, 5412.201, 13.5261
3885, 1344, 5412.079, 13.5258
3886, -1252, 5411.957, 13.5255
3887, -879, 5411.834, 13.5252
3888, -335, 5411.712, 13.5249
3889, -3342, 5411.590, 13.5246
3890, -5174, 5411.467, 13.5243
3891, -5431, 5411.345, 13.5240
3892, 323, 5411.223, 13.5237
3893, -2004, 5411.101, 13.5234
3894, -2676, 5410.978, 13.5231
3895, -7516, 5410.856, 13.5227
3896, -15268, 5410.734, 13.5224
3897, -16880, 5410.612, 13.5221
3898, -13877, 5410.489, 13.5218
3899, -4194, 5410.367, 13.5215
3900, 10380, 5410.245, 13.5212
3901, 7189, 5410.123, 13.5209
3902, 5382, 5410.000, 13.5206
3903, 10324, 5409.878, 13.5203
3904, 3747, 5409.756, 13.5200
3905, 1368, 5409.634, 13.5197
3906, 4552, 5409.511, 13.5194
3907, -8458, 5409.389, 13.5191
3908, -23055, 5409.267, 13.5188
3909, -23763, 5409.144, 13.5185
3910, -15314, 5409.022, 13.5182
3911, -3247, 5408.900, 13.5179
3912, -4274, 5408.778, 13.5176
3913, -7567, 5408.655, 13.5172
3914, -10686, 5408.533, 13.5169
3915, -5561, 5408.411, 13.5166
3916, -4563, 5408.289, 13.5163
3917, -14978, 5408.166, 13.5160
3918, -28911, 5408.044, 13.5157
3919, -32895, 5407.922, 13.5154
3920, -22526, 5407.800, 13.5151
3921, -10193, 5407.677, 13.5148
3922, -9588, 5407.555, 13.5145
3923, -17448, 5407.433, 13.5142
3924, -12599, 5407.310, 13.5139
3925, -6772, 5407.188, 13.5136
3926, -8471, 5407.066, 13.5133
3927, -3986, 5406.944, 13.5130
3928, -1434, 5406.821, 13.5127
3929, -2853, 5406.699, 13.5124
3930, -7575, 5406.577, 13.5121
3931, -20032, 5406.455, 13.5117
3932, -26984, 5406.332, 13.5114
3933, -33263, 5406.210, 13.5111
3934, -35508, 5406.088, 13.5108
3935, -32622, 5405.966, 13.5105
3936, -33537, 5405.843, 13.5102
3937, -28380, 5405.721, 13.5099
3938, -25008, 5405.599, 13.5096
3939, -19842, 5405.476, 13.5093
3940, -14323, 5405.354, 13.5090
3941, -3435, 5405.232, 13.5087
3942, 10088, 5405.110, 13.5084
3943, 17959, 5404.987, 13.5081
3944, 12501, 5404.865, 13.5078
3945, 6480, 5404.743, 13.5075
3946, 4178, 5404.621, 13.5072
3947, 6850, 5404.498, 13.5069
3948, 6617, 5404.376, 13.5066
3949, -4107, 5404.254, 13.5062
3950, -8250, 5404.132, 13.5059
3951, -16990, 5404.009, 13.5056
3952, -24062, 5403.887, 13.5053
3953, -11822, 5403.765, 13.5050
3954, 559, 5403.642, 13.5047
3955, -2532, 5403.520, 13.5044
3956, -8570, 5403.398, 13.5041
3957, -7924, 5403.276, 13.5038
3958, -3303, 5403.153, 13.5035
3959, 3954, 5403.031, 13.5032
3960, 3073, 5402.909, 13.5029
3961, -2303, 5402.787, 13.5026
3962, -2637, 5402.664, 13.5023
3963, 4937, 5402.542, 13.5020
3964, 4292, 5402.420, 13.5017
3965, -5470, 5402.298, 13.5014
3966, 2665, 5402.175, 13.5011
3967, 6729, 5402.053, 13.5007
3968, -10101, 5401.931, 13.5004
3969, -12080, 5401.808, 13.5001
3970, -38, 5401.686, 13.4998
3971, -3529, 5401.564, 13.4995
3972, -4681, 5401.442, 13.4992
3973, 2656, 5401.319, 13.4989
3974, 13313, 5401.197, 13.4986
3975, 17847, 5401.075, 13.4983
3976, 9736, 5400.953, 13.4980
3977, 3319, 5400.830, 13.4977
3978, 1324, 5400.708, 13.4974
3979, -5954, 5400.586, 13.4971
3980, -7591, 5400.464, 13.4968
3981, -3445, 5400.341, 13.4965
3982, -2976, 5400.219, 13.4962
3983, -9753, 5400.097, 13.4959
3984, -14083, 5399.974, 13.4956
3985, -18715, 5399.852, 13.4952
3986, -18828, 5399.730, 13.4949
3987, -10162, 5399.608, 13.4946
3988, 4099, 5399.485, 13.4943
3989, 7521, 5399.363, 13.4940
3990, -2235, 5399.241, 13.4937
3991, -10521, 5399.119, 13.4934
3992, -12351, 5398.996, 13.4931
3993, -11810, 5398.874, 13.4928
3994, -13574, 5398.752, 13.4925
3995, -13605, 5398.630, 13.4922
3996, -22228, 5398.507, 13.4919
3997, -27984, 5398.385, 13.4916
3998, -22601, 5398.263, 13.4913
3999, -20812, 5398.141, 13.4910
4000, -25061, 5398.018, 13.4907
4001, -20535, 5397.896, 13.4904
4002, -18048, 5397.774, 13.4900
4003, -23041, 5397.651, 13.4897
4004, -26703, 5397.529, 13.4894
4005, -23000, 5397.407, 13.4891
4006, -18169, 5397.285, 13.4888
4007, -24308, 5397.162, 13.4885
4008, -29736, 5397.040, 13.4882
4009, -24260, 5396.918, 13.4879
4010, -14024, 5396.796, 13.4876
4011, -8923, 5396.673, 13.4873
4012, -8988, 5396.551, 13.4870
4013, -244, 5396.429, 13.4867
4014, 4248, 5396.307, 13.4864
4015, -1044, 5396.184, 13.4861
4016, -1170, 5396.062, 13.4858
4017, -1617, 5395.940, 13.4855
4018, -3, 5395.817, 13.4852
4019, -2899, 5395.695, 13.4849
4020, 3379, 5395.573, 13.4845
4021, 9427, 5395.451, 13.4842
4022, -664, 5395.328, 13.4839
4023, -2376, 5395.206, 13.4836
4024, 2270, 5395.084, 13.4833
4025, 1719, 5394.962, 13.4830
4026, -246, 5394.839, 13.4827
4027, -4584, 5394.717, 13.4824
4028, -7969, 5394.595, 13.4821
4029, -13014, 5394.473, 13.4818
4030, -15471, 5394.350, 13.4815
4031, -16470, 5394.228, 13.4812
4032, -16844, 5394.106, 13.4809
4033, -17552, 5393.983, 13.4806
4034, -19057, 5393.861, 13.4803
4035, -15365, 5393.739, 13.4800
4036, -6658, 5393.617, 13.4797
4037, -3234, 5393.494, 13.4794
4038, -8701, 5393.372, 13.4790
4039, -3858, 5393.250, 13.4787
4040, 6556, 5393.128, 13.4784
4041, -1249, 5393.005, 13.4781
4042, -17734, 5392.883, 13.4778
4043, -24553, 5392.761, 13.4775
4044, -23747, 5392.639, 13.4772
4045, -23048, 5392.516, 13.4769
4046, -24755, 5392.394, 13.4766
4047, -25769, 5392.272, 13.4763
4048, -20570, 5392.149, 13.4760
4049, -11313, 5392.027, 13.4757
4050, -11015, 5391.905, 13.4754
4051, -16381, 5391.783, 13.4751
4052, -12831, 5391.660, 13.4748
4053, -12234, 5391.538, 13.4745
4054, -16299, 5391.416, 13.4742
4055, -13916, 5391.294, 13.4739
4056, -8376, 5391.171, 13.4735
4057, -3938, 5391.049, 13.4732
4058, -3832, 5390.927, 13.4729
4059, -6773, 5390.805, 13.4726
4060, -7578, 5390.682, 13.4723
4061, -8846, 5390.560, 13.4720
4062, -14889, 5390.438, 13.4717
4063, -14779, 5390.315, 13.4714
4064, -10161, 5390.193, 13.4711
4065, -8869, 5390.071, 13.4708
4066, -6628, 5389.949, 13.4705
4067, -8670, 5389.826, 13.4702
4068, -17515, 5389.704, 13.4699
4069, -21239, 5389.582, 13.4696
4070, -20155, 5389.460, 13.4693
4071, -18325, 5389.337, 13.4690
4072, -18784, 5389.215, 13.4687
4073, -21836, 5389.093, 13.4684
4074, -19291, 5388.971, 13.4680
4075, -16531, 5388.848, 13.4677
4076, -14098, 5388.726, 13.4674
4077, -8699, 5388.604, 13.4671
4078, 557, 5388.481, 13.4668
4079, 10893, 5388.359, 13.4665
4080, 10063, 5388.237, 13.4662
4081, -10834, 5388.115, 13.4659
4082, -23552, 5387.992, 13.4656
4083, -24501, 5387.870, 13.4653
4084, -24658, 5387.748, 13.4650
4085, -17510, 5387.626, 13.4647
4086, -12145, 5387.503, 13.4644
4087, -5621, 5387.381, 13.4641
4088, -702, 5387.259, 13.4638
4089, -3449, 5387.137, 13.4635
4090, -5426, 5387.014, 13.4632
4091, 462, 5386.892, 13.4629
4092, 8603, 5386.770, 13.4625
4093, 7368, 5386.648, 13.4622
4094, 2300, 5386.525, 13.4619
4095, -3539, 5386.403, 13.4616
4096, -9064, 5386.281, 13.4613
4097, -8186, 5386.158, 13.4610
4098, -9133, 5386.036, 13.4607
4099, -14914, 5385.914, 13.4604
4100, -6696, 5385.792, 13.4601
4101, -630, 5385.669, 13.4598
4102, -6931, 5385.547, 13.4595
4103, -18355, 5385.425, 13.4592
4104, -21653, 5385.303, 13.4589
4105, -22606, 5385.180, 13.4586
4106, -25731, 5385.058, 13.4583
4107, -25470, 5384.936, 13.4580
4108, -18997, 5384.814, 13.4577
4109, -14060, 5384.691, 13.4574
4110, -14644, 5384.569, 13.4570
4111, -16935, 5384.447, 13.4567
4112, -19055, 5384.324, 13.4564
4113, -10208, 5384.202, 13.4561
4114, -7030, 5384.080, 13.4558
4115, -15189, 5383.958, 13.4555
4116, -18012, 5383.835, 13.4552
4117, -22721, 5383.713, 13.4549
4118, -21301, 5383.591, 13.4546
4119, -9780, 5383.469, 13.4543
4120, -5578, 5383.346, 13.4540
4121, -7238, 5383.224, 13.4537
4122, -4424, 5383.102, 13.4534
4123, 621, 5382.980, 13.4531
4124, 536, 5382.857, 13.4528
4125, 3369, 5382.735, 13.4525
4126, -2757, 5382.613, 13.4522
4127, -3701, 5382.490, 13.4519
4128, -6817, 5382.368, 13.4515
4129, -20183, 5382.246, 13.4512
4130, -24001, 5382.124, 13.4509
4131, -17724, 5382.001, 13.4506
4132, -12874, 5381.879, 13.4503
4133, -16893, 5381.757, 13.4500
4134, -32886, 5381.635, 13.4497
4135, -38689, 5381.512, 13.4494
4136, -17504, 5381.390, 13.4491
4137, -5807, 5381.268, 13.4488
4138, -3970, 5381.146, 13.4485
4139, -7408, 5381.023, 13.4482
4140, -10545, 5380.901, 13.4479
4141, -11204, 5380.779, 13.4476
4142, -10433, 5380.656, 13.4473
4143, -7546, 5380.534, 13.4470
4144, -8580, 5380.412, 13.4467
4145, -5768, 5380.290, 13.4464
4146, -4862, 5380.167, 13.4460
4147, -9892, 5380.045, 13.4457
4148, -14864, 5379.923, 13.4454
4149, -12937, 5379.801, 13.4451
4150, -5406, 5379.678, 13.4448
4151, 5640, 5379.556, 13.4445
4152, 7442, 5379.434, 13.4442
4153, -2035, 5379.312, 13.4439
4154, -2029, 5379.189, 13.4436
4155, 6228, 5379.067, 13.4433
4156, 3084, 5378.945, 13.4430
4157, 2471, 5378.822, 13.4427
4158, 955, 5378.700, 13.4424
4159, -464, 5378.578, 13.4421
4160, 1689, 5378.456, 13.4418
4161, 8536, 5378.333, 13.4415
4162, 15406, 5378.211, 13.4412
4163, 6098, 5378.089, 13.4409
4164, -7984, 5377.967, 13.4405
4165, -20836, 5377.844, 13.4402
4166, -26303, 5377.722, 13.4399
4167, -22513, 5377.600, 13.4396
4168, -13944, 5377.478, 13.4393
4169, -9168, 5377.355, 13.4390
4170, -3795, 5377.233, 13.4387
4171, 2058, 5377.111, 13.4384
4172, -4937, 5376.988, 13.4381
4173, -17078, 5376.866, 13.4378
4174, -26249, 5376.744, 13.4375
4175, -25467, 5376.622, 13.4372
4176, -15318, 5376.499, 13.4369
4177, -8091, 5376.377, 13.4366
4178, -1212, 5376.255, 13.4363
4179, 401, 5376.133, 13.4360
4180, 35, 5376.010, 13.4357
4181, -3902, 5375.888, 13.4354
4182, -12362, 5375.766, 13.4350
4183, -13927, 5375.644, 13.4347
4184, -6748, 5375.521, 13.4344
4185, -261, 5375.399, 13.4341
4186, -240, 5375.277, 13.4338
4187, -5835, 5375.155, 13.4335
4188, -16802, 5375.032, 13.4332
4189, -23654, 5374.910, 13.4329
4190, -29400, 5374.788, 13.4326
4191, -29201, 5374.665, 13.4323
4192, -18379, 5374.543, 13.4320
4193, -14624, 5374.421, 13.4317
4194, -12048, 5374.299, 13.4314
4195, -19600, 5374.176, 13.4311
4196, -26453, 5374.054, 13.4308
4197, -28307, 5373.932, 13.4305
4198, -29598, 5373.810, 13.4302
4199, -33845, 5373.687, 13.4299
4200, -35672, 5373.565, 13.4295
4201, -30697, 5373.443, 13.4292
4202, -34022, 5373.321, 13.4289
4203, -31147, 5373.198, 13.4286
4204, -26901, 5373.076, 13.4283
4205, -28241, 5372.954, 13.4280
4206, -32685, 5372.831, 13.4277
4207, -28740, 5372.709, 13.4274
4208, -18663, 5372.587, 13.4271
4209, -6268, 5372.465, 13.4268
4210, -4091, 5372.342, 13.4265
4211, -9672, 5372.220, 13.4262
4212, -11667, 5372.098, 13.4259
4213, -1000, 5371.976, 13.4256
4214, 13309, 5371.853, 13.4253
4215, 9985, 5371.731, 13.4250
4216, 4087, 5371.609, 13.4247
4217, -26, 5371.487, 13.4244
4218, -63, 5371.364, 13.4240
4219, -8984, 5371.242, 13.4237
4220, -21217, 5371.120, 13.4234
4221, -22811, 5370.997, 13.4231
4222, -27758, 5370.875, 13.4228
4223, -34481, 5370.753, 13.4225
4224, -31215, 5370.631, 13.4222
4225, -23961, 5370.508, 13.4219
4226, -15243, 5370.386, 13.4216
4227, -6861, 5370.264, 13.4213
4228, -4779, 5370.142, 13.4210
4229, 2068, 5370.019, 13.4207
4230, 10026, 5369.897, 13.4204
4231, 9755, 5369.775, 13.4201
4232, 5708, 5369.653, 13.4198
4233, 998, 5369.530, 13.4195
4234, -2558, 5369.408, 13.4192
4235, -5270, 5369.286, 13.4189
4236, -7556, 5369.163, 13.4185
4237, -6524, 5369.041, 13.4182
4238, -539, 5368.919, 13.4179
4239, 3178, 5368.797, 13.4176
4240, 1978, 5368.674, 13.4173
4241, 1429, 5368.552, 13.4170
4242, 5834, 5368.430, 13.4167
4243, 6207, 5368.308, 13.4164
4244, 7841, 5368.185, 13.4161
4245, 6783, 5368.063, 13.4158
4246, 3052, 5367.941, 13.4155
4247, 3984, 5367.819, 13.4152
4248, -7125, 5367.696, 13.4149
4249, -20755, 5367.574, 13.4146
4250, -22758, 5367.452, 13.4143
4251, -22380, 5367.329, 13.4140
4252, -22721, 5367.207, 13.4137
4253, -21642, 5367.085, 13.4134
4254, -24941, 5366.963, 13.4130
4255, -28726, 5366.840, 13.4127
4256, -36773, 5366.718, 13.4124
4257, -45781, 5366.596, 13.4121
4258, -48853, 5366.474, 13.4118
4259, -47513, 5366.351, 13.4115
4260, -38672, 5366.229, 13.4112
4261, -32623, 5366.107, 13.4109
4262, -14261, 5365.985, 13.4106
4263, 2646, 5365.862, 13.4103
4264, 7578, 5365.740, 13.4100
4265, 4490, 5365.618, 13.4097
4266, -2634, 5365.495, 13.4094
4267, -1762, 5365.373, 13.4091
4268, -277, 5365.251, 13.4088
4269, -5491, 5365.129, 13.4085
4270, -11477, 5365.006, 13.4082
4271, -12658, 5364.884, 13.4079
4272, -14752, 5364.762, 13.4075
4273, -14752, 5364.640, 13.4072
4274, -13206, 5364.517, 13.4069
4275, -12884, 5364.395, 13.4066
4276, 1402, 5364.273, 13.4063
4277, 12662, 5364.151, 13.4060
4278, 11088, 5364.028, 13.4057
4279, 5604, 5363.906, 13.4054
4280, -13368, 5363.784, 13.4051
4281, -20760, 5363.662, 13.4048
4282, -13534, 5363.539, 13.4045
4283, -8380, 5363.417, 13.4042
4284, -7869, 5363.295, 13.4039
4285, -17797, 5363.172, 13.4036
4286, -25289, 5363.050, 13.4033
4287, -24324, 5362.928, 13.4030
4288, -26862, 5362.806, 13.4027
4289, -22534, 5362.683, 13.4024
4290, -16640, 5362.561, 13.4020
4291, -21505, 5362.439, 13.4017
4292, -27230, 5362.317, 13.4014
4293, -26379, 5362.194, 13.4011
4294, -25412, 5362.072, 13.4008
4295, -22612, 5361.950, 13.4005
4296, -22417, 5361.828, 13.4002
4297, -26150, 5361.705, 13.3999
4298, -30196, 5361.583, 13.3996
4299, -32359, 5361.461, 13.3993
4300, -27514, 5361.338, 13.3990
4301, -18412, 5361.216, 13.3987
4302, -22499, 5361.094, 13.3984
4303, -32286, 5360.972, 13.3981
4304, -31690, 5360.849, 13.3978
4305, -25927, 5360.727, 13.3975
4306, -20602, 5360.605, 13.3972
4307, -21745, 5360.483, 13.3969
4308, -20711, 5360.360, 13.3965
4309, -10975, 5360.238, 13.3962
4310, -11309, 5360.116, 13.3959
4311, -21884, 5359.994, 13.3956
4312, -23572, 5359.871, 13.3953
4313, -16651, 5359.749, 13.3950
4314, -12533, 5359.627, 13.3947
4315, -15395, 5359.504, 13.3944
4316, -21505, 5359.382, 13.3941
4317, -26067, 5359.260, 13.3938
4318, -21746, 5359.138, 13.3935
4319, -17565, 5359.015, 13.3932
4320, -19280, 5358.893, 13.3929
4321, -23292, 5358.771, 13.3926
4322, -18491, 5358.649, 13.3923
4323, -15422, 5358.526, 13.3920
4324, -12909, 5358.404, 13.3917
4325, -5191, 5358.282, 13.3914
4326, -9502, 5358.160, 13.3910
4327, -18205, 5358.037, 13.3907
4328, -21836, 5357.915, 13.3904
4329, -20218, 5357.793, 13.3901
4330, -19938, 5357.670, 13.3898
4331, -20768, 5357.548, 13.3895
4332, -18072, 5357.426, 13.3892
4333, -17261, 5357.304, 13.3889
4334, -16600, 5357.181, 13.3886
4335, -14234, 5357.059, 13.3883
4336, -12133, 5356.937, 13.3880
4337, -15441, 5356.815, 13.3877
4338, -22361, 5356.692, 13.3874
4339, -15328, 5356.570, 13.3871
4340, -2059, 5356.448, 13.3868
4341, 6790, 5356.326, 13.3865
4342, 2090, 5356.203, 13.3862
4343, 1471, 5356.081, 13.3859
4344, -78, 5355.959, 13.3855
4345, 2864, 5355.836, 13.3852
4346, 2978, 5355.714, 13.3849
4347, 1611, 5355.592, 13.3846
4348, -4312, 5355.470, 13.3843
4349, -4437, 5355.347, 13.3840
4350, -448, 5355.225, 13.3837
4351, 1311, 5355.103, 13.3834
4352, 4591, 5354.981, 13.3831
4353, 9414, 5354.858, 13.3828
4354, 7873, 5354.736, 13.3825
4355, 7502, 5354.614, 13.3822
4356, 8549, 5354.492, 13.3819
4357, 8555, 5354.369, 13.3816
4358, 5930, 5354.247, 13.3813
4359, 2272, 5354.125, 13.3810
4360, 7971, 5354.003, 13.3807
4361, 12884, 5353.880, 13.3804
4362, 10376, 5353.758, 13.3800
4363, 12704, 5353.636, 13.3797
4364, 9801, 5353.513, 13.3794
4365, 8149, 5353.391, 13.3791
4366, 7963, 5353.269, 13.3788
4367, 12501, 5353.147, 13.3785
4368, 19828, 5353.024, 13.3782
4369, 20187, 5352.902, 13.3779
4370, 12363, 5352.780, 13.3776
4371, 6915, 5352.658, 13.3773
4372, 8141, 5352.535, 13.3770
4373, 1991, 5352.413, 13.3767
4374, -2073, 5352.291, 13.3764
4375, 1328, 5352.169, 13.3761
4376, -1251, 5352.046, 13.3758
4377, -2026, 5351.924, 13.3755
4378, 734, 5351.802, 13.3752
4379, 4589, 5351.679, 13.3749
4380, 6603, 5351.557, 13.3745
4381, 3111, 5351.435, 13.3742
4382, 2996, 5351.313, 13.3739
4383, -2897, 5351.190, 13.3736
4384, -7019, 5351.068, 13.3733
4385, -7906, 5350.946, 13.3730
4386, -8950, 5350.824, 13.3727
4387, -4868, 5350.701, 13.3724
4388, -4338, 5350.579, 13.3721
4389, -2440, 5350.457, 13.3718
4390, 2603, 5350.335, 13.3715
4391, 5306, 5350.212, 13.3712
4392, -826, 5350.090, 13.3709
4393, -5446, 5349.968, 13.3706
4394, -2306, 5349.845, 13.3703
4395, -4908, 5349.723, 13.3700
4396, -7963, 5349.601, 13.3697
4397, -14135, 5349.479, 13.3694
4398, -18324, 5349.356, 13.3690
4399, -19790, 5349.234, 13.3687
4400, -21728, 5349.112, 13.3684
4401, -11507, 5348.990, 13.3681
4402, -6643, 5348.867, 13.3678
4403, -6103, 5348.745, 13.3675
4404, 1754, 5348.623, 13.3672
4405, 9960, 5348.501, 13.3669
4406, 14422, 5348.378, 13.3666
4407, 13566, 5348.256, 13.3663
4408, 12522, 5348.134, 13.3660
4409, 9902, 5348.011, 13.3657
4410, 6551, 5347.889, 13.3654
4411, 7635, 5347.767, 13.3651
4412, 4700, 5347.645, 13.3648
4413, -3894, 5347.522, 13.3645
4414, -8830, 5347.400, 13.3642
4415, -8891, 5347.278, 13.3639
4416, -11784, 5347.156, 13.3635
4417, -18768, 5347.033, 13.3632
4418, -23562, 5346.911, 13.3629
4419, -28671, 5346.789, 13.3626
4420, -24423, 5346.667, 13.3623
4421, -9563, 5346.544, 13.3620
4422, 2467, 5346.422, 13.3617
4423, 3139, 5346.300, 13.3614
4424, 1002, 5346.177, 13.3611
4425, -9395, 5346.055, 13.3608
4426, -6746, 5345.933, 13.3605
4427, -1533, 5345.811, 13.3602
4428, -13064, 5345.688, 13.3599
4429, -22261, 5345.566, 13.3596
4430, -28758, 5345.444, 13.3593
4431, -32550, 5345.322, 13.3590
4432, -29759, 5345.199, 13.3587
4433, -23921, 5345.077, 13.3584
4434, -15654, 5344.955, 13.3580
4435, -453, 5344.833, 13.3577
4436, 6002, 5344.710, 13.3574
4437, 619, 5344.588, 13.3571
4438, -4017, 5344.466, 13.3568
4439, -3420, 5344.343, 13.3565
4440, 1440, 5344.221, 13.3562
4441, 4175, 5344.099, 13.3559
4442, 740, 5343.977, 13.3556
4443, -5739, 5343.854, 13.3553
4444, -1669, 5343.732, 13.3550
4445, 3683, 5343.610, 13.3547
4446, 4559, 5343.488, 13.3544
4447, -502, 5343.365, 13.3541
4448, -1330, 5343.243, 13.3538
4449, -410, 5343.121, 13.3535
4450, 799, 5342.999, 13.3532
4451, 4491, 5342.876, 13.3529
4452, 5297, 5342.754, 13.3525
4453, -2782, 5342.632, 13.3522
4454, -6612, 5342.510, 13.3519
4455, -4919, 5342.387, 13.3516
4456, -3348, 5342.265, 13.3513
4457, -361, 5342.143, 13.3510
4458, -5173, 5342.020, 13.3507
4459, -8471, 5341.898, 13.3504
4460, -5993, 5341.776, 13.3501
4461, -2992, 5341.654, 13.3498
4462, -7289, 5341.531, 13.3495
4463, -10840, 5341.409, 13.3492
4464, -7736, 5341.287, 13.3489
4465, -9636, 5341.165, 13.3486
4466, -12102, 5341.042, 13.3483
4467, -14139, 5340.920, 13.3480
4468, -20224, 5340.798, 13.3477
4469, -25212, 5340.676, 13.3474
4470, -20027, 5340.553, 13.3470
4471, -14129, 5340.431, 13.3467
4472, -12130, 5340.309, 13.3464
4473, -8308, 5340.186, 13.3461
4474, -2221, 5340.064, 13.3458
4475, 7326, 5339.942, 13.3455
4476, 17590, 5339.820, 13.3452
4477, 18104, 5339.697, 13.3449
4478, 8820, 5339.575, 13.3446
4479, -4310, 5339.453, 13.3443
4480, -13377, 5339.331, 13.3440
4481, -14436, 5339.208, 13.3437
4482, -9539, 5339.086, 13.3434
4483, -12334, 5338.964, 13.3431
4484, -10387, 5338.842, 13.3428
4485, -2582, 5338.719, 13.3425
4486, 3779, 5338.597, 13.3422
4487, -2892, 5338.475, 13.3419
4488, -4474, 5338.352, 13.3415
4489, 330, 5338.230, 13.3412
4490, 3058, 5338.108, 13.3409
4491, 8123, 5337.986, 13.3406
4492, 5960, 5337.863, 13.3403
4493, 1958, 5337.741, 13.3400
4494, 4686, 5337.619, 13.3397
4495, 8657, 5337.497, 13.3394
4496, 15339, 5337.374, 13.3391
4497, 23573, 5337.252, 13.3388
4498, 19147, 5337.130, 13.3385
4499, -4371, 5337.008, 13.3382
4500, -19428, 5336.885, 13.3379
4501, -20950, 5336.763, 13.3376
4502, -12996, 5336.641, 13.3373
4503, -3968, 5336.518, 13.3370
4504, 908, 5336.396, 13.3367
4505, 1100, 5336.274, 13.3364
4506, -2884, 5336.152, 13.3360
4507, -5068, 5336.029, 13.3357
4508, -7195, 5335.907, 13.3354
4509, -12023, 5335.785, 13.3351
4510, -5271, 5335.663, 13.3348
4511, 2884, 5335.540, 13.3345
4512, -2313, 5335.418, 13.3342
4513, -7714, 5335.296, 13.3339
4514, -9306, 5335.174, 13.3336
4515, -11662, 5335.051, 13.3333
4516, -14708, 5334.929, 13.3330
4517, -18240, 5334.807, 13.3327
4518, -15283, 5334.684, 13.3324
4519, -5984, 5334.562, 13.3321
4520, -3747, 5334.440, 13.3318
4521, -4707, 5334.318, 13.3315
4522, -4385, 5334.195, 13.3312
4523, -6215, 5334.073, 13.3309
4524, -2700, 5333.951, 13.3305
4525, 691, 5333.829, 13.3302
4526, -4588, 5333.706, 13.3299
4527, -13793, 5333.584, 13.3296
4528, -16853, 5333.462, 13.3293
4529, -14416, 5333.340, 13.3290
4530, -10128, 5333.217, 13.3287
4531, -21144, 5333.095, 13.3284
4532, -28447, 5332.973, 13.3281
4533, -24095, 5332.850, 13.3278
4534, -14212, 5332.728, 13.3275
4535, -10359, 5332.606, 13.3272
4536, -8597, 5332.484, 13.3269
4537, 702, 5332.361, 13.3266
4538, 9334, 5332.239, 13.3263
4539, 7473, 5332.117, 13.3260
4540, 5206, 5331.995, 13.3257
4541, 10093, 5331.872, 13.3254
4542, -1341, 5331.750, 13.3250
4543, -12019, 5331.628, 13.3247
4544, -24527, 5331.506, 13.3244
4545, -32155, 5331.383, 13.3241
4546, -32375, 5331.261, 13.3238
4547, -22278, 5331.139, 13.3235
4548, -11591, 5331.017, 13.3232
4549, -1833, 5330.894, 13.3229
4550, 1182, 5330.772, 13.3226
4551, -2746, 5330.650, 13.3223
4552, -4121, 5330.527, 13.3220
4553, -9357, 5330.405, 13.3217
4554, -8005, 5330.283, 13.3214
4555, -4044, 5330.161, 13.3211
4556, -2130, 5330.038, 13.3208
4557, -3041, 5329.916, 13.3205
4558, -7952, 5329.794, 13.3202
4559, -5980, 5329.672, 13.3199
4560, -1136, 5329.549, 13.3195
4561, 1959, 5329.427, 13.3192
4562, -8454, 5329.305, 13.3189
4563, -26181, 5329.183, 13.3186
4564, -20170, 5329.060, 13.3183
4565, -10184, 5328.938, 13.3180
4566, -5506, 5328.816, 13.3177
4567, -4113, 5328.693, 13.3174
4568, -706, 5328.571, 13.3171
4569, 5894, 5328.449, 13.3168
4570, 15181, 5328.327, 13.3165
4571, 10267, 5328.204, 13.3162
4572, -1025, 5328.082, 13.3159
4573, -526, 5327.960, 13.3156
4574, 6337, 5327.838, 13.3153
4575, 8757, 5327.715, 13.3150
4576, 5940, 5327.593, 13.3147
4577, 5382, 5327.471, 13.3143
4578, 7543, 5327.349, 13.3140
4579, 9516, 5327.226, 13.3137
4580, 8193, 5327.104, 13.3134
4581, 5633, 5326.982, 13.3131
4582, 5232, 5326.859, 13.3128
4583, 8116, 5326.737, 13.3125
4584, 5174, 5326.615, 13.3122
4585, -3168, 5326.493, 13.3119
4586, -5543, 5326.370, 13.3116
4587, -2302, 5326.248, 13.3113
4588, -2410, 5326.126, 13.3110
4589, -120, 5326.004, 13.3107
4590, 7109, 5325.881, 13.3104
4591, 6695, 5325.759, 13.3101
4592, 1695, 5325.637, 13.3098
4593, -2424, 5325.515, 13.3095
4594, -6916, 5325.392, 13.3092
4595, -8383, 5325.270, 13.3088
4596, -8626, 5325.148, 13.3085
4597, -9574, 5325.025, 13.3082
4598, -9061, 5324.903, 13.3079
4599, -10654, 5324.781, 13.3076
4600, -16644, 5324.659, 13.3073
4601, -15674, 5324.536, 13.3070
4602, -12778, 5324.414, 13.3067
4603, -14954, 5324.292, 13.3064
4604, -22069, 5324.170, 13.3061
4605, -24360, 5324.047, 13.3058
4606, -24943, 5323.925, 13.3055
4607, -25582, 5323.803, 13.3052
4608, -16343, 5323.681, 13.3049
4609, 714, 5323.558, 13.3046
4610, 10527, 5323.436, 13.3043
4611, 7879, 5323.314, 13.3040
4612, -1904, 5323.191, 13.3037
4613, -1106, 5323.069, 13.3033
4614, -6168, 5322.947, 13.3030
4615, -10418, 5322.825, 13.3027
4616, -7669, 5322.702, 13.3024
4617, -7075, 5322.580, 13.3021
4618, 701, 5322.458, 13.3018
4619, 5427, 5322.336, 13.3015
4620, 593, 5322.213, 13.3012
4621, -94, 5322.091, 13.3009
4622, 3182, 5321.969, 13.3006
4623, 3390, 5321.847, 13.3003
4624, -880, 5321.724, 13.3000
4625, -2702, 5321.602, 13.2997
4626, -6002, 5321.480, 13.2994
4627, -4493, 5321.357, 13.2991
4628, 5234, 5321.235, 13.2988
4629, 10376, 5321.113, 13.2985
4630, 7167, 5320.991, 13.2982
4631, 7203, 5320.868, 13.2978
4632, 11942, 5320.746, 13.2975
4633, 6230, 5320.624, 13.2972
4634, 227, 5320.502, 13.2969
4635, -200, 5320.379, 13.2966
4636, 2522, 5320.257, 13.2963
4637, 2971, 5320.135, 13.2960
4638, -3093, 5320.013, 13.2957
4639, 3406, 5319.890, 13.2954
4640, 3441, 5319.768, 13.2951
4641, -10109, 5319.646, 13.2948
4642, -17404, 5319.524, 13.2945
4643, -19359, 5319.401, 13.2942
4644, -25722, 5319.279, 13.2939
4645, -25324, 5319.157, 13.2936
4646, -15406, 5319.034, 13.2933
4647, -4898, 5318.912, 13.2930
4648, 3261, 5318.790, 13.2927
4649, 10536, 5318.668, 13.2923
4650, 15595, 5318.545, 13.2920
4651, 11850, 5318.423, 13.2917
4652, 9643, 5318.301, 13.2914
4653, 9124, 5318.179, 13.2911
4654, 6740, 5318.056, 13.2908
4655, -586, 5317.934, 13.2905
4656, -8437, 5317.812, 13.2902
4657, -11915, 5317.690, 13.2899
4658, -2100, 5317.567, 13.2896
4659, 6789, 5317.445, 13.2893
4660, -481, 5317.323, 13.2890
4661, -5738, 5317.200, 13.2887
4662, -11074, 5317.078, 13.2884
4663, -12946, 5316.956, 13.2881
4664, -20405, 5316.834, 13.2878
4665, -25030, 5316.711, 13.2875
4666, -20603, 5316.589, 13.2872
4667, -9086, 5316.467, 13.2868
4668, -6730, 5316.345, 13.2865
4669, -3705, 5316.222, 13.2862
4670, -3701, 5316.100, 13.2859
4671, -8996, 5315.978, 13.2856
4672, -12500, 5315.856, 13.2853
4673, -21434, 5315.733, 13.2850
4674, -23199, 5315.611, 13.2847
4675, -18535, 5315.489, 13.2844
4676, -15101, 5315.366, 13.2841
4677, -10273, 5315.244, 13.2838
4678, -11088, 5315.122, 13.2835
4679, -22178, 5315.000, 13.2832
4680, -33636, 5314.877, 13.2829
4681, -36156, 5314.755, 13.2826
4682, -33298, 5314.633, 13.2823
4683, -27840, 5314.511, 13.2820
4684, -22340, 5314.388, 13.2817
4685, -16337, 5314.266, 13.2813
4686, -14330, 5314.144, 13.2810
4687, -16380, 5314.022, 13.2807
4688, -9494, 5313.899, 13.2804
4689, -4154, 5313.777, 13.2801
4690, -6494, 5313.655, 13.2798
4691, -7839, 5313.532, 13.2795
4692, -9732, 5313.410, 13.2792
4693, -11030, 5313.288, 13.2789
4694, -9071, 5313.166, 13.2786
4695, -8193, 5313.043, 13.2783
4696, 2794, 5312.921, 13.2780
4697, 16536, 5312.799, 13.2777
4698, 17254, 5312.677, 13.2774
4699, 10263, 5312.554, 13.2771
4700, 1861, 5312.432, 13.2768
4701, -2165, 5312.310, 13.2765
4702, -1408, 5312.188, 13.2762
4703, -4296, 5312.065, 13.2758
4704, -2249, 5311.943, 13.2755
4705, -1365, 5311.821, 13.2752
4706, -478, 5311.698, 13.2749
4707, -3764, 5311.576, 13.2746
4708, -5376, 5311.454, 13.2743
4709, -7208, 5311.332, 13.2740
4710, -14732, 5311.209, 13.2737
4711, -18046, 5311.087, 13.2734
4712, -12345, 5310.965, 13.2731
4713, -10970, 5310.843, 13.2728
4714, -15175, 5310.720, 13.2725
4715, -14268, 5310.598, 13.2722
4716, -4480, 5310.476, 13.2719
4717, -4100, 5310.354, 13.2716
4718, -5000, 5310.231, 13.2713
4719, 1314, 5310.109, 13.2710
4720, 415, 5309.987, 13.2707
4721, 2219, 5309.864, 13.2703
4722, 119, 5309.742, 13.2700
4723, -6214, 5309.620, 13.2697
4724, -8192, 5309.498, 13.2694
4725, -4227, 5309.375, 13.2691
4726, -1679, 5309.253, 13.2688
4727, -4455, 5309.131, 13.2685
4728, -11085, 5309.009, 13.2682
4729, -15612, 5308.886, 13.2679
4730, -28343, 5308.764, 13.2676
4731, -26735, 5308.642, 13.2673
4732, -18710, 5308.520, 13.2670
4733, -15249, 5308.397, 13.2667
4734, -1365, 5308.275, 13.2664
4735, -325, 5308.153, 13.2661
4736, -6066, 5308.031, 13.2658
4737, -9312, 5307.908, 13.2655
4738, -8638, 5307.786, 13.2652
4739, 103, 5307.664, 13.2648
4740, 717, 5307.541, 13.2645
4741, 1609, 5307.419, 13.2642
4742, 1422, 5307.297, 13.2639
4743, -1020, 5307.175, 13.2636
4744, -10723, 5307.052, 13.2633
4745, -17229, 5306.930, 13.2630
4746, -17904, 5306.808, 13.2627
4747, -11481, 5306.686, 13.2624
4748, -6619, 5306.563, 13.2621
4749, -10329, 5306.441, 13.2618
4750, -10091, 5306.319, 13.2615
4751, -6346, 5306.197, 13.2612
4752, 2377, 5306.074, 13.2609
4753, 1404, 5305.952, 13.2606
4754, -1959, 5305.830, 13.2603
4755, -1452, 5305.707, 13.2600
4756, -4490, 5305.585, 13.2597
4757, -4169, 5305.463, 13.2593
4758, -7173, 5305.341, 13.2590
4759, -11633, 5305.218, 13.2587
4760, -16577, 5305.096, 13.2584
4761, -19821, 5304.974, 13.2581
4762, -17636, 5304.852, 13.2578
4763, -18712, 5304.729, 13.2575
4764, -18414, 5304.607, 13.2572
4765, -10636, 5304.485, 13.2569
4766, -311, 5304.363, 13.2566
4767, 6542, 5304.240, 13.2563
4768, 11473, 5304.118, 13.2560
4769, 4235, 5303.996, 13.2557
4770, -8841, 5303.873, 13.2554
4771, -10509, 5303.751, 13.2551
4772, -6370, 5303.629, 13.2548
4773, -14367, 5303.507, 13.2545
4774, -15394, 5303.384, 13.2542
4775, -10035, 5303.262, 13.2538
4776, -13210, 5303.140, 13.2535
4777, -19418, 5303.018, 13.2532
4778, -20697, 5302.895, 13.2529
4779, -17430, 5302.773, 13.2526
4780, -7951, 5302.651, 13.2523
4781, -8493, 5302.529, 13.2520
4782, -2135, 5302.406, 13.2517
4783, 2944, 5302.284, 13.2514
4784, 5632, 5302.162, 13.2511
4785, 5545, 5302.039, 13.2508
4786, 1836, 5301.917, 13.2505
4787, -476, 5301.795, 13.2502
4788, -599, 5301.673, 13.2499
4789, -4076, 5301.550, 13.2496
4790, -13084, 5301.428, 13.2493
4791, -12591, 5301.306, 13.2490
4792, -2496, 5301.184, 13.2487
4793, -1344, 5301.061, 13.2483
4794, -2447, 5300.939, 13.2480
4795, -5068, 5300.817, 13.2477
4796, -10381, 5300.695, 13.2474
4797, -12834, 5300.572, 13.2471
4798, -14677, 5300.450, 13.2468
4799, -10643, 5300.328, 13.2465
4800, -10061, 5300.205, 13.2462
4801, -7109, 5300.083, 13.2459
4802, -8205, 5299.961, 13.2456
4803, -10006, 5299.839, 13.2453
4804, -9962, 5299.716, 13.2450
4805, -16704, 5299.594, 13.2447
4806, -20434, 5299.472, 13.2444
4807, -26721, 5299.350, 13.2441
4808, -26456, 5299.227, 13.2438
4809, -16651, 5299.105, 13.2435
4810, -15075, 5298.983, 13.2432
4811, -13751, 5298.861, 13.2428
4812, -16595, 5298.738, 13.2425
4813, -13959, 5298.616, 13.2422
4814, -635, 5298.494, 13.2419
4815, 1817, 5298.372, 13.2416
4816, 5058, 5298.249, 13.2413
4817, 7688, 5298.127, 13.2410
4818, 8989, 5298.005, 13.2407
4819, 13626, 5297.882, 13.2404
4820, 5032, 5297.760, 13.2401
4821, -8279, 5297.638, 13.2398
4822, -12402, 5297.516, 13.2395
4823, -6996, 5297.393, 13.2392
4824, -9130, 5297.271, 13.2389
4825, -14291, 5297.149, 13.2386
4826, -20952, 5297.027, 13.2383
4827, -18676, 5296.904, 13.2380
4828, -13649, 5296.782, 13.2377
4829, -8760, 5296.660, 13.2373
4830, -1294, 5296.538, 13.2370
4831, 3340, 5296.415, 13.2367
4832, -7861, 5296.293, 13.2364
4833, -21867, 5296.171, 13.2361
4834, -22659, 5296.048, 13.2358
4835, -18578, 5295.926, 13.2355
4836, -14530, 5295.804, 13.2352
4837, -6907, 5295.682, 13.2349
4838, -493, 5295.559, 13.2346
4839, 604, 5295.437, 13.2343
4840, 826, 5295.315, 13.2340
4841, -4969, 5295.193, 13.2337
4842, -13632, 5295.070, 13.2334
4843, -18998, 5294.948, 13.2331
4844, -23295, 5294.826, 13.2328
4845, -15298, 5294.704, 13.2325
4846, -2988, 5294.581, 13.2322
4847, 5007, 5294.459, 13.2318
4848, 11900, 5294.337, 13.2315
4849, 10555, 5294.214, 13.2312
4850, 6123, 5294.092, 13.2309
4851, -8037, 5293.970, 13.2306
4852, -16169, 5293.848, 13.2303
4853, -21355, 5293.725, 13.2300
4854, -21056, 5293.603, 13.2297
4855, -15025, 5293.481, 13.2294
4856, -9943, 5293.359, 13.2291
4857, -7316, 5293.236, 13.2288
4858, -6090, 5293.114, 13.2285
4859, -9113, 5292.992, 13.2282
4860, -11152, 5292.870, 13.2279
4861, -12459, 5292.747, 13.2276
4862, -12469, 5292.625, 13.2273
4863, -7732, 5292.503, 13.2270
4864, -10562, 5292.380, 13.2267
4865, -9236, 5292.258, 13.2263
4866, -16133, 5292.136, 13.2260
4867, -24038, 5292.014, 13.2257
4868, -20179, 5291.891, 13.2254
4869, -24159, 5291.769, 13.2251
4870, -33263, 5291.647, 13.2248
4871, -44730, 5291.525, 13.2245
4872, -46452, 5291.402, 13.2242
4873, -42167, 5291.280, 13.2239
4874, -38129, 5291.158, 13.2236
4875, -25465, 5291.036, 13.2233
4876, -12184, 5290.913, 13.2230
4877, -4084, 5290.791, 13.2227
4878, -391, 5290.669, 13.2224
4879, 2989, 5290.546, 13.2221
4880, -2815, 5290.424, 13.2218
4881, -4085, 5290.302, 13.2215
4882, -811, 5290.180, 13.2212
4883, 542, 5290.057, 13.2208
4884, 1229, 5289.935, 13.2205
4885, -5007, 5289.813, 13.2202
4886, -16872, 5289.691, 13.2199
4887, -29332, 5289.568, 13.2196
4888, -26524, 5289.446, 13.2193
4889, -11770, 5289.324, 13.2190
4890, -4843, 5289.202, 13.2187
4891, -4162, 5289.079, 13.2184
4892, -10587, 5288.957, 13.2181
4893, -6973, 5288.835, 13.2178
4894, -305, 5288.712, 13.2175
4895, 442, 5288.590, 13.2172
4896, -4244, 5288.468, 13.2169
4897, -2631, 5288.346, 13.2166
4898, 1813, 5288.223, 13.2163
4899, -31, 5288.101, 13.2160
4900, 603, 5287.979, 13.2157
4901, -698, 5287.857, 13.2153
4902, -13378, 5287.734, 13.2150
4903, -20730, 5287.612, 13.2147
4904, -13129, 5287.490, 13.2144
4905, -4819, 5287.368, 13.2141
4906, 6365, 5287.245, 13.2138
4907, 7988, 5287.123, 13.2135
4908, 2105, 5287.001, 13.2132
4909, -467, 5286.879, 13.2129
4910, 997, 5286.756, 13.2126
4911, 6671, 5286.634, 13.2123
4912, 1212, 5286.512, 13.2120
4913, -11167, 5286.389, 13.2117
4914, -14902, 5286.267, 13.2114
4915, -17818, 5286.145, 13.2111
4916, -21603, 5286.023, 13.2108
4917, -30242, 5285.900, 13.2105
4918, -32350, 5285.778, 13.2102
4919, -20293, 5285.656, 13.2098
4920, -7788, 5285.534, 13.2095
4921, -4170, 5285.411, 13.2092
4922, -1171, 5285.289, 13.2089
4923, -3481, 5285.167, 13.2086
4924, 19, 5285.045, 13.2083
4925, 3364, 5284.922, 13.2080
4926, 5089, 5284.800, 13.2077
4927, 5387, 5284.678, 13.2074
4928, 3921, 5284.555, 13.2071
4929, -974, 5284.433, 13.2068
4930, -7283, 5284.311, 13.2065
4931, -6038, 5284.189, 13.2062
4932, -5900, 5284.066, 13.2059
4933, -6472, 5283.944, 13.2056
4934, -9491, 5283.822, 13.2053
4935, -12173, 5283.700, 13.2050
4936, -6290, 5283.577, 13.2047
4937, -6358, 5283.455, 13.2043
4938, -15054, 5283.333, 13.2040
4939, -25260, 5283.211, 13.2037
4940, -29247, 5283.088, 13.2034
4941, -20143, 5282.966, 13.2031
4942, -3806, 5282.844, 13.2028
4943, 2893, 5282.721, 13.2025
4944, 2522, 5282.599, 13.2022
4945, 6551, 5282.477, 13.2019
4946, 7516, 5282.355, 13.2016
4947, 9073, 5282.232, 13.2013
4948, 7898, 5282.110, 13.2010
4949, 4534, 5281.988, 13.2007
4950, -3801, 5281.866, 13.2004
4951, -5015, 5281.743, 13.2001
4952, -676, 5281.621, 13.1998
4953, 8550, 5281.499, 13.1995
4954, 5067, 5281.377, 13.1992
4955, 2685, 5281.254, 13.1988
4956, -6392, 5281.132, 13.1985
4957, -15423, 5281.010, 13.1982
4958, -8347, 5280.887, 13.1979
4959, -3978, 5280.765, 13.1976
4960, 740, 5280.643, 13.1973
4961, 2188, 5280.521, 13.1970
4962, 3982, 5280.398, 13.1967
4963, 3669, 5280.276, 13.1964
4964, 2141, 5280.154, 13.1961
4965, -6802, 5280.032, 13.1958
4966, -12878, 5279.909, 13.1955
4967, -6129, 5279.787, 13.1952
4968, -7905, 5279.665, 13.1949
4969, -13332, 5279.543, 13.1946
4970, -5763, 5279.420, 13.1943
4971, 5383, 5279.298, 13.1940
4972, 7401, 5279.176, 13.1937
4973, -2620, 5279.053, 13.1933
4974, -8582, 5278.931, 13.1930
4975, -5512, 5278.809, 13.1927
4976, -12064, 5278.687, 13.1924
4977, -16864, 5278.564, 13.1921
4978, -14538, 5278.442, 13.1918
4979, -22806, 5278.320, 13.1915
4980, -21969, 5278.198, 13.1912
4981, -19664, 5278.075, 13.1909
4982, -18673, 5277.953, 13.1906
4983, -12452, 5277.831, 13.1903
4984, -6787, 5277.709, 13.1900
4985, -88, 5277.586, 13.1897
4986, 763, 5277.464, 13.1894
4987, 4795, 5277.342, 13.1891
4988, -174, 5277.219, 13.1888
4989, -9863, 5277.097, 13.1885
4990, -8604, 5276.975, 13.1882
4991, -6535, 5276.853, 13.1878
4992, -10018, 5276.730, 13.1875
4993, -10089, 5276.608, 13.1872
4994, -4125, 5276.486, 13.1869
4995, -11965, 5276.364, 13.1866
4996, -14098, 5276.241, 13.1863
4997, -8890, 5276.119, 13.1860
4998, -7348, 5275.997, 13.1857
4999, -4255, 5275.875, 13.1854
5000, -64, 5275.752, 13.1851
5001, 12243, 5275.630, 13.1848
5002, 17911, 5275.508, 13.1845
5003, 12581, 5275.386, 13.1842
5004, 11176, 5275.263, 13.1839
5005, 9408, 5275.141, 13.1836
5006, 4799, 5275.019, 13.1833
5007, 847, 5274.896, 13.1830
5008, 2036, 5274.774, 13.1827
5009, -1235, 5274.652, 13.1823
5010, -3273, 5274.530, 13.1820
5011, 1621, 5274.407, 13.1817
5012, 6249, 5274.285, 13.1814
5013, 11134, 5274.163, 13.1811
5014, 9595, 5274.041, 13.1808
5015, 3829, 5273.918, 13.1805
5016, 1358, 5273.796, 13.1802
5017, 1204, 5273.674, 13.1799
5018, 253, 5273.552, 13.1796
5019, 2047, 5273.429, 13.1793
5020, 6248, 5273.307, 13.1790
5021, 1711, 5273.185, 13.1787
5022, -3612, 5273.062, 13.1784
5023, -218, 5272.940, 13.1781
5024, 3776, 5272.818, 13.1778
5025, 5000, 5272.696, 13.1775
5026, 10028, 5272.573, 13.1772
5027, 8771, 5272.451, 13.1768
5028, -2606, 5272.329, 13.1765
5029, -354, 5272.207, 13.1762
5030, 11940, 5272.084, 13.1759
5031, 10700, 5271.962, 13.1756
5032, -4983, 5271.840, 13.1753
5033, -18727, 5271.718, 13.1750
5034, -21995, 5271.595, 13.1747
5035, -21165, 5271.473, 13.1744
5036, -20061, 5271.351, 13.1741
5037, -20486, 5271.228, 13.1738
5038, -16772, 5271.106, 13.1735
5039, -14347, 5270.984, 13.1732
5040, -14424, 5270.862, 13.1729
5041, -7287, 5270.739, 13.1726
5042, 7231, 5270.617, 13.1723
5043, 12527, 5270.495, 13.1720
5044, -2804, 5270.373, 13.1717
5045, -15013, 5270.250, 13.1713
5046, -14844, 5270.128, 13.1710
5047, -9738, 5270.006, 13.1707
5048, -8321, 5269.884, 13.1704
5049, -5216, 5269.761, 13.1701
5050, 159, 5269.639, 13.1698
5051, 6754, 5269.517, 13.1695
5052, 11862, 5269.394, 13.1692
5053, 6549, 5269.272, 13.1689
5054, 1038, 5269.150, 13.1686
5055, 4726, 5269.028, 13.1683
5056, 5854, 5268.905, 13.1680
5057, 8641, 5268.783, 13.1677
5058, 3124, 5268.661, 13.1674
5059, -7660, 5268.539, 13.1671
5060, -9806, 5268.416, 13.1668
5061, -12317, 5268.294, 13.1665
5062, -6965, 5268.172, 13.1662
5063, -1014, 5268.050, 13.1658
5064, -2781, 5267.927, 13.1655
5065, -3932, 5267.805, 13.1652
5066, -1234, 5267.683, 13.1649
5067, -5973, 5267.560, 13.1646
5068, -17153, 5267.438, 13.1643
5069, -21154, 5267.316, 13.1640
5070, -14384, 5267.194, 13.1637
5071, -8959, 5267.071, 13.1634
5072, -5505, 5266.949, 13.1631
5073, -7763, 5266.827, 13.1628
5074, -11815, 5266.705, 13.1625
5075, -9380, 5266.582, 13.1622
5076, -10481, 5266.460, 13.1619
5077, -7559, 5266.338, 13.1616
5078, 237, 5266.216, 13.1613
5079, 6304, 5266.093, 13.1610
5080, 5900, 5265.971, 13.1607
5081, 3876, 5265.849, 13.1603
5082, -1441, 5265.726, 13.1600
5083, -10132, 5265.604, 13.1597
5084, -16006, 5265.482, 13.1594
5085, -12990, 5265.360, 13.1591
5086, -7358, 5265.237, 13.1588
5087, -16647, 5265.115, 13.1585
5088, -31067, 5264.993, 13.1582
5089, -26566, 5264.871, 13.1579
5090, -20730, 5264.748, 13.1576
5091, -23872, 5264.626, 13.1573
5092, -20079, 5264.504, 13.1570
5093, -14313, 5264.382, 13.1567
5094, -12960, 5264.259, 13.1564
5095, -22179, 5264.137, 13.1561
5096, -23436, 5264.015, 13.1558
5097, -8370, 5263.893, 13.1555
5098, -100, 5263.770, 13.1552
5099, 8733, 5263.648, 13.1548
5100, 4487, 5263.526, 13.1545
5101, -4832, 5263.403, 13.1542
5102, -12592, 5263.281, 13.1539
5103, -20306, 5263.159, 13.1536
5104, -21144, 5263.037, 13.1533
5105, -13364, 5262.914, 13.1530
5106, -5751, 5262.792, 13.1527
5107, -1016, 5262.670, 13.1524
5108, 6005, 5262.548, 13.1521
5109, 10379, 5262.425, 13.1518
5110, 4778, 5262.303, 13.1515
5111, -2794, 5262.181, 13.1512
5112, -12688, 5262.059, 13.1509
5113, -9954, 5261.936, 13.1506
5114, -3590, 5261.814, 13.1503
5115, 925, 5261.692, 13.1500
5116, 3128, 5261.569, 13.1497
5117, 5665, 5261.447, 13.1493
5118, 9862, 5261.325, 13.1490
5119, 7726, 5261.203, 13.1487
5120, -4215, 5261.080, 13.1484
5121, -13731, 5260.958, 13.1481
5122, -14114, 5260.836, 13.1478
5123, -16808, 5260.714, 13.1475
5124, -13961, 5260.591, 13.1472
5125, -11671, 5260.469, 13.1469
5126, -7369, 5260.347, 13.1466
5127, 4235, 5260.225, 13.1463
5128, 3613, 5260.102, 13.1460
5129, -900, 5259.980, 13.1457
5130, 1738, 5259.858, 13.1454
5131, -422, 5259.735, 13.1451
5132, -7167, 5259.613, 13.1448
5133, -10479, 5259.491, 13.1445
5134, 2834, 5259.369, 13.1441
5135, 4846, 5259.246, 13.1438
5136, -237, 5259.124, 13.1435
5137, -2022, 5259.002, 13.1432
5138, -4619, 5258.880, 13.1429
5139, -4465, 5258.757, 13.1426
5140, 4211, 5258.635, 13.1423
5141, 10028, 5258.513, 13.1420
5142, 15053, 5258.391, 13.1417
5143, 19787, 5258.268, 13.1414
5144, 16350, 5258.146, 13.1411
5145, 12325, 5258.024, 13.1408
5146, 6610, 5257.901, 13.1405
5147, 6649, 5257.779, 13.1402
5148, 1719, 5257.657, 13.1399
5149, -6750, 5257.535, 13.1396
5150, -10495, 5257.412, 13.1393
5151, -9079, 5257.290, 13.1390
5152, -8074, 5257.168, 13.1386
5153, -15098, 5257.046, 13.1383
5154, -10847, 5256.923, 13.1380
5155, 1991, 5256.801, 13.1377
5156, 8200, 5256.679, 13.1374
5157, 6925, 5256.557, 13.1371
5158, 4452, 5256.434, 13.1368
5159, 860, 5256.312, 13.1365
5160, -4427, 5256.190, 13.1362
5161, -9284, 5256.067, 13.1359
5162, -10792, 5255.945, 13.1356
5163, -6450, 5255.823, 13.1353
5164, 733, 5255.701, 13.1350
5165, 2322, 5255.578, 13.1347
5166, 4828, 5255.456, 13.1344
5167, 2670, 5255.334, 13.1341
5168, -7494, 5255.212, 13.1338
5169, -2623, 5255.089, 13.1335
5170, -19, 5254.967, 13.1331
5171, -725, 5254.845, 13.1328
5172, 5830, 5254.723, 13.1325
5173, 5504, 5254.600, 13.1322
5174, -3858, 5254.478, 13.1319
5175, -6882, 5254.356, 13.1316
5176, -2165, 5254.233, 13.1313
5177, 720, 5254.111, 13.1310
5178, 191, 5253.989, 13.1307
5179, 2912, 5253.867, 13.1304
5180, -781, 5253.744, 13.1301
5181, -12493, 5253.622, 13.1298
5182, -22317, 5253.500, 13.1295
5183, -22932, 5253.378, 13.1292
5184, -19569, 5253.255, 13.1289
5185, -5291, 5253.133, 13.1286
5186, 7444, 5253.011, 13.1283
5187, 9984, 5252.889, 13.1280
5188, 16704, 5252.766, 13.1276
5189, 19988, 5252.644, 13.1273
5190, 21753, 5252.522, 13.1270
5191, 18191, 5252.400, 13.1267
5192, 6569, 5252.277, 13.1264
5193, 7930, 5252.155, 13.1261
5194, 14234, 5252.033, 13.1258
5195, 4776, 5251.910, 13.1255
5196, -4352, 5251.788, 13.1252
5197, -2447, 5251.666, 13.1249
5198, -4344, 5251.544, 13.1246
5199, -13259, 5251.421, 13.1243
5200, -10192, 5251.299, 13.1240
5201, -2914, 5251.177, 13.1237
5202, 531, 5251.055, 13.1234
5203, 3963, 5250.932, 13.1231
5204, 9905, 5250.810, 13.1228
5205, 20221, 5250.688, 13.1225
5206, 24640, 5250.566, 13.1221
5207, 12782, 5250.443, 13.1218
5208, 2997, 5250.321, 13.1215
5209, 1252, 5250.199, 13.1212
5210, 3850, 5250.076, 13.1209
5211, 7238, 5249.954, 13.1206
5212, 1339, 5249.832, 13.1203
5213, -8025, 5249.710, 13.1200
5214, -10012, 5249.587, 13.1197
5215, -14978, 5249.465, 13.1194
5216, -17234, 5249.343, 13.1191
5217, -16449, 5249.221, 13.1188
5218, -15114, 5249.098, 13.1185
5219, -15543, 5248.976, 13.1182
5220, -15655, 5248.854, 13.1179
5221, -18114, 5248.732, 13.1176
5222, -17406, 5248.609, 13.1173
5223, -14766, 5248.487, 13.1170
5224, -7633, 5248.365, 13.1166
5225, 6331, 5248.242, 13.1163
5226, 7857, 5248.120, 13.1160
5227, 434, 5247.998, 13.1157
5228, -9141, 5247.876, 13.1154
5229, -11501, 5247.753, 13.1151
5230, -9368, 5247.631, 13.1148
5231, -4348, 5247.509, 13.1145
5232, -8038, 5247.387, 13.1142
5233, -19226, 5247.264, 13.1139
5234, -30758, 5247.142, 13.1136
5235, -33847, 5247.020, 13.1133
5236, -21623, 5246.898, 13.1130
5237, -3322, 5246.775, 13.1127
5238, 5001, 5246.653, 13.1124
5239, 1504, 5246.531, 13.1121
5240, -4910, 5246.408, 13.1118
5241, -10806, 5246.286, 13.1115
5242, -16471, 5246.164, 13.1111
5243, -19746, 5246.042, 13.1108
5244, -7700, 5245.919, 13.1105
5245, 401, 5245.797, 13.1102
5246, -430, 5245.675, 13.1099
5247, 875, 5245.553, 13.1096
5248, -2038, 5245.430, 13.1093
5249, -9191, 5245.308, 13.1090
5250, -12103, 5245.186, 13.1087
5251, -2584, 5245.064, 13.1084
5252, 6141, 5244.941, 13.1081
5253, 6126, 5244.819, 13.1078
5254, 3000, 5244.697, 13.1075
5255, 3344, 5244.574, 13.1072
5256, -1643, 5244.452, 13.1069
5257, -6986, 5244.330, 13.1066
5258, -9499, 5244.208, 13.1063
5259, -13310, 5244.085, 13.1060
5260, -13676, 5243.963, 13.1056
5261, -17400, 5243.841, 13.1053
5262, -15778, 5243.719, 13.1050
5263, -12174, 5243.596, 13.1047
5264, -13014, 5243.474, 13.1044
5265, -12225, 5243.352, 13.1041
5266, -20670, 5243.230, 13.1038
5267, -28928, 5243.107, 13.1035
5268, -29690, 5242.985, 13.1032
5269, -20042, 5242.863, 13.1029
5270, -9052, 5242.741, 13.1026
5271, 1237, 5242.618, 13.1023
5272, 6086, 5242.496, 13.1020
5273, -4392, 5242.374, 13.1017
5274, -14144, 5242.251, 13.1014
5275, -22319, 5242.129, 13.1011
5276, -28200, 5242.007, 13.1008
5277, -19716, 5241.885, 13.1005
5278, -3080, 5241.762, 13.1001
5279, 3718, 5241.640, 13.0998
5280, 8610, 5241.518, 13.0995
5281, 13910, 5241.396, 13.0992
5282, 9607, 5241.273, 13.0989
5283, -209, 5241.151, 13.0986
5284, -3965, 5241.029, 13.0983
5285, -14638, 5240.907, 13.0980
5286, -18672, 5240.784, 13.0977
5287, -15867, 5240.662, 13.0974
5288, -10048, 5240.540, 13.0971
5289, -5971, 5240.417, 13.0968
5290, -3087, 5240.295, 13.0965
5291, -7802, 5240.173, 13.0962
5292, -13907, 5240.051, 13.0959
5293, -19343, 5239.928, 13.0956
5294, -21866, 5239.806, 13.0953
5295, -20427, 5239.684, 13.0950
5296, -15537, 5239.562, 13.0946
5297, -15871, 5239.439, 13.0943
5298, -16727, 5239.317, 13.0940
5299, -24603, 5239.195, 13.0937
5300, -27247, 5239.073, 13.0934
5301, -19665, 5238.950, 13.0931
5302, -14569, 5238.828, 13.0928
5303, -6623, 5238.706, 13.0925
5304, -9905, 5238.583, 13.0922
5305, -19175, 5238.461, 13.0919
5306, -17140, 5238.339, 13.0916
5307, -7713, 5238.217, 13.0913
5308, 1498, 5238.094, 13.0910
5309, 1361, 5237.972, 13.0907
5310, 150, 5237.850, 13.0904
5311, 3736, 5237.728, 13.0901
5312, 10073, 5237.605, 13.0898
5313, 3616, 5237.483, 13.0895
5314, -10841, 5237.361, 13.0891
5315, -15799, 5237.239, 13.0888
5316, -14286, 5237.116, 13.0885
5317, -5092, 5236.994, 13.0882
5318, 2467, 5236.872, 13.0879
5319, 12654, 5236.749, 13.0876
5320, 18737, 5236.627, 13.0873
5321, 9316, 5236.505, 13.0870
5322, -8465, 5236.383, 13.0867
5323, -17125, 5236.260, 13.0864
5324, -11256, 5236.138, 13.0861
5325, -6632, 5236.016, 13.0858
5326, -4300, 5235.894, 13.0855
5327, -7966, 5235.771, 13.0852
5328, -15114, 5235.649, 13.0849
5329, -13919, 5235.527, 13.0846
5330, -4755, 5235.405, 13.0843
5331, 2521, 5235.282, 13.0840
5332, 4985, 5235.160, 13.0836
5333, 72, 5235.038, 13.0833
5334, 4040, 5234.915, 13.0830
5335, 5206, 5234.793, 13.0827
5336, -3728, 5234.671, 13.0824
5337, -1399, 5234.549, 13.0821
5338, -461, 5234.426, 13.0818
5339, -4318, 5234.304, 13.0815
5340, -13875, 5234.182, 13.0812
5341, -26460, 5234.060, 13.0809
5342, -26145, 5233.937, 13.0806
5343, -16129, 5233.815, 13.0803
5344, -13740, 5233.693, 13.0800
5345, -14742, 5233.571, 13.0797
5346, -12920, 5233.448, 13.0794
5347, -2853, 5233.326, 13.0791
5348, 2463, 5233.204, 13.0788
5349, 4770, 5233.081, 13.0785
5350, 1575, 5232.959, 13.0781
5351, -5173, 5232.837, 13.0778
5352, -10703, 5232.715, 13.0775
5353, -15444, 5232.592, 13.0772
5354, -13643, 5232.470, 13.0769
5355, -13199, 5232.348, 13.0766
5356, -7225, 5232.226, 13.0763
5357, 1740, 5232.103, 13.0760
5358, 4654, 5231.981, 13.0757
5359, -5817, 5231.859, 13.0754
5360, -13012, 5231.737, 13.0751
5361, -11206, 5231.614, 13.0748
5362, -14011, 5231.492, 13.0745
5363, -17774, 5231.370, 13.0742
5364, -16517, 5231.248, 13.0739
5365, -22249, 5231.125, 13.0736
5366, -26642, 5231.003, 13.0733
5367, -21451, 5230.881, 13.0730
5368, -19438, 5230.758, 13.0726
5369, -11223, 5230.636, 13.0723
5370, -5533, 5230.514, 13.0720
5371, -5812, 5230.392, 13.0717
5372, -9810, 5230.269, 13.0714
5373, -8913, 5230.147, 13.0711
5374, -13151, 5230.025, 13.0708
5375, -22794, 5229.903, 13.0705
5376, -26342, 5229.780, 13.0702
5377, -18413, 5229.658, 13.0699
5378, -10250, 5229.536, 13.0696
5379, -8984, 5229.414, 13.0693
5380, -10909, 5229.291, 13.0690
5381, -7861, 5229.169, 13.0687
5382, 9076, 5229.047, 13.0684
5383, 11703, 5228.924, 13.0681
5384, 4491, 5228.802, 13.0678
5385, -1556, 5228.680, 13.0675
5386, -6358, 5228.558, 13.0671
5387, -1078, 5228.435, 13.0668
5388, 3989, 5228.313, 13.0665
5389, 7679, 5228.191, 13.0662
5390, 4703, 5228.069, 13.0659
5391, 1346, 5227.946, 13.0656
5392, 6418, 5227.824, 13.0653
5393, 4953, 5227.702, 13.0650
5394, -3066, 5227.580, 13.0647
5395, -6600, 5227.457, 13.0644
5396, -1396, 5227.335, 13.0641
5397, 2723, 5227.213, 13.0638
5398, 487, 5227.090, 13.0635
5399, -4497, 5226.968, 13.0632
5400, -4925, 5226.846, 13.0629
5401, -5416, 5226.724, 13.0626
5402, -9081, 5226.601, 13.0623
5403, -7540, 5226.479, 13.0620
5404, -1488, 5226.357, 13.0616
5405, -3071, 5226.235, 13.0613
5406, -7904, 5226.112, 13.0610
5407, -5580, 5225.990, 13.0607
5408, 5446, 5225.868, 13.0604
5409, 2833, 5225.746, 13.0601
5410, -10513, 5225.623, 13.0598
5411, -22046, 5225.501, 13.0595
5412, -27123, 5225.379, 13.0592
5413, -25004, 5225.256, 13.0589
5414, -6240, 5225.134, 13.0586
5415, 6591, 5225.012, 13.0583
5416, 6726, 5224.890, 13.0580
5417, 10320, 5224.767, 13.0577
5418, 4505, 5224.645, 13.0574
5419, -1691, 5224.523, 13.0571
5420, -7817, 5224.401, 13.0568
5421, -17472, 5224.278, 13.0565
5422, -19607, 5224.156, 13.0561
5423, -15250, 5224.034, 13.0558
5424, -14190, 5223.912, 13.0555
5425, -11340, 5223.789, 13.0552
5426, -1408, 5223.667, 13.0549
5427, -982, 5223.545, 13.0546
5428, -2445, 5223.422, 13.0543
5429, -3686, 5223.300, 13.0540
5430, -6791, 5223.178, 13.0537
5431, -4845, 5223.056, 13.0534
5432, -6522, 5222.933, 13.0531
5433, -7482, 5222.811, 13.0528
5434, -4887, 5222.689, 13.0525
5435, -3315, 5222.567, 13.0522
5436, 6776, 5222.444, 13.0519
5437, 16521, 5222.322, 13.0516
5438, 13049, 5222.200, 13.0513
5439, 1059, 5222.078, 13.0510
5440, -6843, 5221.955, 13.0506
5441, -9137, 5221.833, 13.0503
5442, -3327, 5221.711, 13.0500
5443, 5152, 5221.588, 13.0497
5444, 5763, 5221.466, 13.0494
5445, -1625, 5221.344, 13.0491
5446, 2207, 5221.222, 13.0488
5447, 9591, 5221.099, 13.0485
5448, 12647, 5220.977, 13.0482
5449, 4573, 5220.855, 13.0479
5450, -1501, 5220.733, 13.0476
5451, -811, 5220.610, 13.0473
5452, 684, 5220.488, 13.0470
5453, 4713, 5220.366, 13.0467
5454, 2680, 5220.244, 13.0464
5455, -5684, 5220.121, 13.0461
5456, -11441, 5219.999, 13.0458
5457, -7617, 5219.877, 13.0455
5458, -4954, 5219.755, 13.0451
5459, -8813, 5219.632, 13.0448
5460, -19862, 5219.510, 13.0445
5461, -25988, 5219.388, 13.0442
5462, -24879, 5219.265, 13.0439
5463, -11928, 5219.143, 13.0436
5464, 5529, 5219.021, 13.0433
5465, 6390, 5218.899, 13.0430
5466, 2174, 5218.776, 13.0427
5467, -3672, 5218.654, 13.0424
5468, -10727, 5218.532, 13.0421
5469, -5534, 5218.410, 13.0418
5470, -4758, 5218.287, 13.0415
5471, -3961, 5218.165, 13.0412
5472, -785, 5218.043, 13.0409
5473, 4623, 5217.921, 13.0406
5474, 4630, 5217.798, 13.0403
5475, 2305, 5217.676, 13.0400
5476, -2469, 5217.554, 13.0396
5477, -4445, 5217.431, 13.0393
5478, -131, 5217.309, 13.0390
5479, -5018, 5217.187, 13.0387
5480, -5893, 5217.065, 13.0384
5481, 8572, 5216.942, 13.0381
5482, 13980, 5216.820, 13.0378
5483, 8620, 5216.698, 13.0375
5484, 3548, 5216.576, 13.0372
5485, 1096, 5216.453, 13.0369
5486, 8249, 5216.331, 13.0366
5487, 18692, 5216.209, 13.0363
5488, 20410, 5216.087, 13.0360
5489, 14087, 5215.964, 13.0357
5490, 7570, 5215.842, 13.0354
5491, 8288, 5215.720, 13.0351
5492, 4030, 5215.597, 13.0348
5493, -357, 5215.475, 13.0345
5494, -5514, 5215.353, 13.0341
5495, -16687, 5215.231, 13.0338
5496, -12429, 5215.108, 13.0335
5497, 372, 5214.986, 13.0332
5498, 3721, 5214.864, 13.0329
5499, 7241, 5214.742, 13.0326
5500, 12630, 5214.619, 13.0323
5501, 12947, 5214.497, 13.0320
5502, 11261, 5214.375, 13.0317
5503, 1013, 5214.253, 13.0314
5504, -2796, 5214.130, 13.0311
5505, 2017, 5214.008, 13.0308
5506, 6545, 5213.886, 13.0305
5507, 7933, 5213.763, 13.0302
5508, 13528, 5213.641, 13.0299
5509, 3386, 5213.519, 13.0296
5510, -14081, 5213.397, 13.0293
5511, -14332, 5213.274, 13.0290
5512, -19339, 5213.152, 13.0286
5513, -15813, 5213.030, 13.0283
5514, -2601, 5212.908, 13.0280
5515, 3019, 5212.785, 13.0277
5516, 6634, 5212.663, 13.0274
5517, 7171, 5212.541, 13.0271
5518, 8384, 5212.419, 13.0268
5519, 5433, 5212.296, 13.0265
5520, -4041, 5212.174, 13.0262
5521, -6070, 5212.052, 13.0259
5522, -6647, 5211.929, 13.0256
5523, -10879, 5211.807, 13.0253
5524, -12392, 5211.685, 13.0250
5525, -8628, 5211.563, 13.0247
5526, -5803, 5211.440, 13.0244
5527, -8415, 5211.318, 13.0241
5528, -7798, 5211.196, 13.0238
5529, -6309, 5211.074, 13.0235
5530, -2866, 5210.951, 13.0231
5531, 3348, 5210.829, 13.0228
5532, 2130, 5210.707, 13.0225
5533, 3200, 5210.585, 13.0222
5534, 3164, 5210.462, 13.0219
5535, -3718, 5210.340, 13.0216
5536, -8943, 5210.218, 13.0213
5537, -12855, 5210.095, 13.0210
5538, -11838, 5209.973, 13.0207
5539, -3782, 5209.851, 13.0204
5540, -4717, 5209.729, 13.0201
5541, -919, 5209.606, 13.0198
5542, 5013, 5209.484, 13.0195
5543, -2508, 5209.362, 13.0192
5544, -11913, 5209.240, 13.0189
5545, -13374, 5209.117, 13.0186
5546, -8348, 5208.995, 13.0183
5547, -5804, 5208.873, 13.0180
5548, -2844, 5208.751, 13.0176
5549, 680, 5208.628, 13.0173
5550, -929, 5208.506, 13.0170
5551, -8318, 5208.384, 13.0167
5552, -7450, 5208.262, 13.0164
5553, -736, 5208.139, 13.0161
5554, -5004, 5208.017, 13.0158
5555, -16178, 5207.895, 13.0155
5556, -15473, 5207.772, 13.0152
5557, -11667, 5207.650, 13.0149
5558, -13466, 5207.528, 13.0146
5559, -10955, 5207.406, 13.0143
5560, 282, 5207.283, 13.0140
5561, 9340, 5207.161, 13.0137
5562, 3096, 5207.039, 13.0134
5563, -1987, 5206.917, 13.0131
5564, -6629, 5206.794, 13.0128
5565, -10896, 5206.672, 13.0125
5566, -17365, 5206.550, 13.0121
5567, -21957, 5206.428, 13.0118
5568, -16414, 5206.305, 13.0115
5569, -4629, 5206.183, 13.0112
5570, -4154, 5206.061, 13.0109
5571, -13669, 5205.938, 13.0106
5572, -25263, 5205.816, 13.0103
5573, -31059, 5205.694, 13.0100
5574, -25044, 5205.572, 13.0097
5575, -18171, 5205.449, 13.0094
5576, -13317, 5205.327, 13.0091
5577, -14966, 5205.205, 13.0088
5578, -20827, 5205.083, 13.0085
5579, -16257, 5204.960, 13.0082
5580, -16805, 5204.838, 13.0079
5581, -16207, 5204.716, 13.0076
5582, -20772, 5204.594, 13.0073
5583, -19720, 5204.471, 13.0070
5584, -6323, 5204.349, 13.0066
5585, -2058, 5204.227, 13.0063
5586, -457, 5204.104, 13.0060
5587, 7547, 5203.982, 13.0057
5588, 6965, 5203.860, 13.0054
5589, 2685, 5203.738, 13.0051
5590, 780, 5203.615, 13.0048
5591, -7248, 5203.493, 13.0045
5592, -10743, 5203.371, 13.0042
5593, -14857, 5203.249, 13.0039
5594, -20735, 5203.126, 13.0036
5595, -14055, 5203.004, 13.0033
5596, -10896, 5202.882, 13.0030
5597, -12697, 5202.760, 13.0027
5598, -16604, 5202.637, 13.0024
5599, -15091, 5202.515, 13.0021
5600, -14798, 5202.393, 13.0018
5601, -15896, 5202.270, 13.0015
5602, -15101, 5202.148, 13.0011
5603, -5946, 5202.026, 13.0008
5604, -364, 5201.904, 13.0005
5605, 3006, 5201.781, 13.0002
5606, 5411, 5201.659, 12.9999
5607, 8900, 5201.537, 12.9996
5608, 9631, 5201.415, 12.9993
5609, 9938, 5201.292, 12.9990
5610, 14171, 5201.170, 12.9987
5611, 11618, 5201.048, 12.9984
5612, 6796, 5200.926, 12.9981
5613, 510, 5200.803, 12.9978
5614, 724, 5200.681, 12.9975
5615, -2627, 5200.559, 12.9972
5616, -3667, 5200.436, 12.9969
5617, 5618, 5200.314, 12.9966
5618, 9338, 5200.192, 12.9963
5619, 9669, 5200.070, 12.9960
5620, 11712, 5199.947, 12.9956
5621, 10850, 5199.825, 12.9953
5622, 10749, 5199.703, 12.9950
5623, 8580, 5199.581, 12.9947
5624, 716, 5199.458, 12.9944
5625, -2661, 5199.336, 12.9941
5626, 1714, 5199.214, 12.9938
5627, -1894, 5199.092, 12.9935
5628, -4734, 5198.969, 12.9932
5629, -4431, 5198.847, 12.9929
5630, -13700, 5198.725, 12.9926
5631, -16631, 5198.602, 12.9923
5632, -12100, 5198.480, 12.9920
5633, -4863, 5198.358, 12.9917
5634, 2971, 5198.236, 12.9914
5635, 203, 5198.113, 12.9911
5636, -8943, 5197.991, 12.9908
5637, -14960, 5197.869, 12.9905
5638, -17240, 5197.747, 12.9901
5639, -9832, 5197.624, 12.9898
5640, 2723, 5197.502, 12.9895
5641, 4184, 5197.380, 12.9892
5642, 3068, 5197.258, 12.9889
5643, 522, 5197.135, 12.9886
5644, -169, 5197.013, 12.9883
5645, -1060, 5196.891, 12.9880
5646, 2104, 5196.769, 12.9877
5647, -3156, 5196.646, 12.9874
5648, -19795, 5196.524, 12.9871
5649, -26739, 5196.402, 12.9868
5650, -25930, 5196.279, 12.9865
5651, -20553, 5196.157, 12.9862
5652, -18830, 5196.035, 12.9859
5653, -17668, 5195.913, 12.9856
5654, -15240, 5195.790, 12.9853
5655, -23523, 5195.668, 12.9850
5656, -35348, 5195.546, 12.9846
5657, -32233, 5195.424, 12.9843
5658, -25849, 5195.301, 12.9840
5659, -23752, 5195.179, 12.9837
5660, -15519, 5195.057, 12.9834
5661, -8930, 5194.935, 12.9831
5662, -7672, 5194.812, 12.9828
5663, 4796, 5194.690, 12.9825
5664, 10216, 5194.568, 12.9822
5665, -845, 5194.445, 12.9819
5666, -2482, 5194.323, 12.9816
5667, 4681, 5194.201, 12.9813
5668, 6795, 5194.079, 12.9810
5669, 2842, 5193.956, 12.9807
5670, 2418, 5193.834, 12.9804
5671, -253, 5193.712, 12.9801
5672, -251, 5193.590, 12.9798
5673, 8420, 5193.467, 12.9795
5674, 2813, 5193.345, 12.9791
5675, -6612, 5193.223, 12.9788
5676, -4950, 5193.101, 12.9785
5677, -5526, 5192.978, 12.9782
5678, -6430, 5192.856, 12.9779
5679, 2165, 5192.734, 12.9776
5680, 13419, 5192.611, 12.9773
5681, 16364, 5192.489, 12.9770
5682, 23145, 5192.367, 12.9767
5683, 19067, 5192.245, 12.9764
5684, 3971, 5192.122, 12.9761
5685, -3745, 5192.000, 12.9758
5686, 3282, 5191.878, 12.9755
5687, 6253, 5191.756, 12.9752
5688, 3822, 5191.633, 12.9749
5689, -59, 5191.511, 12.9746
5690, -3143, 5191.389, 12.9743
5691, -5878, 5191.267, 12.9739
5692, -1888, 5191.144, 12.9736
5693, 5409, 5191.022, 12.9733
5694, 10063, 5190.900, 12.9730
5695, 10163, 5190.777, 12.9727
5696, 12238, 5190.655, 12.9724
5697, 6986, 5190.533, 12.9721
5698, 3311, 5190.411, 12.9718
5699, 4905, 5190.288, 12.9715
5700, 1764, 5190.166, 12.9712
5701, 3914, 5190.044, 12.9709
5702, 2915, 5189.922, 12.9706
5703, -4650, 5189.799, 12.9703
5704, -12239, 5189.677, 12.9700
5705, -13586, 5189.555, 12.9697
5706, -12739, 5189.433, 12.9694
5707, -18056, 5189.310, 12.9691
5708, -18090, 5189.188, 12.9688
5709, -14374, 5189.066, 12.9684
5710, -17994, 5188.943, 12.9681
5711, -12837, 5188.821, 12.9678
5712, -10321, 5188.699, 12.9675
5713, -6418, 5188.577, 12.9672
5714, 2550, 5188.454, 12.9669
5715, -3544, 5188.332, 12.9666
5716, -9589, 5188.210, 12.9663
5717, -6865, 5188.088, 12.9660
5718, -5121, 5187.965, 12.9657
5719, -11629, 5187.843, 12.9654
5720, -22730, 5187.721, 12.9651
5721, -28313, 5187.599, 12.9648
5722, -20482, 5187.476, 12.9645
5723, -7740, 5187.354, 12.9642
5724, -3706, 5187.232, 12.9639
5725, -11661, 5187.110, 12.9636
5726, -7142, 5186.987, 12.9633
5727, -1057, 5186.865, 12.9629
5728, -2768, 5186.743, 12.9626
5729, -5364, 5186.620, 12.9623
5730, 2783, 5186.498, 12.9620
5731, 7362, 5186.376, 12.9617
5732, -163, 5186.254, 12.9614
5733, -716, 5186.131, 12.9611
5734, 3393, 5186.009, 12.9608
5735, 3564, 5185.887, 12.9605
5736, -1421, 5185.765, 12.9602
5737, -5298, 5185.642, 12.9599
5738, -2064, 5185.520, 12.9596
5739, -3043, 5185.398, 12.9593
5740, -5850, 5185.276, 12.9590
5741, -6565, 5185.153, 12.9587
5742, -10790, 5185.031, 12.9584
5743, -8200, 5184.909, 12.9581
5744, -3626, 5184.786, 12.9578
5745, -459, 5184.664, 12.9574
5746, 4885, 5184.542, 12.9571
5747, 3306, 5184.420, 12.9568
5748, -3775, 5184.297, 12.9565
5749, -4527, 5184.175, 12.9562
5750, 2375, 5184.053, 12.9559
5751, 6823, 5183.931, 12.9556
5752, -4076, 5183.808, 12.9553
5753, -13501, 5183.686, 12.9550
5754, -18553, 5183.564, 12.9547
5755, -26958, 5183.442, 12.9544
5756, -35302, 5183.319, 12.9541
5757, -27390, 5183.197, 12.9538
5758, -21662, 5183.075, 12.9535
5759, -25655, 5182.952, 12.9532
5760, -26076, 5182.830, 12.9529
5761, -21472, 5182.708, 12.9526
5762, -17695, 5182.586, 12.9523
5763, -11257, 5182.463, 12.9519
5764, -6366, 5182.341, 12.9516
5765, -8459, 5182.219, 12.9513
5766, -12840, 5182.097, 12.9510
5767, -23939, 5181.974, 12.9507
5768, -27570, 5181.852, 12.9504
5769, -22371, 5181.730, 12.9501
5770, -21921, 5181.608, 12.9498
5771, -20188, 5181.485, 12.9495
5772, -20055, 5181.363, 12.9492
5773, -17754, 5181.241, 12.9489
5774, -15592, 5181.118, 12.9486
5775, -14679, 5180.996, 12.9483
5776, -8864, 5180.874, 12.9480
5777, -1645, 5180.752, 12.9477
5778, -474, 5180.629, 12.9474
5779, -5476, 5180.507, 12.9471
5780, -11115, 5180.385, 12.9468
5781, -6362, 5180.263, 12.9464
5782, -7686, 5180.140, 12.9461
5783, -21325, 5180.018, 12.9458
5784, -19585, 5179.896, 12.9455
5785, -7701, 5179.774, 12.9452
5786, -4852, 5179.651, 12.9449
5787, -8257, 5179.529, 12.9446
5788, -11053, 5179.407, 12.9443
5789, -13820, 5179.284, 12.9440
5790, -17252, 5179.162, 12.9437
5791, -21032, 5179.040, 12.9434
5792, -31019, 5178.918, 12.9431
5793, -26451, 5178.795, 12.9428
5794, -16124, 5178.673, 12.9425
5795, -2785, 5178.551, 12.9422
5796, 5613, 5178.429, 12.9419
5797, 2093, 5178.306, 12.9416
5798, 1973, 5178.184, 12.9413
5799, 8167, 5178.062, 12.9409
5800, 8769, 5177.940, 12.9406
5801, 14868, 5177.817, 12.9403
5802, 15246, 5177.695, 12.9400
5803, 2755, 5177.573, 12.9397
5804, -2496, 5177.450, 12.9394
5805, -6197, 5177.328, 12.9391
5806, -991, 5177.206, 12.9388
5807, 2829, 5177.084, 12.9385
5808, 5840, 5176.961, 12.9382
5809, 8156, 5176.839, 12.9379
5810, 2102, 5176.717, 12.9376
5811, 255, 5176.595, 12.9373
5812, 133, 5176.472, 12.9370
5813, 500, 5176.350, 12.9367
5814, 6633, 5176.228, 12.9364
5815, 6815, 5176.106, 12.9361
5816, 3270, 5175.983, 12.9358
5817, -6686, 5175.861, 12.9354
5818, -13656, 5175.739, 12.9351
5819, -11265, 5175.617, 12.9348
5820, -4619, 5175.494, 12.9345
5821, 4126, 5175.372, 12.9342
5822, 11526, 5175.250, 12.9339
5823, 15831, 5175.127, 12.9336
5824, 14755, 5175.005, 12.9333
5825, 5900, 5174.883, 12.9330
5826, -5527, 5174.761, 12.9327
5827, -11750, 5174.638, 12.9324
5828, -14657, 5174.516, 12.9321
5829, -19717, 5174.394, 12.9318
5830, -17162, 5174.272, 12.9315
5831, -10796, 5174.149, 12.9312
5832, -10494, 5174.027, 12.9309
5833, -18295, 5173.905, 12.9306
5834, -15431, 5173.783, 12.9303
5835, -3231, 5173.660, 12.9299
5836, 3234, 5173.538, 12.9296
5837, 1808, 5173.416, 12.9293
5838, -3711, 5173.293, 12.9290
5839, -7032, 5173.171, 12.9287
5840, -8698, 5173.049, 12.9284
5841, -8464, 5172.927, 12.9281
5842, -7345, 5172.804, 12.9278
5843, -7354, 5172.682, 12.9275
5844, -6611, 5172.560, 12.9272
5845, -3323, 5172.438, 12.9269
5846, 4622, 5172.315, 12.9266
5847, 6551, 5172.193, 12.9263
5848, 1043, 5172.071, 12.9260
5849, 1834, 5171.949, 12.9257
5850, 8920, 5171.826, 12.9254
5851, 13991, 5171.704, 12.9251
5852, 12506, 5171.582, 12.9248
5853, 1086, 5171.459, 12.9244
5854, -1787, 5171.337, 12.9241
5855, 7598, 5171.215, 12.9238
5856, 2443, 5171.093, 12.9235
5857, -2765, 5170.970, 12.9232
5858, -2366, 5170.848, 12.9229
5859, -8485, 5170.726, 12.9226
5860, -16381, 5170.604, 12.9223
5861, -15800, 5170.481, 12.9220
5862, -14223, 5170.359, 12.9217
5863, -12955, 5170.237, 12.9214
5864, -12739, 5170.115, 12.9211
5865, -6361, 5169.992, 12.9208
5866, 3105, 5169.870, 12.9205
5867, 4713, 5169.748, 12.9202
5868, 4301, 5169.625, 12.9199
5869, 3746, 5169.503, 12.9196
5870, -2422, 5169.381, 12.9193
5871, -8370, 5169.259, 12.9189
5872, -12440, 5169.136, 12.9186
5873, -5027, 5169.014, 12.9183
5874, -4862, 5168.892, 12.9180
5875, -10468, 5168.770, 12.9177
5876, -9620, 5168.647, 12.9174
5877, -2541, 5168.525, 12.9171
5878, 423, 5168.403, 12.9168
5879, -12323, 5168.281, 12.9165
5880, -9968, 5168.158, 12.9162
5881, 1205, 5168.036, 12.9159
5882, 3542, 5167.914, 12.9156
5883, 3216, 5167.791, 12.9153
5884, -1517, 5167.669, 12.9150
5885, -9961, 5167.547, 12.9147
5886, -17407, 5167.425, 12.9144
5887, -20433, 5167.302, 12.9141
5888, -15287, 5167.180, 12.9138
5889, -15593, 5167.058, 12.9134
5890, -23585, 5166.936, 12.9131
5891, -24591, 5166.813, 12.9128
5892, -16749, 5166.691, 12.9125
5893, -8237, 5166.569, 12.9122
5894, -14761, 5166.447, 12.9119
5895, -17143, 5166.324, 12.9116
5896, -17766, 5166.202, 12.9113
5897, -20495, 5166.080, 12.9110
5898, -15548, 5165.957, 12.9107
5899, -9601, 5165.835, 12.9104
5900, -6043, 5165.713, 12.9101
5901, 348, 5165.591, 12.9098
5902, -4353, 5165.468, 12.9095
5903, -20754, 5165.346, 12.9092
5904, -32982, 5165.224, 12.9089
5905, -34154, 5165.102, 12.9086
5906, -28594, 5164.979, 12.9083
5907, -26063, 5164.857, 12.9079
5908, -19081, 5164.735, 12.9076
5909, -16306, 5164.613, 12.9073
5910, -26853, 5164.490, 12.9070
5911, -27618, 5164.368, 12.9067
5912, -18796, 5164.246, 12.9064
5913, -19925, 5164.124, 12.9061
5914, -28737, 5164.001, 12.9058
5915, -27106, 5163.879, 12.9055
5916, -19558, 5163.757, 12.9052
5917, -14190, 5163.634, 12.9049
5918, -3954, 5163.512, 12.9046
5919, 1420, 5163.390, 12.9043
5920, 1211, 5163.268, 12.9040
5921, -4724, 5163.145, 12.9037
5922, -6958, 5163.023, 12.9034
5923, -5368, 5162.901, 12.9031
5924, -7344, 5162.779, 12.9028
5925, -5160, 5162.656, 12.9024
5926, 1356, 5162.534, 12.9021
5927, 14343, 5162.412, 12.9018
5928, 11392, 5162.290, 12.9015
5929, 446, 5162.167, 12.9012
5930, -5625, 5162.045, 12.9009
5931, -7989, 5161.923, 12.9006
5932, -8169, 5161.800, 12.9003
5933, -10005, 5161.678, 12.9000
5934, -7244, 5161.556, 12.8997
5935, -3077, 5161.434, 12.8994
5936, -9138, 5161.311, 12.8991
5937, -12654, 5161.189, 12.8988
5938, -5425, 5161.067, 12.8985
5939, -6874, 5160.945, 12.8982
5940, -13304, 5160.822, 12.8979
5941, -16681, 5160.700, 12.8976
5942, -20527, 5160.578, 12.8973
5943, -23426, 5160.456, 12.8969
5944, -22870, 5160.333, 12.8966
5945, -19605, 5160.211, 12.8963
5946, -19188, 5160.089, 12.8960
5947, -19394, 5159.966, 12.8957
5948, -15250, 5159.844, 12.8954
5949, -7452, 5159.722, 12.8951
5950, -890, 5159.600, 12.8948
5951, 2597, 5159.477, 12.8945
5952, -1328, 5159.355, 12.8942
5953, -8653, 5159.233, 12.8939
5954, -16816, 5159.111, 12.8936
5955, -22974, 5158.988, 12.8933
5956, -17776, 5158.866, 12.8930
5957, -7062, 5158.744, 12.8927
5958, 1604, 5158.622, 12.8924
5959, -2069, 5158.499, 12.8921
5960, -5330, 5158.377, 12.8918
5961, -2862, 5158.255, 12.8914
5962, 1500, 5158.132, 12.8911
5963, 8800, 5158.010, 12.8908
5964, 5847, 5157.888, 12.8905
5965, -5172, 5157.766, 12.8902
5966, -14004, 5157.643, 12.8899
5967, -17717, 5157.521, 12.8896
5968, -16183, 5157.399, 12.8893
5969, -18975, 5157.277, 12.8890
5970, -18203, 5157.154, 12.8887
5971, -8765, 5157.032, 12.8884
5972, -3935, 5156.910, 12.8881
5973, -7770, 5156.788, 12.8878
5974, -4233, 5156.665, 12.8875
5975, 4381, 5156.543, 12.8872
5976, 11218, 5156.421, 12.8869
5977, 5924, 5156.298, 12.8866
5978, -5167, 5156.176, 12.8863
5979, -2637, 5156.054, 12.8859
5980, 2118, 5155.932, 12.8856
5981, -2050, 5155.809, 12.8853
5982, -4635, 5155.687, 12.8850
5983, -13137, 5155.565, 12.8847
5984, -12661, 5155.443, 12.8844
5985, -13543, 5155.320, 12.8841
5986, -18592, 5155.198, 12.8838
5987, -16107, 5155.076, 12.8835
5988, -5756, 5154.954, 12.8832
5989, 384, 5154.831, 12.8829
5990, 649, 5154.709, 12.8826
5991, 1773, 5154.587, 12.8823
5992, -6747, 5154.464, 12.8820
5993, -11739, 5154.342, 12.8817
5994, -10650, 5154.220, 12.8814
5995, -12696, 5154.098, 12.8811
5996, -15433, 5153.975, 12.8808
5997, -12926, 5153.853, 12.8804
5998, -8172, 5153.731, 12.8801
5999, -6123, 5153.609, 12.8798
6000, -7540, 5153.486, 12.8795
6001, -4622, 5153.364, 12.8792
6002, 1473, 5153.242, 12.8789
6003, -5152, 5153.120, 12.8786
6004, -17646, 5152.997, 12.8783
6005, -21326, 5152.875, 12.8780
6006, -19966, 5152.753, 12.8777
6007, -16923, 5152.631, 12.8774
6008, -21922, 5152.508, 12.8771
6009, -30316, 5152.386, 12.8768
6010, -30348, 5152.264, 12.8765
6011, -25742, 5152.141, 12.8762
6012, -21956, 5152.019, 12.8759
6013, -12105, 5151.897, 12.8756
6014, 4636, 5151.775, 12.8753
6015, 10346, 5151.652, 12.8749
6016, 3650, 5151.530, 12.8746
6017, -1618, 5151.408, 12.8743
6018, 3474, 5151.286, 12.8740
6019, -745, 5151.163, 12.8737
6020, -8086, 5151.041, 12.8734
6021, -7122, 5150.919, 12.8731
6022, -10856, 5150.797, 12.8728
6023, -1179, 5150.674, 12.8725
6024, 10480, 5150.552, 12.8722
6025, 5601, 5150.430, 12.8719
6026, -914, 5150.307, 12.8716
6027, 5982, 5150.185, 12.8713
6028, 12630, 5150.063, 12.8710
6029, 15131, 5149.941, 12.8707
6030, 9064, 5149.818, 12.8704
6031, 5975, 5149.696, 12.8701
6032, 15229, 5149.574, 12.8698
6033, 17833, 5149.452, 12.8694
6034, 6754, 5149.329, 12.8691
6035, -5750, 5149.207, 12.8688
6036, -10840, 5149.085, 12.8685
6037, -10833, 5148.963, 12.8682
6038, -13715, 5148.840, 12.8679
6039, -20544, 5148.718, 12.8676
6040, -23418, 5148.596, 12.8673
6041, -16765, 5148.473, 12.8670
6042, -8948, 5148.351, 12.8667
6043, -1271, 5148.229, 12.8664
6044, 6728, 5148.107, 12.8661
6045, 12008, 5147.984, 12.8658
6046, 12966, 5147.862, 12.8655
6047, 10348, 5147.740, 12.8652
6048, 10735, 5147.618, 12.8649
6049, 7980, 5147.495, 12.8646
6050, -818, 5147.373, 12.8643
6051, -6273, 5147.251, 12.8639
6052, -9967, 5147.129, 12.8636
6053, -13141, 5147.006, 12.8633
6054, -12298, 5146.884, 12.8630
6055, -8205, 5146.762, 12.8627
6056, -4558, 5146.639, 12.8624
6057, 5598, 5146.517, 12.8621
6058, 6901, 5146.395, 12.8618
6059, 4414, 5146.273, 12.8615
6060, -981, 5146.150, 12.8612
6061, -4298, 5146.028, 12.8609
6062, -11579, 5145.906, 12.8606
6063, -19661, 5145.784, 12.8603
6064, -12331, 5145.661, 12.8600
6065, 5269, 5145.539, 12.8597
6066, 17058, 5145.417, 12.8594
6067, 23100, 5145.295, 12.8591
6068, 31689, 5145.172, 12.8588
6069, 25860, 5145.050, 12.8584
6070, 17520, 5144.928, 12.8581
6071, 8228, 5144.805, 12.8578
6072, -88, 5144.683, 12.8575
6073, -656, 5144.561, 12.8572
6074, -6173, 5144.439, 12.8569
6075, -5780, 5144.316, 12.8566
6076, 660, 5144.194, 12.8563
6077, 3465, 5144.072, 12.8560
6078, 6826, 5143.950, 12.8557
6079, 9153, 5143.827, 12.8554
6080, 10341, 5143.705, 12.8551
6081, 12873, 5143.583, 12.8548
6082, 14456, 5143.461, 12.8545
6083, 3949, 5143.338, 12.8542
6084, -8147, 5143.216, 12.8539
6085, -10948, 5143.094, 12.8536
6086, -4442, 5142.971, 12.8533
6087, 7122, 5142.849, 12.8529
6088, 13116, 5142.727, 12.8526
6089, 9802, 5142.605, 12.8523
6090, 7542, 5142.482, 12.8520
6091, 1194, 5142.360, 12.8517
6092, 547, 5142.238, 12.8514
6093, 2547, 5142.116, 12.8511
6094, -1157, 5141.993, 12.8508
6095, -12949, 5141.871, 12.8505
6096, -12725, 5141.749, 12.8502
6097, -8756, 5141.627, 12.8499
6098, -9368, 5141.504, 12.8496
6099, -12118, 5141.382, 12.8493
6100, -15974, 5141.260, 12.8490
6101, -15386, 5141.138, 12.8487
6102, -13658, 5141.015, 12.8484
6103, -12461, 5140.893, 12.8481
6104, -10614, 5140.771, 12.8478
6105, -6281, 5140.648, 12.8474
6106, -5907, 5140.526, 12.8471
6107, -8957, 5140.404, 12.8468
6108, -2715, 5140.282, 12.8465
6109, 1639, 5140.159, 12.8462
6110, 5544, 5140.037, 12.8459
6111, 9249, 5139.915, 12.8456
6112, 5625, 5139.793, 12.8453
6113, 3503, 5139.670, 12.8450
6114, 5436, 5139.548, 12.8447
6115, 2191, 5139.426, 12.8444
6116, 7345, 5139.304, 12.8441
6117, 6794, 5139.181, 12.8438
6118, 4362, 5139.059, 12.8435
6119, -1004, 5138.937, 12.8432
6120, -6790, 5138.814, 12.8429
6121, -3833, 5138.692, 12.8426
6122, -2971, 5138.570, 12.8423
6123, -2390, 5138.448, 12.8419
6124, -3642, 5138.325, 12.8416
6125, -18159, 5138.203, 12.8413
6126, -25066, 5138.081, 12.8410
6127, -19579, 5137.959, 12.8407
6128, -12358, 5137.836, 12.8404
6129, -8110, 5137.714, 12.8401
6130, -1539, 5137.592, 12.8398
6131, 5427, 5137.470, 12.8395
6132, 6450, 5137.347, 12.8392
6133, 2938, 5137.225, 12.8389
6134, -1134, 5137.103, 12.8386
6135, -3378, 5136.980, 12.8383
6136, -8593, 5136.858, 12.8380
6137, -10981, 5136.736, 12.8377
6138, -8004, 5136.614, 12.8374
6139, -1924, 5136.491, 12.8371
6140, 5718, 5136.369, 12.8368
6141, 2333, 5136.247, 12.8364
6142, -8525, 5136.125, 12.8361
6143, -10004, 5136.002, 12.8358
6144, -1635, 5135.880, 12.8355
6145, 7958, 5135.758, 12.8352
6146, 8433, 5135.636, 12.8349
6147, 2845, 5135.513, 12.8346
6148, 5102, 5135.391, 12.8343
6149, 7641, 5135.269, 12.8340
6150, 7622, 5135.146, 12.8337
6151, 6529, 5135.024, 12.8334
6152, 8075, 5134.902, 12.8331
6153, 8188, 5134.780, 12.8328
6154, 966, 5134.657, 12.8325
6155, -2631, 5134.535, 12.8322
6156, 585, 5134.413, 12.8319
6157, 66, 5134.291, 12.8316
6158, -11733, 5134.168, 12.8313
6159, -19609, 5134.046, 12.8309
6160, -17078, 5133.924, 12.8306
6161, -15810, 5133.802, 12.8303
6162, -10405, 5133.679, 12.8300
6163, 5617, 5133.557, 12.8297
6164, 11381, 5133.435, 12.8294
6165, 7095, 5133.312, 12.8291
6166, 2023, 5133.190, 12.8288
6167, -1228, 5133.068, 12.8285
6168, -398, 5132.946, 12.8282
6169, 5380, 5132.823, 12.8279
6170, 6806, 5132.701, 12.8276
6171, -2202, 5132.579, 12.8273
6172, -9986, 5132.457, 12.8270
6173, -10598, 5132.334, 12.8267
6174, -5638, 5132.212, 12.8264
6175, 3657, 5132.090, 12.8261
6176, 15207, 5131.968, 12.8258
6177, 17957, 5131.845, 12.8254
6178, 11427, 5131.723, 12.8251
6179, 8003, 5131.601, 12.8248
6180, 10848, 5131.478, 12.8245
6181, 24353, 5131.356, 12.8242
6182, 26965, 5131.234, 12.8239
6183, 12742, 5131.112, 12.8236
6184, 1219, 5130.989, 12.8233
6185, 680, 5130.867, 12.8230
6186, 3091, 5130.745, 12.8227
6187, 4911, 5130.623, 12.8224
6188, 5325, 5130.500, 12.8221
6189, -4165, 5130.378, 12.8218
6190, -5367, 5130.256, 12.8215
6191, -1407, 5130.134, 12.8212
6192, -4615, 5130.011, 12.8209
6193, -3157, 5129.889, 12.8206
6194, -205, 5129.767, 12.8203
6195, -5999, 5129.645, 12.8199
6196, -15035, 5129.522, 12.8196
6197, -11560, 5129.400, 12.8193
6198, -6613, 5129.278, 12.8190
6199, -5916, 5129.155, 12.8187
6200, -8400, 5129.033, 12.8184
6201, -16684, 5128.911, 12.8181
6202, -22217, 5128.789, 12.8178
6203, -19437, 5128.666, 12.8175
6204, -17057, 5128.544, 12.8172
6205, -10474, 5128.422, 12.8169
6206, 1806, 5128.300, 12.8166
6207, 5171, 5128.177, 12.8163
6208, 2946, 5128.055, 12.8160
6209, -1118, 5127.933, 12.8157
6210, -6920, 5127.811, 12.8154
6211, -13249, 5127.688, 12.8151
6212, -15266, 5127.566, 12.8148
6213, -10527, 5127.444, 12.8144
6214, -6063, 5127.321, 12.8141
6215, -12654, 5127.199, 12.8138
6216, -24137, 5127.077, 12.8135
6217, -28808, 5126.955, 12.8132
6218, -20183, 5126.832, 12.8129
6219, -8951, 5126.710, 12.8126
6220, -7771, 5126.588, 12.8123
6221, -4938, 5126.466, 12.8120
6222, -3606, 5126.343, 12.8117
6223, 4258, 5126.221, 12.8114
6224, 11782, 5126.099, 12.8111
6225, 8840, 5125.977, 12.8108
6226, 3949, 5125.854, 12.8105
6227, 3141, 5125.732, 12.8102
6228, 8499, 5125.610, 12.8099
6229, 18682, 5125.487, 12.8096
6230, 19048, 5125.365, 12.8093
6231, 8042, 5125.243, 12.8089
6232, 6579, 5125.121, 12.8086
6233, 12834, 5124.998, 12.8083
6234, 11072, 5124.876, 12.8080
6235, 1412, 5124.754, 12.8077
6236, -5096, 5124.632, 12.8074
6237, -20928, 5124.509, 12.8071
6238, -23794, 5124.387, 12.8068
6239, -13601, 5124.265, 12.8065
6240, -5753, 5124.143, 12.8062
6241, -427, 5124.020, 12.8059
6242, -3075, 5123.898, 12.8056
6243, -4069, 5123.776, 12.8053
6244, 5373, 5123.653, 12.8050
6245, 14458, 5123.531, 12.8047
6246, 23024, 5123.409, 12.8044
6247, 22710, 5123.287, 12.8041
6248, 12397, 5123.164, 12.8037
6249, -3888, 5123.042, 12.8034
6250, -10223, 5122.920, 12.8031
6251, -2235, 5122.798, 12.8028
6252, 2089, 5122.675, 12.8025
6253, 9956, 5122.553, 12.8022
6254, 9150, 5122.431, 12.8019
6255, -5051, 5122.309, 12.8016
6256, -17175, 5122.186, 12.8013
6257, -19638, 5122.064, 12.8010
6258, -16938, 5121.942, 12.8007
6259, -10212, 5121.819, 12.8004
6260, -7300, 5121.697, 12.8001
6261, -8674, 5121.575, 12.7998
6262, -3217, 5121.453, 12.7995
6263, -230, 5121.330, 12.7992
6264, -3030, 5121.208, 12.7989
6265, 4272, 5121.086, 12.7986
6266, 9407, 5120.964, 12.7982
6267, 3658, 5120.841, 12.7979
6268, 1028, 5120.719, 12.7976
6269, -3086, 5120.597, 12.7973
6270, -2888, 5120.475, 12.7970
6271, 1286, 5120.352, 12.7967
6272, -5338, 5120.230, 12.7964
6273, -18322, 5120.108, 12.7961
6274, -22635, 5119.986, 12.7958
6275, -21351, 5119.863, 12.7955
6276, -14494, 5119.741, 12.7952
6277, -5910, 5119.619, 12.7949
6278, -4928, 5119.496, 12.7946
6279, -9195, 5119.374, 12.7943
6280, -7573, 5119.252, 12.7940
6281, -7498, 5119.130, 12.7937
6282, -9955, 5119.007, 12.7934
6283, -11270, 5118.885, 12.7931
6284, -14362, 5118.763, 12.7927
6285, -14519, 5118.641, 12.7924
6286, -6242, 5118.518, 12.7921
6287, 4434, 5118.396, 12.7918
6288, 7236, 5118.274, 12.7915
6289, 6910, 5118.152, 12.7912
6290, 4375, 5118.029, 12.7909
6291, 7083, 5117.907, 12.7906
6292, 7074, 5117.785, 12.7903
6293, 3807, 5117.662, 12.7900
6294, -73, 5117.540, 12.7897
6295, -5288, 5117.418, 12.7894
6296, -14708, 5117.296, 12.7891
6297, -18649, 5117.173, 12.7888
6298, -16230, 5117.051, 12.7885
6299, -16959, 5116.929, 12.7882
6300, -17805, 5116.807, 12.7879
6301, -21206, 5116.684, 12.7876
6302, -17782, 5116.562, 12.7872
6303, -9447, 5116.440, 12.7869
6304, -1154, 5116.318, 12.7866
6305, -3250, 5116.195, 12.7863
6306, -1706, 5116.073, 12.7860
6307, -6280, 5115.951, 12.7857
6308, -15505, 5115.828, 12.7854
6309, -13239, 5115.706, 12.7851
6310, -7749, 5115.584, 12.7848
6311, -6579, 5115.462, 12.7845
6312, -6488, 5115.339, 12.7842
6313, -3704, 5115.217, 12.7839
6314, -8783, 5115.095, 12.7836
6315, -9475, 5114.973, 12.7833
6316, -4493, 5114.850, 12.7830
6317, -2439, 5114.728, 12.7827
6318, -10898, 5114.606, 12.7824
6319, -14580, 5114.484, 12.7821
6320, -9888, 5114.361, 12.7817
6321, -4563, 5114.239, 12.7814
6322, -5175, 5114.117, 12.7811
6323, -2985, 5113.994, 12.7808
6324, -3571, 5113.872, 12.7805
6325, -5626, 5113.750, 12.7802
6326, -8622, 5113.628, 12.7799
6327, -6588, 5113.505, 12.7796
6328, -5720, 5113.383, 12.7793
6329, -4502, 5113.261, 12.7790
6330, -10435, 5113.139, 12.7787
6331, -14975, 5113.016, 12.7784
6332, -10585, 5112.894, 12.7781
6333, -5275, 5112.772, 12.7778
6334, -1331, 5112.650, 12.7775
6335, -9616, 5112.527, 12.7772
6336, -13987, 5112.405, 12.7769
6337, -9819, 5112.283, 12.7766
6338, -4838, 5112.160, 12.7762
6339, -8480, 5112.038, 12.7759
6340, -10174, 5111.916, 12.7756
6341, -14462, 5111.794, 12.7753
6342, -17503, 5111.671, 12.7750
6343, -19660, 5111.549, 12.7747
6344, -20923, 5111.427, 12.7744
6345, -13266, 5111.305, 12.7741
6346, -1108, 5111.182, 12.7738
6347, -1882, 5111.060, 12.7735
6348, -15608, 5110.938, 12.7732
6349, -16642, 5110.816, 12.7729
6350, -11941, 5110.693, 12.7726
6351, -11985, 5110.571, 12.7723
6352, -5351, 5110.449, 12.7720
6353, -5825, 5110.326, 12.7717
6354, -5925, 5110.204, 12.7714
6355, 2931, 5110.082, 12.7711
6356, 4019, 5109.960, 12.7707
6357, 205, 5109.837, 12.7704
6358, -5650, 5109.715, 12.7701
6359, -5469, 5109.593, 12.7698
6360, -2801, 5109.471, 12.7695
6361, -4885, 5109.348, 12.7692
6362, -7277, 5109.226, 12.7689
6363, -8829, 5109.104, 12.7686
6364, -2137, 5108.982, 12.7683
6365, 3929, 5108.859, 12.7680
6366, 1989, 5108.737, 12.7677
6367, 1017, 5108.615, 12.7674
6368, 5672, 5108.493, 12.7671
6369, 5618, 5108.370, 12.7668
6370, 3180, 5108.248, 12.7665
6371, -9325, 5108.126, 12.7662
6372, -17183, 5108.003, 12.7659
6373, -15942, 5107.881, 12.7656
6374, -15740, 5107.759, 12.7652
6375, -12619, 5107.637, 12.7649
6376, -8145, 5107.514, 12.7646
6377, -3448, 5107.392, 12.7643
6378, -5436, 5107.270, 12.7640
6379, -5773, 5107.148, 12.7637
6380, 466, 5107.025, 12.7634
6381, -1131, 5106.903, 12.7631
6382, -2865, 5106.781, 12.7628
6383, -7629, 5106.659, 12.7625
6384, -10473, 5106.536, 12.7622
6385, -9601, 5106.414, 12.7619
6386, -12043, 5106.292, 12.7616
6387, -11441, 5106.169, 12.7613
6388, -9277, 5106.047, 12.7610
6389, -6520, 5105.925, 12.7607
6390, -3456, 5105.803, 12.7604
6391, 991, 5105.680, 12.7601
6392, 1823, 5105.558, 12.7597
6393, -2017, 5105.436, 12.7594
6394, -377, 5105.314, 12.7591
6395, -357, 5105.191, 12.7588
6396, -818, 5105.069, 12.7585
6397, 1368, 5104.947, 12.7582
6398, -4289, 5104.825, 12.7579
6399, -7331, 5104.702, 12.7576
6400, -12319, 5104.580, 12.7573
6401, -24512, 5104.458, 12.7570
6402, -29479, 5104.335, 12.7567
6403, -31435, 5104.213, 12.7564
6404, -31965, 5104.091, 12.7561
6405, -23682, 5103.969, 12.7558
6406, -19323, 5103.846, 12.7555
6407, -19753, 5103.724, 12.7552
6408, -20846, 5103.602, 12.7549
6409, -24706, 5103.480, 12.7546
6410, -24455, 5103.357, 12.7542
6411, -19993, 5103.235, 12.7539
6412, -11598, 5103.113, 12.7536
6413, -11788, 5102.991, 12.7533
6414, -14032, 5102.868, 12.7530
6415, -17310, 5102.746, 12.7527
6416, -18620, 5102.624, 12.7524
6417, -16851, 5102.501, 12.7521
6418, -14855, 5102.379, 12.7518
6419, -9163, 5102.257, 12.7515
6420, -17134, 5102.135, 12.7512
6421, -22187, 5102.012, 12.7509
6422, -18702, 5101.890, 12.7506
6423, -15006, 5101.768, 12.7503
6424, -9587, 5101.646, 12.7500
6425, -8782, 5101.523, 12.7497
6426, -11152, 5101.401, 12.7494
6427, -10048, 5101.279, 12.7491
6428, -10154, 5101.157, 12.7487
6429, -10357, 5101.034, 12.7484
6430, -9295, 5100.912, 12.7481
6431, -13192, 5100.790, 12.7478
6432, -17791, 5100.667, 12.7475
6433, -14277, 5100.545, 12.7472
6434, -5320, 5100.423, 12.7469
6435, -7690, 5100.301, 12.7466
6436, -6626, 5100.178, 12.7463
6437, -720, 5100.056, 12.7460
6438, -3567, 5099.934, 12.7457
6439, -13569, 5099.812, 12.7454
6440, -20001, 5099.689, 12.7451
6441, -17282, 5099.567, 12.7448
6442, -11737, 5099.445, 12.7445
6443, -8482, 5099.323, 12.7442
6444, -6885, 5099.200, 12.7439
6445, -4879, 5099.078, 12.7436
6446, -564, 5098.956, 12.7432
6447, -1810, 5098.833, 12.7429
6448, -9119, 5098.711, 12.7426
6449, -15052, 5098.589, 12.7423
6450, -18721, 5098.467, 12.7420
6451, -17636, 5098.344, 12.7417
6452, -20344, 5098.222, 12.7414
6453, -17345, 5098.100, 12.7411
6454, -15378, 5097.978, 12.7408
6455, -18607, 5097.855, 12.7405
6456, -18042, 5097.733, 12.7402
6457, -8933, 5097.611, 12.7399
6458, 6381, 5097.489, 12.7396
6459, 15603, 5097.366, 12.7393
6460, 16265, 5097.244, 12.7390
6461, 20194, 5097.122, 12.7387
6462, 20685, 5097.000, 12.7384
6463, 18215, 5096.877, 12.7381
6464, 13941, 5096.755, 12.7377
6465, 8626, 5096.633, 12.7374
6466, 8601, 5096.510, 12.7371
6467, 11051, 5096.388, 12.7368
6468, 5495, 5096.266, 12.7365
6469, 934, 5096.144, 12.7362
6470, 5649, 5096.021, 12.7359
6471, 11667, 5095.899, 12.7356
6472, 11250, 5095.777, 12.7353
6473, 11018, 5095.655, 12.7350
6474, 12237, 5095.532, 12.7347
6475, 17564, 5095.410, 12.7344
6476, 18439, 5095.288, 12.7341
6477, 22304, 5095.166, 12.7338
6478, 21367, 5095.043, 12.7335
6479, 12080, 5094.921, 12.7332
6480, 3739, 5094.799, 12.7329
6481, 2433, 5094.676, 12.7326
6482, -2523, 5094.554, 12.7322
6483, -8732, 5094.432, 12.7319
6484, -15330, 5094.310, 12.7316
6485, -17060, 5094.187, 12.7313
6486, -12051, 5094.065, 12.7310
6487, -13099, 5093.943, 12.7307
6488, -12301, 5093.821, 12.7304
6489, -8349, 5093.698, 12.7301
6490, -8830, 5093.576, 12.7298
6491, -6462, 5093.454, 12.7295
6492, -7927, 5093.332, 12.7292
6493, -10299, 5093.209, 12.7289
6494, -5870, 5093.087, 12.7286
6495, -4383, 5092.965, 12.7283
6496, -15092, 5092.842, 12.7280
6497, -13548, 5092.720, 12.7277
6498, -8717, 5092.598, 12.7274
6499, -10199, 5092.476, 12.7271
6500, -9838, 5092.353, 12.7267
6501, -17695, 5092.231, 12.7264
6502, -20841, 5092.109, 12.7261
6503, -13358, 5091.987, 12.7258
6504, -8227, 5091.864, 12.7255
6505, -10716, 5091.742, 12.7252
6506, -11495, 5091.620, 12.7249
6507, -1101, 5091.498, 12.7246
6508, 5572, 5091.375, 12.7243
6509, 5491, 5091.253, 12.7240
6510, -1027, 5091.131, 12.7237
6511, -8650, 5091.008, 12.7234
6512, -18441, 5090.886, 12.7231
6513, -21733, 5090.764, 12.7228
6514, -17688, 5090.642, 12.7225
6515, -16582, 5090.519, 12.7222
6516, -20005, 5090.397, 12.7219
6517, -18941, 5090.275, 12.7216
6518, -7713, 5090.153, 12.7212
6519, -5420, 5090.030, 12.7209
6520, -13586, 5089.908, 12.7206
6521, -10422, 5089.786, 12.7203
6522, -5239, 5089.664, 12.7200
6523, -2946, 5089.541, 12.7197
6524, -9709, 5089.419, 12.7194
6525, -18179, 5089.297, 12.7191
6526, -14201, 5089.174, 12.7188
6527, -6037, 5089.052, 12.7185
6528, 17, 5088.930, 12.7182
6529, 5444, 5088.808, 12.7179
6530, 7807, 5088.685, 12.7176
6531, 12682, 5088.563, 12.7173
6532, 8091, 5088.441, 12.7170
6533, 5804, 5088.319, 12.7167
6534, 1960, 5088.196, 12.7164
6535, -4784, 5088.074, 12.7161
6536, -4852, 5087.952, 12.7157
6537, 4214, 5087.830, 12.7154
6538, -878, 5087.707, 12.7151
6539, -15147, 5087.585, 12.7148
6540, -12721, 5087.463, 12.7145
6541, -3936, 5087.340, 12.7142
6542, 1632, 5087.218, 12.7139
6543, -8617, 5087.096, 12.7136
6544, -15529, 5086.974, 12.7133
6545, -12838, 5086.851, 12.7130
6546, -7033, 5086.729, 12.7127
6547, -1054, 5086.607, 12.7124
6548, -6741, 5086.485, 12.7121
6549, -12381, 5086.362, 12.7118
6550, -11663, 5086.240, 12.7115
6551, -10256, 5086.118, 12.7112
6552, -1798, 5085.996, 12.7109
6553, 3557, 5085.873, 12.7106
6554, 3553, 5085.751, 12.7102
6555, 2244, 5085.629, 12.7099
6556, 906, 5085.507, 12.7096
6557, 3074, 5085.384, 12.7093
6558, 9164, 5085.262, 12.7090
6559, 8610, 5085.140, 12.7087
6560, 8670, 5085.017, 12.7084
6561, 10260, 5084.895, 12.7081
6562, 9120, 5084.773, 12.7078
6563, 3576, 5084.651, 12.7075
6564, -260, 5084.528, 12.7072
6565, -2282, 5084.406, 12.7069
6566, -10391, 5084.284, 12.7066
6567, -6272, 5084.162, 12.7063
6568, -853, 5084.039, 12.7060
6569, -475, 5083.917, 12.7057
6570, -2358, 5083.795, 12.7054
6571, -6317, 5083.673, 12.7051
6572, -7720, 5083.550, 12.7047
6573, -5673, 5083.428, 12.7044
6574, -13928, 5083.306, 12.7041
6575, -21809, 5083.183, 12.7038
6576, -12942, 5083.061, 12.7035
6577, 3728, 5082.939, 12.7032
6578, 9503, 5082.817, 12.7029
6579, 3763, 5082.694, 12.7026
6580, 225, 5082.572, 12.7023
6581, 1679, 5082.450, 12.7020
6582, 4410, 5082.328, 12.7017
6583, 1873, 5082.205, 12.7014
6584, -6882, 5082.083, 12.7011
6585, -11932, 5081.961, 12.7008
6586, -12878, 5081.839, 12.7005
6587, -16458, 5081.716, 12.7002
6588, -11600, 5081.594, 12.6999
6589, -13322, 5081.472, 12.6996
6590, -16776, 5081.349, 12.6992
6591, -13841, 5081.227, 12.6989
6592, -10684, 5081.105, 12.6986
6593, -16906, 5080.983, 12.6983
6594, -21329, 5080.860, 12.6980
6595, -16135, 5080.738, 12.6977
6596, -10097, 5080.616, 12.6974
6597, -11125, 5080.494, 12.6971
6598, -9784, 5080.371, 12.6968
6599, 76, 5080.249, 12.6965
6600, 2526, 5080.127, 12.6962
6601, 5060, 5080.005, 12.6959
6602, 6290, 5079.882, 12.6956
6603, 8292, 5079.760, 12.6953
6604, 11568, 5079.638, 12.6950
6605, 15692, 5079.515, 12.6947
6606, 16329, 5079.393, 12.6944
6607, 3412, 5079.271, 12.6941
6608, -4581, 5079.149, 12.6937
6609, -7357, 5079.026, 12.6934
6610, -15715, 5078.904, 12.6931
6611, -14551, 5078.782, 12.6928
6612, -4647, 5078.660, 12.6925
6613, -2116, 5078.537, 12.6922
6614, -1939, 5078.415, 12.6919
6615, -8891, 5078.293, 12.6916
6616, -11487, 5078.171, 12.6913
6617, -2276, 5078.048, 12.6910
6618, 3807, 5077.926, 12.6907
6619, -3482, 5077.804, 12.6904
6620, -13623, 5077.681, 12.6901
6621, -23036, 5077.559, 12.6898
6622, -19136, 5077.437, 12.6895
6623, -16796, 5077.315, 12.6892
6624, -20311, 5077.192, 12.6889
6625, -23529, 5077.070, 12.6886
6626, -23908, 5076.948, 12.6882
6627, -18504, 5076.826, 12.6879
6628, -10797, 5076.703, 12.6876
6629, -3998, 5076.581, 12.6873
6630, -4381, 5076.459, 12.6870
6631, -7184, 5076.337, 12.6867
6632, -19488, 5076.214, 12.6864
6633, -18461, 5076.092, 12.6861
6634, -16862, 5075.970, 12.6858
6635, -21427, 5075.847, 12.6855
6636, -12100, 5075.725, 12.6852
6637, -7079, 5075.603, 12.6849
6638, -9676, 5075.481, 12.6846
6639, -6355, 5075.358, 12.6843
6640, -9540, 5075.236, 12.6840
6641, -16881, 5075.114, 12.6837
6642, -23293, 5074.992, 12.6834
6643, -28682, 5074.869, 12.6831
6644, -24733, 5074.747, 12.6827
6645, -27827, 5074.625, 12.6824
6646, -26699, 5074.503, 12.6821
6647, -24068, 5074.380, 12.6818
6648, -20124, 5074.258, 12.6815
6649, -9287, 5074.136, 12.6812
6650, -1525, 5074.014, 12.6809
6651, 7008, 5073.891, 12.6806
6652, 6424, 5073.769, 12.6803
6653, -3363, 5073.647, 12.6800
6654, 576, 5073.524, 12.6797
6655, 10767, 5073.402, 12.6794
6656, 10405, 5073.280, 12.6791
6657, 8965, 5073.158, 12.6788
6658, 10470, 5073.035, 12.6785
6659, 471, 5072.913, 12.6782
6660, -7725, 5072.791, 12.6779
6661, -10652, 5072.669, 12.6776
6662, -10891, 5072.546, 12.6772
6663, -1522, 5072.424, 12.6769
6664, 6893, 5072.302, 12.6766
6665, 12718, 5072.180, 12.6763
6666, 14837, 5072.057, 12.6760
6667, 15397, 5071.935, 12.6757
6668, 15420, 5071.813, 12.6754
6669, 14245, 5071.690, 12.6751
6670, 11425, 5071.568, 12.6748
6671, 5039, 5071.446, 12.6745
6672, -3222, 5071.324, 12.6742
6673, 4157, 5071.201, 12.6739
6674, 10725, 5071.079, 12.6736
6675, 8545, 5070.957, 12.6733
6676, 2890, 5070.835, 12.6730
6677, -2243, 5070.712, 12.6727
6678, -7917, 5070.590, 12.6724
6679, -16220, 5070.468, 12.6721
6680, -25549, 5070.346, 12.6717
6681, -29687, 5070.223, 12.6714
6682, -28916, 5070.101, 12.6711
6683, -25058, 5069.979, 12.6708
6684, -29539, 5069.856, 12.6705
6685, -30116, 5069.734, 12.6702
6686, -11169, 5069.612, 12.6699
6687, -1568, 5069.490, 12.6696
6688, -3030, 5069.367, 12.6693
6689, -7985, 5069.245, 12.6690
6690, -12295, 5069.123, 12.6687
6691, -9108, 5069.001, 12.6684
6692, -8706, 5068.878, 12.6681
6693, -18432, 5068.756, 12.6678
6694, -19952, 5068.634, 12.6675
6695, -23624, 5068.512, 12.6672
6696, -15279, 5068.389, 12.6669
6697, -9982, 5068.267, 12.6666
6698, -19972, 5068.145, 12.6662
6699, -20317, 5068.022, 12.6659
6700, -19703, 5067.900, 12.6656
6701, -24870, 5067.778, 12.6653
6702, -21546, 5067.656, 12.6650
6703, -17172, 5067.533, 12.6647
6704, -13755, 5067.411, 12.6644
6705, -6549, 5067.289, 12.6641
6706, -4168, 5067.167, 12.6638
6707, -11871, 5067.044, 12.6635
6708, -14075, 5066.922, 12.6632
6709, -16351, 5066.800, 12.6629
6710, -16027, 5066.678, 12.6626
6711, -2050, 5066.555, 12.6623
6712, 7559, 5066.433, 12.6620
6713, 5366, 5066.311, 12.6617
6714, 1847, 5066.188, 12.6614
6715, -1758, 5066.066, 12.6611
6716, 3067, 5065.944, 12.6607
6717, 10755, 5065.822, 12.6604
6718, 9957, 5065.699, 12.6601
6719, 8852, 5065.577, 12.6598
6720, 1295, 5065.455, 12.6595
6721, -11632, 5065.333, 12.6592
6722, -14722, 5065.210, 12.6589
6723, -21407, 5065.088, 12.6586
6724, -22045, 5064.966, 12.6583
6725, -9529, 5064.844, 12.6580
6726, 8606, 5064.721, 12.6577
6727, 12367, 5064.599, 12.6574
6728, 7582, 5064.477, 12.6571
6729, 1832, 5064.355, 12.6568
6730, 442, 5064.232, 12.6565
6731, -510, 5064.110, 12.6562
6732, 199, 5063.988, 12.6559
6733, -1896, 5063.865, 12.6556
6734, -7777, 5063.743, 12.6552
6735, -12609, 5063.621, 12.6549
6736, -13848, 5063.499, 12.6546
6737, -9288, 5063.376, 12.6543
6738, -5183, 5063.254, 12.6540
6739, -1514, 5063.132, 12.6537
6740, -4849, 5063.010, 12.6534
6741, -7695, 5062.887, 12.6531
6742, -3835, 5062.765, 12.6528
6743, -3460, 5062.643, 12.6525
6744, -12327, 5062.521, 12.6522
6745, -6859, 5062.398, 12.6519
6746, 7550, 5062.276, 12.6516
6747, 14668, 5062.154, 12.6513
6748, 12106, 5062.031, 12.6510
6749, 7353, 5061.909, 12.6507
6750, 4944, 5061.787, 12.6504
6751, 3087, 5061.665, 12.6501
6752, -3473, 5061.542, 12.6497
6753, -8454, 5061.420, 12.6494
6754, -10977, 5061.298, 12.6491
6755, -10800, 5061.176, 12.6488
6756, -7295, 5061.053, 12.6485
6757, -2136, 5060.931, 12.6482
6758, 1733, 5060.809, 12.6479
6759, 5715, 5060.687, 12.6476
6760, 3591, 5060.564, 12.6473
6761, 4891, 5060.442, 12.6470
6762, 13683, 5060.320, 12.6467
6763, 10647, 5060.197, 12.6464
6764, 6866, 5060.075, 12.6461
6765, 6993, 5059.953, 12.6458
6766, 7271, 5059.831, 12.6455
6767, 8219, 5059.708, 12.6452
6768, 11565, 5059.586, 12.6449
6769, 7790, 5059.464, 12.6446
6770, 2034, 5059.342, 12.6442
6771, 3669, 5059.219, 12.6439
6772, 7043, 5059.097, 12.6436
6773, 6536, 5058.975, 12.6433
6774, 1928, 5058.853, 12.6430
6775, -998, 5058.730, 12.6427
6776, -5365, 5058.608, 12.6424
6777, -9649, 5058.486, 12.6421
6778, -7548, 5058.363, 12.6418
6779, -6586, 5058.241, 12.6415
6780, -8132, 5058.119, 12.6412
6781, -9012, 5057.997, 12.6409
6782, -528, 5057.874, 12.6406
6783, 4015, 5057.752, 12.6403
6784, -2597, 5057.630, 12.6400
6785, -11556, 5057.508, 12.6397
6786, -14586, 5057.385, 12.6394
6787, -16012, 5057.263, 12.6391
6788, -20358, 5057.141, 12.6387
6789, -18502, 5057.019, 12.6384
6790, -15473, 5056.896, 12.6381
6791, -11030, 5056.774, 12.6378
6792, -11810, 5056.652, 12.6375
6793, -20202, 5056.529, 12.6372
6794, -28894, 5056.407, 12.6369
6795, -28035, 5056.285, 12.6366
6796, -21160, 5056.163, 12.6363
6797, -18160, 5056.040, 12.6360
6798, -10651, 5055.918, 12.6357
6799, -6817, 5055.796, 12.6354
6800, -10261, 5055.674, 12.6351
6801, -21057, 5055.551, 12.6348
6802, -30947, 5055.429, 12.6345
6803, -30781, 5055.307, 12.6342
6804, -28630, 5055.185, 12.6339
6805, -22584, 5055.062, 12.6335
6806, -18179, 5054.940, 12.6332
6807, -17239, 5054.818, 12.6329
6808, -7375, 5054.695, 12.6326
6809, -6225, 5054.573, 12.6323
6810, -5464, 5054.451, 12.6320
6811, 50, 5054.329, 12.6317
6812, 8120, 5054.206, 12.6314
6813, 9190, 5054.084, 12.6311
6814, 6133, 5053.962, 12.6308
6815, 5164, 5053.840, 12.6305
6816, -2134, 5053.717, 12.6302
6817, -2380, 5053.595, 12.6299
6818, -6369, 5053.473, 12.6296
6819, -12358, 5053.351, 12.6293
6820, -2713, 5053.228, 12.6290
6821, 2815, 5053.106, 12.6287
6822, 520, 5052.984, 12.6284
6823, -4476, 5052.862, 12.6280
6824, -16025, 5052.739, 12.6277
6825, -16958, 5052.617, 12.6274
6826, -19382, 5052.495, 12.6271
6827, -29902, 5052.372, 12.6268
6828, -36939, 5052.250, 12.6265
6829, -36087, 5052.128, 12.6262
6830, -22088, 5052.006, 12.6259
6831, -3709, 5051.883, 12.6256
6832, 4744, 5051.761, 12.6253
6833, 3049, 5051.639, 12.6250
6834, -5241, 5051.517, 12.6247
6835, -7730, 5051.394, 12.6244
6836, -989, 5051.272, 12.6241
6837, 4817, 5051.150, 12.6238
6838, 4447, 5051.028, 12.6235
6839, -768, 5050.905, 12.6232
6840, -6948, 5050.783, 12.6229
6841, -3813, 5050.661, 12.6225
6842, 400, 5050.538, 12.6222
6843, 6427, 5050.416, 12.6219
6844, 20542, 5050.294, 12.6216
6845, 23588, 5050.172, 12.6213
6846, 19350, 5050.049, 12.6210
6847, 8063, 5049.927, 12.6207
6848, 153, 5049.805, 12.6204
6849, 8776, 5049.683, 12.6201
6850, 15370, 5049.560, 12.6198
6851, 10234, 5049.438, 12.6195
6852, 7276, 5049.316, 12.6192
6853, 5701, 5049.194, 12.6189
6854, 10223, 5049.071, 12.6186
6855, 9474, 5048.949, 12.6183
6856, 8221, 5048.827, 12.6180
6857, 9638, 5048.704, 12.6177
6858, 6497, 5048.582, 12.6174
6859, -9898, 5048.460, 12.6170
6860, -17566, 5048.338, 12.6167
6861, -19557, 5048.215, 12.6164
6862, -25825, 5048.093, 12.6161
6863, -21220, 5047.971, 12.6158
6864, -15343, 5047.849, 12.6155
6865, -11367, 5047.726, 12.6152
6866, -17846, 5047.604, 12.6149
6867, -20280, 5047.482, 12.6146
6868, -20500, 5047.360, 12.6143
6869, -23537, 5047.237, 12.6140
6870, -15982, 5047.115, 12.6137
6871, -8736, 5046.993, 12.6134
6872, -6213, 5046.870, 12.6131
6873, -8335, 5046.748, 12.6128
6874, -16114, 5046.626, 12.6125
6875, -22840, 5046.504, 12.6122
6876, -15417, 5046.381, 12.6119
6877, -11348, 5046.259, 12.6115
6878, -12957, 5046.137, 12.6112
6879, -12939, 5046.015, 12.6109
6880, -10564, 5045.892, 12.6106
6881, -12219, 5045.770, 12.6103
6882, -15082, 5045.648, 12.6100
6883, -14724, 5045.526, 12.6097
6884, -8599, 5045.403, 12.6094
6885, 6369, 5045.281, 12.6091
6886, 14064, 5045.159, 12.6088
6887, 13805, 5045.036, 12.6085
6888, 9910, 5044.914, 12.6082
6889, 9019, 5044.792, 12.6079
6890, 9543, 5044.670, 12.6076
6891, 8271, 5044.547, 12.6073
6892, 7561, 5044.425, 12.6070
6893, 4710, 5044.303, 12.6067
6894, 2391, 5044.181, 12.6064
6895, 5016, 5044.058, 12.6060
6896, 7133, 5043.936, 12.6057
6897, 2468, 5043.814, 12.6054
6898, -10434, 5043.692, 12.6051
6899, -25927, 5043.569, 12.6048
6900, -23874, 5043.447, 12.6045
6901, -18408, 5043.325, 12.6042
6902, -19659, 5043.202, 12.6039
6903, -12944, 5043.080, 12.6036
6904, -3496, 5042.958, 12.6033
6905, -2122, 5042.836, 12.6030
6906, -3455, 5042.713, 12.6027
6907, -4600, 5042.591, 12.6024
6908, -12585, 5042.469, 12.6021
6909, -14814, 5042.347, 12.6018
6910, -11691, 5042.224, 12.6015
6911, -9091, 5042.102, 12.6012
6912, -10414, 5041.980, 12.6009
6913, -6510, 5041.858, 12.6005
6914, -4926, 5041.735, 12.6002
6915, -1399, 5041.613, 12.5999
6916, 2238, 5041.491, 12.5996
6917, -1229, 5041.369, 12.5993
6918, -4369, 5041.246, 12.5990
6919, -8650, 5041.124, 12.5987
6920, -3419, 5041.002, 12.5984
6921, 4036, 5040.879, 12.5981
6922, 6433, 5040.757, 12.5978
6923, 8062, 5040.635, 12.5975
6924, 10610, 5040.513, 12.5972
6925, 15523, 5040.390, 12.5969
6926, 17674, 5040.268, 12.5966
6927, 13733, 5040.146, 12.5963
6928, 7660, 5040.024, 12.5960
6929, 4159, 5039.901, 12.5957
6930, 11174, 5039.779, 12.5954
6931, 17075, 5039.657, 12.5950
6932, 20526, 5039.535, 12.5947
6933, 15188, 5039.412, 12.5944
6934, 281, 5039.290, 12.5941
6935, -9543, 5039.168, 12.5938
6936, -16321, 5039.045, 12.5935
6937, -23395, 5038.923, 12.5932
6938, -20981, 5038.801, 12.5929
6939, -11829, 5038.679, 12.5926
6940, -14594, 5038.556, 12.5923
6941, -18434, 5038.434, 12.5920
6942, -18531, 5038.312, 12.5917
6943, -21393, 5038.190, 12.5914
6944, -14414, 5038.067, 12.5911
6945, -1851, 5037.945, 12.5908
6946, 6113, 5037.823, 12.5905
6947, 5000, 5037.701, 12.5902
6948, 1562, 5037.578, 12.5899
6949, 2261, 5037.456, 12.5895
6950, -3532, 5037.334, 12.5892
6951, -9978, 5037.211, 12.5889
6952, -11511, 5037.089, 12.5886
6953, -18230, 5036.967, 12.5883
6954, -23451, 5036.845, 12.5880
6955, -26082, 5036.722, 12.5877
6956, -33433, 5036.600, 12.5874
6957, -40239, 5036.478, 12.5871
6958, -41470, 5036.356, 12.5868
6959, -33577, 5036.233, 12.5865
6960, -21296, 5036.111, 12.5862
6961, -7663, 5035.989, 12.5859
6962, -2950, 5035.867, 12.5856
6963, 1410, 5035.744, 12.5853
6964, -1840, 5035.622, 12.5850
6965, -11968, 5035.500, 12.5847
6966, -17497, 5035.377, 12.5844
6967, -14210, 5035.255, 12.5840
6968, -13108, 5035.133, 12.5837
6969, -15305, 5035.011, 12.5834
6970, -15680, 5034.888, 12.5831
6971, -12961, 5034.766, 12.5828
6972, -8061, 5034.644, 12.5825
6973, -6544, 5034.522, 12.5822
6974, -12821, 5034.399, 12.5819
6975, -9818, 5034.277, 12.5816
6976, -11827, 5034.155, 12.5813
6977, -17526, 5034.033, 12.5810
6978, -13723, 5033.910, 12.5807
6979, -4658, 5033.788, 12.5804
6980, -238, 5033.666, 12.5801
6981, -6352, 5033.543, 12.5798
6982, -8824, 5033.421, 12.5795
6983, -1594, 5033.299, 12.5792
6984, -648, 5033.177, 12.5789
6985, -4274, 5033.054, 12.5785
6986, 2161, 5032.932, 12.5782
6987, 10363, 5032.810, 12.5779
6988, 7759, 5032.688, 12.5776
6989, 3402, 5032.565, 12.5773
6990, 614, 5032.443, 12.5770
6991, -4366, 5032.321, 12.5767
6992, -9365, 5032.199, 12.5764
6993, -6293, 5032.076, 12.5761
6994, 3801, 5031.954, 12.5758
6995, 18356, 5031.832, 12.5755
6996, 19623, 5031.709, 12.5752
6997, 13866, 5031.587, 12.5749
6998, 17123, 5031.465, 12.5746
6999, 17323, 5031.343, 12.5743
7000, 14812, 5031.220, 12.5740
7001, -1422, 5031.098, 12.5737
7002, -14335, 5030.976, 12.5734
7003, -3251, 5030.854, 12.5730
7004, 6236, 5030.731, 12.5727
7005, 9043, 5030.609, 12.5724
7006, 7186, 5030.487, 12.5721
7007, 2244, 5030.365, 12.5718
7008, -5234, 5030.242, 12.5715
7009, -12852, 5030.120, 12.5712
7010, -14136, 5029.998, 12.5709
7011, -10398, 5029.876, 12.5706
7012, -12648, 5029.753, 12.5703
7013, -17259, 5029.631, 12.5700
7014, -16729, 5029.509, 12.5697
7015, -15757, 5029.386, 12.5694
7016, -15616, 5029.264, 12.5691
7017, -11071, 5029.142, 12.5688
7018, -14511, 5029.020, 12.5685
7019, -11930, 5028.897, 12.5682
7020, -9430, 5028.775, 12.5679
7021, -8454, 5028.653, 12.5675
7022, 2341, 5028.531, 12.5672
7023, 7398, 5028.408, 12.5669
7024, 4876, 5028.286, 12.5666
7025, 7124, 5028.164, 12.5663
7026, 1669, 5028.042, 12.5660
7027, -10850, 5027.919, 12.5657
7028, -13292, 5027.797, 12.5654
7029, -5407, 5027.675, 12.5651
7030, -1030, 5027.552, 12.5648
7031, -3217, 5027.430, 12.5645
7032, 300, 5027.308, 12.5642
7033, 6209, 5027.186, 12.5639
7034, -241, 5027.063, 12.5636
7035, -7053, 5026.941, 12.5633
7036, -11639, 5026.819, 12.5630
7037, -15282, 5026.697, 12.5627
7038, -15075, 5026.574, 12.5624
7039, -12737, 5026.452, 12.5620
7040, -4625, 5026.330, 12.5617
7041, -697, 5026.208, 12.5614
7042, -7830, 5026.085, 12.5611
7043, -6541, 5025.963, 12.5608
7044, -4926, 5025.841, 12.5605
7045, -10975, 5025.718, 12.5602
7046, -16873, 5025.596, 12.5599
7047, -17380, 5025.474, 12.5596
7048, -13133, 5025.352, 12.5593
7049, -12647, 5025.229, 12.5590
7050, -9400, 5025.107, 12.5587
7051, -6043, 5024.985, 12.5584
7052, -3356, 5024.863, 12.5581
7053, -2158, 5024.740, 12.5578
7054, -6363, 5024.618, 12.5575
7055, -8356, 5024.496, 12.5572
7056, -1419, 5024.374, 12.5569
7057, -3714, 5024.251, 12.5565
7058, -10433, 5024.129, 12.5562
7059, -13222, 5024.007, 12.5559
7060, -13261, 5023.884, 12.5556
7061, -12731, 5023.762, 12.5553
7062, -9662, 5023.640, 12.5550
7063, -8780, 5023.518, 12.5547
7064, -4747, 5023.395, 12.5544
7065, -3911, 5023.273, 12.5541
7066, -9026, 5023.151, 12.5538
7067, -15225, 5023.029, 12.5535
7068, -14089, 5022.906, 12.5532
7069, -3387, 5022.784, 12.5529
7070, -6257, 5022.662, 12.5526
7071, -11737, 5022.540, 12.5523
7072, -7841, 5022.417, 12.5520
7073, -12853, 5022.295, 12.5517
7074, -11612, 5022.173, 12.5514
7075, -9329, 5022.050, 12.5510
7076, -6599, 5021.928, 12.5507
7077, 2639, 5021.806, 12.5504
7078, 4046, 5021.684, 12.5501
7079, 6557, 5021.561, 12.5498
7080, -4475, 5021.439, 12.5495
7081, -16064, 5021.317, 12.5492
7082, -16996, 5021.195, 12.5489
7083, -8896, 5021.072, 12.5486
7084, -3386, 5020.950, 12.5483
7085, -10579, 5020.828, 12.5480
7086, -15793, 5020.706, 12.5477
7087, -17498, 5020.583, 12.5474
7088, -20480, 5020.461, 12.5471
7089, -26979, 5020.339, 12.5468
7090, -22495, 5020.216, 12.5465
7091, -11095, 5020.094, 12.5462
7092, -5444, 5019.972, 12.5459
7093, 3701, 5019.850, 12.5455
7094, 8966, 5019.727, 12.5452
7095, -331, 5019.605, 12.5449
7096, -11380, 5019.483, 12.5446
7097, -15755, 5019.361, 12.5443
7098, -12902, 5019.238, 12.5440
7099, -10212, 5019.116, 12.5437
7100, -11054, 5018.994, 12.5434
7101, -1399, 5018.872, 12.5431
7102, -1283, 5018.749, 12.5428
7103, -13887, 5018.627, 12.5425
7104, -16797, 5018.505, 12.5422
7105, -14804, 5018.383, 12.5419
7106, -18105, 5018.260, 12.5416
7107, -17785, 5018.138, 12.5413
7108, -14266, 5018.016, 12.5410
7109, -14409, 5017.893, 12.5407
7110, -11188, 5017.771, 12.5404
7111, -6371, 5017.649, 12.5400
7112, -13765, 5017.527, 12.5397
7113, -21728, 5017.404, 12.5394
7114, -18943, 5017.282, 12.5391
7115, -12017, 5017.160, 12.5388
7116, -7943, 5017.038, 12.5385
7117, -3945, 5016.915, 12.5382
7118, -4116, 5016.793, 12.5379
7119, -3153, 5016.671, 12.5376
7120, 1441, 5016.549, 12.5373
7121, 3416, 5016.426, 12.5370
7122, -3261, 5016.304, 12.5367
7123, -4558, 5016.182, 12.5364
7124, -1183, 5016.059, 12.5361
7125, 4257, 5015.937, 12.5358
7126, 4466, 5015.815, 12.5355
7127, -2984, 5015.693, 12.5352
7128, -160, 5015.570, 12.5349
7129, 10611, 5015.448, 12.5345
7130, 18643, 5015.326, 12.5342
7131, 15198, 5015.204, 12.5339
7132, 10712, 5015.081, 12.5336
7133, 5707, 5014.959, 12.5333
7134, -2784, 5014.837, 12.5330
7135, -9911, 5014.715, 12.5327
7136, -17518, 5014.592, 12.5324
7137, -21846, 5014.470, 12.5321
7138, -19448, 5014.348, 12.5318
7139, -16242, 5014.225, 12.5315
7140, -12778, 5014.103, 12.5312
7141, -16359, 5013.981, 12.5309
7142, -20000, 5013.859, 12.5306
7143, -15393, 5013.736, 12.5303
7144, -2390, 5013.614, 12.5300
7145, 8289, 5013.492, 12.5297
7146, 11548, 5013.370, 12.5294
7147, 13829, 5013.247, 12.5290
7148, 8785, 5013.125, 12.5287
7149, 1137, 5013.003, 12.5284
7150, -4698, 5012.881, 12.5281
7151, -6830, 5012.758, 12.5278
7152, -9227, 5012.636, 12.5275
7153, -3906, 5012.514, 12.5272
7154, 4489, 5012.391, 12.5269
7155, 8105, 5012.269, 12.5266
7156, 5579, 5012.147, 12.5263
7157, 4010, 5012.025, 12.5260
7158, 4638, 5011.902, 12.5257
7159, 8205, 5011.780, 12.5254
7160, 9010, 5011.658, 12.5251
7161, 6260, 5011.536, 12.5248
7162, -1379, 5011.413, 12.5245
7163, -8218, 5011.291, 12.5242
7164, -11575, 5011.169, 12.5239
7165, -13239, 5011.047, 12.5235
7166, -17580, 5010.924, 12.5232
7167, -15107, 5010.802, 12.5229
7168, -8714, 5010.680, 12.5226
7169, -5722, 5010.557, 12.5223
7170, -11453, 5010.435, 12.5220
7171, -21617, 5010.313, 12.5217
7172, -28597, 5010.191, 12.5214
7173, -30458, 5010.068, 12.5211
7174, -23139, 5009.946, 12.5208
7175, -18728, 5009.824, 12.5205
7176, -13645, 5009.702, 12.5202
7177, -7014, 5009.579, 12.5199
7178, -9438, 5009.457, 12.5196
7179, -13991, 5009.335, 12.5193
7180, -6822, 5009.213, 12.5190
7181, -3149, 5009.090, 12.5187
7182, -6646, 5008.968, 12.5184
7183, 197, 5008.846, 12.5180
7184, 11810, 5008.724, 12.5177
7185, 7780, 5008.601, 12.5174
7186, 1883, 5008.479, 12.5171
7187, 414, 5008.357, 12.5168
7188, 449, 5008.234, 12.5165
7189, 699, 5008.112, 12.5162
7190, -7938, 5007.990, 12.5159
7191, -12682, 5007.868, 12.5156
7192, -7971, 5007.745, 12.5153
7193, -5850, 5007.623, 12.5150
7194, -2647, 5007.501, 12.5147
7195, -261, 5007.379, 12.5144
7196, -4226, 5007.256, 12.5141
7197, -9929, 5007.134, 12.5138
7198, -6333, 5007.012, 12.5135
7199, -2902, 5006.890, 12.5132
7200, 319, 5006.767, 12.5129
7201, -1944, 5006.645, 12.5125
7202, -6401, 5006.523, 12.5122
7203, -5622, 5006.400, 12.5119
7204, -4136, 5006.278, 12.5116
7205, 9006, 5006.156, 12.5113
7206, 25540, 5006.034, 12.5110
7207, 27994, 5005.911, 12.5107
7208, 22390, 5005.789, 12.5104
7209, 16606, 5005.667, 12.5101
7210, 15732, 5005.545, 12.5098
7211, 11978, 5005.422, 12.5095
7212, 4145, 5005.300, 12.5092
7213, -1613, 5005.178, 12.5089
7214, 1999, 5005.056, 12.5086
7215, 3370, 5004.933, 12.5083
7216, -166, 5004.811, 12.5080
7217, -2347, 5004.689, 12.5077
7218, 3085, 5004.566, 12.5074
7219, 11961, 5004.444, 12.5070
7220, 18757, 5004.322, 12.5067
7221, 18073, 5004.200, 12.5064
7222, 16168, 5004.077, 12.5061
7223, 11099, 5003.955, 12.5058
7224, 2246, 5003.833, 12.5055
7225, -7971, 5003.711, 12.5052
7226, -5540, 5003.588, 12.5049
7227, 1619, 5003.466, 12.5046
7228, 2976, 5003.344, 12.5043
7229, 6526, 5003.222, 12.5040
7230, 9414, 5003.099, 12.5037
7231, 3171, 5002.977, 12.5034
7232, 1842, 5002.855, 12.5031
7233, -3690, 5002.732, 12.5028
7234, -12236, 5002.610, 12.5025
7235, -12123, 5002.488, 12.5022
7236, -13360, 5002.366, 12.5019
7237, -8242, 5002.243, 12.5015
7238, -8453, 5002.121, 12.5012
7239, -6720, 5001.999, 12.5009
7240, -3153, 5001.877, 12.5006
7241, -1203, 5001.754, 12.5003
7242, 4574, 5001.632, 12.5000
7243, 11284, 5001.510, 12.4997
7244, 13878, 5001.388, 12.4994
7245, 9699, 5001.265, 12.4991
7246, 4986, 5001.143, 12.4988
7247, 2012, 5001.021, 12.4985
7248, -6282, 5000.898, 12.4982
7249, -12471, 5000.776, 12.4979
7250, -14713, 5000.654, 12.4976
7251, -16218, 5000.532, 12.4973
7252, -16668, 5000.409, 12.4970
7253, -19203, 5000.287, 12.4967
7254, -17071, 5000.165, 12.4964
7255, -10559, 5000.043, 12.4960
7256, -12596, 4999.920, 12.4957
7257, -18678, 4999.798, 12.4954
7258, -19168, 4999.676, 12.4951
7259, -16093, 4999.554, 12.4948
7260, -8028, 4999.431, 12.4945
7261, -5245, 4999.309, 12.4942
7262, -5446, 4999.187, 12.4939
7263, 2440, 4999.064, 12.4936
7264, 5328, 4998.942, 12.4933
7265, 6019, 4998.820, 12.4930
7266, 7818, 4998.698, 12.4927
7267, 6157, 4998.575, 12.4924
7268, 6128, 4998.453, 12.4921
7269, -457, 4998.331, 12.4918
7270, -8199, 4998.209, 12.4915
7271, -12621, 4998.086, 12.4912
7272, -7087, 4997.964, 12.4909
7273, -2804, 4997.842, 12.4905
7274, -8990, 4997.720, 12.4902
7275, -9335, 4997.597, 12.4899
7276, -3877, 4997.475, 12.4896
7277, -3359, 4997.353, 12.4893
7278, -355, 4997.231, 12.4890
7279, -1836, 4997.108, 12.4887
7280, -499, 4996.986, 12.4884
7281, 9211, 4996.864, 12.4881
7282, 11545, 4996.741, 12.4878
7283, 12554, 4996.619, 12.4875
7284, 14174, 4996.497, 12.4872
7285, 16078, 4996.375, 12.4869
7286, 11357, 4996.252, 12.4866
7287, 14243, 4996.130, 12.4863
7288, 22108, 4996.008, 12.4860
7289, 15985, 4995.886, 12.4857
7290, 9746, 4995.763, 12.4854
7291, 10235, 4995.641, 12.4850
7292, 11951, 4995.519, 12.4847
7293, 15117, 4995.397, 12.4844
7294, 11042, 4995.274, 12.4841
7295, 6498, 4995.152, 12.4838
7296, 2631, 4995.030, 12.4835
7297, -5508, 4994.907, 12.4832
7298, -10837, 4994.785, 12.4829
7299, -14740, 4994.663, 12.4826
7300, -20598, 4994.541, 12.4823
7301, -16124, 4994.418, 12.4820
7302, -908, 4994.296, 12.4817
7303, 3605, 4994.174, 12.4814
7304, -2257, 4994.052, 12.4811
7305, -2610, 4993.929, 12.4808
7306, -1792, 4993.807, 12.4805
7307, 3828, 4993.685, 12.4802
7308, 8239, 4993.563, 12.4799
7309, 9841, 4993.440, 12.4795
7310, 9440, 4993.318, 12.4792
7311, 12134, 4993.196, 12.4789
7312, 10779, 4993.073, 12.4786
7313, 5259, 4992.951, 12.4783
7314, -4743, 4992.829, 12.4780
7315, -3881, 4992.707, 12.4777
7316, 3255, 4992.584, 12.4774
7317, -6139, 4992.462, 12.4771
7318, -15198, 4992.340, 12.4768
7319, -20504, 4992.218, 12.4765
7320, -23946, 4992.095, 12.4762
7321, -19160, 4991.973, 12.4759
7322, -12858, 4991.851, 12.4756
7323, -8550, 4991.729, 12.4753
7324, -6151, 4991.606, 12.4750
7325, -8013, 4991.484, 12.4747
7326, -11642, 4991.362, 12.4744
7327, -21781, 4991.239, 12.4740
7328, -21681, 4991.117, 12.4737
7329, -14116, 4990.995, 12.4734
7330, -1137, 4990.873, 12.4731
7331, 1694, 4990.750, 12.4728
7332, -3907, 4990.628, 12.4725
7333, -2868, 4990.506, 12.4722
7334, 229, 4990.384, 12.4719
7335, 776, 4990.261, 12.4716
7336, -1267, 4990.139, 12.4713
7337, -4399, 4990.017, 12.4710
7338, 9149, 4989.895, 12.4707
7339, 10602, 4989.772, 12.4704
7340, 5246, 4989.650, 12.4701
7341, 1585, 4989.528, 12.4698
7342, -3357, 4989.405, 12.4695
7343, -5480, 4989.283, 12.4692
7344, -7363, 4989.161, 12.4689
7345, -5971, 4989.039, 12.4685
7346, -4696, 4988.916, 12.4682
7347, -2899, 4988.794, 12.4679
7348, 322, 4988.672, 12.4676
7349, 1650, 4988.550, 12.4673
7350, 5456, 4988.427, 12.4670
7351, 3492, 4988.305, 12.4667
7352, 2057, 4988.183, 12.4664
7353, 5678, 4988.061, 12.4661
7354, 13933, 4987.938, 12.4658
7355, 13686, 4987.816, 12.4655
7356, 15074, 4987.694, 12.4652
7357, 13863, 4987.571, 12.4649
7358, 18402, 4987.449, 12.4646
7359, 18260, 4987.327, 12.4643
7360, 4631, 4987.205, 12.4640
7361, -587, 4987.082, 12.4637
7362, -1832, 4986.960, 12.4633
7363, -4061, 4986.838, 12.4630
7364, 3009, 4986.716, 12.4627
7365, 8029, 4986.593, 12.4624
7366, 4064, 4986.471, 12.4621
7367, -6257, 4986.349, 12.4618
7368, -16489, 4986.227, 12.4615
7369, -20566, 4986.104, 12.4612
7370, -18326, 4985.982, 12.4609
7371, -17249, 4985.860, 12.4606
7372, -19618, 4985.738, 12.4603
7373, -23257, 4985.615, 12.4600
7374, -18025, 4985.493, 12.4597
7375, -15043, 4985.371, 12.4594
7376, -10672, 4985.248, 12.4591
7377, -3039, 4985.126, 12.4588
7378, 4227, 4985.004, 12.4585
7379, 6197, 4984.882, 12.4582
7380, -2563, 4984.759, 12.4578
7381, -5899, 4984.637, 12.4575
7382, 434, 4984.515, 12.4572
7383, -2483, 4984.393, 12.4569
7384, -12124, 4984.270, 12.4566
7385, -16746, 4984.148, 12.4563
7386, -20211, 4984.026, 12.4560
7387, -14570, 4983.904, 12.4557
7388, -3981, 4983.781, 12.4554
7389, 189, 4983.659, 12.4551
7390, 1606, 4983.537, 12.4548
7391, -1575, 4983.414, 12.4545
7392, -12488, 4983.292, 12.4542
7393, -14519, 4983.170, 12.4539
7394, -14213, 4983.048, 12.4536
7395, -4353, 4982.925, 12.4533
7396, -1715, 4982.803, 12.4530
7397, -8544, 4982.681, 12.4527
7398, -12549, 4982.559, 12.4523
7399, -14430, 4982.436, 12.4520
7400, -16533, 4982.314, 12.4517
7401, -7346, 4982.192, 12.4514
7402, 2493, 4982.070, 12.4511
7403, 1974, 4981.947, 12.4508
7404, 104, 4981.825, 12.4505
7405, -4392, 4981.703, 12.4502
7406, -9035, 4981.580, 12.4499
7407, -11489, 4981.458, 12.4496
7408, 1964, 4981.336, 12.4493
7409, 17188, 4981.214, 12.4490
7410, 15238, 4981.091, 12.4487
7411, -501, 4980.969, 12.4484
7412, -7819, 4980.847, 12.4481
7413, -9375, 4980.725, 12.4478
7414, -17265, 4980.602, 12.4475
7415, -20978, 4980.480, 12.4472
7416, -13438, 4980.358, 12.4468
7417, -3150, 4980.236, 12.4465
7418, 5391, 4980.113, 12.4462
7419, 2776, 4979.991, 12.4459
7420, -6506, 4979.869, 12.4456
7421, -11865, 4979.746, 12.4453
7422, -8216, 4979.624, 12.4450
7423, -652, 4979.502, 12.4447
7424, 4254, 4979.380, 12.4444
7425, 2218, 4979.257, 12.4441
7426, 3766, 4979.135, 12.4438
7427, 7948, 4979.013, 12.4435
7428, 530, 4978.891, 12.4432
7429, -5940, 4978.768, 12.4429
7430, -13899, 4978.646, 12.4426
7431, -12371, 4978.524, 12.4423
7432, -3476, 4978.402, 12.4420
7433, -1581, 4978.279, 12.4417
7434, -2914, 4978.157, 12.4413
7435, -2322, 4978.035, 12.4410
7436, 326, 4977.912, 12.4407
7437, 2371, 4977.790, 12.4404
7438, -4501, 4977.668, 12.4401
7439, -18260, 4977.546, 12.4398
7440, -20722, 4977.423, 12.4395
7441, -15754, 4977.301, 12.4392
7442, -16864, 4977.179, 12.4389
7443, -23544, 4977.057, 12.4386
7444, -25066, 4976.934, 12.4383
7445, -18310, 4976.812, 12.4380
7446, -13079, 4976.690, 12.4377
7447, -16220, 4976.568, 12.4374
7448, -21129, 4976.445, 12.4371
7449, -24216, 4976.323, 12.4368
7450, -24532, 4976.201, 12.4365
7451, -22097, 4976.078, 12.4362
7452, -24105, 4975.956, 12.4358
7453, -21937, 4975.834, 12.4355
7454, -13539, 4975.712, 12.4352
7455, -8431, 4975.589, 12.4349
7456, -5598, 4975.467, 12.4346
7457, 6935, 4975.345, 12.4343
7458, 12684, 4975.223, 12.4340
7459, -679, 4975.100, 12.4337
7460, -2988, 4974.978, 12.4334
7461, 1640, 4974.856, 12.4331
7462, 1073, 4974.734, 12.4328
7463, -4944, 4974.611, 12.4325
7464, -9964, 4974.489, 12.4322
7465, -10340, 4974.367, 12.4319
7466, -11365, 4974.245, 12.4316
7467, -14934, 4974.122, 12.4313
7468, -15821, 4974.000, 12.4310
7469, -16799, 4973.878, 12.4307
7470, -21735, 4973.755, 12.4303
7471, -17448, 4973.633, 12.4300
7472, -13090, 4973.511, 12.4297
7473, -10382, 4973.389, 12.4294
7474, -6586, 4973.266, 12.4291
7475, -10319, 4973.144, 12.4288
7476, -8333, 4973.022, 12.4285
7477, 2919, 4972.900, 12.4282
7478, 4122, 4972.777, 12.4279
7479, 7306, 4972.655, 12.4276
7480, 4646, 4972.533, 12.4273
7481, -2682, 4972.411, 12.4270
7482, -3098, 4972.288, 12.4267
7483, -1215, 4972.166, 12.4264
7484, -7948, 4972.044, 12.4261
7485, -6779, 4971.921, 12.4258
7486, -2663, 4971.799, 12.4255
7487, -11476, 4971.677, 12.4252
7488, -6729, 4971.555, 12.4248
7489, -9449, 4971.432, 12.4245
7490, -12049, 4971.310, 12.4242
7491, -5281, 4971.188, 12.4239
7492, -5234, 4971.066, 12.4236
7493, -8372, 4970.943, 12.4233
7494, -14515, 4970.821, 12.4230
7495, -14170, 4970.699, 12.4227
7496, -6660, 4970.577, 12.4224
7497, -6889, 4970.454, 12.4221
7498, -10609, 4970.332, 12.4218
7499, -13529, 4970.210, 12.4215
7500, -14560, 4970.087, 12.4212
7501, -12305, 4969.965, 12.4209
7502, -10955, 4969.843, 12.4206
7503, -11726, 4969.721, 12.4203
7504, -8559, 4969.598, 12.4200
7505, 2994, 4969.476, 12.4197
7506, 12115, 4969.354, 12.4193
7507, 13012, 4969.232, 12.4190
7508, 9407, 4969.109, 12.4187
7509, 2078, 4968.987, 12.4184
7510, -2957, 4968.865, 12.4181
7511, 151, 4968.743, 12.4178
7512, 4816, 4968.620, 12.4175
7513, 12136, 4968.498, 12.4172
7514, 14480, 4968.376, 12.4169
7515, 6607, 4968.253, 12.4166
7516, -3131, 4968.131, 12.4163
7517, -9531, 4968.009, 12.4160
7518, -15111, 4967.887, 12.4157
7519, -17562, 4967.764, 12.4154
7520, -23530, 4967.642, 12.4151
7521, -14136, 4967.520, 12.4148
7522, 1850, 4967.398, 12.4145
7523, 9452, 4967.275, 12.4142
7524, 8699, 4967.153, 12.4138
7525, 6864, 4967.031, 12.4135
7526, 3187, 4966.909, 12.4132
7527, 1585, 4966.786, 12.4129
7528, 3808, 4966.664, 12.4126
7529, 778, 4966.542, 12.4123
7530, -2108, 4966.419, 12.4120
7531, -2611, 4966.297, 12.4117
7532, -2188, 4966.175, 12.4114
7533, -3702, 4966.053, 12.4111
7534, -2966, 4965.930, 12.4108
7535, -2257, 4965.808, 12.4105
7536, -5544, 4965.686, 12.4102
7537, -8195, 4965.564, 12.4099
7538, -11141, 4965.441, 12.4096
7539, -13545, 4965.319, 12.4093
7540, -6817, 4965.197, 12.4090
7541, 3146, 4965.075, 12.4087
7542, 5469, 4964.952, 12.4083
7543, -1619, 4964.830, 12.4080
7544, -12502, 4964.708, 12.4077
7545, -14363, 4964.585, 12.4074
7546, -10678, 4964.463, 12.4071
7547, -13591, 4964.341, 12.4068
7548, -13307, 4964.219, 12.4065
7549, -7117, 4964.096, 12.4062
7550, -11616, 4963.974, 12.4059
7551, -19922, 4963.852, 12.4056
7552, -25881, 4963.730, 12.4053
7553, -31964, 4963.607, 12.4050
7554, -34141, 4963.485, 12.4047
7555, -31698, 4963.363, 12.4044
7556, -25049, 4963.241, 12.4041
7557, -10553, 4963.118, 12.4038
7558, 3729, 4962.996, 12.4035
7559, 581, 4962.874, 12.4032
7560, -17507, 4962.752, 12.4028
7561, -26200, 4962.629, 12.4025
7562, -32653, 4962.507, 12.4022
7563, -37869, 4962.385, 12.4019
7564, -38544, 4962.262, 12.4016
7565, -32492, 4962.140, 12.4013
7566, -20138, 4962.018, 12.4010
7567, -16042, 4961.896, 12.4007
7568, -17535, 4961.773, 12.4004
7569, -19272, 4961.651, 12.4001
7570, -19776, 4961.529, 12.3998
7571, -20645, 4961.407, 12.3995
7572, -20920, 4961.284, 12.3992
7573, -21618, 4961.162, 12.3989
7574, -19270, 4961.040, 12.3986
7575, -13707, 4960.918, 12.3983
7576, -5972, 4960.795, 12.3980
7577, 5171, 4960.673, 12.3977
7578, 16561, 4960.551, 12.3973
7579, 22873, 4960.428, 12.3970
7580, 19928, 4960.306, 12.3967
7581, 9701, 4960.184, 12.3964
7582, -1458, 4960.062, 12.3961
7583, 5963, 4959.939, 12.3958
7584, 14008, 4959.817, 12.3955
7585, 13696, 4959.695, 12.3952
7586, 12246, 4959.573, 12.3949
7587, 10688, 4959.450, 12.3946
7588, 11383, 4959.328, 12.3943
7589, 2006, 4959.206, 12.3940
7590, -6604, 4959.084, 12.3937
7591, -2636, 4958.961, 12.3934
7592, 4226, 4958.839, 12.3931
7593, 11228, 4958.717, 12.3928
7594, 12702, 4958.594, 12.3925
7595, 9055, 4958.472, 12.3922
7596, 9326, 4958.350, 12.3918
7597, 5951, 4958.228, 12.3915
7598, 1047, 4958.105, 12.3912
7599, 92, 4957.983, 12.3909
7600, -2833, 4957.861, 12.3906
7601, -9976, 4957.739, 12.3903
7602, -2305, 4957.616, 12.3900
7603, -685, 4957.494, 12.3897
7604, -13504, 4957.372, 12.3894
7605, -18970, 4957.250, 12.3891
7606, -17248, 4957.127, 12.3888
7607, -7171, 4957.005, 12.3885
7608, -1059, 4956.883, 12.3882
7609, -1819, 4956.760, 12.3879
7610, -708, 4956.638, 12.3876
7611, 7492, 4956.516, 12.3873
7612, 9307, 4956.394, 12.3870
7613, 2193, 4956.271, 12.3867
7614, -3914, 4956.149, 12.3863
7615, -3628, 4956.027, 12.3860
7616, -2620, 4955.905, 12.3857
7617, -5856, 4955.782, 12.3854
7618, -3986, 4955.660, 12.3851
7619, -9380, 4955.538, 12.3848
7620, -24973, 4955.416, 12.3845
7621, -21727, 4955.293, 12.3842
7622, -11265, 4955.171, 12.3839
7623, -4184, 4955.049, 12.3836
7624, 5231, 4954.926, 12.3833
7625, 6913, 4954.804, 12.3830
7626, 3515, 4954.682, 12.3827
7627, 6682, 4954.560, 12.3824
7628, 7445, 4954.437, 12.3821
7629, 3952, 4954.315, 12.3818
7630, -4997, 4954.193, 12.3815
7631, -12894, 4954.071, 12.3812
7632, -9541, 4953.948, 12.3808
7633, 766, 4953.826, 12.3805
7634, -3372, 4953.704, 12.3802
7635, -11387, 4953.582, 12.3799
7636, -4339, 4953.459, 12.3796
7637, 1580, 4953.337, 12.3793
7638, 1919, 4953.215, 12.3790
7639, 4693, 4953.093, 12.3787
7640, 4681, 4952.970, 12.3784
7641, 718, 4952.848, 12.3781
7642, -6358, 4952.726, 12.3778
7643, -17601, 4952.603, 12.3775
7644, -15322, 4952.481, 12.3772
7645, -3754, 4952.359, 12.3769
7646, 11514, 4952.237, 12.3766
7647, 17137, 4952.114, 12.3763
7648, 10689, 4951.992, 12.3760
7649, 1188, 4951.870, 12.3757
7650, -3884, 4951.748, 12.3753
7651, -2091, 4951.625, 12.3750
7652, -4714, 4951.503, 12.3747
7653, -18219, 4951.381, 12.3744
7654, -23448, 4951.259, 12.3741
7655, -20620, 4951.136, 12.3738
7656, -13449, 4951.014, 12.3735
7657, -6512, 4950.892, 12.3732
7658, -971, 4950.769, 12.3729
7659, 7801, 4950.647, 12.3726
7660, 12430, 4950.525, 12.3723
7661, 7520, 4950.403, 12.3720
7662, -219, 4950.280, 12.3717
7663, -79, 4950.158, 12.3714
7664, -3352, 4950.036, 12.3711
7665, -7322, 4949.914, 12.3708
7666, -22537, 4949.791, 12.3705
7667, -28878, 4949.669, 12.3702
7668, -27262, 4949.547, 12.3698
7669, -21493, 4949.425, 12.3695
7670, -15323, 4949.302, 12.3692
7671, -5591, 4949.180, 12.3689
7672, 8286, 4949.058, 12.3686
7673, 14157, 4948.935, 12.3683
7674, 10760, 4948.813, 12.3680
7675, 5336, 4948.691, 12.3677
7676, 990, 4948.569, 12.3674
7677, -1669, 4948.446, 12.3671
7678, -9133, 4948.324, 12.3668
7679, -17564, 4948.202, 12.3665
7680, -21109, 4948.080, 12.3662
7681, -19162, 4947.957, 12.3659
7682, -14651, 4947.835, 12.3656
7683, -7050, 4947.713, 12.3653
7684, -3993, 4947.591, 12.3650
7685, -6553, 4947.468, 12.3647
7686, -6048, 4947.346, 12.3643
7687, -5046, 4947.224, 12.3640
7688, -2567, 4947.101, 12.3637
7689, 7469, 4946.979, 12.3634
7690, 12545, 4946.857, 12.3631
7691, 17417, 4946.735, 12.3628
7692, 29704, 4946.612, 12.3625
7693, 22629, 4946.490, 12.3622
7694, 8722, 4946.368, 12.3619
7695, -2671, 4946.246, 12.3616
7696, -15776, 4946.123, 12.3613
7697, -22585, 4946.001, 12.3610
7698, -28715, 4945.879, 12.3607
7699, -34059, 4945.757, 12.3604
7700, -25448, 4945.634, 12.3601
7701, -11122, 4945.512, 12.3598
7702, -7855, 4945.390, 12.3595
7703, -1699, 4945.267, 12.3592
7704, 7020, 4945.145, 12.3588
7705, 5296, 4945.023, 12.3585
7706, 2968, 4944.901, 12.3582
7707, -2692, 4944.778, 12.3579
7708, -17022, 4944.656, 12.3576
7709, -19937, 4944.534, 12.3573
7710, -14157, 4944.412, 12.3570
7711, -4870, 4944.289, 12.3567
7712, 8274, 4944.167, 12.3564
7713, 19509, 4944.045, 12.3561
7714, 10006, 4943.923, 12.3558
7715, -1481, 4943.800, 12.3555
7716, -9493, 4943.678, 12.3552
7717, -16162, 4943.556, 12.3549
7718, -13181, 4943.433, 12.3546
7719, -5268, 4943.311, 12.3543
7720, 5526, 4943.189, 12.3540
7721, -745, 4943.067, 12.3537
7722, -8714, 4942.944, 12.3533
7723, -7024, 4942.822, 12.3530
7724, -5889, 4942.700, 12.3527
7725, -1182, 4942.578, 12.3524
7726, 8568, 4942.455, 12.3521
7727, 15988, 4942.333, 12.3518
7728, 12575, 4942.211, 12.3515
7729, 7692, 4942.089, 12.3512
7730, 6326, 4941.966, 12.3509
7731, 2414, 4941.844, 12.3506
7732, -1279, 4941.722, 12.3503
7733, -1596, 4941.600, 12.3500
7734, -1646, 4941.477, 12.3497
7735, 2887, 4941.355, 12.3494
7736, -2466, 4941.233, 12.3491
7737, -13009, 4941.110, 12.3488
7738, -11895, 4940.988, 12.3485
7739, -9050, 4940.866, 12.3482
7740, -9564, 4940.744, 12.3478
7741, -15406, 4940.621, 12.3475
7742, -14935, 4940.499, 12.3472
7743, -10239, 4940.377, 12.3469
7744, -2926, 4940.255, 12.3466
7745, 678, 4940.132, 12.3463
7746, 2826, 4940.010, 12.3460
7747, -4864, 4939.888, 12.3457
7748, -7568, 4939.766, 12.3454
7749, -5857, 4939.643, 12.3451
7750, -8849, 4939.521, 12.3448
7751, -4196, 4939.399, 12.3445
7752, -2675, 4939.276, 12.3442
7753, -6109, 4939.154, 12.3439
7754, -10062, 4939.032, 12.3436
7755, -3254, 4938.910, 12.3433
7756, 2348, 4938.787, 12.3430
7757, -9548, 4938.665, 12.3427
7758, -15905, 4938.543, 12.3423
7759, -8073, 4938.421, 12.3420
7760, -4224, 4938.298, 12.3417
7761, -4648, 4938.176, 12.3414
7762, -5026, 4938.054, 12.3411
7763, -10089, 4937.932, 12.3408
7764, -13135, 4937.809, 12.3405
7765, -5773, 4937.687, 12.3402
7766, -4487, 4937.565, 12.3399
7767, -10205, 4937.442, 12.3396
7768, -7924, 4937.320, 12.3393
7769, 1048, 4937.198, 12.3390
7770, -802, 4937.076, 12.3387
7771, -5851, 4936.953, 12.3384
7772, -7486, 4936.831, 12.3381
7773, -4600, 4936.709, 12.3378
7774, 1964, 4936.587, 12.3375
7775, 6643, 4936.464, 12.3372
7776, 3738, 4936.342, 12.3368
7777, 296, 4936.220, 12.3365
7778, -7835, 4936.098, 12.3362
7779, -21243, 4935.975, 12.3359
7780, -29071, 4935.853, 12.3356
7781, -25620, 4935.731, 12.3353
7782, -11347, 4935.608, 12.3350
7783, -7056, 4935.486, 12.3347
7784, -15195, 4935.364, 12.3344
7785, -17868, 4935.242, 12.3341
7786, -17651, 4935.119, 12.3338
7787, -11766, 4934.997, 12.3335
7788, -5905, 4934.875, 12.3332
7789, -5306, 4934.753, 12.3329
7790, 1551, 4934.630, 12.3326
7791, 1901, 4934.508, 12.3323
7792, 6925, 4934.386, 12.3320
7793, 11575, 4934.264, 12.3317
7794, 9548, 4934.141, 12.3313
7795, 11159, 4934.019, 12.3310
7796, 3269, 4933.897, 12.3307
7797, -7728, 4933.774, 12.3304
7798, -7357, 4933.652, 12.3301
7799, -2200, 4933.530, 12.3298
7800, -2769, 4933.408, 12.3295
7801, -6499, 4933.285, 12.3292
7802, -400, 4933.163, 12.3289
7803, 7185, 4933.041, 12.3286
7804, 8453, 4932.919, 12.3283
7805, -404, 4932.796, 12.3280
7806, -7504, 4932.674, 12.3277
7807, -8565, 4932.552, 12.3274
7808, -12326, 4932.430, 12.3271
7809, -14562, 4932.307, 12.3268
7810, -12183, 4932.185, 12.3265
7811, -6562, 4932.063, 12.3262
7812, -1726, 4931.940, 12.3258
7813, -2052, 4931.818, 12.3255
7814, -2668, 4931.696, 12.3252
7815, -7306, 4931.574, 12.3249
7816, -13182, 4931.451, 12.3246
7817, -18536, 4931.329, 12.3243
7818, -20450, 4931.207, 12.3240
7819, -18081, 4931.085, 12.3237
7820, -14827, 4930.962, 12.3234
7821, -7028, 4930.840, 12.3231
7822, -2902, 4930.718, 12.3228
7823, 5047, 4930.596, 12.3225
7824, 7317, 4930.473, 12.3222
7825, 757, 4930.351, 12.3219
7826, -9471, 4930.229, 12.3216
7827, -13508, 4930.107, 12.3213
7828, -7767, 4929.984, 12.3210
7829, -11154, 4929.862, 12.3207
7830, -9364, 4929.740, 12.3203
7831, -8765, 4929.617, 12.3200
7832, -11772, 4929.495, 12.3197
7833, -12319, 4929.373, 12.3194
7834, -13581, 4929.251, 12.3191
7835, -22815, 4929.128, 12.3188
7836, -24987, 4929.006, 12.3185
7837, -16536, 4928.884, 12.3182
7838, -10976, 4928.762, 12.3179
7839, -3312, 4928.639, 12.3176
7840, 569, 4928.517, 12.3173
7841, -7171, 4928.395, 12.3170
7842, -14912, 4928.273, 12.3167
7843, -19438, 4928.150, 12.3164
7844, -22100, 4928.028, 12.3161
7845, -16068, 4927.906, 12.3158
7846, -14679, 4927.783, 12.3155
7847, -13823, 4927.661, 12.3152
7848, -5435, 4927.539, 12.3148
7849, -1169, 4927.417, 12.3145
7850, -1879, 4927.294, 12.3142
7851, 3504, 4927.172, 12.3139
7852, 13684, 4927.050, 12.3136
7853, 15422, 4926.928, 12.3133
7854, 9351, 4926.805, 12.3130
7855, 5113, 4926.683, 12.3127
7856, 4616, 4926.561, 12.3124
7857, 5540, 4926.439, 12.3121
7858, 5545, 4926.316, 12.3118
7859, 2013, 4926.194, 12.3115
7860, -6353, 4926.072, 12.3112
7861, -10457, 4925.949, 12.3109
7862, -16158, 4925.827, 12.3106
7863, -13547, 4925.705, 12.3103
7864, -10835, 4925.583, 12.3100
7865, -14473, 4925.460, 12.3097
7866, -17284, 4925.338, 12.3093
7867, -11042, 4925.216, 12.3090
7868, -10054, 4925.094, 12.3087
7869, -5168, 4924.971, 12.3084
7870, 2391, 4924.849, 12.3081
7871, 3346, 4924.727, 12.3078
7872, -2882, 4924.605, 12.3075
7873, -5289, 4924.482, 12.3072
7874, -6085, 4924.360, 12.3069
7875, -14213, 4924.238, 12.3066
7876, -17481, 4924.115, 12.3063
7877, -16177, 4923.993, 12.3060
7878, -20208, 4923.871, 12.3057
7879, -17519, 4923.749, 12.3054
7880, -16607, 4923.626, 12.3051
7881, -14317, 4923.504, 12.3048
7882, -9817, 4923.382, 12.3045
7883, -14344, 4923.260, 12.3042
7884, -19726, 4923.137, 12.3038
7885, -18746, 4923.015, 12.3035
7886, -15936, 4922.893, 12.3032
7887, -12306, 4922.771, 12.3029
7888, -5796, 4922.648, 12.3026
7889, -6501, 4922.526, 12.3023
7890, -11695, 4922.404, 12.3020
7891, -14754, 4922.281, 12.3017
7892, -9834, 4922.159, 12.3014
7893, -11847, 4922.037, 12.3011
7894, -16690, 4921.915, 12.3008
7895, -15995, 4921.792, 12.3005
7896, -11995, 4921.670, 12.3002
7897, -12993, 4921.548, 12.2999
7898, -13184, 4921.426, 12.2996
7899, -5478, 4921.303, 12.2993
7900, -5825, 4921.181, 12.2990
7901, -11654, 4921.059, 12.2987
7902, -7208, 4920.937, 12.2983
7903, -7102, 4920.814, 12.2980
7904, -632, 4920.692, 12.2977
7905, 10268, 4920.570, 12.2974
7906, 9896, 4920.447, 12.2971
7907, 6426, 4920.325, 12.2968
7908, 7606, 4920.203, 12.2965
7909, 2608, 4920.081, 12.2962
7910, -3238, 4919.958, 12.2959
7911, -3765, 4919.836, 12.2956
7912, -14465, 4919.714, 12.2953
7913, -24947, 4919.592, 12.2950
7914, -26731, 4919.469, 12.2947
7915, -23400, 4919.347, 12.2944
7916, -8602, 4919.225, 12.2941
7917, 1241, 4919.103, 12.2938
7918, -604, 4918.980, 12.2935
7919, -1803, 4918.858, 12.2931
7920, -1338, 4918.736, 12.2928
7921, -1781, 4918.614, 12.2925
7922, -6598, 4918.491, 12.2922
7923, -5316, 4918.369, 12.2919
7924, 385, 4918.247, 12.2916
7925, -2833, 4918.124, 12.2913
7926, 5373, 4918.002, 12.2910
7927, 6247, 4917.880, 12.2907
7928, 2001, 4917.758, 12.2904
7929, 830, 4917.635, 12.2901
7930, 21, 4917.513, 12.2898
7931, 2816, 4917.391, 12.2895
7932, 3572, 4917.269, 12.2892
7933, 2321, 4917.146, 12.2889
7934, -4092, 4917.024, 12.2886
7935, -10831, 4916.902, 12.2883
7936, -6865, 4916.780, 12.2880
7937, -7327, 4916.657, 12.2876
7938, -6923, 4916.535, 12.2873
7939, -5573, 4916.413, 12.2870
7940, -6945, 4916.290, 12.2867
7941, -5534, 4916.168, 12.2864
7942, 362, 4916.046, 12.2861
7943, 8139, 4915.924, 12.2858
7944, 7993, 4915.801, 12.2855
7945, 4561, 4915.679, 12.2852
7946, 3940, 4915.557, 12.2849
7947, -5953, 4915.435, 12.2846
7948, -15135, 4915.312, 12.2843
7949, -15185, 4915.190, 12.2840
7950, -9595, 4915.068, 12.2837
7951, 525, 4914.946, 12.2834
7952, 9002, 4914.823, 12.2831
7953, 11911, 4914.701, 12.2828
7954, 13417, 4914.579, 12.2825
7955, 13379, 4914.456, 12.2821
7956, 8467, 4914.334, 12.2818
7957, 8336, 4914.212, 12.2815
7958, 7475, 4914.090, 12.2812
7959, 44, 4913.967, 12.2809
7960, -3922, 4913.845, 12.2806
7961, -2238, 4913.723, 12.2803
7962, -6644, 4913.601, 12.2800
7963, -8258, 4913.478, 12.2797
7964, -6237, 4913.356, 12.2794
7965, -9278, 4913.234, 12.2791
7966, -13133, 4913.112, 12.2788
7967, -5541, 4912.989, 12.2785
7968, -3770, 4912.867, 12.2782
7969, -13241, 4912.745, 12.2779
7970, -16148, 4912.622, 12.2776
7971, -10549, 4912.500, 12.2773
7972, -9291, 4912.378, 12.2770
7973, -10337, 4912.256, 12.2766
7974, -14269, 4912.133, 12.2763
7975, -14672, 4912.011, 12.2760
7976, -8242, 4911.889, 12.2757
7977, 2176, 4911.767, 12.2754
7978, 13813, 4911.644, 12.2751
7979, 13798, 4911.522, 12.2748
7980, 10579, 4911.400, 12.2745
7981, 2455, 4911.278, 12.2742
7982, -90, 4911.155, 12.2739
7983, 1863, 4911.033, 12.2736
7984, 3822, 4910.911, 12.2733
7985, 3674, 4910.788, 12.2730
7986, 147, 4910.666, 12.2727
7987, 3020, 4910.544, 12.2724
7988, 3883, 4910.422, 12.2721
7989, -3497, 4910.299, 12.2718
7990, 212, 4910.177, 12.2715
7991, -313, 4910.055, 12.2711
7992, -10909, 4909.933, 12.2708
7993, -16771, 4909.810, 12.2705
7994, -10839, 4909.688, 12.2702
7995, -5581, 4909.566, 12.2699
7996, -7371, 4909.444, 12.2696
7997, -10113, 4909.321, 12.2693
7998, -13995, 4909.199, 12.2690
7999, -11905, 4909.077, 12.2687
8000, -10983, 4908.954, 12.2684
8001, -9551, 4908.832, 12.2681
8002, -3393, 4908.710, 12.2678
8003, 3126, 4908.588, 12.2675
8004, 125, 4908.465, 12.2672
8005, -2102, 4908.343, 12.2669
8006, 9703, 4908.221, 12.2666
8007, 5624, 4908.099, 12.2663
8008, -4098, 4907.976, 12.2660
8009, -8139, 4907.854, 12.2656
8010, -10700, 4907.732, 12.2653
8011, -16205, 4907.610, 12.2650
8012, -19315, 4907.487, 12.2647
8013, -24538, 4907.365, 12.2644
8014, -30502, 4907.243, 12.2641
8015, -33585, 4907.121, 12.2638
8016, -24373, 4906.998, 12.2635
8017, -13694, 4906.876, 12.2632
8018, -9181, 4906.754, 12.2629
8019, -6259, 4906.631, 12.2626
8020, -1605, 4906.509, 12.2623
8021, -3468, 4906.387, 12.2620
8022, -6440, 4906.265, 12.2617
8023, 1380, 4906.142, 12.2614
8024, 3140, 4906.020, 12.2611
8025, -4333, 4905.898, 12.2608
8026, -14715, 4905.776, 12.2605
8027, -8125, 4905.653, 12.2601
8028, -127, 4905.531, 12.2598
8029, 6011, 4905.409, 12.2595
8030, 11595, 4905.287, 12.2592
8031, 8594, 4905.164, 12.2589
8032, 2515, 4905.042, 12.2586
8033, -6153, 4904.920, 12.2583
8034, -12880, 4904.797, 12.2580
8035, -19534, 4904.675, 12.2577
8036, -23101, 4904.553, 12.2574
8037, -20704, 4904.431, 12.2571
8038, -16050, 4904.308, 12.2568
8039, -10084, 4904.186, 12.2565
8040, -8576, 4904.064, 12.2562
8041, -6794, 4903.942, 12.2559
8042, -6726, 4903.819, 12.2556
8043, -6077, 4903.697, 12.2553
8044, 1049, 4903.575, 12.2550
8045, 5526, 4903.453, 12.2546
8046, 4824, 4903.330, 12.2543
8047, 2051, 4903.208, 12.2540
8048, -5670, 4903.086, 12.2537
8049, -10776, 4902.963, 12.2534
8050, -9055, 4902.841, 12.2531
8051, 364, 4902.719, 12.2528
8052, 11603, 4902.597, 12.2525
8053, 12312, 4902.474, 12.2522
8054, 3300, 4902.352, 12.2519
8055, -8570, 4902.230, 12.2516
8056, -11331, 4902.108, 12.2513
8057, -14047, 4901.985, 12.2510
8058, -14102, 4901.863, 12.2507
8059, -4427, 4901.741, 12.2504
8060, 5543, 4901.619, 12.2501
8061, 10056, 4901.496, 12.2498
8062, 8425, 4901.374, 12.2495
8063, -2776, 4901.252, 12.2491
8064, -13987, 4901.129, 12.2488
8065, -16554, 4901.007, 12.2485
8066, -19231, 4900.885, 12.2482
8067, -15814, 4900.763, 12.2479
8068, 995, 4900.640, 12.2476
8069, 12974, 4900.518, 12.2473
8070, 18411, 4900.396, 12.2470
8071, 23405, 4900.274, 12.2467
8072, 27679, 4900.151, 12.2464
8073, 28083, 4900.029, 12.2461
8074, 26498, 4899.907, 12.2458
8075, 10929, 4899.785, 12.2455
8076, -5053, 4899.662, 12.2452
8077, -6021, 4899.540, 12.2449
8078, -1100, 4899.418, 12.2446
8079, 1515, 4899.295, 12.2443
8080, -1629, 4899.173, 12.2440
8081, -14121, 4899.051, 12.2436
8082, -28038, 4898.929, 12.2433
8083, -26441, 4898.806, 12.2430
8084, -15030, 4898.684, 12.2427
8085, 1187, 4898.562, 12.2424
8086, 7624, 4898.440, 12.2421
8087, 3357, 4898.317, 12.2418
8088, 8290, 4898.195, 12.2415
8089, 12633, 4898.073, 12.2412
8090, 15441, 4897.951, 12.2409
8091, 12523, 4897.828, 12.2406
8092, 9709, 4897.706, 12.2403
8093, 3612, 4897.584, 12.2400
8094, -9483, 4897.462, 12.2397
8095, -15100, 4897.339, 12.2394
8096, -13345, 4897.217, 12.2391
8097, -5390, 4897.095, 12.2388
8098, -695, 4896.972, 12.2385
8099, 525, 4896.850, 12.2381
8100, 3223, 4896.728, 12.2378
8101, -4054, 4896.606, 12.2375
8102, -14937, 4896.483, 12.2372
8103, -14650, 4896.361, 12.2369
8104, -8525, 4896.239, 12.2366
8105, 235, 4896.117, 12.2363
8106, 5480, 4895.994, 12.2360
8107, 560, 4895.872, 12.2357
8108, -2671, 4895.750, 12.2354
8109, 832, 4895.628, 12.2351
8110, 4789, 4895.505, 12.2348
8111, 3925, 4895.383, 12.2345
8112, -1413, 4895.261, 12.2342
8113, 1650, 4895.138, 12.2339
8114, 7936, 4895.016, 12.2336
8115, 11016, 4894.894, 12.2333
8116, 1855, 4894.772, 12.2330
8117, -8467, 4894.649, 12.2326
8118, -7648, 4894.527, 12.2323
8119, 563, 4894.405, 12.2320
8120, -45, 4894.283, 12.2317
8121, -7485, 4894.160, 12.2314
8122, -6972, 4894.038, 12.2311
8123, -4086, 4893.916, 12.2308
8124, -3676, 4893.794, 12.2305
8125, -312, 4893.671, 12.2302
8126, 3178, 4893.549, 12.2299
8127, 2857, 4893.427, 12.2296
8128, 6293, 4893.304, 12.2293
8129, 8449, 4893.182, 12.2290
8130, 6574, 4893.060, 12.2287
8131, 7389, 4892.938, 12.2284
8132, 14717, 4892.815, 12.2281
8133, 14441, 4892.693, 12.2278
8134, 3883, 4892.571, 12.2275
8135, -1476, 4892.449, 12.2271
8136, 6512, 4892.326, 12.2268
8137, 11873, 4892.204, 12.2265
8138, 9481, 4892.082, 12.2262
8139, 2600, 4891.960, 12.2259
8140, 1001, 4891.837, 12.2256
8141, -483, 4891.715, 12.2253
8142, -5512, 4891.593, 12.2250
8143, -7238, 4891.470, 12.2247
8144, -3183, 4891.348, 12.2244
8145, 7892, 4891.226, 12.2241
8146, 14149, 4891.104, 12.2238
8147, 14353, 4890.981, 12.2235
8148, 7734, 4890.859, 12.2232
8149, 3847, 4890.737, 12.2229
8150, 3082, 4890.615, 12.2226
8151, -1967, 4890.492, 12.2223
8152, 1122, 4890.370, 12.2220
8153, 8387, 4890.248, 12.2216
8154, 3311, 4890.126, 12.2213
8155, -1701, 4890.003, 12.2210
8156, 1487, 4889.881, 12.2207
8157, 6203, 4889.759, 12.2204
8158, 2390, 4889.636, 12.2201
8159, 766, 4889.514, 12.2198
8160, 10503, 4889.392, 12.2195
8161, 20739, 4889.270, 12.2192
8162, 21084, 4889.147, 12.2189
8163, 14531, 4889.025, 12.2186
8164, 13990, 4888.903, 12.2183
8165, 19695, 4888.781, 12.2180
8166, 13522, 4888.658, 12.2177
8167, 4649, 4888.536, 12.2174
8168, -7722, 4888.414, 12.2171
8169, -15837, 4888.292, 12.2168
8170, -21215, 4888.169, 12.2165
8171, -21433, 4888.047, 12.2161
8172, -15490, 4887.925, 12.2158
8173, -8470, 4887.802, 12.2155
8174, -7618, 4887.680, 12.2152
8175, -3964, 4887.558, 12.2149
8176, 6386, 4887.436, 12.2146
8177, 5226, 4887.313, 12.2143
8178, 2406, 4887.191, 12.2140
8179, 113, 4887.069, 12.2137
8180, -3559, 4886.947, 12.2134
8181, -6777, 4886.824, 12.2131
8182, 3380, 4886.702, 12.2128
8183, 7660, 4886.580, 12.2125
8184, 5463, 4886.458, 12.2122
8185, 5075, 4886.335, 12.2119
8186, -4159, 4886.213, 12.2116
8187, -8741, 4886.091, 12.2113
8188, -3661, 4885.969, 12.2110
8189, 4763, 4885.846, 12.2106
8190, 4119, 4885.724, 12.2103
8191, -2252, 4885.602, 12.2100
8192, -899, 4885.479, 12.2097
8193, 4008, 4885.357, 12.2094
8194, 12723, 4885.235, 12.2091
8195, 21206, 4885.113, 12.2088
8196, 24118, 4884.990, 12.2085
8197, 19479, 4884.868, 12.2082
8198, 7981, 4884.746, 12.2079
8199, 1963, 4884.624, 12.2076
8200, 1992, 4884.501, 12.2073
8201, 3178, 4884.379, 12.2070
8202, 511, 4884.257, 12.2067
8203, 2412, 4884.135, 12.2064
8204, 4226, 4884.012, 12.2061
8205, -69, 4883.890, 12.2058
8206, -4071, 4883.768, 12.2055
8207, -4930, 4883.645, 12.2051
8208, -11714, 4883.523, 12.2048
8209, -16908, 4883.401, 12.2045
8210, -8240, 4883.279, 12.2042
8211, 7000, 4883.156, 12.2039
8212, 12407, 4883.034, 12.2036
8213, 7003, 4882.912, 12.2033
8214, 486, 4882.790, 12.2030
8215, -7744, 4882.667, 12.2027
8216, -4308, 4882.545, 12.2024
8217, 7605, 4882.423, 12.2021
8218, 20485, 4882.301, 12.2018
8219, 24574, 4882.178, 12.2015
8220, 25901, 4882.056, 12.2012
8221, 29001, 4881.934, 12.2009
8222, 27567, 4881.811, 12.2006
8223, 16144, 4881.689, 12.2003
8224, -2853, 4881.567, 12.2000
8225, -5764, 4881.445, 12.1996
8226, -5137, 4881.322, 12.1993
8227, -1911, 4881.200, 12.1990
8228, -5746, 4881.078, 12.1987
8229, -17369, 4880.956, 12.1984
8230, -15032, 4880.833, 12.1981
8231, -10685, 4880.711, 12.1978
8232, -9118, 4880.589, 12.1975
8233, -9031, 4880.467, 12.1972
8234, -4960, 4880.344, 12.1969
8235, -5269, 4880.222, 12.1966
8236, -9955, 4880.100, 12.1963
8237, -8001, 4879.977, 12.1960
8238, -5447, 4879.855, 12.1957
8239, 1610, 4879.733, 12.1954
8240, 6717, 4879.611, 12.1951
8241, 3321, 4879.488, 12.1948
8242, -7863, 4879.366, 12.1945
8243, -13175, 4879.244, 12.1941
8244, -7848, 4879.122, 12.1938
8245, -579, 4878.999, 12.1935
8246, -775, 4878.877, 12.1932
8247, -1580, 4878.755, 12.1929
8248, 2625, 4878.633, 12.1926
8249, 5911, 4878.510, 12.1923
8250, 8913, 4878.388, 12.1920
8251, 10629, 4878.266, 12.1917
8252, 5949, 4878.143, 12.1914
8253, 1079, 4878.021, 12.1911
8254, -250, 4877.899, 12.1908
8255, 1214, 4877.777, 12.1905
8256, 2392, 4877.654, 12.1902
8257, -1096, 4877.532, 12.1899
8258, -8669, 4877.410, 12.1896
8259, -7972, 4877.288, 12.1893
8260, -1431, 4877.165, 12.1890
8261, -2694, 4877.043, 12.1886
8262, -4047, 4876.921, 12.1883
8263, 750, 4876.799, 12.1880
8264, 3724, 4876.676, 12.1877
8265, -5014, 4876.554, 12.1874
8266, -9025, 4876.432, 12.1871
8267, -9010, 4876.309, 12.1868
8268, -6397, 4876.187, 12.1865
8269, -3776, 4876.065, 12.1862
8270, -7515, 4875.943, 12.1859
8271, -9908, 4875.820, 12.1856
8272, -7261, 4875.698, 12.1853
8273, -8136, 4875.576, 12.1850
8274, -8449, 4875.454, 12.1847
8275, -3680, 4875.331, 12.1844
8276, 2417, 4875.209, 12.1841
8277, -3625, 4875.087, 12.1838
8278, -14581, 4874.965, 12.1835
8279, -7198, 4874.842, 12.1831
8280, -4869, 4874.720, 12.1828
8281, -11849, 4874.598, 12.1825
8282, -10934, 4874.476, 12.1822
8283, -8717, 4874.353, 12.1819
8284, -9909, 4874.231, 12.1816
8285, -8083, 4874.109, 12.1813
8286, -7080, 4873.986, 12.1810
8287, -12564, 4873.864, 12.1807
8288, -5569, 4873.742, 12.1804
8289, 3055, 4873.620, 12.1801
8290, -2222, 4873.497, 12.1798
8291, -2092, 4873.375, 12.1795
8292, -4816, 4873.253, 12.1792
8293, -13991, 4873.131, 12.1789
8294, -15746, 4873.008, 12.1786
8295, -19709, 4872.886, 12.1783
8296, -25203, 4872.764, 12.1780
8297, -22183, 4872.642, 12.1776
8298, -18092, 4872.519, 12.1773
8299, -18685, 4872.397, 12.1770
8300, -18537, 4872.275, 12.1767
8301, -20194, 4872.152, 12.1764
8302, -16250, 4872.030, 12.1761
8303, -16893, 4871.908, 12.1758
8304, -14581, 4871.786, 12.1755
8305, -7342, 4871.663, 12.1752
8306, -6914, 4871.541, 12.1749
8307, -2328, 4871.419, 12.1746
8308, 357, 4871.297, 12.1743
8309, -4911, 4871.174, 12.1740
8310, 149, 4871.052, 12.1737
8311, 11953, 4870.930, 12.1734
8312, 9499, 4870.808, 12.1731
8313, 983, 4870.685, 12.1728
8314, -1215, 4870.563, 12.1725
8315, -1317, 4870.441, 12.1721
8316, -6961, 4870.318, 12.1718
8317, -11196, 4870.196, 12.1715
8318, -7507, 4870.074, 12.1712
8319, -3989, 4869.952, 12.1709
8320, -5657, 4869.829, 12.1706
8321, -10073, 4869.707, 12.1703
8322, -8456, 4869.585, 12.1700
8323, -3123, 4869.463, 12.1697
8324, -1769, 4869.340, 12.1694
8325, -5824, 4869.218, 12.1691
8326, -10625, 4869.096, 12.1688
8327, -6014, 4868.974, 12.1685
8328, -2897, 4868.851, 12.1682
8329, 2276, 4868.729, 12.1679
8330, -388, 4868.607, 12.1676
8331, -1134, 4868.484, 12.1673
8332, 10592, 4868.362, 12.1670
8333, 22390, 4868.240, 12.1666
8334, 17157, 4868.118, 12.1663
8335, 7087, 4867.995, 12.1660
8336, 8449, 4867.873, 12.1657
8337, 7021, 4867.751, 12.1654
8338, 2115, 4867.629, 12.1651
8339, 5672, 4867.506, 12.1648
8340, 8147, 4867.384, 12.1645
8341, 8956, 4867.262, 12.1642
8342, 2909, 4867.140, 12.1639
8343, -2147, 4867.017, 12.1636
8344, -4652, 4866.895, 12.1633
8345, -6426, 4866.773, 12.1630
8346, -7728, 4866.650, 12.1627
8347, -1931, 4866.528, 12.1624
8348, 6318, 4866.406, 12.1621
8349, 9528, 4866.284, 12.1618
8350, 6170, 4866.161, 12.1615
8351, 3084, 4866.039, 12.1611
8352, 4117, 4865.917, 12.1608
8353, 8, 4865.795, 12.1605
8354, -6944, 4865.672, 12.1602
8355, 1142, 4865.550, 12.1599
8356, 10947, 4865.428, 12.1596
8357, 10016, 4865.306, 12.1593
8358, 9506, 4865.183, 12.1590
8359, 8993, 4865.061, 12.1587
8360, 6522, 4864.939, 12.1584
8361, 2515, 4864.816, 12.1581
8362, 4265, 4864.694, 12.1578
8363, 9491, 4864.572, 12.1575
8364, 14394, 4864.450, 12.1572
8365, 18011, 4864.327, 12.1569
8366, 20276, 4864.205, 12.1566
8367, 19533, 4864.083, 12.1563
8368, 14584, 4863.961, 12.1560
8369, 8790, 4863.838, 12.1556
8370, 3059, 4863.716, 12.1553
8371, -12394, 4863.594, 12.1550
8372, -31924, 4863.472, 12.1547
8373, -35886, 4863.349, 12.1544
8374, -23648, 4863.227, 12.1541
8375, -11760, 4863.105, 12.1538
8376, -12125, 4862.983, 12.1535
8377, -14570, 4862.860, 12.1532
8378, -17166, 4862.738, 12.1529
8379, -17723, 4862.616, 12.1526
8380, -9983, 4862.493, 12.1523
8381, -7959, 4862.371, 12.1520
8382, -9165, 4862.249, 12.1517
8383, -10501, 4862.127, 12.1514
8384, -16255, 4862.004, 12.1511
8385, -12893, 4861.882, 12.1508
8386, -3423, 4861.760, 12.1505
8387, -1086, 4861.638, 12.1501
8388, -2225, 4861.515, 12.1498
8389, -2333, 4861.393, 12.1495
8390, -595, 4861.271, 12.1492
8391, -3254, 4861.149, 12.1489
8392, -3313, 4861.026, 12.1486
8393, -3008, 4860.904, 12.1483
8394, -5340, 4860.782, 12.1480
8395, -8012, 4860.659, 12.1477
8396, -9965, 4860.537, 12.1474
8397, -5592, 4860.415, 12.1471
8398, 2096, 4860.293, 12.1468
8399, 2928, 4860.170, 12.1465
8400, -1623, 4860.048, 12.1462
8401, -2868, 4859.926, 12.1459
8402, 319, 4859.804, 12.1456
8403, -6228, 4859.681, 12.1453
8404, -12397, 4859.559, 12.1450
8405, -1353, 4859.437, 12.1446
8406, 2088, 4859.315, 12.1443
8407, -486, 4859.192, 12.1440
8408, -2108, 4859.070, 12.1437
8409, 179, 4858.948, 12.1434
8410, 593, 4858.825, 12.1431
8411, -3540, 4858.703, 12.1428
8412, -10492, 4858.581, 12.1425
8413, -12925, 4858.459, 12.1422
8414, -11825, 4858.336, 12.1419
8415, -12123, 4858.214, 12.1416
8416, -11195, 4858.092, 12.1413
8417, -15326, 4857.970, 12.1410
8418, -10609, 4857.847, 12.1407
8419, -10577, 4857.725, 12.1404
8420, -16030, 4857.603, 12.1401
8421, -10459, 4857.481, 12.1398
8422, -1879, 4857.358, 12.1395
8423, -4595, 4857.236, 12.1391
8424, -2537, 4857.114, 12.1388
8425, -2408, 4856.991, 12.1385
8426, -4107, 4856.869, 12.1382
8427, -2377, 4856.747, 12.1379
8428, 2563, 4856.625, 12.1376
8429, 11857, 4856.502, 12.1373
8430, 15587, 4856.380, 12.1370
8431, 13414, 4856.258, 12.1367
8432, 12026, 4856.136, 12.1364
8433, 11112, 4856.013, 12.1361
8434, 3418, 4855.891, 12.1358
8435, -8562, 4855.769, 12.1355
8436, -12799, 4855.647, 12.1352
8437, -9925, 4855.524, 12.1349
8438, 4432, 4855.402, 12.1346
8439, 21297, 4855.280, 12.1343
8440, 31594, 4855.157, 12.1340
8441, 30988, 4855.035, 12.1336
8442, 15740, 4854.913, 12.1333
8443, 8283, 4854.791, 12.1330
8444, 6304, 4854.668, 12.1327
8445, 5395, 4854.546, 12.1324
8446, 13216, 4854.424, 12.1321
8447, 9546, 4854.302, 12.1318
8448, 3159, 4854.179, 12.1315
8449, -5305, 4854.057, 12.1312
8450, -12838, 4853.935, 12.1309
8451, -17444, 4853.813, 12.1306
8452, -16607, 4853.690, 12.1303
8453, -10303, 4853.568, 12.1300
8454, -7409, 4853.446, 12.1297
8455, -9038, 4853.323, 12.1294
8456, -8308, 4853.201, 12.1291
8457, -8803, 4853.079, 12.1288
8458, -11324, 4852.957, 12.1285
8459, -14791, 4852.834, 12.1281
8460, -13258, 4852.712, 12.1278
8461, -10231, 4852.590, 12.1275
8462, -11005, 4852.468, 12.1272
8463, -14261, 4852.345, 12.1269
8464, -12756, 4852.223, 12.1266
8465, -8271, 4852.101, 12.1263
8466, -6194, 4851.979, 12.1260
8467, -2342, 4851.856, 12.1257
8468, -4042, 4851.734, 12.1254
8469, -10746, 4851.612, 12.1251
8470, -7372, 4851.490, 12.1248
8471, -2403, 4851.367, 12.1245
8472, 4171, 4851.245, 12.1242
8473, 2541, 4851.123, 12.1239
8474, -11209, 4851.000, 12.1236
8475, -17982, 4850.878, 12.1233
8476, -18228, 4850.756, 12.1229
8477, -12772, 4850.634, 12.1226
8478, -7523, 4850.511, 12.1223
8479, -7491, 4850.389, 12.1220
8480, -11849, 4850.267, 12.1217
8481, -19060, 4850.145, 12.1214
8482, -10634, 4850.022, 12.1211
8483, -3471, 4849.900, 12.1208
8484, -3187, 4849.778, 12.1205
8485, -3085, 4849.656, 12.1202
8486, -8198, 4849.533, 12.1199
8487, -15548, 4849.411, 12.1196
8488, -20133, 4849.289, 12.1193
8489, -16624, 4849.166, 12.1190
8490, -5359, 4849.044, 12.1187
8491, 1045, 4848.922, 12.1184
8492, 557, 4848.800, 12.1181
8493, -4699, 4848.677, 12.1178
8494, 1197, 4848.555, 12.1174
8495, 4446, 4848.433, 12.1171
8496, -1484, 4848.311, 12.1168
8497, -1669, 4848.188, 12.1165
8498, 1559, 4848.066, 12.1162
8499, 4713, 4847.944, 12.1159
8500, 7756, 4847.822, 12.1156
8501, 11649, 4847.699, 12.1153
8502, 13313, 4847.577, 12.1150
8503, 11365, 4847.455, 12.1147
8504, 5643, 4847.332, 12.1144
8505, 9787, 4847.210, 12.1141
8506, 9054, 4847.088, 12.1138
8507, 272, 4846.966, 12.1135
8508, -4049, 4846.843, 12.1132
8509, 4171, 4846.721, 12.1129
8510, 9505, 4846.599, 12.1126
8511, 8906, 4846.477, 12.1123
8512, -315, 4846.354, 12.1119
8513, -3822, 4846.232, 12.1116
8514, 4161, 4846.110, 12.1113
8515, 6263, 4845.988, 12.1110
8516, -4626, 4845.865, 12.1107
8517, -15692, 4845.743, 12.1104
8518, -16252, 4845.621, 12.1101
8519, -8594, 4845.498, 12.1098
8520, -6280, 4845.376, 12.1095
8521, -9932, 4845.254, 12.1092
8522, -3508, 4845.132, 12.1089
8523, 2080, 4845.009, 12.1086
8524, 6099, 4844.887, 12.1083
8525, 13485, 4844.765, 12.1080
8526, 8024, 4844.643, 12.1077
8527, -764, 4844.520, 12.1074
8528, -11467, 4844.398, 12.1071
8529, -17366, 4844.276, 12.1068
8530, -18696, 4844.154, 12.1064
8531, -13138, 4844.031, 12.1061
8532, -7907, 4843.909, 12.1058
8533, -397, 4843.787, 12.1055
8534, 2986, 4843.664, 12.1052
8535, 2745, 4843.542, 12.1049
8536, 6409, 4843.420, 12.1046
8537, 11221, 4843.298, 12.1043
8538, 7017, 4843.175, 12.1040
8539, -1090, 4843.053, 12.1037
8540, -5901, 4842.931, 12.1034
8541, 6598, 4842.809, 12.1031
8542, 12957, 4842.686, 12.1028
8543, 5467, 4842.564, 12.1025
8544, 2194, 4842.442, 12.1022
8545, -11782, 4842.320, 12.1019
8546, -18054, 4842.197, 12.1016
8547, -9367, 4842.075, 12.1013
8548, -4136, 4841.953, 12.1009
8549, -4615, 4841.831, 12.1006
8550, -7293, 4841.708, 12.1003
8551, -11351, 4841.586, 12.1000
8552, -4518, 4841.464, 12.0997
8553, -5240, 4841.341, 12.0994
8554, -12701, 4841.219, 12.0991
8555, -12384, 4841.097, 12.0988
8556, -2768, 4840.975, 12.0985
8557, 2497, 4840.852, 12.0982
8558, 8056, 4840.730, 12.0979
8559, 6731, 4840.608, 12.0976
8560, 262, 4840.486, 12.0973
8561, -1798, 4840.363, 12.0970
8562, -6811, 4840.241, 12.0967
8563, -12329, 4840.119, 12.0964
8564, -5148, 4839.997, 12.0961
8565, -104, 4839.874, 12.0958
8566, -5132, 4839.752, 12.0954
8567, 1458, 4839.630, 12.0951
8568, 12713, 4839.507, 12.0948
8569, 13181, 4839.385, 12.0945
8570, 8042, 4839.263, 12.0942
8571, 8093, 4839.141, 12.0939
8572, 6549, 4839.018, 12.0936
8573, 3631, 4838.896, 12.0933
8574, -1841, 4838.774, 12.0930
8575, -178, 4838.652, 12.0927
8576, -4723, 4838.529, 12.0924
8577, -7128, 4838.407, 12.0921
8578, -2116, 4838.285, 12.0918
8579, -2121, 4838.163, 12.0915
8580, -1279, 4838.040, 12.0912
8581, 682, 4837.918, 12.0909
8582, 7668, 4837.796, 12.0906
8583, 4924, 4837.673, 12.0903
8584, 2586, 4837.551, 12.0899
8585, -75, 4837.429, 12.0896
8586, -8200, 4837.307, 12.0893
8587, -10589, 4837.184, 12.0890
8588, -5028, 4837.062, 12.0887
8589, 1441, 4836.940, 12.0884
8590, -11991, 4836.818, 12.0881
8591, -17276, 4836.695, 12.0878
8592, -8481, 4836.573, 12.0875
8593, 1306, 4836.451, 12.0872
8594, 5956, 4836.329, 12.0869
8595, 8715, 4836.206, 12.0866
8596, 9855, 4836.084, 12.0863
8597, 15126, 4835.962, 12.0860
8598, 17498, 4835.839, 12.0857
8599, 12346, 4835.717, 12.0854
8600, 1923, 4835.595, 12.0851
8601, -5582, 4835.473, 12.0848
8602, -11233, 4835.350, 12.0844
8603, -21830, 4835.228, 12.0841
8604, -26862, 4835.106, 12.0838
8605, -26201, 4834.984, 12.0835
8606, -25774, 4834.861, 12.0832
8607, -29782, 4834.739, 12.0829
8608, -28135, 4834.617, 12.0826
8609, -14860, 4834.495, 12.0823
8610, -3589, 4834.372, 12.0820
8611, -5210, 4834.250, 12.0817
8612, -13622, 4834.128, 12.0814
8613, -7243, 4834.005, 12.0811
8614, -5616, 4833.883, 12.0808
8615, -4080, 4833.761, 12.0805
8616, 4699, 4833.639, 12.0802
8617, 3862, 4833.516, 12.0799
8618, 1947, 4833.394, 12.0796
8619, 3271, 4833.272, 12.0793
8620, 1894, 4833.150, 12.0789
8621, 832, 4833.027, 12.0786
8622, 6583, 4832.905, 12.0783
8623, 9379, 4832.783, 12.0780
8624, 10643, 4832.661, 12.0777
8625, 13332, 4832.538, 12.0774
8626, 11449, 4832.416, 12.0771
8627, 6567, 4832.294, 12.0768
8628, 7078, 4832.171, 12.0765
8629, 7745, 4832.049, 12.0762
8630, 6326, 4831.927, 12.0759
8631, 5027, 4831.805, 12.0756
8632, 5756, 4831.682, 12.0753
8633, 6280, 4831.560, 12.0750
8634, 14788, 4831.438, 12.0747
8635, 21119, 4831.316, 12.0744
8636, 14279, 4831.193, 12.0741
8637, 13534, 4831.071, 12.0738
8638, 17539, 4830.949, 12.0734
8639, 21701, 4830.827, 12.0731
8640, 22919, 4830.704, 12.0728
8641, 21580, 4830.582, 12.0725
8642, 18584, 4830.460, 12.0722
8643, 13574, 4830.338, 12.0719
8644, 12431, 4830.215, 12.0716
8645, 19267, 4830.093, 12.0713
8646, 16074, 4829.971, 12.0710
8647, 12099, 4829.848, 12.0707
8648, 10142, 4829.726, 12.0704
8649, 8528, 4829.604, 12.0701
8650, 15749, 4829.482, 12.0698
8651, 10040, 4829.359, 12.0695
8652, -4605, 4829.237, 12.0692
8653, -5165, 4829.115, 12.0689
8654, -6853, 4828.993, 12.0686
8655, -14314, 4828.870, 12.0683
8656, -13848, 4828.748, 12.0679
8657, -8958, 4828.626, 12.0676
8658, -8370, 4828.504, 12.0673
8659, -8685, 4828.381, 12.0670
8660, -9280, 4828.259, 12.0667
8661, -3550, 4828.137, 12.0664
8662, 1501, 4828.014, 12.0661
8663, -3983, 4827.892, 12.0658
8664, -10450, 4827.770, 12.0655
8665, -5727, 4827.648, 12.0652
8666, 1346, 4827.525, 12.0649
8667, 11135, 4827.403, 12.0646
8668, 10892, 4827.281, 12.0643
8669, 13774, 4827.159, 12.0640
8670, 26229, 4827.036, 12.0637
8671, 25483, 4826.914, 12.0634
8672, 18659, 4826.792, 12.0631
8673, 6727, 4826.670, 12.0628
8674, -7378, 4826.547, 12.0624
8675, -3327, 4826.425, 12.0621
8676, 4654, 4826.303, 12.0618
8677, 850, 4826.180, 12.0615
8678, -2558, 4826.058, 12.0612
8679, 1658, 4825.936, 12.0609
8680, 6542, 4825.814, 12.0606
8681, 6969, 4825.691, 12.0603
8682, 9908, 4825.569, 12.0600
8683, 6524, 4825.447, 12.0597
8684, -3809, 4825.325, 12.0594
8685, -5358, 4825.202, 12.0591
8686, -7699, 4825.080, 12.0588
8687, -4988, 4824.958, 12.0585
8688, 6664, 4824.836, 12.0582
8689, 7047, 4824.713, 12.0579
8690, 3681, 4824.591, 12.0576
8691, 4700, 4824.469, 12.0573
8692, 2939, 4824.346, 12.0569
8693, 8081, 4824.224, 12.0566
8694, 11906, 4824.102, 12.0563
8695, 7255, 4823.980, 12.0560
8696, 2135, 4823.857, 12.0557
8697, -1076, 4823.735, 12.0554
8698, -8424, 4823.613, 12.0551
8699, -20854, 4823.491, 12.0548
8700, -20389, 4823.368, 12.0545
8701, -13837, 4823.246, 12.0542
8702, -5455, 4823.124, 12.0539
8703, 4642, 4823.002, 12.0536
8704, 6416, 4822.879, 12.0533
8705, 4488, 4822.757, 12.0530
8706, 1669, 4822.635, 12.0527
8707, -4135, 4822.512, 12.0524
8708, -10644, 4822.390, 12.0521
8709, -7906, 4822.268, 12.0518
8710, -7033, 4822.146, 12.0514
8711, -8847, 4822.023, 12.0511
8712, -8616, 4821.901, 12.0508
8713, -2307, 4821.779, 12.0505
8714, -3450, 4821.657, 12.0502
8715, -10267, 4821.534, 12.0499
8716, -6673, 4821.412, 12.0496
8717, 3191, 4821.290, 12.0493
8718, 11431, 4821.168, 12.0490
8719, 4845, 4821.045, 12.0487
8720, -3937, 4820.923, 12.0484
8721, -11007, 4820.801, 12.0481
8722, -6382, 4820.678, 12.0478
8723, 3954, 4820.556, 12.0475
8724, 3367, 4820.434, 12.0472
8725, 5027, 4820.312, 12.0469
8726, 6280, 4820.189, 12.0466
8727, 3157, 4820.067, 12.0463
8728, 5625, 4819.945, 12.0459
8729, 8465, 4819.823, 12.0456
8730, 4993, 4819.700, 12.0453
8731, -1432, 4819.578, 12.0450
8732, -4298, 4819.456, 12.0447
8733, 976, 4819.334, 12.0444
8734, 9029, 4819.211, 12.0441
8735, 9097, 4819.089, 12.0438
8736, 9758, 4818.967, 12.0435
8737, 11081, 4818.845, 12.0432
8738, 13736, 4818.722, 12.0429
8739, 1079, 4818.600, 12.0426
8740, -4647, 4818.478, 12.0423
8741, -4696, 4818.355, 12.0420
8742, -4774, 4818.233, 12.0417
8743, -4201, 4818.111, 12.0414
8744, -3331, 4817.989, 12.0411
8745, -2920, 4817.866, 12.0408
8746, 3494, 4817.744, 12.0404
8747, 8386, 4817.622, 12.0401
8748, -707, 4817.500, 12.0398
8749, -5068, 4817.377, 12.0395
8750, -8585, 4817.255, 12.0392
8751, -16113, 4817.133, 12.0389
8752, -14643, 4817.011, 12.0386
8753, -15437, 4816.888, 12.0383
8754, -21068, 4816.766, 12.0380
8755, -33358, 4816.644, 12.0377
8756, -33854, 4816.521, 12.0374
8757, -26691, 4816.399, 12.0371
8758, -19982, 4816.277, 12.0368
8759, -14112, 4816.155, 12.0365
8760, -10161, 4816.032, 12.0362
8761, -9256, 4815.910, 12.0359
8762, 74, 4815.788, 12.0356
8763, 11423, 4815.666, 12.0353
8764, 7564, 4815.543, 12.0349
8765, -176, 4815.421, 12.0346
8766, 3289, 4815.299, 12.0343
8767, 8038, 4815.177, 12.0340
8768, 6800, 4815.054, 12.0337
8769, 4276, 4814.932, 12.0334
8770, 3988, 4814.810, 12.0331
8771, 10606, 4814.687, 12.0328
8772, 9704, 4814.565, 12.0325
8773, 8125, 4814.443, 12.0322
8774, 14278, 4814.321, 12.0319
8775, 11614, 4814.198, 12.0316
8776, 2494, 4814.076, 12.0313
8777, -7607, 4813.954, 12.0310
8778, -15911, 4813.832, 12.0307
8779, -15977, 4813.709, 12.0304
8780, -13439, 4813.587, 12.0301
8781, -8056, 4813.465, 12.0298
8782, -5400, 4813.343, 12.0294
8783, -7272, 4813.220, 12.0291
8784, -13306, 4813.098, 12.0288
8785, -16077, 4812.976, 12.0285
8786, -16989, 4812.853, 12.0282
8787, -17221, 4812.731, 12.0279
8788, -13629, 4812.609, 12.0276
8789, -4840, 4812.487, 12.0273
8790, -4076, 4812.364, 12.0270
8791, -7715, 4812.242, 12.0267
8792, -12079, 4812.120, 12.0264
8793, -18513, 4811.998, 12.0261
8794, -19752, 4811.875, 12.0258
8795, -12185, 4811.753, 12.0255
8796, -1959, 4811.631, 12.0252
8797, -1947, 4811.509, 12.0249
8798, -3834, 4811.386, 12.0246
8799, 1286, 4811.264, 12.0243
8800, 8930, 4811.142, 12.0239
8801, 6752, 4811.019, 12.0236
8802, 2692, 4810.897, 12.0233
8803, 6001, 4810.775, 12.0230
8804, 6229, 4810.653, 12.0227
8805, 2656, 4810.530, 12.0224
8806, 1045, 4810.408, 12.0221
8807, 4170, 4810.286, 12.0218
8808, 5066, 4810.164, 12.0215
8809, 9497, 4810.041, 12.0212
8810, 14380, 4809.919, 12.0209
8811, 15307, 4809.797, 12.0206
8812, 8533, 4809.675, 12.0203
8813, -1968, 4809.552, 12.0200
8814, -3681, 4809.430, 12.0197
8815, -1898, 4809.308, 12.0194
8816, 1569, 4809.185, 12.0191
8817, 7363, 4809.063, 12.0188
8818, 9858, 4808.941, 12.0184
8819, -811, 4808.819, 12.0181
8820, -13285, 4808.696, 12.0178
8821, -13135, 4808.574, 12.0175
8822, -7598, 4808.452, 12.0172
8823, -6168, 4808.330, 12.0169
8824, -11819, 4808.207, 12.0166
8825, -14234, 4808.085, 12.0163
8826, -15326, 4807.963, 12.0160
8827, -20828, 4807.841, 12.0157
8828, -23060, 4807.718, 12.0154
8829, -17307, 4807.596, 12.0151
8830, -6332, 4807.474, 12.0148
8831, 3716, 4807.352, 12.0145
8832, 968, 4807.229, 12.0142
8833, -6564, 4807.107, 12.0139
8834, -8830, 4806.985, 12.0136
8835, -8389, 4806.862, 12.0133
8836, -10284, 4806.740, 12.0129
8837, -5470, 4806.618, 12.0126
8838, 5307, 4806.496, 12.0123
8839, 3774, 4806.373, 12.0120
8840, -10819, 4806.251, 12.0117
8841, -12145, 4806.129, 12.0114
8842, 1035, 4806.007, 12.0111
8843, 3589, 4805.884, 12.0108
8844, 140, 4805.762, 12.0105
8845, 3617, 4805.640, 12.0102
8846, 8783, 4805.518, 12.0099
8847, 13213, 4805.395, 12.0096
8848, 11984, 4805.273, 12.0093
8849, 2337, 4805.151, 12.0090
8850, -9804, 4805.028, 12.0087
8851, -10458, 4804.906, 12.0084
8852, -2452, 4804.784, 12.0081
8853, 1970, 4804.662, 12.0078
8854, -990, 4804.539, 12.0074
8855, -4821, 4804.417, 12.0071
8856, -6340, 4804.295, 12.0068
8857, -13474, 4804.173, 12.0065
8858, -19698, 4804.050, 12.0062
8859, -21309, 4803.928, 12.0059
8860, -19421, 4803.806, 12.0056
8861, -9949, 4803.684, 12.0053
8862, -2531, 4803.561, 12.0050
8863, 6763, 4803.439, 12.0047
8864, 14373, 4803.317, 12.0044
8865, 7673, 4803.194, 12.0041
8866, 910, 4803.072, 12.0038
8867, -1255, 4802.950, 12.0035
8868, -7065, 4802.828, 12.0032
8869, -11963, 4802.705, 12.0029
8870, -14548, 4802.583, 12.0026
8871, -13777, 4802.461, 12.0023
8872, -3787, 4802.339, 12.0019
8873, 4365, 4802.216, 12.0016
8874, 6363, 4802.094, 12.0013
8875, 2330, 4801.972, 12.0010
8876, 468, 4801.850, 12.0007
8877, -6400, 4801.727, 12.0004
8878, -11768, 4801.605, 12.0001
8879, -7849, 4801.483, 11.9998
8880, -5775, 4801.360, 11.9995
8881, -6694, 4801.238, 11.9992
8882, -344, 4801.116, 11.9989
8883, 4349, 4800.994, 11.9986
8884, 12101, 4800.871, 11.9983
8885, 15926, 4800.749, 11.9980
8886, 15338, 4800.627, 11.9977
8887, 6380, 4800.505, 11.9974
8888, -4559, 4800.382, 11.9971
8889, 3112, 4800.260, 11.9968
8890, 11497, 4800.138, 11.9964
8891, 10495, 4800.016, 11.9961
8892, 3390, 4799.893, 11.9958
8893, 6722, 4799.771, 11.9955
8894, 7761, 4799.649, 11.9952
8895, 1483, 4799.526, 11.9949
8896, -8, 4799.404, 11.9946
8897, -239, 4799.282, 11.9943
8898, 3099, 4799.160, 11.9940
8899, 2616, 4799.037, 11.9937
8900, -7687, 4798.915, 11.9934
8901, -9135, 4798.793, 11.9931
8902, -3356, 4798.671, 11.9928
8903, -5295, 4798.548, 11.9925
8904, 102, 4798.426, 11.9922
8905, 8829, 4798.304, 11.9919
8906, 13290, 4798.182, 11.9916
8907, 19805, 4798.059, 11.9913
8908, 18510, 4797.937, 11.9909
8909, 6499, 4797.815, 11.9906
8910, 2233, 4797.692, 11.9903
8911, 8982, 4797.570, 11.9900
8912, 10593, 4797.448, 11.9897
8913, 4188, 4797.326, 11.9894
8914, -2508, 4797.203, 11.9891
8915, -7829, 4797.081, 11.9888
8916, -7061, 4796.959, 11.9885
8917, -4351, 4796.837, 11.9882
8918, -7397, 4796.714, 11.9879
8919, -11397, 4796.592, 11.9876
8920, -9567, 4796.470, 11.9873
8921, -4750, 4796.348, 11.9870
8922, -5569, 4796.225, 11.9867
8923, -21477, 4796.103, 11.9864
8924, -25682, 4795.981, 11.9861
8925, -24027, 4795.859, 11.9858
8926, -19108, 4795.736, 11.9854
8927, -8859, 4795.614, 11.9851
8928, -2908, 4795.492, 11.9848
8929, -7486, 4795.369, 11.9845
8930, -4846, 4795.247, 11.9842
8931, -2087, 4795.125, 11.9839
8932, -2780, 4795.003, 11.9836
8933, -6787, 4794.880, 11.9833
8934, -13576, 4794.758, 11.9830
8935, -19948, 4794.636, 11.9827
8936, -20763, 4794.514, 11.9824
8937, -12363, 4794.391, 11.9821
8938, -9396, 4794.269, 11.9818
8939, -9533, 4794.147, 11.9815
8940, 323, 4794.025, 11.9812
8941, 3353, 4793.902, 11.9809
8942, -148, 4793.780, 11.9806
8943, -3105, 4793.658, 11.9803
8944, -2185, 4793.535, 11.9799
8945, 1854, 4793.413, 11.9796
8946, 1123, 4793.291, 11.9793
8947, -390, 4793.169, 11.9790
8948, 776, 4793.046, 11.9787
8949, -3615, 4792.924, 11.9784
8950, 8742, 4792.802, 11.9781
8951, 23593, 4792.680, 11.9778
8952, 20739, 4792.557, 11.9775
8953, 12259, 4792.435, 11.9772
8954, 4435, 4792.313, 11.9769
8955, -3252, 4792.191, 11.9766
8956, -12301, 4792.068, 11.9763
8957, -13024, 4791.946, 11.9760
8958, -10231, 4791.824, 11.9757
8959, -12859, 4791.701, 11.9754
8960, -2508, 4791.579, 11.9751
8961, 18055, 4791.457, 11.9748
8962, 19723, 4791.335, 11.9744
8963, 12086, 4791.212, 11.9741
8964, 6417, 4791.090, 11.9738
8965, 4627, 4790.968, 11.9735
8966, -853, 4790.846, 11.9732
8967, -1626, 4790.723, 11.9729
8968, -5441, 4790.601, 11.9726
8969, -9642, 4790.479, 11.9723
8970, -13727, 4790.357, 11.9720
8971, -16445, 4790.234, 11.9717
8972, -13774, 4790.112, 11.9714
8973, -9621, 4789.990, 11.9711
8974, 1134, 4789.867, 11.9708
8975, 7447, 4789.745, 11.9705
8976, -2217, 4789.623, 11.9702
8977, -12570, 4789.501, 11.9699
8978, -10590, 4789.378, 11.9696
8979, 3310, 4789.256, 11.9693
8980, 11775, 4789.134, 11.9689
8981, 4817, 4789.012, 11.9686
8982, -2729, 4788.889, 11.9683
8983, -12162, 4788.767, 11.9680
8984, -20464, 4788.645, 11.9677
8985, -26313, 4788.523, 11.9674
8986, -25809, 4788.400, 11.9671
8987, -8117, 4788.278, 11.9668
8988, 12059, 4788.156, 11.9665
8989, 20339, 4788.033, 11.9662
8990, 14448, 4787.911, 11.9659
8991, 9744, 4787.789, 11.9656
8992, 7320, 4787.667, 11.9653
8993, 9963, 4787.544, 11.9650
8994, 7430, 4787.422, 11.9647
8995, 1934, 4787.300, 11.9644
8996, 1133, 4787.178, 11.9641
8997, -1970, 4787.055, 11.9638
8998, -7023, 4786.933, 11.9634
8999, -7119, 4786.811, 11.9631
9000, -8723, 4786.689, 11.9628
9001, -12703, 4786.566, 11.9625
9002, -12615, 4786.444, 11.9622
9003, -11346, 4786.322, 11.9619
9004, -7433, 4786.199, 11.9616
9005, 2418, 4786.077, 11.9613
9006, 6456, 4785.955, 11.9610
9007, 8401, 4785.833, 11.9607
9008, 2177, 4785.710, 11.9604
9009, -4779, 4785.588, 11.9601
9010, -5537, 4785.466, 11.9598
9011, -10376, 4785.344, 11.9595
9012, -16615, 4785.221, 11.9592
9013, -11234, 4785.099, 11.9589
9014, 874, 4784.977, 11.9586
9015, 2747, 4784.855, 11.9583
9016, 2086, 4784.732, 11.9579
9017, 3851, 4784.610, 11.9576
9018, 5835, 4784.488, 11.9573
9019, 3525, 4784.366, 11.9570
9020, -1469, 4784.243, 11.9567
9021, 690, 4784.121, 11.9564
9022, 6797, 4783.999, 11.9561
9023, 7692, 4783.876, 11.9558
9024, 9832, 4783.754, 11.9555
9025, 7640, 4783.632, 11.9552
9026, 3920, 4783.510, 11.9549
9027, 242, 4783.387, 11.9546
9028, 4861, 4783.265, 11.9543
9029, 5181, 4783.143, 11.9540
9030, 3289, 4783.021, 11.9537
9031, -6395, 4782.898, 11.9534
9032, -9241, 4782.776, 11.9531
9033, -6175, 4782.654, 11.9527
9034, -11935, 4782.532, 11.9524
9035, -15238, 4782.409, 11.9521
9036, -14082, 4782.287, 11.9518
9037, -16952, 4782.165, 11.9515
9038, -17781, 4782.042, 11.9512
9039, -12376, 4781.920, 11.9509
9040, -11523, 4781.798, 11.9506
9041, -13980, 4781.676, 11.9503
9042, -11771, 4781.553, 11.9500
9043, -4966, 4781.431, 11.9497
9044, 6389, 4781.309, 11.9494
9045, 8879, 4781.187, 11.9491
9046, 8124, 4781.064, 11.9488
9047, 7646, 4780.942, 11.9485
9048, 12431, 4780.820, 11.9482
9049, 14803, 4780.698, 11.9479
9050, 7496, 4780.575, 11.9476
9051, 3614, 4780.453, 11.9472
9052, 6281, 4780.331, 11.9469
9053, 7329, 4780.208, 11.9466
9054, 8261, 4780.086, 11.9463
9055, 8102, 4779.964, 11.9460
9056, 4315, 4779.842, 11.9457
9057, 3778, 4779.719, 11.9454
9058, 3808, 4779.597, 11.9451
9059, 6525, 4779.475, 11.9448
9060, 11769, 4779.353, 11.9445
9061, 8062, 4779.230, 11.9442
9062, 6222, 4779.108, 11.9439
9063, 9587, 4778.986, 11.9436
9064, 8818, 4778.864, 11.9433
9065, 7685, 4778.741, 11.9430
9066, 3909, 4778.619, 11.9427
9067, -1955, 4778.497, 11.9424
9068, -7315, 4778.374, 11.9421
9069, -13298, 4778.252, 11.9417
9070, -16475, 4778.130, 11.9414
9071, -11514, 4778.008, 11.9411
9072, -9012, 4777.885, 11.9408
9073, -4682, 4777.763, 11.9405
9074, -6346, 4777.641, 11.9402
9075, -8907, 4777.519, 11.9399
9076, -4834, 4777.396, 11.9396
9077, -4023, 4777.274, 11.9393
9078, -1242, 4777.152, 11.9390
9079, 5138, 4777.030, 11.9387
9080, 7508, 4776.907, 11.9384
9081, 3750, 4776.785, 11.9381
9082, -2865, 4776.663, 11.9378
9083, -1758, 4776.540, 11.9375
9084, 5850, 4776.418, 11.9372
9085, 2322, 4776.296, 11.9369
9086, -606, 4776.174, 11.9366
9087, 983, 4776.051, 11.9362
9088, -2650, 4775.929, 11.9359
9089, -3542, 4775.807, 11.9356
9090, -2532, 4775.685, 11.9353
9091, 3811, 4775.562, 11.9350
9092, 6866, 4775.440, 11.9347
9093, 4708, 4775.318, 11.9344
9094, 1610, 4775.196, 11.9341
9095, 206, 4775.073, 11.9338
9096, -5722, 4774.951, 11.9335
9097, -14514, 4774.829, 11.9332
9098, -11327, 4774.707, 11.9329
9099, -9313, 4774.584, 11.9326
9100, -2465, 4774.462, 11.9323
9101, 4341, 4774.340, 11.9320
9102, 7041, 4774.217, 11.9317
9103, 15433, 4774.095, 11.9314
9104, 16100, 4773.973, 11.9311
9105, 14247, 4773.851, 11.9307
9106, 15447, 4773.728, 11.9304
9107, 16353, 4773.606, 11.9301
9108, 10054, 4773.484, 11.9298
9109, 767, 4773.362, 11.9295
9110, -3722, 4773.239, 11.9292
9111, -10416, 4773.117, 11.9289
9112, -15153, 4772.995, 11.9286
9113, -7586, 4772.873, 11.9283
9114, -1445, 4772.750, 11.9280
9115, 3499, 4772.628, 11.9277
9116, 5392, 4772.506, 11.9274
9117, 3656, 4772.383, 11.9271
9118, 2570, 4772.261, 11.9268
9119, 7876, 4772.139, 11.9265
9120, 13026, 4772.017, 11.9262
9121, 17675, 4771.894, 11.9259
9122, 14580, 4771.772, 11.9256
9123, 11474, 4771.650, 11.9252
9124, 14046, 4771.528, 11.9249
9125, 14852, 4771.405, 11.9246
9126, 11826, 4771.283, 11.9243
9127, 9492, 4771.161, 11.9240
9128, 62, 4771.039, 11.9237
9129, -1202, 4770.916, 11.9234
9130, 3105, 4770.794, 11.9231
9131, 2984, 4770.672, 11.9228
9132, 2055, 4770.549, 11.9225
9133, 4023, 4770.427, 11.9222
9134, 4469, 4770.305, 11.9219
9135, -1260, 4770.183, 11.9216
9136, -7369, 4770.060, 11.9213
9137, -9387, 4769.938, 11.9210
9138, -13231, 4769.816, 11.9207
9139, -10509, 4769.694, 11.9204
9140, -5073, 4769.571, 11.9201
9141, -170, 4769.449, 11.9197
9142, 8393, 4769.327, 11.9194
9143, 12421, 4769.205, 11.9191
9144, 16485, 4769.082, 11.9188
9145, 12899, 4768.960, 11.9185
9146, 14249, 4768.838, 11.9182
9147, 16095, 4768.715, 11.9179
9148, 8446, 4768.593, 11.9176
9149, 3931, 4768.471, 11.9173
9150, 4570, 4768.349, 11.9170
9151, 8840, 4768.226, 11.9167
9152, 1034, 4768.104, 11.9164
9153, -6139, 4767.982, 11.9161
9154, -3004, 4767.860, 11.9158
9155, -67, 4767.737, 11.9155
9156, 3368, 4767.615, 11.9152
9157, 8104, 4767.493, 11.9149
9158, 11462, 4767.371, 11.9146
9159, 13486, 4767.248, 11.9142
9160, 11482, 4767.126, 11.9139
9161, 6626, 4767.004, 11.9136
9162, 3142, 4766.881, 11.9133
9163, 1130, 4766.759, 11.9130
9164, -4932, 4766.637, 11.9127
9165, -7202, 4766.515, 11.9124
9166, -630, 4766.392, 11.9121
9167, 3664, 4766.270, 11.9118
9168, -832, 4766.148, 11.9115
9169, -1569, 4766.026, 11.9112
9170, -3809, 4765.903, 11.9109
9171, -4439, 4765.781, 11.9106
9172, -3076, 4765.659, 11.9103
9173, -1865, 4765.537, 11.9100
9174, -1801, 4765.414, 11.9097
9175, -5579, 4765.292, 11.9094
9176, -9548, 4765.170, 11.9091
9177, -10502, 4765.047, 11.9087
9178, -6924, 4764.925, 11.9084
9179, -3485, 4764.803, 11.9081
9180, -5703, 4764.681, 11.9078
9181, -6515, 4764.558, 11.9075
9182, 948, 4764.436, 11.9072
9183, 6987, 4764.314, 11.9069
9184, -4826, 4764.192, 11.9066
9185, -10717, 4764.069, 11.9063
9186, -958, 4763.947, 11.9060
9187, 7449, 4763.825, 11.9057
9188, 4043, 4763.703, 11.9054
9189, 7578, 4763.580, 11.9051
9190, 14151, 4763.458, 11.9048
9191, 11164, 4763.336, 11.9045
9192, 7341, 4763.214, 11.9042
9193, 5203, 4763.091, 11.9039
9194, 398, 4762.969, 11.9036
9195, -3763, 4762.847, 11.9032
9196, -2865, 4762.724, 11.9029
9197, -5916, 4762.602, 11.9026
9198, -11856, 4762.480, 11.9023
9199, -8738, 4762.358, 11.9020
9200, -6484, 4762.235, 11.9017
9201, -8536, 4762.113, 11.9014
9202, -10842, 4761.991, 11.9011
9203, -10732, 4761.869, 11.9008
9204, -11953, 4761.746, 11.9005
9205, -8732, 4761.624, 11.9002
9206, -4489, 4761.502, 11.8999
9207, -5372, 4761.380, 11.8996
9208, -4109, 4761.257, 11.8993
9209, -12755, 4761.135, 11.8990
9210, -23927, 4761.013, 11.8987
9211, -19556, 4760.890, 11.8984
9212, -24943, 4760.768, 11.8981
9213, -27116, 4760.646, 11.8977
9214, -24233, 4760.524, 11.8974
9215, -30612, 4760.401, 11.8971
9216, -39936, 4760.279, 11.8968
9217, -41795, 4760.157, 11.8965
9218, -34536, 4760.035, 11.8962
9219, -19935, 4759.912, 11.8959
9220, -5354, 4759.790, 11.8956
9221, 3613, 4759.668, 11.8953
9222, 9805, 4759.546, 11.8950
9223, 912, 4759.423, 11.8947
9224, -5951, 4759.301, 11.8944
9225, -3820, 4759.179, 11.8941
9226, 4179, 4759.056, 11.8938
9227, 2397, 4758.934, 11.8935
9228, -3719, 4758.812, 11.8932
9229, -2676, 4758.690, 11.8929
9230, 5722, 4758.567, 11.8926
9231, 8354, 4758.445, 11.8922
9232, 6099, 4758.323, 11.8919
9233, 3518, 4758.201, 11.8916
9234, 7389, 4758.078, 11.8913
9235, 9713, 4757.956, 11.8910
9236, 4045, 4757.834, 11.8907
9237, -5579, 4757.712, 11.8904
9238, -10628, 4757.589, 11.8901
9239, -18458, 4757.467, 11.8898
9240, -20566, 4757.345, 11.8895
9241, -16536, 4757.222, 11.8892
9242, -13046, 4757.100, 11.8889
9243, -9511, 4756.978, 11.8886
9244, -8592, 4756.856, 11.8883
9245, -9834, 4756.733, 11.8880
9246, -10938, 4756.611, 11.8877
9247, -5418, 4756.489, 11.8874
9248, -2862, 4756.367, 11.8871
9249, 4674, 4756.244, 11.8867
9250, 14970, 4756.122, 11.8864
9251, 13435, 4756.000, 11.8861
9252, 7963, 4755.878, 11.8858
9253, 8412, 4755.755, 11.8855
9254, 3990, 4755.633, 11.8852
9255, -3512, 4755.511, 11.8849
9256, -1743, 4755.388, 11.8846
9257, 3388, 4755.266, 11.8843
9258, 14473, 4755.144, 11.8840
9259, 14609, 4755.022, 11.8837
9260, 7370, 4754.899, 11.8834
9261, 3844, 4754.777, 11.8831
9262, -727, 4754.655, 11.8828
9263, -3727, 4754.533, 11.8825
9264, 840, 4754.410, 11.8822
9265, 5011, 4754.288, 11.8819
9266, 10989, 4754.166, 11.8816
9267, 18388, 4754.044, 11.8812
9268, 24095, 4753.921, 11.8809
9269, 19369, 4753.799, 11.8806
9270, -814, 4753.677, 11.8803
9271, -13790, 4753.554, 11.8800
9272, -19803, 4753.432, 11.8797
9273, -18440, 4753.310, 11.8794
9274, -18458, 4753.188, 11.8791
9275, -25027, 4753.065, 11.8788
9276, -18127, 4752.943, 11.8785
9277, -10654, 4752.821, 11.8782
9278, -5789, 4752.699, 11.8779
9279, 553, 4752.576, 11.8776
9280, 6254, 4752.454, 11.8773
9281, 7154, 4752.332, 11.8770
9282, 4565, 4752.210, 11.8767
9283, 1195, 4752.087, 11.8764
9284, -5298, 4751.965, 11.8761
9285, -5593, 4751.843, 11.8757
9286, -2725, 4751.721, 11.8754
9287, -6613, 4751.598, 11.8751
9288, -17158, 4751.476, 11.8748
9289, -24113, 4751.354, 11.8745
9290, -29287, 4751.231, 11.8742
9291, -32290, 4751.109, 11.8739
9292, -25821, 4750.987, 11.8736
9293, -21242, 4750.865, 11.8733
9294, -16979, 4750.742, 11.8730
9295, -8644, 4750.620, 11.8727
9296, -3038, 4750.498, 11.8724
9297, -3973, 4750.376, 11.8721
9298, -4976, 4750.253, 11.8718
9299, -5679, 4750.131, 11.8715
9300, -10887, 4750.009, 11.8712
9301, -8958, 4749.887, 11.8709
9302, -3355, 4749.764, 11.8706
9303, -120, 4749.642, 11.8702
9304, 1979, 4749.520, 11.8699
9305, 3415, 4749.397, 11.8696
9306, 2377, 4749.275, 11.8693
9307, 5914, 4749.153, 11.8690
9308, 4941, 4749.031, 11.8687
9309, -5152, 4748.908, 11.8684
9310, -2937, 4748.786, 11.8681
9311, 6115, 4748.664, 11.8678
9312, 4811, 4748.542, 11.8675
9313, 5145, 4748.419, 11.8672
9314, 5854, 4748.297, 11.8669
9315, 12885, 4748.175, 11.8666
9316, 17169, 4748.053, 11.8663
9317, 20891, 4747.930, 11.8660
9318, 28167, 4747.808, 11.8657
9319, 21046, 4747.686, 11.8654
9320, 9306, 4747.563, 11.8651
9321, 6462, 4747.441, 11.8647
9322, 4219, 4747.319, 11.8644
9323, -3628, 4747.197, 11.8641
9324, 2994, 4747.074, 11.8638
9325, 16011, 4746.952, 11.8635
9326, 22230, 4746.830, 11.8632
9327, 24310, 4746.708, 11.8629
9328, 19724, 4746.585, 11.8626
9329, 10464, 4746.463, 11.8623
9330, 9773, 4746.341, 11.8620
9331, 7747, 4746.219, 11.8617
9332, 2576, 4746.096, 11.8614
9333, 9914, 4745.974, 11.8611
9334, 20018, 4745.852, 11.8608
9335, 23446, 4745.729, 11.8605
9336, 12973, 4745.607, 11.8602
9337, 1349, 4745.485, 11.8599
9338, 8490, 4745.363, 11.8596
9339, 17198, 4745.240, 11.8592
9340, 15615, 4745.118, 11.8589
9341, 13438, 4744.996, 11.8586
9342, 13424, 4744.874, 11.8583
9343, 8602, 4744.751, 11.8580
9344, 6496, 4744.629, 11.8577
9345, 7286, 4744.507, 11.8574
9346, -1127, 4744.385, 11.8571
9347, -2295, 4744.262, 11.8568
9348, 4800, 4744.140, 11.8565
9349, 9425, 4744.018, 11.8562
9350, 14781, 4743.895, 11.8559
9351, 9792, 4743.773, 11.8556
9352, -633, 4743.651, 11.8553
9353, -6306, 4743.529, 11.8550
9354, -5108, 4743.406, 11.8547
9355, -10038, 4743.284, 11.8544
9356, -17392, 4743.162, 11.8541
9357, -16974, 4743.040, 11.8537
9358, -12223, 4742.917, 11.8534
9359, -13853, 4742.795, 11.8531
9360, -15664, 4742.673, 11.8528
9361, -8497, 4742.551, 11.8525
9362, -2128, 4742.428, 11.8522
9363, 3790, 4742.306, 11.8519
9364, 10615, 4742.184, 11.8516
9365, 15093, 4742.061, 11.8513
9366, 11900, 4741.939, 11.8510
9367, 4969, 4741.817, 11.8507
9368, -6383, 4741.695, 11.8504
9369, -12961, 4741.572, 11.8501
9370, -17716, 4741.450, 11.8498
9371, -22173, 4741.328, 11.8495
9372, -22180, 4741.206, 11.8492
9373, -19582, 4741.083, 11.8489
9374, -13875, 4740.961, 11.8486
9375, -4320, 4740.839, 11.8482
9376, 5030, 4740.717, 11.8479
9377, 5824, 4740.594, 11.8476
9378, 2455, 4740.472, 11.8473
9379, -921, 4740.350, 11.8470
9380, -562, 4740.228, 11.8467
9381, -3103, 4740.105, 11.8464
9382, -6838, 4739.983, 11.8461
9383, -8427, 4739.861, 11.8458
9384, -17290, 4739.738, 11.8455
9385, -26257, 4739.616, 11.8452
9386, -22700, 4739.494, 11.8449
9387, -24854, 4739.372, 11.8446
9388, -24926, 4739.249, 11.8443
9389, -7947, 4739.127, 11.8440
9390, 2247, 4739.005, 11.8437
9391, 11922, 4738.883, 11.8434
9392, 14162, 4738.760, 11.8431
9393, 11544, 4738.638, 11.8427
9394, 6134, 4738.516, 11.8424
9395, 1188, 4738.394, 11.8421
9396, -6316, 4738.271, 11.8418
9397, -15031, 4738.149, 11.8415
9398, -11596, 4738.027, 11.8412
9399, -4584, 4737.904, 11.8409
9400, 7247, 4737.782, 11.8406
9401, 12689, 4737.660, 11.8403
9402, 5323, 4737.538, 11.8400
9403, -5009, 4737.415, 11.8397
9404, -5871, 4737.293, 11.8394
9405, -7155, 4737.171, 11.8391
9406, -14274, 4737.049, 11.8388
9407, -20626, 4736.926, 11.8385
9408, -18454, 4736.804, 11.8382
9409, -4516, 4736.682, 11.8379
9410, 2346, 4736.560, 11.8376
9411, 3812, 4736.437, 11.8372
9412, 5910, 4736.315, 11.8369
9413, -465, 4736.193, 11.8366
9414, 58, 4736.070, 11.8363
9415, 10737, 4735.948, 11.8360
9416, 21124, 4735.826, 11.8357
9417, 22308, 4735.704, 11.8354
9418, 15229, 4735.581, 11.8351
9419, 2237, 4735.459, 11.8348
9420, -6518, 4735.337, 11.8345
9421, -2389, 4735.215, 11.8342
9422, 3767, 4735.092, 11.8339
9423, -2792, 4734.970, 11.8336
9424, -6148, 4734.848, 11.8333
9425, -10261, 4734.726, 11.8330
9426, -13037, 4734.603, 11.8327
9427, -11507, 4734.481, 11.8324
9428, -12035, 4734.359, 11.8321
9429, -11772, 4734.236, 11.8317
9430, -12591, 4734.114, 11.8314
9431, -9778, 4733.992, 11.8311
9432, -12954, 4733.870, 11.8308
9433, -16863, 4733.747, 11.8305
9434, -13110, 4733.625, 11.8302
9435, -11116, 4733.503, 11.8299
9436, -10004, 4733.381, 11.8296
9437, -6296, 4733.258, 11.8293
9438, -2412, 4733.136, 11.8290
9439, -5238, 4733.014, 11.8287
9440, -7957, 4732.892, 11.8284
9441, -5447, 4732.769, 11.8281
9442, -3912, 4732.647, 11.8278
9443, -8016, 4732.525, 11.8275
9444, -11250, 4732.402, 11.8272
9445, -11472, 4732.280, 11.8269
9446, 2589, 4732.158, 11.8266
9447, 12125, 4732.036, 11.8262
9448, 5326, 4731.913, 11.8259
9449, -8055, 4731.791, 11.8256
9450, -14524, 4731.669, 11.8253
9451, -13429, 4731.547, 11.8250
9452, -6630, 4731.424, 11.8247
9453, 2000, 4731.302, 11.8244
9454, 139, 4731.180, 11.8241
9455, -4735, 4731.058, 11.8238
9456, -6456, 4730.935, 11.8235
9457, -10943, 4730.813, 11.8232
9458, -10146, 4730.691, 11.8229
9459, -8430, 4730.568, 11.8226
9460, -10421, 4730.446, 11.8223
9461, -8718, 4730.324, 11.8220
9462, -2964, 4730.202, 11.8217
9463, -5238, 4730.079, 11.8214
9464, -11491, 4729.957, 11.8211
9465, -14266, 4729.835, 11.8207
9466, -16624, 4729.713, 11.8204
9467, -10762, 4729.590, 11.8201
9468, -4323, 4729.468, 11.8198
9469, -4666, 4729.346, 11.8195
9470, -749, 4729.224, 11.8192
9471, -8911, 4729.101, 11.8189
9472, -18943, 4728.979, 11.8186
9473, -22949, 4728.857, 11.8183
9474, -23262, 4728.735, 11.8180
9475, -15878, 4728.612, 11.8177
9476, -11260, 4728.490, 11.8174
9477, -10828, 4728.368, 11.8171
9478, -6819, 4728.245, 11.8168
9479, -6223, 4728.123, 11.8165
9480, -9628, 4728.001, 11.8162
9481, -19768, 4727.879, 11.8159
9482, -26802, 4727.756, 11.8156
9483, -24460, 4727.634, 11.8152
9484, -18883, 4727.512, 11.8149
9485, -18868, 4727.390, 11.8146
9486, -21802, 4727.267, 11.8143
9487, -30314, 4727.145, 11.8140
9488, -25924, 4727.023, 11.8137
9489, -16640, 4726.901, 11.8134
9490, -11826, 4726.778, 11.8131
9491, -13157, 4726.656, 11.8128
9492, -22380, 4726.534, 11.8125
9493, -27284, 4726.411, 11.8122
9494, -16722, 4726.289, 11.8119
9495, -579, 4726.167, 11.8116
9496, 588, 4726.045, 11.8113
9497, 2409, 4725.922, 11.8110
9498, 4369, 4725.800, 11.8107
9499, 2565, 4725.678, 11.8104
9500, 689, 4725.556, 11.8101
9501, 4846, 4725.433, 11.8097
9502, 5120, 4725.311, 11.8094
9503, 2307, 4725.189, 11.8091
9504, -2305, 4725.067, 11.8088
9505, -1485, 4724.944, 11.8085
9506, 1876, 4724.822, 11.8082
9507, -1249, 4724.700, 11.8079
9508, -1757, 4724.577, 11.8076
9509, -3846, 4724.455, 11.8073
9510, -6365, 4724.333, 11.8070
9511, -3403, 4724.211, 11.8067
9512, 543, 4724.088, 11.8064
9513, 501, 4723.966, 11.8061
9514, -3090, 4723.844, 11.8058
9515, -7646, 4723.722, 11.8055
9516, -6910, 4723.599, 11.8052
9517, -6195, 4723.477, 11.8049
9518, -7160, 4723.355, 11.8046
9519, -3280, 4723.233, 11.8042
9520, 7062, 4723.110, 11.8039
9521, 3143, 4722.988, 11.8036
9522, -5382, 4722.866, 11.8033
9523, -8799, 4722.743, 11.8030
9524, -10797, 4722.621, 11.8027
9525, -9052, 4722.499, 11.8024
9526, -10986, 4722.377, 11.8021
9527, -12032, 4722.254, 11.8018
9528, -9741, 4722.132, 11.8015
9529, -10868, 4722.010, 11.8012
9530, -14725, 4721.888, 11.8009
9531, -22023, 4721.765, 11.8006
9532, -20225, 4721.643, 11.8003
9533, -16860, 4721.521, 11.8000
9534, -16917, 4721.399, 11.7997
9535, -12913, 4721.276, 11.7994
9536, -14043, 4721.154, 11.7991
9537, -22722, 4721.032, 11.7987
9538, -25512, 4720.909, 11.7984
9539, -21519, 4720.787, 11.7981
9540, -19653, 4720.665, 11.7978
9541, -9902, 4720.543, 11.7975
9542, -666, 4720.420, 11.7972
9543, 2474, 4720.298, 11.7969
9544, -150, 4720.176, 11.7966
9545, -2844, 4720.054, 11.7963
9546, -641, 4719.931, 11.7960
9547, 1146, 4719.809, 11.7957
9548, -325, 4719.687, 11.7954
9549, 1269, 4719.565, 11.7951
9550, -2304, 4719.442, 11.7948
9551, 575, 4719.320, 11.7945
9552, 5347, 4719.198, 11.7942
9553, 579, 4719.076, 11.7939
9554, -3594, 4718.953, 11.7936
9555, -2342, 4718.831, 11.7932
9556, 3478, 4718.709, 11.7929
9557, 3636, 4718.586, 11.7926
9558, -11498, 4718.464, 11.7923
9559, -19099, 4718.342, 11.7920
9560, -17671, 4718.220, 11.7917
9561, -16019, 4718.097, 11.7914
9562, -11359, 4717.975, 11.7911
9563, -11330, 4717.853, 11.7908
9564, -16587, 4717.731, 11.7905
9565, -11426, 4717.608, 11.7902
9566, -2287, 4717.486, 11.7899
9567, 7685, 4717.364, 11.7896
9568, 5503, 4717.242, 11.7893
9569, 4042, 4717.119, 11.7890
9570, 11566, 4716.997, 11.7887
9571, 15156, 4716.875, 11.7884
9572, 8116, 4716.752, 11.7881
9573, 3640, 4716.630, 11.7877
9574, -651, 4716.508, 11.7874
9575, -3631, 4716.386, 11.7871
9576, -1778, 4716.263, 11.7868
9577, 1413, 4716.141, 11.7865
9578, 5734, 4716.019, 11.7862
9579, 5757, 4715.897, 11.7859
9580, 2631, 4715.774, 11.7856
9581, 5657, 4715.652, 11.7853
9582, 9132, 4715.530, 11.7850
9583, 8791, 4715.408, 11.7847
9584, 5780, 4715.285, 11.7844
9585, -346, 4715.163, 11.7841
9586, -845, 4715.041, 11.7838
9587, 6157, 4714.918, 11.7835
9588, 10695, 4714.796, 11.7832
9589, 11739, 4714.674, 11.7829
9590, 4495, 4714.552, 11.7825
9591, -3549, 4714.429, 11.7822
9592, -6014, 4714.307, 11.7819
9593, -3605, 4714.185, 11.7816
9594, -2303, 4714.063, 11.7813
9595, -6317, 4713.940, 11.7810
9596, -7003, 4713.818, 11.7807
9597, -3635, 4713.696, 11.7804
9598, 2960, 4713.574, 11.7801
9599, 8869, 4713.451, 11.7798
9600, 8049, 4713.329, 11.7795
9601, 2071, 4713.207, 11.7792
9602, 1534, 4713.084, 11.7789
9603, 1785, 4712.962, 11.7786
9604, 3910, 4712.840, 11.7783
9605, 7075, 4712.718, 11.7780
9606, 11836, 4712.595, 11.7777
9607, 11090, 4712.473, 11.7774
9608, 7520, 4712.351, 11.7770
9609, 12469, 4712.229, 11.7767
9610, 12528, 4712.106, 11.7764
9611, 6449, 4711.984, 11.7761
9612, 1747, 4711.862, 11.7758
9613, 6087, 4711.740, 11.7755
9614, 10069, 4711.617, 11.7752
9615, 15422, 4711.495, 11.7749
9616, 11835, 4711.373, 11.7746
9617, 5860, 4711.250, 11.7743
9618, 9769, 4711.128, 11.7740
9619, 8488, 4711.006, 11.7737
9620, 1405, 4710.884, 11.7734
9621, 3784, 4710.761, 11.7731
9622, -2995, 4710.639, 11.7728
9623, -9516, 4710.517, 11.7725
9624, -8722, 4710.395, 11.7722
9625, -4599, 4710.272, 11.7719
9626, 2040, 4710.150, 11.7715
9627, 5180, 4710.028, 11.7712
9628, 7277, 4709.906, 11.7709
9629, 6291, 4709.783, 11.7706
9630, -2694, 4709.661, 11.7703
9631, -8807, 4709.539, 11.7700
9632, -6927, 4709.416, 11.7697
9633, -3041, 4709.294, 11.7694
9634, -1630, 4709.172, 11.7691
9635, 4698, 4709.050, 11.7688
9636, 2987, 4708.927, 11.7685
9637, 1362, 4708.805, 11.7682
9638, 8147, 4708.683, 11.7679
9639, 10607, 4708.561, 11.7676
9640, 9665, 4708.438, 11.7673
9641, 3868, 4708.316, 11.7670
9642, 459, 4708.194, 11.7667
9643, -2914, 4708.072, 11.7664
9644, -2679, 4707.949, 11.7660
9645, 2976, 4707.827, 11.7657
9646, 11452, 4707.705, 11.7654
9647, 9775, 4707.583, 11.7651
9648, 2556, 4707.460, 11.7648
9649, 1901, 4707.338, 11.7645
9650, -551, 4707.216, 11.7642
9651, -9604, 4707.093, 11.7639
9652, -14799, 4706.971, 11.7636
9653, -8120, 4706.849, 11.7633
9654, 1975, 4706.727, 11.7630
9655, 11931, 4706.604, 11.7627
9656, 17678, 4706.482, 11.7624
9657, 19336, 4706.360, 11.7621
9658, 13867, 4706.238, 11.7618
9659, 5532, 4706.115, 11.7615
9660, -1508, 4705.993, 11.7612
9661, -8038, 4705.871, 11.7609
9662, -10653, 4705.749, 11.7605
9663, -4140, 4705.626, 11.7602
9664, -6535, 4705.504, 11.7599
9665, -6836, 4705.382, 11.7596
9666, -7008, 4705.259, 11.7593
9667, 256, 4705.137, 11.7590
9668, 8106, 4705.015, 11.7587
9669, 1886, 4704.893, 11.7584
9670, -5144, 4704.770, 11.7581
9671, -6859, 4704.648, 11.7578
9672, -12184, 4704.526, 11.7575
9673, -7648, 4704.404, 11.7572
9674, -152, 4704.281, 11.7569
9675, 2331, 4704.159, 11.7566
9676, 5626, 4704.037, 11.7563
9677, 2784, 4703.915, 11.7560
9678, 3827, 4703.792, 11.7557
9679, 4025, 4703.670, 11.7554
9680, 12416, 4703.548, 11.7550
9681, 17876, 4703.425, 11.7547
9682, 11659, 4703.303, 11.7544
9683, 9487, 4703.181, 11.7541
9684, 3615, 4703.059, 11.7538
9685, -11409, 4702.936, 11.7535
9686, -17754, 4702.814, 11.7532
9687, -13026, 4702.692, 11.7529
9688, 2566, 4702.570, 11.7526
9689, 15604, 4702.447, 11.7523
9690, 21405, 4702.325, 11.7520
9691, 14528, 4702.203, 11.7517
9692, 7048, 4702.081, 11.7514
9693, 2956, 4701.958, 11.7511
9694, -1057, 4701.836, 11.7508
9695, -5889, 4701.714, 11.7505
9696, -7779, 4701.591, 11.7502
9697, -10227, 4701.469, 11.7499
9698, -2747, 4701.347, 11.7495
9699, 12549, 4701.225, 11.7492
9700, 20619, 4701.102, 11.7489
9701, 13907, 4700.980, 11.7486
9702, 5878, 4700.858, 11.7483
9703, 110, 4700.736, 11.7480
9704, -5486, 4700.613, 11.7477
9705, -9421, 4700.491, 11.7474
9706, -10694, 4700.369, 11.7471
9707, -7077, 4700.247, 11.7468
9708, -10416, 4700.124, 11.7465
9709, -10835, 4700.002, 11.7462
9710, -3092, 4699.880, 11.7459
9711, -517, 4699.757, 11.7456
9712, 2190, 4699.635, 11.7453
9713, 1951, 4699.513, 11.7450
9714, -4007, 4699.391, 11.7447
9715, -2930, 4699.268, 11.7444
9716, -1242, 4699.146, 11.7440
9717, -870, 4699.024, 11.7437
9718, 2867, 4698.902, 11.7434
9719, 5152, 4698.779, 11.7431
9720, 3017, 4698.657, 11.7428
9721, 3756, 4698.535, 11.7425
9722, 5939, 4698.413, 11.7422
9723, 3579, 4698.290, 11.7419
9724, 6759, 4698.168, 11.7416
9725, 10121, 4698.046, 11.7413
9726, 6173, 4697.923, 11.7410
9727, 4713, 4697.801, 11.7407
9728, 6639, 4697.679, 11.7404
9729, 8781, 4697.557, 11.7401
9730, 15039, 4697.434, 11.7398
9731, 15191, 4697.312, 11.7395
9732, 13313, 4697.190, 11.7392
9733, 14507, 4697.068, 11.7389
9734, 9616, 4696.945, 11.7385
9735, -2048, 4696.823, 11.7382
9736, -12525, 4696.701, 11.7379
9737, -15841, 4696.579, 11.7376
9738, -10171, 4696.456, 11.7373
9739, -3731, 4696.334, 11.7370
9740, 927, 4696.212, 11.7367
9741, 742, 4696.090, 11.7364
9742, -4361, 4695.967, 11.7361
9743, -10320, 4695.845, 11.7358
9744, -3785, 4695.723, 11.7355
9745, 138, 4695.600, 11.7352
9746, -9546, 4695.478, 11.7349
9747, -15269, 4695.356, 11.7346
9748, -8449, 4695.234, 11.7343
9749, -611, 4695.111, 11.7340
9750, 1182, 4694.989, 11.7337
9751, -4145, 4694.867, 11.7334
9752, -5547, 4694.745, 11.7330
9753, -3635, 4694.622, 11.7327
9754, -16040, 4694.500, 11.7324
9755, -25639, 4694.378, 11.7321
9756, -17544, 4694.256, 11.7318
9757, -17182, 4694.133, 11.7315
9758, -23600, 4694.011, 11.7312
9759, -20245, 4693.889, 11.7309
9760, -6796, 4693.766, 11.7306
9761, -8192, 4693.644, 11.7303
9762, -6637, 4693.522, 11.7300
9763, -2663, 4693.400, 11.7297
9764, -4476, 4693.277, 11.7294
9765, -11881, 4693.155, 11.7291
9766, -19595, 4693.033, 11.7288
9767, -15210, 4692.911, 11.7285
9768, -8389, 4692.788, 11.7282
9769, -7072, 4692.666, 11.7279
9770, -11014, 4692.544, 11.7275
9771, -11824, 4692.422, 11.7272
9772, -6785, 4692.299, 11.7269
9773, -4210, 4692.177, 11.7266
9774, -10987, 4692.055, 11.7263
9775, -18089, 4691.932, 11.7260
9776, -15640, 4691.810, 11.7257
9777, -10795, 4691.688, 11.7254
9778, -8944, 4691.566, 11.7251
9779, 4633, 4691.443, 11.7248
9780, 9808, 4691.321, 11.7245
9781, 6163, 4691.199, 11.7242
9782, 8285, 4691.077, 11.7239
9783, 12484, 4690.954, 11.7236
9784, 13295, 4690.832, 11.7233
9785, 5928, 4690.710, 11.7230
9786, -637, 4690.588, 11.7227
9787, 3461, 4690.465, 11.7224
9788, -1289, 4690.343, 11.7220
9789, -9984, 4690.221, 11.7217
9790, -13464, 4690.098, 11.7214
9791, -7984, 4689.976, 11.7211
9792, -1759, 4689.854, 11.7208
9793, 3042, 4689.732, 11.7205
9794, 5373, 4689.609, 11.7202
9795, 5155, 4689.487, 11.7199
9796, 11978, 4689.365, 11.7196
9797, 14278, 4689.243, 11.7193
9798, 4353, 4689.120, 11.7190
9799, -3975, 4688.998, 11.7187
9800, -3406, 4688.876, 11.7184
9801, -1482, 4688.754, 11.7181
9802, 2169, 4688.631, 11.7178
9803, 9549, 4688.509, 11.7175
9804, 14561, 4688.387, 11.7172
9805, 15737, 4688.264, 11.7169
9806, 13187, 4688.142, 11.7165
9807, 17266, 4688.020, 11.7162
9808, 21658, 4687.898, 11.7159
9809, 23478, 4687.775, 11.7156
9810, 26155, 4687.653, 11.7153
9811, 22463, 4687.531, 11.7150
9812, 9015, 4687.409, 11.7147
9813, -3052, 4687.286, 11.7144
9814, 536, 4687.164, 11.7141
9815, 9753, 4687.042, 11.7138
9816, 9610, 4686.920, 11.7135
9817, 6024, 4686.797, 11.7132
9818, 5454, 4686.675, 11.7129
9819, 3513, 4686.553, 11.7126
9820, -6580, 4686.430, 11.7123
9821, -21391, 4686.308, 11.7120
9822, -25883, 4686.186, 11.7117
9823, -16971, 4686.064, 11.7114
9824, -6986, 4685.941, 11.7110
9825, -1094, 4685.819, 11.7107
9826, 4194, 4685.697, 11.7104
9827, 7872, 4685.575, 11.7101
9828, -712, 4685.452, 11.7098
9829, -5269, 4685.330, 11.7095
9830, -1292, 4685.208, 11.7092
9831, 4291, 4685.086, 11.7089
9832, 4878, 4684.963, 11.7086
9833, 220, 4684.841, 11.7083
9834, -6390, 4684.719, 11.7080
9835, -9727, 4684.597, 11.7077
9836, -9755, 4684.474, 11.7074
9837, -7545, 4684.352, 11.7071
9838, -2505, 4684.230, 11.7068
9839, -2941, 4684.107, 11.7065
9840, -12793, 4683.985, 11.7062
9841, -10778, 4683.863, 11.7059
9842, -5312, 4683.741, 11.7055
9843, -2141, 4683.618, 11.7052
9844, 2027, 4683.496, 11.7049
9845, 168, 4683.374, 11.7046
9846, -6885, 4683.252, 11.7043
9847, -10363, 4683.129, 11.7040
9848, -15764, 4683.007, 11.7037
9849, -24977, 4682.885, 11.7034
9850, -23765, 4682.763, 11.7031
9851, -16357, 4682.640, 11.7028
9852, -13507, 4682.518, 11.7025
9853, -8701, 4682.396, 11.7022
9854, -11123, 4682.273, 11.7019
9855, -13391, 4682.151, 11.7016
9856, -7782, 4682.029, 11.7013
9857, -6923, 4681.907, 11.7010
9858, -9716, 4681.784, 11.7007
9859, -14830, 4681.662, 11.7004
9860, -15166, 4681.540, 11.7000
9861, -14658, 4681.418, 11.6997
9862, -17753, 4681.295, 11.6994
9863, -21812, 4681.173, 11.6991
9864, -13448, 4681.051, 11.6988
9865, -8150, 4680.929, 11.6985
9866, -5167, 4680.806, 11.6982
9867, -10028, 4680.684, 11.6979
9868, -19185, 4680.562, 11.6976
9869, -14570, 4680.439, 11.6973
9870, -6802, 4680.317, 11.6970
9871, -3410, 4680.195, 11.6967
9872, -846, 4680.073, 11.6964
9873, 5250, 4679.950, 11.6961
9874, 7131, 4679.828, 11.6958
9875, 5432, 4679.706, 11.6955
9876, 10634, 4679.584, 11.6952
9877, 14217, 4679.461, 11.6949
9878, 15873, 4679.339, 11.6945
9879, 14601, 4679.217, 11.6942
9880, 16106, 4679.095, 11.6939
9881, 11340, 4678.972, 11.6936
9882, 1233, 4678.850, 11.6933
9883, 2592, 4678.728, 11.6930
9884, 3697, 4678.605, 11.6927
9885, 1340, 4678.483, 11.6924
9886, 3599, 4678.361, 11.6921
9887, 8060, 4678.239, 11.6918
9888, 11837, 4678.116, 11.6915
9889, 14440, 4677.994, 11.6912
9890, 13068, 4677.872, 11.6909
9891, 9338, 4677.750, 11.6906
9892, 4410, 4677.627, 11.6903
9893, 5855, 4677.505, 11.6900
9894, 6888, 4677.383, 11.6897
9895, 3274, 4677.261, 11.6894
9896, 1089, 4677.138, 11.6890
9897, 1220, 4677.016, 11.6887
9898, 10864, 4676.894, 11.6884
9899, 14800, 4676.771, 11.6881
9900, 15038, 4676.649, 11.6878
9901, 15794, 4676.527, 11.6875
9902, 14474, 4676.405, 11.6872
9903, 10386, 4676.282, 11.6869
9904, -3532, 4676.160, 11.6866
9905, -7982, 4676.038, 11.6863
9906, -8329, 4675.916, 11.6860
9907, -6062, 4675.793, 11.6857
9908, -18222, 4675.671, 11.6854
9909, -24466, 4675.549, 11.6851
9910, -13109, 4675.427, 11.6848
9911, -11022, 4675.304, 11.6845
9912, -22648, 4675.182, 11.6842
9913, -28841, 4675.060, 11.6839
9914, -33185, 4674.937, 11.6835
9915, -37859, 4674.815, 11.6832
9916, -37360, 4674.693, 11.6829
9917, -32851, 4674.571, 11.6826
9918, -25071, 4674.448, 11.6823
9919, -23363, 4674.326, 11.6820
9920, -20276, 4674.204, 11.6817
9921, -13842, 4674.082, 11.6814
9922, -10278, 4673.959, 11.6811
9923, -573, 4673.837, 11.6808
9924, 7697, 4673.715, 11.6805
9925, 9744, 4673.593, 11.6802
9926, 5712, 4673.470, 11.6799
9927, -6636, 4673.348, 11.6796
9928, -18138, 4673.226, 11.6793
9929, -25718, 4673.104, 11.6790
9930, -27797, 4672.981, 11.6787
9931, -19114, 4672.859, 11.6784
9932, -4059, 4672.737, 11.6780
9933, 7457, 4672.614, 11.6777
9934, 14464, 4672.492, 11.6774
9935, 12935, 4672.370, 11.6771
9936, 13765, 4672.248, 11.6768
9937, 18858, 4672.125, 11.6765
9938, 22018, 4672.003, 11.6762
9939, 19993, 4671.881, 11.6759
9940, 11024, 4671.759, 11.6756
9941, 2309, 4671.636, 11.6753
9942, -7041, 4671.514, 11.6750
9943, -12024, 4671.392, 11.6747
9944, -8683, 4671.270, 11.6744
9945, -5304, 4671.147, 11.6741
9946, -2554, 4671.025, 11.6738
9947, -5894, 4670.903, 11.6735
9948, -10330, 4670.780, 11.6732
9949, -13697, 4670.658, 11.6729
9950, -13257, 4670.536, 11.6725
9951, -5388, 4670.414, 11.6722
9952, -2163, 4670.291, 11.6719
9953, -3146, 4670.169, 11.6716
9954, -1707, 4670.047, 11.6713
9955, 2425, 4669.925, 11.6710
9956, -522, 4669.802, 11.6707
9957, -5616, 4669.680, 11.6704
9958, -6479, 4669.558, 11.6701
9959, -5714, 4669.436, 11.6698
9960, -4736, 4669.313, 11.6695
9961, 2179, 4669.191, 11.6692
9962, 1012, 4669.069, 11.6689
9963, -52, 4668.946, 11.6686
9964, -4147, 4668.824, 11.6683
9965, -8889, 4668.702, 11.6680
9966, -6865, 4668.580, 11.6677
9967, -2497, 4668.457, 11.6674
9968, 9163, 4668.335, 11.6670
9969, 11766, 4668.213, 11.6667
9970, 3263, 4668.091, 11.6664
9971, -2428, 4667.968, 11.6661
9972, -2242, 4667.846, 11.6658
9973, -1695, 4667.724, 11.6655
9974, 823, 4667.602, 11.6652
9975, -189, 4667.479, 11.6649
9976, -1843, 4667.357, 11.6646
9977, -1087, 4667.235, 11.6643
9978, 1009, 4667.112, 11.6640
9979, 1933, 4666.990, 11.6637
9980, 3697, 4666.868, 11.6634
9981, 4499, 4666.746, 11.6631
9982, 3592, 4666.623, 11.6628
9983, 7008, 4666.501, 11.6625
9984, 220, 4666.379, 11.6622
9985, -13248, 4666.257, 11.6619
9986, -26802, 4666.134, 11.6615
9987, -27581, 4666.012, 11.6612
9988, -17362, 4665.890, 11.6609
9989, -11728, 4665.768, 11.6606
9990, -3331, 4665.645, 11.6603
9991, 1283, 4665.523, 11.6600
9992, 2366, 4665.401, 11.6597
9993, -2828, 4665.278, 11.6594
9994, -7741, 4665.156, 11.6591
9995, -15301, 4665.034, 11.6588
9996, -12931, 4664.912, 11.6585
9997, -2394, 4664.789, 11.6582
9998, 113, 4664.667, 11.6579
9999, -8345, 4664.545, 11.6576
10000, -12137, 4664.423, 11.6573
10001, -1511, 4664.300, 11.6570
10002, 7751, 4664.178, 11.6567
10003, 5365, 4664.056, 11.6564
10004, 3149, 4663.934, 11.6560
10005, 4822, 4663.811, 11.6557
10006, -2276, 4663.689, 11.6554
10007, -6820, 4663.567, 11.6551
10008, -3636, 4663.445, 11.6548
10009, 529, 4663.322, 11.6545
10010, -3675, 4663.200, 11.6542
10011, -18129, 4663.078, 11.6539
10012, -28029, 4662.955, 11.6536
10013, -28259, 4662.833, 11.6533
10014, -20349, 4662.711, 11.6530
10015, -15982, 4662.589, 11.6527
10016, -9999, 4662.466, 11.6524
10017, -3940, 4662.344, 11.6521
10018, -2521, 4662.222, 11.6518
10019, 138, 4662.100, 11.6515
10020, 6742, 4661.977, 11.6512
10021, 2999, 4661.855, 11.6509
10022, 3553, 4661.733, 11.6505
10023, 4648, 4661.611, 11.6502
10024, 1362, 4661.488, 11.6499
10025, -1972, 4661.366, 11.6496
10026, -5575, 4661.244, 11.6493
10027, -5767, 4661.121, 11.6490
10028, 2285, 4660.999, 11.6487
10029, 2133, 4660.877, 11.6484
10030, 1045, 4660.755, 11.6481
10031, -603, 4660.632, 11.6478
10032, -2197, 4660.510, 11.6475
10033, -7831, 4660.388, 11.6472
10034, -7626, 4660.266, 11.6469
10035, 4067, 4660.143, 11.6466
10036, 10642, 4660.021, 11.6463
10037, 8351, 4659.899, 11.6460
10038, 1855, 4659.777, 11.6457
10039, 11583, 4659.654, 11.6454
10040, 13718, 4659.532, 11.6450
10041, 8836, 4659.410, 11.6447
10042, 7011, 4659.287, 11.6444
10043, -808, 4659.165, 11.6441
10044, -454, 4659.043, 11.6438
10045, 8524, 4658.921, 11.6435
10046, 10581, 4658.798, 11.6432
10047, 3245, 4658.676, 11.6429
10048, -2901, 4658.554, 11.6426
10049, -2933, 4658.432, 11.6423
10050, 1089, 4658.309, 11.6420
10051, 4776, 4658.187, 11.6417
10052, 2546, 4658.065, 11.6414
10053, 3402, 4657.943, 11.6411
10054, 4566, 4657.820, 11.6408
10055, 2871, 4657.698, 11.6405
10056, -215, 4657.576, 11.6402
10057, -6593, 4657.453, 11.6399
10058, -13604, 4657.331, 11.6395
10059, -18540, 4657.209, 11.6392
10060, -18564, 4657.087, 11.6389
10061, -15897, 4656.964, 11.6386
10062, -8724, 4656.842, 11.6383
10063, -6773, 4656.720, 11.6380
10064, -2993, 4656.598, 11.6377
10065, -1469, 4656.475, 11.6374
10066, -8497, 4656.353, 11.6371
10067, -8538, 4656.231, 11.6368
10068, -2827, 4656.109, 11.6365
10069, -1885, 4655.986, 11.6362
10070, 4981, 4655.864, 11.6359
10071, 2822, 4655.742, 11.6356
10072, -1266, 4655.619, 11.6353
10073, -1711, 4655.497, 11.6350
10074, 587, 4655.375, 11.6347
10075, -1638, 4655.253, 11.6344
10076, -13408, 4655.130, 11.6340
10077, -13791, 4655.008, 11.6337
10078, -9335, 4654.886, 11.6334
10079, -13290, 4654.764, 11.6331
10080, -12157, 4654.641, 11.6328
10081, -11396, 4654.519, 11.6325
10082, -17669, 4654.397, 11.6322
10083, -16840, 4654.275, 11.6319
10084, -11062, 4654.152, 11.6316
10085, -8967, 4654.030, 11.6313
10086, -13141, 4653.908, 11.6310
10087, -10140, 4653.785, 11.6307
10088, -6075, 4653.663, 11.6304
10089, -14, 4653.541, 11.6301
10090, 3659, 4653.419, 11.6298
10091, 14497, 4653.296, 11.6295
10092, 19224, 4653.174, 11.6292
10093, 14360, 4653.052, 11.6289
10094, 8601, 4652.930, 11.6285
10095, 3334, 4652.807, 11.6282
10096, 2309, 4652.685, 11.6279
10097, 4093, 4652.563, 11.6276
10098, 7001, 4652.441, 11.6273
10099, 2264, 4652.318, 11.6270
10100, -1759, 4652.196, 11.6267
10101, 8019, 4652.074, 11.6264
10102, 16380, 4651.952, 11.6261
10103, 6551, 4651.829, 11.6258
10104, -2794, 4651.707, 11.6255
10105, -3755, 4651.585, 11.6252
10106, -3920, 4651.462, 11.6249
10107, -4815, 4651.340, 11.6246
10108, -12029, 4651.218, 11.6243
10109, -13927, 4651.096, 11.6240
10110, 3890, 4650.973, 11.6237
10111, 16099, 4650.851, 11.6234
10112, 25060, 4650.729, 11.6230
10113, 25945, 4650.607, 11.6227
10114, 17455, 4650.484, 11.6224
10115, 3225, 4650.362, 11.6221
10116, 1379, 4650.240, 11.6218
10117, 5937, 4650.118, 11.6215
10118, 9812, 4649.995, 11.6212
10119, 9677, 4649.873, 11.6209
10120, 8437, 4649.751, 11.6206
10121, 10311, 4649.628, 11.6203
10122, 7352, 4649.506, 11.6200
10123, 6033, 4649.384, 11.6197
10124, 9006, 4649.262, 11.6194
10125, -2760, 4649.139, 11.6191
10126, -13049, 4649.017, 11.6188
10127, -14106, 4648.895, 11.6185
10128, -8653, 4648.773, 11.6182
10129, -10632, 4648.650, 11.6179
10130, -16325, 4648.528, 11.6175
10131, -23511, 4648.406, 11.6172
10132, -26027, 4648.284, 11.6169
10133, -12045, 4648.161, 11.6166
10134, 3510, 4648.039, 11.6163
10135, 12105, 4647.917, 11.6160
10136, 10052, 4647.794, 11.6157
10137, 8925, 4647.672, 11.6154
10138, 6089, 4647.550, 11.6151
10139, 5392, 4647.428, 11.6148
10140, -3069, 4647.305, 11.6145
10141, -13254, 4647.183, 11.6142
10142, -21299, 4647.061, 11.6139
10143, -22306, 4646.939, 11.6136
10144, -17483, 4646.816, 11.6133
10145, -11351, 4646.694, 11.6130
10146, -4092, 4646.572, 11.6127
10147, -109, 4646.450, 11.6123
10148, -1661, 4646.327, 11.6120
10149, -4911, 4646.205, 11.6117
10150, -6932, 4646.083, 11.6114
10151, -2818, 4645.960, 11.6111
10152, 2369, 4645.838, 11.6108
10153, 13470, 4645.716, 11.6105
10154, 11475, 4645.594, 11.6102
10155, -424, 4645.471, 11.6099
10156, -1728, 4645.349, 11.6096
10157, 81, 4645.227, 11.6093
10158, -5732, 4645.105, 11.6090
10159, -9948, 4644.982, 11.6087
10160, -11893, 4644.860, 11.6084
10161, -12455, 4644.738, 11.6081
10162, -2935, 4644.616, 11.6078
10163, 5060, 4644.493, 11.6075
10164, 6914, 4644.371, 11.6072
10165, -2543, 4644.249, 11.6068
10166, -4233, 4644.126, 11.6065
10167, 3839, 4644.004, 11.6062
10168, 9071, 4643.882, 11.6059
10169, 6676, 4643.760, 11.6056
10170, 3333, 4643.637, 11.6053
10171, 9582, 4643.515, 11.6050
10172, 10118, 4643.393, 11.6047
10173, 11644, 4643.271, 11.6044
10174, 14048, 4643.148, 11.6041
10175, 12842, 4643.026, 11.6038
10176, 11349, 4642.904, 11.6035
10177, 16007, 4642.782, 11.6032
10178, 16528, 4642.659, 11.6029
10179, 17035, 4642.537, 11.6026
10180, 21617, 4642.415, 11.6023
10181, 18951, 4642.292, 11.6020
10182, 11791, 4642.170, 11.6017
10183, 5687, 4642.048, 11.6013
10184, 5040, 4641.926, 11.6010
10185, 5961, 4641.803, 11.6007
10186, 11256, 4641.681, 11.6004
10187, 10284, 4641.559, 11.6001
10188, 10202, 4641.437, 11.5998
10189, 11303, 4641.314, 11.5995
10190, 11812, 4641.192, 11.5992
10191, 5206, 4641.070, 11.5989
10192, 3322, 4640.948, 11.5986
10193, 6016, 4640.825, 11.5983
10194, 9254, 4640.703, 11.5980
10195, 8348, 4640.581, 11.5977
10196, 1367, 4640.459, 11.5974
10197, -4455, 4640.336, 11.5971
10198, -5310, 4640.214, 11.5968
10199, 1090, 4640.092, 11.5965
10200, 3412, 4639.969, 11.5962
10201, 1479, 4639.847, 11.5958
10202, 5534, 4639.725, 11.5955
10203, 8770, 4639.603, 11.5952
10204, 1362, 4639.480, 11.5949
10205, -7743, 4639.358, 11.5946
10206, -3049, 4639.236, 11.5943
10207, 1289, 4639.114, 11.5940
10208, 1926, 4638.991, 11.5937
10209, 6320, 4638.869, 11.5934
10210, 10097, 4638.747, 11.5931
10211, 4868, 4638.625, 11.5928
10212, -2321, 4638.502, 11.5925
10213, -974, 4638.380, 11.5922
10214, -3498, 4638.258, 11.5919
10215, -4520, 4638.135, 11.5916
10216, -56, 4638.013, 11.5913
10217, -2613, 4637.891, 11.5910
10218, -13450, 4637.769, 11.5907
10219, -16365, 4637.646, 11.5903
10220, -10652, 4637.524, 11.5900
10221, -1904, 4637.402, 11.5897
10222, 9759, 4637.280, 11.5894
10223, 16242, 4637.157, 11.5891
10224, 7579, 4637.035, 11.5888
10225, -1012, 4636.913, 11.5885
10226, -4419, 4636.791, 11.5882
10227, -6355, 4636.668, 11.5879
10228, 5077, 4636.546, 11.5876
10229, 8912, 4636.424, 11.5873
10230, -1211, 4636.301, 11.5870
10231, -4991, 4636.179, 11.5867
10232, -13504, 4636.057, 11.5864
10233, -16353, 4635.935, 11.5861
10234, -14707, 4635.812, 11.5858
10235, -13162, 4635.690, 11.5855
10236, -15328, 4635.568, 11.5852
10237, -20691, 4635.446, 11.5848
10238, -25287, 4635.323, 11.5845
10239, -21685, 4635.201, 11.5842
10240, -11817, 4635.079, 11.5839
10241, -10211, 4634.957, 11.5836
10242, -9068, 4634.834, 11.5833
10243, 561, 4634.712, 11.5830
10244, 2653, 4634.590, 11.5827
10245, 1497, 4634.467, 11.5824
10246, 1093, 4634.345, 11.5821
10247, -2715, 4634.223, 11.5818
10248, -4625, 4634.101, 11.5815
10249, -10115, 4633.978, 11.5812
10250, -9862, 4633.856, 11.5809
10251, -6385, 4633.734, 11.5806
10252, -11011, 4633.612, 11.5803
10253, -8775, 4633.489, 11.5800
10254, -4877, 4633.367, 11.5797
10255, -1855, 4633.245, 11.5793
10256, -3815, 4633.123, 11.5790
10257, -2079, 4633.000, 11.5787
10258, -929, 4632.878, 11.5784
10259, 3613, 4632.756, 11.5781
10260, 9369, 4632.633, 11.5778
10261, 7205, 4632.511, 11.5775
10262, 5867, 4632.389, 11.5772
10263, -258, 4632.267, 11.5769
10264, -5361, 4632.144, 11.5766
10265, -3663, 4632.022, 11.5763
10266, -8858, 4631.900, 11.5760
10267, -10517, 4631.778, 11.5757
10268, -5582, 4631.655, 11.5754
10269, 804, 4631.533, 11.5751
10270, 10455, 4631.411, 11.5748
10271, 10935, 4631.289, 11.5745
10272, 6004, 4631.166, 11.5742
10273, 2502, 4631.044, 11.5738
10274, -4109, 4630.922, 11.5735
10275, -13557, 4630.799, 11.5732
10276, -17262, 4630.677, 11.5729
10277, -20763, 4630.555, 11.5726
10278, -18524, 4630.433, 11.5723
10279, -12580, 4630.310, 11.5720
10280, -4010, 4630.188, 11.5717
10281, 5615, 4630.066, 11.5714
10282, -131, 4629.944, 11.5711
10283, -3030, 4629.821, 11.5708
10284, 55, 4629.699, 11.5705
10285, 4565, 4629.577, 11.5702
10286, 10075, 4629.455, 11.5699
10287, 15663, 4629.332, 11.5696
10288, 24100, 4629.210, 11.5693
10289, 33849, 4629.088, 11.5690
10290, 40013, 4628.966, 11.5687
10291, 34325, 4628.843, 11.5683
10292, 25716, 4628.721, 11.5680
10293, 25377, 4628.599, 11.5677
10294, 21926, 4628.476, 11.5674
10295, 7899, 4628.354, 11.5671
10296, -2992, 4628.232, 11.5668
10297, -7256, 4628.110, 11.5665
10298, -3474, 4627.987, 11.5662
10299, -2870, 4627.865, 11.5659
10300, -2410, 4627.743, 11.5656
10301, -2536, 4627.621, 11.5653
10302, -5012, 4627.498, 11.5650
10303, -9929, 4627.376, 11.5647
10304, -10206, 4627.254, 11.5644
10305, -8416, 4627.132, 11.5641
10306, -9970, 4627.009, 11.5638
10307, -6368, 4626.887, 11.5635
10308, -1891, 4626.765, 11.5632
10309, 6068, 4626.642, 11.5628
10310, 4899, 4626.520, 11.5625
10311, -7139, 4626.398, 11.5622
10312, -15960, 4626.276, 11.5619
10313, -15677, 4626.153, 11.5616
10314, -17476, 4626.031, 11.5613
10315, -16633, 4625.909, 11.5610
10316, -10781, 4625.787, 11.5607
10317, -7225, 4625.664, 11.5604
10318, -5739, 4625.542, 11.5601
10319, -5403, 4625.420, 11.5598
10320, -2527, 4625.298, 11.5595
10321, -5399, 4625.175, 11.5592
10322, -13383, 4625.053, 11.5589
10323, -21968, 4624.931, 11.5586
10324, -23444, 4624.808, 11.5583
10325, -16272, 4624.686, 11.5580
10326, -14248, 4624.564, 11.5577
10327, -11639, 4624.442, 11.5573
10328, -13059, 4624.319, 11.5570
10329, -18826, 4624.197, 11.5567
10330, -16959, 4624.075, 11.5564
10331, -8680, 4623.953, 11.5561
10332, -5914, 4623.830, 11.5558
10333, 9724, 4623.708, 11.5555
10334, 21416, 4623.586, 11.5552
10335, 23186, 4623.464, 11.5549
10336, 23451, 4623.341, 11.5546
10337, 11465, 4623.219, 11.5543
10338, 6863, 4623.097, 11.5540
10339, 12792, 4622.974, 11.5537
10340, 13511, 4622.852, 11.5534
10341, 13741, 4622.730, 11.5531
10342, 11988, 4622.608, 11.5528
10343, 3731, 4622.485, 11.5525
10344, -3887, 4622.363, 11.5522
10345, -8584, 4622.241, 11.5518
10346, -2801, 4622.119, 11.5515
10347, 2946, 4621.996, 11.5512
10348, 2373, 4621.874, 11.5509
10349, 1808, 4621.752, 11.5506
10350, 4904, 4621.630, 11.5503
10351, 5227, 4621.507, 11.5500
10352, 6967, 4621.385, 11.5497
10353, 7740, 4621.263, 11.5494
10354, 5989, 4621.140, 11.5491
10355, 2259, 4621.018, 11.5488
10356, 229, 4620.896, 11.5485
10357, -2279, 4620.774, 11.5482
10358, -3255, 4620.651, 11.5479
10359, -5741, 4620.529, 11.5476
10360, -8087, 4620.407, 11.5473
10361, -541, 4620.285, 11.5470
10362, 3141, 4620.162, 11.5467
10363, 4875, 4620.040, 11.5463
10364, 4572, 4619.918, 11.5460
10365, 666, 4619.796, 11.5457
10366, 480, 4619.673, 11.5454
10367, 1037, 4619.551, 11.5451
10368, -1241, 4619.429, 11.5448
10369, -1818, 4619.306, 11.5445
10370, 1345, 4619.184, 11.5442
10371, 553, 4619.062, 11.5439
10372, 4270, 4618.940, 11.5436
10373, 1320, 4618.817, 11.5433
10374, -10354, 4618.695, 11.5430
10375, -7114, 4618.573, 11.5427
10376, -2551, 4618.451, 11.5424
10377, -5589, 4618.328, 11.5421
10378, -4093, 4618.206, 11.5418
10379, 4114, 4618.084, 11.5415
10380, 14018, 4617.962, 11.5412
10381, 9673, 4617.839, 11.5408
10382, 5816, 4617.717, 11.5405
10383, -94, 4617.595, 11.5402
10384, 3271, 4617.473, 11.5399
10385, 2801, 4617.350, 11.5396
10386, 4090, 4617.228, 11.5393
10387, 9921, 4617.106, 11.5390
10388, 5303, 4616.983, 11.5387
10389, -1104, 4616.861, 11.5384
10390, -2535, 4616.739, 11.5381
10391, 1235, 4616.617, 11.5378
10392, 710, 4616.494, 11.5375
10393, -193, 4616.372, 11.5372
10394, -944, 4616.250, 11.5369
10395, -6168, 4616.128, 11.5366
10396, -9814, 4616.005, 11.5363
10397, -9299, 4615.883, 11.5360
10398, -10543, 4615.761, 11.5357
10399, -9188, 4615.639, 11.5353
10400, 2118, 4615.516, 11.5350
10401, 16795, 4615.394, 11.5347
10402, 19115, 4615.272, 11.5344
10403, 15543, 4615.149, 11.5341
10404, 7479, 4615.027, 11.5338
10405, 3721, 4614.905, 11.5335
10406, 1043, 4614.783, 11.5332
10407, 2007, 4614.660, 11.5329
10408, 1054, 4614.538, 11.5326
10409, -3014, 4614.416, 11.5323
10410, 4000, 4614.294, 11.5320
10411, 11873, 4614.171, 11.5317
10412, 13370, 4614.049, 11.5314
10413, 8182, 4613.927, 11.5311
10414, 9424, 4613.805, 11.5308
10415, 11022, 4613.682, 11.5305
10416, 12063, 4613.560, 11.5302
10417, 11825, 4613.438, 11.5298
10418, 14431, 4613.315, 11.5295
10419, 20523, 4613.193, 11.5292
10420, 16364, 4613.071, 11.5289
10421, 9997, 4612.949, 11.5286
10422, 17484, 4612.826, 11.5283
10423, 22642, 4612.704, 11.5280
10424, 12450, 4612.582, 11.5277
10425, 6615, 4612.460, 11.5274
10426, 6928, 4612.337, 11.5271
10427, 4993, 4612.215, 11.5268
10428, 4304, 4612.093, 11.5265
10429, 4029, 4611.971, 11.5262
10430, 8724, 4611.848, 11.5259
10431, 10453, 4611.726, 11.5256
10432, 4919, 4611.604, 11.5253
10433, 1071, 4611.481, 11.5250
10434, -9881, 4611.359, 11.5247
10435, -13888, 4611.237, 11.5243
10436, -16950, 4611.115, 11.5240
10437, -16368, 4610.992, 11.5237
10438, -8018, 4610.870, 11.5234
10439, 118, 4610.748, 11.5231
10440, 1991, 4610.626, 11.5228
10441, -10517, 4610.503, 11.5225
10442, -24071, 4610.381, 11.5222
10443, -18180, 4610.259, 11.5219
10444, -6785, 4610.137, 11.5216
10445, -126, 4610.014, 11.5213
10446, -6505, 4609.892, 11.5210
10447, -18162, 4609.770, 11.5207
10448, -24976, 4609.647, 11.5204
10449, -21168, 4609.525, 11.5201
10450, -18168, 4609.403, 11.5198
10451, -9013, 4609.281, 11.5195
10452, -6609, 4609.158, 11.5192
10453, -13576, 4609.036, 11.5188
10454, -19483, 4608.914, 11.5185
10455, -9015, 4608.792, 11.5182
10456, 3182, 4608.669, 11.5179
10457, 1394, 4608.547, 11.5176
10458, -9307, 4608.425, 11.5173
10459, -20465, 4608.303, 11.5170
10460, -23310, 4608.180, 11.5167
10461, -18573, 4608.058, 11.5164
10462, -10874, 4607.936, 11.5161
10463, -12031, 4607.814, 11.5158
10464, -19943, 4607.691, 11.5155
10465, -11933, 4607.569, 11.5152
10466, 2518, 4607.447, 11.5149
10467, 1001, 4607.324, 11.5146
10468, -7435, 4607.202, 11.5143
10469, -7805, 4607.080, 11.5140
10470, -7158, 4606.958, 11.5137
10471, -5675, 4606.835, 11.5133
10472, -68, 4606.713, 11.5130
10473, 979, 4606.591, 11.5127
10474, 1369, 4606.469, 11.5124
10475, 976, 4606.346, 11.5121
10476, -4649, 4606.224, 11.5118
10477, -7625, 4606.102, 11.5115
10478, -5197, 4605.980, 11.5112
10479, -5363, 4605.857, 11.5109
10480, -5008, 4605.735, 11.5106
10481, -2733, 4605.613, 11.5103
10482, 56, 4605.490, 11.5100
10483, 2041, 4605.368, 11.5097
10484, 4202, 4605.246, 11.5094
10485, 9299, 4605.124, 11.5091
10486, 4075, 4605.001, 11.5088
10487, 974, 4604.879, 11.5085
10488, -44, 4604.757, 11.5082
10489, 651, 4604.635, 11.5078
10490, 1743, 4604.512, 11.5075
10491, 3290, 4604.390, 11.5072
10492, 13269, 4604.268, 11.5069
10493, 14106, 4604.146, 11.5066
10494, 10295, 4604.023, 11.5063
10495, 7384, 4603.901, 11.5060
10496, -623, 4603.779, 11.5057
10497, -7707, 4603.656, 11.5054
10498, -11386, 4603.534, 11.5051
10499, -11073, 4603.412, 11.5048
10500, -6008, 4603.290, 11.5045
10501, -6878, 4603.167, 11.5042
10502, -7866, 4603.045, 11.5039
10503, -8041, 4602.923, 11.5036
10504, -11595, 4602.801, 11.5033
10505, -9813, 4602.678, 11.5030
10506, -4483, 4602.556, 11.5027
10507, -5236, 4602.434, 11.5023
10508, -9780, 4602.312, 11.5020
10509, -9498, 4602.189, 11.5017
10510, -6653, 4602.067, 11.5014
10511, 258, 4601.945, 11.5011
10512, 10466, 4601.822, 11.5008
10513, 8986, 4601.700, 11.5005
10514, -1135, 4601.578, 11.5002
10515, 3483, 4601.456, 11.4999
10516, 16078, 4601.333, 11.4996
10517, 12628, 4601.211, 11.4993
10518, 8628, 4601.089, 11.4990
10519, 8300, 4600.967, 11.4987
10520, 7544, 4600.844, 11.4984
10521, 12110, 4600.722, 11.4981
10522, 16227, 4600.600, 11.4978
10523, 15100, 4600.478, 11.4975
10524, 19903, 4600.355, 11.4972
10525, 17080, 4600.233, 11.4968
10526, 5302, 4600.111, 11.4965
10527, 5843, 4599.988, 11.4962
10528, 13431, 4599.866, 11.4959
10529, 13848, 4599.744, 11.4956
10530, 2571, 4599.622, 11.4953
10531, 5889, 4599.499, 11.4950
10532, 10835, 4599.377, 11.4947
10533, 18332, 4599.255, 11.4944
10534, 23973, 4599.133, 11.4941
10535, 16668, 4599.010, 11.4938
10536, 7068, 4598.888, 11.4935
10537, 5736, 4598.766, 11.4932
10538, 7530, 4598.644, 11.4929
10539, 4444, 4598.521, 11.4926
10540, -4762, 4598.399, 11.4923
10541, -7712, 4598.277, 11.4920
10542, -9236, 4598.154, 11.4917
10543, -11684, 4598.032, 11.4913
10544, -12549, 4597.910, 11.4910
10545, -2787, 4597.788, 11.4907
10546, -2223, 4597.665, 11.4904
10547, -5246, 4597.543, 11.4901
10548, -7917, 4597.421, 11.4898
10549, -10030, 4597.299, 11.4895
10550, -5280, 4597.176, 11.4892
10551, -3712, 4597.054, 11.4889
10552, -2329, 4596.932, 11.4886
10553, -8038, 4596.810, 11.4883
10554, -8801, 4596.687, 11.4880
10555, 857, 4596.565, 11.4877
10556, 6534, 4596.443, 11.4874
10557, 8808, 4596.321, 11.4871
10558, 5856, 4596.198, 11.4868
10559, 5847, 4596.076, 11.4865
10560, 14276, 4595.954, 11.4862
10561, 15365, 4595.831, 11.4858
10562, 18217, 4595.709, 11.4855
10563, 10680, 4595.587, 11.4852
10564, 6822, 4595.465, 11.4849
10565, 4192, 4595.342, 11.4846
10566, -1201, 4595.220, 11.4843
10567, -6801, 4595.098, 11.4840
10568, 1085, 4594.976, 11.4837
10569, 11775, 4594.853, 11.4834
10570, 17161, 4594.731, 11.4831
10571, 9850, 4594.609, 11.4828
10572, -4781, 4594.487, 11.4825
10573, -14316, 4594.364, 11.4822
10574, -12938, 4594.242, 11.4819
10575, -10808, 4594.120, 11.4816
10576, -12068, 4593.997, 11.4813
10577, -12928, 4593.875, 11.4810
10578, -3277, 4593.753, 11.4807
10579, 171, 4593.631, 11.4803
10580, -4721, 4593.508, 11.4800
10581, -3705, 4593.386, 11.4797
10582, -969, 4593.264, 11.4794
10583, -1872, 4593.142, 11.4791
10584, -2370, 4593.019, 11.4788
10585, -6048, 4592.897, 11.4785
10586, -572, 4592.775, 11.4782
10587, 10526, 4592.653, 11.4779
10588, 11317, 4592.530, 11.4776
10589, 9827, 4592.408, 11.4773
10590, 14383, 4592.286, 11.4770
10591, 18233, 4592.163, 11.4767
10592, 5618, 4592.041, 11.4764
10593, -1109, 4591.919, 11.4761
10594, -586, 4591.797, 11.4758
10595, -2556, 4591.674, 11.4755
10596, -1902, 4591.552, 11.4752
10597, -1994, 4591.430, 11.4748
10598, -3776, 4591.308, 11.4745
10599, 342, 4591.185, 11.4742
10600, 1738, 4591.063, 11.4739
10601, 9459, 4590.941, 11.4736
10602, 17041, 4590.819, 11.4733
10603, 12379, 4590.696, 11.4730
10604, -24, 4590.574, 11.4727
10605, -5249, 4590.452, 11.4724
10606, -180, 4590.329, 11.4721
10607, 2106, 4590.207, 11.4718
10608, 4826, 4590.085, 11.4715
10609, 5613, 4589.963, 11.4712
10610, 11623, 4589.840, 11.4709
10611, 17697, 4589.718, 11.4706
10612, 11081, 4589.596, 11.4703
10613, -817, 4589.474, 11.4700
10614, -367, 4589.351, 11.4697
10615, 2920, 4589.229, 11.4693
10616, 2183, 4589.107, 11.4690
10617, -9149, 4588.985, 11.4687
10618, -17049, 4588.862, 11.4684
10619, -19304, 4588.740, 11.4681
10620, -16836, 4588.618, 11.4678
10621, -7352, 4588.495, 11.4675
10622, -1108, 4588.373, 11.4672
10623, 1616, 4588.251, 11.4669
10624, 8610, 4588.129, 11.4666
10625, 11976, 4588.006, 11.4663
10626, 9889, 4587.884, 11.4660
10627, 2158, 4587.762, 11.4657
10628, -4900, 4587.640, 11.4654
10629, -8118, 4587.517, 11.4651
10630, -8769, 4587.395, 11.4648
10631, 2172, 4587.273, 11.4645
10632, 361, 4587.151, 11.4642
10633, -2985, 4587.028, 11.4638
10634, -5077, 4586.906, 11.4635
10635, -9738, 4586.784, 11.4632
10636, -4732, 4586.661, 11.4629
10637, -533, 4586.539, 11.4626
10638, -6316, 4586.417, 11.4623
10639, -11942, 4586.295, 11.4620
10640, -13233, 4586.172, 11.4617
10641, -15144, 4586.050, 11.4614
10642, -14084, 4585.928, 11.4611
10643, -6320, 4585.806, 11.4608
10644, 4088, 4585.683, 11.4605
10645, 13543, 4585.561, 11.4602
10646, 17488, 4585.439, 11.4599
10647, 16954, 4585.317, 11.4596
10648, 13482, 4585.194, 11.4593
10649, 7493, 4585.072, 11.4590
10650, -194, 4584.950, 11.4587
10651, 968, 4584.828, 11.4583
10652, 6642, 4584.705, 11.4580
10653, 8406, 4584.583, 11.4577
10654, 5851, 4584.461, 11.4574
10655, -5426, 4584.338, 11.4571
10656, -10615, 4584.216, 11.4568
10657, -10184, 4584.094, 11.4565
10658, 551, 4583.972, 11.4562
10659, 12719, 4583.849, 11.4559
10660, 7894, 4583.727, 11.4556
10661, 10394, 4583.605, 11.4553
10662, 14238, 4583.483, 11.4550
10663, 13970, 4583.360, 11.4547
10664, 15948, 4583.238, 11.4544
10665, 5879, 4583.116, 11.4541
10666, 4037, 4582.994, 11.4538
10667, 11610, 4582.871, 11.4535
10668, 16592, 4582.749, 11.4532
10669, 13495, 4582.627, 11.4528
10670, 3427, 4582.504, 11.4525
10671, -4290, 4582.382, 11.4522
10672, -5231, 4582.260, 11.4519
10673, 976, 4582.138, 11.4516
10674, 11972, 4582.015, 11.4513
10675, 17904, 4581.893, 11.4510
10676, 14312, 4581.771, 11.4507
10677, 8398, 4581.649, 11.4504
10678, 15638, 4581.526, 11.4501
10679, 19477, 4581.404, 11.4498
10680, 5022, 4581.282, 11.4495
10681, -97, 4581.160, 11.4492
10682, -2333, 4581.037, 11.4489
10683, -8925, 4580.915, 11.4486
10684, -10702, 4580.793, 11.4483
10685, -6389, 4580.670, 11.4480
10686, -5026, 4580.548, 11.4477
10687, -10927, 4580.426, 11.4473
10688, -17126, 4580.304, 11.4470
10689, -26466, 4580.181, 11.4467
10690, -29328, 4580.059, 11.4464
10691, -23881, 4579.937, 11.4461
10692, -19005, 4579.815, 11.4458
10693, -14753, 4579.692, 11.4455
10694, -8180, 4579.570, 11.4452
10695, -7117, 4579.448, 11.4449
10696, -7134, 4579.326, 11.4446
10697, -4186, 4579.203, 11.4443
10698, -2095, 4579.081, 11.4440
10699, 2947, 4578.959, 11.4437
10700, 8259, 4578.836, 11.4434
10701, 17170, 4578.714, 11.4431
10702, 16064, 4578.592, 11.4428
10703, 13294, 4578.470, 11.4425
10704, 6238, 4578.347, 11.4421
10705, 2795, 4578.225, 11.4418
10706, 2666, 4578.103, 11.4415
10707, 6272, 4577.981, 11.4412
10708, 10702, 4577.858, 11.4409
10709, 11442, 4577.736, 11.4406
10710, 8291, 4577.614, 11.4403
10711, 5794, 4577.492, 11.4400
10712, 5759, 4577.369, 11.4397
10713, 6833, 4577.247, 11.4394
10714, 5412, 4577.125, 11.4391
10715, 4301, 4577.002, 11.4388
10716, 5663, 4576.880, 11.4385
10717, 5602, 4576.758, 11.4382
10718, 3677, 4576.636, 11.4379
10719, 7986, 4576.513, 11.4376
10720, 9025, 4576.391, 11.4373
10721, 6069, 4576.269, 11.4370
10722, -2440, 4576.147, 11.4366
10723, -4797, 4576.024, 11.4363
10724, 638, 4575.902, 11.4360
10725, 1777, 4575.780, 11.4357
10726, 2220, 4575.658, 11.4354
10727, 3954, 4575.535, 11.4351
10728, 15534, 4575.413, 11.4348
10729, 24365, 4575.291, 11.4345
10730, 14372, 4575.168, 11.4342
10731, -474, 4575.046, 11.4339
10732, -6213, 4574.924, 11.4336
10733, -7623, 4574.802, 11.4333
10734, -2927, 4574.679, 11.4330
10735, 4549, 4574.557, 11.4327
10736, 7588, 4574.435, 11.4324
10737, 5696, 4574.313, 11.4321
10738, 4778, 4574.190, 11.4318
10739, -284, 4574.068, 11.4315
10740, -2856, 4573.946, 11.4311
10741, -3080, 4573.824, 11.4308
10742, -1848, 4573.701, 11.4305
10743, 1859, 4573.579, 11.4302
10744, 1334, 4573.457, 11.4299
10745, 6257, 4573.335, 11.4296
10746, 10484, 4573.212, 11.4293
10747, 17193, 4573.090, 11.4290
10748, 18419, 4572.968, 11.4287
10749, 9584, 4572.845, 11.4284
10750, 2111, 4572.723, 11.4281
10751, 7801, 4572.601, 11.4278
10752, 18305, 4572.479, 11.4275
10753, 16689, 4572.356, 11.4272
10754, 10652, 4572.234, 11.4269
10755, -5231, 4572.112, 11.4266
10756, -17683, 4571.990, 11.4263
10757, -17345, 4571.867, 11.4260
10758, -10826, 4571.745, 11.4256
10759, -1341, 4571.623, 11.4253
10760, 2957, 4571.501, 11.4250
10761, -2805, 4571.378, 11.4247
10762, -5841, 4571.256, 11.4244
10763, -1303, 4571.134, 11.4241
10764, 6151, 4571.011, 11.4238
10765, 7194, 4570.889, 11.4235
10766, -708, 4570.767, 11.4232
10767, -6134, 4570.645, 11.4229
10768, 2045, 4570.522, 11.4226
10769, 9994, 4570.400, 11.4223
10770, 12805, 4570.278, 11.4220
10771, 6198, 4570.156, 11.4217
10772, -3035, 4570.033, 11.4214
10773, -1692, 4569.911, 11.4211
10774, 4745, 4569.789, 11.4208
10775, 10110, 4569.667, 11.4205
10776, 17552, 4569.544, 11.4201
10777, 19950, 4569.422, 11.4198
10778, 7981, 4569.300, 11.4195
10779, 331, 4569.177, 11.4192
10780, 609, 4569.055, 11.4189
10781, -1067, 4568.933, 11.4186
10782, -10147, 4568.811, 11.4183
10783, -14179, 4568.688, 11.4180
10784, -7053, 4568.566, 11.4177
10785, -3488, 4568.444, 11.4174
10786, -10922, 4568.322, 11.4171
10787, -12005, 4568.199, 11.4168
10788, -2442, 4568.077, 11.4165
10789, 3876, 4567.955, 11.4162
10790, 9486, 4567.833, 11.4159
10791, 10850, 4567.710, 11.4156
10792, 12199, 4567.588, 11.4153
10793, 4993, 4567.466, 11.4150
10794, 1765, 4567.343, 11.4146
10795, 6633, 4567.221, 11.4143
10796, 8010, 4567.099, 11.4140
10797, 5452, 4566.977, 11.4137
10798, 4470, 4566.854, 11.4134
10799, 7003, 4566.732, 11.4131
10800, 4307, 4566.610, 11.4128
10801, -716, 4566.488, 11.4125
10802, -3436, 4566.365, 11.4122
10803, -7541, 4566.243, 11.4119
10804, -13803, 4566.121, 11.4116
10805, -24854, 4565.999, 11.4113
10806, -29838, 4565.876, 11.4110
10807, -31533, 4565.754, 11.4107
10808, -31560, 4565.632, 11.4104
10809, -22916, 4565.509, 11.4101
10810, -12216, 4565.387, 11.4098
10811, -6741, 4565.265, 11.4095
10812, -3894, 4565.143, 11.4091
10813, -3571, 4565.020, 11.4088
10814, -2360, 4564.898, 11.4085
10815, -1946, 4564.776, 11.4082
10816, -11361, 4564.654, 11.4079
10817, -11607, 4564.531, 11.4076
10818, -13909, 4564.409, 11.4073
10819, -17199, 4564.287, 11.4070
10820, -10182, 4564.165, 11.4067
10821, 2343, 4564.042, 11.4064
10822, 7436, 4563.920, 11.4061
10823, 6758, 4563.798, 11.4058
10824, 14451, 4563.675, 11.4055
10825, 15955, 4563.553, 11.4052
10826, 13389, 4563.431, 11.4049
10827, 11394, 4563.309, 11.4046
10828, 4320, 4563.186, 11.4043
10829, -3505, 4563.064, 11.4040
10830, -26, 4562.942, 11.4036
10831, -2874, 4562.820, 11.4033
10832, -10927, 4562.697, 11.4030
10833, -13223, 4562.575, 11.4027
10834, -4932, 4562.453, 11.4024
10835, -3043, 4562.331, 11.4021
10836, -6213, 4562.208, 11.4018
10837, -14560, 4562.086, 11.4015
10838, -19458, 4561.964, 11.4012
10839, -23678, 4561.842, 11.4009
10840, -22177, 4561.719, 11.4006
10841, -14343, 4561.597, 11.4003
10842, -10368, 4561.475, 11.4000
10843, -4260, 4561.352, 11.3997
10844, -4976, 4561.230, 11.3994
10845, -6423, 4561.108, 11.3991
10846, -7881, 4560.986, 11.3988
10847, -10317, 4560.863, 11.3985
10848, -3244, 4560.741, 11.3981
10849, -2188, 4560.619, 11.3978
10850, -3254, 4560.497, 11.3975
10851, 2446, 4560.374, 11.3972
10852, 4970, 4560.252, 11.3969
10853, 3438, 4560.130, 11.3966
10854, -1346, 4560.008, 11.3963
10855, -881, 4559.885, 11.3960
10856, 3611, 4559.763, 11.3957
10857, 3705, 4559.641, 11.3954
10858, -889, 4559.518, 11.3951
10859, -1381, 4559.396, 11.3948
10860, 5152, 4559.274, 11.3945
10861, 7989, 4559.152, 11.3942
10862, 10602, 4559.029, 11.3939
10863, 4000, 4558.907, 11.3936
10864, -3888, 4558.785, 11.3933
10865, -7113, 4558.663, 11.3930
10866, -7204, 4558.540, 11.3926
10867, -1354, 4558.418, 11.3923
10868, 4952, 4558.296, 11.3920
10869, 5277, 4558.174, 11.3917
10870, 1802, 4558.051, 11.3914
10871, 681, 4557.929, 11.3911
10872, -282, 4557.807, 11.3908
10873, -818, 4557.684, 11.3905
10874, 8677, 4557.562, 11.3902
10875, 7886, 4557.440, 11.3899
10876, -5746, 4557.318, 11.3896
10877, -11119, 4557.195, 11.3893
10878, -8871, 4557.073, 11.3890
10879, -5209, 4556.951, 11.3887
10880, 2523, 4556.829, 11.3884
10881, 7205, 4556.706, 11.3881
10882, 3744, 4556.584, 11.3878
10883, 483, 4556.462, 11.3875
10884, 480, 4556.340, 11.3871
10885, 6838, 4556.217, 11.3868
10886, 9380, 4556.095, 11.3865
10887, 7723, 4555.973, 11.3862
10888, 3804, 4555.850, 11.3859
10889, 6339, 4555.728, 11.3856
10890, 12948, 4555.606, 11.3853
10891, 19905, 4555.484, 11.3850
10892, 19044, 4555.361, 11.3847
10893, 17961, 4555.239, 11.3844
10894, 24724, 4555.117, 11.3841
10895, 21357, 4554.995, 11.3838
10896, 11588, 4554.872, 11.3835
10897, 573, 4554.750, 11.3832
10898, -892, 4554.628, 11.3829
10899, -1138, 4554.506, 11.3826
10900, -3538, 4554.383, 11.3823
10901, -3552, 4554.261, 11.3820
10902, -4025, 4554.139, 11.3816
10903, -3970, 4554.016, 11.3813
10904, -4676, 4553.894, 11.3810
10905, -1863, 4553.772, 11.3807
10906, 3971, 4553.650, 11.3804
10907, 2792, 4553.527, 11.3801
10908, -2659, 4553.405, 11.3798
10909, -5684, 4553.283, 11.3795
10910, -3696, 4553.161, 11.3792
10911, -5623, 4553.038, 11.3789
10912, -11018, 4552.916, 11.3786
10913, -9256, 4552.794, 11.3783
10914, -7551, 4552.672, 11.3780
10915, -1113, 4552.549, 11.3777
10916, 2549, 4552.427, 11.3774
10917, 4195, 4552.305, 11.3771
10918, 2249, 4552.183, 11.3768
10919, -1865, 4552.060, 11.3765
10920, 3213, 4551.938, 11.3761
10921, 3467, 4551.816, 11.3758
10922, 1231, 4551.693, 11.3755
10923, -2471, 4551.571, 11.3752
10924, 1097, 4551.449, 11.3749
10925, 4336, 4551.327, 11.3746
10926, 7250, 4551.204, 11.3743
10927, 10864, 4551.082, 11.3740
10928, 16817, 4550.960, 11.3737
10929, 18935, 4550.838, 11.3734
10930, 12322, 4550.715, 11.3731
10931, 14689, 4550.593, 11.3728
10932, 26152, 4550.471, 11.3725
10933, 40588, 4550.349, 11.3722
10934, 37555, 4550.226, 11.3719
10935, 18859, 4550.104, 11.3716
10936, 10799, 4549.982, 11.3713
10937, 9186, 4549.859, 11.3710
10938, 6459, 4549.737, 11.3706
10939, 2405, 4549.615, 11.3703
10940, 2551, 4549.493, 11.3700
10941, 4173, 4549.370, 11.3697
10942, 1535, 4549.248, 11.3694
10943, 1982, 4549.126, 11.3691
10944, 5526, 4549.004, 11.3688
10945, 7371, 4548.881, 11.3685
10946, 3870, 4548.759, 11.3682
10947, 1577, 4548.637, 11.3679
10948, 943, 4548.515, 11.3676
10949, 5131, 4548.392, 11.3673
10950, 7421, 4548.270, 11.3670
10951, 5483, 4548.148, 11.3667
10952, 5429, 4548.025, 11.3664
10953, 7168, 4547.903, 11.3661
10954, 9906, 4547.781, 11.3658
10955, 11556, 4547.659, 11.3655
10956, 9842, 4547.536, 11.3651
10957, 19621, 4547.414, 11.3648
10958, 28271, 4547.292, 11.3645
10959, 29301, 4547.170, 11.3642
10960, 28398, 4547.047, 11.3639
10961, 24558, 4546.925, 11.3636
10962, 14877, 4546.803, 11.3633
10963, 8151, 4546.681, 11.3630
10964, 10462, 4546.558, 11.3627
10965, 4079, 4546.436, 11.3624
10966, -7330, 4546.314, 11.3621
10967, -8084, 4546.191, 11.3618
10968, -5607, 4546.069, 11.3615
10969, -6871, 4545.947, 11.3612
10970, -1196, 4545.825, 11.3609
10971, 6703, 4545.702, 11.3606
10972, 5114, 4545.580, 11.3603
10973, -4951, 4545.458, 11.3600
10974, -3796, 4545.336, 11.3596
10975, -1317, 4545.213, 11.3593
10976, 5216, 4545.091, 11.3590
10977, 8781, 4544.969, 11.3587
10978, 2191, 4544.847, 11.3584
10979, -1699, 4544.724, 11.3581
10980, -2020, 4544.602, 11.3578
10981, -1567, 4544.480, 11.3575
10982, 412, 4544.357, 11.3572
10983, 7584, 4544.235, 11.3569
10984, 5422, 4544.113, 11.3566
10985, 4523, 4543.991, 11.3563
10986, 12810, 4543.868, 11.3560
10987, 7857, 4543.746, 11.3557
10988, 2062, 4543.624, 11.3554
10989, 101, 4543.502, 11.3551
10990, 3371, 4543.379, 11.3548
10991, -111, 4543.257, 11.3545
10992, -4284, 4543.135, 11.3541
10993, 2437, 4543.013, 11.3538
10994, 5722, 4542.890, 11.3535
10995, 7843, 4542.768, 11.3532
10996, 8301, 4542.646, 11.3529
10997, 2098, 4542.523, 11.3526
10998, 1457, 4542.401, 11.3523
10999, -334, 4542.279, 11.3520
11000, -928, 4542.157, 11.3517
11001, 1558, 4542.034, 11.3514
11002, -658, 4541.912, 11.3511
11003, 821, 4541.790, 11.3508
11004, 4664, 4541.668, 11.3505
11005, 11756, 4541.545, 11.3502
11006, 12017, 4541.423, 11.3499
11007, 9656, 4541.301, 11.3496
11008, 2469, 4541.179, 11.3493
11009, 1626, 4541.056, 11.3490
11010, 4454, 4540.934, 11.3486
11011, 5915, 4540.812, 11.3483
11012, 12318, 4540.690, 11.3480
11013, 16482, 4540.567, 11.3477
11014, 12935, 4540.445, 11.3474
11015, 8024, 4540.323, 11.3471
11016, 9105, 4540.200, 11.3468
11017, 5398, 4540.078, 11.3465
11018, 1290, 4539.956, 11.3462
11019, 11909, 4539.834, 11.3459
11020, 14882, 4539.711, 11.3456
11021, 8680, 4539.589, 11.3453
11022, 1207, 4539.467, 11.3450
11023, -7762, 4539.345, 11.3447
11024, -11815, 4539.222, 11.3444
11025, -10519, 4539.100, 11.3441
11026, -1569, 4538.978, 11.3438
11027, 6557, 4538.856, 11.3435
11028, 3938, 4538.733, 11.3431
11029, 3057, 4538.611, 11.3428
11030, -3122, 4538.489, 11.3425
11031, -9613, 4538.366, 11.3422
11032, -10176, 4538.244, 11.3419
11033, -5885, 4538.122, 11.3416
11034, -3954, 4538.000, 11.3413
11035, -1052, 4537.877, 11.3410
11036, -2303, 4537.755, 11.3407
11037, -7200, 4537.633, 11.3404
11038, -7046, 4537.511, 11.3401
11039, -158, 4537.388, 11.3398
11040, 5740, 4537.266, 11.3395
11041, 12713, 4537.144, 11.3392
11042, 22887, 4537.022, 11.3389
11043, 25550, 4536.899, 11.3386
11044, 20111, 4536.777, 11.3383
11045, 15012, 4536.655, 11.3380
11046, 7970, 4536.532, 11.3376
11047, 5828, 4536.410, 11.3373
11048, 10283, 4536.288, 11.3370
11049, 18709, 4536.166, 11.3367
11050, 16780, 4536.043, 11.3364
11051, 14208, 4535.921, 11.3361
11052, 18161, 4535.799, 11.3358
11053, 24804, 4535.677, 11.3355
11054, 23859, 4535.554, 11.3352
11055, 17192, 4535.432, 11.3349
11056, 15419, 4535.310, 11.3346
11057, 10632, 4535.188, 11.3343
11058, 4027, 4535.065, 11.3340
11059, 12788, 4534.943, 11.3337
11060, 22850, 4534.821, 11.3334
11061, 24072, 4534.698, 11.3331
11062, 20248, 4534.576, 11.3328
11063, 10425, 4534.454, 11.3325
11064, 8884, 4534.332, 11.3321
11065, 4764, 4534.209, 11.3318
11066, -13226, 4534.087, 11.3315
11067, -25494, 4533.965, 11.3312
11068, -22709, 4533.843, 11.3309
11069, -10955, 4533.720, 11.3306
11070, -2658, 4533.598, 11.3303
11071, -1224, 4533.476, 11.3300
11072, 7142, 4533.354, 11.3297
11073, 19310, 4533.231, 11.3294
11074, 25494, 4533.109, 11.3291
11075, 18649, 4532.987, 11.3288
11076, 14571, 4532.864, 11.3285
11077, 8688, 4532.742, 11.3282
11078, 6893, 4532.620, 11.3279
11079, 8384, 4532.498, 11.3276
11080, 890, 4532.375, 11.3273
11081, -8408, 4532.253, 11.3270
11082, -15753, 4532.131, 11.3266
11083, -14768, 4532.009, 11.3263
11084, -7464, 4531.886, 11.3260
11085, 3788, 4531.764, 11.3257
11086, 9020, 4531.642, 11.3254
11087, 9756, 4531.520, 11.3251
11088, 7784, 4531.397, 11.3248
11089, 3523, 4531.275, 11.3245
11090, -10094, 4531.153, 11.3242
11091, -12148, 4531.030, 11.3239
11092, -4314, 4530.908, 11.3236
11093, 1226, 4530.786, 11.3233
11094, 8172, 4530.664, 11.3230
11095, 9242, 4530.541, 11.3227
11096, 8372, 4530.419, 11.3224
11097, 9074, 4530.297, 11.3221
11098, 3866, 4530.175, 11.3218
11099, -5227, 4530.052, 11.3215
11100, -7910, 4529.930, 11.3211
11101, -10336, 4529.808, 11.3208
11102, -10174, 4529.686, 11.3205
11103, -12298, 4529.563, 11.3202
11104, -10667, 4529.441, 11.3199
11105, -5748, 4529.319, 11.3196
11106, -1939, 4529.197, 11.3193
11107, -3349, 4529.074, 11.3190
11108, -15455, 4528.952, 11.3187
11109, -27184, 4528.830, 11.3184
11110, -25343, 4528.707, 11.3181
11111, -19332, 4528.585, 11.3178
11112, -12824, 4528.463, 11.3175
11113, -1626, 4528.341, 11.3172
11114, 2953, 4528.218, 11.3169
11115, 1436, 4528.096, 11.3166
11116, -2418, 4527.974, 11.3163
11117, -2037, 4527.852, 11.3160
11118, -3082, 4527.729, 11.3156
11119, -5431, 4527.607, 11.3153
11120, -5815, 4527.485, 11.3150
11121, -2771, 4527.363, 11.3147
11122, -3909, 4527.240, 11.3144
11123, -11411, 4527.118, 11.3141
11124, -13490, 4526.996, 11.3138
11125, -6087, 4526.873, 11.3135
11126, 445, 4526.751, 11.3132
11127, 11059, 4526.629, 11.3129
11128, 16511, 4526.507, 11.3126
11129, 14531, 4526.384, 11.3123
11130, 9746, 4526.262, 11.3120
11131, 1560, 4526.140, 11.3117
11132, -2080, 4526.018, 11.3114
11133, -3529, 4525.895, 11.3111
11134, -5234, 4525.773, 11.3108
11135, -3817, 4525.651, 11.3105
11136, -1381, 4525.529, 11.3101
11137, -316, 4525.406, 11.3098
11138, 533, 4525.284, 11.3095
11139, -980, 4525.162, 11.3092
11140, -4950, 4525.039, 11.3089
11141, -21, 4524.917, 11.3086
11142, -2934, 4524.795, 11.3083
11143, -11835, 4524.673, 11.3080
11144, -9884, 4524.550, 11.3077
11145, -4360, 4524.428, 11.3074
11146, -6476, 4524.306, 11.3071
11147, -9148, 4524.184, 11.3068
11148, -8128, 4524.061, 11.3065
11149, -6827, 4523.939, 11.3062
11150, 3019, 4523.817, 11.3059
11151, 13619, 4523.695, 11.3056
11152, 24568, 4523.572, 11.3053
11153, 26421, 4523.450, 11.3050
11154, 14375, 4523.328, 11.3046
11155, 4379, 4523.205, 11.3043
11156, -3015, 4523.083, 11.3040
11157, -3919, 4522.961, 11.3037
11158, 7180, 4522.839, 11.3034
11159, 14145, 4522.716, 11.3031
11160, 6766, 4522.594, 11.3028
11161, 3738, 4522.472, 11.3025
11162, -952, 4522.350, 11.3022
11163, -5394, 4522.227, 11.3019
11164, 671, 4522.105, 11.3016
11165, 2662, 4521.983, 11.3013
11166, 2690, 4521.861, 11.3010
11167, 2519, 4521.738, 11.3007
11168, -5840, 4521.616, 11.3004
11169, -9746, 4521.494, 11.3001
11170, -8402, 4521.371, 11.2998
11171, -9091, 4521.249, 11.2995
11172, -4886, 4521.127, 11.2991
11173, -2462, 4521.005, 11.2988
11174, 96, 4520.882, 11.2985
11175, -2889, 4520.760, 11.2982
11176, -2265, 4520.638, 11.2979
11177, 2671, 4520.516, 11.2976
11178, 2974, 4520.393, 11.2973
11179, 5687, 4520.271, 11.2970
11180, 8478, 4520.149, 11.2967
11181, 5417, 4520.027, 11.2964
11182, 3773, 4519.904, 11.2961
11183, 5161, 4519.782, 11.2958
11184, -483, 4519.660, 11.2955
11185, -6450, 4519.537, 11.2952
11186, -10536, 4519.415, 11.2949
11187, -11866, 4519.293, 11.2946
11188, -9076, 4519.171, 11.2943
11189, -1094, 4519.048, 11.2940
11190, 4914, 4518.926, 11.2936
11191, 1625, 4518.804, 11.2933
11192, -4572, 4518.682, 11.2930
11193, -8407, 4518.559, 11.2927
11194, -6168, 4518.437, 11.2924
11195, -7055, 4518.315, 11.2921
11196, -7132, 4518.193, 11.2918
11197, -5013, 4518.070, 11.2915
11198, 2462, 4517.948, 11.2912
11199, 7528, 4517.826, 11.2909
11200, 7567, 4517.704, 11.2906
11201, 5025, 4517.581, 11.2903
11202, 3694, 4517.459, 11.2900
11203, 5627, 4517.337, 11.2897
11204, 14383, 4517.214, 11.2894
11205, 13737, 4517.092, 11.2891
11206, 5176, 4516.970, 11.2888
11207, 5990, 4516.848, 11.2885
11208, 6478, 4516.725, 11.2881
11209, 3046, 4516.603, 11.2878
11210, 262, 4516.481, 11.2875
11211, 1505, 4516.359, 11.2872
11212, 518, 4516.236, 11.2869
11213, -5774, 4516.114, 11.2866
11214, -14133, 4515.992, 11.2863
11215, -9174, 4515.870, 11.2860
11216, 729, 4515.747, 11.2857
11217, -3511, 4515.625, 11.2854
11218, -7545, 4515.503, 11.2851
11219, -15474, 4515.380, 11.2848
11220, -19274, 4515.258, 11.2845
11221, -17354, 4515.136, 11.2842
11222, -12421, 4515.014, 11.2839
11223, -4306, 4514.891, 11.2836
11224, -3153, 4514.769, 11.2833
11225, -655, 4514.647, 11.2830
11226, -5738, 4514.525, 11.2826
11227, -15493, 4514.402, 11.2823
11228, -13598, 4514.280, 11.2820
11229, -18630, 4514.158, 11.2817
11230, -17447, 4514.036, 11.2814
11231, -12694, 4513.913, 11.2811
11232, -15027, 4513.791, 11.2808
11233, -18415, 4513.669, 11.2805
11234, -16851, 4513.546, 11.2802
11235, -4862, 4513.424, 11.2799
11236, 2261, 4513.302, 11.2796
11237, 5885, 4513.180, 11.2793
11238, 9789, 4513.057, 11.2790
11239, 4394, 4512.935, 11.2787
11240, -1203, 4512.813, 11.2784
11241, -5411, 4512.691, 11.2781
11242, -4865, 4512.568, 11.2778
11243, -7451, 4512.446, 11.2775
11244, -4441, 4512.324, 11.2771
11245, -5082, 4512.202, 11.2768
11246, -3821, 4512.079, 11.2765
11247, 3197, 4511.957, 11.2762
11248, 10625, 4511.835, 11.2759
11249, 15614, 4511.712, 11.2756
11250, 5848, 4511.590, 11.2753
11251, -628, 4511.468, 11.2750
11252, 7835, 4511.346, 11.2747
11253, 14705, 4511.223, 11.2744
11254, 14367, 4511.101, 11.2741
11255, 17557, 4510.979, 11.2738
11256, 18590, 4510.857, 11.2735
11257, 10931, 4510.734, 11.2732
11258, 5909, 4510.612, 11.2729
11259, 11957, 4510.490, 11.2726
11260, 15708, 4510.368, 11.2723
11261, 21967, 4510.245, 11.2719
11262, 26160, 4510.123, 11.2716
11263, 26492, 4510.001, 11.2713
11264, 23846, 4509.878, 11.2710
11265, 8344, 4509.756, 11.2707
11266, -1155, 4509.634, 11.2704
11267, 518, 4509.512, 11.2701
11268, -5929, 4509.389, 11.2698
11269, -6889, 4509.267, 11.2695
11270, -2669, 4509.145, 11.2692
11271, 9722, 4509.023, 11.2689
11272, 18405, 4508.900, 11.2686
11273, 9760, 4508.778, 11.2683
11274, -563, 4508.656, 11.2680
11275, 149, 4508.534, 11.2677
11276, 8095, 4508.411, 11.2674
11277, 15667, 4508.289, 11.2671
11278, 14993, 4508.167, 11.2668
11279, 5513, 4508.044, 11.2664
11280, -2989, 4507.922, 11.2661
11281, -11260, 4507.800, 11.2658
11282, -10573, 4507.678, 11.2655
11283, 1324, 4507.555, 11.2652
11284, 12411, 4507.433, 11.2649
11285, 11113, 4507.311, 11.2646
11286, 10015, 4507.189, 11.2643
11287, 203, 4507.066, 11.2640
11288, -16993, 4506.944, 11.2637
11289, -22852, 4506.822, 11.2634
11290, -13125, 4506.700, 11.2631
11291, -3692, 4506.577, 11.2628
11292, -3569, 4506.455, 11.2625
11293, -1261, 4506.333, 11.2622
11294, 1982, 4506.211, 11.2619
11295, 1250, 4506.088, 11.2616
11296, -6463, 4505.966, 11.2613
11297, -8743, 4505.844, 11.2609
11298, -8227, 4505.721, 11.2606
11299, -5857, 4505.599, 11.2603
11300, -11929, 4505.477, 11.2600
11301, -5526, 4505.355, 11.2597
11302, 163, 4505.232, 11.2594
11303, 10253, 4505.110, 11.2591
11304, 12300, 4504.988, 11.2588
11305, 1773, 4504.866, 11.2585
11306, 408, 4504.743, 11.2582
11307, 13057, 4504.621, 11.2579
11308, 19372, 4504.499, 11.2576
11309, 22442, 4504.377, 11.2573
11310, 15394, 4504.254, 11.2570
11311, 5623, 4504.132, 11.2567
11312, 10206, 4504.010, 11.2564
11313, 13189, 4503.887, 11.2561
11314, 9339, 4503.765, 11.2558
11315, 6615, 4503.643, 11.2554
11316, 780, 4503.521, 11.2551
11317, 3150, 4503.398, 11.2548
11318, 16216, 4503.276, 11.2545
11319, 20019, 4503.154, 11.2542
11320, 12072, 4503.032, 11.2539
11321, 12194, 4502.909, 11.2536
11322, 12853, 4502.787, 11.2533
11323, 13477, 4502.665, 11.2530
11324, 15721, 4502.543, 11.2527
11325, 13350, 4502.420, 11.2524
11326, 9033, 4502.298, 11.2521
11327, 13126, 4502.176, 11.2518
11328, 30343, 4502.053, 11.2515
11329, 32025, 4501.931, 11.2512
11330, 24811, 4501.809, 11.2509
11331, 17408, 4501.687, 11.2506
11332, 15025, 4501.564, 11.2503
11333, 11895, 4501.442, 11.2499
11334, 3490, 4501.320, 11.2496
11335, 3650, 4501.198, 11.2493
11336, 11516, 4501.075, 11.2490
11337, 15317, 4500.953, 11.2487
11338, 8003, 4500.831, 11.2484
11339, -1638, 4500.709, 11.2481
11340, -4010, 4500.586, 11.2478
11341, -3171, 4500.464, 11.2475
11342, 180, 4500.342, 11.2472
11343, 4156, 4500.219, 11.2469
11344, 9329, 4500.097, 11.2466
11345, 7722, 4499.975, 11.2463
11346, 17527, 4499.853, 11.2460
11347, 27987, 4499.730, 11.2457
11348, 22101, 4499.608, 11.2454
11349, 13749, 4499.486, 11.2451
11350, 10136, 4499.364, 11.2448
11351, 9343, 4499.241, 11.2444
11352, 10007, 4499.119, 11.2441
11353, 10364, 4498.997, 11.2438
11354, 4046, 4498.875, 11.2435
11355, -236, 4498.752, 11.2432
11356, -349, 4498.630, 11.2429
11357, 829, 4498.508, 11.2426
11358, -3868, 4498.385, 11.2423
11359, -12511, 4498.263, 11.2420
11360, -9874, 4498.141, 11.2417
11361, -9811, 4498.019, 11.2414
11362, -2966, 4497.896, 11.2411
11363, 5463, 4497.774, 11.2408
11364, 3457, 4497.652, 11.2405
11365, -6782, 4497.530, 11.2402
11366, -13413, 4497.407, 11.2399
11367, -16435, 4497.285, 11.2396
11368, -5669, 4497.163, 11.2393
11369, 4925, 4497.041, 11.2389
11370, 7424, 4496.918, 11.2386
11371, 5433, 4496.796, 11.2383
11372, -8871, 4496.674, 11.2380
11373, -19592, 4496.551, 11.2377
11374, -24190, 4496.429, 11.2374
11375, -16978, 4496.307, 11.2371
11376, -5772, 4496.185, 11.2368
11377, -5352, 4496.062, 11.2365
11378, -4385, 4495.940, 11.2362
11379, -323, 4495.818, 11.2359
11380, 4400, 4495.696, 11.2356
11381, 7158, 4495.573, 11.2353
11382, 4871, 4495.451, 11.2350
11383, 3670, 4495.329, 11.2347
11384, 15844, 4495.207, 11.2344
11385, 17799, 4495.084, 11.2341
11386, 8559, 4494.962, 11.2338
11387, 4907, 4494.840, 11.2334
11388, 7571, 4494.718, 11.2331
11389, 6885, 4494.595, 11.2328
11390, 5328, 4494.473, 11.2325
11391, -1214, 4494.351, 11.2322
11392, -1487, 4494.228, 11.2319
11393, -4975, 4494.106, 11.2316
11394, -9238, 4493.984, 11.2313
11395, -11451, 4493.862, 11.2310
11396, -12412, 4493.739, 11.2307
11397, -10980, 4493.617, 11.2304
11398, -6694, 4493.495, 11.2301
11399, -5264, 4493.373, 11.2298
11400, 1525, 4493.250, 11.2295
11401, 4169, 4493.128, 11.2292
11402, 820, 4493.006, 11.2289
11403, -3183, 4492.884, 11.2286
11404, -5967, 4492.761, 11.2283
11405, 2867, 4492.639, 11.2279
11406, 11023, 4492.517, 11.2276
11407, 16724, 4492.394, 11.2273
11408, 17428, 4492.272, 11.2270
11409, 14154, 4492.150, 11.2267
11410, 6426, 4492.028, 11.2264
11411, 89, 4491.905, 11.2261
11412, -977, 4491.783, 11.2258
11413, 8037, 4491.661, 11.2255
11414, 8527, 4491.539, 11.2252
11415, 2809, 4491.416, 11.2249
11416, 4766, 4491.294, 11.2246
11417, 5201, 4491.172, 11.2243
11418, 4360, 4491.050, 11.2240
11419, 4242, 4490.927, 11.2237
11420, 10940, 4490.805, 11.2234
11421, 15152, 4490.683, 11.2231
11422, 13882, 4490.560, 11.2228
11423, 14033, 4490.438, 11.2224
11424, 12642, 4490.316, 11.2221
11425, 2241, 4490.194, 11.2218
11426, -419, 4490.071, 11.2215
11427, 5180, 4489.949, 11.2212
11428, 5513, 4489.827, 11.2209
11429, 4775, 4489.705, 11.2206
11430, 17707, 4489.582, 11.2203
11431, 24270, 4489.460, 11.2200
11432, 12855, 4489.338, 11.2197
11433, -642, 4489.216, 11.2194
11434, -11100, 4489.093, 11.2191
11435, -10786, 4488.971, 11.2188
11436, -8460, 4488.849, 11.2185
11437, -7636, 4488.726, 11.2182
11438, -4115, 4488.604, 11.2179
11439, 2958, 4488.482, 11.2176
11440, 9407, 4488.360, 11.2173
11441, 9440, 4488.237, 11.2169
11442, 6240, 4488.115, 11.2166
11443, 8488, 4487.993, 11.2163
11444, 19601, 4487.871, 11.2160
11445, 16552, 4487.748, 11.2157
11446, 6790, 4487.626, 11.2154
11447, 5873, 4487.504, 11.2151
11448, 13232, 4487.382, 11.2148
11449, 15748, 4487.259, 11.2145
11450, 13022, 4487.137, 11.2142
11451, 21176, 4487.015, 11.2139
11452, 26106, 4486.892, 11.2136
11453, 18196, 4486.770, 11.2133
11454, 8382, 4486.648, 11.2130
11455, 4784, 4486.526, 11.2127
11456, 7572, 4486.403, 11.2124
11457, 13773, 4486.281, 11.2121
11458, 10613, 4486.159, 11.2118
11459, 13888, 4486.037, 11.2114
11460, 13694, 4485.914, 11.2111
11461, 12495, 4485.792, 11.2108
11462, 16823, 4485.670, 11.2105
11463, 24574, 4485.548, 11.2102
11464, 20992, 4485.425, 11.2099
11465, 15514, 4485.303, 11.2096
11466, 11778, 4485.181, 11.2093
11467, 13118, 4485.059, 11.2090
11468, 14521, 4484.936, 11.2087
11469, 15744, 4484.814, 11.2084
11470, 11727, 4484.692, 11.2081
11471, -1266, 4484.569, 11.2078
11472, -6414, 4484.447, 11.2075
11473, 1766, 4484.325, 11.2072
11474, 3743, 4484.203, 11.2069
11475, 6294, 4484.080, 11.2066
11476, 11467, 4483.958, 11.2063
11477, 9412, 4483.836, 11.2059
11478, 3011, 4483.714, 11.2056
11479, -3014, 4483.591, 11.2053
11480, -10275, 4483.469, 11.2050
11481, -16885, 4483.347, 11.2047
11482, -20126, 4483.225, 11.2044
11483, -16255, 4483.102, 11.2041
11484, -7881, 4482.980, 11.2038
11485, -4753, 4482.858, 11.2035
11486, -4514, 4482.735, 11.2032
11487, -3855, 4482.613, 11.2029
11488, -5326, 4482.491, 11.2026
11489, -6946, 4482.369, 11.2023
11490, -9884, 4482.246, 11.2020
11491, -8492, 4482.124, 11.2017
11492, -7966, 4482.002, 11.2014
11493, -15204, 4481.880, 11.2011
11494, -25122, 4481.757, 11.2008
11495, -30047, 4481.635, 11.2004
11496, -32740, 4481.513, 11.2001
11497, -26512, 4481.391, 11.1998
11498, -19575, 4481.268, 11.1995
11499, -19442, 4481.146, 11.1992
11500, -15385, 4481.024, 11.1989
11501, -6690, 4480.901, 11.1986
11502, -3006, 4480.779, 11.1983
11503, -3591, 4480.657, 11.1980
11504, -117, 4480.535, 11.1977
11505, 4028, 4480.412, 11.1974
11506, 4752, 4480.290, 11.1971
11507, 2692, 4480.168, 11.1968
11508, 8081, 4480.046, 11.1965
11509, 17630, 4479.923, 11.1962
11510, 12105, 4479.801, 11.1959
11511, 1718, 4479.679, 11.1956
11512, -6243, 4479.557, 11.1953
11513, -3227, 4479.434, 11.1949
11514, 2813, 4479.312, 11.1946
11515, 10401, 4479.190, 11.1943
11516, 22531, 4479.067, 11.1940
11517, 18633, 4478.945, 11.1937
11518, 5890, 4478.823, 11.1934
11519, 6700, 4478.701, 11.1931
11520, 7896, 4478.578, 11.1928
11521, 5242, 4478.456, 11.1925
11522, 2618, 4478.334, 11.1922
11523, 1315, 4478.212, 11.1919
11524, 9823, 4478.089, 11.1916
11525, 11269, 4477.967, 11.1913
11526, 14681, 4477.845, 11.1910
11527, 22269, 4477.723, 11.1907
11528, 31253, 4477.600, 11.1904
11529, 33597, 4477.478, 11.1901
11530, 35157, 4477.356, 11.1898
11531, 33426, 4477.233, 11.1894
11532, 29385, 4477.111, 11.1891
11533, 21175, 4476.989, 11.1888
11534, 11336, 4476.867, 11.1885
11535, 1469, 4476.744, 11.1882
11536, -1352, 4476.622, 11.1879
11537, -2444, 4476.500, 11.1876
11538, 2468, 4476.378, 11.1873
11539, 6965, 4476.255, 11.1870
11540, 2853, 4476.133, 11.1867
11541, -152, 4476.011, 11.1864
11542, -4682, 4475.889, 11.1861
11543, -7528, 4475.766, 11.1858
11544, -6879, 4475.644, 11.1855
11545, -8133, 4475.522, 11.1852
11546, -9263, 4475.399, 11.1849
11547, -5845, 4475.277, 11.1846
11548, 998, 4475.155, 11.1843
11549, 3537, 4475.033, 11.1839
11550, 290, 4474.910, 11.1836
11551, 879, 4474.788, 11.1833
11552, -2433, 4474.666, 11.1830
11553, -5820, 4474.544, 11.1827
11554, -740, 4474.421, 11.1824
11555, 4393, 4474.299, 11.1821
11556, 8458, 4474.177, 11.1818
11557, 7731, 4474.055, 11.1815
11558, 157, 4473.932, 11.1812
11559, -8569, 4473.810, 11.1809
11560, -14160, 4473.688, 11.1806
11561, -18361, 4473.566, 11.1803
11562, -22229, 4473.443, 11.1800
11563, -20224, 4473.321, 11.1797
11564, -15550, 4473.199, 11.1794
11565, -19733, 4473.076, 11.1791
11566, -25458, 4472.954, 11.1788
11567, -17848, 4472.832, 11.1784
11568, -13296, 4472.710, 11.1781
11569, -11964, 4472.587, 11.1778
11570, -7446, 4472.465, 11.1775
11571, 2855, 4472.343, 11.1772
11572, 13952, 4472.221, 11.1769
11573, 15339, 4472.098, 11.1766
11574, 9935, 4471.976, 11.1763
11575, 12204, 4471.854, 11.1760
11576, 12480, 4471.732, 11.1757
11577, 2514, 4471.609, 11.1754
11578, -2886, 4471.487, 11.1751
11579, -11803, 4471.365, 11.1748
11580, -9643, 4471.242, 11.1745
11581, -10025, 4471.120, 11.1742
11582, -10355, 4470.998, 11.1739
11583, -5468, 4470.876, 11.1736
11584, -8024, 4470.753, 11.1733
11585, -12513, 4470.631, 11.1729
11586, -10297, 4470.509, 11.1726
11587, -7423, 4470.387, 11.1723
11588, -14297, 4470.264, 11.1720
11589, -9253, 4470.142, 11.1717
11590, -5540, 4470.020, 11.1714
11591, -10768, 4469.898, 11.1711
11592, -11002, 4469.775, 11.1708
11593, -9061, 4469.653, 11.1705
11594, -8794, 4469.531, 11.1702
11595, -13107, 4469.408, 11.1699
11596, -9975, 4469.286, 11.1696
11597, -4602, 4469.164, 11.1693
11598, -1196, 4469.042, 11.1690
11599, 4916, 4468.919, 11.1687
11600, 7185, 4468.797, 11.1684
11601, 1978, 4468.675, 11.1681
11602, -4847, 4468.553, 11.1678
11603, -4808, 4468.430, 11.1674
11604, -5767, 4468.308, 11.1671
11605, -6638, 4468.186, 11.1668
11606, -9599, 4468.064, 11.1665
11607, -6043, 4467.941, 11.1662
11608, -1458, 4467.819, 11.1659
11609, -8216, 4467.697, 11.1656
11610, -9628, 4467.574, 11.1653
11611, -1829, 4467.452, 11.1650
11612, -1557, 4467.330, 11.1647
11613, -559, 4467.208, 11.1644
11614, -251, 4467.085, 11.1641
11615, -589, 4466.963, 11.1638
11616, -5185, 4466.841, 11.1635
11617, -6886, 4466.719, 11.1632
11618, -5669, 4466.596, 11.1629
11619, -12591, 4466.474, 11.1626
11620, -10458, 4466.352, 11.1623
11621, 3696, 4466.230, 11.1619
11622, 7586, 4466.107, 11.1616
11623, -3820, 4465.985, 11.1613
11624, -6014, 4465.863, 11.1610
11625, 3021, 4465.740, 11.1607
11626, 8736, 4465.618, 11.1604
11627, 7916, 4465.496, 11.1601
11628, 18160, 4465.374, 11.1598
11629, 23462, 4465.251, 11.1595
11630, 17331, 4465.129, 11.1592
11631, 4649, 4465.007, 11.1589
11632, -5817, 4464.885, 11.1586
11633, -4542, 4464.762, 11.1583
11634, 954, 4464.640, 11.1580
11635, -2114, 4464.518, 11.1577
11636, -11605, 4464.396, 11.1574
11637, -6528, 4464.273, 11.1571
11638, 5725, 4464.151, 11.1568
11639, 19529, 4464.029, 11.1564
11640, 29609, 4463.906, 11.1561
11641, 21557, 4463.784, 11.1558
11642, 477, 4463.662, 11.1555
11643, -11565, 4463.540, 11.1552
11644, -13363, 4463.417, 11.1549
11645, -12948, 4463.295, 11.1546
11646, -16753, 4463.173, 11.1543
11647, -21404, 4463.051, 11.1540
11648, -26771, 4462.928, 11.1537
11649, -24282, 4462.806, 11.1534
11650, -22554, 4462.684, 11.1531
11651, -21033, 4462.562, 11.1528
11652, -19941, 4462.439, 11.1525
11653, -20389, 4462.317, 11.1522
11654, -17141, 4462.195, 11.1519
11655, -8919, 4462.073, 11.1516
11656, 2376, 4461.950, 11.1513
11657, -607, 4461.828, 11.1509
11658, -3161, 4461.706, 11.1506
11659, -6529, 4461.583, 11.1503
11660, -17130, 4461.461, 11.1500
11661, -24289, 4461.339, 11.1497
11662, -15731, 4461.217, 11.1494
11663, -2797, 4461.094, 11.1491
11664, -5280, 4460.972, 11.1488
11665, -17292, 4460.850, 11.1485
11666, -24304, 4460.728, 11.1482
11667, -13236, 4460.605, 11.1479
11668, -658, 4460.483, 11.1476
11669, -3215, 4460.361, 11.1473
11670, -7095, 4460.239, 11.1470
11671, -9191, 4460.116, 11.1467
11672, -3467, 4459.994, 11.1464
11673, 6256, 4459.872, 11.1461
11674, 12630, 4459.749, 11.1458
11675, 16952, 4459.627, 11.1454
11676, 16970, 4459.505, 11.1451
11677, 3314, 4459.383, 11.1448
11678, -2181, 4459.260, 11.1445
11679, -3655, 4459.138, 11.1442
11680, -5776, 4459.016, 11.1439
11681, -10460, 4458.894, 11.1436
11682, -6328, 4458.771, 11.1433
11683, 4065, 4458.649, 11.1430
11684, -1185, 4458.527, 11.1427
11685, -8516, 4458.405, 11.1424
11686, -1380, 4458.282, 11.1421
11687, 8246, 4458.160, 11.1418
11688, 5915, 4458.038, 11.1415
11689, 1915, 4457.915, 11.1412
11690, 1030, 4457.793, 11.1409
11691, -1934, 4457.671, 11.1406
11692, -7219, 4457.549, 11.1403
11693, -10842, 4457.426, 11.1399
11694, -1837, 4457.304, 11.1396
11695, 14020, 4457.182, 11.1393
11696, 10926, 4457.060, 11.1390
11697, 62, 4456.937, 11.1387
11698, -2275, 4456.815, 11.1384
11699, -3206, 4456.693, 11.1381
11700, -182, 4456.571, 11.1378
11701, 3775, 4456.448, 11.1375
11702, 6725, 4456.326, 11.1372
11703, 16449, 4456.204, 11.1369
11704, 24641, 4456.081, 11.1366
11705, 22555, 4455.959, 11.1363
11706, 14693, 4455.837, 11.1360
11707, 9461, 4455.715, 11.1357
11708, 198, 4455.592, 11.1354
11709, -9546, 4455.470, 11.1351
11710, 967, 4455.348, 11.1348
11711, 11806, 4455.226, 11.1344
11712, 15195, 4455.103, 11.1341
11713, 12023, 4454.981, 11.1338
11714, 5217, 4454.859, 11.1335
11715, 699, 4454.737, 11.1332
11716, 6758, 4454.614, 11.1329
11717, 9725, 4454.492, 11.1326
11718, 7903, 4454.370, 11.1323
11719, 3263, 4454.247, 11.1320
11720, -3805, 4454.125, 11.1317
11721, -6126, 4454.003, 11.1314
11722, -2577, 4453.881, 11.1311
11723, 2344, 4453.758, 11.1308
11724, 8665, 4453.636, 11.1305
11725, 13828, 4453.514, 11.1302
11726, 13824, 4453.392, 11.1299
11727, 7736, 4453.269, 11.1296
11728, -1077, 4453.147, 11.1293
11729, -3059, 4453.025, 11.1289
11730, -5866, 4452.903, 11.1286
11731, -439, 4452.780, 11.1283
11732, 15923, 4452.658, 11.1280
11733, 12003, 4452.536, 11.1277
11734, 6934, 4452.413, 11.1274
11735, 13774, 4452.291, 11.1271
11736, 13645, 4452.169, 11.1268
11737, 7837, 4452.047, 11.1265
11738, -4996, 4451.924, 11.1262
11739, -14655, 4451.802, 11.1259
11740, -12448, 4451.680, 11.1256
11741, -303, 4451.558, 11.1253
11742, 9863, 4451.435, 11.1250
11743, 15297, 4451.313, 11.1247
11744, 16113, 4451.191, 11.1244
11745, 9027, 4451.069, 11.1241
11746, -3092, 4450.946, 11.1238
11747, -5622, 4450.824, 11.1234
11748, -5716, 4450.702, 11.1231
11749, -3269, 4450.580, 11.1228
11750, 1798, 4450.457, 11.1225
11751, 6150, 4450.335, 11.1222
11752, 7171, 4450.213, 11.1219
11753, 2512, 4450.090, 11.1216
11754, 2981, 4449.968, 11.1213
11755, 10096, 4449.846, 11.1210
11756, 2081, 4449.724, 11.1207
11757, -6762, 4449.601, 11.1204
11758, -7130, 4449.479, 11.1201
11759, -5297, 4449.357, 11.1198
11760, 7175, 4449.235, 11.1195
11761, 17470, 4449.112, 11.1192
11762, 22932, 4448.990, 11.1189
11763, 23792, 4448.868, 11.1186
11764, 21807, 4448.746, 11.1183
11765, 16351, 4448.623, 11.1179
11766, 8571, 4448.501, 11.1176
11767, 4430, 4448.379, 11.1173
11768, 1605, 4448.256, 11.1170
11769, 5535, 4448.134, 11.1167
11770, 5764, 4448.012, 11.1164
11771, 1231, 4447.890, 11.1161
11772, 2930, 4447.767, 11.1158
11773, 11108, 4447.645, 11.1155
11774, 11111, 4447.523, 11.1152
11775, 8658, 4447.401, 11.1149
11776, 3301, 4447.278, 11.1146
11777, 2045, 4447.156, 11.1143
11778, 3561, 4447.034, 11.1140
11779, 3635, 4446.912, 11.1137
11780, 3377, 4446.789, 11.1134
11781, -5128, 4446.667, 11.1131
11782, -11054, 4446.545, 11.1128
11783, -10395, 4446.422, 11.1124
11784, -5404, 4446.300, 11.1121
11785, 2255, 4446.178, 11.1118
11786, 4279, 4446.056, 11.1115
11787, 3645, 4445.933, 11.1112
11788, 6421, 4445.811, 11.1109
11789, 3199, 4445.689, 11.1106
11790, -166, 4445.567, 11.1103
11791, 2900, 4445.444, 11.1100
11792, 11316, 4445.322, 11.1097
11793, 18826, 4445.200, 11.1094
11794, 12590, 4445.078, 11.1091
11795, -6877, 4444.955, 11.1088
11796, -15179, 4444.833, 11.1085
11797, -9832, 4444.711, 11.1082
11798, -9421, 4444.588, 11.1079
11799, -8385, 4444.466, 11.1076
11800, -2938, 4444.344, 11.1073
11801, 8197, 4444.222, 11.1069
11802, 15059, 4444.099, 11.1066
11803, 13885, 4443.977, 11.1063
11804, 9991, 4443.855, 11.1060
11805, 9838, 4443.733, 11.1057
11806, 8115, 4443.610, 11.1054
11807, 6046, 4443.488, 11.1051
11808, 1863, 4443.366, 11.1048
11809, 1023, 4443.244, 11.1045
11810, -5210, 4443.121, 11.1042
11811, -10422, 4442.999, 11.1039
11812, -26, 4442.877, 11.1036
11813, 10410, 4442.754, 11.1033
11814, 6289, 4442.632, 11.1030
11815, 1806, 4442.510, 11.1027
11816, 1399, 4442.388, 11.1024
11817, 3537, 4442.265, 11.1021
11818, 11303, 4442.143, 11.1017
11819, 12939, 4442.021, 11.1014
11820, 6893, 4441.899, 11.1011
11821, 979, 4441.776, 11.1008
11822, 1354, 4441.654, 11.1005
11823, -2427, 4441.532, 11.1002
11824, -4043, 4441.410, 11.0999
11825, -2999, 4441.287, 11.0996
11826, -5361, 4441.165, 11.0993
11827, -13803, 4441.043, 11.0990
11828, -19158, 4440.920, 11.0987
11829, -16434, 4440.798, 11.0984
11830, -7659, 4440.676, 11.0981
11831, 6655, 4440.554, 11.0978
11832, 20699, 4440.431, 11.0975
11833, 23038, 4440.309, 11.0972
11834, 15333, 4440.187, 11.0969
11835, 7995, 4440.065, 11.0966
11836, 4884, 4439.942, 11.0962
11837, 6464, 4439.820, 11.0959
11838, 11830, 4439.698, 11.0956
11839, 15058, 4439.576, 11.0953
11840, 22485, 4439.453, 11.0950
11841, 29099, 4439.331, 11.0947
11842, 21250, 4439.209, 11.0944
11843, 11168, 4439.087, 11.0941
11844, 5410, 4438.964, 11.0938
11845, 3169, 4438.842, 11.0935
11846, -185, 4438.720, 11.0932
11847, -8596, 4438.597, 11.0929
11848, -11802, 4438.475, 11.0926
11849, -8831, 4438.353, 11.0923
11850, 2056, 4438.231, 11.0920
11851, 6308, 4438.108, 11.0917
11852, 9747, 4437.986, 11.0914
11853, 11315, 4437.864, 11.0911
11854, 7987, 4437.742, 11.0907
11855, 3173, 4437.619, 11.0904
11856, 875, 4437.497, 11.0901
11857, 5055, 4437.375, 11.0898
11858, 7307, 4437.253, 11.0895
11859, 4600, 4437.130, 11.0892
11860, -3295, 4437.008, 11.0889
11861, 1251, 4436.886, 11.0886
11862, 6409, 4436.763, 11.0883
11863, 2047, 4436.641, 11.0880
11864, -2247, 4436.519, 11.0877
11865, -13774, 4436.397, 11.0874
11866, -17679, 4436.274, 11.0871
11867, -14631, 4436.152, 11.0868
11868, -2569, 4436.030, 11.0865
11869, 7329, 4435.908, 11.0862
11870, 14041, 4435.785, 11.0859
11871, 9107, 4435.663, 11.0856
11872, -670, 4435.541, 11.0852
11873, 2390, 4435.419, 11.0849
11874, 5548, 4435.296, 11.0846
11875, 3423, 4435.174, 11.0843
11876, -2700, 4435.052, 11.0840
11877, -7047, 4434.929, 11.0837
11878, -7236, 4434.807, 11.0834
11879, -6142, 4434.685, 11.0831
11880, 3027, 4434.563, 11.0828
11881, 18467, 4434.440, 11.0825
11882, 23835, 4434.318, 11.0822
11883, 15021, 4434.196, 11.0819
11884, 10185, 4434.074, 11.0816
11885, 15037, 4433.951, 11.0813
11886, 16568, 4433.829, 11.0810
11887, 19520, 4433.707, 11.0807
11888, 21483, 4433.585, 11.0804
11889, 21883, 4433.462, 11.0801
11890, 19337, 4433.340, 11.0797
11891, 14088, 4433.218, 11.0794
11892, 7467, 4433.095, 11.0791
11893, -4402, 4432.973, 11.0788
11894, -7997, 4432.851, 11.0785
11895, 3237, 4432.729, 11.0782
11896, 6362, 4432.606, 11.0779
11897, 3713, 4432.484, 11.0776
11898, 4392, 4432.362, 11.0773
11899, 9788, 4432.240, 11.0770
11900, 14770, 4432.117, 11.0767
11901, 14196, 4431.995, 11.0764
11902, 1217, 4431.873, 11.0761
11903, -13153, 4431.751, 11.0758
11904, -12397, 4431.628, 11.0755
11905, 7828, 4431.506, 11.0752
11906, 23039, 4431.384, 11.0749
11907, 19772, 4431.261, 11.0746
11908, 11938, 4431.139, 11.0742
11909, 6835, 4431.017, 11.0739
11910, 6233, 4430.895, 11.0736
11911, 4676, 4430.772, 11.0733
11912, 7917, 4430.650, 11.0730
11913, 12118, 4430.528, 11.0727
11914, 10280, 4430.406, 11.0724
11915, 10567, 4430.283, 11.0721
11916, 6334, 4430.161, 11.0718
11917, -1909, 4430.039, 11.0715
11918, -891, 4429.917, 11.0712
11919, 1250, 4429.794, 11.0709
11920, -1041, 4429.672, 11.0706
11921, -1040, 4429.550, 11.0703
11922, 3972, 4429.428, 11.0700
11923, 1636, 4429.305, 11.0697
11924, 2308, 4429.183, 11.0694
11925, 9250, 4429.061, 11.0691
11926, 9537, 4428.938, 11.0687
11927, 2997, 4428.816, 11.0684
11928, -2607, 4428.694, 11.0681
11929, -6148, 4428.572, 11.0678
11930, 5887, 4428.449, 11.0675
11931, 19674, 4428.327, 11.0672
11932, 23254, 4428.205, 11.0669
11933, 21432, 4428.083, 11.0666
11934, 13319, 4427.960, 11.0663
11935, 9227, 4427.838, 11.0660
11936, 5371, 4427.716, 11.0657
11937, -3477, 4427.594, 11.0654
11938, -13428, 4427.471, 11.0651
11939, -14705, 4427.349, 11.0648
11940, -2827, 4427.227, 11.0645
11941, 3217, 4427.104, 11.0642
11942, -3562, 4426.982, 11.0639
11943, -16147, 4426.860, 11.0636
11944, -21084, 4426.738, 11.0632
11945, -18085, 4426.615, 11.0629
11946, -21673, 4426.493, 11.0626
11947, -24599, 4426.371, 11.0623
11948, -20087, 4426.249, 11.0620
11949, -12397, 4426.126, 11.0617
11950, -1420, 4426.004, 11.0614
11951, 4105, 4425.882, 11.0611
11952, -935, 4425.760, 11.0608
11953, -3455, 4425.637, 11.0605
11954, -859, 4425.515, 11.0602
11955, 3001, 4425.393, 11.0599
11956, 1182, 4425.270, 11.0596
11957, 1209, 4425.148, 11.0593
11958, -1840, 4425.026, 11.0590
11959, 5995, 4424.904, 11.0587
11960, 2486, 4424.781, 11.0584
11961, -12395, 4424.659, 11.0581
11962, -20942, 4424.537, 11.0577
11963, -18714, 4424.415, 11.0574
11964, -20461, 4424.292, 11.0571
11965, -14298, 4424.170, 11.0568
11966, -6285, 4424.048, 11.0565
11967, -6310, 4423.926, 11.0562
11968, -8196, 4423.803, 11.0559
11969, -10730, 4423.681, 11.0556
11970, -11036, 4423.559, 11.0553
11971, -5593, 4423.436, 11.0550
11972, -2886, 4423.314, 11.0547
11973, -9866, 4423.192, 11.0544
11974, -14021, 4423.070, 11.0541
11975, -12734, 4422.947, 11.0538
11976, -8381, 4422.825, 11.0535
11977, 1585, 4422.703, 11.0532
11978, 4242, 4422.581, 11.0529
11979, 7471, 4422.458, 11.0526
11980, 8507, 4422.336, 11.0522
11981, 11161, 4422.214, 11.0519
11982, 4490, 4422.092, 11.0516
11983, -4164, 4421.969, 11.0513
11984, -7721, 4421.847, 11.0510
11985, -8189, 4421.725, 11.0507
11986, -5561, 4421.602, 11.0504
11987, -4150, 4421.480, 11.0501
11988, -13996, 4421.358, 11.0498
11989, -12613, 4421.236, 11.0495
11990, -3219, 4421.113, 11.0492
11991, 7523, 4420.991, 11.0489
11992, 9807, 4420.869, 11.0486
11993, 3651, 4420.747, 11.0483
11994, 140, 4420.624, 11.0480
11995, 1872, 4420.502, 11.0477
11996, 5438, 4420.380, 11.0474
11997, 6092, 4420.258, 11.0471
11998, -1393, 4420.135, 11.0467
11999, -7162, 4420.013, 11.0464
12000, 4313, 4419.891, 11.0461
12001, 15952, 4419.768, 11.0458
12002, 24988, 4419.646, 11.0455
12003, 26856, 4419.524, 11.0452
12004, 22850, 4419.402, 11.0449
12005, 9755, 4419.279, 11.0446
12006, -3578, 4419.157, 11.0443
12007, -5719, 4419.035, 11.0440
12008, 1005, 4418.913, 11.0437
12009, 6971, 4418.790, 11.0434
12010, 3990, 4418.668, 11.0431
12011, 1991, 4418.546, 11.0428
12012, 5184, 4418.424, 11.0425
12013, 582, 4418.301, 11.0422
12014, 3084, 4418.179, 11.0419
12015, 17455, 4418.057, 11.0416
12016, 25183, 4417.935, 11.0412
12017, 27158, 4417.812, 11.0409
12018, 25612, 4417.690, 11.0406
12019, 27312, 4417.568, 11.0403
12020, 20517, 4417.445, 11.0400
12021, 16952, 4417.323, 11.0397
12022, 19685, 4417.201, 11.0394
12023, 19743, 4417.079, 11.0391
12024, 14625, 4416.956, 11.0388
12025, 7244, 4416.834, 11.0385
12026, 14813, 4416.712, 11.0382
12027, 23005, 4416.590, 11.0379
12028, 18422, 4416.467, 11.0376
12029, 10670, 4416.345, 11.0373
12030, 11092, 4416.223, 11.0370
12031, 1931, 4416.101, 11.0367
12032, -4126, 4415.978, 11.0364
12033, -1155, 4415.856, 11.0361
12034, -6486, 4415.734, 11.0357
12035, -15643, 4415.611, 11.0354
12036, -16871, 4415.489, 11.0351
12037, -11090, 4415.367, 11.0348
12038, -874, 4415.245, 11.0345
12039, 3076, 4415.122, 11.0342
12040, 2092, 4415.000, 11.0339
12041, 1312, 4414.878, 11.0336
12042, -464, 4414.756, 11.0333
12043, -1436, 4414.633, 11.0330
12044, -4129, 4414.511, 11.0327
12045, -9481, 4414.389, 11.0324
12046, -4387, 4414.267, 11.0321
12047, 2083, 4414.144, 11.0318
12048, 7625, 4414.022, 11.0315
12049, 18610, 4413.900, 11.0312
12050, 25644, 4413.777, 11.0309
12051, 27815, 4413.655, 11.0306
12052, 19758, 4413.533, 11.0302
12053, 15196, 4413.411, 11.0299
12054, 14642, 4413.288, 11.0296
12055, 12586, 4413.166, 11.0293
12056, 8304, 4413.044, 11.0290
12057, 8679, 4412.922, 11.0287
12058, 8067, 4412.799, 11.0284
12059, -1681, 4412.677, 11.0281
12060, -6691, 4412.555, 11.0278
12061, -6310, 4412.433, 11.0275
12062, 516, 4412.310, 11.0272
12063, 6521, 4412.188, 11.0269
12064, 8815, 4412.066, 11.0266
12065, 6286, 4411.943, 11.0263
12066, 8112, 4411.821, 11.0260
12067, 5985, 4411.699, 11.0257
12068, -3598, 4411.577, 11.0254
12069, -8336, 4411.454, 11.0251
12070, -3357, 4411.332, 11.0247
12071, 3543, 4411.210, 11.0244
12072, 11830, 4411.088, 11.0241
12073, 18613, 4410.965, 11.0238
12074, 6773, 4410.843, 11.0235
12075, 3555, 4410.721, 11.0232
12076, 10404, 4410.599, 11.0229
12077, 10734, 4410.476, 11.0226
12078, -617, 4410.354, 11.0223
12079, -21168, 4410.232, 11.0220
12080, -28973, 4410.109, 11.0217
12081, -15899, 4409.987, 11.0214
12082, -6548, 4409.865, 11.0211
12083, -2073, 4409.743, 11.0208
12084, 443, 4409.620, 11.0205
12085, 2544, 4409.498, 11.0202
12086, 8489, 4409.376, 11.0199
12087, 7692, 4409.254, 11.0196
12088, -2951, 4409.131, 11.0192
12089, -19431, 4409.009, 11.0189
12090, -39777, 4408.887, 11.0186
12091, -45114, 4408.765, 11.0183
12092, -30891, 4408.642, 11.0180
12093, -17577, 4408.520, 11.0177
12094, -7629, 4408.398, 11.0174
12095, -1883, 4408.275, 11.0171
12096, 203, 4408.153, 11.0168
12097, 8955, 4408.031, 11.0165
12098, 12141, 4407.909, 11.0162
12099, 9569, 4407.786, 11.0159
12100, 5975, 4407.664, 11.0156
12101, 6595, 4407.542, 11.0153
12102, 17030, 4407.420, 11.0150
12103, 17586, 4407.297, 11.0147
12104, 18857, 4407.175, 11.0144
12105, 18236, 4407.053, 11.0141
12106, 13079, 4406.931, 11.0137
12107, 9023, 4406.808, 11.0134
12108, 3232, 4406.686, 11.0131
12109, 1962, 4406.564, 11.0128
12110, 5497, 4406.442, 11.0125
12111, 3236, 4406.319, 11.0122
12112, 4764, 4406.197, 11.0119
12113, 8138, 4406.075, 11.0116
12114, 8929, 4405.952, 11.0113
12115, 6525, 4405.830, 11.0110
12116, 4509, 4405.708, 11.0107
12117, 1804, 4405.586, 11.0104
12118, 4638, 4405.463, 11.0101
12119, 5850, 4405.341, 11.0098
12120, 2837, 4405.219, 11.0095
12121, 2983, 4405.097, 11.0092
12122, 2715, 4404.974, 11.0089
12123, -8217, 4404.852, 11.0086
12124, -13864, 4404.730, 11.0082
12125, -12604, 4404.608, 11.0079
12126, -14357, 4404.485, 11.0076
12127, -9339, 4404.363, 11.0073
12128, 258, 4404.241, 11.0070
12129, 7912, 4404.118, 11.0067
12130, 7650, 4403.996, 11.0064
12131, -961, 4403.874, 11.0061
12132, -353, 4403.752, 11.0058
12133, 3246, 4403.629, 11.0055
12134, 4148, 4403.507, 11.0052
12135, 7542, 4403.385, 11.0049
12136, 4647, 4403.263, 11.0046
12137, 2331, 4403.140, 11.0043
12138, 3468, 4403.018, 11.0040
12139, -5018, 4402.896, 11.0037
12140, -9949, 4402.774, 11.0034
12141, -12068, 4402.651, 11.0031
12142, -13031, 4402.529, 11.0027
12143, -15589, 4402.407, 11.0024
12144, -10795, 4402.284, 11.0021
12145, -4942, 4402.162, 11.0018
12146, 3658, 4402.040, 11.0015
12147, 8606, 4401.918, 11.0012
12148, 3211, 4401.795, 11.0009
12149, -2711, 4401.673, 11.0006
12150, -6953, 4401.551, 11.0003
12151, -11013, 4401.429, 11.0000
12152, -8355, 4401.306, 10.9997
12153, -1372, 4401.184, 10.9994
12154, 1898, 4401.062, 10.9991
12155, -11185, 4400.940, 10.9988
12156, -14511, 4400.817, 10.9985
12157, -11708, 4400.695, 10.9982
12158, -9557, 4400.573, 10.9979
12159, -1095, 4400.450, 10.9976
12160, -9428, 4400.328, 10.9972
12161, -16678, 4400.206, 10.9969
12162, -13951, 4400.084, 10.9966
12163, -6859, 4399.961, 10.9963
12164, -10274, 4399.839, 10.9960
12165, -17391, 4399.717, 10.9957
12166, -19260, 4399.595, 10.9954
12167, -17888, 4399.472, 10.9951
12168, -15072, 4399.350, 10.9948
12169, -17430, 4399.228, 10.9945
12170, -16657, 4399.106, 10.9942
12171, -17325, 4398.983, 10.9939
12172, -7710, 4398.861, 10.9936
12173, -2605, 4398.739, 10.9933
12174, -1022, 4398.616, 10.9930
12175, -1394, 4398.494, 10.9927
12176, -1832, 4398.372, 10.9924
12177, 5166, 4398.250, 10.9921
12178, 14354, 4398.127, 10.9917
12179, 18876, 4398.005, 10.9914
12180, 14798, 4397.883, 10.9911
12181, 16875, 4397.761, 10.9908
12182, 14210, 4397.638, 10.9905
12183, 11083, 4397.516, 10.9902
12184, 9601, 4397.394, 10.9899
12185, 1268, 4397.272, 10.9896
12186, -3262, 4397.149, 10.9893
12187, 5249, 4397.027, 10.9890
12188, 6617, 4396.905, 10.9887
12189, -6277, 4396.782, 10.9884
12190, -10509, 4396.660, 10.9881
12191, -8438, 4396.538, 10.9878
12192, -10081, 4396.416, 10.9875
12193, -13188, 4396.293, 10.9872
12194, -14350, 4396.171, 10.9869
12195, -15580, 4396.049, 10.9866
12196, -12060, 4395.927, 10.9862
12197, -10151, 4395.804, 10.9859
12198, -11554, 4395.682, 10.9856
12199, -8979, 4395.560, 10.9853
12200, -2343, 4395.438, 10.9850
12201, -4183, 4395.315, 10.9847
12202, -7854, 4395.193, 10.9844
12203, -6822, 4395.071, 10.9841
12204, -5112, 4394.949, 10.9838
12205, -1104, 4394.826, 10.9835
12206, 8818, 4394.704, 10.9832
12207, 18930, 4394.582, 10.9829
12208, 22236, 4394.459, 10.9826
12209, 14816, 4394.337, 10.9823
12210, 11347, 4394.215, 10.9820
12211, 4809, 4394.093, 10.9817
12212, 2517, 4393.970, 10.9814
12213, 9093, 4393.848, 10.9811
12214, 7689, 4393.726, 10.9807
12215, 7811, 4393.604, 10.9804
12216, 8228, 4393.481, 10.9801
12217, 3347, 4393.359, 10.9798
12218, 394, 4393.237, 10.9795
12219, -459, 4393.115, 10.9792
12220, 8002, 4392.992, 10.9789
12221, 9009, 4392.870, 10.9786
12222, -376, 4392.748, 10.9783
12223, -2680, 4392.625, 10.9780
12224, -789, 4392.503, 10.9777
12225, 1482, 4392.381, 10.9774
12226, 16572, 4392.259, 10.9771
12227, 26797, 4392.136, 10.9768
12228, 21145, 4392.014, 10.9765
12229, 13289, 4391.892, 10.9762
12230, 3771, 4391.770, 10.9759
12231, 1700, 4391.647, 10.9756
12232, 8700, 4391.525, 10.9752
12233, 13643, 4391.403, 10.9749
12234, 14761, 4391.281, 10.9746
12235, 5084, 4391.158, 10.9743
12236, -4113, 4391.036, 10.9740
12237, -3448, 4390.914, 10.9737
12238, -1786, 4390.791, 10.9734
12239, -1040, 4390.669, 10.9731
12240, 831, 4390.547, 10.9728
12241, -101, 4390.425, 10.9725
12242, -9333, 4390.302, 10.9722
12243, -16846, 4390.180, 10.9719
12244, -19236, 4390.058, 10.9716
12245, -16053, 4389.936, 10.9713
12246, -9230, 4389.813, 10.9710
12247, -7316, 4389.691, 10.9707
12248, -14704, 4389.569, 10.9704
12249, -13916, 4389.447, 10.9701
12250, -9330, 4389.324, 10.9697
12251, -8003, 4389.202, 10.9694
12252, 804, 4389.080, 10.9691
12253, 5178, 4388.957, 10.9688
12254, 9446, 4388.835, 10.9685
12255, 10516, 4388.713, 10.9682
12256, 9136, 4388.591, 10.9679
12257, 4322, 4388.468, 10.9676
12258, 2693, 4388.346, 10.9673
12259, 5457, 4388.224, 10.9670
12260, 5558, 4388.102, 10.9667
12261, -2163, 4387.979, 10.9664
12262, -7310, 4387.857, 10.9661
12263, -16187, 4387.735, 10.9658
12264, -15496, 4387.613, 10.9655
12265, 7043, 4387.490, 10.9652
12266, 21766, 4387.368, 10.9649
12267, 25506, 4387.246, 10.9646
12268, 11908, 4387.123, 10.9642
12269, 1749, 4387.001, 10.9639
12270, 142, 4386.879, 10.9636
12271, -634, 4386.757, 10.9633
12272, -2443, 4386.634, 10.9630
12273, -648, 4386.512, 10.9627
12274, 5421, 4386.390, 10.9624
12275, 10029, 4386.268, 10.9621
12276, -705, 4386.145, 10.9618
12277, -4871, 4386.023, 10.9615
12278, -956, 4385.901, 10.9612
12279, 1410, 4385.779, 10.9609
12280, -317, 4385.656, 10.9606
12281, 502, 4385.534, 10.9603
12282, 9494, 4385.412, 10.9600
12283, 14574, 4385.289, 10.9597
12284, 17016, 4385.167, 10.9594
12285, 12920, 4385.045, 10.9591
12286, -6358, 4384.923, 10.9587
12287, -15785, 4384.800, 10.9584
12288, -6382, 4384.678, 10.9581
12289, -5667, 4384.556, 10.9578
12290, -10528, 4384.434, 10.9575
12291, -6588, 4384.311, 10.9572
12292, 3451, 4384.189, 10.9569
12293, 7129, 4384.067, 10.9566
12294, -965, 4383.945, 10.9563
12295, -10372, 4383.822, 10.9560
12296, -7126, 4383.700, 10.9557
12297, 477, 4383.578, 10.9554
12298, 6135, 4383.456, 10.9551
12299, 10139, 4383.333, 10.9548
12300, 16093, 4383.211, 10.9545
12301, 25887, 4383.089, 10.9542
12302, 32033, 4382.966, 10.9539
12303, 29261, 4382.844, 10.9536
12304, 23554, 4382.722, 10.9532
12305, 20941, 4382.600, 10.9529
12306, 13732, 4382.477, 10.9526
12307, 7897, 4382.355, 10.9523
12308, 2679, 4382.233, 10.9520
12309, 9611, 4382.111, 10.9517
12310, 15797, 4381.988, 10.9514
12311, 15811, 4381.866, 10.9511
12312, 15143, 4381.744, 10.9508
12313, 16026, 4381.622, 10.9505
12314, 10875, 4381.499, 10.9502
12315, 7787, 4381.377, 10.9499
12316, 8857, 4381.255, 10.9496
12317, -2366, 4381.132, 10.9493
12318, -11534, 4381.010, 10.9490
12319, -16432, 4380.888, 10.9487
12320, -14840, 4380.766, 10.9484
12321, -3293, 4380.643, 10.9481
12322, 5883, 4380.521, 10.9477
12323, 8729, 4380.399, 10.9474
12324, 5467, 4380.277, 10.9471
12325, 4160, 4380.154, 10.9468
12326, 3450, 4380.032, 10.9465
12327, -4607, 4379.910, 10.9462
12328, -12311, 4379.788, 10.9459
12329, -14716, 4379.665, 10.9456
12330, -12929, 4379.543, 10.9453
12331, -7764, 4379.421, 10.9450
12332, -10822, 4379.298, 10.9447
12333, -19542, 4379.176, 10.9444
12334, -25114, 4379.054, 10.9441
12335, -19436, 4378.932, 10.9438
12336, -9560, 4378.809, 10.9435
12337, 1310, 4378.687, 10.9432
12338, 9730, 4378.565, 10.9429
12339, 4022, 4378.443, 10.9426
12340, 6712, 4378.320, 10.9422
12341, 13565, 4378.198, 10.9419
12342, 16531, 4378.076, 10.9416
12343, 23869, 4377.954, 10.9413
12344, 26269, 4377.831, 10.9410
12345, 20141, 4377.709, 10.9407
12346, 20821, 4377.587, 10.9404
12347, 9624, 4377.464, 10.9401
12348, 4723, 4377.342, 10.9398
12349, 3100, 4377.220, 10.9395
12350, 5468, 4377.098, 10.9392
12351, 7916, 4376.975, 10.9389
12352, -4251, 4376.853, 10.9386
12353, -13686, 4376.731, 10.9383
12354, -7309, 4376.609, 10.9380
12355, 3039, 4376.486, 10.9377
12356, 5191, 4376.364, 10.9374
12357, 3835, 4376.242, 10.9371
12358, 3937, 4376.120, 10.9367
12359, 3695, 4375.997, 10.9364
12360, -3424, 4375.875, 10.9361
12361, -8990, 4375.753, 10.9358
12362, -2727, 4375.630, 10.9355
12363, -1770, 4375.508, 10.9352
12364, -11073, 4375.386, 10.9349
12365, -17662, 4375.264, 10.9346
12366, -17338, 4375.141, 10.9343
12367, -11080, 4375.019, 10.9340
12368, -11216, 4374.897, 10.9337
12369, -14441, 4374.775, 10.9334
12370, -11546, 4374.652, 10.9331
12371, -3915, 4374.530, 10.9328
12372, -10348, 4374.408, 10.9325
12373, -14768, 4374.286, 10.9322
12374, -8332, 4374.163, 10.9319
12375, -644, 4374.041, 10.9315
12376, -2443, 4373.919, 10.9312
12377, -3162, 4373.797, 10.9309
12378, 2205, 4373.674, 10.9306
12379, 6891, 4373.552, 10.9303
12380, 3106, 4373.430, 10.9300
12381, 1516, 4373.307, 10.9297
12382, 10183, 4373.185, 10.9294
12383, 17840, 4373.063, 10.9291
12384, 16222, 4372.941, 10.9288
12385, 15487, 4372.818, 10.9285
12386, 20636, 4372.696, 10.9282
12387, 20566, 4372.574, 10.9279
12388, 23279, 4372.452, 10.9276
12389, 28575, 4372.329, 10.9273
12390, 23060, 4372.207, 10.9270
12391, 8349, 4372.085, 10.9267
12392, 2887, 4371.963, 10.9264
12393, 5332, 4371.840, 10.9260
12394, 9716, 4371.718, 10.9257
12395, 4136, 4371.596, 10.9254
12396, -9316, 4371.473, 10.9251
12397, -19893, 4371.351, 10.9248
12398, -24021, 4371.229, 10.9245
12399, -16922, 4371.107, 10.9242
12400, -1267, 4370.984, 10.9239
12401, 19958, 4370.862, 10.9236
12402, 24403, 4370.740, 10.9233
12403, 13695, 4370.618, 10.9230
12404, 7275, 4370.495, 10.9227
12405, 4587, 4370.373, 10.9224
12406, -4646, 4370.251, 10.9221
12407, -7746, 4370.129, 10.9218
12408, -10340, 4370.006, 10.9215
12409, -13221, 4369.884, 10.9212
12410, -12143, 4369.762, 10.9209
12411, -13407, 4369.639, 10.9205
12412, -14208, 4369.517, 10.9202
12413, -15320, 4369.395, 10.9199
12414, -14224, 4369.273, 10.9196
12415, -8350, 4369.150, 10.9193
12416, -8866, 4369.028, 10.9190
12417, -3549, 4368.906, 10.9187
12418, 13220, 4368.784, 10.9184
12419, 15897, 4368.661, 10.9181
12420, 5913, 4368.539, 10.9178
12421, -1665, 4368.417, 10.9175
12422, -1560, 4368.295, 10.9172
12423, -4366, 4368.172, 10.9169
12424, -13745, 4368.050, 10.9166
12425, -8848, 4367.928, 10.9163
12426, 6388, 4367.805, 10.9160
12427, 11074, 4367.683, 10.9157
12428, 6795, 4367.561, 10.9154
12429, -3868, 4367.439, 10.9150
12430, -3065, 4367.316, 10.9147
12431, 941, 4367.194, 10.9144
12432, -1208, 4367.072, 10.9141
12433, 3533, 4366.950, 10.9138
12434, 10703, 4366.827, 10.9135
12435, 8567, 4366.705, 10.9132
12436, 6794, 4366.583, 10.9129
12437, 13939, 4366.461, 10.9126
12438, 15371, 4366.338, 10.9123
12439, 7383, 4366.216, 10.9120
12440, -3692, 4366.094, 10.9117
12441, -681, 4365.971, 10.9114
12442, 7097, 4365.849, 10.9111
12443, -1249, 4365.727, 10.9108
12444, 366, 4365.605, 10.9105
12445, 3446, 4365.482, 10.9102
12446, -2077, 4365.360, 10.9099
12447, -3247, 4365.238, 10.9095
12448, -4185, 4365.116, 10.9092
12449, 458, 4364.993, 10.9089
12450, 859, 4364.871, 10.9086
12451, 3323, 4364.749, 10.9083
12452, 1500, 4364.627, 10.9080
12453, -5787, 4364.504, 10.9077
12454, -6036, 4364.382, 10.9074
12455, 10, 4364.260, 10.9071
12456, 1690, 4364.137, 10.9068
12457, -1241, 4364.015, 10.9065
12458, -4494, 4363.893, 10.9062
12459, -2595, 4363.771, 10.9059
12460, 7479, 4363.648, 10.9056
12461, 8162, 4363.526, 10.9053
12462, -295, 4363.404, 10.9050
12463, -10932, 4363.282, 10.9047
12464, -12684, 4363.159, 10.9044
12465, -3416, 4363.037, 10.9040
12466, -4546, 4362.915, 10.9037
12467, 4600, 4362.793, 10.9034
12468, 16339, 4362.670, 10.9031
12469, 18378, 4362.548, 10.9028
12470, 14956, 4362.426, 10.9025
12471, 12632, 4362.304, 10.9022
12472, 9966, 4362.181, 10.9019
12473, 7081, 4362.059, 10.9016
12474, 9041, 4361.937, 10.9013
12475, 13480, 4361.814, 10.9010
12476, 9629, 4361.692, 10.9007
12477, 9962, 4361.570, 10.9004
12478, 12182, 4361.448, 10.9001
12479, 5322, 4361.325, 10.8998
12480, -1458, 4361.203, 10.8995
12481, -7219, 4361.081, 10.8992
12482, -8094, 4360.959, 10.8989
12483, -8690, 4360.836, 10.8985
12484, -8971, 4360.714, 10.8982
12485, -5943, 4360.592, 10.8979
12486, -4570, 4360.470, 10.8976
12487, -9591, 4360.347, 10.8973
12488, -15291, 4360.225, 10.8970
12489, -17716, 4360.103, 10.8967
12490, -10921, 4359.980, 10.8964
12491, -7185, 4359.858, 10.8961
12492, -1602, 4359.736, 10.8958
12493, 10328, 4359.614, 10.8955
12494, 16878, 4359.491, 10.8952
12495, 21068, 4359.369, 10.8949
12496, 30466, 4359.247, 10.8946
12497, 23818, 4359.125, 10.8943
12498, 14810, 4359.002, 10.8940
12499, 12879, 4358.880, 10.8937
12500, 8120, 4358.758, 10.8934
12501, 4389, 4358.636, 10.8930
12502, -6106, 4358.513, 10.8927
12503, -2603, 4358.391, 10.8924
12504, 18822, 4358.269, 10.8921
12505, 26085, 4358.146, 10.8918
12506, 19119, 4358.024, 10.8915
12507, 12444, 4357.902, 10.8912
12508, 12500, 4357.780, 10.8909
12509, 18803, 4357.657, 10.8906
12510, 17971, 4357.535, 10.8903
12511, 11610, 4357.413, 10.8900
12512, 8202, 4357.291, 10.8897
12513, 6044, 4357.168, 10.8894
12514, 6115, 4357.046, 10.8891
12515, 11843, 4356.924, 10.8888
12516, 11480, 4356.802, 10.8885
12517, 5879, 4356.679, 10.8882
12518, 5417, 4356.557, 10.8879
12519, 5378, 4356.435, 10.8875
12520, -774, 4356.312, 10.8872
12521, -5549, 4356.190, 10.8869
12522, -6878, 4356.068, 10.8866
12523, -5180, 4355.946, 10.8863
12524, -1719, 4355.823, 10.8860
12525, 3179, 4355.701, 10.8857
12526, 191, 4355.579, 10.8854
12527, -6942, 4355.457, 10.8851
12528, -7802, 4355.334, 10.8848
12529, -5753, 4355.212, 10.8845
12530, -6372, 4355.090, 10.8842
12531, 581, 4354.968, 10.8839
12532, 8423, 4354.845, 10.8836
12533, 14322, 4354.723, 10.8833
12534, 17705, 4354.601, 10.8830
12535, 17036, 4354.478, 10.8827
12536, 16908, 4354.356, 10.8824
12537, 10564, 4354.234, 10.8820
12538, 1416, 4354.112, 10.8817
12539, -10489, 4353.989, 10.8814
12540, -12795, 4353.867, 10.8811
12541, -13126, 4353.745, 10.8808
12542, -15269, 4353.623, 10.8805
12543, -12233, 4353.500, 10.8802
12544, -3706, 4353.378, 10.8799
12545, -1285, 4353.256, 10.8796
12546, 1062, 4353.134, 10.8793
12547, 9000, 4353.011, 10.8790
12548, 9617, 4352.889, 10.8787
12549, 636, 4352.767, 10.8784
12550, -4987, 4352.644, 10.8781
12551, -3646, 4352.522, 10.8778
12552, -1548, 4352.400, 10.8775
12553, 2279, 4352.278, 10.8772
12554, 4354, 4352.155, 10.8769
12555, 897, 4352.033, 10.8765
12556, -5162, 4351.911, 10.8762
12557, -7979, 4351.789, 10.8759
12558, -11238, 4351.666, 10.8756
12559, -9958, 4351.544, 10.8753
12560, -11727, 4351.422, 10.8750
12561, -12342, 4351.300, 10.8747
12562, -10232, 4351.177, 10.8744
12563, -4974, 4351.055, 10.8741
12564, 2581, 4350.933, 10.8738
12565, 15236, 4350.811, 10.8735
12566, 22159, 4350.688, 10.8732
12567, 23925, 4350.566, 10.8729
12568, 22880, 4350.444, 10.8726
12569, 19240, 4350.321, 10.8723
12570, 5303, 4350.199, 10.8720
12571, 170, 4350.077, 10.8717
12572, 3726, 4349.955, 10.8714
12573, 5273, 4349.832, 10.8710
12574, 4699, 4349.710, 10.8707
12575, 1790, 4349.588, 10.8704
12576, -1043, 4349.466, 10.8701
12577, 416, 4349.343, 10.8698
12578, 944, 4349.221, 10.8695
12579, -544, 4349.099, 10.8692
12580, -1337, 4348.977, 10.8689
12581, -4133, 4348.854, 10.8686
12582, -9057, 4348.732, 10.8683
12583, -7152, 4348.610, 10.8680
12584, -10111, 4348.487, 10.8677
12585, -18685, 4348.365, 10.8674
12586, -25771, 4348.243, 10.8671
12587, -30764, 4348.121, 10.8668
12588, -20478, 4347.998, 10.8665
12589, -4359, 4347.876, 10.8662
12590, 2124, 4347.754, 10.8659
12591, 1964, 4347.632, 10.8655
12592, -6754, 4347.509, 10.8652
12593, -5206, 4347.387, 10.8649
12594, 4242, 4347.265, 10.8646
12595, 13507, 4347.143, 10.8643
12596, 11044, 4347.020, 10.8640
12597, 1220, 4346.898, 10.8637
12598, -1974, 4346.776, 10.8634
12599, -7997, 4346.653, 10.8631
12600, -10935, 4346.531, 10.8628
12601, -10412, 4346.409, 10.8625
12602, -5432, 4346.287, 10.8622
12603, -2875, 4346.164, 10.8619
12604, -1684, 4346.042, 10.8616
12605, 1713, 4345.920, 10.8613
12606, 7541, 4345.798, 10.8610
12607, 12252, 4345.675, 10.8607
12608, 14853, 4345.553, 10.8604
12609, 13206, 4345.431, 10.8600
12610, 13366, 4345.309, 10.8597
12611, 14373, 4345.186, 10.8594
12612, 11254, 4345.064, 10.8591
12613, 13801, 4344.942, 10.8588
12614, 22194, 4344.819, 10.8585
12615, 22925, 4344.697, 10.8582
12616, 17252, 4344.575, 10.8579
12617, 12605, 4344.453, 10.8576
12618, 12817, 4344.330, 10.8573
12619, 10330, 4344.208, 10.8570
12620, 9096, 4344.086, 10.8567
12621, 6353, 4343.964, 10.8564
12622, -5088, 4343.841, 10.8561
12623, -15082, 4343.719, 10.8558
12624, -21845, 4343.597, 10.8555
12625, -33193, 4343.475, 10.8552
12626, -34693, 4343.352, 10.8549
12627, -28209, 4343.230, 10.8545
12628, -17060, 4343.108, 10.8542
12629, -1383, 4342.985, 10.8539
12630, -586, 4342.863, 10.8536
12631, -5699, 4342.741, 10.8533
12632, -5977, 4342.619, 10.8530
12633, -3622, 4342.496, 10.8527
12634, -3257, 4342.374, 10.8524
12635, 434, 4342.252, 10.8521
12636, 8747, 4342.130, 10.8518
12637, 4508, 4342.007, 10.8515
12638, -7758, 4341.885, 10.8512
12639, -14749, 4341.763, 10.8509
12640, -11375, 4341.641, 10.8506
12641, 3331, 4341.518, 10.8503
12642, 11452, 4341.396, 10.8500
12643, 7485, 4341.274, 10.8497
12644, -2844, 4341.151, 10.8494
12645, -6388, 4341.029, 10.8490
12646, -8229, 4340.907, 10.8487
12647, -1325, 4340.785, 10.8484
12648, 7323, 4340.662, 10.8481
12649, -187, 4340.540, 10.8478
12650, -10394, 4340.418, 10.8475
12651, -11938, 4340.296, 10.8472
12652, -11945, 4340.173, 10.8469
12653, -11890, 4340.051, 10.8466
12654, -9569, 4339.929, 10.8463
12655, -2789, 4339.807, 10.8460
12656, -85, 4339.684, 10.8457
12657, 5721, 4339.562, 10.8454
12658, -70, 4339.440, 10.8451
12659, -8610, 4339.318, 10.8448
12660, -6118, 4339.195, 10.8445
12661, -2061, 4339.073, 10.8442
12662, 2347, 4338.951, 10.8439
12663, 8008, 4338.828, 10.8435
12664, 13728, 4338.706, 10.8432
12665, 11070, 4338.584, 10.8429
12666, 4228, 4338.462, 10.8426
12667, 3837, 4338.339, 10.8423
12668, 9763, 4338.217, 10.8420
12669, 11875, 4338.095, 10.8417
12670, 4812, 4337.973, 10.8414
12671, -2892, 4337.850, 10.8411
12672, -2328, 4337.728, 10.8408
12673, -3304, 4337.606, 10.8405
12674, -8343, 4337.484, 10.8402
12675, -18800, 4337.361, 10.8399
12676, -19362, 4337.239, 10.8396
12677, -6631, 4337.117, 10.8393
12678, 355, 4336.994, 10.8390
12679, 1785, 4336.872, 10.8387
12680, 8875, 4336.750, 10.8384
12681, 11127, 4336.628, 10.8380
12682, 9026, 4336.505, 10.8377
12683, 1419, 4336.383, 10.8374
12684, -6661, 4336.261, 10.8371
12685, -10334, 4336.139, 10.8368
12686, -7137, 4336.016, 10.8365
12687, -3322, 4335.894, 10.8362
12688, 465, 4335.772, 10.8359
12689, 322, 4335.650, 10.8356
12690, -2227, 4335.527, 10.8353
12691, -9176, 4335.405, 10.8350
12692, -7808, 4335.283, 10.8347
12693, -7817, 4335.160, 10.8344
12694, -6086, 4335.038, 10.8341
12695, 2201, 4334.916, 10.8338
12696, 9491, 4334.794, 10.8335
12697, 6269, 4334.671, 10.8332
12698, 3416, 4334.549, 10.8329
12699, 2963, 4334.427, 10.8325
12700, 8323, 4334.305, 10.8322
12701, 11740, 4334.182, 10.8319
12702, 5746, 4334.060, 10.8316
12703, 2093, 4333.938, 10.8313
12704, 1919, 4333.816, 10.8310
12705, -8370, 4333.693, 10.8307
12706, -15376, 4333.571, 10.8304
12707, -10233, 4333.449, 10.8301
12708, -6199, 4333.326, 10.8298
12709, -7694, 4333.204, 10.8295
12710, -6579, 4333.082, 10.8292
12711, -12016, 4332.960, 10.8289
12712, -12113, 4332.837, 10.8286
12713, 401, 4332.715, 10.8283
12714, 5219, 4332.593, 10.8280
12715, 5543, 4332.471, 10.8277
12716, 7085, 4332.348, 10.8274
12717, 165, 4332.226, 10.8270
12718, -7348, 4332.104, 10.8267
12719, -3872, 4331.982, 10.8264
12720, -1622, 4331.859, 10.8261
12721, -2056, 4331.737, 10.8258
12722, -1510, 4331.615, 10.8255
12723, 1556, 4331.492, 10.8252
12724, 2893, 4331.370, 10.8249
12725, 6965, 4331.248, 10.8246
12726, 12921, 4331.126, 10.8243
12727, 10523, 4331.003, 10.8240
12728, 5808, 4330.881, 10.8237
12729, 2708, 4330.759, 10.8234
12730, 1408, 4330.637, 10.8231
12731, 4096, 4330.514, 10.8228
12732, 3486, 4330.392, 10.8225
12733, 3160, 4330.270, 10.8222
12734, -5864, 4330.148, 10.8219
12735, -11028, 4330.025, 10.8215
12736, -7618, 4329.903, 10.8212
12737, -9467, 4329.781, 10.8209
12738, -1962, 4329.658, 10.8206
12739, 723, 4329.536, 10.8203
12740, -1226, 4329.414, 10.8200
12741, -5992, 4329.292, 10.8197
12742, -11571, 4329.169, 10.8194
12743, -5860, 4329.047, 10.8191
12744, 5285, 4328.925, 10.8188
12745, 12656, 4328.803, 10.8185
12746, 8319, 4328.680, 10.8182
12747, 1436, 4328.558, 10.8179
12748, -9179, 4328.436, 10.8176
12749, -6355, 4328.314, 10.8173
12750, 8095, 4328.191, 10.8170
12751, 19838, 4328.069, 10.8167
12752, 20663, 4327.947, 10.8164
12753, 22169, 4327.825, 10.8160
12754, 20755, 4327.702, 10.8157
12755, 21153, 4327.580, 10.8154
12756, 15558, 4327.458, 10.8151
12757, 3940, 4327.335, 10.8148
12758, 1544, 4327.213, 10.8145
12759, 5982, 4327.091, 10.8142
12760, 11516, 4326.969, 10.8139
12761, 16660, 4326.846, 10.8136
12762, 15677, 4326.724, 10.8133
12763, 3669, 4326.602, 10.8130
12764, -5946, 4326.480, 10.8127
12765, -10833, 4326.357, 10.8124
12766, -13683, 4326.235, 10.8121
12767, -11460, 4326.113, 10.8118
12768, -6202, 4325.991, 10.8115
12769, -4336, 4325.868, 10.8112
12770, -8214, 4325.746, 10.8109
12771, -4643, 4325.624, 10.8105
12772, -3033, 4325.501, 10.8102
12773, -4411, 4325.379, 10.8099
12774, -2826, 4325.257, 10.8096
12775, -11904, 4325.135, 10.8093
12776, -15805, 4325.012, 10.8090
12777, -9383, 4324.890, 10.8087
12778, 554, 4324.768, 10.8084
12779, 5143, 4324.646, 10.8081
12780, 2189, 4324.523, 10.8078
12781, -1683, 4324.401, 10.8075
12782, -9992, 4324.279, 10.8072
12783, -9716, 4324.157, 10.8069
12784, -1461, 4324.034, 10.8066
12785, 7010, 4323.912, 10.8063
12786, 19810, 4323.790, 10.8060
12787, 29449, 4323.667, 10.8057
12788, 34320, 4323.545, 10.8054
12789, 22862, 4323.423, 10.8050
12790, 11857, 4323.301, 10.8047
12791, 13957, 4323.178, 10.8044
12792, 16331, 4323.056, 10.8041
12793, 18620, 4322.934, 10.8038
12794, 22277, 4322.812, 10.8035
12795, 18278, 4322.689, 10.8032
12796, 16652, 4322.567, 10.8029
12797, 15992, 4322.445, 10.8026
12798, 14017, 4322.323, 10.8023
12799, 15918, 4322.200, 10.8020
12800, 8962, 4322.078, 10.8017
12801, -99, 4321.956, 10.8014
12802, 387, 4321.833, 10.8011
12803, 1756, 4321.711, 10.8008
12804, 13248, 4321.589, 10.8005
12805, 19775, 4321.467, 10.8002
12806, 18297, 4321.344, 10.7999
12807, 13228, 4321.222, 10.7995
12808, 13138, 4321.100, 10.7992
12809, 26074, 4320.978, 10.7989
12810, 25819, 4320.855, 10.7986
12811, 14689, 4320.733, 10.7983
12812, 12746, 4320.611, 10.7980
12813, 10728, 4320.489, 10.7977
12814, 9525, 4320.366, 10.7974
12815, 6422, 4320.244, 10.7971
12816, -2951, 4320.122, 10.7968
12817, -5968, 4319.999, 10.7965
12818, -6071, 4319.877, 10.7962
12819, -10770, 4319.755, 10.7959
12820, -10469, 4319.633, 10.7956
12821, -9655, 4319.510, 10.7953
12822, -4175, 4319.388, 10.7950
12823, 10466, 4319.266, 10.7947
12824, 9359, 4319.144, 10.7944
12825, 314, 4319.021, 10.7940
12826, 4112, 4318.899, 10.7937
12827, 15697, 4318.777, 10.7934
12828, 12760, 4318.655, 10.7931
12829, -1195, 4318.532, 10.7928
12830, -942, 4318.410, 10.7925
12831, 6579, 4318.288, 10.7922
12832, 9650, 4318.166, 10.7919
12833, 9036, 4318.043, 10.7916
12834, 6093, 4317.921, 10.7913
12835, 286, 4317.799, 10.7910
12836, -390, 4317.676, 10.7907
12837, 3361, 4317.554, 10.7904
12838, 10892, 4317.432, 10.7901
12839, 3068, 4317.310, 10.7898
12840, -7468, 4317.187, 10.7895
12841, -8643, 4317.065, 10.7892
12842, -4973, 4316.943, 10.7889
12843, -2350, 4316.821, 10.7885
12844, 34, 4316.698, 10.7882
12845, 4758, 4316.576, 10.7879
12846, 4215, 4316.454, 10.7876
12847, 1007, 4316.332, 10.7873
12848, -612, 4316.209, 10.7870
12849, -1237, 4316.087, 10.7867
12850, 1403, 4315.965, 10.7864
12851, 3033, 4315.842, 10.7861
12852, 974, 4315.720, 10.7858
12853, 3924, 4315.598, 10.7855
12854, 3129, 4315.476, 10.7852
12855, -9425, 4315.353, 10.7849
12856, -18347, 4315.231, 10.7846
12857, -19417, 4315.109, 10.7843
[truncated: 1,653,597 more chars]
