# Supplementary material for: Characterization data and kinetic studies of novel lipophilic analogues from 2,4-dichlorophenoxyacetic acid and Propanil herbicides
Source: Data Brief. 2020 Aug 21;32:106202. doi: 10.1016/j.dib.2020.106202 (PMC7482028; doi:10.1016/j.dib.2020.106202)
Supplement: Supplementary file 4 [file mmc4.zip › NMR_raw data _new/8b_C_2_ascii-spec.txt]

Caroline_Bruna_2478_R52DEAm-FAcet_C
1, -97336, 22079.668, 219.4520
2, 349258, 22078.935, 219.4447
3, 471108, 22078.201, 219.4374
4, 339824, 22077.468, 219.4301
5, 286723, 22076.734, 219.4228
6, -41012, 22076.000, 219.4155
7, 294782, 22075.267, 219.4082
8, 340167, 22074.533, 219.4009
9, 162493, 22073.800, 219.3936
10, -13381, 22073.066, 219.3863
11, 487107, 22072.332, 219.3790
12, 857924, 22071.599, 219.3717
13, 215158, 22070.865, 219.3645
14, 206571, 22070.132, 219.3572
15, 240170, 22069.398, 219.3499
16, 134395, 22068.664, 219.3426
17, 109389, 22067.931, 219.3353
18, -153484, 22067.197, 219.3280
19, 1357, 22066.464, 219.3207
20, -19658, 22065.730, 219.3134
21, 107039, 22064.996, 219.3061
22, -106187, 22064.263, 219.2988
23, -286972, 22063.529, 219.2915
24, -186969, 22062.796, 219.2843
25, 179798, 22062.062, 219.2770
26, 68098, 22061.328, 219.2697
27, -56233, 22060.595, 219.2624
28, 672554, 22059.861, 219.2551
29, 742276, 22059.128, 219.2478
30, 309081, 22058.394, 219.2405
31, -36383, 22057.661, 219.2332
32, -258277, 22056.927, 219.2259
33, 353722, 22056.193, 219.2186
34, 254576, 22055.460, 219.2113
35, 303615, 22054.726, 219.2040
36, -86506, 22053.993, 219.1968
37, -411449, 22053.259, 219.1895
38, -105468, 22052.525, 219.1822
39, 273529, 22051.792, 219.1749
40, 73162, 22051.058, 219.1676
41, 208088, 22050.325, 219.1603
42, -123045, 22049.591, 219.1530
43, -346537, 22048.857, 219.1457
44, -48865, 22048.124, 219.1384
45, -170171, 22047.390, 219.1311
46, -372043, 22046.657, 219.1238
47, 215708, 22045.923, 219.1166
48, 314630, 22045.189, 219.1093
49, -169466, 22044.456, 219.1020
50, -14374, 22043.722, 219.0947
51, -96425, 22042.989, 219.0874
52, -249680, 22042.255, 219.0801
53, -159282, 22041.521, 219.0728
54, 217867, 22040.788, 219.0655
55, -140607, 22040.054, 219.0582
56, -250107, 22039.321, 219.0509
57, -94687, 22038.587, 219.0436
58, -86140, 22037.853, 219.0363
59, 351485, 22037.120, 219.0291
60, -26632, 22036.386, 219.0218
61, 24069, 22035.653, 219.0145
62, -202432, 22034.919, 219.0072
63, 487586, 22034.185, 218.9999
64, 562039, 22033.452, 218.9926
65, 109739, 22032.718, 218.9853
66, -98247, 22031.985, 218.9780
67, 274127, 22031.251, 218.9707
68, 294573, 22030.517, 218.9634
69, 278816, 22029.784, 218.9561
70, 239279, 22029.050, 218.9489
71, -223052, 22028.317, 218.9416
72, -381258, 22027.583, 218.9343
73, 336735, 22026.849, 218.9270
74, 786647, 22026.116, 218.9197
75, 535782, 22025.382, 218.9124
76, 564269, 22024.649, 218.9051
77, 679154, 22023.915, 218.8978
78, 825669, 22023.182, 218.8905
79, 534572, 22022.448, 218.8832
80, 428775, 22021.714, 218.8759
81, -309977, 22020.981, 218.8686
82, -145665, 22020.247, 218.8614
83, -175821, 22019.514, 218.8541
84, 254281, 22018.780, 218.8468
85, 567018, 22018.046, 218.8395
86, 591335, 22017.313, 218.8322
87, 281398, 22016.579, 218.8249
88, 675142, 22015.846, 218.8176
89, 469578, 22015.112, 218.8103
90, 793384, 22014.378, 218.8030
91, 441619, 22013.645, 218.7957
92, -285604, 22012.911, 218.7884
93, -94993, 22012.178, 218.7812
94, -231332, 22011.444, 218.7739
95, 116648, 22010.710, 218.7666
96, 521476, 22009.977, 218.7593
97, 146355, 22009.243, 218.7520
98, 96625, 22008.510, 218.7447
99, 149351, 22007.776, 218.7374
100, -209126, 22007.042, 218.7301
101, -266764, 22006.309, 218.7228
102, -507573, 22005.575, 218.7155
103, -438785, 22004.842, 218.7082
104, 9167, 22004.108, 218.7009
105, 231265, 22003.374, 218.6937
106, 291287, 22002.641, 218.6864
107, -139295, 22001.907, 218.6791
108, 111537, 22001.174, 218.6718
109, 216595, 22000.440, 218.6645
110, -180100, 21999.706, 218.6572
111, -138967, 21998.973, 218.6499
112, -105352, 21998.239, 218.6426
113, -352987, 21997.506, 218.6353
114, -495854, 21996.772, 218.6280
115, -352665, 21996.038, 218.6207
116, -191669, 21995.305, 218.6135
117, -768786, 21994.571, 218.6062
118, -966881, 21993.838, 218.5989
119, -547433, 21993.104, 218.5916
120, -416673, 21992.370, 218.5843
121, 10089, 21991.637, 218.5770
122, -199869, 21990.903, 218.5697
123, -280302, 21990.170, 218.5624
124, -79665, 21989.436, 218.5551
125, 238420, 21988.703, 218.5478
126, -80044, 21987.969, 218.5405
127, 346482, 21987.235, 218.5333
128, 224730, 21986.502, 218.5260
129, -222262, 21985.768, 218.5187
130, -633006, 21985.035, 218.5114
131, -547133, 21984.301, 218.5041
132, -119767, 21983.567, 218.4968
133, 277448, 21982.834, 218.4895
134, 631114, 21982.100, 218.4822
135, 280474, 21981.367, 218.4749
136, -192251, 21980.633, 218.4676
137, -120575, 21979.899, 218.4603
138, 170669, 21979.166, 218.4530
139, 147327, 21978.432, 218.4458
140, 315616, 21977.699, 218.4385
141, 110357, 21976.965, 218.4312
142, -103137, 21976.231, 218.4239
143, 342504, 21975.498, 218.4166
144, -762137, 21974.764, 218.4093
145, -711944, 21974.031, 218.4020
146, -760891, 21973.297, 218.3947
147, -376284, 21972.563, 218.3874
148, -433645, 21971.830, 218.3801
149, -184679, 21971.096, 218.3728
150, -161684, 21970.363, 218.3656
151, -496890, 21969.629, 218.3583
152, -33911, 21968.895, 218.3510
153, -103386, 21968.162, 218.3437
154, 372544, 21967.428, 218.3364
155, 391627, 21966.695, 218.3291
156, 506345, 21965.961, 218.3218
157, 775103, 21965.227, 218.3145
158, 392486, 21964.494, 218.3072
159, 361247, 21963.760, 218.2999
160, 16895, 21963.027, 218.2926
161, -667389, 21962.293, 218.2853
162, -700300, 21961.559, 218.2781
163, -179960, 21960.826, 218.2708
164, -406996, 21960.092, 218.2635
165, -322281, 21959.359, 218.2562
166, -105827, 21958.625, 218.2489
167, 458401, 21957.892, 218.2416
168, 532847, 21957.158, 218.2343
169, -152282, 21956.424, 218.2270
170, -208256, 21955.691, 218.2197
171, -158141, 21954.957, 218.2124
172, -200731, 21954.224, 218.2051
173, -45451, 21953.490, 218.1979
174, 70912, 21952.756, 218.1906
175, -580098, 21952.023, 218.1833
176, -238682, 21951.289, 218.1760
177, -465499, 21950.556, 218.1687
178, -897823, 21949.822, 218.1614
179, -474423, 21949.088, 218.1541
180, -723318, 21948.355, 218.1468
181, -287063, 21947.621, 218.1395
182, 297332, 21946.888, 218.1322
183, 445639, 21946.154, 218.1249
184, 305177, 21945.420, 218.1176
185, 309166, 21944.687, 218.1104
186, -90642, 21943.953, 218.1031
187, -373687, 21943.220, 218.0958
188, -672563, 21942.486, 218.0885
189, -449199, 21941.752, 218.0812
190, -258619, 21941.019, 218.0739
191, 261309, 21940.285, 218.0666
192, 425638, 21939.552, 218.0593
193, -320853, 21938.818, 218.0520
194, -598541, 21938.084, 218.0447
195, -249219, 21937.351, 218.0374
196, 192530, 21936.617, 218.0302
197, 161906, 21935.884, 218.0229
198, 155800, 21935.150, 218.0156
199, -10547, 21934.416, 218.0083
200, 93767, 21933.683, 218.0010
201, -142842, 21932.949, 217.9937
202, 263274, 21932.216, 217.9864
203, -288936, 21931.482, 217.9791
204, -654905, 21930.748, 217.9718
205, -362883, 21930.015, 217.9645
206, -486489, 21929.281, 217.9572
207, -977431, 21928.548, 217.9499
208, -1111252, 21927.814, 217.9427
209, 165657, 21927.080, 217.9354
210, -384007, 21926.347, 217.9281
211, -450066, 21925.613, 217.9208
212, -456516, 21924.880, 217.9135
213, -228148, 21924.146, 217.9062
214, -303953, 21923.413, 217.8989
215, 172360, 21922.679, 217.8916
216, 141431, 21921.945, 217.8843
217, -29608, 21921.212, 217.8770
218, -611564, 21920.478, 217.8697
219, -989430, 21919.745, 217.8625
220, -832025, 21919.011, 217.8552
221, -806739, 21918.277, 217.8479
222, -780539, 21917.544, 217.8406
223, -759210, 21916.810, 217.8333
224, -1013704, 21916.077, 217.8260
225, -611763, 21915.343, 217.8187
226, -401902, 21914.609, 217.8114
227, 20332, 21913.876, 217.8041
228, 89023, 21913.142, 217.7968
229, 396638, 21912.409, 217.7895
230, -131390, 21911.675, 217.7822
231, -335845, 21910.941, 217.7750
232, -277863, 21910.208, 217.7677
233, -595855, 21909.474, 217.7604
234, 28190, 21908.741, 217.7531
235, -279721, 21908.007, 217.7458
236, -103919, 21907.273, 217.7385
237, 141607, 21906.540, 217.7312
238, 367384, 21905.806, 217.7239
239, -28888, 21905.073, 217.7166
240, -66293, 21904.339, 217.7093
241, -712449, 21903.605, 217.7020
242, -907820, 21902.872, 217.6948
243, -918039, 21902.138, 217.6875
244, -691584, 21901.405, 217.6802
245, -819540, 21900.671, 217.6729
246, -936169, 21899.937, 217.6656
247, -384214, 21899.204, 217.6583
248, -171308, 21898.470, 217.6510
249, -235717, 21897.737, 217.6437
250, -607765, 21897.003, 217.6364
251, 52958, 21896.269, 217.6291
252, 33717, 21895.536, 217.6218
253, -700670, 21894.802, 217.6145
254, -855867, 21894.069, 217.6073
255, -668120, 21893.335, 217.6000
256, -268632, 21892.601, 217.5927
257, -128531, 21891.868, 217.5854
258, -804002, 21891.134, 217.5781
259, -1050621, 21890.401, 217.5708
260, -317871, 21889.667, 217.5635
261, -1100098, 21888.934, 217.5562
262, -189058, 21888.200, 217.5489
263, -46133, 21887.466, 217.5416
264, -409827, 21886.733, 217.5343
265, -677643, 21885.999, 217.5271
266, -174481, 21885.266, 217.5198
267, 609181, 21884.532, 217.5125
268, 939120, 21883.798, 217.5052
269, 821150, 21883.065, 217.4979
270, 178755, 21882.331, 217.4906
271, -80700, 21881.598, 217.4833
272, -403648, 21880.864, 217.4760
273, -613985, 21880.130, 217.4687
274, -372048, 21879.397, 217.4614
275, -166156, 21878.663, 217.4541
276, -89395, 21877.930, 217.4468
277, -1150078, 21877.196, 217.4396
278, -1109581, 21876.462, 217.4323
279, -619644, 21875.729, 217.4250
280, -256442, 21874.995, 217.4177
281, -180953, 21874.262, 217.4104
282, -219234, 21873.528, 217.4031
283, -388713, 21872.794, 217.3958
284, -981662, 21872.061, 217.3885
285, -861132, 21871.327, 217.3812
286, -215596, 21870.594, 217.3739
287, -386890, 21869.860, 217.3666
288, -345603, 21869.126, 217.3594
289, -83747, 21868.393, 217.3521
290, 392120, 21867.659, 217.3448
291, -130418, 21866.926, 217.3375
292, -772817, 21866.192, 217.3302
293, -725549, 21865.458, 217.3229
294, -79988, 21864.725, 217.3156
295, -120364, 21863.991, 217.3083
296, -9464, 21863.258, 217.3010
297, -324610, 21862.524, 217.2937
298, -149775, 21861.790, 217.2864
299, 81766, 21861.057, 217.2792
300, -5795, 21860.323, 217.2719
301, 541154, 21859.590, 217.2646
302, 575194, 21858.856, 217.2573
303, -46399, 21858.123, 217.2500
304, -95778, 21857.389, 217.2427
305, -230564, 21856.655, 217.2354
306, -177661, 21855.922, 217.2281
307, -88867, 21855.188, 217.2208
308, 89764, 21854.455, 217.2135
309, -150450, 21853.721, 217.2062
310, -692075, 21852.987, 217.1989
311, -536919, 21852.254, 217.1917
312, -566013, 21851.520, 217.1844
313, -378908, 21850.787, 217.1771
314, -909538, 21850.053, 217.1698
315, -1154978, 21849.319, 217.1625
316, -498434, 21848.586, 217.1552
317, 11793, 21847.852, 217.1479
318, 307799, 21847.119, 217.1406
319, 393717, 21846.385, 217.1333
320, 12030, 21845.651, 217.1260
321, -425428, 21844.918, 217.1187
322, -789574, 21844.184, 217.1115
323, -563764, 21843.451, 217.1042
324, -1414061, 21842.717, 217.0969
325, -1000255, 21841.983, 217.0896
326, -91986, 21841.250, 217.0823
327, 453902, 21840.516, 217.0750
328, -244792, 21839.783, 217.0677
329, -541979, 21839.049, 217.0604
330, -550072, 21838.315, 217.0531
331, -40617, 21837.582, 217.0458
332, 319405, 21836.848, 217.0385
333, -143749, 21836.115, 217.0312
334, -466855, 21835.381, 217.0240
335, 239552, 21834.647, 217.0167
336, -470873, 21833.914, 217.0094
337, -151293, 21833.180, 217.0021
338, -631448, 21832.447, 216.9948
339, 90785, 21831.713, 216.9875
340, -185682, 21830.979, 216.9802
341, -686293, 21830.246, 216.9729
342, 19948, 21829.512, 216.9656
343, -68489, 21828.779, 216.9583
344, -1072135, 21828.045, 216.9510
345, -583606, 21827.311, 216.9438
346, -425917, 21826.578, 216.9365
347, -362759, 21825.844, 216.9292
348, -977518, 21825.111, 216.9219
349, -896431, 21824.377, 216.9146
350, -640895, 21823.644, 216.9073
351, 332133, 21822.910, 216.9000
352, 108495, 21822.176, 216.8927
353, -149663, 21821.443, 216.8854
354, -264975, 21820.709, 216.8781
355, -80885, 21819.976, 216.8708
356, -45575, 21819.242, 216.8635
357, 393731, 21818.508, 216.8563
358, -404926, 21817.775, 216.8490
359, -543747, 21817.041, 216.8417
360, -776370, 21816.308, 216.8344
361, -853297, 21815.574, 216.8271
362, -644670, 21814.840, 216.8198
363, 171642, 21814.107, 216.8125
364, -121649, 21813.373, 216.8052
365, -157792, 21812.640, 216.7979
366, -227675, 21811.906, 216.7906
367, -18359, 21811.172, 216.7833
368, 90956, 21810.439, 216.7761
369, -35764, 21809.705, 216.7688
370, 494535, 21808.972, 216.7615
371, -321493, 21808.238, 216.7542
372, -1132954, 21807.504, 216.7469
373, -1350676, 21806.771, 216.7396
374, -1425024, 21806.037, 216.7323
375, -808914, 21805.304, 216.7250
376, 221916, 21804.570, 216.7177
377, 99099, 21803.836, 216.7104
378, -330043, 21803.103, 216.7031
379, -501476, 21802.369, 216.6958
380, -362803, 21801.636, 216.6886
381, -332679, 21800.902, 216.6813
382, -841864, 21800.168, 216.6740
383, -205273, 21799.435, 216.6667
384, 179901, 21798.701, 216.6594
385, -452193, 21797.968, 216.6521
386, -522799, 21797.234, 216.6448
387, 20265, 21796.500, 216.6375
388, -240801, 21795.767, 216.6302
389, -320558, 21795.033, 216.6229
390, -47482, 21794.300, 216.6156
391, 504608, 21793.566, 216.6084
392, 143816, 21792.832, 216.6011
393, 343198, 21792.099, 216.5938
394, -293138, 21791.365, 216.5865
395, -69341, 21790.632, 216.5792
396, 197234, 21789.898, 216.5719
397, 6784, 21789.165, 216.5646
398, -92858, 21788.431, 216.5573
399, 738916, 21787.697, 216.5500
400, 486849, 21786.964, 216.5427
401, 19732, 21786.230, 216.5354
402, 235086, 21785.497, 216.5281
403, 279335, 21784.763, 216.5209
404, -12759, 21784.029, 216.5136
405, -990691, 21783.296, 216.5063
406, -900841, 21782.562, 216.4990
407, -862879, 21781.829, 216.4917
408, -812213, 21781.095, 216.4844
409, -1375432, 21780.361, 216.4771
410, -813917, 21779.628, 216.4698
411, -7762, 21778.894, 216.4625
412, 326716, 21778.161, 216.4552
413, -422484, 21777.427, 216.4479
414, -413494, 21776.693, 216.4407
415, -201284, 21775.960, 216.4334
416, 247898, 21775.226, 216.4261
417, 75957, 21774.493, 216.4188
418, 99465, 21773.759, 216.4115
419, -623613, 21773.025, 216.4042
420, -431374, 21772.292, 216.3969
421, 351934, 21771.558, 216.3896
422, -135649, 21770.825, 216.3823
423, 432506, 21770.091, 216.3750
424, 277768, 21769.357, 216.3677
425, -443472, 21768.624, 216.3604
426, -718307, 21767.890, 216.3532
427, -450207, 21767.157, 216.3459
428, -212502, 21766.423, 216.3386
429, 33806, 21765.689, 216.3313
430, 313269, 21764.956, 216.3240
431, 956578, 21764.222, 216.3167
432, -50642, 21763.489, 216.3094
433, -433475, 21762.755, 216.3021
434, 206297, 21762.021, 216.2948
435, 509253, 21761.288, 216.2875
436, -730918, 21760.554, 216.2802
437, -385373, 21759.821, 216.2730
438, -78445, 21759.087, 216.2657
439, -84864, 21758.354, 216.2584
440, 323158, 21757.620, 216.2511
441, 253730, 21756.886, 216.2438
442, 257413, 21756.153, 216.2365
443, -369117, 21755.419, 216.2292
444, -493237, 21754.686, 216.2219
445, -888550, 21753.952, 216.2146
446, -297601, 21753.218, 216.2073
447, -207090, 21752.485, 216.2000
448, -538838, 21751.751, 216.1928
449, -144865, 21751.018, 216.1855
450, -20807, 21750.284, 216.1782
451, 892581, 21749.550, 216.1709
452, 109724, 21748.817, 216.1636
453, -539908, 21748.083, 216.1563
454, 67076, 21747.350, 216.1490
455, -229124, 21746.616, 216.1417
456, 249372, 21745.882, 216.1344
457, 11327, 21745.149, 216.1271
458, -1155501, 21744.415, 216.1198
459, -667808, 21743.682, 216.1125
460, -187956, 21742.948, 216.1053
461, 176127, 21742.214, 216.0980
462, -335437, 21741.481, 216.0907
463, -402964, 21740.747, 216.0834
464, -895330, 21740.014, 216.0761
465, -418245, 21739.280, 216.0688
466, -308897, 21738.546, 216.0615
467, -277550, 21737.813, 216.0542
468, -1299548, 21737.079, 216.0469
469, -558136, 21736.346, 216.0396
470, -139482, 21735.612, 216.0323
471, -182031, 21734.878, 216.0251
472, 286067, 21734.145, 216.0178
473, 116494, 21733.411, 216.0105
474, -735401, 21732.678, 216.0032
475, -737343, 21731.944, 215.9959
476, -385940, 21731.210, 215.9886
477, -768941, 21730.477, 215.9813
478, -1040230, 21729.743, 215.9740
479, -1699092, 21729.010, 215.9667
480, -1019905, 21728.276, 215.9594
481, -732944, 21727.542, 215.9521
482, -582415, 21726.809, 215.9448
483, -802622, 21726.075, 215.9376
484, -1209199, 21725.342, 215.9303
485, -1209034, 21724.608, 215.9230
486, -470711, 21723.875, 215.9157
487, -353186, 21723.141, 215.9084
488, -348684, 21722.407, 215.9011
489, 231081, 21721.674, 215.8938
490, -307605, 21720.940, 215.8865
491, 297725, 21720.207, 215.8792
492, 358317, 21719.473, 215.8719
493, 209169, 21718.739, 215.8646
494, -519944, 21718.006, 215.8574
495, -1609908, 21717.272, 215.8501
496, -1914143, 21716.539, 215.8428
497, -1138849, 21715.805, 215.8355
498, -1235052, 21715.071, 215.8282
499, -1540616, 21714.338, 215.8209
500, -1183918, 21713.604, 215.8136
501, -930069, 21712.871, 215.8063
502, -1402845, 21712.137, 215.7990
503, -950193, 21711.403, 215.7917
504, -775827, 21710.670, 215.7844
505, -903965, 21709.936, 215.7771
506, -573562, 21709.203, 215.7699
507, -67365, 21708.469, 215.7626
508, 401813, 21707.735, 215.7553
509, 468299, 21707.002, 215.7480
510, 99501, 21706.268, 215.7407
511, 12297, 21705.535, 215.7334
512, -100299, 21704.801, 215.7261
513, -158940, 21704.067, 215.7188
514, -929186, 21703.334, 215.7115
515, -883378, 21702.600, 215.7042
516, -475402, 21701.867, 215.6969
517, -528001, 21701.133, 215.6897
518, -305983, 21700.399, 215.6824
519, 260172, 21699.666, 215.6751
520, 867208, 21698.932, 215.6678
521, -11390, 21698.199, 215.6605
522, 51611, 21697.465, 215.6532
523, 25231, 21696.731, 215.6459
524, -872024, 21695.998, 215.6386
525, -678481, 21695.264, 215.6313
526, 123275, 21694.531, 215.6240
527, 45600, 21693.797, 215.6167
528, -1067745, 21693.063, 215.6094
529, -752494, 21692.330, 215.6022
530, -950970, 21691.596, 215.5949
531, -659040, 21690.863, 215.5876
532, -559204, 21690.129, 215.5803
533, 28103, 21689.396, 215.5730
534, -217126, 21688.662, 215.5657
535, -114142, 21687.928, 215.5584
536, -132453, 21687.195, 215.5511
537, -703390, 21686.461, 215.5438
538, -666032, 21685.728, 215.5365
539, -150770, 21684.994, 215.5292
540, -399581, 21684.260, 215.5220
541, -662489, 21683.527, 215.5147
542, -106925, 21682.793, 215.5074
543, -363152, 21682.060, 215.5001
544, -149335, 21681.326, 215.4928
545, 80722, 21680.592, 215.4855
546, -404978, 21679.859, 215.4782
547, -755196, 21679.125, 215.4709
548, -630261, 21678.392, 215.4636
549, -611111, 21677.658, 215.4563
550, 129885, 21676.924, 215.4490
551, 195584, 21676.191, 215.4417
552, 246225, 21675.457, 215.4345
553, -338299, 21674.724, 215.4272
554, -273263, 21673.990, 215.4199
555, -217916, 21673.256, 215.4126
556, -1012522, 21672.523, 215.4053
557, -1784428, 21671.789, 215.3980
558, -1084789, 21671.056, 215.3907
559, -402757, 21670.322, 215.3834
560, 5464, 21669.588, 215.3761
561, -31904, 21668.855, 215.3688
562, -82083, 21668.121, 215.3615
563, -74556, 21667.388, 215.3543
564, -373585, 21666.654, 215.3470
565, -133439, 21665.920, 215.3397
566, -548141, 21665.187, 215.3324
567, -394161, 21664.453, 215.3251
568, -415924, 21663.720, 215.3178
569, -633220, 21662.986, 215.3105
570, -1178676, 21662.252, 215.3032
571, -838276, 21661.519, 215.2959
572, -1099579, 21660.785, 215.2886
573, -74090, 21660.052, 215.2813
574, 263279, 21659.318, 215.2740
575, -19324, 21658.584, 215.2668
576, 80033, 21657.851, 215.2595
577, -65955, 21657.117, 215.2522
578, -661414, 21656.384, 215.2449
579, -993173, 21655.650, 215.2376
580, -700635, 21654.917, 215.2303
581, -209729, 21654.183, 215.2230
582, -420232, 21653.449, 215.2157
583, -813000, 21652.716, 215.2084
584, -777699, 21651.982, 215.2011
585, -333364, 21651.249, 215.1938
586, 174682, 21650.515, 215.1866
587, 281849, 21649.781, 215.1793
588, 509486, 21649.048, 215.1720
589, 11248, 21648.314, 215.1647
590, -310596, 21647.581, 215.1574
591, -296093, 21646.847, 215.1501
592, -153499, 21646.113, 215.1428
593, -677767, 21645.380, 215.1355
594, -733597, 21644.646, 215.1282
595, -833808, 21643.913, 215.1209
596, -642467, 21643.179, 215.1136
597, -977019, 21642.445, 215.1063
598, -1246430, 21641.712, 215.0991
599, -239110, 21640.978, 215.0918
600, -7828, 21640.245, 215.0845
601, -167148, 21639.511, 215.0772
602, -1163545, 21638.777, 215.0699
603, -820911, 21638.044, 215.0626
604, -1124637, 21637.310, 215.0553
605, -648854, 21636.577, 215.0480
606, -8994, 21635.843, 215.0407
607, 243747, 21635.109, 215.0334
608, -294856, 21634.376, 215.0261
609, -881623, 21633.642, 215.0189
610, -445805, 21632.909, 215.0116
611, -416185, 21632.175, 215.0043
612, -594212, 21631.441, 214.9970
613, -879832, 21630.708, 214.9897
614, -476213, 21629.974, 214.9824
615, -826336, 21629.241, 214.9751
616, -676751, 21628.507, 214.9678
617, -320521, 21627.773, 214.9605
618, 53602, 21627.040, 214.9532
619, -285226, 21626.306, 214.9459
620, -341952, 21625.573, 214.9387
621, -108317, 21624.839, 214.9314
622, -184041, 21624.106, 214.9241
623, -156243, 21623.372, 214.9168
624, -355394, 21622.638, 214.9095
625, -553097, 21621.905, 214.9022
626, -403461, 21621.171, 214.8949
627, -389432, 21620.438, 214.8876
628, -386315, 21619.704, 214.8803
629, -353240, 21618.970, 214.8730
630, -588161, 21618.237, 214.8657
631, -303927, 21617.503, 214.8584
632, -407068, 21616.770, 214.8512
633, -720902, 21616.036, 214.8439
634, -767769, 21615.302, 214.8366
635, 20965, 21614.569, 214.8293
636, -438684, 21613.835, 214.8220
637, -1089692, 21613.102, 214.8147
638, -1271055, 21612.368, 214.8074
639, -1202558, 21611.634, 214.8001
640, -1666334, 21610.901, 214.7928
641, -1555597, 21610.167, 214.7855
642, -546136, 21609.434, 214.7782
643, -615793, 21608.700, 214.7710
644, 97147, 21607.966, 214.7637
645, 300035, 21607.233, 214.7564
646, -14655, 21606.499, 214.7491
647, -121118, 21605.766, 214.7418
648, 361812, 21605.032, 214.7345
649, 614108, 21604.298, 214.7272
650, 183357, 21603.565, 214.7199
651, -137724, 21602.831, 214.7126
652, -287905, 21602.098, 214.7053
653, -183944, 21601.364, 214.6980
654, -571261, 21600.630, 214.6907
655, -829733, 21599.897, 214.6835
656, -1238049, 21599.163, 214.6762
657, -181008, 21598.430, 214.6689
658, -204066, 21597.696, 214.6616
659, -719049, 21596.962, 214.6543
660, -639230, 21596.229, 214.6470
661, -764763, 21595.495, 214.6397
662, -837246, 21594.762, 214.6324
663, -727063, 21594.028, 214.6251
664, -970328, 21593.294, 214.6178
665, -811289, 21592.561, 214.6105
666, -905569, 21591.827, 214.6033
667, -785484, 21591.094, 214.5960
668, -1013408, 21590.360, 214.5887
669, -930277, 21589.627, 214.5814
670, -700879, 21588.893, 214.5741
671, -446683, 21588.159, 214.5668
672, -1006246, 21587.426, 214.5595
673, -189795, 21586.692, 214.5522
674, 628228, 21585.959, 214.5449
675, -28881, 21585.225, 214.5376
676, -169495, 21584.491, 214.5303
677, -409457, 21583.758, 214.5230
678, -795205, 21583.024, 214.5158
679, -342991, 21582.291, 214.5085
680, 82857, 21581.557, 214.5012
681, -92894, 21580.823, 214.4939
682, 263221, 21580.090, 214.4866
683, 298112, 21579.356, 214.4793
684, -333502, 21578.623, 214.4720
685, -606766, 21577.889, 214.4647
686, -885380, 21577.155, 214.4574
687, -756664, 21576.422, 214.4501
688, -335696, 21575.688, 214.4428
689, -563902, 21574.955, 214.4356
690, -998267, 21574.221, 214.4283
691, -874003, 21573.487, 214.4210
692, -1462294, 21572.754, 214.4137
693, -616229, 21572.020, 214.4064
694, 182618, 21571.287, 214.3991
695, -305957, 21570.553, 214.3918
696, -166560, 21569.819, 214.3845
697, -247531, 21569.086, 214.3772
698, -523026, 21568.352, 214.3699
699, 468097, 21567.619, 214.3626
700, 687598, 21566.885, 214.3553
701, 16183, 21566.151, 214.3481
702, -248723, 21565.418, 214.3408
703, -473418, 21564.684, 214.3335
704, -463180, 21563.951, 214.3262
705, -1140859, 21563.217, 214.3189
706, -623329, 21562.483, 214.3116
707, -830450, 21561.750, 214.3043
708, -1186351, 21561.016, 214.2970
709, -388126, 21560.283, 214.2897
710, -541157, 21559.549, 214.2824
711, -797158, 21558.815, 214.2751
712, -1232967, 21558.082, 214.2679
713, -1258593, 21557.348, 214.2606
714, -930729, 21556.615, 214.2533
715, -470506, 21555.881, 214.2460
716, -397107, 21555.148, 214.2387
717, -688903, 21554.414, 214.2314
718, -1217890, 21553.680, 214.2241
719, -885493, 21552.947, 214.2168
720, -1503905, 21552.213, 214.2095
721, -1208852, 21551.480, 214.2022
722, -668786, 21550.746, 214.1949
723, -574391, 21550.012, 214.1876
724, 266823, 21549.279, 214.1804
725, 866248, 21548.545, 214.1731
726, 83462, 21547.812, 214.1658
727, -738106, 21547.078, 214.1585
728, -289225, 21546.344, 214.1512
729, -454986, 21545.611, 214.1439
730, -909476, 21544.877, 214.1366
731, -1535694, 21544.144, 214.1293
732, -1328198, 21543.410, 214.1220
733, -650875, 21542.676, 214.1147
734, -2459, 21541.943, 214.1074
735, -383754, 21541.209, 214.1002
736, -347422, 21540.476, 214.0929
737, -234980, 21539.742, 214.0856
738, 184149, 21539.008, 214.0783
739, 255590, 21538.275, 214.0710
740, -677198, 21537.541, 214.0637
741, -344670, 21536.808, 214.0564
742, 119255, 21536.074, 214.0491
743, 17297, 21535.340, 214.0418
744, -555386, 21534.607, 214.0345
745, -1171319, 21533.873, 214.0272
746, -1375358, 21533.140, 214.0199
747, -1249439, 21532.406, 214.0127
748, -1114938, 21531.672, 214.0054
749, -791751, 21530.939, 213.9981
750, 58331, 21530.205, 213.9908
751, -464548, 21529.472, 213.9835
752, -1517067, 21528.738, 213.9762
753, -1802388, 21528.004, 213.9689
754, -810025, 21527.271, 213.9616
755, -640257, 21526.537, 213.9543
756, -458421, 21525.804, 213.9470
757, -628952, 21525.070, 213.9397
758, -519785, 21524.337, 213.9325
759, 97018, 21523.603, 213.9252
760, 629332, 21522.869, 213.9179
761, 36861, 21522.136, 213.9106
762, -768940, 21521.402, 213.9033
763, -478160, 21520.669, 213.8960
764, -442828, 21519.935, 213.8887
765, -653098, 21519.201, 213.8814
766, -54295, 21518.468, 213.8741
767, -52652, 21517.734, 213.8668
768, 526570, 21517.001, 213.8595
769, 452585, 21516.267, 213.8523
770, -356634, 21515.533, 213.8450
771, -680208, 21514.800, 213.8377
772, -687043, 21514.066, 213.8304
773, 43480, 21513.333, 213.8231
774, 455710, 21512.599, 213.8158
775, -31581, 21511.865, 213.8085
776, -406744, 21511.132, 213.8012
777, -712367, 21510.398, 213.7939
778, -431861, 21509.665, 213.7866
779, -271730, 21508.931, 213.7793
780, -134760, 21508.197, 213.7720
781, 160093, 21507.464, 213.7648
782, 475413, 21506.730, 213.7575
783, -420186, 21505.997, 213.7502
784, -679199, 21505.263, 213.7429
785, -656463, 21504.529, 213.7356
786, -650703, 21503.796, 213.7283
787, -1226136, 21503.062, 213.7210
788, -2007076, 21502.329, 213.7137
789, -1610790, 21501.595, 213.7064
790, -792621, 21500.861, 213.6991
791, -756727, 21500.128, 213.6918
792, 142846, 21499.394, 213.6846
793, 69101, 21498.661, 213.6773
794, 414902, 21497.927, 213.6700
795, 336716, 21497.193, 213.6627
796, -292440, 21496.460, 213.6554
797, -449717, 21495.726, 213.6481
798, -977434, 21494.993, 213.6408
799, -1352402, 21494.259, 213.6335
800, -763862, 21493.525, 213.6262
801, -506093, 21492.792, 213.6189
802, -415131, 21492.058, 213.6116
803, 123255, 21491.325, 213.6043
804, 298464, 21490.591, 213.5971
805, 449603, 21489.858, 213.5898
806, -83026, 21489.124, 213.5825
807, -475491, 21488.390, 213.5752
808, -980231, 21487.657, 213.5679
809, -1147450, 21486.923, 213.5606
810, -1237039, 21486.190, 213.5533
811, -1182412, 21485.456, 213.5460
812, -291454, 21484.722, 213.5387
813, -112370, 21483.989, 213.5314
814, -511699, 21483.255, 213.5241
815, -336316, 21482.522, 213.5169
816, -902569, 21481.788, 213.5096
817, -1104262, 21481.054, 213.5023
818, -841125, 21480.321, 213.4950
819, -946551, 21479.587, 213.4877
820, -386723, 21478.854, 213.4804
821, -669568, 21478.120, 213.4731
822, -685489, 21477.386, 213.4658
823, -214703, 21476.653, 213.4585
824, -160935, 21475.919, 213.4512
825, -47297, 21475.186, 213.4439
826, 83110, 21474.452, 213.4366
827, 267612, 21473.718, 213.4294
828, 778307, 21472.985, 213.4221
829, 427829, 21472.251, 213.4148
830, 145236, 21471.518, 213.4075
831, -534614, 21470.784, 213.4002
832, 43208, 21470.050, 213.3929
833, 531646, 21469.317, 213.3856
834, 101090, 21468.583, 213.3783
835, -306488, 21467.850, 213.3710
836, -172191, 21467.116, 213.3637
837, 343216, 21466.382, 213.3564
838, -121496, 21465.649, 213.3492
839, 419733, 21464.915, 213.3419
840, 447734, 21464.182, 213.3346
841, 13009, 21463.448, 213.3273
842, 688271, 21462.714, 213.3200
843, 344701, 21461.981, 213.3127
844, 173934, 21461.247, 213.3054
845, -181607, 21460.514, 213.2981
846, -279526, 21459.780, 213.2908
847, -9316, 21459.046, 213.2835
848, -490360, 21458.313, 213.2762
849, -1469198, 21457.579, 213.2689
850, -1059440, 21456.846, 213.2617
851, 18772, 21456.112, 213.2544
852, -513853, 21455.379, 213.2471
853, -1013821, 21454.645, 213.2398
854, -1505309, 21453.911, 213.2325
855, -1839896, 21453.178, 213.2252
856, -2306041, 21452.444, 213.2179
857, -1447564, 21451.711, 213.2106
858, -991686, 21450.977, 213.2033
859, -855355, 21450.243, 213.1960
860, -552826, 21449.510, 213.1887
861, -471792, 21448.776, 213.1815
862, -531924, 21448.043, 213.1742
863, -1055029, 21447.309, 213.1669
864, -802854, 21446.575, 213.1596
865, -715428, 21445.842, 213.1523
866, -433614, 21445.108, 213.1450
867, 761849, 21444.375, 213.1377
868, 1050239, 21443.641, 213.1304
869, 713285, 21442.907, 213.1231
870, 224570, 21442.174, 213.1158
871, -318069, 21441.440, 213.1085
872, -361923, 21440.707, 213.1012
873, -59838, 21439.973, 213.0940
874, 115762, 21439.239, 213.0867
875, -343222, 21438.506, 213.0794
876, 4908, 21437.772, 213.0721
877, -255399, 21437.039, 213.0648
878, -232538, 21436.305, 213.0575
879, -283219, 21435.571, 213.0502
880, 280307, 21434.838, 213.0429
881, 567455, 21434.104, 213.0356
882, 393517, 21433.371, 213.0283
883, -690029, 21432.637, 213.0210
884, -458599, 21431.903, 213.0138
885, -573398, 21431.170, 213.0065
886, -635221, 21430.436, 212.9992
887, 27756, 21429.703, 212.9919
888, 625284, 21428.969, 212.9846
889, 202121, 21428.235, 212.9773
890, 270576, 21427.502, 212.9700
891, 270593, 21426.768, 212.9627
892, -649017, 21426.035, 212.9554
893, -252696, 21425.301, 212.9481
894, -156483, 21424.567, 212.9408
895, -131387, 21423.834, 212.9335
896, -516255, 21423.100, 212.9263
897, -969213, 21422.367, 212.9190
898, -545392, 21421.633, 212.9117
899, -507347, 21420.900, 212.9044
900, -738119, 21420.166, 212.8971
901, -1006278, 21419.432, 212.8898
902, -923846, 21418.699, 212.8825
903, -1134901, 21417.965, 212.8752
904, 26117, 21417.232, 212.8679
905, -37673, 21416.498, 212.8606
906, 52252, 21415.764, 212.8533
907, -187531, 21415.031, 212.8461
908, -576327, 21414.297, 212.8388
909, 441618, 21413.564, 212.8315
910, 249122, 21412.830, 212.8242
911, -247030, 21412.096, 212.8169
912, -488990, 21411.363, 212.8096
913, 8770, 21410.629, 212.8023
914, -379460, 21409.896, 212.7950
915, -300818, 21409.162, 212.7877
916, 668203, 21408.428, 212.7804
917, 941752, 21407.695, 212.7731
918, 493889, 21406.961, 212.7658
919, 32786, 21406.228, 212.7586
920, 27643, 21405.494, 212.7513
921, -821854, 21404.760, 212.7440
922, -861771, 21404.027, 212.7367
923, -436801, 21403.293, 212.7294
924, -242906, 21402.560, 212.7221
925, -980695, 21401.826, 212.7148
926, -1303140, 21401.092, 212.7075
927, -1426523, 21400.359, 212.7002
928, -1015189, 21399.625, 212.6929
929, -920537, 21398.892, 212.6856
930, -1525669, 21398.158, 212.6784
931, -1612444, 21397.424, 212.6711
932, -1275083, 21396.691, 212.6638
933, -761070, 21395.957, 212.6565
934, -399187, 21395.224, 212.6492
935, -1239839, 21394.490, 212.6419
936, -1120129, 21393.756, 212.6346
937, -929588, 21393.023, 212.6273
938, -949190, 21392.289, 212.6200
939, -1255285, 21391.556, 212.6127
940, -1303369, 21390.822, 212.6054
941, -1240210, 21390.089, 212.5982
942, -1044180, 21389.355, 212.5909
943, -1123407, 21388.621, 212.5836
944, -1157320, 21387.888, 212.5763
945, -1424961, 21387.154, 212.5690
946, -646160, 21386.421, 212.5617
947, -488446, 21385.687, 212.5544
948, -748030, 21384.953, 212.5471
949, -373070, 21384.220, 212.5398
950, -389089, 21383.486, 212.5325
951, -163072, 21382.753, 212.5252
952, 550917, 21382.019, 212.5179
953, 422401, 21381.285, 212.5107
954, -447129, 21380.552, 212.5034
955, -1255025, 21379.818, 212.4961
956, -947247, 21379.085, 212.4888
957, -355583, 21378.351, 212.4815
958, -534006, 21377.617, 212.4742
959, 388548, 21376.884, 212.4669
960, 68975, 21376.150, 212.4596
961, 226158, 21375.417, 212.4523
962, -239507, 21374.683, 212.4450
963, -204459, 21373.949, 212.4377
964, -259063, 21373.216, 212.4305
965, -873539, 21372.482, 212.4232
966, -544886, 21371.749, 212.4159
967, 23907, 21371.015, 212.4086
968, -1157003, 21370.281, 212.4013
969, -1817234, 21369.548, 212.3940
970, -1468208, 21368.814, 212.3867
971, -951014, 21368.081, 212.3794
972, -1284622, 21367.347, 212.3721
973, -1051460, 21366.613, 212.3648
974, -1228021, 21365.880, 212.3575
975, -1247581, 21365.146, 212.3502
976, -601410, 21364.413, 212.3430
977, -448907, 21363.679, 212.3357
978, -738454, 21362.945, 212.3284
979, -193805, 21362.212, 212.3211
980, -193280, 21361.478, 212.3138
981, -322794, 21360.745, 212.3065
982, -10277, 21360.011, 212.2992
983, -360242, 21359.277, 212.2919
984, -163957, 21358.544, 212.2846
985, -144505, 21357.810, 212.2773
986, -1020036, 21357.077, 212.2700
987, -461786, 21356.343, 212.2628
988, 812043, 21355.610, 212.2555
989, 1191652, 21354.876, 212.2482
990, 307866, 21354.142, 212.2409
991, -492264, 21353.409, 212.2336
992, -1002982, 21352.675, 212.2263
993, -718116, 21351.942, 212.2190
994, -638411, 21351.208, 212.2117
995, -761912, 21350.474, 212.2044
996, -756360, 21349.741, 212.1971
997, 264455, 21349.007, 212.1898
998, 524036, 21348.274, 212.1825
999, -294779, 21347.540, 212.1753
1000, -149193, 21346.806, 212.1680
1001, 318174, 21346.073, 212.1607
1002, 559232, 21345.339, 212.1534
1003, 271969, 21344.606, 212.1461
1004, -37359, 21343.872, 212.1388
1005, 94202, 21343.138, 212.1315
1006, -17001, 21342.405, 212.1242
1007, -242646, 21341.671, 212.1169
1008, -804311, 21340.938, 212.1096
1009, -1333246, 21340.204, 212.1023
1010, -1357393, 21339.470, 212.0951
1011, -318794, 21338.737, 212.0878
1012, -388788, 21338.003, 212.0805
1013, -683652, 21337.270, 212.0732
1014, -762068, 21336.536, 212.0659
1015, -1177247, 21335.802, 212.0586
1016, -993880, 21335.069, 212.0513
1017, -772355, 21334.335, 212.0440
1018, -535409, 21333.602, 212.0367
1019, -441889, 21332.868, 212.0294
1020, -546876, 21332.134, 212.0221
1021, -874204, 21331.401, 212.0148
1022, -591240, 21330.667, 212.0076
1023, -400511, 21329.934, 212.0003
1024, -668843, 21329.200, 211.9930
1025, -323646, 21328.466, 211.9857
1026, 222670, 21327.733, 211.9784
1027, -358364, 21326.999, 211.9711
1028, -371493, 21326.266, 211.9638
1029, -558844, 21325.532, 211.9565
1030, -157828, 21324.798, 211.9492
1031, 1225262, 21324.065, 211.9419
1032, 991863, 21323.331, 211.9346
1033, 347692, 21322.598, 211.9274
1034, -112036, 21321.864, 211.9201
1035, 323679, 21321.131, 211.9128
1036, -266594, 21320.397, 211.9055
1037, 113783, 21319.663, 211.8982
1038, 684095, 21318.930, 211.8909
1039, -3787, 21318.196, 211.8836
1040, -97200, 21317.463, 211.8763
1041, 247338, 21316.729, 211.8690
1042, -506551, 21315.995, 211.8617
1043, -456286, 21315.262, 211.8544
1044, -433359, 21314.528, 211.8471
1045, -735839, 21313.795, 211.8399
1046, -1338770, 21313.061, 211.8326
1047, -1448000, 21312.327, 211.8253
1048, -959618, 21311.594, 211.8180
1049, -663457, 21310.860, 211.8107
1050, -886153, 21310.127, 211.8034
1051, -1323703, 21309.393, 211.7961
1052, -1461943, 21308.659, 211.7888
1053, -1247558, 21307.926, 211.7815
1054, -298218, 21307.192, 211.7742
1055, -9313, 21306.459, 211.7669
1056, -83431, 21305.725, 211.7597
1057, -177939, 21304.991, 211.7524
1058, 925044, 21304.258, 211.7451
1059, 580046, 21303.524, 211.7378
1060, 290564, 21302.791, 211.7305
1061, 438903, 21302.057, 211.7232
1062, 326471, 21301.323, 211.7159
1063, 383588, 21300.590, 211.7086
1064, 361107, 21299.856, 211.7013
1065, 906311, 21299.123, 211.6940
1066, 1241204, 21298.389, 211.6867
1067, 809547, 21297.655, 211.6794
1068, 253815, 21296.922, 211.6722
1069, 60334, 21296.188, 211.6649
1070, -470207, 21295.455, 211.6576
1071, -239753, 21294.721, 211.6503
1072, -24863, 21293.987, 211.6430
1073, 385272, 21293.254, 211.6357
1074, -62926, 21292.520, 211.6284
1075, -459651, 21291.787, 211.6211
1076, -446599, 21291.053, 211.6138
1077, -458904, 21290.320, 211.6065
1078, -297713, 21289.586, 211.5992
1079, -342216, 21288.852, 211.5920
1080, -885515, 21288.119, 211.5847
1081, -196060, 21287.385, 211.5774
1082, -268391, 21286.652, 211.5701
1083, -103526, 21285.918, 211.5628
1084, -70884, 21285.184, 211.5555
1085, -269258, 21284.451, 211.5482
1086, -516183, 21283.717, 211.5409
1087, 184486, 21282.984, 211.5336
1088, 749529, 21282.250, 211.5263
1089, 633376, 21281.516, 211.5190
1090, 867064, 21280.783, 211.5118
1091, 1111591, 21280.049, 211.5045
1092, 234412, 21279.316, 211.4972
1093, -494580, 21278.582, 211.4899
1094, -308108, 21277.848, 211.4826
1095, -1787625, 21277.115, 211.4753
1096, -876251, 21276.381, 211.4680
1097, -369692, 21275.648, 211.4607
1098, -642199, 21274.914, 211.4534
1099, -1073954, 21274.180, 211.4461
1100, -1462783, 21273.447, 211.4388
1101, -754099, 21272.713, 211.4315
1102, -1324450, 21271.980, 211.4243
1103, -1185545, 21271.246, 211.4170
1104, -198967, 21270.512, 211.4097
1105, -439611, 21269.779, 211.4024
1106, -669479, 21269.045, 211.3951
1107, 452813, 21268.312, 211.3878
1108, 670434, 21267.578, 211.3805
1109, -42500, 21266.844, 211.3732
1110, -431466, 21266.111, 211.3659
1111, -632675, 21265.377, 211.3586
1112, -578050, 21264.644, 211.3513
1113, 172324, 21263.910, 211.3441
1114, -344659, 21263.176, 211.3368
1115, 6703, 21262.443, 211.3295
1116, 333384, 21261.709, 211.3222
1117, 755696, 21260.976, 211.3149
1118, 267984, 21260.242, 211.3076
1119, -22854, 21259.508, 211.3003
1120, 215905, 21258.775, 211.2930
1121, 480591, 21258.041, 211.2857
1122, 609224, 21257.308, 211.2784
1123, -255759, 21256.574, 211.2711
1124, -150053, 21255.841, 211.2638
1125, 240215, 21255.107, 211.2566
1126, 277914, 21254.373, 211.2493
1127, 495232, 21253.640, 211.2420
1128, 90111, 21252.906, 211.2347
1129, 294890, 21252.173, 211.2274
1130, 449808, 21251.439, 211.2201
1131, 49775, 21250.705, 211.2128
1132, -110546, 21249.972, 211.2055
1133, -267305, 21249.238, 211.1982
1134, -72154, 21248.505, 211.1909
1135, 373794, 21247.771, 211.1836
1136, -20936, 21247.037, 211.1764
1137, -50714, 21246.304, 211.1691
1138, -346874, 21245.570, 211.1618
1139, 84892, 21244.837, 211.1545
1140, 364480, 21244.103, 211.1472
1141, -382888, 21243.369, 211.1399
1142, -421158, 21242.636, 211.1326
1143, -349804, 21241.902, 211.1253
1144, -596320, 21241.169, 211.1180
1145, -496571, 21240.435, 211.1107
1146, -1588372, 21239.701, 211.1034
1147, -657397, 21238.968, 211.0961
1148, -208478, 21238.234, 211.0889
1149, 140918, 21237.501, 211.0816
1150, 622001, 21236.767, 211.0743
1151, 337303, 21236.033, 211.0670
1152, 253339, 21235.300, 211.0597
1153, -163860, 21234.566, 211.0524
1154, -328409, 21233.833, 211.0451
1155, -213971, 21233.099, 211.0378
1156, -193880, 21232.365, 211.0305
1157, -637139, 21231.632, 211.0232
1158, -738127, 21230.898, 211.0159
1159, -1283009, 21230.165, 211.0087
1160, -416783, 21229.431, 211.0014
1161, 508397, 21228.697, 210.9941
1162, -818630, 21227.964, 210.9868
1163, -1746054, 21227.230, 210.9795
1164, -1372227, 21226.497, 210.9722
1165, -514059, 21225.763, 210.9649
1166, -3485, 21225.029, 210.9576
1167, -552246, 21224.296, 210.9503
1168, -1010333, 21223.562, 210.9430
1169, -1110898, 21222.829, 210.9357
1170, -383781, 21222.095, 210.9284
1171, -229299, 21221.362, 210.9212
1172, 2770, 21220.628, 210.9139
1173, 386523, 21219.894, 210.9066
1174, -371894, 21219.161, 210.8993
1175, -560648, 21218.427, 210.8920
1176, -46277, 21217.694, 210.8847
1177, -844939, 21216.960, 210.8774
1178, -876142, 21216.226, 210.8701
1179, -522923, 21215.493, 210.8628
1180, 284834, 21214.759, 210.8555
1181, 318229, 21214.026, 210.8482
1182, -61993, 21213.292, 210.8410
1183, -259183, 21212.558, 210.8337
1184, 411359, 21211.825, 210.8264
1185, 803159, 21211.091, 210.8191
1186, 995743, 21210.358, 210.8118
1187, 366752, 21209.624, 210.8045
1188, -267825, 21208.890, 210.7972
1189, -222572, 21208.157, 210.7899
1190, -273600, 21207.423, 210.7826
1191, -798446, 21206.690, 210.7753
1192, -715021, 21205.956, 210.7680
1193, -589948, 21205.222, 210.7607
1194, -430085, 21204.489, 210.7535
1195, -170243, 21203.755, 210.7462
1196, -462493, 21203.022, 210.7389
1197, -1185805, 21202.288, 210.7316
1198, -572228, 21201.554, 210.7243
1199, -57441, 21200.821, 210.7170
1200, -550302, 21200.087, 210.7097
1201, -764412, 21199.354, 210.7024
1202, -1367675, 21198.620, 210.6951
1203, -1145202, 21197.886, 210.6878
1204, -1100771, 21197.153, 210.6805
1205, -1201137, 21196.419, 210.6733
1206, -827184, 21195.686, 210.6660
1207, -1360541, 21194.952, 210.6587
1208, -1190408, 21194.218, 210.6514
1209, -949681, 21193.485, 210.6441
1210, -1085398, 21192.751, 210.6368
1211, -576109, 21192.018, 210.6295
1212, -70543, 21191.284, 210.6222
1213, -573805, 21190.550, 210.6149
1214, -302191, 21189.817, 210.6076
1215, 133171, 21189.083, 210.6003
1216, -397691, 21188.350, 210.5930
1217, -475519, 21187.616, 210.5858
1218, -1036577, 21186.883, 210.5785
1219, -785991, 21186.149, 210.5712
1220, 9413, 21185.415, 210.5639
1221, 429146, 21184.682, 210.5566
1222, -139745, 21183.948, 210.5493
1223, 250225, 21183.215, 210.5420
1224, 263293, 21182.481, 210.5347
1225, -40584, 21181.747, 210.5274
1226, -147314, 21181.014, 210.5201
1227, -1116508, 21180.280, 210.5128
1228, -1275932, 21179.547, 210.5056
1229, -907387, 21178.813, 210.4983
1230, -794221, 21178.079, 210.4910
1231, -591974, 21177.346, 210.4837
1232, -555306, 21176.612, 210.4764
1233, -610429, 21175.879, 210.4691
1234, -298272, 21175.145, 210.4618
1235, 501979, 21174.411, 210.4545
1236, 876131, 21173.678, 210.4472
1237, 297698, 21172.944, 210.4399
1238, 629706, 21172.211, 210.4326
1239, -405329, 21171.477, 210.4253
1240, -637887, 21170.743, 210.4181
1241, -1071785, 21170.010, 210.4108
1242, -1719159, 21169.276, 210.4035
1243, -1435888, 21168.543, 210.3962
1244, -343557, 21167.809, 210.3889
1245, -673550, 21167.075, 210.3816
1246, -709180, 21166.342, 210.3743
1247, -814086, 21165.608, 210.3670
1248, -668171, 21164.875, 210.3597
1249, 183431, 21164.141, 210.3524
1250, -77121, 21163.407, 210.3451
1251, -1314602, 21162.674, 210.3379
1252, -1199812, 21161.940, 210.3306
1253, -158185, 21161.207, 210.3233
1254, 111339, 21160.473, 210.3160
1255, 94601, 21159.739, 210.3087
1256, -246264, 21159.006, 210.3014
1257, 464595, 21158.272, 210.2941
1258, 644410, 21157.539, 210.2868
1259, 310190, 21156.805, 210.2795
1260, 242995, 21156.072, 210.2722
1261, -57246, 21155.338, 210.2649
1262, 580305, 21154.604, 210.2577
1263, -54969, 21153.871, 210.2504
1264, -289892, 21153.137, 210.2431
1265, 10460, 21152.404, 210.2358
1266, -316915, 21151.670, 210.2285
1267, -2674, 21150.936, 210.2212
1268, -85807, 21150.203, 210.2139
1269, -92753, 21149.469, 210.2066
1270, -327527, 21148.736, 210.1993
1271, -373932, 21148.002, 210.1920
1272, -179207, 21147.268, 210.1847
1273, -455678, 21146.535, 210.1774
1274, 145690, 21145.801, 210.1702
1275, 583813, 21145.068, 210.1629
1276, 498848, 21144.334, 210.1556
1277, -138028, 21143.600, 210.1483
1278, -323770, 21142.867, 210.1410
1279, -389476, 21142.133, 210.1337
1280, -1175829, 21141.400, 210.1264
1281, -908246, 21140.666, 210.1191
1282, -282013, 21139.932, 210.1118
1283, 24974, 21139.199, 210.1045
1284, -857265, 21138.465, 210.0972
1285, -1054726, 21137.732, 210.0900
1286, -239572, 21136.998, 210.0827
1287, -255888, 21136.264, 210.0754
1288, 290916, 21135.531, 210.0681
1289, 145751, 21134.797, 210.0608
1290, 124319, 21134.064, 210.0535
1291, -93217, 21133.330, 210.0462
1292, -89867, 21132.596, 210.0389
1293, 179490, 21131.863, 210.0316
1294, -402869, 21131.129, 210.0243
1295, -836543, 21130.396, 210.0170
1296, -1065270, 21129.662, 210.0097
1297, -275393, 21128.928, 210.0025
1298, 195110, 21128.195, 209.9952
1299, 304238, 21127.461, 209.9879
1300, -584703, 21126.728, 209.9806
1301, -1090404, 21125.994, 209.9733
1302, -2083781, 21125.260, 209.9660
1303, -1812642, 21124.527, 209.9587
1304, -1420122, 21123.793, 209.9514
1305, -444430, 21123.060, 209.9441
1306, -185354, 21122.326, 209.9368
1307, -195739, 21121.593, 209.9295
1308, -167933, 21120.859, 209.9223
1309, -696330, 21120.125, 209.9150
1310, -430943, 21119.392, 209.9077
1311, -758214, 21118.658, 209.9004
1312, 26331, 21117.925, 209.8931
1313, 449028, 21117.191, 209.8858
1314, -384891, 21116.457, 209.8785
1315, 257965, 21115.724, 209.8712
1316, 619992, 21114.990, 209.8639
1317, -453855, 21114.257, 209.8566
1318, -725806, 21113.523, 209.8493
1319, -662251, 21112.789, 209.8420
1320, -107081, 21112.056, 209.8348
1321, 40478, 21111.322, 209.8275
1322, -50566, 21110.589, 209.8202
1323, 427272, 21109.855, 209.8129
1324, 338588, 21109.121, 209.8056
1325, 186847, 21108.388, 209.7983
1326, -1081164, 21107.654, 209.7910
1327, -883640, 21106.921, 209.7837
1328, -565008, 21106.187, 209.7764
1329, -106879, 21105.453, 209.7691
1330, -193348, 21104.720, 209.7618
1331, -658514, 21103.986, 209.7546
1332, -946481, 21103.253, 209.7473
1333, -530455, 21102.519, 209.7400
1334, -718713, 21101.785, 209.7327
1335, -944981, 21101.052, 209.7254
1336, -671928, 21100.318, 209.7181
1337, -190822, 21099.585, 209.7108
1338, 276102, 21098.851, 209.7035
1339, 97099, 21098.117, 209.6962
1340, -266522, 21097.384, 209.6889
1341, -85516, 21096.650, 209.6816
1342, -620973, 21095.917, 209.6743
1343, -530661, 21095.183, 209.6671
1344, -1594265, 21094.449, 209.6598
1345, -1422269, 21093.716, 209.6525
1346, -293875, 21092.982, 209.6452
1347, 120842, 21092.249, 209.6379
1348, 654947, 21091.515, 209.6306
1349, 45203, 21090.781, 209.6233
1350, -745386, 21090.048, 209.6160
1351, -991290, 21089.314, 209.6087
1352, -658309, 21088.581, 209.6014
1353, -391502, 21087.847, 209.5941
1354, -738055, 21087.114, 209.5869
1355, -791861, 21086.380, 209.5796
1356, -796789, 21085.646, 209.5723
1357, -1073132, 21084.913, 209.5650
1358, -904636, 21084.179, 209.5577
1359, -1040582, 21083.446, 209.5504
1360, -1002555, 21082.712, 209.5431
1361, -902967, 21081.978, 209.5358
1362, -456799, 21081.245, 209.5285
1363, 29055, 21080.511, 209.5212
1364, 113477, 21079.778, 209.5139
1365, 53439, 21079.044, 209.5066
1366, -287960, 21078.310, 209.4994
1367, -1996, 21077.577, 209.4921
1368, -559362, 21076.843, 209.4848
1369, -483734, 21076.110, 209.4775
1370, -199570, 21075.376, 209.4702
1371, 789, 21074.642, 209.4629
1372, -622040, 21073.909, 209.4556
1373, -544537, 21073.175, 209.4483
1374, -896747, 21072.442, 209.4410
1375, -1133646, 21071.708, 209.4337
1376, -1483004, 21070.974, 209.4264
1377, -1381479, 21070.241, 209.4192
1378, -23184, 21069.507, 209.4119
1379, -527365, 21068.774, 209.4046
1380, -283350, 21068.040, 209.3973
1381, 377393, 21067.306, 209.3900
1382, -423327, 21066.573, 209.3827
1383, -389344, 21065.839, 209.3754
1384, 105988, 21065.106, 209.3681
1385, -70156, 21064.372, 209.3608
1386, 25796, 21063.638, 209.3535
1387, 737155, 21062.905, 209.3462
1388, -303374, 21062.171, 209.3389
1389, -918475, 21061.438, 209.3317
1390, -1375198, 21060.704, 209.3244
1391, -2006320, 21059.970, 209.3171
1392, -1740442, 21059.237, 209.3098
1393, -1195070, 21058.503, 209.3025
1394, -264724, 21057.770, 209.2952
1395, -277787, 21057.036, 209.2879
1396, -259700, 21056.303, 209.2806
1397, -370907, 21055.569, 209.2733
1398, -195738, 21054.835, 209.2660
1399, -310017, 21054.102, 209.2587
1400, -181490, 21053.368, 209.2515
1401, 358342, 21052.635, 209.2442
1402, -7813, 21051.901, 209.2369
1403, -841769, 21051.167, 209.2296
1404, -1165484, 21050.434, 209.2223
1405, -1139922, 21049.700, 209.2150
1406, -973029, 21048.967, 209.2077
1407, -506201, 21048.233, 209.2004
1408, -597443, 21047.499, 209.1931
1409, -1145423, 21046.766, 209.1858
1410, -1249338, 21046.032, 209.1785
1411, -575155, 21045.299, 209.1713
1412, 16881, 21044.565, 209.1640
1413, -1090436, 21043.831, 209.1567
1414, -828256, 21043.098, 209.1494
1415, -13524, 21042.364, 209.1421
1416, -579253, 21041.631, 209.1348
1417, 49006, 21040.897, 209.1275
1418, 25370, 21040.163, 209.1202
1419, 369806, 21039.430, 209.1129
1420, 147573, 21038.696, 209.1056
1421, -145915, 21037.963, 209.0983
1422, -46903, 21037.229, 209.0910
1423, -561529, 21036.495, 209.0838
1424, -515170, 21035.762, 209.0765
1425, -972820, 21035.028, 209.0692
1426, -1040664, 21034.295, 209.0619
1427, -1536168, 21033.561, 209.0546
1428, -875681, 21032.827, 209.0473
1429, -728144, 21032.094, 209.0400
1430, -1033250, 21031.360, 209.0327
1431, -707552, 21030.627, 209.0254
1432, -834092, 21029.893, 209.0181
1433, -378383, 21029.159, 209.0108
1434, 452635, 21028.426, 209.0036
1435, 222761, 21027.692, 208.9963
1436, 100076, 21026.959, 208.9890
1437, -274784, 21026.225, 208.9817
1438, -342459, 21025.491, 208.9744
1439, 65899, 21024.758, 208.9671
1440, 219666, 21024.024, 208.9598
1441, 261264, 21023.291, 208.9525
1442, -572540, 21022.557, 208.9452
1443, -708132, 21021.824, 208.9379
1444, -1155510, 21021.090, 208.9306
1445, -1074522, 21020.356, 208.9233
1446, -499506, 21019.623, 208.9161
1447, -336300, 21018.889, 208.9088
1448, -336480, 21018.156, 208.9015
1449, 118725, 21017.422, 208.8942
1450, -812602, 21016.688, 208.8869
1451, -455163, 21015.955, 208.8796
1452, -599724, 21015.221, 208.8723
1453, -529771, 21014.488, 208.8650
1454, -674001, 21013.754, 208.8577
1455, -813104, 21013.020, 208.8504
1456, -358801, 21012.287, 208.8431
1457, -110573, 21011.553, 208.8359
1458, -640823, 21010.820, 208.8286
1459, -14128, 21010.086, 208.8213
1460, 514289, 21009.352, 208.8140
1461, -635714, 21008.619, 208.8067
1462, -881794, 21007.885, 208.7994
1463, -27164, 21007.152, 208.7921
1464, -1205621, 21006.418, 208.7848
1465, -837276, 21005.684, 208.7775
1466, -315504, 21004.951, 208.7702
1467, -273444, 21004.217, 208.7629
1468, -1021417, 21003.484, 208.7556
1469, -873530, 21002.750, 208.7484
1470, -856359, 21002.016, 208.7411
1471, -954835, 21001.283, 208.7338
1472, -1092399, 21000.549, 208.7265
1473, -601965, 20999.816, 208.7192
1474, -684510, 20999.082, 208.7119
1475, -818648, 20998.348, 208.7046
1476, -1275094, 20997.615, 208.6973
1477, -1228640, 20996.881, 208.6900
1478, -637297, 20996.148, 208.6827
1479, -837180, 20995.414, 208.6754
1480, -578915, 20994.680, 208.6682
1481, -113014, 20993.947, 208.6609
1482, 68562, 20993.213, 208.6536
1483, 138654, 20992.480, 208.6463
1484, -501626, 20991.746, 208.6390
1485, -1492877, 20991.012, 208.6317
1486, -1236372, 20990.279, 208.6244
1487, -766366, 20989.545, 208.6171
1488, -264842, 20988.812, 208.6098
1489, -256440, 20988.078, 208.6025
1490, 406949, 20987.345, 208.5952
1491, -29935, 20986.611, 208.5879
1492, -202232, 20985.877, 208.5807
1493, -468086, 20985.144, 208.5734
1494, -1400452, 20984.410, 208.5661
1495, -1555367, 20983.677, 208.5588
1496, -1332536, 20982.943, 208.5515
1497, -1008648, 20982.209, 208.5442
1498, -800253, 20981.476, 208.5369
1499, -412456, 20980.742, 208.5296
1500, -312442, 20980.009, 208.5223
1501, 9049, 20979.275, 208.5150
1502, -208666, 20978.541, 208.5077
1503, -1086596, 20977.808, 208.5005
1504, -237810, 20977.074, 208.4932
1505, -634363, 20976.341, 208.4859
1506, -1221856, 20975.607, 208.4786
1507, -368912, 20974.873, 208.4713
1508, -565772, 20974.140, 208.4640
1509, -164444, 20973.406, 208.4567
1510, -422901, 20972.673, 208.4494
1511, -403140, 20971.939, 208.4421
1512, -997399, 20971.205, 208.4348
1513, -540341, 20970.472, 208.4275
1514, -219620, 20969.738, 208.4202
1515, 24552, 20969.005, 208.4130
1516, -85509, 20968.271, 208.4057
1517, -544763, 20967.537, 208.3984
1518, -321441, 20966.804, 208.3911
1519, 193343, 20966.070, 208.3838
1520, -199270, 20965.337, 208.3765
1521, -1008216, 20964.603, 208.3692
1522, -1041387, 20963.869, 208.3619
1523, -712821, 20963.136, 208.3546
1524, -361419, 20962.402, 208.3473
1525, -335541, 20961.669, 208.3400
1526, 37003, 20960.935, 208.3328
1527, -201993, 20960.201, 208.3255
1528, -1642553, 20959.468, 208.3182
1529, -878138, 20958.734, 208.3109
1530, -517966, 20958.001, 208.3036
1531, -306886, 20957.267, 208.2963
1532, -334570, 20956.533, 208.2890
1533, -503289, 20955.800, 208.2817
1534, -376975, 20955.066, 208.2744
1535, -1001561, 20954.333, 208.2671
1536, -480656, 20953.599, 208.2598
1537, -144770, 20952.866, 208.2525
1538, -734281, 20952.132, 208.2453
1539, -977156, 20951.398, 208.2380
1540, -1069471, 20950.665, 208.2307
1541, -1403624, 20949.931, 208.2234
1542, -1317615, 20949.198, 208.2161
1543, -1024394, 20948.464, 208.2088
1544, -904929, 20947.730, 208.2015
1545, -962870, 20946.997, 208.1942
1546, -1195711, 20946.263, 208.1869
1547, -1134584, 20945.530, 208.1796
1548, -315070, 20944.796, 208.1723
1549, -320746, 20944.062, 208.1651
1550, -106538, 20943.329, 208.1578
1551, -455691, 20942.595, 208.1505
1552, -388524, 20941.862, 208.1432
1553, -672397, 20941.128, 208.1359
1554, -550068, 20940.394, 208.1286
1555, -660581, 20939.661, 208.1213
1556, -314666, 20938.927, 208.1140
1557, 65253, 20938.194, 208.1067
1558, 170307, 20937.460, 208.0994
1559, -475514, 20936.726, 208.0921
1560, -838995, 20935.993, 208.0848
1561, -346964, 20935.259, 208.0776
1562, 100001, 20934.526, 208.0703
1563, -157800, 20933.792, 208.0630
1564, -361683, 20933.058, 208.0557
1565, 19214, 20932.325, 208.0484
1566, -635923, 20931.591, 208.0411
1567, -178215, 20930.858, 208.0338
1568, -842894, 20930.124, 208.0265
1569, -1217287, 20929.390, 208.0192
1570, -1053045, 20928.657, 208.0119
1571, -1022052, 20927.923, 208.0046
1572, -1057318, 20927.190, 207.9974
1573, -763364, 20926.456, 207.9901
1574, -465611, 20925.722, 207.9828
1575, -87002, 20924.989, 207.9755
1576, 185144, 20924.255, 207.9682
1577, -590645, 20923.522, 207.9609
1578, -262526, 20922.788, 207.9536
1579, -172175, 20922.055, 207.9463
1580, 18152, 20921.321, 207.9390
1581, 68827, 20920.587, 207.9317
1582, -329111, 20919.854, 207.9244
1583, -599469, 20919.120, 207.9172
1584, -741586, 20918.387, 207.9099
1585, 151147, 20917.653, 207.9026
1586, 19357, 20916.919, 207.8953
1587, -30347, 20916.186, 207.8880
1588, -296177, 20915.452, 207.8807
1589, -923686, 20914.719, 207.8734
1590, -1370040, 20913.985, 207.8661
1591, -1382947, 20913.251, 207.8588
1592, -1261153, 20912.518, 207.8515
1593, -1095114, 20911.784, 207.8442
1594, -1248207, 20911.051, 207.8369
1595, -1010088, 20910.317, 207.8297
1596, -554962, 20909.583, 207.8224
1597, -676723, 20908.850, 207.8151
1598, -752809, 20908.116, 207.8078
1599, -559267, 20907.383, 207.8005
1600, -545322, 20906.649, 207.7932
1601, -473050, 20905.915, 207.7859
1602, -643873, 20905.182, 207.7786
1603, 629666, 20904.448, 207.7713
1604, 829903, 20903.715, 207.7640
1605, -570571, 20902.981, 207.7567
1606, -1013615, 20902.247, 207.7495
1607, -143670, 20901.514, 207.7422
1608, -438545, 20900.780, 207.7349
1609, -787776, 20900.047, 207.7276
1610, -495937, 20899.313, 207.7203
1611, -576650, 20898.579, 207.7130
1612, -640287, 20897.846, 207.7057
1613, -531643, 20897.112, 207.6984
1614, -628488, 20896.379, 207.6911
1615, -183900, 20895.645, 207.6838
1616, 89072, 20894.911, 207.6765
1617, -524190, 20894.178, 207.6692
1618, -646556, 20893.444, 207.6620
1619, 220922, 20892.711, 207.6547
1620, 831691, 20891.977, 207.6474
1621, 607079, 20891.243, 207.6401
1622, 172244, 20890.510, 207.6328
1623, -280723, 20889.776, 207.6255
1624, 12841, 20889.043, 207.6182
1625, 317316, 20888.309, 207.6109
1626, -20187, 20887.576, 207.6036
1627, -636508, 20886.842, 207.5963
1628, -217280, 20886.108, 207.5890
1629, -52135, 20885.375, 207.5818
1630, -420568, 20884.641, 207.5745
1631, -734275, 20883.908, 207.5672
1632, -1372510, 20883.174, 207.5599
1633, -1274603, 20882.440, 207.5526
1634, -1551096, 20881.707, 207.5453
1635, -1464299, 20880.973, 207.5380
1636, -810160, 20880.240, 207.5307
1637, -344391, 20879.506, 207.5234
1638, -557499, 20878.772, 207.5161
1639, -1449709, 20878.039, 207.5088
1640, -1014657, 20877.305, 207.5015
1641, -989722, 20876.572, 207.4943
1642, -245758, 20875.838, 207.4870
1643, 269904, 20875.104, 207.4797
1644, 251154, 20874.371, 207.4724
1645, -532119, 20873.637, 207.4651
1646, -666640, 20872.904, 207.4578
1647, -303740, 20872.170, 207.4505
1648, -766366, 20871.436, 207.4432
1649, -278284, 20870.703, 207.4359
1650, 257818, 20869.969, 207.4286
1651, 269682, 20869.236, 207.4213
1652, 69664, 20868.502, 207.4141
1653, 195101, 20867.768, 207.4068
1654, 151554, 20867.035, 207.3995
1655, 231227, 20866.301, 207.3922
1656, 240355, 20865.568, 207.3849
1657, -149694, 20864.834, 207.3776
1658, -873422, 20864.100, 207.3703
1659, -1203079, 20863.367, 207.3630
1660, -146512, 20862.633, 207.3557
1661, -194326, 20861.900, 207.3484
1662, -301079, 20861.166, 207.3411
1663, -351753, 20860.432, 207.3338
1664, -106363, 20859.699, 207.3266
1665, -7545, 20858.965, 207.3193
1666, -556684, 20858.232, 207.3120
1667, -1084396, 20857.498, 207.3047
1668, -1110818, 20856.764, 207.2974
1669, -980642, 20856.031, 207.2901
1670, -938241, 20855.297, 207.2828
1671, -207932, 20854.564, 207.2755
1672, -1287810, 20853.830, 207.2682
1673, -1079966, 20853.097, 207.2609
1674, -403016, 20852.363, 207.2536
1675, -447687, 20851.629, 207.2464
1676, 253261, 20850.896, 207.2391
1677, 156748, 20850.162, 207.2318
1678, -392570, 20849.429, 207.2245
1679, 490377, 20848.695, 207.2172
1680, 96531, 20847.961, 207.2099
1681, -224448, 20847.228, 207.2026
1682, -552333, 20846.494, 207.1953
1683, -498907, 20845.761, 207.1880
1684, -2037964, 20845.027, 207.1807
1685, -2030408, 20844.293, 207.1734
1686, -535140, 20843.560, 207.1661
1687, 548838, 20842.826, 207.1589
1688, 436247, 20842.093, 207.1516
1689, 79222, 20841.359, 207.1443
1690, -61950, 20840.625, 207.1370
1691, 315904, 20839.892, 207.1297
1692, -277120, 20839.158, 207.1224
1693, -942061, 20838.425, 207.1151
1694, -1261661, 20837.691, 207.1078
1695, -1035921, 20836.957, 207.1005
1696, -421720, 20836.224, 207.0932
1697, 269163, 20835.490, 207.0859
1698, 3819, 20834.757, 207.0787
1699, -438257, 20834.023, 207.0714
1700, -769809, 20833.289, 207.0641
1701, -1398760, 20832.556, 207.0568
1702, -1058024, 20831.822, 207.0495
1703, -752074, 20831.089, 207.0422
1704, -384842, 20830.355, 207.0349
1705, -199106, 20829.621, 207.0276
1706, -479540, 20828.888, 207.0203
1707, -740205, 20828.154, 207.0130
1708, -634450, 20827.421, 207.0057
1709, -471421, 20826.687, 206.9984
1710, -1552170, 20825.953, 206.9912
1711, -1583381, 20825.220, 206.9839
1712, -586797, 20824.486, 206.9766
1713, -714471, 20823.753, 206.9693
1714, -466458, 20823.019, 206.9620
1715, -590879, 20822.286, 206.9547
1716, -586024, 20821.552, 206.9474
1717, -728523, 20820.818, 206.9401
1718, -913055, 20820.085, 206.9328
1719, -504126, 20819.351, 206.9255
1720, 262512, 20818.618, 206.9182
1721, -433570, 20817.884, 206.9110
1722, -1090648, 20817.150, 206.9037
1723, -850561, 20816.417, 206.8964
1724, -904132, 20815.683, 206.8891
1725, -1723220, 20814.950, 206.8818
1726, -1923721, 20814.216, 206.8745
1727, -955023, 20813.482, 206.8672
1728, -220704, 20812.749, 206.8599
1729, 47958, 20812.015, 206.8526
1730, 382800, 20811.282, 206.8453
1731, 282021, 20810.548, 206.8380
1732, -240732, 20809.814, 206.8308
1733, 343376, 20809.081, 206.8235
1734, 1726916, 20808.347, 206.8162
1735, 1078593, 20807.614, 206.8089
1736, 768265, 20806.880, 206.8016
1737, 132643, 20806.146, 206.7943
1738, -613823, 20805.413, 206.7870
1739, -939287, 20804.679, 206.7797
1740, -656280, 20803.946, 206.7724
1741, -962004, 20803.212, 206.7651
1742, -445830, 20802.478, 206.7578
1743, -571076, 20801.745, 206.7505
1744, -1420054, 20801.011, 206.7433
1745, -1734970, 20800.278, 206.7360
1746, -52006, 20799.544, 206.7287
1747, 391761, 20798.810, 206.7214
1748, 210556, 20798.077, 206.7141
1749, 695, 20797.343, 206.7068
1750, -278921, 20796.610, 206.6995
1751, -535554, 20795.876, 206.6922
1752, -218813, 20795.142, 206.6849
1753, -103859, 20794.409, 206.6776
1754, -519194, 20793.675, 206.6703
1755, -372713, 20792.942, 206.6631
1756, 321974, 20792.208, 206.6558
1757, -256948, 20791.474, 206.6485
1758, -244751, 20790.741, 206.6412
1759, 665436, 20790.007, 206.6339
1760, 153125, 20789.274, 206.6266
1761, -369828, 20788.540, 206.6193
1762, -429905, 20787.807, 206.6120
1763, -361290, 20787.073, 206.6047
1764, -211778, 20786.339, 206.5974
1765, -485903, 20785.606, 206.5901
1766, -612843, 20784.872, 206.5828
1767, -818683, 20784.139, 206.5756
1768, -910941, 20783.405, 206.5683
1769, -1206116, 20782.671, 206.5610
1770, -1193120, 20781.938, 206.5537
1771, -1367699, 20781.204, 206.5464
1772, -418272, 20780.471, 206.5391
1773, -465991, 20779.737, 206.5318
1774, -775940, 20779.003, 206.5245
1775, -1061604, 20778.270, 206.5172
1776, -347590, 20777.536, 206.5099
1777, -851742, 20776.803, 206.5026
1778, -696210, 20776.069, 206.4954
1779, -1013192, 20775.335, 206.4881
1780, -301868, 20774.602, 206.4808
1781, -218587, 20773.868, 206.4735
1782, -279529, 20773.135, 206.4662
1783, -480134, 20772.401, 206.4589
1784, -311023, 20771.667, 206.4516
1785, -183197, 20770.934, 206.4443
1786, -62356, 20770.200, 206.4370
1787, -35752, 20769.467, 206.4297
1788, -1488, 20768.733, 206.4224
1789, -326318, 20767.999, 206.4151
1790, -967578, 20767.266, 206.4079
1791, -1492698, 20766.532, 206.4006
1792, -773001, 20765.799, 206.3933
1793, 61655, 20765.065, 206.3860
1794, 431798, 20764.331, 206.3787
1795, 629800, 20763.598, 206.3714
1796, 16086, 20762.864, 206.3641
1797, 276300, 20762.131, 206.3568
1798, 258543, 20761.397, 206.3495
1799, 352632, 20760.663, 206.3422
1800, 898800, 20759.930, 206.3349
1801, 145311, 20759.196, 206.3277
1802, -12304, 20758.463, 206.3204
1803, -435948, 20757.729, 206.3131
1804, -204346, 20756.995, 206.3058
1805, -313877, 20756.262, 206.2985
1806, -319853, 20755.528, 206.2912
1807, -206759, 20754.795, 206.2839
1808, 186639, 20754.061, 206.2766
1809, 28124, 20753.328, 206.2693
1810, -361690, 20752.594, 206.2620
1811, -661536, 20751.860, 206.2547
1812, -90712, 20751.127, 206.2474
1813, 6860, 20750.393, 206.2402
1814, -604898, 20749.660, 206.2329
1815, -1458364, 20748.926, 206.2256
1816, -974941, 20748.192, 206.2183
1817, -612416, 20747.459, 206.2110
1818, -563271, 20746.725, 206.2037
1819, -263686, 20745.992, 206.1964
1820, -1030831, 20745.258, 206.1891
1821, -328304, 20744.524, 206.1818
1822, -395398, 20743.791, 206.1745
1823, -540743, 20743.057, 206.1672
1824, -440505, 20742.324, 206.1600
1825, -807971, 20741.590, 206.1527
1826, -551079, 20740.856, 206.1454
1827, -481109, 20740.123, 206.1381
1828, -817544, 20739.389, 206.1308
1829, -1031464, 20738.656, 206.1235
1830, -922196, 20737.922, 206.1162
1831, -284234, 20737.188, 206.1089
1832, 589720, 20736.455, 206.1016
1833, 187067, 20735.721, 206.0943
1834, -359553, 20734.988, 206.0870
1835, -1119751, 20734.254, 206.0797
1836, -686311, 20733.520, 206.0725
1837, -487990, 20732.787, 206.0652
1838, -353473, 20732.053, 206.0579
1839, -1002124, 20731.320, 206.0506
1840, -603236, 20730.586, 206.0433
1841, -681577, 20729.852, 206.0360
1842, -826323, 20729.119, 206.0287
1843, -929070, 20728.385, 206.0214
1844, -843764, 20727.652, 206.0141
1845, -928171, 20726.918, 206.0068
1846, -1180390, 20726.184, 205.9995
1847, -1416765, 20725.451, 205.9923
1848, -1448020, 20724.717, 205.9850
1849, -1513327, 20723.984, 205.9777
1850, -991637, 20723.250, 205.9704
1851, -266121, 20722.516, 205.9631
1852, -524418, 20721.783, 205.9558
1853, -463957, 20721.049, 205.9485
1854, -83514, 20720.316, 205.9412
1855, -1835525, 20719.582, 205.9339
1856, -1832627, 20718.849, 205.9266
1857, -1531125, 20718.115, 205.9193
1858, -1657133, 20717.381, 205.9120
1859, -840941, 20716.648, 205.9048
1860, 323861, 20715.914, 205.8975
1861, 72948, 20715.181, 205.8902
1862, 377689, 20714.447, 205.8829
1863, 312882, 20713.713, 205.8756
1864, 88534, 20712.980, 205.8683
1865, -182229, 20712.246, 205.8610
1866, 219076, 20711.513, 205.8537
1867, 29872, 20710.779, 205.8464
1868, -333057, 20710.045, 205.8391
1869, 22017, 20709.312, 205.8318
1870, -1037535, 20708.578, 205.8246
1871, -791426, 20707.845, 205.8173
1872, -520709, 20707.111, 205.8100
1873, -1013395, 20706.377, 205.8027
1874, -1835461, 20705.644, 205.7954
1875, -1138136, 20704.910, 205.7881
1876, -1215366, 20704.177, 205.7808
1877, -895197, 20703.443, 205.7735
1878, -766295, 20702.709, 205.7662
1879, -375025, 20701.976, 205.7589
1880, -732253, 20701.242, 205.7516
1881, -1400435, 20700.509, 205.7443
1882, -1375088, 20699.775, 205.7371
1883, -757652, 20699.041, 205.7298
1884, -1109811, 20698.308, 205.7225
1885, -328351, 20697.574, 205.7152
1886, 36309, 20696.841, 205.7079
1887, -213250, 20696.107, 205.7006
1888, -544794, 20695.373, 205.6933
1889, -417788, 20694.640, 205.6860
1890, -657241, 20693.906, 205.6787
1891, -494148, 20693.173, 205.6714
1892, -1102529, 20692.439, 205.6641
1893, -928883, 20691.705, 205.6569
1894, -323313, 20690.972, 205.6496
1895, -200941, 20690.238, 205.6423
1896, -233638, 20689.505, 205.6350
1897, 386569, 20688.771, 205.6277
1898, -229074, 20688.038, 205.6204
1899, -1220704, 20687.304, 205.6131
1900, -2260505, 20686.570, 205.6058
1901, -1832250, 20685.837, 205.5985
1902, -1267947, 20685.103, 205.5912
1903, -307848, 20684.370, 205.5839
1904, -561922, 20683.636, 205.5767
1905, -476519, 20682.902, 205.5694
1906, -74238, 20682.169, 205.5621
1907, -204121, 20681.435, 205.5548
1908, 417605, 20680.702, 205.5475
1909, -11661, 20679.968, 205.5402
1910, -505272, 20679.234, 205.5329
1911, -754591, 20678.501, 205.5256
1912, -646792, 20677.767, 205.5183
1913, -448091, 20677.034, 205.5110
1914, -600654, 20676.300, 205.5037
1915, -311746, 20675.566, 205.4964
1916, -398120, 20674.833, 205.4892
1917, -6593, 20674.099, 205.4819
1918, -805363, 20673.366, 205.4746
1919, -1698666, 20672.632, 205.4673
1920, -1996854, 20671.898, 205.4600
1921, -1387306, 20671.165, 205.4527
1922, -927474, 20670.431, 205.4454
1923, -1084602, 20669.698, 205.4381
1924, -1398660, 20668.964, 205.4308
1925, -1486918, 20668.230, 205.4235
1926, -1625565, 20667.497, 205.4162
1927, -1735652, 20666.763, 205.4090
1928, -823564, 20666.030, 205.4017
1929, -345021, 20665.296, 205.3944
1930, -756351, 20664.562, 205.3871
1931, -1278987, 20663.829, 205.3798
1932, -95001, 20663.095, 205.3725
1933, 200886, 20662.362, 205.3652
1934, -9565, 20661.628, 205.3579
1935, -984435, 20660.894, 205.3506
1936, -785641, 20660.161, 205.3433
1937, -993851, 20659.427, 205.3360
1938, -1237838, 20658.694, 205.3287
1939, -725061, 20657.960, 205.3215
1940, -511403, 20657.226, 205.3142
1941, 88346, 20656.493, 205.3069
1942, 89813, 20655.759, 205.2996
1943, -366530, 20655.026, 205.2923
1944, -1171383, 20654.292, 205.2850
1945, -979652, 20653.559, 205.2777
1946, -132058, 20652.825, 205.2704
1947, -353417, 20652.091, 205.2631
1948, -967982, 20651.358, 205.2558
1949, -839764, 20650.624, 205.2485
1950, -583724, 20649.891, 205.2413
1951, -904776, 20649.157, 205.2340
1952, -807750, 20648.423, 205.2267
1953, -686891, 20647.690, 205.2194
1954, -480010, 20646.956, 205.2121
1955, -376605, 20646.223, 205.2048
1956, -215303, 20645.489, 205.1975
1957, -405869, 20644.755, 205.1902
1958, -449403, 20644.022, 205.1829
1959, -892188, 20643.288, 205.1756
1960, -714523, 20642.555, 205.1683
1961, -476949, 20641.821, 205.1610
1962, -676754, 20641.087, 205.1538
1963, -1138944, 20640.354, 205.1465
1964, -790945, 20639.620, 205.1392
1965, -313713, 20638.887, 205.1319
1966, -68016, 20638.153, 205.1246
1967, -198839, 20637.419, 205.1173
1968, 144659, 20636.686, 205.1100
1969, 47855, 20635.952, 205.1027
1970, 202713, 20635.219, 205.0954
1971, -263737, 20634.485, 205.0881
1972, -497119, 20633.751, 205.0808
1973, -534971, 20633.018, 205.0736
1974, -1236234, 20632.284, 205.0663
1975, -486596, 20631.551, 205.0590
1976, -217678, 20630.817, 205.0517
1977, 174669, 20630.083, 205.0444
1978, -174499, 20629.350, 205.0371
1979, -314730, 20628.616, 205.0298
1980, 34509, 20627.883, 205.0225
1981, -202178, 20627.149, 205.0152
1982, -129741, 20626.415, 205.0079
1983, -1060027, 20625.682, 205.0006
1984, -1243578, 20624.948, 204.9933
1985, -1074629, 20624.215, 204.9861
1986, -981924, 20623.481, 204.9788
1987, -795932, 20622.747, 204.9715
1988, -781496, 20622.014, 204.9642
1989, -1189493, 20621.280, 204.9569
1990, -723487, 20620.547, 204.9496
1991, -861461, 20619.813, 204.9423
1992, -890363, 20619.080, 204.9350
1993, -1323953, 20618.346, 204.9277
1994, -1120950, 20617.612, 204.9204
1995, -873221, 20616.879, 204.9131
1996, -580599, 20616.145, 204.9059
1997, -867017, 20615.412, 204.8986
1998, -598103, 20614.678, 204.8913
1999, -937014, 20613.944, 204.8840
2000, -1117560, 20613.211, 204.8767
2001, -782661, 20612.477, 204.8694
2002, -1348031, 20611.744, 204.8621
2003, -1394435, 20611.010, 204.8548
2004, -779276, 20610.276, 204.8475
2005, -581192, 20609.543, 204.8402
2006, -63360, 20608.809, 204.8329
2007, 43518, 20608.076, 204.8256
2008, -1120640, 20607.342, 204.8184
2009, -977243, 20606.608, 204.8111
2010, -674944, 20605.875, 204.8038
2011, -781052, 20605.141, 204.7965
2012, -951108, 20604.408, 204.7892
2013, -295244, 20603.674, 204.7819
2014, -516893, 20602.940, 204.7746
2015, -112635, 20602.207, 204.7673
2016, -15658, 20601.473, 204.7600
2017, -552988, 20600.740, 204.7527
2018, -1128814, 20600.006, 204.7454
2019, -650119, 20599.272, 204.7382
2020, -366113, 20598.539, 204.7309
2021, 28479, 20597.805, 204.7236
2022, -280941, 20597.072, 204.7163
2023, -572838, 20596.338, 204.7090
2024, -1343938, 20595.604, 204.7017
2025, -1427005, 20594.871, 204.6944
2026, -1785913, 20594.137, 204.6871
2027, -866505, 20593.404, 204.6798
2028, -1080533, 20592.670, 204.6725
2029, -1219373, 20591.936, 204.6652
2030, -697081, 20591.203, 204.6579
2031, -264455, 20590.469, 204.6507
2032, -653340, 20589.736, 204.6434
2033, -397861, 20589.002, 204.6361
2034, -641661, 20588.269, 204.6288
2035, -773602, 20587.535, 204.6215
2036, -751342, 20586.801, 204.6142
2037, -184833, 20586.068, 204.6069
2038, 53738, 20585.334, 204.5996
2039, 34758, 20584.601, 204.5923
2040, -366147, 20583.867, 204.5850
2041, -542225, 20583.133, 204.5777
2042, -156206, 20582.400, 204.5705
2043, -973569, 20581.666, 204.5632
2044, -1170947, 20580.933, 204.5559
2045, -820078, 20580.199, 204.5486
2046, -571219, 20579.465, 204.5413
2047, -986717, 20578.732, 204.5340
2048, -1160326, 20577.998, 204.5267
2049, -672253, 20577.265, 204.5194
2050, -16083, 20576.531, 204.5121
2051, 886191, 20575.797, 204.5048
2052, 603357, 20575.064, 204.4975
2053, 591138, 20574.330, 204.4902
2054, 885260, 20573.597, 204.4830
2055, 59180, 20572.863, 204.4757
2056, 604504, 20572.129, 204.4684
2057, 261380, 20571.396, 204.4611
2058, 577922, 20570.662, 204.4538
2059, 64091, 20569.929, 204.4465
2060, 289662, 20569.195, 204.4392
2061, -368865, 20568.461, 204.4319
2062, -110040, 20567.728, 204.4246
2063, 75381, 20566.994, 204.4173
2064, -222061, 20566.261, 204.4100
2065, -820503, 20565.527, 204.4028
2066, -245172, 20564.793, 204.3955
2067, 85942, 20564.060, 204.3882
2068, -481595, 20563.326, 204.3809
2069, -932204, 20562.593, 204.3736
2070, -393574, 20561.859, 204.3663
2071, -365567, 20561.125, 204.3590
2072, -395626, 20560.392, 204.3517
2073, -624270, 20559.658, 204.3444
2074, -850122, 20558.925, 204.3371
2075, -747681, 20558.191, 204.3298
2076, -737224, 20557.457, 204.3226
2077, -960656, 20556.724, 204.3153
2078, -656338, 20555.990, 204.3080
2079, -736399, 20555.257, 204.3007
2080, -599516, 20554.523, 204.2934
2081, -246457, 20553.790, 204.2861
2082, 196930, 20553.056, 204.2788
2083, 36070, 20552.322, 204.2715
2084, 120618, 20551.589, 204.2642
2085, 47244, 20550.855, 204.2569
2086, 542336, 20550.122, 204.2496
2087, 710101, 20549.388, 204.2423
2088, -130211, 20548.654, 204.2351
2089, -118946, 20547.921, 204.2278
2090, -784494, 20547.187, 204.2205
2091, -982507, 20546.454, 204.2132
2092, -910018, 20545.720, 204.2059
2093, -1065285, 20544.986, 204.1986
2094, -764588, 20544.253, 204.1913
2095, -494336, 20543.519, 204.1840
2096, -1000391, 20542.786, 204.1767
2097, -1274423, 20542.052, 204.1694
2098, -672128, 20541.318, 204.1621
2099, -280263, 20540.585, 204.1549
2100, -342265, 20539.851, 204.1476
2101, -842934, 20539.118, 204.1403
2102, -1084082, 20538.384, 204.1330
2103, -1339533, 20537.650, 204.1257
2104, -1088155, 20536.917, 204.1184
2105, -686697, 20536.183, 204.1111
2106, -873518, 20535.450, 204.1038
2107, -1302648, 20534.716, 204.0965
2108, -1190841, 20533.982, 204.0892
2109, -1438881, 20533.249, 204.0819
2110, -1021217, 20532.515, 204.0746
2111, -1135055, 20531.782, 204.0674
2112, -786376, 20531.048, 204.0601
2113, -320665, 20530.314, 204.0528
2114, -337467, 20529.581, 204.0455
2115, -675605, 20528.847, 204.0382
2116, -1172239, 20528.114, 204.0309
2117, -176304, 20527.380, 204.0236
2118, 304837, 20526.646, 204.0163
2119, -635619, 20525.913, 204.0090
2120, -430257, 20525.179, 204.0017
2121, -966984, 20524.446, 203.9944
2122, -688124, 20523.712, 203.9872
2123, -1073897, 20522.978, 203.9799
2124, -1251842, 20522.245, 203.9726
2125, -828154, 20521.511, 203.9653
2126, 440116, 20520.778, 203.9580
2127, -24945, 20520.044, 203.9507
2128, 143606, 20519.311, 203.9434
2129, -70793, 20518.577, 203.9361
2130, -710442, 20517.843, 203.9288
2131, -791263, 20517.110, 203.9215
2132, -617131, 20516.376, 203.9142
2133, -755293, 20515.643, 203.9069
2134, -675444, 20514.909, 203.8997
2135, 77756, 20514.175, 203.8924
2136, 332163, 20513.442, 203.8851
2137, -197352, 20512.708, 203.8778
2138, -363250, 20511.975, 203.8705
2139, -847841, 20511.241, 203.8632
2140, -602849, 20510.507, 203.8559
2141, -795293, 20509.774, 203.8486
2142, -1078446, 20509.040, 203.8413
2143, -1375868, 20508.307, 203.8340
2144, -660028, 20507.573, 203.8267
2145, -285273, 20506.839, 203.8195
2146, -1751312, 20506.106, 203.8122
2147, -765249, 20505.372, 203.8049
2148, -1094283, 20504.639, 203.7976
2149, -799905, 20503.905, 203.7903
2150, -1109917, 20503.171, 203.7830
2151, -685428, 20502.438, 203.7757
2152, -985925, 20501.704, 203.7684
2153, -1267517, 20500.971, 203.7611
2154, -757989, 20500.237, 203.7538
2155, -828158, 20499.503, 203.7465
2156, -866793, 20498.770, 203.7392
2157, -1523241, 20498.036, 203.7320
2158, -1393225, 20497.303, 203.7247
2159, -749472, 20496.569, 203.7174
2160, -272382, 20495.835, 203.7101
2161, -640085, 20495.102, 203.7028
2162, 134575, 20494.368, 203.6955
2163, 508639, 20493.635, 203.6882
2164, -341146, 20492.901, 203.6809
2165, -818224, 20492.167, 203.6736
2166, -871688, 20491.434, 203.6663
2167, -843776, 20490.700, 203.6590
2168, -367139, 20489.967, 203.6518
2169, -568665, 20489.233, 203.6445
2170, -701949, 20488.499, 203.6372
2171, 260719, 20487.766, 203.6299
2172, -294376, 20487.032, 203.6226
2173, -1117417, 20486.299, 203.6153
2174, -996899, 20485.565, 203.6080
2175, -558015, 20484.832, 203.6007
2176, -598105, 20484.098, 203.5934
2177, -279221, 20483.364, 203.5861
2178, -688616, 20482.631, 203.5788
2179, -226415, 20481.897, 203.5715
2180, 24648, 20481.164, 203.5643
2181, -424903, 20480.430, 203.5570
2182, -708965, 20479.696, 203.5497
2183, -340892, 20478.963, 203.5424
2184, -861499, 20478.229, 203.5351
2185, 211752, 20477.496, 203.5278
2186, 503197, 20476.762, 203.5205
2187, 425195, 20476.028, 203.5132
2188, 329262, 20475.295, 203.5059
2189, 409171, 20474.561, 203.4986
2190, 40154, 20473.828, 203.4913
2191, -250965, 20473.094, 203.4841
2192, -582888, 20472.360, 203.4768
2193, -642706, 20471.627, 203.4695
2194, -278521, 20470.893, 203.4622
2195, -800221, 20470.160, 203.4549
2196, -1172424, 20469.426, 203.4476
2197, -1144131, 20468.692, 203.4403
2198, -639417, 20467.959, 203.4330
2199, -50337, 20467.225, 203.4257
2200, 385588, 20466.492, 203.4184
2201, 166735, 20465.758, 203.4111
2202, 133021, 20465.024, 203.4038
2203, 172271, 20464.291, 203.3966
2204, -359418, 20463.557, 203.3893
2205, -893878, 20462.824, 203.3820
2206, -493213, 20462.090, 203.3747
2207, -798970, 20461.356, 203.3674
2208, -773164, 20460.623, 203.3601
2209, -1000812, 20459.889, 203.3528
2210, -556333, 20459.156, 203.3455
2211, -200769, 20458.422, 203.3382
2212, -1044436, 20457.688, 203.3309
2213, -1089062, 20456.955, 203.3236
2214, -698990, 20456.221, 203.3164
2215, -295972, 20455.488, 203.3091
2216, -81074, 20454.754, 203.3018
2217, -351563, 20454.021, 203.2945
2218, -380191, 20453.287, 203.2872
2219, -155153, 20452.553, 203.2799
2220, -24347, 20451.820, 203.2726
2221, -309985, 20451.086, 203.2653
2222, -618420, 20450.353, 203.2580
2223, -375651, 20449.619, 203.2507
2224, 458419, 20448.885, 203.2434
2225, 415373, 20448.152, 203.2362
2226, -326321, 20447.418, 203.2289
2227, -277732, 20446.685, 203.2216
2228, 408543, 20445.951, 203.2143
2229, 590389, 20445.217, 203.2070
2230, -116511, 20444.484, 203.1997
2231, -848956, 20443.750, 203.1924
2232, -1966427, 20443.017, 203.1851
2233, -1449774, 20442.283, 203.1778
2234, -1020950, 20441.549, 203.1705
2235, -887114, 20440.816, 203.1632
2236, -364236, 20440.082, 203.1559
2237, -1049591, 20439.349, 203.1487
2238, -458860, 20438.615, 203.1414
2239, -229544, 20437.881, 203.1341
2240, -84043, 20437.148, 203.1268
2241, 84060, 20436.414, 203.1195
2242, 764938, 20435.681, 203.1122
2243, 119819, 20434.947, 203.1049
2244, -106440, 20434.213, 203.0976
2245, -654876, 20433.480, 203.0903
2246, 260169, 20432.746, 203.0830
2247, 375986, 20432.013, 203.0757
2248, -556128, 20431.279, 203.0685
2249, -507719, 20430.545, 203.0612
2250, -238314, 20429.812, 203.0539
2251, -47268, 20429.078, 203.0466
2252, 111304, 20428.345, 203.0393
2253, 125805, 20427.611, 203.0320
2254, 115610, 20426.877, 203.0247
2255, -25953, 20426.144, 203.0174
2256, -236832, 20425.410, 203.0101
2257, -734055, 20424.677, 203.0028
2258, 391996, 20423.943, 202.9955
2259, 853044, 20423.209, 202.9882
2260, 344923, 20422.476, 202.9810
2261, 239380, 20421.742, 202.9737
2262, -132997, 20421.009, 202.9664
2263, -176255, 20420.275, 202.9591
2264, -476240, 20419.542, 202.9518
2265, -389029, 20418.808, 202.9445
2266, -202147, 20418.074, 202.9372
2267, -426336, 20417.341, 202.9299
2268, -510911, 20416.607, 202.9226
2269, -525564, 20415.874, 202.9153
2270, -1744992, 20415.140, 202.9080
2271, -2021464, 20414.406, 202.9008
2272, -1366471, 20413.673, 202.8935
2273, -1033174, 20412.939, 202.8862
2274, -721192, 20412.206, 202.8789
2275, -287255, 20411.472, 202.8716
2276, -267657, 20410.738, 202.8643
2277, -1142986, 20410.005, 202.8570
2278, -613328, 20409.271, 202.8497
2279, -283762, 20408.538, 202.8424
2280, -437658, 20407.804, 202.8351
2281, -149128, 20407.070, 202.8278
2282, 238964, 20406.337, 202.8205
2283, -1226306, 20405.603, 202.8133
2284, -1064157, 20404.870, 202.8060
2285, -888976, 20404.136, 202.7987
2286, -1158407, 20403.402, 202.7914
2287, -1233912, 20402.669, 202.7841
2288, -1237025, 20401.935, 202.7768
2289, 196764, 20401.202, 202.7695
2290, 23989, 20400.468, 202.7622
2291, -746593, 20399.734, 202.7549
2292, -953334, 20399.001, 202.7476
2293, 70640, 20398.267, 202.7403
2294, 94398, 20397.534, 202.7331
2295, 568585, 20396.800, 202.7258
2296, 256846, 20396.066, 202.7185
2297, -106707, 20395.333, 202.7112
2298, -1118921, 20394.599, 202.7039
2299, -738952, 20393.866, 202.6966
2300, -542509, 20393.132, 202.6893
2301, 204756, 20392.398, 202.6820
2302, 305090, 20391.665, 202.6747
2303, -353711, 20390.931, 202.6674
2304, -639702, 20390.198, 202.6601
2305, -323934, 20389.464, 202.6528
2306, -389582, 20388.730, 202.6456
2307, -521001, 20387.997, 202.6383
2308, -1137663, 20387.263, 202.6310
2309, -911485, 20386.530, 202.6237
2310, -1226820, 20385.796, 202.6164
2311, -503869, 20385.063, 202.6091
2312, -218144, 20384.329, 202.6018
2313, 590971, 20383.595, 202.5945
2314, -507961, 20382.862, 202.5872
2315, -262615, 20382.128, 202.5799
2316, -94246, 20381.395, 202.5726
2317, 858092, 20380.661, 202.5654
2318, -166344, 20379.927, 202.5581
2319, -1073023, 20379.194, 202.5508
2320, -630904, 20378.460, 202.5435
2321, -666541, 20377.727, 202.5362
2322, -805145, 20376.993, 202.5289
2323, 466486, 20376.259, 202.5216
2324, 683624, 20375.526, 202.5143
2325, 200163, 20374.792, 202.5070
2326, 562705, 20374.059, 202.4997
2327, -304935, 20373.325, 202.4924
2328, -357681, 20372.591, 202.4851
2329, -695527, 20371.858, 202.4779
2330, -153382, 20371.124, 202.4706
2331, 86883, 20370.391, 202.4633
2332, 337553, 20369.657, 202.4560
2333, -176692, 20368.923, 202.4487
2334, -42884, 20368.190, 202.4414
2335, -83284, 20367.456, 202.4341
2336, 29776, 20366.723, 202.4268
2337, -255969, 20365.989, 202.4195
2338, -542634, 20365.255, 202.4122
2339, -571324, 20364.522, 202.4049
2340, -882777, 20363.788, 202.3977
2341, -592225, 20363.055, 202.3904
2342, -537411, 20362.321, 202.3831
2343, -543464, 20361.587, 202.3758
2344, -343798, 20360.854, 202.3685
2345, -411995, 20360.120, 202.3612
2346, -930089, 20359.387, 202.3539
2347, -658707, 20358.653, 202.3466
2348, 37458, 20357.919, 202.3393
2349, 612066, 20357.186, 202.3320
2350, 701273, 20356.452, 202.3247
2351, 870063, 20355.719, 202.3174
2352, 462314, 20354.985, 202.3102
2353, -345, 20354.252, 202.3029
2354, 592470, 20353.518, 202.2956
2355, 852943, 20352.784, 202.2883
2356, 913313, 20352.051, 202.2810
2357, 208623, 20351.317, 202.2737
2358, 595498, 20350.584, 202.2664
2359, -495713, 20349.850, 202.2591
2360, 60884, 20349.116, 202.2518
2361, 159783, 20348.383, 202.2445
2362, 79648, 20347.649, 202.2372
2363, -291238, 20346.916, 202.2300
2364, 323067, 20346.182, 202.2227
2365, 928244, 20345.448, 202.2154
2366, 839874, 20344.715, 202.2081
2367, -390959, 20343.981, 202.2008
2368, -155497, 20343.248, 202.1935
2369, -217096, 20342.514, 202.1862
2370, -302531, 20341.780, 202.1789
2371, 302233, 20341.047, 202.1716
2372, 244806, 20340.313, 202.1643
2373, -161168, 20339.580, 202.1570
2374, -193470, 20338.846, 202.1497
2375, 205437, 20338.112, 202.1425
2376, -16433, 20337.379, 202.1352
2377, -539535, 20336.645, 202.1279
2378, -476008, 20335.912, 202.1206
2379, -779261, 20335.178, 202.1133
2380, -983076, 20334.444, 202.1060
2381, -333289, 20333.711, 202.0987
2382, -83361, 20332.977, 202.0914
2383, -868853, 20332.244, 202.0841
2384, -673394, 20331.510, 202.0768
2385, -142651, 20330.776, 202.0695
2386, 8407, 20330.043, 202.0623
2387, 51321, 20329.309, 202.0550
2388, -557998, 20328.576, 202.0477
2389, -209507, 20327.842, 202.0404
2390, -72898, 20327.108, 202.0331
2391, -361640, 20326.375, 202.0258
2392, -649649, 20325.641, 202.0185
2393, -364121, 20324.908, 202.0112
2394, -344347, 20324.174, 202.0039
2395, -735551, 20323.440, 201.9966
2396, -677853, 20322.707, 201.9893
2397, -1088122, 20321.973, 201.9821
2398, -2019732, 20321.240, 201.9748
2399, -1068376, 20320.506, 201.9675
2400, -407048, 20319.773, 201.9602
2401, -104908, 20319.039, 201.9529
2402, -636744, 20318.305, 201.9456
2403, -1237096, 20317.572, 201.9383
2404, -577807, 20316.838, 201.9310
2405, -297592, 20316.105, 201.9237
2406, -550838, 20315.371, 201.9164
2407, -875824, 20314.637, 201.9091
2408, -1381345, 20313.904, 201.9018
2409, -1144592, 20313.170, 201.8946
2410, -719689, 20312.437, 201.8873
2411, -695216, 20311.703, 201.8800
2412, -806671, 20310.969, 201.8727
2413, 77947, 20310.236, 201.8654
2414, 53433, 20309.502, 201.8581
2415, -281766, 20308.769, 201.8508
2416, -243662, 20308.035, 201.8435
2417, -111029, 20307.301, 201.8362
2418, -242457, 20306.568, 201.8289
2419, -602149, 20305.834, 201.8216
2420, -785190, 20305.101, 201.8144
2421, -828762, 20304.367, 201.8071
2422, -679520, 20303.633, 201.7998
2423, -987678, 20302.900, 201.7925
2424, -1079498, 20302.166, 201.7852
2425, -756658, 20301.433, 201.7779
2426, -868017, 20300.699, 201.7706
2427, -973440, 20299.965, 201.7633
2428, -734667, 20299.232, 201.7560
2429, -893680, 20298.498, 201.7487
2430, -561363, 20297.765, 201.7414
2431, -522964, 20297.031, 201.7341
2432, -479774, 20296.297, 201.7269
2433, 295281, 20295.564, 201.7196
2434, -407180, 20294.830, 201.7123
2435, -1156998, 20294.097, 201.7050
2436, -1415845, 20293.363, 201.6977
2437, -315164, 20292.629, 201.6904
2438, -468629, 20291.896, 201.6831
2439, 192443, 20291.162, 201.6758
2440, 211965, 20290.429, 201.6685
2441, -494945, 20289.695, 201.6612
2442, -480558, 20288.961, 201.6539
2443, -430154, 20288.228, 201.6467
2444, 526274, 20287.494, 201.6394
2445, 98391, 20286.761, 201.6321
2446, -160530, 20286.027, 201.6248
2447, -573989, 20285.294, 201.6175
2448, -218096, 20284.560, 201.6102
2449, -118901, 20283.826, 201.6029
2450, -62642, 20283.093, 201.5956
2451, -28475, 20282.359, 201.5883
2452, -259384, 20281.626, 201.5810
2453, -691662, 20280.892, 201.5737
2454, -1775085, 20280.158, 201.5664
2455, -1258669, 20279.425, 201.5592
2456, -966872, 20278.691, 201.5519
2457, -711151, 20277.958, 201.5446
2458, -51344, 20277.224, 201.5373
2459, 239612, 20276.490, 201.5300
2460, 63470, 20275.757, 201.5227
2461, -354963, 20275.023, 201.5154
2462, -509906, 20274.290, 201.5081
2463, -386379, 20273.556, 201.5008
2464, -155431, 20272.822, 201.4935
2465, -749580, 20272.089, 201.4862
2466, -293378, 20271.355, 201.4790
2467, 130316, 20270.622, 201.4717
2468, -587618, 20269.888, 201.4644
2469, 283635, 20269.154, 201.4571
2470, 61614, 20268.421, 201.4498
2471, 182745, 20267.687, 201.4425
2472, 946549, 20266.954, 201.4352
2473, 301480, 20266.220, 201.4279
2474, 159404, 20265.486, 201.4206
2475, 67430, 20264.753, 201.4133
2476, 517565, 20264.019, 201.4060
2477, 388975, 20263.286, 201.3987
2478, 110541, 20262.552, 201.3915
2479, -32233, 20261.818, 201.3842
2480, 228611, 20261.085, 201.3769
2481, 682994, 20260.351, 201.3696
2482, -463847, 20259.618, 201.3623
2483, -614880, 20258.884, 201.3550
2484, 174372, 20258.150, 201.3477
2485, -132099, 20257.417, 201.3404
2486, -320091, 20256.683, 201.3331
2487, -106075, 20255.950, 201.3258
2488, 200193, 20255.216, 201.3185
2489, -216001, 20254.483, 201.3113
2490, -784525, 20253.749, 201.3040
2491, -473596, 20253.015, 201.2967
2492, 665818, 20252.282, 201.2894
2493, 316265, 20251.548, 201.2821
2494, -281547, 20250.815, 201.2748
2495, -250890, 20250.081, 201.2675
2496, -385479, 20249.347, 201.2602
2497, -50906, 20248.614, 201.2529
2498, -852625, 20247.880, 201.2456
2499, -486488, 20247.147, 201.2383
2500, -955367, 20246.413, 201.2310
2501, -863815, 20245.679, 201.2238
2502, -204208, 20244.946, 201.2165
2503, 74484, 20244.212, 201.2092
2504, 702666, 20243.479, 201.2019
2505, -269426, 20242.745, 201.1946
2506, -212613, 20242.011, 201.1873
2507, -252813, 20241.278, 201.1800
2508, 387949, 20240.544, 201.1727
2509, 531659, 20239.811, 201.1654
2510, 137327, 20239.077, 201.1581
2511, -4863, 20238.343, 201.1508
2512, 436199, 20237.610, 201.1436
2513, 489576, 20236.876, 201.1363
2514, -652991, 20236.143, 201.1290
2515, -1239292, 20235.409, 201.1217
2516, -795853, 20234.675, 201.1144
2517, -382786, 20233.942, 201.1071
2518, -599669, 20233.208, 201.0998
2519, -56632, 20232.475, 201.0925
2520, -502170, 20231.741, 201.0852
2521, -553934, 20231.007, 201.0779
2522, -58744, 20230.274, 201.0706
2523, 265327, 20229.540, 201.0633
2524, -469950, 20228.807, 201.0561
2525, -376070, 20228.073, 201.0488
2526, -684526, 20227.339, 201.0415
2527, -623698, 20226.606, 201.0342
2528, -49515, 20225.872, 201.0269
2529, 72785, 20225.139, 201.0196
2530, -329383, 20224.405, 201.0123
2531, -958942, 20223.671, 201.0050
2532, -1341893, 20222.938, 200.9977
2533, -781889, 20222.204, 200.9904
2534, -410459, 20221.471, 200.9831
2535, -266496, 20220.737, 200.9759
2536, -441019, 20220.004, 200.9686
2537, -567019, 20219.270, 200.9613
2538, -1557332, 20218.536, 200.9540
2539, -1993859, 20217.803, 200.9467
2540, -1032476, 20217.069, 200.9394
2541, -1049578, 20216.336, 200.9321
2542, -1211766, 20215.602, 200.9248
2543, -745316, 20214.868, 200.9175
2544, -435646, 20214.135, 200.9102
2545, -611133, 20213.401, 200.9029
2546, 219266, 20212.668, 200.8957
2547, 124049, 20211.934, 200.8884
2548, -975065, 20211.200, 200.8811
2549, -543576, 20210.467, 200.8738
2550, -138553, 20209.733, 200.8665
2551, 364712, 20209.000, 200.8592
2552, -565551, 20208.266, 200.8519
2553, -1387940, 20207.532, 200.8446
2554, -462694, 20206.799, 200.8373
2555, 77834, 20206.065, 200.8300
2556, -361322, 20205.332, 200.8227
2557, 37834, 20204.598, 200.8154
2558, -111299, 20203.864, 200.8082
2559, -547804, 20203.131, 200.8009
2560, -809026, 20202.397, 200.7936
2561, -29689, 20201.664, 200.7863
2562, 602128, 20200.930, 200.7790
2563, 43553, 20200.196, 200.7717
2564, -340261, 20199.463, 200.7644
2565, -1487122, 20198.729, 200.7571
2566, -714861, 20197.996, 200.7498
2567, -370933, 20197.262, 200.7425
2568, -543956, 20196.528, 200.7352
2569, -611636, 20195.795, 200.7280
2570, -749938, 20195.061, 200.7207
2571, -454959, 20194.328, 200.7134
2572, -1238556, 20193.594, 200.7061
2573, -1316580, 20192.860, 200.6988
2574, -1068279, 20192.127, 200.6915
2575, -996535, 20191.393, 200.6842
2576, -1034249, 20190.660, 200.6769
2577, -1276045, 20189.926, 200.6696
2578, -947783, 20189.192, 200.6623
2579, -478285, 20188.459, 200.6550
2580, -610631, 20187.725, 200.6477
2581, -988773, 20186.992, 200.6405
2582, -467427, 20186.258, 200.6332
2583, -245771, 20185.525, 200.6259
2584, 167098, 20184.791, 200.6186
2585, -226260, 20184.057, 200.6113
2586, -415399, 20183.324, 200.6040
2587, -290511, 20182.590, 200.5967
2588, -687502, 20181.857, 200.5894
2589, -1209277, 20181.123, 200.5821
2590, -867334, 20180.389, 200.5748
2591, -50905, 20179.656, 200.5675
2592, -487991, 20178.922, 200.5603
2593, -521088, 20178.189, 200.5530
2594, -970698, 20177.455, 200.5457
2595, -275128, 20176.721, 200.5384
2596, -384935, 20175.988, 200.5311
2597, -1132668, 20175.254, 200.5238
2598, -176750, 20174.521, 200.5165
2599, -99952, 20173.787, 200.5092
2600, 472748, 20173.053, 200.5019
2601, 627161, 20172.320, 200.4946
2602, -589738, 20171.586, 200.4873
2603, -781095, 20170.853, 200.4800
2604, -487247, 20170.119, 200.4728
2605, -432005, 20169.385, 200.4655
2606, -661681, 20168.652, 200.4582
2607, -681073, 20167.918, 200.4509
2608, -121541, 20167.185, 200.4436
2609, 595287, 20166.451, 200.4363
2610, -296339, 20165.717, 200.4290
2611, -400241, 20164.984, 200.4217
2612, 67166, 20164.250, 200.4144
2613, 50222, 20163.517, 200.4071
2614, -415054, 20162.783, 200.3998
2615, -51271, 20162.049, 200.3926
2616, 482403, 20161.316, 200.3853
2617, -172051, 20160.582, 200.3780
2618, -302641, 20159.849, 200.3707
2619, 184343, 20159.115, 200.3634
2620, -387941, 20158.381, 200.3561
2621, -268676, 20157.648, 200.3488
2622, -395558, 20156.914, 200.3415
2623, -38532, 20156.181, 200.3342
2624, 205141, 20155.447, 200.3269
2625, 197041, 20154.713, 200.3196
2626, -410838, 20153.980, 200.3123
2627, -871525, 20153.246, 200.3051
2628, -903446, 20152.513, 200.2978
2629, -208721, 20151.779, 200.2905
2630, 548285, 20151.046, 200.2832
2631, 526819, 20150.312, 200.2759
2632, 147712, 20149.578, 200.2686
2633, 557760, 20148.845, 200.2613
2634, -451410, 20148.111, 200.2540
2635, -423552, 20147.378, 200.2467
2636, -228897, 20146.644, 200.2394
2637, -161527, 20145.910, 200.2321
2638, -239967, 20145.177, 200.2249
2639, 496186, 20144.443, 200.2176
2640, 629337, 20143.710, 200.2103
2641, -342962, 20142.976, 200.2030
2642, -397621, 20142.242, 200.1957
2643, 4935, 20141.509, 200.1884
2644, 209151, 20140.775, 200.1811
2645, -245214, 20140.042, 200.1738
2646, -197578, 20139.308, 200.1665
2647, -458813, 20138.574, 200.1592
2648, -517088, 20137.841, 200.1519
2649, -189906, 20137.107, 200.1446
2650, 417828, 20136.374, 200.1374
2651, 464679, 20135.640, 200.1301
2652, -99302, 20134.906, 200.1228
2653, -1067435, 20134.173, 200.1155
2654, -1305666, 20133.439, 200.1082
2655, -724743, 20132.706, 200.1009
2656, 237817, 20131.972, 200.0936
2657, 785270, 20131.238, 200.0863
2658, 115261, 20130.505, 200.0790
2659, -1262364, 20129.771, 200.0717
2660, -726357, 20129.038, 200.0644
2661, -724296, 20128.304, 200.0572
2662, -980381, 20127.570, 200.0499
2663, -650877, 20126.837, 200.0426
2664, 280328, 20126.103, 200.0353
2665, 778694, 20125.370, 200.0280
2666, -93504, 20124.636, 200.0207
2667, -593380, 20123.902, 200.0134
2668, -670727, 20123.169, 200.0061
2669, -1035543, 20122.435, 199.9988
2670, -351961, 20121.702, 199.9915
2671, 447851, 20120.968, 199.9842
2672, -595733, 20120.235, 199.9769
2673, 45019, 20119.501, 199.9697
2674, -262610, 20118.767, 199.9624
2675, -13123, 20118.034, 199.9551
2676, -442569, 20117.300, 199.9478
2677, -953702, 20116.567, 199.9405
2678, -993849, 20115.833, 199.9332
2679, -865196, 20115.099, 199.9259
2680, -366828, 20114.366, 199.9186
2681, 122358, 20113.632, 199.9113
2682, 478710, 20112.899, 199.9040
2683, 291388, 20112.165, 199.8967
2684, -377217, 20111.431, 199.8895
2685, 32557, 20110.698, 199.8822
2686, 402275, 20109.964, 199.8749
2687, 105839, 20109.231, 199.8676
2688, 489625, 20108.497, 199.8603
2689, 338103, 20107.763, 199.8530
2690, -146040, 20107.030, 199.8457
2691, -576455, 20106.296, 199.8384
2692, -411807, 20105.563, 199.8311
2693, 237337, 20104.829, 199.8238
2694, 611726, 20104.095, 199.8165
2695, -137472, 20103.362, 199.8092
2696, -294067, 20102.628, 199.8020
2697, -346267, 20101.895, 199.7947
2698, -866768, 20101.161, 199.7874
2699, -862466, 20100.427, 199.7801
2700, -1006769, 20099.694, 199.7728
2701, -527176, 20098.960, 199.7655
2702, -213567, 20098.227, 199.7582
2703, -169925, 20097.493, 199.7509
2704, 105619, 20096.759, 199.7436
2705, -582133, 20096.026, 199.7363
2706, -1085485, 20095.292, 199.7290
2707, -423686, 20094.559, 199.7218
2708, -448699, 20093.825, 199.7145
2709, -423999, 20093.091, 199.7072
2710, 17218, 20092.358, 199.6999
2711, 114539, 20091.624, 199.6926
2712, -222200, 20090.891, 199.6853
2713, -4955, 20090.157, 199.6780
2714, -163963, 20089.423, 199.6707
2715, -524819, 20088.690, 199.6634
2716, -227280, 20087.956, 199.6561
2717, 440060, 20087.223, 199.6488
2718, 332853, 20086.489, 199.6416
2719, -217643, 20085.756, 199.6343
2720, 102865, 20085.022, 199.6270
2721, 346653, 20084.288, 199.6197
2722, 431836, 20083.555, 199.6124
2723, 97133, 20082.821, 199.6051
2724, -24658, 20082.088, 199.5978
2725, 334501, 20081.354, 199.5905
2726, -321897, 20080.620, 199.5832
2727, -588948, 20079.887, 199.5759
2728, -1065284, 20079.153, 199.5686
2729, -1194449, 20078.420, 199.5613
2730, -655578, 20077.686, 199.5541
2731, -803834, 20076.952, 199.5468
2732, -1198923, 20076.219, 199.5395
2733, -1201263, 20075.485, 199.5322
2734, -857243, 20074.752, 199.5249
2735, 461328, 20074.018, 199.5176
2736, 426020, 20073.284, 199.5103
2737, 231853, 20072.551, 199.5030
2738, 449750, 20071.817, 199.4957
2739, -105580, 20071.084, 199.4884
2740, -1067722, 20070.350, 199.4811
2741, -973502, 20069.616, 199.4739
2742, -669457, 20068.883, 199.4666
2743, -158260, 20068.149, 199.4593
2744, 213589, 20067.416, 199.4520
2745, 275209, 20066.682, 199.4447
2746, -331406, 20065.948, 199.4374
2747, -354875, 20065.215, 199.4301
2748, -184428, 20064.481, 199.4228
2749, 580828, 20063.748, 199.4155
2750, 637075, 20063.014, 199.4082
2751, 199239, 20062.280, 199.4009
2752, -45959, 20061.547, 199.3936
2753, -532311, 20060.813, 199.3864
2754, -829063, 20060.080, 199.3791
2755, -792050, 20059.346, 199.3718
2756, -659064, 20058.612, 199.3645
2757, -79052, 20057.879, 199.3572
2758, -418010, 20057.145, 199.3499
2759, -357386, 20056.412, 199.3426
2760, 728252, 20055.678, 199.3353
2761, 321068, 20054.944, 199.3280
2762, -355678, 20054.211, 199.3207
2763, -42823, 20053.477, 199.3134
2764, -146967, 20052.744, 199.3062
2765, -909702, 20052.010, 199.2989
2766, -845001, 20051.277, 199.2916
2767, -194009, 20050.543, 199.2843
2768, 191610, 20049.809, 199.2770
2769, -93560, 20049.076, 199.2697
2770, -362878, 20048.342, 199.2624
2771, -965470, 20047.609, 199.2551
2772, -1181370, 20046.875, 199.2478
2773, -1430116, 20046.141, 199.2405
2774, -1114795, 20045.408, 199.2332
2775, -776300, 20044.674, 199.2259
2776, -212298, 20043.941, 199.2187
2777, -55833, 20043.207, 199.2114
2778, 347842, 20042.473, 199.2041
2779, 511501, 20041.740, 199.1968
2780, 464282, 20041.006, 199.1895
2781, -521365, 20040.273, 199.1822
2782, -1700458, 20039.539, 199.1749
2783, -1934728, 20038.805, 199.1676
2784, -1502868, 20038.072, 199.1603
2785, -1268835, 20037.338, 199.1530
2786, -1088665, 20036.605, 199.1457
2787, -1022788, 20035.871, 199.1385
2788, -1262384, 20035.137, 199.1312
2789, -333631, 20034.404, 199.1239
2790, -311517, 20033.670, 199.1166
2791, 182951, 20032.937, 199.1093
2792, 85046, 20032.203, 199.1020
2793, 47884, 20031.469, 199.0947
2794, 246224, 20030.736, 199.0874
2795, -487469, 20030.002, 199.0801
2796, -389368, 20029.269, 199.0728
2797, -36845, 20028.535, 199.0655
2798, -1280824, 20027.801, 199.0582
2799, -1338174, 20027.068, 199.0510
2800, -1488426, 20026.334, 199.0437
2801, -482013, 20025.601, 199.0364
2802, -60674, 20024.867, 199.0291
2803, -1481119, 20024.133, 199.0218
2804, -821153, 20023.400, 199.0145
2805, -341680, 20022.666, 199.0072
2806, -1001913, 20021.933, 198.9999
2807, -256782, 20021.199, 198.9926
2808, -650435, 20020.466, 198.9853
2809, -939016, 20019.732, 198.9780
2810, -921865, 20018.998, 198.9708
2811, 165140, 20018.265, 198.9635
2812, 361821, 20017.531, 198.9562
2813, 112556, 20016.798, 198.9489
2814, 258426, 20016.064, 198.9416
2815, 532525, 20015.330, 198.9343
2816, 680675, 20014.597, 198.9270
2817, 857748, 20013.863, 198.9197
2818, 320904, 20013.130, 198.9124
2819, 168847, 20012.396, 198.9051
2820, -554064, 20011.662, 198.8978
2821, -1055826, 20010.929, 198.8905
2822, -15318, 20010.195, 198.8833
2823, 122229, 20009.462, 198.8760
2824, 202931, 20008.728, 198.8687
2825, 477618, 20007.994, 198.8614
2826, 102721, 20007.261, 198.8541
2827, -553231, 20006.527, 198.8468
2828, -715050, 20005.794, 198.8395
2829, -682016, 20005.060, 198.8322
2830, -696025, 20004.326, 198.8249
2831, -941366, 20003.593, 198.8176
2832, -875598, 20002.859, 198.8103
2833, -730545, 20002.126, 198.8031
2834, -1005737, 20001.392, 198.7958
2835, -871974, 20000.658, 198.7885
2836, -491706, 19999.925, 198.7812
2837, -391209, 19999.191, 198.7739
2838, -941585, 19998.458, 198.7666
2839, -655625, 19997.724, 198.7593
2840, -421552, 19996.990, 198.7520
2841, -255301, 19996.257, 198.7447
2842, -403171, 19995.523, 198.7374
2843, -390935, 19994.790, 198.7301
2844, 260807, 19994.056, 198.7228
2845, 794526, 19993.322, 198.7156
2846, 128947, 19992.589, 198.7083
2847, -210422, 19991.855, 198.7010
2848, -310599, 19991.122, 198.6937
2849, 276683, 19990.388, 198.6864
2850, -174277, 19989.654, 198.6791
2851, -37666, 19988.921, 198.6718
2852, -980353, 19988.187, 198.6645
2853, 69759, 19987.454, 198.6572
2854, 267553, 19986.720, 198.6499
2855, 296229, 19985.987, 198.6426
2856, -90916, 19985.253, 198.6354
2857, 293647, 19984.519, 198.6281
2858, 65721, 19983.786, 198.6208
2859, -19060, 19983.052, 198.6135
2860, 362773, 19982.319, 198.6062
2861, 576224, 19981.585, 198.5989
2862, 125552, 19980.851, 198.5916
2863, -262022, 19980.118, 198.5843
2864, -493295, 19979.384, 198.5770
2865, -1400799, 19978.651, 198.5697
2866, -997392, 19977.917, 198.5624
2867, -622324, 19977.183, 198.5552
2868, -798557, 19976.450, 198.5479
2869, -1069686, 19975.716, 198.5406
2870, -375102, 19974.983, 198.5333
2871, -989933, 19974.249, 198.5260
2872, -747151, 19973.515, 198.5187
2873, -244851, 19972.782, 198.5114
2874, -361754, 19972.048, 198.5041
2875, -783721, 19971.315, 198.4968
2876, -225327, 19970.581, 198.4895
2877, -287358, 19969.847, 198.4822
2878, -11382, 19969.114, 198.4749
2879, -376516, 19968.380, 198.4677
2880, -35836, 19967.647, 198.4604
2881, -1252805, 19966.913, 198.4531
2882, -1452102, 19966.179, 198.4458
2883, -23457, 19965.446, 198.4385
2884, 115118, 19964.712, 198.4312
2885, 35170, 19963.979, 198.4239
2886, 133842, 19963.245, 198.4166
2887, -133911, 19962.511, 198.4093
2888, -643647, 19961.778, 198.4020
2889, 266154, 19961.044, 198.3947
2890, -27207, 19960.311, 198.3875
2891, -264355, 19959.577, 198.3802
2892, -376422, 19958.843, 198.3729
2893, 224827, 19958.110, 198.3656
2894, -227264, 19957.376, 198.3583
2895, -850796, 19956.643, 198.3510
2896, -256261, 19955.909, 198.3437
2897, -194250, 19955.175, 198.3364
2898, -231410, 19954.442, 198.3291
2899, -442525, 19953.708, 198.3218
2900, -616629, 19952.975, 198.3145
2901, -830870, 19952.241, 198.3072
2902, -361769, 19951.508, 198.3000
2903, 827677, 19950.774, 198.2927
2904, 1088212, 19950.040, 198.2854
2905, 350766, 19949.307, 198.2781
2906, 80572, 19948.573, 198.2708
2907, 654773, 19947.840, 198.2635
2908, 469406, 19947.106, 198.2562
2909, -487457, 19946.372, 198.2489
2910, -923287, 19945.639, 198.2416
2911, -426088, 19944.905, 198.2343
2912, 222821, 19944.172, 198.2270
2913, 48729, 19943.438, 198.2198
2914, 462387, 19942.704, 198.2125
2915, 579295, 19941.971, 198.2052
2916, 269878, 19941.237, 198.1979
2917, -921854, 19940.504, 198.1906
2918, -1178182, 19939.770, 198.1833
2919, -1021504, 19939.036, 198.1760
2920, -1325852, 19938.303, 198.1687
2921, -437379, 19937.569, 198.1614
2922, 89469, 19936.836, 198.1541
2923, -179158, 19936.102, 198.1468
2924, -244166, 19935.368, 198.1395
2925, -71717, 19934.635, 198.1323
2926, 222572, 19933.901, 198.1250
2927, 29332, 19933.168, 198.1177
2928, 195306, 19932.434, 198.1104
2929, 261669, 19931.700, 198.1031
2930, -184436, 19930.967, 198.0958
2931, -66717, 19930.233, 198.0885
2932, -431290, 19929.500, 198.0812
2933, 242832, 19928.766, 198.0739
2934, 316016, 19928.032, 198.0666
2935, 442746, 19927.299, 198.0593
2936, -49205, 19926.565, 198.0521
2937, 763892, 19925.832, 198.0448
2938, 259339, 19925.098, 198.0375
2939, -303711, 19924.364, 198.0302
2940, -301329, 19923.631, 198.0229
2941, -215607, 19922.897, 198.0156
2942, -630959, 19922.164, 198.0083
2943, -117356, 19921.430, 198.0010
2944, -816625, 19920.696, 197.9937
2945, -795234, 19919.963, 197.9864
2946, -1266961, 19919.229, 197.9791
2947, -1163296, 19918.496, 197.9718
2948, -51581, 19917.762, 197.9646
2949, 276245, 19917.029, 197.9573
2950, -451015, 19916.295, 197.9500
2951, -359106, 19915.561, 197.9427
2952, -565806, 19914.828, 197.9354
2953, -756353, 19914.094, 197.9281
2954, -173477, 19913.361, 197.9208
2955, -89578, 19912.627, 197.9135
2956, 671222, 19911.893, 197.9062
2957, 312806, 19911.160, 197.8989
2958, 976150, 19910.426, 197.8916
2959, 1019771, 19909.693, 197.8844
2960, 397996, 19908.959, 197.8771
2961, 44119, 19908.225, 197.8698
2962, -329691, 19907.492, 197.8625
2963, -51829, 19906.758, 197.8552
2964, -59137, 19906.025, 197.8479
2965, -479229, 19905.291, 197.8406
2966, -354583, 19904.557, 197.8333
2967, -1342432, 19903.824, 197.8260
2968, -1549680, 19903.090, 197.8187
2969, -935440, 19902.357, 197.8114
2970, -61320, 19901.623, 197.8041
2971, 78010, 19900.889, 197.7969
2972, 402732, 19900.156, 197.7896
2973, 197903, 19899.422, 197.7823
2974, -205589, 19898.689, 197.7750
2975, -208661, 19897.955, 197.7677
2976, -671013, 19897.221, 197.7604
2977, -777853, 19896.488, 197.7531
2978, -517178, 19895.754, 197.7458
2979, 108971, 19895.021, 197.7385
2980, 475118, 19894.287, 197.7312
2981, -131532, 19893.553, 197.7239
2982, 703824, 19892.820, 197.7167
2983, 836473, 19892.086, 197.7094
2984, 217058, 19891.353, 197.7021
2985, 113676, 19890.619, 197.6948
2986, -294691, 19889.885, 197.6875
2987, -214893, 19889.152, 197.6802
2988, -582860, 19888.418, 197.6729
2989, -1041812, 19887.685, 197.6656
2990, -717385, 19886.951, 197.6583
2991, -691348, 19886.218, 197.6510
2992, -662599, 19885.484, 197.6437
2993, 40424, 19884.750, 197.6364
2994, -94636, 19884.017, 197.6292
2995, -57776, 19883.283, 197.6219
2996, -579476, 19882.550, 197.6146
2997, -346004, 19881.816, 197.6073
2998, -600307, 19881.082, 197.6000
2999, -656897, 19880.349, 197.5927
3000, -1023463, 19879.615, 197.5854
3001, -1061070, 19878.882, 197.5781
3002, -468862, 19878.148, 197.5708
3003, -261069, 19877.414, 197.5635
3004, -400649, 19876.681, 197.5562
3005, -561147, 19875.947, 197.5490
3006, 451046, 19875.214, 197.5417
3007, 306283, 19874.480, 197.5344
3008, 533291, 19873.746, 197.5271
3009, 206531, 19873.013, 197.5198
3010, 273072, 19872.279, 197.5125
3011, 267260, 19871.546, 197.5052
3012, -23058, 19870.812, 197.4979
3013, 77480, 19870.078, 197.4906
3014, -210418, 19869.345, 197.4833
3015, -228737, 19868.611, 197.4760
3016, -99990, 19867.878, 197.4687
3017, 77954, 19867.144, 197.4615
3018, 158672, 19866.410, 197.4542
3019, -85340, 19865.677, 197.4469
3020, 245922, 19864.943, 197.4396
3021, 57656, 19864.210, 197.4323
3022, 557475, 19863.476, 197.4250
3023, 595022, 19862.742, 197.4177
3024, -186757, 19862.009, 197.4104
3025, -430334, 19861.275, 197.4031
3026, -418985, 19860.542, 197.3958
3027, -498237, 19859.808, 197.3885
3028, 649959, 19859.074, 197.3813
3029, 559752, 19858.341, 197.3740
3030, -382834, 19857.607, 197.3667
3031, -193248, 19856.874, 197.3594
3032, -422466, 19856.140, 197.3521
3033, -784786, 19855.406, 197.3448
3034, -1189912, 19854.673, 197.3375
3035, -494240, 19853.939, 197.3302
3036, -297012, 19853.206, 197.3229
3037, -770315, 19852.472, 197.3156
3038, -1319369, 19851.739, 197.3083
3039, -1297744, 19851.005, 197.3011
3040, -1180878, 19850.271, 197.2938
3041, -708004, 19849.538, 197.2865
3042, -1147843, 19848.804, 197.2792
3043, -1924721, 19848.071, 197.2719
3044, -947194, 19847.337, 197.2646
3045, -41674, 19846.603, 197.2573
3046, 131571, 19845.870, 197.2500
3047, -279173, 19845.136, 197.2427
3048, -808416, 19844.403, 197.2354
3049, -1248299, 19843.669, 197.2281
3050, -250807, 19842.935, 197.2208
3051, 405582, 19842.202, 197.2136
3052, 225768, 19841.468, 197.2063
3053, 649778, 19840.735, 197.1990
3054, 1092282, 19840.001, 197.1917
3055, 51364, 19839.267, 197.1844
3056, 107192, 19838.534, 197.1771
3057, -134564, 19837.800, 197.1698
3058, 24083, 19837.067, 197.1625
3059, 528134, 19836.333, 197.1552
3060, 483697, 19835.599, 197.1479
3061, 585825, 19834.866, 197.1406
3062, 303811, 19834.132, 197.1334
3063, 175741, 19833.399, 197.1261
3064, 781538, 19832.665, 197.1188
3065, 1415597, 19831.931, 197.1115
3066, 1387892, 19831.198, 197.1042
3067, 734430, 19830.464, 197.0969
3068, -505, 19829.731, 197.0896
3069, -508838, 19828.997, 197.0823
3070, -358996, 19828.263, 197.0750
3071, -44164, 19827.530, 197.0677
3072, -25856, 19826.796, 197.0604
3073, -481312, 19826.063, 197.0531
3074, -569123, 19825.329, 197.0459
3075, -584020, 19824.595, 197.0386
3076, -295131, 19823.862, 197.0313
3077, -807717, 19823.128, 197.0240
3078, -841236, 19822.395, 197.0167
3079, -1474768, 19821.661, 197.0094
3080, -1506168, 19820.927, 197.0021
3081, 205807, 19820.194, 196.9948
3082, 547901, 19819.460, 196.9875
3083, 341942, 19818.727, 196.9802
3084, 183320, 19817.993, 196.9729
3085, -624506, 19817.260, 196.9657
3086, -674840, 19816.526, 196.9584
3087, -1439966, 19815.792, 196.9511
3088, -328791, 19815.059, 196.9438
3089, -46614, 19814.325, 196.9365
3090, -198541, 19813.592, 196.9292
3091, 168759, 19812.858, 196.9219
3092, 372239, 19812.124, 196.9146
3093, -332727, 19811.391, 196.9073
3094, -455898, 19810.657, 196.9000
3095, 120962, 19809.924, 196.8927
3096, -224107, 19809.190, 196.8854
3097, -666457, 19808.456, 196.8782
3098, 188277, 19807.723, 196.8709
3099, -158606, 19806.989, 196.8636
3100, -443845, 19806.256, 196.8563
3101, 226407, 19805.522, 196.8490
3102, 169913, 19804.788, 196.8417
3103, -93415, 19804.055, 196.8344
3104, -215588, 19803.321, 196.8271
3105, -317552, 19802.588, 196.8198
3106, -296947, 19801.854, 196.8125
3107, -568291, 19801.120, 196.8052
3108, -40006, 19800.387, 196.7980
3109, -305433, 19799.653, 196.7907
3110, -1111567, 19798.920, 196.7834
3111, -815485, 19798.186, 196.7761
3112, -442443, 19797.452, 196.7688
3113, 7222, 19796.719, 196.7615
3114, 792100, 19795.985, 196.7542
3115, 999944, 19795.252, 196.7469
3116, 1146992, 19794.518, 196.7396
3117, -19645, 19793.784, 196.7323
3118, -314920, 19793.051, 196.7250
3119, 41316, 19792.317, 196.7177
3120, 518900, 19791.584, 196.7105
3121, 836067, 19790.850, 196.7032
3122, 402650, 19790.116, 196.6959
3123, 255102, 19789.383, 196.6886
3124, -476741, 19788.649, 196.6813
3125, -72881, 19787.916, 196.6740
3126, 378215, 19787.182, 196.6667
3127, 386633, 19786.449, 196.6594
3128, -200011, 19785.715, 196.6521
3129, -381805, 19784.981, 196.6448
3130, -544265, 19784.248, 196.6375
3131, -777919, 19783.514, 196.6303
3132, -323648, 19782.781, 196.6230
3133, -61418, 19782.047, 196.6157
3134, -264353, 19781.313, 196.6084
3135, -147372, 19780.580, 196.6011
3136, -578308, 19779.846, 196.5938
3137, -109800, 19779.113, 196.5865
3138, -475778, 19778.379, 196.5792
3139, -853584, 19777.645, 196.5719
3140, -781407, 19776.912, 196.5646
3141, -938689, 19776.178, 196.5573
3142, 273228, 19775.445, 196.5500
3143, 55243, 19774.711, 196.5428
3144, -126945, 19773.977, 196.5355
3145, -593332, 19773.244, 196.5282
3146, -801717, 19772.510, 196.5209
3147, -742521, 19771.777, 196.5136
3148, 526506, 19771.043, 196.5063
3149, -167127, 19770.309, 196.4990
3150, -248394, 19769.576, 196.4917
3151, 549600, 19768.842, 196.4844
3152, 597157, 19768.109, 196.4771
3153, -994886, 19767.375, 196.4698
3154, -645762, 19766.641, 196.4626
3155, -1213292, 19765.908, 196.4553
3156, -1005650, 19765.174, 196.4480
3157, -1040089, 19764.441, 196.4407
3158, -1594585, 19763.707, 196.4334
3159, -553783, 19762.973, 196.4261
3160, 11828, 19762.240, 196.4188
3161, 102061, 19761.506, 196.4115
3162, -272082, 19760.773, 196.4042
3163, -155123, 19760.039, 196.3969
3164, 318955, 19759.305, 196.3896
3165, 50324, 19758.572, 196.3823
3166, 450925, 19757.838, 196.3751
3167, -937493, 19757.105, 196.3678
3168, -1431411, 19756.371, 196.3605
3169, -337793, 19755.637, 196.3532
3170, -372872, 19754.904, 196.3459
3171, -297317, 19754.170, 196.3386
3172, 599545, 19753.437, 196.3313
3173, 25052, 19752.703, 196.3240
3174, -411948, 19751.970, 196.3167
3175, -724249, 19751.236, 196.3094
3176, -367307, 19750.502, 196.3021
3177, -88544, 19749.769, 196.2949
3178, -204792, 19749.035, 196.2876
3179, 537585, 19748.302, 196.2803
3180, 68642, 19747.568, 196.2730
3181, -390044, 19746.834, 196.2657
3182, -540972, 19746.101, 196.2584
3183, -110785, 19745.367, 196.2511
3184, 132567, 19744.634, 196.2438
3185, 373844, 19743.900, 196.2365
3186, 37543, 19743.166, 196.2292
3187, -669415, 19742.433, 196.2219
3188, -660857, 19741.699, 196.2147
3189, -860415, 19740.966, 196.2074
3190, -870620, 19740.232, 196.2001
3191, 72010, 19739.498, 196.1928
3192, -575933, 19738.765, 196.1855
3193, -367912, 19738.031, 196.1782
3194, -449588, 19737.298, 196.1709
3195, 30151, 19736.564, 196.1636
3196, 332591, 19735.830, 196.1563
3197, 334777, 19735.097, 196.1490
3198, 200606, 19734.363, 196.1417
3199, -375743, 19733.630, 196.1344
3200, 207655, 19732.896, 196.1272
3201, 415941, 19732.162, 196.1199
3202, -249394, 19731.429, 196.1126
3203, -753041, 19730.695, 196.1053
3204, -442542, 19729.962, 196.0980
3205, -584067, 19729.228, 196.0907
3206, -561672, 19728.494, 196.0834
3207, -407408, 19727.761, 196.0761
3208, -127637, 19727.027, 196.0688
3209, -544117, 19726.294, 196.0615
3210, 173624, 19725.560, 196.0542
3211, 826173, 19724.826, 196.0470
3212, 36311, 19724.093, 196.0397
3213, -415798, 19723.359, 196.0324
3214, -6249, 19722.626, 196.0251
3215, 806064, 19721.892, 196.0178
3216, 658093, 19721.158, 196.0105
3217, 258428, 19720.425, 196.0032
3218, -516073, 19719.691, 195.9959
3219, -23355, 19718.958, 195.9886
3220, -298410, 19718.224, 195.9813
3221, -184789, 19717.491, 195.9740
3222, -695716, 19716.757, 195.9667
3223, -344294, 19716.023, 195.9595
3224, -18168, 19715.290, 195.9522
3225, -761857, 19714.556, 195.9449
3226, -837799, 19713.823, 195.9376
3227, -457246, 19713.089, 195.9303
3228, -930846, 19712.355, 195.9230
3229, -499723, 19711.622, 195.9157
3230, 47758, 19710.888, 195.9084
3231, -465290, 19710.155, 195.9011
3232, -57191, 19709.421, 195.8938
3233, 298221, 19708.687, 195.8865
3234, -125139, 19707.954, 195.8793
3235, -439505, 19707.220, 195.8720
3236, -468418, 19706.487, 195.8647
3237, 143262, 19705.753, 195.8574
3238, 950029, 19705.019, 195.8501
3239, 696645, 19704.286, 195.8428
3240, -313843, 19703.552, 195.8355
3241, -80081, 19702.819, 195.8282
3242, -545068, 19702.085, 195.8209
3243, -145221, 19701.351, 195.8136
3244, 70824, 19700.618, 195.8063
3245, 312306, 19699.884, 195.7990
3246, 92991, 19699.151, 195.7918
3247, -107775, 19698.417, 195.7845
3248, 47774, 19697.683, 195.7772
3249, 184711, 19696.950, 195.7699
3250, -77534, 19696.216, 195.7626
3251, -903100, 19695.483, 195.7553
3252, -253173, 19694.749, 195.7480
3253, -364839, 19694.015, 195.7407
3254, -725499, 19693.282, 195.7334
3255, -262560, 19692.548, 195.7261
3256, -921349, 19691.815, 195.7188
3257, -622939, 19691.081, 195.7116
3258, -1218623, 19690.347, 195.7043
3259, -720971, 19689.614, 195.6970
3260, -311506, 19688.880, 195.6897
3261, -238405, 19688.147, 195.6824
3262, 57972, 19687.413, 195.6751
3263, 99225, 19686.679, 195.6678
3264, 167758, 19685.946, 195.6605
3265, -550436, 19685.212, 195.6532
3266, -159916, 19684.479, 195.6459
3267, -221736, 19683.745, 195.6386
3268, -14243, 19683.012, 195.6313
3269, -118902, 19682.278, 195.6241
3270, -395939, 19681.544, 195.6168
3271, -532004, 19680.811, 195.6095
3272, -226925, 19680.077, 195.6022
3273, -436267, 19679.344, 195.5949
3274, 280658, 19678.610, 195.5876
3275, 958, 19677.876, 195.5803
3276, -99592, 19677.143, 195.5730
3277, -1072056, 19676.409, 195.5657
3278, -893252, 19675.676, 195.5584
3279, -262322, 19674.942, 195.5511
3280, -402714, 19674.208, 195.5439
3281, -27259, 19673.475, 195.5366
3282, 71474, 19672.741, 195.5293
3283, 168857, 19672.008, 195.5220
3284, 71874, 19671.274, 195.5147
3285, -643321, 19670.540, 195.5074
3286, -38886, 19669.807, 195.5001
3287, 637690, 19669.073, 195.4928
3288, 360023, 19668.340, 195.4855
3289, -313547, 19667.606, 195.4782
3290, -856808, 19666.872, 195.4709
3291, -1378168, 19666.139, 195.4636
3292, -1748136, 19665.405, 195.4564
3293, -1836045, 19664.672, 195.4491
3294, -1081419, 19663.938, 195.4418
3295, -72328, 19663.204, 195.4345
3296, -574345, 19662.471, 195.4272
3297, 70739, 19661.737, 195.4199
3298, 62223, 19661.004, 195.4126
3299, 19320, 19660.270, 195.4053
3300, -54020, 19659.536, 195.3980
3301, -403691, 19658.803, 195.3907
3302, -32724, 19658.069, 195.3834
3303, -262478, 19657.336, 195.3762
3304, -1133140, 19656.602, 195.3689
3305, -1628073, 19655.868, 195.3616
3306, -525795, 19655.135, 195.3543
3307, -263970, 19654.401, 195.3470
3308, -200600, 19653.668, 195.3397
3309, -497669, 19652.934, 195.3324
3310, -408173, 19652.201, 195.3251
3311, -767661, 19651.467, 195.3178
3312, -1033592, 19650.733, 195.3105
3313, -871316, 19650.000, 195.3032
3314, -520893, 19649.266, 195.2959
3315, -228665, 19648.533, 195.2887
3316, 366967, 19647.799, 195.2814
3317, 312803, 19647.065, 195.2741
3318, 242353, 19646.332, 195.2668
3319, -78690, 19645.598, 195.2595
3320, 16110, 19644.865, 195.2522
3321, -21921, 19644.131, 195.2449
3322, -1005892, 19643.397, 195.2376
3323, -433007, 19642.664, 195.2303
3324, 66588, 19641.930, 195.2230
3325, -115803, 19641.197, 195.2157
3326, -556316, 19640.463, 195.2085
3327, -712633, 19639.729, 195.2012
3328, -183962, 19638.996, 195.1939
3329, -27135, 19638.262, 195.1866
3330, -234093, 19637.529, 195.1793
3331, -142300, 19636.795, 195.1720
3332, 133143, 19636.061, 195.1647
3333, 233267, 19635.328, 195.1574
3334, 56670, 19634.594, 195.1501
3335, 188685, 19633.861, 195.1428
3336, 81870, 19633.127, 195.1355
3337, 50527, 19632.393, 195.1282
3338, 36980, 19631.660, 195.1210
3339, -337268, 19630.926, 195.1137
3340, 475158, 19630.193, 195.1064
3341, -763205, 19629.459, 195.0991
3342, -934297, 19628.725, 195.0918
3343, -286871, 19627.992, 195.0845
3344, 101400, 19627.258, 195.0772
3345, -238553, 19626.525, 195.0699
3346, -669751, 19625.791, 195.0626
3347, -931067, 19625.057, 195.0553
3348, -555234, 19624.324, 195.0480
3349, -439703, 19623.590, 195.0408
3350, -104811, 19622.857, 195.0335
3351, -623273, 19622.123, 195.0262
3352, -194584, 19621.389, 195.0189
3353, 26548, 19620.656, 195.0116
3354, -358757, 19619.922, 195.0043
3355, 82153, 19619.189, 194.9970
3356, -271599, 19618.455, 194.9897
3357, -1178909, 19617.722, 194.9824
3358, -1198596, 19616.988, 194.9751
3359, -501145, 19616.254, 194.9678
3360, -174707, 19615.521, 194.9606
3361, -18266, 19614.787, 194.9533
3362, 81308, 19614.054, 194.9460
3363, 202313, 19613.320, 194.9387
3364, -1139957, 19612.586, 194.9314
3365, -525726, 19611.853, 194.9241
3366, -1060416, 19611.119, 194.9168
3367, -1535920, 19610.386, 194.9095
3368, -1289749, 19609.652, 194.9022
3369, -411446, 19608.918, 194.8949
3370, 281205, 19608.185, 194.8876
3371, -809198, 19607.451, 194.8803
3372, -932543, 19606.718, 194.8731
3373, -350468, 19605.984, 194.8658
3374, 56752, 19605.250, 194.8585
3375, 117434, 19604.517, 194.8512
3376, 589713, 19603.783, 194.8439
3377, 264295, 19603.050, 194.8366
3378, -164125, 19602.316, 194.8293
3379, -556422, 19601.582, 194.8220
3380, -911321, 19600.849, 194.8147
3381, -1412232, 19600.115, 194.8074
3382, -790862, 19599.382, 194.8001
3383, -1340525, 19598.648, 194.7929
3384, -434735, 19597.914, 194.7856
3385, 176933, 19597.181, 194.7783
3386, 764977, 19596.447, 194.7710
3387, 128244, 19595.714, 194.7637
3388, -724824, 19594.980, 194.7564
3389, -1001525, 19594.246, 194.7491
3390, -1409848, 19593.513, 194.7418
3391, -1527035, 19592.779, 194.7345
3392, -846352, 19592.046, 194.7272
3393, -678911, 19591.312, 194.7199
3394, -439462, 19590.578, 194.7126
3395, -727474, 19589.845, 194.7054
3396, -795314, 19589.111, 194.6981
3397, -1087365, 19588.378, 194.6908
3398, -456253, 19587.644, 194.6835
3399, -943732, 19586.910, 194.6762
3400, -699004, 19586.177, 194.6689
3401, -353289, 19585.443, 194.6616
3402, -648156, 19584.710, 194.6543
3403, -1287760, 19583.976, 194.6470
3404, -435942, 19583.243, 194.6397
3405, -670462, 19582.509, 194.6324
3406, -959850, 19581.775, 194.6252
3407, -426455, 19581.042, 194.6179
3408, -959177, 19580.308, 194.6106
3409, -725087, 19579.575, 194.6033
3410, -508704, 19578.841, 194.5960
3411, 175623, 19578.107, 194.5887
3412, -246234, 19577.374, 194.5814
3413, -680560, 19576.640, 194.5741
3414, -742433, 19575.907, 194.5668
3415, -430942, 19575.173, 194.5595
3416, -700342, 19574.439, 194.5522
3417, -947117, 19573.706, 194.5449
3418, 165316, 19572.972, 194.5377
3419, -412858, 19572.239, 194.5304
3420, -887347, 19571.505, 194.5231
3421, -205274, 19570.771, 194.5158
3422, -153129, 19570.038, 194.5085
3423, -304179, 19569.304, 194.5012
3424, 281673, 19568.571, 194.4939
3425, 495473, 19567.837, 194.4866
3426, -412694, 19567.103, 194.4793
3427, -1200092, 19566.370, 194.4720
3428, -1029282, 19565.636, 194.4647
3429, -809227, 19564.903, 194.4575
3430, -9383, 19564.169, 194.4502
3431, -100161, 19563.435, 194.4429
3432, -401271, 19562.702, 194.4356
3433, -338045, 19561.968, 194.4283
3434, -194755, 19561.235, 194.4210
3435, -52276, 19560.501, 194.4137
3436, -531722, 19559.767, 194.4064
3437, -808512, 19559.034, 194.3991
3438, -282746, 19558.300, 194.3918
3439, 270749, 19557.567, 194.3845
3440, 428826, 19556.833, 194.3772
3441, -307957, 19556.099, 194.3700
3442, -290011, 19555.366, 194.3627
3443, -284809, 19554.632, 194.3554
3444, -782953, 19553.899, 194.3481
3445, 430406, 19553.165, 194.3408
3446, 261036, 19552.432, 194.3335
3447, 410524, 19551.698, 194.3262
3448, 133520, 19550.964, 194.3189
3449, -172783, 19550.231, 194.3116
3450, -890815, 19549.497, 194.3043
3451, -995377, 19548.764, 194.2970
3452, -909051, 19548.030, 194.2898
3453, -908809, 19547.296, 194.2825
3454, -524940, 19546.563, 194.2752
3455, -510301, 19545.829, 194.2679
3456, -339644, 19545.096, 194.2606
3457, -128476, 19544.362, 194.2533
3458, -405252, 19543.628, 194.2460
3459, -35702, 19542.895, 194.2387
3460, -358101, 19542.161, 194.2314
3461, -902710, 19541.428, 194.2241
3462, -1027192, 19540.694, 194.2168
3463, -553928, 19539.960, 194.2095
3464, -274804, 19539.227, 194.2023
3465, 209104, 19538.493, 194.1950
3466, -865431, 19537.760, 194.1877
3467, -737198, 19537.026, 194.1804
3468, -272652, 19536.292, 194.1731
3469, 54036, 19535.559, 194.1658
3470, 179888, 19534.825, 194.1585
3471, -191679, 19534.092, 194.1512
3472, -326176, 19533.358, 194.1439
3473, -66606, 19532.624, 194.1366
3474, 403160, 19531.891, 194.1293
3475, -48057, 19531.157, 194.1221
3476, -458751, 19530.424, 194.1148
3477, -262025, 19529.690, 194.1075
3478, 267562, 19528.956, 194.1002
3479, -131464, 19528.223, 194.0929
3480, 17357, 19527.489, 194.0856
3481, 237072, 19526.756, 194.0783
3482, -421226, 19526.022, 194.0710
3483, -823901, 19525.288, 194.0637
3484, -682266, 19524.555, 194.0564
3485, -428840, 19523.821, 194.0491
3486, -362007, 19523.088, 194.0418
3487, -372239, 19522.354, 194.0346
3488, -603659, 19521.620, 194.0273
3489, 137744, 19520.887, 194.0200
3490, -22192, 19520.153, 194.0127
3491, 72103, 19519.420, 194.0054
3492, -789762, 19518.686, 193.9981
3493, -1534061, 19517.953, 193.9908
3494, -983117, 19517.219, 193.9835
3495, -416000, 19516.485, 193.9762
3496, -798377, 19515.752, 193.9689
3497, -1684514, 19515.018, 193.9616
3498, -1735315, 19514.285, 193.9544
3499, -1712530, 19513.551, 193.9471
3500, -1252380, 19512.817, 193.9398
3501, -351243, 19512.084, 193.9325
3502, 223729, 19511.350, 193.9252
3503, -234412, 19510.617, 193.9179
3504, -368122, 19509.883, 193.9106
3505, -519988, 19509.149, 193.9033
3506, -672367, 19508.416, 193.8960
3507, -1487709, 19507.682, 193.8887
3508, -855798, 19506.949, 193.8814
3509, -1549543, 19506.215, 193.8742
3510, -1708348, 19505.481, 193.8669
3511, -806782, 19504.748, 193.8596
3512, -1207803, 19504.014, 193.8523
3513, -855525, 19503.281, 193.8450
3514, -689292, 19502.547, 193.8377
3515, -95602, 19501.813, 193.8304
3516, -457262, 19501.080, 193.8231
3517, -560684, 19500.346, 193.8158
3518, 293635, 19499.613, 193.8085
3519, -245766, 19498.879, 193.8012
3520, 173128, 19498.145, 193.7939
3521, -411390, 19497.412, 193.7867
3522, -205855, 19496.678, 193.7794
3523, 319891, 19495.945, 193.7721
3524, -572379, 19495.211, 193.7648
3525, -1663051, 19494.477, 193.7575
3526, -904922, 19493.744, 193.7502
3527, -1136600, 19493.010, 193.7429
3528, -842390, 19492.277, 193.7356
3529, -671055, 19491.543, 193.7283
3530, -815020, 19490.809, 193.7210
3531, -517670, 19490.076, 193.7137
3532, -39951, 19489.342, 193.7065
3533, -478818, 19488.609, 193.6992
3534, -526039, 19487.875, 193.6919
3535, -898533, 19487.141, 193.6846
3536, -1335367, 19486.408, 193.6773
3537, -1368754, 19485.674, 193.6700
3538, -913248, 19484.941, 193.6627
3539, -501682, 19484.207, 193.6554
3540, 3540, 19483.474, 193.6481
3541, -59677, 19482.740, 193.6408
3542, -199253, 19482.006, 193.6335
3543, -437228, 19481.273, 193.6262
3544, -441615, 19480.539, 193.6190
3545, -304157, 19479.806, 193.6117
3546, -232800, 19479.072, 193.6044
3547, -1092943, 19478.338, 193.5971
3548, -1097682, 19477.605, 193.5898
3549, -447287, 19476.871, 193.5825
3550, -282641, 19476.138, 193.5752
3551, -678461, 19475.404, 193.5679
3552, -196280, 19474.670, 193.5606
3553, 263230, 19473.937, 193.5533
3554, 100772, 19473.203, 193.5460
3555, 244742, 19472.470, 193.5388
3556, -1046567, 19471.736, 193.5315
3557, -650826, 19471.002, 193.5242
3558, -154981, 19470.269, 193.5169
3559, -131220, 19469.535, 193.5096
3560, 925517, 19468.802, 193.5023
3561, 528234, 19468.068, 193.4950
3562, -476756, 19467.334, 193.4877
3563, -1102690, 19466.601, 193.4804
3564, -608261, 19465.867, 193.4731
3565, 535548, 19465.134, 193.4658
3566, 467028, 19464.400, 193.4585
3567, 23644, 19463.666, 193.4513
3568, 270263, 19462.933, 193.4440
3569, 326461, 19462.199, 193.4367
3570, -127552, 19461.466, 193.4294
3571, -663348, 19460.732, 193.4221
3572, -1397467, 19459.998, 193.4148
3573, -979947, 19459.265, 193.4075
3574, -1057598, 19458.531, 193.4002
3575, -1059705, 19457.798, 193.3929
3576, -612957, 19457.064, 193.3856
3577, -482895, 19456.330, 193.3783
3578, 309115, 19455.597, 193.3711
3579, -313414, 19454.863, 193.3638
3580, -426330, 19454.130, 193.3565
3581, 300162, 19453.396, 193.3492
3582, 38418, 19452.662, 193.3419
3583, -40499, 19451.929, 193.3346
3584, -1055812, 19451.195, 193.3273
3585, -1096118, 19450.462, 193.3200
3586, -1102650, 19449.728, 193.3127
3587, -167625, 19448.995, 193.3054
3588, 201533, 19448.261, 193.2981
3589, 228341, 19447.527, 193.2908
3590, -10400, 19446.794, 193.2836
3591, -4060, 19446.060, 193.2763
3592, -73837, 19445.327, 193.2690
3593, -574340, 19444.593, 193.2617
3594, -405137, 19443.859, 193.2544
3595, 234850, 19443.126, 193.2471
3596, -322955, 19442.392, 193.2398
3597, -369460, 19441.659, 193.2325
3598, 177140, 19440.925, 193.2252
3599, -754692, 19440.191, 193.2179
3600, -928950, 19439.458, 193.2106
3601, -73601, 19438.724, 193.2034
3602, 704746, 19437.991, 193.1961
3603, 739079, 19437.257, 193.1888
3604, 297451, 19436.523, 193.1815
3605, -456142, 19435.790, 193.1742
3606, -869707, 19435.056, 193.1669
3607, -407654, 19434.323, 193.1596
3608, 110421, 19433.589, 193.1523
3609, -62321, 19432.855, 193.1450
3610, -519389, 19432.122, 193.1377
3611, -791947, 19431.388, 193.1304
3612, 216183, 19430.655, 193.1231
3613, 419068, 19429.921, 193.1159
3614, 685053, 19429.187, 193.1086
3615, 449458, 19428.454, 193.1013
3616, 30931, 19427.720, 193.0940
3617, -43881, 19426.987, 193.0867
3618, 684837, 19426.253, 193.0794
3619, 512062, 19425.519, 193.0721
3620, 172124, 19424.786, 193.0648
3621, 168682, 19424.052, 193.0575
3622, -575677, 19423.319, 193.0502
3623, -487039, 19422.585, 193.0429
3624, -1202755, 19421.851, 193.0357
3625, -659262, 19421.118, 193.0284
3626, -256640, 19420.384, 193.0211
3627, -601616, 19419.651, 193.0138
3628, -480016, 19418.917, 193.0065
3629, -27278, 19418.184, 192.9992
3630, 241413, 19417.450, 192.9919
3631, -496805, 19416.716, 192.9846
3632, -775787, 19415.983, 192.9773
3633, -889711, 19415.249, 192.9700
3634, -272535, 19414.516, 192.9627
3635, -702855, 19413.782, 192.9554
3636, -451792, 19413.048, 192.9482
3637, -77215, 19412.315, 192.9409
3638, -99109, 19411.581, 192.9336
3639, 404928, 19410.848, 192.9263
3640, 451704, 19410.114, 192.9190
3641, 179695, 19409.380, 192.9117
3642, 569, 19408.647, 192.9044
3643, -418760, 19407.913, 192.8971
3644, 108517, 19407.180, 192.8898
3645, 254720, 19406.446, 192.8825
3646, -180393, 19405.712, 192.8752
3647, -365217, 19404.979, 192.8680
3648, -718696, 19404.245, 192.8607
3649, -577129, 19403.512, 192.8534
3650, -307214, 19402.778, 192.8461
3651, -271628, 19402.044, 192.8388
3652, -618611, 19401.311, 192.8315
3653, 57550, 19400.577, 192.8242
3654, 405306, 19399.844, 192.8169
3655, -210085, 19399.110, 192.8096
3656, 37618, 19398.376, 192.8023
3657, 554297, 19397.643, 192.7950
3658, 427349, 19396.909, 192.7877
3659, 104397, 19396.176, 192.7805
3660, -123758, 19395.442, 192.7732
3661, -10533, 19394.708, 192.7659
3662, 21907, 19393.975, 192.7586
3663, -190236, 19393.241, 192.7513
3664, 111581, 19392.508, 192.7440
3665, 694224, 19391.774, 192.7367
3666, 564188, 19391.040, 192.7294
3667, 145093, 19390.307, 192.7221
3668, -85589, 19389.573, 192.7148
3669, -671511, 19388.840, 192.7075
3670, -1150058, 19388.106, 192.7003
3671, -767797, 19387.372, 192.6930
3672, -334024, 19386.639, 192.6857
3673, -1079920, 19385.905, 192.6784
3674, -1533020, 19385.172, 192.6711
3675, -1246990, 19384.438, 192.6638
3676, -1683706, 19383.705, 192.6565
3677, -1328084, 19382.971, 192.6492
3678, -689593, 19382.237, 192.6419
3679, -699990, 19381.504, 192.6346
3680, -292342, 19380.770, 192.6273
3681, 593511, 19380.037, 192.6201
3682, 71298, 19379.303, 192.6128
3683, -580241, 19378.569, 192.6055
3684, -795770, 19377.836, 192.5982
3685, -195410, 19377.102, 192.5909
3686, 51919, 19376.369, 192.5836
3687, 826796, 19375.635, 192.5763
3688, 5714, 19374.901, 192.5690
3689, -963185, 19374.168, 192.5617
3690, -375941, 19373.434, 192.5544
3691, 88508, 19372.701, 192.5471
3692, 559061, 19371.967, 192.5398
3693, -92239, 19371.233, 192.5326
3694, -538027, 19370.500, 192.5253
3695, -872359, 19369.766, 192.5180
3696, -382911, 19369.033, 192.5107
3697, -647740, 19368.299, 192.5034
3698, -907865, 19367.565, 192.4961
3699, -175424, 19366.832, 192.4888
3700, -29636, 19366.098, 192.4815
3701, -496084, 19365.365, 192.4742
3702, -577057, 19364.631, 192.4669
3703, -429609, 19363.897, 192.4596
3704, -556721, 19363.164, 192.4524
3705, -809363, 19362.430, 192.4451
3706, -746689, 19361.697, 192.4378
3707, -1295493, 19360.963, 192.4305
3708, -1591822, 19360.229, 192.4232
3709, -939630, 19359.496, 192.4159
3710, 379733, 19358.762, 192.4086
3711, 79085, 19358.029, 192.4013
3712, -231067, 19357.295, 192.3940
3713, -13463, 19356.561, 192.3867
3714, 431204, 19355.828, 192.3794
3715, -279264, 19355.094, 192.3721
3716, 275148, 19354.361, 192.3649
3717, -375979, 19353.627, 192.3576
3718, -1168261, 19352.893, 192.3503
3719, -179049, 19352.160, 192.3430
3720, -1628, 19351.426, 192.3357
3721, 605968, 19350.693, 192.3284
3722, 411284, 19349.959, 192.3211
3723, 6191, 19349.226, 192.3138
3724, -20483, 19348.492, 192.3065
3725, -15810, 19347.758, 192.2992
3726, 96438, 19347.025, 192.2919
3727, -518515, 19346.291, 192.2847
3728, 398540, 19345.558, 192.2774
3729, -538426, 19344.824, 192.2701
3730, -469894, 19344.090, 192.2628
3731, -726147, 19343.357, 192.2555
3732, -237103, 19342.623, 192.2482
3733, 837379, 19341.890, 192.2409
3734, 776161, 19341.156, 192.2336
3735, 77648, 19340.422, 192.2263
3736, -225304, 19339.689, 192.2190
3737, -372981, 19338.955, 192.2117
3738, -754574, 19338.222, 192.2044
3739, -563845, 19337.488, 192.1972
3740, -826326, 19336.754, 192.1899
3741, -565348, 19336.021, 192.1826
3742, -280619, 19335.287, 192.1753
3743, -115236, 19334.554, 192.1680
3744, -1019253, 19333.820, 192.1607
3745, -918119, 19333.086, 192.1534
3746, -1585927, 19332.353, 192.1461
3747, -1238034, 19331.619, 192.1388
3748, -545404, 19330.886, 192.1315
3749, -873312, 19330.152, 192.1242
3750, -644927, 19329.418, 192.1170
3751, -57358, 19328.685, 192.1097
3752, -476570, 19327.951, 192.1024
3753, -1203598, 19327.218, 192.0951
3754, 25442, 19326.484, 192.0878
3755, -136039, 19325.750, 192.0805
3756, -443190, 19325.017, 192.0732
3757, -1348010, 19324.283, 192.0659
3758, -774563, 19323.550, 192.0586
3759, -779252, 19322.816, 192.0513
3760, -1115168, 19322.082, 192.0440
3761, -445188, 19321.349, 192.0367
3762, -1158637, 19320.615, 192.0295
3763, -588984, 19319.882, 192.0222
3764, -714362, 19319.148, 192.0149
3765, -1014305, 19318.415, 192.0076
3766, -529452, 19317.681, 192.0003
3767, -361995, 19316.947, 191.9930
3768, 30801, 19316.214, 191.9857
3769, -498915, 19315.480, 191.9784
3770, -1075156, 19314.747, 191.9711
3771, -1164646, 19314.013, 191.9638
3772, -809742, 19313.279, 191.9565
3773, -671117, 19312.546, 191.9493
3774, 287153, 19311.812, 191.9420
3775, 653977, 19311.079, 191.9347
3776, 131296, 19310.345, 191.9274
3777, 199027, 19309.611, 191.9201
3778, 411910, 19308.878, 191.9128
3779, 681656, 19308.144, 191.9055
3780, -14187, 19307.411, 191.8982
3781, -530338, 19306.677, 191.8909
3782, -1007265, 19305.943, 191.8836
3783, -779074, 19305.210, 191.8763
3784, 164204, 19304.476, 191.8690
3785, 60755, 19303.743, 191.8618
3786, -739323, 19303.009, 191.8545
3787, -1212394, 19302.275, 191.8472
3788, -343635, 19301.542, 191.8399
3789, -705034, 19300.808, 191.8326
3790, -1661795, 19300.075, 191.8253
3791, -910651, 19299.341, 191.8180
3792, -500383, 19298.607, 191.8107
3793, -270543, 19297.874, 191.8034
3794, 24379, 19297.140, 191.7961
3795, 167980, 19296.407, 191.7888
3796, 479117, 19295.673, 191.7816
3797, -512184, 19294.939, 191.7743
3798, -331857, 19294.206, 191.7670
3799, -811981, 19293.472, 191.7597
3800, -351425, 19292.739, 191.7524
3801, -545591, 19292.005, 191.7451
3802, -647754, 19291.271, 191.7378
3803, -178807, 19290.538, 191.7305
3804, 132132, 19289.804, 191.7232
3805, 270159, 19289.071, 191.7159
3806, 281391, 19288.337, 191.7086
3807, 360142, 19287.603, 191.7013
3808, -116677, 19286.870, 191.6941
3809, -994831, 19286.136, 191.6868
3810, -1030398, 19285.403, 191.6795
3811, -322743, 19284.669, 191.6722
3812, -448738, 19283.936, 191.6649
3813, -353242, 19283.202, 191.6576
3814, 143497, 19282.468, 191.6503
3815, 179509, 19281.735, 191.6430
3816, -20255, 19281.001, 191.6357
3817, -1398066, 19280.268, 191.6284
3818, -1193635, 19279.534, 191.6211
3819, -403433, 19278.800, 191.6139
3820, 478164, 19278.067, 191.6066
3821, 2652, 19277.333, 191.5993
3822, -150829, 19276.600, 191.5920
3823, -330930, 19275.866, 191.5847
3824, 381771, 19275.132, 191.5774
3825, 892438, 19274.399, 191.5701
3826, 663344, 19273.665, 191.5628
3827, -154336, 19272.932, 191.5555
3828, -360862, 19272.198, 191.5482
3829, -270201, 19271.464, 191.5409
3830, -288748, 19270.731, 191.5336
3831, -530290, 19269.997, 191.5264
3832, -460538, 19269.264, 191.5191
3833, -1417547, 19268.530, 191.5118
3834, -981090, 19267.796, 191.5045
3835, -144464, 19267.063, 191.4972
3836, 20496, 19266.329, 191.4899
3837, -341148, 19265.596, 191.4826
3838, -34806, 19264.862, 191.4753
3839, 594420, 19264.128, 191.4680
3840, 1649, 19263.395, 191.4607
3841, -464162, 19262.661, 191.4534
3842, -372023, 19261.928, 191.4462
3843, -593756, 19261.194, 191.4389
3844, -808087, 19260.460, 191.4316
3845, -786103, 19259.727, 191.4243
3846, -215517, 19258.993, 191.4170
3847, 1062213, 19258.260, 191.4097
3848, 616146, 19257.526, 191.4024
3849, -504921, 19256.792, 191.3951
3850, -918548, 19256.059, 191.3878
3851, -428193, 19255.325, 191.3805
3852, -424438, 19254.592, 191.3732
3853, -1603533, 19253.858, 191.3660
3854, -1190936, 19253.124, 191.3587
3855, -595314, 19252.391, 191.3514
3856, -161514, 19251.657, 191.3441
3857, 23122, 19250.924, 191.3368
3858, -583116, 19250.190, 191.3295
3859, -1059492, 19249.457, 191.3222
3860, -693168, 19248.723, 191.3149
3861, -901463, 19247.989, 191.3076
3862, -703310, 19247.256, 191.3003
3863, 175770, 19246.522, 191.2930
3864, 207888, 19245.789, 191.2857
3865, -780125, 19245.055, 191.2785
3866, -1136650, 19244.321, 191.2712
3867, -783993, 19243.588, 191.2639
3868, -89523, 19242.854, 191.2566
3869, -428721, 19242.121, 191.2493
3870, -133882, 19241.387, 191.2420
3871, -415063, 19240.653, 191.2347
3872, 69071, 19239.920, 191.2274
3873, 87111, 19239.186, 191.2201
3874, -516109, 19238.453, 191.2128
3875, -434340, 19237.719, 191.2055
3876, -417811, 19236.985, 191.1983
3877, -858039, 19236.252, 191.1910
3878, -582255, 19235.518, 191.1837
3879, -526015, 19234.785, 191.1764
3880, -40173, 19234.051, 191.1691
3881, -17355, 19233.317, 191.1618
3882, -205699, 19232.584, 191.1545
3883, -222023, 19231.850, 191.1472
3884, 643523, 19231.117, 191.1399
3885, 470975, 19230.383, 191.1326
3886, 242257, 19229.649, 191.1253
3887, 427196, 19228.916, 191.1180
3888, 330123, 19228.182, 191.1108
3889, 382399, 19227.449, 191.1035
3890, 39762, 19226.715, 191.0962
3891, -441426, 19225.981, 191.0889
3892, -699010, 19225.248, 191.0816
3893, -331867, 19224.514, 191.0743
3894, -284333, 19223.781, 191.0670
3895, -732653, 19223.047, 191.0597
3896, -473144, 19222.313, 191.0524
3897, 287275, 19221.580, 191.0451
3898, 262815, 19220.846, 191.0378
3899, -8435, 19220.113, 191.0306
3900, -86418, 19219.379, 191.0233
3901, -1084762, 19218.645, 191.0160
3902, -843801, 19217.912, 191.0087
3903, 120268, 19217.178, 191.0014
3904, -422756, 19216.445, 190.9941
3905, -722865, 19215.711, 190.9868
3906, -976755, 19214.978, 190.9795
3907, -923488, 19214.244, 190.9722
3908, -1121500, 19213.510, 190.9649
3909, -581518, 19212.777, 190.9576
3910, -373406, 19212.043, 190.9503
3911, -648418, 19211.310, 190.9431
3912, -1036148, 19210.576, 190.9358
3913, -853079, 19209.842, 190.9285
3914, -555379, 19209.109, 190.9212
3915, 39088, 19208.375, 190.9139
3916, -36718, 19207.642, 190.9066
3917, -141996, 19206.908, 190.8993
3918, -693470, 19206.174, 190.8920
3919, -1346069, 19205.441, 190.8847
3920, -288045, 19204.707, 190.8774
3921, 16223, 19203.974, 190.8701
3922, 62806, 19203.240, 190.8629
3923, 19812, 19202.506, 190.8556
3924, -406774, 19201.773, 190.8483
3925, -894150, 19201.039, 190.8410
3926, -1205231, 19200.306, 190.8337
3927, -529648, 19199.572, 190.8264
3928, -404637, 19198.838, 190.8191
3929, -622614, 19198.105, 190.8118
3930, -617799, 19197.371, 190.8045
3931, -393194, 19196.638, 190.7972
3932, -763943, 19195.904, 190.7899
3933, -239785, 19195.170, 190.7826
3934, -461029, 19194.437, 190.7754
3935, -210424, 19193.703, 190.7681
3936, 128873, 19192.970, 190.7608
3937, 334306, 19192.236, 190.7535
3938, -104816, 19191.502, 190.7462
3939, 173389, 19190.769, 190.7389
3940, 611574, 19190.035, 190.7316
3941, 472745, 19189.302, 190.7243
3942, -4981, 19188.568, 190.7170
3943, -23767, 19187.834, 190.7097
3944, -617454, 19187.101, 190.7024
3945, -165314, 19186.367, 190.6952
3946, -415979, 19185.634, 190.6879
3947, -1074114, 19184.900, 190.6806
3948, -997029, 19184.167, 190.6733
3949, -869246, 19183.433, 190.6660
3950, -781777, 19182.699, 190.6587
3951, -350411, 19181.966, 190.6514
3952, -978039, 19181.232, 190.6441
3953, -907770, 19180.499, 190.6368
3954, -633155, 19179.765, 190.6295
3955, -78249, 19179.031, 190.6222
3956, -564680, 19178.298, 190.6149
3957, -566048, 19177.564, 190.6077
3958, -643235, 19176.831, 190.6004
3959, -778353, 19176.097, 190.5931
3960, -1307718, 19175.363, 190.5858
3961, -787224, 19174.630, 190.5785
3962, -980599, 19173.896, 190.5712
3963, -576533, 19173.163, 190.5639
3964, 212443, 19172.429, 190.5566
3965, -77110, 19171.695, 190.5493
3966, 21560, 19170.962, 190.5420
3967, -421752, 19170.228, 190.5347
3968, -440975, 19169.495, 190.5275
3969, 80131, 19168.761, 190.5202
3970, 272649, 19168.027, 190.5129
3971, 50921, 19167.294, 190.5056
3972, -507936, 19166.560, 190.4983
3973, -7980, 19165.827, 190.4910
3974, 250620, 19165.093, 190.4837
3975, 9681, 19164.359, 190.4764
3976, -1191567, 19163.626, 190.4691
3977, -1083314, 19162.892, 190.4618
3978, -444531, 19162.159, 190.4545
3979, -607704, 19161.425, 190.4472
3980, -958921, 19160.691, 190.4400
3981, -568344, 19159.958, 190.4327
3982, -650176, 19159.224, 190.4254
3983, -125361, 19158.491, 190.4181
3984, 230875, 19157.757, 190.4108
3985, -200229, 19157.023, 190.4035
3986, -230076, 19156.290, 190.3962
3987, -192293, 19155.556, 190.3889
3988, -697331, 19154.823, 190.3816
3989, -168713, 19154.089, 190.3743
3990, -229518, 19153.355, 190.3670
3991, -87108, 19152.622, 190.3598
3992, -550604, 19151.888, 190.3525
3993, -821012, 19151.155, 190.3452
3994, -538382, 19150.421, 190.3379
3995, 141183, 19149.688, 190.3306
3996, 10200, 19148.954, 190.3233
3997, -428936, 19148.220, 190.3160
3998, -953247, 19147.487, 190.3087
3999, -1211142, 19146.753, 190.3014
4000, -1734761, 19146.020, 190.2941
4001, -951541, 19145.286, 190.2868
4002, -314760, 19144.552, 190.2796
4003, -393912, 19143.819, 190.2723
4004, -926168, 19143.085, 190.2650
4005, -296312, 19142.352, 190.2577
4006, 161819, 19141.618, 190.2504
4007, 268123, 19140.884, 190.2431
4008, -49882, 19140.151, 190.2358
4009, -439910, 19139.417, 190.2285
4010, -806091, 19138.684, 190.2212
4011, -918958, 19137.950, 190.2139
4012, -256533, 19137.216, 190.2066
4013, -246431, 19136.483, 190.1993
4014, -685163, 19135.749, 190.1921
4015, -1457448, 19135.016, 190.1848
4016, -1757184, 19134.282, 190.1775
4017, -1509241, 19133.548, 190.1702
4018, -859831, 19132.815, 190.1629
4019, -508214, 19132.081, 190.1556
4020, -504743, 19131.348, 190.1483
4021, 544, 19130.614, 190.1410
4022, 102320, 19129.880, 190.1337
4023, 253530, 19129.147, 190.1264
4024, 169, 19128.413, 190.1191
4025, 156248, 19127.680, 190.1119
4026, 513848, 19126.946, 190.1046
4027, 1242469, 19126.212, 190.0973
4028, 104813, 19125.479, 190.0900
4029, -618981, 19124.745, 190.0827
4030, -474435, 19124.012, 190.0754
4031, -24798, 19123.278, 190.0681
4032, -341559, 19122.544, 190.0608
4033, -241508, 19121.811, 190.0535
4034, 94549, 19121.077, 190.0462
4035, 266275, 19120.344, 190.0389
4036, -524390, 19119.610, 190.0316
4037, -351174, 19118.876, 190.0244
4038, 479495, 19118.143, 190.0171
4039, 387012, 19117.409, 190.0098
4040, -275626, 19116.676, 190.0025
4041, 789786, 19115.942, 189.9952
4042, 272099, 19115.209, 189.9879
4043, -480747, 19114.475, 189.9806
4044, -1150909, 19113.741, 189.9733
4045, -957004, 19113.008, 189.9660
4046, -351977, 19112.274, 189.9587
4047, -64580, 19111.541, 189.9514
4048, -288327, 19110.807, 189.9442
4049, -536849, 19110.073, 189.9369
4050, -1112430, 19109.340, 189.9296
4051, -741180, 19108.606, 189.9223
4052, -112188, 19107.873, 189.9150
4053, -138792, 19107.139, 189.9077
4054, -197046, 19106.405, 189.9004
4055, -1004510, 19105.672, 189.8931
4056, -1143081, 19104.938, 189.8858
4057, -477995, 19104.205, 189.8785
4058, -73144, 19103.471, 189.8712
4059, -399017, 19102.737, 189.8639
4060, -501318, 19102.004, 189.8567
4061, 248468, 19101.270, 189.8494
4062, 146323, 19100.537, 189.8421
4063, -76809, 19099.803, 189.8348
4064, -553705, 19099.069, 189.8275
4065, 13623, 19098.336, 189.8202
4066, -257703, 19097.602, 189.8129
4067, -171102, 19096.869, 189.8056
4068, 184493, 19096.135, 189.7983
4069, 16806, 19095.401, 189.7910
4070, 23201, 19094.668, 189.7837
4071, -442327, 19093.934, 189.7765
4072, -806994, 19093.201, 189.7692
4073, -876153, 19092.467, 189.7619
4074, -840163, 19091.733, 189.7546
4075, -327051, 19091.000, 189.7473
4076, -114397, 19090.266, 189.7400
4077, -259811, 19089.533, 189.7327
4078, 655827, 19088.799, 189.7254
4079, 312360, 19088.065, 189.7181
4080, 353373, 19087.332, 189.7108
4081, 329618, 19086.598, 189.7035
4082, -293014, 19085.865, 189.6962
4083, 21240, 19085.131, 189.6890
4084, 906799, 19084.398, 189.6817
4085, 332939, 19083.664, 189.6744
4086, 183699, 19082.930, 189.6671
4087, 754440, 19082.197, 189.6598
4088, 305039, 19081.463, 189.6525
4089, 647770, 19080.730, 189.6452
4090, -279497, 19079.996, 189.6379
4091, -219265, 19079.262, 189.6306
4092, -321859, 19078.529, 189.6233
4093, -177416, 19077.795, 189.6160
4094, -1152958, 19077.062, 189.6088
4095, -1236746, 19076.328, 189.6015
4096, -1268936, 19075.594, 189.5942
4097, -887570, 19074.861, 189.5869
4098, -625491, 19074.127, 189.5796
4099, -179761, 19073.394, 189.5723
4100, -258580, 19072.660, 189.5650
4101, -670913, 19071.926, 189.5577
4102, 203619, 19071.193, 189.5504
4103, 79625, 19070.459, 189.5431
4104, -186121, 19069.726, 189.5358
4105, -301663, 19068.992, 189.5285
4106, -609929, 19068.258, 189.5213
4107, -347687, 19067.525, 189.5140
4108, -481827, 19066.791, 189.5067
4109, 52152, 19066.058, 189.4994
4110, 445058, 19065.324, 189.4921
4111, -189639, 19064.590, 189.4848
4112, -835923, 19063.857, 189.4775
4113, -891295, 19063.123, 189.4702
4114, -1487884, 19062.390, 189.4629
4115, -1214503, 19061.656, 189.4556
4116, -183065, 19060.922, 189.4483
4117, 166470, 19060.189, 189.4411
4118, -508603, 19059.455, 189.4338
4119, -1108576, 19058.722, 189.4265
4120, -945148, 19057.988, 189.4192
4121, -421205, 19057.254, 189.4119
4122, -178615, 19056.521, 189.4046
4123, -667183, 19055.787, 189.3973
4124, -759145, 19055.054, 189.3900
4125, -93323, 19054.320, 189.3827
4126, 341434, 19053.586, 189.3754
4127, 301196, 19052.853, 189.3681
4128, 186811, 19052.119, 189.3608
4129, 63492, 19051.386, 189.3536
4130, -105085, 19050.652, 189.3463
4131, -597076, 19049.919, 189.3390
4132, -317491, 19049.185, 189.3317
4133, -257954, 19048.451, 189.3244
4134, -144379, 19047.718, 189.3171
4135, 247710, 19046.984, 189.3098
4136, 755717, 19046.251, 189.3025
4137, -93998, 19045.517, 189.2952
4138, -834229, 19044.783, 189.2879
4139, -585061, 19044.050, 189.2806
4140, -209848, 19043.316, 189.2734
4141, -185345, 19042.583, 189.2661
4142, -1189552, 19041.849, 189.2588
4143, -824736, 19041.115, 189.2515
4144, -280683, 19040.382, 189.2442
4145, -229507, 19039.648, 189.2369
4146, -356897, 19038.915, 189.2296
4147, -670739, 19038.181, 189.2223
4148, -22597, 19037.447, 189.2150
4149, 309134, 19036.714, 189.2077
4150, 585036, 19035.980, 189.2004
4151, -180726, 19035.247, 189.1931
4152, -456097, 19034.513, 189.1859
4153, -322380, 19033.779, 189.1786
4154, -690073, 19033.046, 189.1713
4155, -459182, 19032.312, 189.1640
4156, -366995, 19031.579, 189.1567
4157, -440932, 19030.845, 189.1494
4158, -413231, 19030.111, 189.1421
4159, -645477, 19029.378, 189.1348
4160, -1529316, 19028.644, 189.1275
4161, -1784210, 19027.911, 189.1202
4162, -1330181, 19027.177, 189.1129
4163, -819268, 19026.443, 189.1057
4164, -521297, 19025.710, 189.0984
4165, -1631504, 19024.976, 189.0911
4166, -1183339, 19024.243, 189.0838
4167, -1143365, 19023.509, 189.0765
4168, -1382670, 19022.775, 189.0692
4169, -1802688, 19022.042, 189.0619
4170, -723131, 19021.308, 189.0546
4171, -1456643, 19020.575, 189.0473
4172, -1247178, 19019.841, 189.0400
4173, -1177783, 19019.107, 189.0327
4174, -328122, 19018.374, 189.0255
4175, 336421, 19017.640, 189.0182
4176, -247763, 19016.907, 189.0109
4177, 178429, 19016.173, 189.0036
4178, 455940, 19015.440, 188.9963
4179, 478764, 19014.706, 188.9890
4180, -258985, 19013.972, 188.9817
4181, 295217, 19013.239, 188.9744
4182, 36375, 19012.505, 188.9671
4183, -232874, 19011.772, 188.9598
4184, 294714, 19011.038, 188.9525
4185, 134534, 19010.304, 188.9452
4186, -373974, 19009.571, 188.9380
4187, -1006947, 19008.837, 188.9307
4188, -800229, 19008.104, 188.9234
4189, -1008628, 19007.370, 188.9161
4190, -1878802, 19006.636, 188.9088
4191, -1455510, 19005.903, 188.9015
4192, -901803, 19005.169, 188.8942
4193, -1043686, 19004.436, 188.8869
4194, -279166, 19003.702, 188.8796
4195, -483571, 19002.968, 188.8723
4196, -185279, 19002.235, 188.8650
4197, -353736, 19001.501, 188.8578
4198, -580065, 19000.768, 188.8505
4199, -324983, 19000.034, 188.8432
4200, -409128, 18999.300, 188.8359
4201, -932897, 18998.567, 188.8286
4202, -413036, 18997.833, 188.8213
4203, -375609, 18997.100, 188.8140
4204, -173872, 18996.366, 188.8067
4205, -772205, 18995.632, 188.7994
4206, -775874, 18994.899, 188.7921
4207, -509540, 18994.165, 188.7848
4208, -367429, 18993.432, 188.7775
4209, -1126794, 18992.698, 188.7703
4210, -522219, 18991.964, 188.7630
4211, -674312, 18991.231, 188.7557
4212, -824696, 18990.497, 188.7484
4213, -206386, 18989.764, 188.7411
4214, -32050, 18989.030, 188.7338
4215, -571231, 18988.296, 188.7265
4216, -805055, 18987.563, 188.7192
4217, -904568, 18986.829, 188.7119
4218, -650615, 18986.096, 188.7046
4219, -474840, 18985.362, 188.6973
4220, -720413, 18984.629, 188.6901
4221, -923541, 18983.895, 188.6828
4222, -434977, 18983.161, 188.6755
4223, -481566, 18982.428, 188.6682
4224, -735971, 18981.694, 188.6609
4225, -1174484, 18980.961, 188.6536
4226, -604969, 18980.227, 188.6463
4227, 121853, 18979.493, 188.6390
4228, -5673, 18978.760, 188.6317
4229, -655667, 18978.026, 188.6244
4230, -822755, 18977.293, 188.6171
4231, -804662, 18976.559, 188.6098
4232, -251584, 18975.825, 188.6026
4233, -190802, 18975.092, 188.5953
4234, -135902, 18974.358, 188.5880
4235, 382237, 18973.625, 188.5807
4236, 592306, 18972.891, 188.5734
4237, 48765, 18972.157, 188.5661
4238, -822108, 18971.424, 188.5588
4239, -679797, 18970.690, 188.5515
4240, -410642, 18969.957, 188.5442
4241, -169323, 18969.223, 188.5369
4242, 71139, 18968.489, 188.5296
4243, -153414, 18967.756, 188.5224
4244, -514220, 18967.022, 188.5151
4245, -148576, 18966.289, 188.5078
4246, -127320, 18965.555, 188.5005
4247, -776904, 18964.821, 188.4932
4248, -1448711, 18964.088, 188.4859
4249, -1271172, 18963.354, 188.4786
4250, -891054, 18962.621, 188.4713
4251, -635115, 18961.887, 188.4640
4252, -825202, 18961.153, 188.4567
4253, -233332, 18960.420, 188.4494
4254, 336563, 18959.686, 188.4421
4255, 719548, 18958.953, 188.4349
4256, 1189644, 18958.219, 188.4276
4257, -141187, 18957.485, 188.4203
4258, -215294, 18956.752, 188.4130
4259, -124299, 18956.018, 188.4057
4260, -634161, 18955.285, 188.3984
4261, -962864, 18954.551, 188.3911
4262, -869333, 18953.817, 188.3838
4263, -853126, 18953.084, 188.3765
4264, -929672, 18952.350, 188.3692
4265, -1513645, 18951.617, 188.3619
4266, -714137, 18950.883, 188.3547
4267, -650017, 18950.150, 188.3474
4268, 301591, 18949.416, 188.3401
4269, 130040, 18948.682, 188.3328
4270, -290450, 18947.949, 188.3255
4271, 111985, 18947.215, 188.3182
4272, 20836, 18946.482, 188.3109
4273, -675634, 18945.748, 188.3036
4274, -963756, 18945.014, 188.2963
4275, -1235256, 18944.281, 188.2890
4276, -1112086, 18943.547, 188.2817
4277, 286706, 18942.814, 188.2744
4278, 1063023, 18942.080, 188.2672
4279, 245095, 18941.346, 188.2599
4280, 109059, 18940.613, 188.2526
4281, -284635, 18939.879, 188.2453
4282, 622076, 18939.146, 188.2380
4283, 791532, 18938.412, 188.2307
4284, 13997, 18937.678, 188.2234
4285, -272620, 18936.945, 188.2161
4286, 625156, 18936.211, 188.2088
4287, 374009, 18935.478, 188.2015
4288, -50586, 18934.744, 188.1942
4289, -421175, 18934.010, 188.1870
4290, -530832, 18933.277, 188.1797
4291, -325214, 18932.543, 188.1724
4292, -191096, 18931.810, 188.1651
4293, -624881, 18931.076, 188.1578
4294, -722098, 18930.342, 188.1505
4295, -611663, 18929.609, 188.1432
4296, -679404, 18928.875, 188.1359
4297, -1535736, 18928.142, 188.1286
4298, -1882275, 18927.408, 188.1213
4299, -1032592, 18926.674, 188.1140
4300, -879392, 18925.941, 188.1067
4301, -434824, 18925.207, 188.0995
4302, 709732, 18924.474, 188.0922
4303, 665686, 18923.740, 188.0849
4304, 432556, 18923.006, 188.0776
4305, -38579, 18922.273, 188.0703
4306, -242224, 18921.539, 188.0630
4307, -567511, 18920.806, 188.0557
4308, -752553, 18920.072, 188.0484
4309, -359236, 18919.338, 188.0411
4310, -284910, 18918.605, 188.0338
4311, -41438, 18917.871, 188.0265
4312, -353526, 18917.138, 188.0193
4313, -798833, 18916.404, 188.0120
4314, -287953, 18915.671, 188.0047
4315, -585950, 18914.937, 187.9974
4316, 276832, 18914.203, 187.9901
4317, 514182, 18913.470, 187.9828
4318, 127629, 18912.736, 187.9755
4319, 79246, 18912.003, 187.9682
4320, 130577, 18911.269, 187.9609
4321, -316085, 18910.535, 187.9536
4322, 83441, 18909.802, 187.9463
4323, 107144, 18909.068, 187.9391
4324, -9131, 18908.335, 187.9318
4325, -102057, 18907.601, 187.9245
4326, -184138, 18906.867, 187.9172
4327, 517506, 18906.134, 187.9099
4328, -261078, 18905.400, 187.9026
4329, -924371, 18904.667, 187.8953
4330, -493290, 18903.933, 187.8880
4331, 8629, 18903.199, 187.8807
4332, -333111, 18902.466, 187.8734
4333, -475419, 18901.732, 187.8661
4334, -200802, 18900.999, 187.8588
4335, -224843, 18900.265, 187.8516
4336, -182850, 18899.531, 187.8443
4337, 391001, 18898.798, 187.8370
4338, 35130, 18898.064, 187.8297
4339, -713793, 18897.331, 187.8224
4340, -403276, 18896.597, 187.8151
4341, 166482, 18895.863, 187.8078
4342, -205392, 18895.130, 187.8005
4343, -993819, 18894.396, 187.7932
4344, 211726, 18893.663, 187.7859
4345, 70782, 18892.929, 187.7786
4346, -236892, 18892.195, 187.7714
4347, -359246, 18891.462, 187.7641
4348, 171647, 18890.728, 187.7568
4349, 81340, 18889.995, 187.7495
4350, -514251, 18889.261, 187.7422
4351, -482931, 18888.527, 187.7349
4352, -686650, 18887.794, 187.7276
4353, -1128660, 18887.060, 187.7203
4354, -679428, 18886.327, 187.7130
4355, -178412, 18885.593, 187.7057
4356, 357018, 18884.859, 187.6984
4357, 550841, 18884.126, 187.6911
4358, -249892, 18883.392, 187.6839
4359, -508297, 18882.659, 187.6766
4360, -536561, 18881.925, 187.6693
4361, -817138, 18881.192, 187.6620
4362, -583966, 18880.458, 187.6547
4363, -799679, 18879.724, 187.6474
4364, 84385, 18878.991, 187.6401
4365, -324193, 18878.257, 187.6328
4366, -44110, 18877.524, 187.6255
4367, 418860, 18876.790, 187.6182
4368, 813530, 18876.056, 187.6109
4369, 440243, 18875.323, 187.6037
4370, -28171, 18874.589, 187.5964
4371, 235323, 18873.856, 187.5891
4372, 478817, 18873.122, 187.5818
4373, -926480, 18872.388, 187.5745
4374, -388511, 18871.655, 187.5672
4375, 24926, 18870.921, 187.5599
4376, -218543, 18870.188, 187.5526
4377, -875172, 18869.454, 187.5453
4378, -789253, 18868.720, 187.5380
4379, -850192, 18867.987, 187.5307
4380, -452813, 18867.253, 187.5234
4381, 376047, 18866.520, 187.5162
4382, 74890, 18865.786, 187.5089
4383, -435298, 18865.052, 187.5016
4384, -610930, 18864.319, 187.4943
4385, -350484, 18863.585, 187.4870
4386, -494834, 18862.852, 187.4797
4387, -117845, 18862.118, 187.4724
4388, 35527, 18861.384, 187.4651
4389, -45702, 18860.651, 187.4578
4390, 4454, 18859.917, 187.4505
4391, 515384, 18859.184, 187.4432
4392, 286519, 18858.450, 187.4360
4393, -86780, 18857.716, 187.4287
4394, -100781, 18856.983, 187.4214
4395, -182522, 18856.249, 187.4141
4396, -16457, 18855.516, 187.4068
4397, 610973, 18854.782, 187.3995
4398, -34804, 18854.048, 187.3922
4399, -1241958, 18853.315, 187.3849
4400, -828366, 18852.581, 187.3776
4401, -152407, 18851.848, 187.3703
4402, 657480, 18851.114, 187.3630
4403, 538481, 18850.381, 187.3557
4404, 482248, 18849.647, 187.3485
4405, 284926, 18848.913, 187.3412
4406, 95404, 18848.180, 187.3339
4407, -117040, 18847.446, 187.3266
4408, -295984, 18846.713, 187.3193
4409, -504200, 18845.979, 187.3120
4410, -744073, 18845.245, 187.3047
4411, -404416, 18844.512, 187.2974
4412, -16244, 18843.778, 187.2901
4413, 236302, 18843.045, 187.2828
4414, 348947, 18842.311, 187.2755
4415, -168502, 18841.577, 187.2683
4416, -518451, 18840.844, 187.2610
4417, -955591, 18840.110, 187.2537
4418, -150953, 18839.377, 187.2464
4419, -181469, 18838.643, 187.2391
4420, -300201, 18837.909, 187.2318
4421, 647761, 18837.176, 187.2245
4422, 198250, 18836.442, 187.2172
4423, 32526, 18835.709, 187.2099
4424, -467325, 18834.975, 187.2026
4425, -511067, 18834.241, 187.1953
4426, -664176, 18833.508, 187.1880
4427, -501131, 18832.774, 187.1808
4428, -402929, 18832.041, 187.1735
4429, -338046, 18831.307, 187.1662
4430, -115824, 18830.573, 187.1589
4431, -119026, 18829.840, 187.1516
4432, 75553, 18829.106, 187.1443
4433, 112537, 18828.373, 187.1370
4434, 178999, 18827.639, 187.1297
4435, -198110, 18826.905, 187.1224
4436, 112757, 18826.172, 187.1151
4437, 93888, 18825.438, 187.1078
4438, -784609, 18824.705, 187.1006
4439, -806177, 18823.971, 187.0933
4440, -689784, 18823.237, 187.0860
4441, -226968, 18822.504, 187.0787
4442, -158482, 18821.770, 187.0714
4443, -18144, 18821.037, 187.0641
4444, -303036, 18820.303, 187.0568
4445, -881684, 18819.569, 187.0495
4446, -1210372, 18818.836, 187.0422
4447, -1286360, 18818.102, 187.0349
4448, -479181, 18817.369, 187.0276
4449, -7785, 18816.635, 187.0203
4450, 40411, 18815.902, 187.0131
4451, -771686, 18815.168, 187.0058
4452, -1142856, 18814.434, 186.9985
4453, -1347878, 18813.701, 186.9912
4454, -1079789, 18812.967, 186.9839
4455, -687275, 18812.234, 186.9766
4456, -641247, 18811.500, 186.9693
4457, -456975, 18810.766, 186.9620
4458, -227809, 18810.033, 186.9547
4459, 28974, 18809.299, 186.9474
4460, -589870, 18808.566, 186.9401
4461, -204334, 18807.832, 186.9329
4462, -227037, 18807.098, 186.9256
4463, -799261, 18806.365, 186.9183
4464, -933780, 18805.631, 186.9110
4465, -873339, 18804.898, 186.9037
4466, -313329, 18804.164, 186.8964
4467, -551040, 18803.430, 186.8891
4468, -457411, 18802.697, 186.8818
4469, -454422, 18801.963, 186.8745
4470, -607012, 18801.230, 186.8672
4471, -579208, 18800.496, 186.8599
4472, -290080, 18799.762, 186.8526
4473, 227285, 18799.029, 186.8454
4474, 189497, 18798.295, 186.8381
4475, -746648, 18797.562, 186.8308
4476, -526166, 18796.828, 186.8235
4477, -575179, 18796.094, 186.8162
4478, -674257, 18795.361, 186.8089
4479, -1056748, 18794.627, 186.8016
4480, -39654, 18793.894, 186.7943
4481, -432068, 18793.160, 186.7870
4482, 7028, 18792.426, 186.7797
4483, 427863, 18791.693, 186.7724
4484, 451097, 18790.959, 186.7652
4485, 43069, 18790.226, 186.7579
4486, 625509, 18789.492, 186.7506
4487, -149208, 18788.758, 186.7433
4488, -507162, 18788.025, 186.7360
4489, -194400, 18787.291, 186.7287
4490, -378297, 18786.558, 186.7214
4491, -453176, 18785.824, 186.7141
4492, -110969, 18785.090, 186.7068
4493, -28588, 18784.357, 186.6995
4494, -971744, 18783.623, 186.6922
4495, -574990, 18782.890, 186.6850
4496, -646677, 18782.156, 186.6777
4497, -58170, 18781.423, 186.6704
4498, -112566, 18780.689, 186.6631
4499, -534848, 18779.955, 186.6558
4500, -233112, 18779.222, 186.6485
4501, 14409, 18778.488, 186.6412
4502, -558623, 18777.755, 186.6339
4503, -823229, 18777.021, 186.6266
4504, -839885, 18776.287, 186.6193
4505, -587806, 18775.554, 186.6120
4506, -165169, 18774.820, 186.6047
4507, -1416354, 18774.087, 186.5975
4508, -479890, 18773.353, 186.5902
4509, -465892, 18772.619, 186.5829
4510, -484318, 18771.886, 186.5756
4511, -518822, 18771.152, 186.5683
4512, -763295, 18770.419, 186.5610
4513, -1672625, 18769.685, 186.5537
4514, -1704579, 18768.951, 186.5464
4515, -978237, 18768.218, 186.5391
4516, -966224, 18767.484, 186.5318
4517, -464594, 18766.751, 186.5245
4518, -241924, 18766.017, 186.5173
4519, -490839, 18765.283, 186.5100
4520, -413870, 18764.550, 186.5027
4521, -909915, 18763.816, 186.4954
4522, -756484, 18763.083, 186.4881
4523, 113471, 18762.349, 186.4808
4524, 17832, 18761.615, 186.4735
4525, -86753, 18760.882, 186.4662
4526, -363206, 18760.148, 186.4589
4527, -315304, 18759.415, 186.4516
4528, 37430, 18758.681, 186.4443
4529, 120080, 18757.947, 186.4370
4530, -489456, 18757.214, 186.4298
4531, -262052, 18756.480, 186.4225
4532, -98196, 18755.747, 186.4152
4533, -298462, 18755.013, 186.4079
4534, -277161, 18754.279, 186.4006
4535, -373894, 18753.546, 186.3933
4536, -1170444, 18752.812, 186.3860
4537, -1316063, 18752.079, 186.3787
4538, -979816, 18751.345, 186.3714
4539, -958726, 18750.612, 186.3641
4540, -1047540, 18749.878, 186.3568
4541, -708690, 18749.144, 186.3496
4542, -861312, 18748.411, 186.3423
4543, -93476, 18747.677, 186.3350
4544, -561040, 18746.944, 186.3277
4545, 196976, 18746.210, 186.3204
4546, 385858, 18745.476, 186.3131
4547, -59766, 18744.743, 186.3058
4548, 146044, 18744.009, 186.2985
4549, -33139, 18743.276, 186.2912
4550, 455694, 18742.542, 186.2839
4551, 665814, 18741.808, 186.2766
4552, 123003, 18741.075, 186.2693
4553, -293477, 18740.341, 186.2621
4554, -764180, 18739.608, 186.2548
4555, -365760, 18738.874, 186.2475
4556, -518711, 18738.140, 186.2402
4557, -1143583, 18737.407, 186.2329
4558, -1016916, 18736.673, 186.2256
4559, -789371, 18735.940, 186.2183
4560, -1051453, 18735.206, 186.2110
4561, -640470, 18734.472, 186.2037
4562, -558329, 18733.739, 186.1964
4563, -1124673, 18733.005, 186.1891
4564, -1429209, 18732.272, 186.1819
4565, -457441, 18731.538, 186.1746
4566, 496652, 18730.804, 186.1673
4567, 1060896, 18730.071, 186.1600
4568, 1047973, 18729.337, 186.1527
4569, 15637, 18728.604, 186.1454
4570, -388772, 18727.870, 186.1381
4571, 200048, 18727.136, 186.1308
4572, 328945, 18726.403, 186.1235
4573, 875856, 18725.669, 186.1162
4574, 371492, 18724.936, 186.1089
4575, -59921, 18724.202, 186.1016
4576, -702284, 18723.468, 186.0944
4577, -1118441, 18722.735, 186.0871
4578, -291403, 18722.001, 186.0798
4579, -442497, 18721.268, 186.0725
4580, -443734, 18720.534, 186.0652
4581, -718523, 18719.800, 186.0579
4582, -727929, 18719.067, 186.0506
4583, -792455, 18718.333, 186.0433
4584, -147256, 18717.600, 186.0360
4585, 248588, 18716.866, 186.0287
4586, -666049, 18716.133, 186.0214
4587, -342443, 18715.399, 186.0142
4588, -294715, 18714.665, 186.0069
4589, -814717, 18713.932, 185.9996
4590, -739158, 18713.198, 185.9923
4591, -452989, 18712.465, 185.9850
4592, 424636, 18711.731, 185.9777
4593, 927241, 18710.997, 185.9704
4594, 404893, 18710.264, 185.9631
4595, -458120, 18709.530, 185.9558
4596, -66161, 18708.797, 185.9485
4597, 54269, 18708.063, 185.9412
4598, -838388, 18707.329, 185.9339
4599, -106651, 18706.596, 185.9267
4600, -62738, 18705.862, 185.9194
4601, -327393, 18705.129, 185.9121
4602, -419711, 18704.395, 185.9048
4603, -249927, 18703.661, 185.8975
4604, 43224, 18702.928, 185.8902
4605, -427746, 18702.194, 185.8829
4606, -868083, 18701.461, 185.8756
4607, -489684, 18700.727, 185.8683
4608, -411203, 18699.993, 185.8610
4609, -329665, 18699.260, 185.8537
4610, -50383, 18698.526, 185.8465
4611, -574828, 18697.793, 185.8392
4612, -996979, 18697.059, 185.8319
4613, -841782, 18696.325, 185.8246
4614, -1286687, 18695.592, 185.8173
4615, -1033462, 18694.858, 185.8100
4616, -1560010, 18694.125, 185.8027
4617, -763853, 18693.391, 185.7954
4618, -238320, 18692.657, 185.7881
4619, -1015811, 18691.924, 185.7808
4620, -812859, 18691.190, 185.7735
4621, -290855, 18690.457, 185.7662
4622, -551355, 18689.723, 185.7590
4623, 224767, 18688.989, 185.7517
4624, 17060, 18688.256, 185.7444
4625, -115561, 18687.522, 185.7371
4626, -317790, 18686.789, 185.7298
4627, -463492, 18686.055, 185.7225
4628, 530147, 18685.321, 185.7152
4629, -306353, 18684.588, 185.7079
4630, -450075, 18683.854, 185.7006
4631, -951795, 18683.121, 185.6933
4632, -172327, 18682.387, 185.6860
4633, -118627, 18681.654, 185.6788
4634, -750193, 18680.920, 185.6715
4635, -727159, 18680.186, 185.6642
4636, -1193203, 18679.453, 185.6569
4637, -1002664, 18678.719, 185.6496
4638, -1018805, 18677.986, 185.6423
4639, -62702, 18677.252, 185.6350
4640, 434455, 18676.518, 185.6277
4641, -98388, 18675.785, 185.6204
4642, 295924, 18675.051, 185.6131
4643, -540104, 18674.318, 185.6058
4644, -606722, 18673.584, 185.5986
4645, -420793, 18672.850, 185.5913
4646, -134400, 18672.117, 185.5840
4647, -216025, 18671.383, 185.5767
4648, 140908, 18670.650, 185.5694
4649, -311368, 18669.916, 185.5621
4650, -445410, 18669.182, 185.5548
4651, -862735, 18668.449, 185.5475
4652, -1114686, 18667.715, 185.5402
4653, -1153595, 18666.982, 185.5329
4654, -756228, 18666.248, 185.5256
4655, -606992, 18665.514, 185.5183
4656, -789790, 18664.781, 185.5111
4657, -694532, 18664.047, 185.5038
4658, -639324, 18663.314, 185.4965
4659, -154485, 18662.580, 185.4892
4660, 501703, 18661.846, 185.4819
4661, 363713, 18661.113, 185.4746
4662, -23853, 18660.379, 185.4673
4663, -517072, 18659.646, 185.4600
4664, -379624, 18658.912, 185.4527
4665, 115821, 18658.178, 185.4454
4666, -435462, 18657.445, 185.4381
4667, -785289, 18656.711, 185.4309
4668, -830641, 18655.978, 185.4236
4669, -500452, 18655.244, 185.4163
4670, -927271, 18654.510, 185.4090
4671, -203591, 18653.777, 185.4017
4672, -286455, 18653.043, 185.3944
4673, -390052, 18652.310, 185.3871
4674, -748352, 18651.576, 185.3798
4675, -1096849, 18650.842, 185.3725
4676, -1102977, 18650.109, 185.3652
4677, -1354481, 18649.375, 185.3579
4678, -1991718, 18648.642, 185.3506
4679, -2376573, 18647.908, 185.3434
4680, -1927229, 18647.175, 185.3361
4681, -975464, 18646.441, 185.3288
4682, 121768, 18645.707, 185.3215
4683, 407674, 18644.974, 185.3142
4684, 419880, 18644.240, 185.3069
4685, 47885, 18643.507, 185.2996
4686, -1246659, 18642.773, 185.2923
4687, -967892, 18642.039, 185.2850
4688, -357658, 18641.306, 185.2777
4689, -172750, 18640.572, 185.2704
4690, 273448, 18639.839, 185.2632
4691, -280820, 18639.105, 185.2559
4692, -43974, 18638.371, 185.2486
4693, 293955, 18637.638, 185.2413
4694, 187277, 18636.904, 185.2340
4695, -471821, 18636.171, 185.2267
4696, -262479, 18635.437, 185.2194
4697, -627488, 18634.703, 185.2121
4698, -51266, 18633.970, 185.2048
4699, 774127, 18633.236, 185.1975
4700, 251095, 18632.503, 185.1902
4701, -164279, 18631.769, 185.1829
4702, -351037, 18631.035, 185.1757
4703, -215666, 18630.302, 185.1684
4704, 395153, 18629.568, 185.1611
4705, 446111, 18628.835, 185.1538
4706, -203418, 18628.101, 185.1465
4707, -39613, 18627.367, 185.1392
4708, -239831, 18626.634, 185.1319
4709, -602345, 18625.900, 185.1246
4710, -972000, 18625.167, 185.1173
4711, -849884, 18624.433, 185.1100
4712, -548047, 18623.699, 185.1027
4713, 69641, 18622.966, 185.0955
4714, -215911, 18622.232, 185.0882
4715, -459137, 18621.499, 185.0809
4716, -883880, 18620.765, 185.0736
4717, -656766, 18620.031, 185.0663
4718, -304442, 18619.298, 185.0590
4719, -548422, 18618.564, 185.0517
4720, -724077, 18617.831, 185.0444
4721, -668245, 18617.097, 185.0371
4722, -432887, 18616.364, 185.0298
4723, -375017, 18615.630, 185.0225
4724, -1065640, 18614.896, 185.0152
4725, -546948, 18614.163, 185.0080
4726, -383730, 18613.429, 185.0007
4727, -95467, 18612.696, 184.9934
4728, -323597, 18611.962, 184.9861
4729, -339270, 18611.228, 184.9788
4730, -990943, 18610.495, 184.9715
4731, -1092601, 18609.761, 184.9642
4732, -855366, 18609.028, 184.9569
4733, -1143390, 18608.294, 184.9496
4734, -461745, 18607.560, 184.9423
4735, -1246600, 18606.827, 184.9350
4736, -865254, 18606.093, 184.9278
4737, 329593, 18605.360, 184.9205
4738, -149985, 18604.626, 184.9132
4739, -157369, 18603.892, 184.9059
4740, 134122, 18603.159, 184.8986
4741, 345076, 18602.425, 184.8913
4742, 148980, 18601.692, 184.8840
4743, -290288, 18600.958, 184.8767
4744, -909854, 18600.224, 184.8694
4745, -1772754, 18599.491, 184.8621
4746, -1952406, 18598.757, 184.8548
4747, -1528006, 18598.024, 184.8475
4748, -555831, 18597.290, 184.8403
4749, 6633, 18596.556, 184.8330
4750, -518144, 18595.823, 184.8257
4751, -936835, 18595.089, 184.8184
4752, -577499, 18594.356, 184.8111
4753, -567315, 18593.622, 184.8038
4754, -289940, 18592.888, 184.7965
4755, 247281, 18592.155, 184.7892
4756, -5664, 18591.421, 184.7819
4757, -385397, 18590.688, 184.7746
4758, -645555, 18589.954, 184.7673
4759, -327257, 18589.220, 184.7601
4760, 354890, 18588.487, 184.7528
4761, 261582, 18587.753, 184.7455
4762, 175915, 18587.020, 184.7382
4763, -983343, 18586.286, 184.7309
4764, -385680, 18585.552, 184.7236
4765, 12706, 18584.819, 184.7163
4766, -200519, 18584.085, 184.7090
4767, -521156, 18583.352, 184.7017
4768, -910779, 18582.618, 184.6944
4769, -483719, 18581.885, 184.6871
4770, -141699, 18581.151, 184.6798
4771, -878418, 18580.417, 184.6726
4772, -1057536, 18579.684, 184.6653
4773, -972956, 18578.950, 184.6580
4774, -517838, 18578.217, 184.6507
4775, 487010, 18577.483, 184.6434
4776, 405466, 18576.749, 184.6361
4777, 109075, 18576.016, 184.6288
4778, 34233, 18575.282, 184.6215
4779, -222185, 18574.549, 184.6142
4780, -880589, 18573.815, 184.6069
4781, -1184729, 18573.081, 184.5996
4782, -1854973, 18572.348, 184.5924
4783, -1037266, 18571.614, 184.5851
4784, -1059067, 18570.881, 184.5778
4785, -1086705, 18570.147, 184.5705
4786, -694231, 18569.413, 184.5632
4787, -635670, 18568.680, 184.5559
4788, -478191, 18567.946, 184.5486
4789, 216688, 18567.213, 184.5413
4790, 98742, 18566.479, 184.5340
4791, -228981, 18565.745, 184.5267
4792, -135231, 18565.012, 184.5194
4793, 217497, 18564.278, 184.5121
4794, 575183, 18563.545, 184.5049
4795, 833845, 18562.811, 184.4976
4796, 47512, 18562.077, 184.4903
4797, -523349, 18561.344, 184.4830
4798, -51808, 18560.610, 184.4757
4799, -46364, 18559.877, 184.4684
4800, -269024, 18559.143, 184.4611
4801, -624162, 18558.409, 184.4538
4802, -1226244, 18557.676, 184.4465
4803, -637889, 18556.942, 184.4392
4804, -299502, 18556.209, 184.4319
4805, -238663, 18555.475, 184.4247
4806, -763117, 18554.741, 184.4174
4807, -1076804, 18554.008, 184.4101
4808, -616530, 18553.274, 184.4028
4809, 380758, 18552.541, 184.3955
4810, 418144, 18551.807, 184.3882
4811, 147779, 18551.073, 184.3809
4812, -163336, 18550.340, 184.3736
4813, -609634, 18549.606, 184.3663
4814, -1018443, 18548.873, 184.3590
4815, -672176, 18548.139, 184.3517
4816, -958643, 18547.406, 184.3445
4817, -978748, 18546.672, 184.3372
4818, -536630, 18545.938, 184.3299
4819, -850698, 18545.205, 184.3226
4820, -841325, 18544.471, 184.3153
4821, -404997, 18543.738, 184.3080
4822, -167461, 18543.004, 184.3007
4823, -267033, 18542.270, 184.2934
4824, -1279563, 18541.537, 184.2861
4825, -1160883, 18540.803, 184.2788
4826, -1219589, 18540.070, 184.2715
4827, -1036199, 18539.336, 184.2642
4828, -751919, 18538.602, 184.2570
4829, -557931, 18537.869, 184.2497
4830, -298818, 18537.135, 184.2424
4831, 185493, 18536.402, 184.2351
4832, 373505, 18535.668, 184.2278
4833, 2808, 18534.934, 184.2205
4834, -987075, 18534.201, 184.2132
4835, -588462, 18533.467, 184.2059
4836, -321466, 18532.734, 184.1986
4837, -99035, 18532.000, 184.1913
4838, 37978, 18531.266, 184.1840
4839, 490408, 18530.533, 184.1768
4840, 216161, 18529.799, 184.1695
4841, -155333, 18529.066, 184.1622
4842, 111325, 18528.332, 184.1549
4843, -70396, 18527.598, 184.1476
4844, -248357, 18526.865, 184.1403
4845, -68009, 18526.131, 184.1330
4846, -214782, 18525.398, 184.1257
4847, 416112, 18524.664, 184.1184
4848, -529406, 18523.930, 184.1111
4849, -643453, 18523.197, 184.1038
4850, 179394, 18522.463, 184.0965
4851, 210689, 18521.730, 184.0893
4852, 776684, 18520.996, 184.0820
4853, 93902, 18520.262, 184.0747
4854, 370026, 18519.529, 184.0674
4855, -190841, 18518.795, 184.0601
4856, -980879, 18518.062, 184.0528
4857, -435445, 18517.328, 184.0455
4858, -70681, 18516.595, 184.0382
4859, -946642, 18515.861, 184.0309
4860, -1051662, 18515.127, 184.0236
4861, -605530, 18514.394, 184.0163
4862, -464499, 18513.660, 184.0091
4863, -354190, 18512.927, 184.0018
4864, -724841, 18512.193, 183.9945
4865, 394810, 18511.459, 183.9872
4866, 44364, 18510.726, 183.9799
4867, -763107, 18509.992, 183.9726
4868, -1379476, 18509.259, 183.9653
4869, -690026, 18508.525, 183.9580
4870, -28789, 18507.791, 183.9507
4871, 96781, 18507.058, 183.9434
4872, 602307, 18506.324, 183.9361
4873, 920176, 18505.591, 183.9288
4874, 229485, 18504.857, 183.9216
4875, -571649, 18504.123, 183.9143
4876, -957198, 18503.390, 183.9070
4877, -468643, 18502.656, 183.8997
4878, -353337, 18501.923, 183.8924
4879, -799216, 18501.189, 183.8851
4880, -693539, 18500.455, 183.8778
4881, -359639, 18499.722, 183.8705
4882, -1126828, 18498.988, 183.8632
4883, -815136, 18498.255, 183.8559
4884, 534327, 18497.521, 183.8486
4885, 171194, 18496.787, 183.8414
4886, -358484, 18496.054, 183.8341
4887, -858327, 18495.320, 183.8268
4888, -1054785, 18494.587, 183.8195
4889, -628527, 18493.853, 183.8122
4890, -1184511, 18493.119, 183.8049
4891, -856938, 18492.386, 183.7976
4892, -415638, 18491.652, 183.7903
4893, -143956, 18490.919, 183.7830
4894, -210279, 18490.185, 183.7757
4895, -309535, 18489.451, 183.7684
4896, 233377, 18488.718, 183.7611
4897, 602047, 18487.984, 183.7539
4898, 847811, 18487.251, 183.7466
4899, 682876, 18486.517, 183.7393
4900, 544770, 18485.783, 183.7320
4901, 426721, 18485.050, 183.7247
4902, 218198, 18484.316, 183.7174
4903, -539064, 18483.583, 183.7101
4904, -681041, 18482.849, 183.7028
4905, -767851, 18482.116, 183.6955
4906, -498541, 18481.382, 183.6882
4907, -136521, 18480.648, 183.6809
4908, -455616, 18479.915, 183.6737
4909, -1288123, 18479.181, 183.6664
4910, -777031, 18478.448, 183.6591
4911, -314683, 18477.714, 183.6518
4912, 150962, 18476.980, 183.6445
4913, 154791, 18476.247, 183.6372
4914, -315172, 18475.513, 183.6299
4915, -373404, 18474.780, 183.6226
4916, -704752, 18474.046, 183.6153
4917, -1203143, 18473.312, 183.6080
4918, -772428, 18472.579, 183.6007
4919, -239978, 18471.845, 183.5934
4920, -152867, 18471.112, 183.5862
4921, 6666, 18470.378, 183.5789
4922, 219085, 18469.644, 183.5716
4923, -93479, 18468.911, 183.5643
4924, 257350, 18468.177, 183.5570
4925, -186700, 18467.444, 183.5497
4926, -88284, 18466.710, 183.5424
4927, -336746, 18465.976, 183.5351
4928, -913495, 18465.243, 183.5278
4929, -1023463, 18464.509, 183.5205
4930, -408525, 18463.776, 183.5132
4931, 416695, 18463.042, 183.5060
4932, 330853, 18462.308, 183.4987
4933, -1340651, 18461.575, 183.4914
4934, -1902249, 18460.841, 183.4841
4935, -1394662, 18460.108, 183.4768
4936, -1073294, 18459.374, 183.4695
4937, -338068, 18458.640, 183.4622
4938, -482801, 18457.907, 183.4549
4939, -1353567, 18457.173, 183.4476
4940, -894833, 18456.440, 183.4403
4941, -73014, 18455.706, 183.4330
4942, 652351, 18454.972, 183.4257
4943, 256367, 18454.239, 183.4185
4944, -304302, 18453.505, 183.4112
4945, -296960, 18452.772, 183.4039
4946, -164947, 18452.038, 183.3966
4947, 137047, 18451.304, 183.3893
4948, -187584, 18450.571, 183.3820
4949, -1572541, 18449.837, 183.3747
4950, -1357671, 18449.104, 183.3674
4951, -549431, 18448.370, 183.3601
4952, -828867, 18447.637, 183.3528
4953, -736565, 18446.903, 183.3455
4954, -15059, 18446.169, 183.3383
4955, 124568, 18445.436, 183.3310
4956, -201340, 18444.702, 183.3237
4957, -371862, 18443.969, 183.3164
4958, -724959, 18443.235, 183.3091
4959, -654018, 18442.501, 183.3018
4960, -192152, 18441.768, 183.2945
4961, 11739, 18441.034, 183.2872
4962, -911890, 18440.301, 183.2799
4963, -1162101, 18439.567, 183.2726
4964, -1491190, 18438.833, 183.2653
4965, -1587604, 18438.100, 183.2581
4966, -976126, 18437.366, 183.2508
4967, -1083888, 18436.633, 183.2435
4968, -253396, 18435.899, 183.2362
4969, -319716, 18435.165, 183.2289
4970, -641315, 18434.432, 183.2216
4971, -949792, 18433.698, 183.2143
4972, -946097, 18432.965, 183.2070
4973, -668125, 18432.231, 183.1997
4974, -631097, 18431.497, 183.1924
4975, -1003334, 18430.764, 183.1851
4976, -689494, 18430.030, 183.1778
4977, -1021040, 18429.297, 183.1706
4978, -539910, 18428.563, 183.1633
4979, -800148, 18427.829, 183.1560
4980, -990265, 18427.096, 183.1487
4981, -666377, 18426.362, 183.1414
4982, -519837, 18425.629, 183.1341
4983, -1495734, 18424.895, 183.1268
4984, -677257, 18424.161, 183.1195
4985, -230469, 18423.428, 183.1122
4986, 587292, 18422.694, 183.1049
4987, -190379, 18421.961, 183.0976
4988, -518543, 18421.227, 183.0904
4989, -110600, 18420.493, 183.0831
4990, -805557, 18419.760, 183.0758
4991, -270791, 18419.026, 183.0685
4992, 217273, 18418.293, 183.0612
4993, 336121, 18417.559, 183.0539
4994, -4843, 18416.825, 183.0466
4995, -185082, 18416.092, 183.0393
4996, 382714, 18415.358, 183.0320
4997, 164269, 18414.625, 183.0247
4998, -708018, 18413.891, 183.0174
4999, -948075, 18413.158, 183.0101
5000, -568522, 18412.424, 183.0029
5001, -928307, 18411.690, 182.9956
5002, -1299623, 18410.957, 182.9883
5003, -1053569, 18410.223, 182.9810
5004, -1095997, 18409.490, 182.9737
5005, -864420, 18408.756, 182.9664
5006, -237607, 18408.022, 182.9591
5007, 8200, 18407.289, 182.9518
5008, -464892, 18406.555, 182.9445
5009, -1338560, 18405.822, 182.9372
5010, -1472311, 18405.088, 182.9299
5011, -817303, 18404.354, 182.9227
5012, -699028, 18403.621, 182.9154
5013, -123624, 18402.887, 182.9081
5014, -380184, 18402.154, 182.9008
5015, -387070, 18401.420, 182.8935
5016, -337750, 18400.686, 182.8862
5017, -420908, 18399.953, 182.8789
5018, -391947, 18399.219, 182.8716
5019, -377410, 18398.486, 182.8643
5020, -34579, 18397.752, 182.8570
5021, 224124, 18397.018, 182.8497
5022, 550044, 18396.285, 182.8424
5023, -336226, 18395.551, 182.8352
5024, -1124855, 18394.818, 182.8279
5025, -980344, 18394.084, 182.8206
5026, -766182, 18393.350, 182.8133
5027, 179782, 18392.617, 182.8060
5028, -6573, 18391.883, 182.7987
5029, -695118, 18391.150, 182.7914
5030, -554703, 18390.416, 182.7841
5031, -796735, 18389.682, 182.7768
5032, -968159, 18388.949, 182.7695
5033, -515989, 18388.215, 182.7622
5034, -1573, 18387.482, 182.7550
5035, 43978, 18386.748, 182.7477
5036, -392623, 18386.014, 182.7404
5037, -271485, 18385.281, 182.7331
5038, -379969, 18384.547, 182.7258
5039, -510576, 18383.814, 182.7185
5040, -364182, 18383.080, 182.7112
5041, 99731, 18382.347, 182.7039
5042, 89168, 18381.613, 182.6966
5043, 86549, 18380.879, 182.6893
5044, -802332, 18380.146, 182.6820
5045, -550458, 18379.412, 182.6747
5046, -410703, 18378.679, 182.6675
5047, 73442, 18377.945, 182.6602
5048, 510008, 18377.211, 182.6529
5049, 31462, 18376.478, 182.6456
5050, -311458, 18375.744, 182.6383
5051, -961493, 18375.011, 182.6310
5052, -379318, 18374.277, 182.6237
5053, 27255, 18373.543, 182.6164
5054, -705700, 18372.810, 182.6091
5055, -1247523, 18372.076, 182.6018
5056, -361296, 18371.343, 182.5945
5057, -227015, 18370.609, 182.5873
5058, -1594946, 18369.875, 182.5800
5059, -1130049, 18369.142, 182.5727
5060, -587850, 18368.408, 182.5654
5061, -353760, 18367.675, 182.5581
5062, -39497, 18366.941, 182.5508
5063, -701635, 18366.207, 182.5435
5064, -703524, 18365.474, 182.5362
5065, -359374, 18364.740, 182.5289
5066, 110843, 18364.007, 182.5216
5067, 437311, 18363.273, 182.5143
5068, -213140, 18362.539, 182.5070
5069, -543429, 18361.806, 182.4998
5070, -835658, 18361.072, 182.4925
5071, -56679, 18360.339, 182.4852
5072, 193585, 18359.605, 182.4779
5073, -808218, 18358.871, 182.4706
5074, -1198775, 18358.138, 182.4633
5075, -620976, 18357.404, 182.4560
5076, -143470, 18356.671, 182.4487
5077, -458490, 18355.937, 182.4414
5078, -1237216, 18355.203, 182.4341
5079, -772044, 18354.470, 182.4268
5080, 8247, 18353.736, 182.4196
5081, -115676, 18353.003, 182.4123
5082, 690000, 18352.269, 182.4050
5083, 559609, 18351.535, 182.3977
5084, 38557, 18350.802, 182.3904
5085, -60981, 18350.068, 182.3831
5086, 142796, 18349.335, 182.3758
5087, -462795, 18348.601, 182.3685
5088, -247669, 18347.868, 182.3612
5089, 1070636, 18347.134, 182.3539
5090, 798142, 18346.400, 182.3466
5091, 325868, 18345.667, 182.3393
5092, 737404, 18344.933, 182.3321
5093, 898992, 18344.200, 182.3248
5094, 259434, 18343.466, 182.3175
5095, -710181, 18342.732, 182.3102
5096, -743515, 18341.999, 182.3029
5097, -780595, 18341.265, 182.2956
5098, -462931, 18340.532, 182.2883
5099, -534386, 18339.798, 182.2810
5100, -505239, 18339.064, 182.2737
5101, -126597, 18338.331, 182.2664
5102, -78625, 18337.597, 182.2591
5103, -291140, 18336.864, 182.2519
5104, -359358, 18336.130, 182.2446
5105, -899166, 18335.396, 182.2373
5106, -862189, 18334.663, 182.2300
5107, -406951, 18333.929, 182.2227
5108, -168168, 18333.196, 182.2154
5109, -230098, 18332.462, 182.2081
5110, -216589, 18331.728, 182.2008
5111, -262517, 18330.995, 182.1935
5112, -421153, 18330.261, 182.1862
5113, -630152, 18329.528, 182.1789
5114, -495900, 18328.794, 182.1716
5115, -636073, 18328.060, 182.1644
5116, -163701, 18327.327, 182.1571
5117, -664554, 18326.593, 182.1498
5118, -643580, 18325.860, 182.1425
5119, -264875, 18325.126, 182.1352
5120, -279445, 18324.392, 182.1279
5121, -1070659, 18323.659, 182.1206
5122, -1049389, 18322.925, 182.1133
5123, -901682, 18322.192, 182.1060
5124, -672204, 18321.458, 182.0987
5125, -734556, 18320.724, 182.0914
5126, -455740, 18319.991, 182.0842
5127, -711861, 18319.257, 182.0769
5128, -1178381, 18318.524, 182.0696
5129, -152763, 18317.790, 182.0623
5130, 400854, 18317.056, 182.0550
5131, -290516, 18316.323, 182.0477
5132, 57, 18315.589, 182.0404
5133, 131382, 18314.856, 182.0331
5134, -94619, 18314.122, 182.0258
5135, -303031, 18313.389, 182.0185
5136, -540039, 18312.655, 182.0112
5137, -768999, 18311.921, 182.0040
5138, -889373, 18311.188, 181.9967
5139, -407531, 18310.454, 181.9894
5140, -574795, 18309.721, 181.9821
5141, -8782, 18308.987, 181.9748
5142, -303870, 18308.253, 181.9675
5143, 29360, 18307.520, 181.9602
5144, 228651, 18306.786, 181.9529
5145, -1151235, 18306.053, 181.9456
5146, -1589511, 18305.319, 181.9383
5147, -505637, 18304.585, 181.9310
5148, 186520, 18303.852, 181.9237
5149, 394000, 18303.118, 181.9165
5150, -597201, 18302.385, 181.9092
5151, -675148, 18301.651, 181.9019
5152, -702849, 18300.917, 181.8946
5153, -766845, 18300.184, 181.8873
5154, -957312, 18299.450, 181.8800
5155, -1414982, 18298.717, 181.8727
5156, -1049814, 18297.983, 181.8654
5157, -451312, 18297.249, 181.8581
5158, -86282, 18296.516, 181.8508
5159, -377201, 18295.782, 181.8435
5160, -682473, 18295.049, 181.8363
5161, -732482, 18294.315, 181.8290
5162, -1167147, 18293.581, 181.8217
5163, -839830, 18292.848, 181.8144
5164, -168811, 18292.114, 181.8071
5165, 273845, 18291.381, 181.7998
5166, 281504, 18290.647, 181.7925
5167, -988601, 18289.913, 181.7852
5168, -1239365, 18289.180, 181.7779
5169, -1647424, 18288.446, 181.7706
5170, -1441813, 18287.713, 181.7633
5171, -801972, 18286.979, 181.7560
5172, -355258, 18286.245, 181.7488
5173, -477963, 18285.512, 181.7415
5174, -171394, 18284.778, 181.7342
5175, -140867, 18284.045, 181.7269
5176, -217568, 18283.311, 181.7196
5177, 166988, 18282.578, 181.7123
5178, -528057, 18281.844, 181.7050
5179, -377816, 18281.110, 181.6977
5180, -433363, 18280.377, 181.6904
5181, 23341, 18279.643, 181.6831
5182, 110290, 18278.910, 181.6758
5183, -447710, 18278.176, 181.6686
5184, -543887, 18277.442, 181.6613
5185, -698863, 18276.709, 181.6540
5186, -859607, 18275.975, 181.6467
5187, -958562, 18275.242, 181.6394
5188, -208454, 18274.508, 181.6321
5189, 374182, 18273.774, 181.6248
5190, 645598, 18273.041, 181.6175
5191, 214204, 18272.307, 181.6102
5192, 341129, 18271.574, 181.6029
5193, 133033, 18270.840, 181.5956
5194, 75431, 18270.106, 181.5883
5195, -331443, 18269.373, 181.5811
5196, -662730, 18268.639, 181.5738
5197, -1361607, 18267.906, 181.5665
5198, -593493, 18267.172, 181.5592
5199, -185758, 18266.438, 181.5519
5200, 33598, 18265.705, 181.5446
5201, 15511, 18264.971, 181.5373
5202, 204494, 18264.238, 181.5300
5203, -695472, 18263.504, 181.5227
5204, -1102528, 18262.770, 181.5154
5205, -1057701, 18262.037, 181.5081
5206, -874465, 18261.303, 181.5009
5207, -767104, 18260.570, 181.4936
5208, -165564, 18259.836, 181.4863
5209, -265600, 18259.102, 181.4790
5210, -355808, 18258.369, 181.4717
5211, -281858, 18257.635, 181.4644
5212, -676758, 18256.902, 181.4571
5213, -1147095, 18256.168, 181.4498
5214, -678956, 18255.434, 181.4425
5215, -255804, 18254.701, 181.4352
5216, 59900, 18253.967, 181.4279
5217, -451605, 18253.234, 181.4206
5218, -905533, 18252.500, 181.4134
5219, -365916, 18251.766, 181.4061
5220, -454083, 18251.033, 181.3988
5221, -331313, 18250.299, 181.3915
5222, 641426, 18249.566, 181.3842
5223, 494842, 18248.832, 181.3769
5224, 79564, 18248.099, 181.3696
5225, -152456, 18247.365, 181.3623
5226, -502541, 18246.631, 181.3550
5227, -569751, 18245.898, 181.3477
5228, -1082861, 18245.164, 181.3404
5229, -437886, 18244.431, 181.3332
5230, -307579, 18243.697, 181.3259
5231, -492273, 18242.963, 181.3186
5232, -57632, 18242.230, 181.3113
5233, 336727, 18241.496, 181.3040
5234, -84437, 18240.763, 181.2967
5235, -368211, 18240.029, 181.2894
5236, -741566, 18239.295, 181.2821
5237, -348453, 18238.562, 181.2748
5238, -327689, 18237.828, 181.2675
5239, -810120, 18237.095, 181.2602
5240, -1308179, 18236.361, 181.2529
5241, -1630173, 18235.627, 181.2457
5242, -1121373, 18234.894, 181.2384
5243, -769461, 18234.160, 181.2311
5244, 16124, 18233.427, 181.2238
5245, 97673, 18232.693, 181.2165
5246, 72289, 18231.959, 181.2092
5247, -590434, 18231.226, 181.2019
5248, -996094, 18230.492, 181.1946
5249, -1137224, 18229.759, 181.1873
5250, -889729, 18229.025, 181.1800
5251, -739138, 18228.291, 181.1727
5252, -497100, 18227.558, 181.1655
5253, -511445, 18226.824, 181.1582
5254, -506038, 18226.091, 181.1509
5255, -164633, 18225.357, 181.1436
5256, -464559, 18224.623, 181.1363
5257, -642065, 18223.890, 181.1290
5258, -577261, 18223.156, 181.1217
5259, -1723361, 18222.423, 181.1144
5260, -861479, 18221.689, 181.1071
5261, -880759, 18220.955, 181.0998
5262, -799935, 18220.222, 181.0925
5263, -1209346, 18219.488, 181.0852
5264, -293895, 18218.755, 181.0780
5265, 291440, 18218.021, 181.0707
5266, 126202, 18217.287, 181.0634
5267, 218350, 18216.554, 181.0561
5268, 56490, 18215.820, 181.0488
5269, 555301, 18215.087, 181.0415
5270, 456427, 18214.353, 181.0342
5271, -37784, 18213.620, 181.0269
5272, -279777, 18212.886, 181.0196
5273, 69662, 18212.152, 181.0123
5274, -313608, 18211.419, 181.0050
5275, -203728, 18210.685, 180.9978
5276, 130146, 18209.952, 180.9905
5277, 164868, 18209.218, 180.9832
5278, -577849, 18208.484, 180.9759
5279, -980473, 18207.751, 180.9686
5280, -712045, 18207.017, 180.9613
5281, -350840, 18206.284, 180.9540
5282, -664056, 18205.550, 180.9467
5283, -939944, 18204.816, 180.9394
5284, -188594, 18204.083, 180.9321
5285, 47609, 18203.349, 180.9248
5286, 714809, 18202.616, 180.9175
5287, 867113, 18201.882, 180.9103
5288, 321927, 18201.148, 180.9030
5289, -326589, 18200.415, 180.8957
5290, -557618, 18199.681, 180.8884
5291, -445473, 18198.948, 180.8811
5292, -208922, 18198.214, 180.8738
5293, -1451643, 18197.480, 180.8665
5294, -1241153, 18196.747, 180.8592
5295, -293873, 18196.013, 180.8519
5296, -92000, 18195.280, 180.8446
5297, -597837, 18194.546, 180.8373
5298, -120410, 18193.812, 180.8301
5299, -5226, 18193.079, 180.8228
5300, -19473, 18192.345, 180.8155
5301, -284370, 18191.612, 180.8082
5302, -831527, 18190.878, 180.8009
5303, -244780, 18190.144, 180.7936
5304, 17205, 18189.411, 180.7863
5305, -321929, 18188.677, 180.7790
5306, -227945, 18187.944, 180.7717
5307, -432247, 18187.210, 180.7644
5308, -358237, 18186.476, 180.7571
5309, -144005, 18185.743, 180.7499
5310, -138202, 18185.009, 180.7426
5311, 257528, 18184.276, 180.7353
5312, -352123, 18183.542, 180.7280
5313, -555032, 18182.808, 180.7207
5314, -193041, 18182.075, 180.7134
5315, -505534, 18181.341, 180.7061
5316, -409603, 18180.608, 180.6988
5317, -396815, 18179.874, 180.6915
5318, -960117, 18179.141, 180.6842
5319, -1359251, 18178.407, 180.6769
5320, -815845, 18177.673, 180.6696
5321, -510528, 18176.940, 180.6624
5322, -280320, 18176.206, 180.6551
5323, -52122, 18175.473, 180.6478
5324, -446663, 18174.739, 180.6405
5325, -933790, 18174.005, 180.6332
5326, -687688, 18173.272, 180.6259
5327, -529422, 18172.538, 180.6186
5328, 298977, 18171.805, 180.6113
5329, 157803, 18171.071, 180.6040
5330, 859558, 18170.337, 180.5967
5331, 448773, 18169.604, 180.5894
5332, -65994, 18168.870, 180.5822
5333, 10974, 18168.137, 180.5749
5334, 317748, 18167.403, 180.5676
5335, 117433, 18166.669, 180.5603
5336, 194342, 18165.936, 180.5530
5337, 318184, 18165.202, 180.5457
5338, 141851, 18164.469, 180.5384
5339, -398817, 18163.735, 180.5311
5340, -768941, 18163.001, 180.5238
5341, -384830, 18162.268, 180.5165
5342, -641842, 18161.534, 180.5092
5343, -296899, 18160.801, 180.5019
5344, -561690, 18160.067, 180.4947
5345, -120468, 18159.333, 180.4874
5346, -1214786, 18158.600, 180.4801
5347, -594990, 18157.866, 180.4728
5348, -156847, 18157.133, 180.4655
5349, -908088, 18156.399, 180.4582
5350, -1244646, 18155.665, 180.4509
5351, -987225, 18154.932, 180.4436
5352, -612261, 18154.198, 180.4363
5353, -470742, 18153.465, 180.4290
5354, -651142, 18152.731, 180.4217
5355, -40531, 18151.997, 180.4145
5356, 306881, 18151.264, 180.4072
5357, 553462, 18150.530, 180.3999
5358, 130996, 18149.797, 180.3926
5359, 379753, 18149.063, 180.3853
5360, 570312, 18148.330, 180.3780
5361, 314060, 18147.596, 180.3707
5362, 254027, 18146.862, 180.3634
5363, 108516, 18146.129, 180.3561
5364, -767318, 18145.395, 180.3488
5365, -816630, 18144.662, 180.3415
5366, -747570, 18143.928, 180.3342
5367, -751826, 18143.194, 180.3270
5368, -595714, 18142.461, 180.3197
5369, -581358, 18141.727, 180.3124
5370, -400094, 18140.994, 180.3051
5371, 547780, 18140.260, 180.2978
5372, 664290, 18139.526, 180.2905
5373, 329032, 18138.793, 180.2832
5374, -378329, 18138.059, 180.2759
5375, -642501, 18137.326, 180.2686
5376, -1148530, 18136.592, 180.2613
5377, -2085536, 18135.858, 180.2540
5378, -1254544, 18135.125, 180.2468
5379, -818938, 18134.391, 180.2395
5380, -516250, 18133.658, 180.2322
5381, 204948, 18132.924, 180.2249
5382, 429313, 18132.190, 180.2176
5383, -141017, 18131.457, 180.2103
5384, 235844, 18130.723, 180.2030
5385, 415308, 18129.990, 180.1957
5386, -318616, 18129.256, 180.1884
5387, -374556, 18128.522, 180.1811
5388, 102939, 18127.789, 180.1738
5389, -91732, 18127.055, 180.1665
5390, 143225, 18126.322, 180.1593
5391, -265236, 18125.588, 180.1520
5392, -677933, 18124.854, 180.1447
5393, 940, 18124.121, 180.1374
5394, -272985, 18123.387, 180.1301
5395, -317898, 18122.654, 180.1228
5396, 595612, 18121.920, 180.1155
5397, -9339, 18121.186, 180.1082
5398, 96120, 18120.453, 180.1009
5399, 127592, 18119.719, 180.0936
5400, -580178, 18118.986, 180.0863
5401, -222409, 18118.252, 180.0791
5402, -275539, 18117.518, 180.0718
5403, -498153, 18116.785, 180.0645
5404, -175221, 18116.051, 180.0572
5405, -34827, 18115.318, 180.0499
5406, -208948, 18114.584, 180.0426
5407, -671943, 18113.851, 180.0353
5408, -341467, 18113.117, 180.0280
5409, -42442, 18112.383, 180.0207
5410, 45398, 18111.650, 180.0134
5411, 237478, 18110.916, 180.0061
5412, 91474, 18110.183, 179.9988
5413, -77002, 18109.449, 179.9916
5414, -36207, 18108.715, 179.9843
5415, 42004, 18107.982, 179.9770
5416, 692887, 18107.248, 179.9697
5417, 1356674, 18106.515, 179.9624
5418, 1107817, 18105.781, 179.9551
5419, 1057269, 18105.047, 179.9478
5420, 333093, 18104.314, 179.9405
5421, 366995, 18103.580, 179.9332
5422, 338646, 18102.847, 179.9259
5423, 594592, 18102.113, 179.9186
5424, 424272, 18101.379, 179.9114
5425, -144100, 18100.646, 179.9041
5426, -390428, 18099.912, 179.8968
5427, -91589, 18099.179, 179.8895
5428, -275082, 18098.445, 179.8822
5429, -574616, 18097.711, 179.8749
5430, -463680, 18096.978, 179.8676
5431, -126037, 18096.244, 179.8603
5432, 93728, 18095.511, 179.8530
5433, -296442, 18094.777, 179.8457
5434, -1174768, 18094.043, 179.8384
5435, -932953, 18093.310, 179.8311
5436, -423554, 18092.576, 179.8239
5437, -742054, 18091.843, 179.8166
5438, -1233268, 18091.109, 179.8093
5439, -864207, 18090.375, 179.8020
5440, 809754, 18089.642, 179.7947
5441, -212908, 18088.908, 179.7874
5442, -1088559, 18088.175, 179.7801
5443, -323336, 18087.441, 179.7728
5444, 154142, 18086.707, 179.7655
5445, -523366, 18085.974, 179.7582
5446, -113903, 18085.240, 179.7509
5447, 560028, 18084.507, 179.7437
5448, -142112, 18083.773, 179.7364
5449, -481583, 18083.039, 179.7291
5450, -527253, 18082.306, 179.7218
5451, 260794, 18081.572, 179.7145
5452, 316586, 18080.839, 179.7072
5453, -345750, 18080.105, 179.6999
5454, -898370, 18079.372, 179.6926
5455, -388113, 18078.638, 179.6853
5456, -1174788, 18077.904, 179.6780
5457, -1658690, 18077.171, 179.6707
5458, -1691975, 18076.437, 179.6635
5459, -900426, 18075.704, 179.6562
5460, -569898, 18074.970, 179.6489
5461, -984235, 18074.236, 179.6416
5462, -1514660, 18073.503, 179.6343
5463, -361966, 18072.769, 179.6270
5464, 76752, 18072.036, 179.6197
5465, 335463, 18071.302, 179.6124
5466, -370154, 18070.568, 179.6051
5467, -626919, 18069.835, 179.5978
5468, 56590, 18069.101, 179.5905
5469, 256421, 18068.368, 179.5832
5470, 301152, 18067.634, 179.5760
5471, -357803, 18066.900, 179.5687
5472, 420555, 18066.167, 179.5614
5473, 176367, 18065.433, 179.5541
5474, 160665, 18064.700, 179.5468
5475, -68736, 18063.966, 179.5395
5476, -724931, 18063.232, 179.5322
5477, -65841, 18062.499, 179.5249
5478, 2829, 18061.765, 179.5176
5479, -258497, 18061.032, 179.5103
5480, -184088, 18060.298, 179.5030
5481, 159236, 18059.564, 179.4958
5482, 5590, 18058.831, 179.4885
5483, -416670, 18058.097, 179.4812
5484, -299849, 18057.364, 179.4739
5485, -68844, 18056.630, 179.4666
5486, -674798, 18055.896, 179.4593
5487, -1295040, 18055.163, 179.4520
5488, -945146, 18054.429, 179.4447
5489, -809954, 18053.696, 179.4374
5490, 24919, 18052.962, 179.4301
5491, 767485, 18052.228, 179.4228
5492, 884572, 18051.495, 179.4155
5493, 797573, 18050.761, 179.4083
5494, 1349065, 18050.028, 179.4010
5495, -28121, 18049.294, 179.3937
5496, -1645693, 18048.561, 179.3864
5497, -1305700, 18047.827, 179.3791
5498, -720490, 18047.093, 179.3718
5499, -49490, 18046.360, 179.3645
5500, -87167, 18045.626, 179.3572
5501, -422355, 18044.893, 179.3499
5502, -382500, 18044.159, 179.3426
5503, -1173239, 18043.425, 179.3353
5504, -497376, 18042.692, 179.3281
5505, -1159107, 18041.958, 179.3208
5506, -1059820, 18041.225, 179.3135
5507, -181375, 18040.491, 179.3062
5508, -533304, 18039.757, 179.2989
5509, -571380, 18039.024, 179.2916
5510, -216528, 18038.290, 179.2843
5511, -4613, 18037.557, 179.2770
5512, 67596, 18036.823, 179.2697
5513, 21306, 18036.089, 179.2624
5514, 257168, 18035.356, 179.2551
5515, -383604, 18034.622, 179.2478
5516, -610537, 18033.889, 179.2406
5517, -323187, 18033.155, 179.2333
5518, -57803, 18032.421, 179.2260
5519, 223533, 18031.688, 179.2187
5520, -800397, 18030.954, 179.2114
5521, -1201266, 18030.221, 179.2041
5522, -887372, 18029.487, 179.1968
5523, -523676, 18028.753, 179.1895
5524, -972943, 18028.020, 179.1822
5525, -721319, 18027.286, 179.1749
5526, 148688, 18026.553, 179.1676
5527, 354724, 18025.819, 179.1604
5528, 552789, 18025.085, 179.1531
5529, 417664, 18024.352, 179.1458
5530, 661290, 18023.618, 179.1385
5531, 70656, 18022.885, 179.1312
5532, -768662, 18022.151, 179.1239
5533, -749515, 18021.417, 179.1166
5534, -1194460, 18020.684, 179.1093
5535, -1631900, 18019.950, 179.1020
5536, -1002082, 18019.217, 179.0947
5537, -676439, 18018.483, 179.0874
5538, -297556, 18017.749, 179.0801
5539, -887767, 18017.016, 179.0729
5540, -1070865, 18016.282, 179.0656
5541, -728621, 18015.549, 179.0583
5542, -778073, 18014.815, 179.0510
5543, -991387, 18014.082, 179.0437
5544, -869790, 18013.348, 179.0364
5545, -365620, 18012.614, 179.0291
5546, -234809, 18011.881, 179.0218
5547, 95174, 18011.147, 179.0145
5548, -213960, 18010.414, 179.0072
5549, -190144, 18009.680, 178.9999
5550, -623829, 18008.946, 178.9927
5551, -786496, 18008.213, 178.9854
5552, -403725, 18007.479, 178.9781
5553, -423123, 18006.746, 178.9708
5554, -588811, 18006.012, 178.9635
5555, -681116, 18005.278, 178.9562
5556, -597241, 18004.545, 178.9489
5557, -163189, 18003.811, 178.9416
5558, 323371, 18003.078, 178.9343
5559, 683498, 18002.344, 178.9270
5560, -44917, 18001.610, 178.9197
5561, -352250, 18000.877, 178.9124
5562, -181246, 18000.143, 178.9052
5563, -838272, 17999.410, 178.8979
5564, -339583, 17998.676, 178.8906
5565, 5981, 17997.942, 178.8833
5566, -446360, 17997.209, 178.8760
5567, -812661, 17996.475, 178.8687
5568, -117883, 17995.742, 178.8614
5569, -401731, 17995.008, 178.8541
5570, -1385345, 17994.274, 178.8468
5571, -1669108, 17993.541, 178.8395
5572, -1381114, 17992.807, 178.8322
5573, -431777, 17992.074, 178.8250
5574, -612827, 17991.340, 178.8177
5575, -904961, 17990.606, 178.8104
5576, -1134097, 17989.873, 178.8031
5577, -890475, 17989.139, 178.7958
5578, -937239, 17988.406, 178.7885
5579, -836744, 17987.672, 178.7812
5580, -236718, 17986.938, 178.7739
5581, -48376, 17986.205, 178.7666
5582, -14706, 17985.471, 178.7593
5583, 762086, 17984.738, 178.7520
5584, 320088, 17984.004, 178.7447
5585, 548738, 17983.270, 178.7375
5586, 142084, 17982.537, 178.7302
5587, -258957, 17981.803, 178.7229
5588, -523623, 17981.070, 178.7156
5589, -1367913, 17980.336, 178.7083
5590, -1117963, 17979.603, 178.7010
5591, 357350, 17978.869, 178.6937
5592, 739307, 17978.135, 178.6864
5593, 315020, 17977.402, 178.6791
5594, 143078, 17976.668, 178.6718
5595, 7724, 17975.935, 178.6645
5596, -255372, 17975.201, 178.6573
5597, -677710, 17974.467, 178.6500
5598, -96596, 17973.734, 178.6427
5599, -361247, 17973.000, 178.6354
5600, -942108, 17972.267, 178.6281
5601, -470656, 17971.533, 178.6208
5602, -1578053, 17970.799, 178.6135
5603, -1198457, 17970.066, 178.6062
5604, 16154, 17969.332, 178.5989
5605, 538662, 17968.599, 178.5916
5606, 301293, 17967.865, 178.5843
5607, -113243, 17967.131, 178.5770
5608, -1549833, 17966.398, 178.5698
5609, -1321912, 17965.664, 178.5625
5610, -1008695, 17964.931, 178.5552
5611, 38026, 17964.197, 178.5479
5612, -338077, 17963.463, 178.5406
5613, -26091, 17962.730, 178.5333
5614, -505185, 17961.996, 178.5260
5615, -618230, 17961.263, 178.5187
5616, 164427, 17960.529, 178.5114
5617, 532382, 17959.795, 178.5041
5618, 192849, 17959.062, 178.4968
5619, -517205, 17958.328, 178.4896
5620, -806787, 17957.595, 178.4823
5621, -354987, 17956.861, 178.4750
5622, -798368, 17956.127, 178.4677
5623, -478357, 17955.394, 178.4604
5624, -1101901, 17954.660, 178.4531
5625, -1750440, 17953.927, 178.4458
5626, -1219313, 17953.193, 178.4385
5627, -1189622, 17952.459, 178.4312
5628, -491071, 17951.726, 178.4239
5629, -68354, 17950.992, 178.4166
5630, -776479, 17950.259, 178.4094
5631, -151033, 17949.525, 178.4021
5632, -1055954, 17948.791, 178.3948
5633, -1236733, 17948.058, 178.3875
5634, -1156090, 17947.324, 178.3802
5635, -893716, 17946.591, 178.3729
5636, -931145, 17945.857, 178.3656
5637, -931912, 17945.124, 178.3583
5638, -413267, 17944.390, 178.3510
5639, -511039, 17943.656, 178.3437
5640, 137086, 17942.923, 178.3364
5641, 6196, 17942.189, 178.3291
5642, -343508, 17941.456, 178.3219
5643, -337747, 17940.722, 178.3146
5644, -412808, 17939.988, 178.3073
5645, -744976, 17939.255, 178.3000
5646, -772343, 17938.521, 178.2927
5647, -714787, 17937.788, 178.2854
5648, -651928, 17937.054, 178.2781
5649, -14780, 17936.320, 178.2708
5650, -153962, 17935.587, 178.2635
5651, -350472, 17934.853, 178.2562
5652, -861399, 17934.120, 178.2489
5653, -610762, 17933.386, 178.2417
5654, -855792, 17932.652, 178.2344
5655, -1214151, 17931.919, 178.2271
5656, -1094513, 17931.185, 178.2198
5657, -517046, 17930.452, 178.2125
5658, -1173776, 17929.718, 178.2052
5659, -771533, 17928.984, 178.1979
5660, -522364, 17928.251, 178.1906
5661, -798807, 17927.517, 178.1833
5662, -1523002, 17926.784, 178.1760
5663, -513232, 17926.050, 178.1687
5664, -313459, 17925.316, 178.1614
5665, -204500, 17924.583, 178.1542
5666, 145081, 17923.849, 178.1469
5667, -517344, 17923.116, 178.1396
5668, -572292, 17922.382, 178.1323
5669, -189724, 17921.648, 178.1250
5670, -874902, 17920.915, 178.1177
5671, -642635, 17920.181, 178.1104
5672, -1024808, 17919.448, 178.1031
5673, -832552, 17918.714, 178.0958
5674, -857230, 17917.980, 178.0885
5675, -367519, 17917.247, 178.0812
5676, 236108, 17916.513, 178.0740
5677, 337738, 17915.780, 178.0667
5678, -324595, 17915.046, 178.0594
5679, -367954, 17914.313, 178.0521
5680, -142904, 17913.579, 178.0448
5681, -149044, 17912.845, 178.0375
5682, 313380, 17912.112, 178.0302
5683, -885536, 17911.378, 178.0229
5684, -868138, 17910.645, 178.0156
5685, -936302, 17909.911, 178.0083
5686, -292584, 17909.177, 178.0010
5687, -601364, 17908.444, 177.9937
5688, -71312, 17907.710, 177.9865
5689, -164389, 17906.977, 177.9792
5690, 458865, 17906.243, 177.9719
5691, -400983, 17905.509, 177.9646
5692, -558110, 17904.776, 177.9573
5693, -90188, 17904.042, 177.9500
5694, -140654, 17903.309, 177.9427
5695, 238873, 17902.575, 177.9354
5696, 143267, 17901.841, 177.9281
5697, 370824, 17901.108, 177.9208
5698, -1058, 17900.374, 177.9135
5699, 870928, 17899.641, 177.9063
5700, 50682, 17898.907, 177.8990
5701, -619776, 17898.173, 177.8917
5702, -488704, 17897.440, 177.8844
5703, -611168, 17896.706, 177.8771
5704, -1002216, 17895.973, 177.8698
5705, -926161, 17895.239, 177.8625
5706, -547639, 17894.505, 177.8552
5707, 14771, 17893.772, 177.8479
5708, -20777, 17893.038, 177.8406
5709, -79397, 17892.305, 177.8333
5710, -765056, 17891.571, 177.8260
5711, -1109799, 17890.837, 177.8188
5712, -1077058, 17890.104, 177.8115
5713, -892875, 17889.370, 177.8042
5714, -788740, 17888.637, 177.7969
5715, -428766, 17887.903, 177.7896
5716, -737338, 17887.169, 177.7823
5717, -245221, 17886.436, 177.7750
5718, 285389, 17885.702, 177.7677
5719, 251166, 17884.969, 177.7604
5720, 127780, 17884.235, 177.7531
5721, 416085, 17883.501, 177.7458
5722, 657743, 17882.768, 177.7386
5723, 724299, 17882.034, 177.7313
5724, 528391, 17881.301, 177.7240
5725, -21785, 17880.567, 177.7167
5726, -354062, 17879.834, 177.7094
5727, -200967, 17879.100, 177.7021
5728, -267631, 17878.366, 177.6948
5729, -286550, 17877.633, 177.6875
5730, -536427, 17876.899, 177.6802
5731, -661897, 17876.166, 177.6729
5732, -1904511, 17875.432, 177.6656
5733, -1360228, 17874.698, 177.6583
5734, -462530, 17873.965, 177.6511
5735, -491865, 17873.231, 177.6438
5736, -490969, 17872.498, 177.6365
5737, -865190, 17871.764, 177.6292
5738, -677556, 17871.030, 177.6219
5739, -783610, 17870.297, 177.6146
5740, -1538678, 17869.563, 177.6073
5741, -1055342, 17868.830, 177.6000
5742, -932334, 17868.096, 177.5927
5743, -1621675, 17867.362, 177.5854
5744, -1075952, 17866.629, 177.5781
5745, -814233, 17865.895, 177.5709
5746, -1198425, 17865.162, 177.5636
5747, -1673108, 17864.428, 177.5563
5748, -1418785, 17863.694, 177.5490
5749, -832536, 17862.961, 177.5417
5750, -913014, 17862.227, 177.5344
5751, -972263, 17861.494, 177.5271
5752, -1059447, 17860.760, 177.5198
5753, -1290021, 17860.026, 177.5125
5754, -573853, 17859.293, 177.5052
5755, -201904, 17858.559, 177.4979
5756, -695998, 17857.826, 177.4906
5757, -919708, 17857.092, 177.4834
5758, -504942, 17856.358, 177.4761
5759, -220339, 17855.625, 177.4688
5760, -54540, 17854.891, 177.4615
5761, 471391, 17854.158, 177.4542
5762, 263785, 17853.424, 177.4469
5763, -272833, 17852.690, 177.4396
5764, -818689, 17851.957, 177.4323
5765, -68817, 17851.223, 177.4250
5766, -62045, 17850.490, 177.4177
5767, -460787, 17849.756, 177.4104
5768, -403112, 17849.022, 177.4032
5769, -1043730, 17848.289, 177.3959
5770, -941676, 17847.555, 177.3886
5771, -541341, 17846.822, 177.3813
5772, -716408, 17846.088, 177.3740
5773, -964057, 17845.355, 177.3667
5774, -114520, 17844.621, 177.3594
5775, -345400, 17843.887, 177.3521
5776, -770368, 17843.154, 177.3448
5777, -277986, 17842.420, 177.3375
5778, -326690, 17841.687, 177.3302
5779, -612207, 17840.953, 177.3230
5780, -112498, 17840.219, 177.3157
5781, 503262, 17839.486, 177.3084
5782, 598998, 17838.752, 177.3011
5783, -34025, 17838.019, 177.2938
5784, 356721, 17837.285, 177.2865
5785, 880529, 17836.551, 177.2792
5786, 775384, 17835.818, 177.2719
5787, 491462, 17835.084, 177.2646
5788, 869524, 17834.351, 177.2573
5789, 241732, 17833.617, 177.2500
5790, -64061, 17832.883, 177.2427
5791, -637064, 17832.150, 177.2355
5792, -758064, 17831.416, 177.2282
5793, -1080309, 17830.683, 177.2209
5794, -1528312, 17829.949, 177.2136
5795, -944525, 17829.215, 177.2063
5796, -1178143, 17828.482, 177.1990
5797, -820050, 17827.748, 177.1917
5798, -187615, 17827.015, 177.1844
5799, 318028, 17826.281, 177.1771
5800, -259910, 17825.547, 177.1698
5801, -1018335, 17824.814, 177.1625
5802, -1365550, 17824.080, 177.1553
5803, -536437, 17823.347, 177.1480
5804, -407213, 17822.613, 177.1407
5805, -263851, 17821.879, 177.1334
5806, -81376, 17821.146, 177.1261
5807, -1470832, 17820.412, 177.1188
5808, -1177639, 17819.679, 177.1115
5809, -783042, 17818.945, 177.1042
5810, -705884, 17818.211, 177.0969
5811, -90957, 17817.478, 177.0896
5812, 592762, 17816.744, 177.0823
5813, -193723, 17816.011, 177.0750
5814, 263583, 17815.277, 177.0678
5815, -161365, 17814.544, 177.0605
5816, 2607, 17813.810, 177.0532
5817, 1000173, 17813.076, 177.0459
5818, 684859, 17812.343, 177.0386
5819, 425258, 17811.609, 177.0313
5820, 1083924, 17810.876, 177.0240
5821, 95584, 17810.142, 177.0167
5822, 296481, 17809.408, 177.0094
5823, 420056, 17808.675, 177.0021
5824, -184824, 17807.941, 176.9948
5825, -285044, 17807.208, 176.9876
5826, -705217, 17806.474, 176.9803
5827, -1379339, 17805.740, 176.9730
5828, -330290, 17805.007, 176.9657
5829, -233965, 17804.273, 176.9584
5830, -345086, 17803.540, 176.9511
5831, -760014, 17802.806, 176.9438
5832, -458537, 17802.072, 176.9365
5833, 100880, 17801.339, 176.9292
5834, -86161, 17800.605, 176.9219
5835, -611833, 17799.872, 176.9146
5836, -720618, 17799.138, 176.9073
5837, -1086398, 17798.404, 176.9001
5838, -45471, 17797.671, 176.8928
5839, -447662, 17796.937, 176.8855
5840, -989170, 17796.204, 176.8782
5841, -885701, 17795.470, 176.8709
5842, -928603, 17794.736, 176.8636
5843, -729291, 17794.003, 176.8563
5844, -103653, 17793.269, 176.8490
5845, -900290, 17792.536, 176.8417
5846, -385580, 17791.802, 176.8344
5847, -433798, 17791.068, 176.8271
5848, -994456, 17790.335, 176.8199
5849, -1264455, 17789.601, 176.8126
5850, -1186181, 17788.868, 176.8053
5851, -784160, 17788.134, 176.7980
5852, -975770, 17787.400, 176.7907
5853, -529699, 17786.667, 176.7834
5854, -1089478, 17785.933, 176.7761
5855, -967951, 17785.200, 176.7688
5856, -691564, 17784.466, 176.7615
5857, -400491, 17783.732, 176.7542
5858, -450742, 17782.999, 176.7469
5859, -332535, 17782.265, 176.7396
5860, -516746, 17781.532, 176.7324
5861, -86246, 17780.798, 176.7251
5862, -658003, 17780.065, 176.7178
5863, -595150, 17779.331, 176.7105
5864, -1010721, 17778.597, 176.7032
5865, -1054460, 17777.864, 176.6959
5866, -916115, 17777.130, 176.6886
5867, -966397, 17776.397, 176.6813
5868, -1173198, 17775.663, 176.6740
5869, -288614, 17774.929, 176.6667
5870, -1001639, 17774.196, 176.6594
5871, -994045, 17773.462, 176.6522
5872, -1859515, 17772.729, 176.6449
5873, -1413531, 17771.995, 176.6376
5874, -910826, 17771.261, 176.6303
5875, 152257, 17770.528, 176.6230
5876, -102844, 17769.794, 176.6157
5877, -758724, 17769.061, 176.6084
5878, -663902, 17768.327, 176.6011
5879, -484428, 17767.593, 176.5938
5880, -1200459, 17766.860, 176.5865
5881, -674492, 17766.126, 176.5792
5882, 100912, 17765.393, 176.5719
5883, -667379, 17764.659, 176.5647
5884, -1121918, 17763.925, 176.5574
5885, -867756, 17763.192, 176.5501
5886, -257308, 17762.458, 176.5428
5887, -143987, 17761.725, 176.5355
5888, 229237, 17760.991, 176.5282
5889, -118908, 17760.257, 176.5209
5890, -855905, 17759.524, 176.5136
5891, -361370, 17758.790, 176.5063
5892, -171889, 17758.057, 176.4990
5893, -695152, 17757.323, 176.4917
5894, -378193, 17756.589, 176.4845
5895, -878011, 17755.856, 176.4772
5896, -127547, 17755.122, 176.4699
5897, -259994, 17754.389, 176.4626
5898, 208378, 17753.655, 176.4553
5899, 274955, 17752.921, 176.4480
5900, 83684, 17752.188, 176.4407
5901, -631810, 17751.454, 176.4334
5902, -597877, 17750.721, 176.4261
5903, -651776, 17749.987, 176.4188
5904, -730237, 17749.253, 176.4115
5905, -253742, 17748.520, 176.4042
5906, -458520, 17747.786, 176.3970
5907, -505277, 17747.053, 176.3897
5908, -500033, 17746.319, 176.3824
5909, -831907, 17745.586, 176.3751
5910, -1651151, 17744.852, 176.3678
5911, -1103323, 17744.118, 176.3605
5912, -200112, 17743.385, 176.3532
5913, 68905, 17742.651, 176.3459
5914, -11034, 17741.918, 176.3386
5915, -548505, 17741.184, 176.3313
5916, -815551, 17740.450, 176.3240
5917, -766248, 17739.717, 176.3168
5918, -677698, 17738.983, 176.3095
5919, -228950, 17738.250, 176.3022
5920, 483428, 17737.516, 176.2949
5921, -425426, 17736.782, 176.2876
5922, -1011585, 17736.049, 176.2803
5923, -1299607, 17735.315, 176.2730
5924, -2053175, 17734.582, 176.2657
5925, -1189187, 17733.848, 176.2584
5926, -431491, 17733.114, 176.2511
5927, -1002571, 17732.381, 176.2438
5928, -1616102, 17731.647, 176.2365
5929, -1396845, 17730.914, 176.2293
5930, -435826, 17730.180, 176.2220
5931, 159471, 17729.446, 176.2147
5932, -104586, 17728.713, 176.2074
5933, 1206, 17727.979, 176.2001
5934, 712118, 17727.246, 176.1928
5935, 174716, 17726.512, 176.1855
5936, 267498, 17725.778, 176.1782
5937, 358139, 17725.045, 176.1709
5938, -484212, 17724.311, 176.1636
5939, -1273504, 17723.578, 176.1563
5940, -848978, 17722.844, 176.1491
5941, -253245, 17722.110, 176.1418
5942, -255715, 17721.377, 176.1345
5943, -683725, 17720.643, 176.1272
5944, -568583, 17719.910, 176.1199
5945, -164867, 17719.176, 176.1126
5946, -3441, 17718.442, 176.1053
5947, -432137, 17717.709, 176.0980
5948, -688163, 17716.975, 176.0907
5949, -425073, 17716.242, 176.0834
5950, 219120, 17715.508, 176.0761
5951, -30683, 17714.774, 176.0689
5952, -433724, 17714.041, 176.0616
5953, -865006, 17713.307, 176.0543
5954, -1248209, 17712.574, 176.0470
5955, -803977, 17711.840, 176.0397
5956, -1050290, 17711.107, 176.0324
5957, -930960, 17710.373, 176.0251
5958, -557593, 17709.639, 176.0178
5959, -39248, 17708.906, 176.0105
5960, 46329, 17708.172, 176.0032
5961, 204595, 17707.439, 175.9959
5962, 656879, 17706.705, 175.9886
5963, -131924, 17705.971, 175.9814
5964, -722586, 17705.238, 175.9741
5965, -316169, 17704.504, 175.9668
5966, -963673, 17703.771, 175.9595
5967, -642410, 17703.037, 175.9522
5968, -181438, 17702.303, 175.9449
5969, -85769, 17701.570, 175.9376
5970, -524769, 17700.836, 175.9303
5971, -1236603, 17700.103, 175.9230
5972, -762838, 17699.369, 175.9157
5973, -457112, 17698.635, 175.9084
5974, -824907, 17697.902, 175.9012
5975, -411270, 17697.168, 175.8939
5976, -229432, 17696.435, 175.8866
5977, -597014, 17695.701, 175.8793
5978, -975375, 17694.967, 175.8720
5979, -1817937, 17694.234, 175.8647
5980, -1568270, 17693.500, 175.8574
5981, -710607, 17692.767, 175.8501
5982, -212513, 17692.033, 175.8428
5983, -436524, 17691.299, 175.8355
5984, -716354, 17690.566, 175.8282
5985, -720023, 17689.832, 175.8209
5986, -374414, 17689.099, 175.8137
5987, -391764, 17688.365, 175.8064
5988, -573161, 17687.631, 175.7991
5989, -376490, 17686.898, 175.7918
5990, -133037, 17686.164, 175.7845
5991, -536318, 17685.431, 175.7772
5992, -742301, 17684.697, 175.7699
5993, 121859, 17683.963, 175.7626
5994, 1123250, 17683.230, 175.7553
5995, 1405303, 17682.496, 175.7480
5996, 714682, 17681.763, 175.7407
5997, 623065, 17681.029, 175.7335
5998, -733855, 17680.296, 175.7262
5999, -951205, 17679.562, 175.7189
6000, -137962, 17678.828, 175.7116
6001, 782058, 17678.095, 175.7043
6002, -220874, 17677.361, 175.6970
6003, -492109, 17676.628, 175.6897
6004, -509718, 17675.894, 175.6824
6005, -344, 17675.160, 175.6751
6006, -24820, 17674.427, 175.6678
6007, -273166, 17673.693, 175.6605
6008, 35816, 17672.960, 175.6532
6009, -85197, 17672.226, 175.6460
6010, 400819, 17671.492, 175.6387
6011, -131692, 17670.759, 175.6314
6012, 376274, 17670.025, 175.6241
6013, 365028, 17669.292, 175.6168
6014, 69636, 17668.558, 175.6095
6015, 80424, 17667.824, 175.6022
6016, 527530, 17667.091, 175.5949
6017, 435758, 17666.357, 175.5876
6018, -526900, 17665.624, 175.5803
6019, -535556, 17664.890, 175.5730
6020, -764167, 17664.156, 175.5658
6021, -820119, 17663.423, 175.5585
6022, -574122, 17662.689, 175.5512
6023, -268450, 17661.956, 175.5439
6024, 223487, 17661.222, 175.5366
6025, 286468, 17660.488, 175.5293
6026, 7038, 17659.755, 175.5220
6027, -449263, 17659.021, 175.5147
6028, -162756, 17658.288, 175.5074
6029, -247210, 17657.554, 175.5001
6030, -635474, 17656.820, 175.4928
6031, -436160, 17656.087, 175.4855
6032, -361769, 17655.353, 175.4783
6033, -462234, 17654.620, 175.4710
6034, -585706, 17653.886, 175.4637
6035, -1266603, 17653.152, 175.4564
6036, -853651, 17652.419, 175.4491
6037, -1140441, 17651.685, 175.4418
6038, -264338, 17650.952, 175.4345
6039, 240768, 17650.218, 175.4272
6040, -745323, 17649.484, 175.4199
6041, -898007, 17648.751, 175.4126
6042, -514656, 17648.017, 175.4053
6043, 133532, 17647.284, 175.3981
6044, -668922, 17646.550, 175.3908
6045, -810489, 17645.817, 175.3835
6046, 40585, 17645.083, 175.3762
6047, -246319, 17644.349, 175.3689
6048, -970041, 17643.616, 175.3616
6049, -1147163, 17642.882, 175.3543
6050, -1260202, 17642.149, 175.3470
6051, -705597, 17641.415, 175.3397
6052, -149641, 17640.681, 175.3324
6053, -202499, 17639.948, 175.3251
6054, -371539, 17639.214, 175.3178
6055, -834144, 17638.481, 175.3106
6056, -844230, 17637.747, 175.3033
6057, 39117, 17637.013, 175.2960
6058, -28711, 17636.280, 175.2887
6059, 57752, 17635.546, 175.2814
6060, -95652, 17634.813, 175.2741
6061, -535952, 17634.079, 175.2668
6062, -909346, 17633.345, 175.2595
6063, -1031171, 17632.612, 175.2522
6064, -1141053, 17631.878, 175.2449
6065, -1528708, 17631.145, 175.2376
6066, -506955, 17630.411, 175.2304
6067, -199814, 17629.677, 175.2231
6068, -137024, 17628.944, 175.2158
6069, -364982, 17628.210, 175.2085
6070, -1141368, 17627.477, 175.2012
6071, -1187477, 17626.743, 175.1939
6072, -864788, 17626.009, 175.1866
6073, -948070, 17625.276, 175.1793
6074, -943140, 17624.542, 175.1720
6075, -683143, 17623.809, 175.1647
6076, -704677, 17623.075, 175.1574
6077, -1515338, 17622.341, 175.1501
6078, -1249620, 17621.608, 175.1429
6079, -1423173, 17620.874, 175.1356
6080, -505020, 17620.141, 175.1283
6081, -699197, 17619.407, 175.1210
6082, 41368, 17618.673, 175.1137
6083, 323741, 17617.940, 175.1064
6084, 80751, 17617.206, 175.0991
6085, -598001, 17616.473, 175.0918
6086, -1374921, 17615.739, 175.0845
6087, -1035484, 17615.005, 175.0772
6088, -1792291, 17614.272, 175.0699
6089, -1046841, 17613.538, 175.0627
6090, -477896, 17612.805, 175.0554
6091, -566895, 17612.071, 175.0481
6092, -811496, 17611.338, 175.0408
6093, -1101149, 17610.604, 175.0335
6094, -1213784, 17609.870, 175.0262
6095, -333042, 17609.137, 175.0189
6096, -356903, 17608.403, 175.0116
6097, -107527, 17607.670, 175.0043
6098, -211673, 17606.936, 174.9970
6099, -958359, 17606.202, 174.9897
6100, -841054, 17605.469, 174.9825
6101, -129869, 17604.735, 174.9752
6102, 41826, 17604.002, 174.9679
6103, 29614, 17603.268, 174.9606
6104, -130814, 17602.534, 174.9533
6105, -534024, 17601.801, 174.9460
6106, -1021172, 17601.067, 174.9387
6107, -778513, 17600.334, 174.9314
6108, -1507515, 17599.600, 174.9241
6109, -1169585, 17598.866, 174.9168
6110, -486446, 17598.133, 174.9095
6111, 151520, 17597.399, 174.9022
6112, -573568, 17596.666, 174.8950
6113, 62713, 17595.932, 174.8877
6114, -414100, 17595.198, 174.8804
6115, -362996, 17594.465, 174.8731
6116, -679731, 17593.731, 174.8658
6117, 555105, 17592.998, 174.8585
6118, 437782, 17592.264, 174.8512
6119, -345650, 17591.530, 174.8439
6120, -195722, 17590.797, 174.8366
6121, 420363, 17590.063, 174.8293
6122, 422905, 17589.330, 174.8220
6123, 469593, 17588.596, 174.8148
6124, 354331, 17587.862, 174.8075
6125, -256530, 17587.129, 174.8002
6126, -280876, 17586.395, 174.7929
6127, 27775, 17585.662, 174.7856
6128, 581533, 17584.928, 174.7783
6129, 153462, 17584.194, 174.7710
6130, -205041, 17583.461, 174.7637
6131, 189766, 17582.727, 174.7564
6132, 451347, 17581.994, 174.7491
6133, 27864, 17581.260, 174.7418
6134, -501712, 17580.527, 174.7345
6135, -237261, 17579.793, 174.7273
6136, -218850, 17579.059, 174.7200
6137, -136772, 17578.326, 174.7127
6138, 2892, 17577.592, 174.7054
6139, -540314, 17576.859, 174.6981
6140, -897520, 17576.125, 174.6908
6141, -1111064, 17575.391, 174.6835
6142, -1484712, 17574.658, 174.6762
6143, -1111374, 17573.924, 174.6689
6144, -552785, 17573.191, 174.6616
6145, -334168, 17572.457, 174.6543
6146, -309100, 17571.723, 174.6471
6147, -325871, 17570.990, 174.6398
6148, -1607875, 17570.256, 174.6325
6149, -726003, 17569.523, 174.6252
6150, -823444, 17568.789, 174.6179
6151, -1295811, 17568.055, 174.6106
6152, -285119, 17567.322, 174.6033
6153, 27015, 17566.588, 174.5960
6154, 157884, 17565.855, 174.5887
6155, 116675, 17565.121, 174.5814
6156, -712220, 17564.387, 174.5741
6157, -459740, 17563.654, 174.5668
6158, -220760, 17562.920, 174.5596
6159, -155496, 17562.187, 174.5523
6160, -402869, 17561.453, 174.5450
6161, -908112, 17560.719, 174.5377
6162, -728475, 17559.986, 174.5304
6163, -853368, 17559.252, 174.5231
6164, -1031614, 17558.519, 174.5158
6165, -716427, 17557.785, 174.5085
6166, -48393, 17557.051, 174.5012
6167, -508514, 17556.318, 174.4939
6168, -334090, 17555.584, 174.4866
6169, 70294, 17554.851, 174.4794
6170, 328822, 17554.117, 174.4721
6171, 190604, 17553.383, 174.4648
6172, -258264, 17552.650, 174.4575
6173, -401509, 17551.916, 174.4502
6174, -420597, 17551.183, 174.4429
6175, 115535, 17550.449, 174.4356
6176, 229153, 17549.715, 174.4283
6177, -382951, 17548.982, 174.4210
6178, -386820, 17548.248, 174.4137
6179, -436109, 17547.515, 174.4064
6180, -773641, 17546.781, 174.3991
6181, -1385940, 17546.048, 174.3919
6182, -1107107, 17545.314, 174.3846
6183, -1072240, 17544.580, 174.3773
6184, -765536, 17543.847, 174.3700
6185, -1016326, 17543.113, 174.3627
6186, -1834703, 17542.380, 174.3554
6187, -2124090, 17541.646, 174.3481
6188, -1084600, 17540.912, 174.3408
6189, -519051, 17540.179, 174.3335
6190, -124990, 17539.445, 174.3262
6191, -52441, 17538.712, 174.3189
6192, -429499, 17537.978, 174.3117
6193, -203959, 17537.244, 174.3044
6194, -480803, 17536.511, 174.2971
6195, -258351, 17535.777, 174.2898
6196, -414498, 17535.044, 174.2825
6197, -359773, 17534.310, 174.2752
6198, -969637, 17533.576, 174.2679
6199, -544521, 17532.843, 174.2606
6200, -623140, 17532.109, 174.2533
6201, -143492, 17531.376, 174.2460
6202, -404759, 17530.642, 174.2387
6203, -108822, 17529.908, 174.2314
6204, -332268, 17529.175, 174.2242
6205, 624148, 17528.441, 174.2169
6206, -111120, 17527.708, 174.2096
6207, -546780, 17526.974, 174.2023
6208, -653613, 17526.240, 174.1950
6209, -1356825, 17525.507, 174.1877
6210, -1765772, 17524.773, 174.1804
6211, -1204562, 17524.040, 174.1731
6212, -1226616, 17523.306, 174.1658
6213, -976637, 17522.572, 174.1585
6214, -734499, 17521.839, 174.1512
6215, -331436, 17521.105, 174.1440
6216, -409337, 17520.372, 174.1367
6217, -343719, 17519.638, 174.1294
6218, -577612, 17518.904, 174.1221
6219, 533824, 17518.171, 174.1148
6220, -389658, 17517.437, 174.1075
6221, -180006, 17516.704, 174.1002
6222, -452830, 17515.970, 174.0929
6223, -108978, 17515.236, 174.0856
6224, -447020, 17514.503, 174.0783
6225, -794424, 17513.769, 174.0710
6226, -469305, 17513.036, 174.0637
6227, 357436, 17512.302, 174.0565
6228, 576159, 17511.569, 174.0492
6229, 551602, 17510.835, 174.0419
6230, -156360, 17510.101, 174.0346
6231, -127310, 17509.368, 174.0273
6232, -233334, 17508.634, 174.0200
6233, -770855, 17507.901, 174.0127
6234, -322822, 17507.167, 174.0054
6235, -224374, 17506.433, 173.9981
6236, -902015, 17505.700, 173.9908
6237, -688103, 17504.966, 173.9835
6238, -834069, 17504.233, 173.9763
6239, -140513, 17503.499, 173.9690
6240, 262464, 17502.765, 173.9617
6241, 54806, 17502.032, 173.9544
6242, 80919, 17501.298, 173.9471
6243, 115071, 17500.565, 173.9398
6244, -437629, 17499.831, 173.9325
6245, 8751, 17499.097, 173.9252
6246, 495182, 17498.364, 173.9179
6247, 204638, 17497.630, 173.9106
6248, 129787, 17496.897, 173.9033
6249, -235504, 17496.163, 173.8960
6250, -616401, 17495.429, 173.8888
6251, -355777, 17494.696, 173.8815
6252, 52353, 17493.962, 173.8742
6253, 146648, 17493.229, 173.8669
6254, -200950, 17492.495, 173.8596
6255, -1427643, 17491.761, 173.8523
6256, -775339, 17491.028, 173.8450
6257, -251526, 17490.294, 173.8377
6258, -393208, 17489.561, 173.8304
6259, -875544, 17488.827, 173.8231
6260, -556592, 17488.093, 173.8158
6261, -352280, 17487.360, 173.8086
6262, -459887, 17486.626, 173.8013
6263, -641085, 17485.893, 173.7940
6264, -951606, 17485.159, 173.7867
6265, -586395, 17484.425, 173.7794
6266, -265906, 17483.692, 173.7721
6267, -119407, 17482.958, 173.7648
6268, 8168, 17482.225, 173.7575
6269, -647874, 17481.491, 173.7502
6270, 567656, 17480.758, 173.7429
6271, 133787, 17480.024, 173.7356
6272, 24272, 17479.290, 173.7284
6273, -21441, 17478.557, 173.7211
6274, 573833, 17477.823, 173.7138
6275, 50693, 17477.090, 173.7065
6276, -279208, 17476.356, 173.6992
6277, 219589, 17475.622, 173.6919
6278, -22410, 17474.889, 173.6846
6279, -608497, 17474.155, 173.6773
6280, 788068, 17473.422, 173.6700
6281, 1048319, 17472.688, 173.6627
6282, 779531, 17471.954, 173.6554
6283, 298719, 17471.221, 173.6481
6284, 23019, 17470.487, 173.6409
6285, -105832, 17469.754, 173.6336
6286, -176697, 17469.020, 173.6263
6287, -351859, 17468.286, 173.6190
6288, -388556, 17467.553, 173.6117
6289, 237048, 17466.819, 173.6044
6290, 43863, 17466.086, 173.5971
6291, 2082, 17465.352, 173.5898
6292, 55616, 17464.618, 173.5825
6293, 868577, 17463.885, 173.5752
6294, 522129, 17463.151, 173.5679
6295, 557556, 17462.418, 173.5607
6296, 723041, 17461.684, 173.5534
6297, 660535, 17460.950, 173.5461
6298, 225839, 17460.217, 173.5388
6299, 251803, 17459.483, 173.5315
6300, 547551, 17458.750, 173.5242
6301, 241336, 17458.016, 173.5169
6302, -326815, 17457.282, 173.5096
6303, -306443, 17456.549, 173.5023
6304, 254585, 17455.815, 173.4950
6305, 274899, 17455.082, 173.4877
6306, 262510, 17454.348, 173.4804
6307, -327204, 17453.614, 173.4732
6308, -394000, 17452.881, 173.4659
6309, 245112, 17452.147, 173.4586
6310, 208096, 17451.414, 173.4513
6311, -16914, 17450.680, 173.4440
6312, -700538, 17449.946, 173.4367
6313, -416000, 17449.213, 173.4294
6314, -553169, 17448.479, 173.4221
6315, -57143, 17447.746, 173.4148
6316, -623033, 17447.012, 173.4075
6317, -894563, 17446.279, 173.4002
6318, -681880, 17445.545, 173.3930
6319, -498598, 17444.811, 173.3857
6320, -746182, 17444.078, 173.3784
6321, -354357, 17443.344, 173.3711
6322, -274972, 17442.611, 173.3638
6323, -377178, 17441.877, 173.3565
6324, 597240, 17441.143, 173.3492
6325, 548732, 17440.410, 173.3419
6326, -267960, 17439.676, 173.3346
6327, -530863, 17438.943, 173.3273
6328, 204370, 17438.209, 173.3200
6329, 1063734, 17437.475, 173.3127
6330, 58859, 17436.742, 173.3055
6331, -711091, 17436.008, 173.2982
6332, -1112221, 17435.275, 173.2909
6333, -1019744, 17434.541, 173.2836
6334, -1214532, 17433.807, 173.2763
6335, -553275, 17433.074, 173.2690
6336, -755604, 17432.340, 173.2617
6337, -892433, 17431.607, 173.2544
6338, -1076951, 17430.873, 173.2471
6339, -993573, 17430.139, 173.2398
6340, -1551196, 17429.406, 173.2325
6341, -164000, 17428.672, 173.2253
6342, 98661, 17427.939, 173.2180
6343, -340351, 17427.205, 173.2107
6344, -462860, 17426.471, 173.2034
6345, -142490, 17425.738, 173.1961
6346, -211886, 17425.004, 173.1888
6347, -327263, 17424.271, 173.1815
6348, -153486, 17423.537, 173.1742
6349, 870957, 17422.803, 173.1669
6350, 168794, 17422.070, 173.1596
6351, -205129, 17421.336, 173.1523
6352, -173749, 17420.603, 173.1450
6353, -342039, 17419.869, 173.1378
6354, 123600, 17419.135, 173.1305
6355, -702866, 17418.402, 173.1232
6356, -1135980, 17417.668, 173.1159
6357, -435978, 17416.935, 173.1086
6358, -641438, 17416.201, 173.1013
6359, -379379, 17415.467, 173.0940
6360, 257548, 17414.734, 173.0867
6361, 1079914, 17414.000, 173.0794
6362, 735780, 17413.267, 173.0721
6363, -812083, 17412.533, 173.0648
6364, -949181, 17411.800, 173.0576
6365, -202559, 17411.066, 173.0503
6366, 10908, 17410.332, 173.0430
6367, 116228, 17409.599, 173.0357
6368, -45133, 17408.865, 173.0284
6369, -339971, 17408.132, 173.0211
6370, -1176789, 17407.398, 173.0138
6371, -971226, 17406.664, 173.0065
6372, -289271, 17405.931, 172.9992
6373, 374497, 17405.197, 172.9919
6374, 882195, 17404.464, 172.9846
6375, 45071, 17403.730, 172.9773
6376, -177279, 17402.996, 172.9701
6377, -871583, 17402.263, 172.9628
6378, -838641, 17401.529, 172.9555
6379, -349292, 17400.796, 172.9482
6380, -712814, 17400.062, 172.9409
6381, -684084, 17399.328, 172.9336
6382, 352303, 17398.595, 172.9263
6383, 266482, 17397.861, 172.9190
6384, -7075, 17397.128, 172.9117
6385, -790983, 17396.394, 172.9044
6386, -854745, 17395.660, 172.8971
6387, 146792, 17394.927, 172.8899
6388, -462689, 17394.193, 172.8826
6389, -276370, 17393.460, 172.8753
6390, -336068, 17392.726, 172.8680
6391, -524401, 17391.992, 172.8607
6392, -466215, 17391.259, 172.8534
6393, -1585805, 17390.525, 172.8461
6394, -1363127, 17389.792, 172.8388
6395, -1334142, 17389.058, 172.8315
6396, -598444, 17388.324, 172.8242
6397, -534078, 17387.591, 172.8169
6398, -234661, 17386.857, 172.8096
6399, -21187, 17386.124, 172.8024
6400, -38829, 17385.390, 172.7951
6401, 46615, 17384.656, 172.7878
6402, 376840, 17383.923, 172.7805
6403, 204167, 17383.189, 172.7732
6404, -441890, 17382.456, 172.7659
6405, -133082, 17381.722, 172.7586
6406, -50700, 17380.988, 172.7513
6407, 93250, 17380.255, 172.7440
6408, 29949, 17379.521, 172.7367
6409, 337008, 17378.788, 172.7294
6410, 49497, 17378.054, 172.7222
6411, -307805, 17377.321, 172.7149
6412, -272935, 17376.587, 172.7076
6413, -36125, 17375.853, 172.7003
6414, -849095, 17375.120, 172.6930
6415, -894513, 17374.386, 172.6857
6416, -1160689, 17373.653, 172.6784
6417, -1122366, 17372.919, 172.6711
6418, -399597, 17372.185, 172.6638
6419, -595755, 17371.452, 172.6565
6420, -524991, 17370.718, 172.6492
6421, -211415, 17369.985, 172.6420
6422, -650188, 17369.251, 172.6347
6423, -431222, 17368.517, 172.6274
6424, 394376, 17367.784, 172.6201
6425, -24240, 17367.050, 172.6128
6426, -346034, 17366.317, 172.6055
6427, -945200, 17365.583, 172.5982
6428, -1038716, 17364.849, 172.5909
6429, -995423, 17364.116, 172.5836
6430, 202584, 17363.382, 172.5763
6431, -286864, 17362.649, 172.5690
6432, -793565, 17361.915, 172.5617
6433, -656425, 17361.181, 172.5545
6434, -373978, 17360.448, 172.5472
6435, -355455, 17359.714, 172.5399
6436, -1086186, 17358.981, 172.5326
6437, -585511, 17358.247, 172.5253
6438, 77299, 17357.513, 172.5180
6439, 873605, 17356.780, 172.5107
6440, 642466, 17356.046, 172.5034
6441, -967537, 17355.313, 172.4961
6442, -622696, 17354.579, 172.4888
6443, -121256, 17353.845, 172.4815
6444, 928130, 17353.112, 172.4743
6445, 912126, 17352.378, 172.4670
6446, 1004733, 17351.645, 172.4597
6447, 575070, 17350.911, 172.4524
6448, 31318, 17350.177, 172.4451
6449, -540531, 17349.444, 172.4378
6450, -35690, 17348.710, 172.4305
6451, 135948, 17347.977, 172.4232
6452, 694000, 17347.243, 172.4159
6453, 1381188, 17346.510, 172.4086
6454, 1766811, 17345.776, 172.4013
6455, 1257136, 17345.042, 172.3940
6456, 1330142, 17344.309, 172.3868
6457, 1226857, 17343.575, 172.3795
6458, 1322401, 17342.842, 172.3722
6459, 929620, 17342.108, 172.3649
6460, 719972, 17341.374, 172.3576
6461, 344602, 17340.641, 172.3503
6462, 219009, 17339.907, 172.3430
6463, -570006, 17339.174, 172.3357
6464, -145186, 17338.440, 172.3284
6465, -138806, 17337.706, 172.3211
6466, 93924, 17336.973, 172.3138
6467, -130793, 17336.239, 172.3066
6468, -230241, 17335.506, 172.2993
6469, 23750, 17334.772, 172.2920
6470, 47507, 17334.038, 172.2847
6471, -226654, 17333.305, 172.2774
6472, -95204, 17332.571, 172.2701
6473, -343025, 17331.838, 172.2628
6474, -653176, 17331.104, 172.2555
6475, -402970, 17330.370, 172.2482
6476, 970278, 17329.637, 172.2409
6477, 430170, 17328.903, 172.2336
6478, -687558, 17328.170, 172.2263
6479, -44396, 17327.436, 172.2191
6480, 335707, 17326.702, 172.2118
6481, -52291, 17325.969, 172.2045
6482, -147914, 17325.235, 172.1972
6483, -717298, 17324.502, 172.1899
6484, -1454195, 17323.768, 172.1826
6485, -1278438, 17323.034, 172.1753
6486, -1029858, 17322.301, 172.1680
6487, -760956, 17321.567, 172.1607
6488, -814022, 17320.834, 172.1534
6489, -381690, 17320.100, 172.1461
6490, 117373, 17319.366, 172.1389
6491, -417209, 17318.633, 172.1316
6492, -504360, 17317.899, 172.1243
6493, -727051, 17317.166, 172.1170
6494, -820590, 17316.432, 172.1097
6495, -823594, 17315.698, 172.1024
6496, -537376, 17314.965, 172.0951
6497, -674840, 17314.231, 172.0878
6498, -241517, 17313.498, 172.0805
6499, -422887, 17312.764, 172.0732
6500, -472840, 17312.031, 172.0659
6501, -606298, 17311.297, 172.0586
6502, -554418, 17310.563, 172.0514
6503, -1147531, 17309.830, 172.0441
6504, -951542, 17309.096, 172.0368
6505, -569356, 17308.363, 172.0295
6506, -795782, 17307.629, 172.0222
6507, -1239443, 17306.895, 172.0149
6508, -1603555, 17306.162, 172.0076
6509, -519676, 17305.428, 172.0003
6510, -485162, 17304.695, 171.9930
6511, -215683, 17303.961, 171.9857
6512, -1082130, 17303.227, 171.9784
6513, -1262146, 17302.494, 171.9712
6514, -1004999, 17301.760, 171.9639
6515, -1038098, 17301.027, 171.9566
6516, 446961, 17300.293, 171.9493
6517, 1000229, 17299.559, 171.9420
6518, 387536, 17298.826, 171.9347
6519, 342713, 17298.092, 171.9274
6520, 116052, 17297.359, 171.9201
6521, -886008, 17296.625, 171.9128
6522, -570771, 17295.891, 171.9055
6523, -137682, 17295.158, 171.8982
6524, 233475, 17294.424, 171.8909
6525, 273846, 17293.691, 171.8837
6526, 112354, 17292.957, 171.8764
6527, -305099, 17292.223, 171.8691
6528, -439315, 17291.490, 171.8618
6529, -627843, 17290.756, 171.8545
6530, -298421, 17290.023, 171.8472
6531, -145886, 17289.289, 171.8399
6532, -149182, 17288.555, 171.8326
6533, 528609, 17287.822, 171.8253
6534, 26027, 17287.088, 171.8180
6535, -43200, 17286.355, 171.8107
6536, -181228, 17285.621, 171.8035
6537, -263711, 17284.887, 171.7962
6538, -210792, 17284.154, 171.7889
6539, -8520, 17283.420, 171.7816
6540, 361420, 17282.687, 171.7743
6541, -421450, 17281.953, 171.7670
6542, -577870, 17281.219, 171.7597
6543, -20292, 17280.486, 171.7524
6544, -211089, 17279.752, 171.7451
6545, -191946, 17279.019, 171.7378
6546, -410804, 17278.285, 171.7305
6547, -234182, 17277.552, 171.7232
6548, 1025668, 17276.818, 171.7160
6549, 478674, 17276.084, 171.7087
6550, -326711, 17275.351, 171.7014
6551, -1597882, 17274.617, 171.6941
6552, -1143671, 17273.884, 171.6868
6553, -988751, 17273.150, 171.6795
6554, -677200, 17272.416, 171.6722
6555, -199149, 17271.683, 171.6649
6556, -146396, 17270.949, 171.6576
6557, -214459, 17270.216, 171.6503
6558, -665790, 17269.482, 171.6430
6559, -131331, 17268.748, 171.6358
6560, 432929, 17268.015, 171.6285
6561, 610657, 17267.281, 171.6212
6562, 198926, 17266.548, 171.6139
6563, 435445, 17265.814, 171.6066
6564, 804394, 17265.080, 171.5993
6565, 654929, 17264.347, 171.5920
6566, -60620, 17263.613, 171.5847
6567, -507377, 17262.880, 171.5774
6568, -342309, 17262.146, 171.5701
6569, -153206, 17261.412, 171.5628
6570, 50649, 17260.679, 171.5555
6571, 198391, 17259.945, 171.5483
6572, 147142, 17259.212, 171.5410
6573, -131905, 17258.478, 171.5337
6574, -458525, 17257.744, 171.5264
6575, -120444, 17257.011, 171.5191
6576, 371567, 17256.277, 171.5118
6577, -301845, 17255.544, 171.5045
6578, -561589, 17254.810, 171.4972
6579, 366122, 17254.076, 171.4899
6580, 179820, 17253.343, 171.4826
6581, 216313, 17252.609, 171.4753
6582, 629355, 17251.876, 171.4681
6583, 842711, 17251.142, 171.4608
6584, 83687, 17250.408, 171.4535
6585, -208848, 17249.675, 171.4462
6586, -579182, 17248.941, 171.4389
6587, 1168803, 17248.208, 171.4316
6588, 896202, 17247.474, 171.4243
6589, 104844, 17246.741, 171.4170
6590, 449180, 17246.007, 171.4097
6591, 944445, 17245.273, 171.4024
6592, 550227, 17244.540, 171.3951
6593, -76248, 17243.806, 171.3879
6594, -456725, 17243.073, 171.3806
6595, 268002, 17242.339, 171.3733
6596, 284542, 17241.605, 171.3660
6597, 1104078, 17240.872, 171.3587
6598, 591306, 17240.138, 171.3514
6599, 177110, 17239.405, 171.3441
6600, 255520, 17238.671, 171.3368
6601, 515251, 17237.937, 171.3295
6602, -1007541, 17237.204, 171.3222
6603, -1343560, 17236.470, 171.3149
6604, -1177473, 17235.737, 171.3076
6605, 21758, 17235.003, 171.3004
6606, -611249, 17234.269, 171.2931
6607, -262511, 17233.536, 171.2858
6608, -58543, 17232.802, 171.2785
6609, -265548, 17232.069, 171.2712
6610, -4905, 17231.335, 171.2639
6611, 228586, 17230.601, 171.2566
6612, 459025, 17229.868, 171.2493
6613, 525891, 17229.134, 171.2420
6614, -636815, 17228.401, 171.2347
6615, -251445, 17227.667, 171.2274
6616, 710788, 17226.933, 171.2202
6617, 668112, 17226.200, 171.2129
6618, 382745, 17225.466, 171.2056
6619, 625638, 17224.733, 171.1983
6620, 300755, 17223.999, 171.1910
6621, 646402, 17223.265, 171.1837
6622, 1020585, 17222.532, 171.1764
6623, 567581, 17221.798, 171.1691
6624, 258940, 17221.065, 171.1618
6625, -211377, 17220.331, 171.1545
6626, -510212, 17219.597, 171.1472
6627, 104597, 17218.864, 171.1399
6628, -96174, 17218.130, 171.1327
6629, -443960, 17217.397, 171.1254
6630, -1465139, 17216.663, 171.1181
6631, -263775, 17215.929, 171.1108
6632, -388373, 17215.196, 171.1035
6633, -1604173, 17214.462, 171.0962
6634, -1427489, 17213.729, 171.0889
6635, -1222973, 17212.995, 171.0816
6636, -532924, 17212.262, 171.0743
6637, -286226, 17211.528, 171.0670
6638, -603975, 17210.794, 171.0597
6639, -132511, 17210.061, 171.0525
6640, -34540, 17209.327, 171.0452
6641, 583824, 17208.594, 171.0379
6642, 431384, 17207.860, 171.0306
6643, 643071, 17207.126, 171.0233
6644, 633625, 17206.393, 171.0160
6645, 305582, 17205.659, 171.0087
6646, 665197, 17204.926, 171.0014
6647, -687879, 17204.192, 170.9941
6648, -1456960, 17203.458, 170.9868
6649, -807270, 17202.725, 170.9795
6650, -534154, 17201.991, 170.9722
6651, -1000495, 17201.258, 170.9650
6652, -897482, 17200.524, 170.9577
6653, -258241, 17199.790, 170.9504
6654, 15244, 17199.057, 170.9431
6655, 402819, 17198.323, 170.9358
6656, 209767, 17197.590, 170.9285
6657, -179218, 17196.856, 170.9212
6658, 332383, 17196.122, 170.9139
6659, 352580, 17195.389, 170.9066
6660, -548285, 17194.655, 170.8993
6661, -805686, 17193.922, 170.8920
6662, -335531, 17193.188, 170.8848
6663, 438594, 17192.454, 170.8775
6664, -278292, 17191.721, 170.8702
6665, -157566, 17190.987, 170.8629
6666, -652000, 17190.254, 170.8556
6667, -452487, 17189.520, 170.8483
6668, -403222, 17188.786, 170.8410
6669, 113474, 17188.053, 170.8337
6670, -282645, 17187.319, 170.8264
6671, -866333, 17186.586, 170.8191
6672, -140112, 17185.852, 170.8118
6673, 322883, 17185.118, 170.8045
6674, 306, 17184.385, 170.7973
6675, 299171, 17183.651, 170.7900
6676, 540824, 17182.918, 170.7827
6677, 88186, 17182.184, 170.7754
6678, 583996, 17181.450, 170.7681
6679, 688386, 17180.717, 170.7608
6680, -401600, 17179.983, 170.7535
6681, -14669, 17179.250, 170.7462
6682, -194570, 17178.516, 170.7389
6683, -320450, 17177.783, 170.7316
6684, -575640, 17177.049, 170.7243
6685, -515967, 17176.315, 170.7171
6686, -182276, 17175.582, 170.7098
6687, 220477, 17174.848, 170.7025
6688, 946418, 17174.115, 170.6952
6689, 664588, 17173.381, 170.6879
6690, 564201, 17172.647, 170.6806
6691, -330415, 17171.914, 170.6733
6692, -807229, 17171.180, 170.6660
6693, -916773, 17170.447, 170.6587
6694, -798103, 17169.713, 170.6514
6695, -819935, 17168.979, 170.6441
6696, -729943, 17168.246, 170.6368
6697, -64978, 17167.512, 170.6296
6698, -416460, 17166.779, 170.6223
6699, -410685, 17166.045, 170.6150
6700, -837029, 17165.311, 170.6077
6701, -1155395, 17164.578, 170.6004
6702, -789088, 17163.844, 170.5931
6703, -1401809, 17163.111, 170.5858
6704, -1717812, 17162.377, 170.5785
6705, -1656720, 17161.643, 170.5712
6706, -956330, 17160.910, 170.5639
6707, 207409, 17160.176, 170.5566
6708, 771594, 17159.443, 170.5494
6709, 869396, 17158.709, 170.5421
6710, 103599, 17157.975, 170.5348
6711, -393189, 17157.242, 170.5275
6712, -401527, 17156.508, 170.5202
6713, -136488, 17155.775, 170.5129
6714, -287585, 17155.041, 170.5056
6715, -676028, 17154.307, 170.4983
6716, -1065814, 17153.574, 170.4910
6717, -681478, 17152.840, 170.4837
6718, 454067, 17152.107, 170.4764
6719, -55479, 17151.373, 170.4691
6720, -635834, 17150.639, 170.4619
6721, 89445, 17149.906, 170.4546
6722, -840550, 17149.172, 170.4473
6723, -1147479, 17148.439, 170.4400
6724, -916559, 17147.705, 170.4327
6725, -1015968, 17146.971, 170.4254
6726, -800080, 17146.238, 170.4181
6727, -169852, 17145.504, 170.4108
6728, -76934, 17144.771, 170.4035
6729, -749208, 17144.037, 170.3962
6730, -635247, 17143.304, 170.3889
6731, -693952, 17142.570, 170.3817
6732, -640096, 17141.836, 170.3744
6733, -246935, 17141.103, 170.3671
6734, 196746, 17140.369, 170.3598
6735, 375296, 17139.636, 170.3525
6736, -377500, 17138.902, 170.3452
6737, 215084, 17138.168, 170.3379
6738, 99821, 17137.435, 170.3306
6739, -140628, 17136.701, 170.3233
6740, -519463, 17135.968, 170.3160
6741, -890364, 17135.234, 170.3087
6742, -802795, 17134.500, 170.3015
6743, 94306, 17133.767, 170.2942
6744, 736815, 17133.033, 170.2869
6745, -331628, 17132.300, 170.2796
6746, -1295651, 17131.566, 170.2723
6747, -841971, 17130.832, 170.2650
6748, -979794, 17130.099, 170.2577
6749, -288317, 17129.365, 170.2504
6750, -691071, 17128.632, 170.2431
6751, -514944, 17127.898, 170.2358
6752, 200394, 17127.164, 170.2285
6753, 581656, 17126.431, 170.2212
6754, -34722, 17125.697, 170.2140
6755, -405532, 17124.964, 170.2067
6756, -271105, 17124.230, 170.1994
6757, 696705, 17123.496, 170.1921
6758, 831763, 17122.763, 170.1848
6759, 147940, 17122.029, 170.1775
6760, 75634, 17121.296, 170.1702
6761, -285967, 17120.562, 170.1629
6762, -666852, 17119.828, 170.1556
6763, -674516, 17119.095, 170.1483
6764, 32616, 17118.361, 170.1410
6765, 350712, 17117.628, 170.1338
6766, 392284, 17116.894, 170.1265
6767, 156320, 17116.160, 170.1192
6768, 87719, 17115.427, 170.1119
6769, -1161994, 17114.693, 170.1046
6770, -742720, 17113.960, 170.0973
6771, -702378, 17113.226, 170.0900
6772, -1108287, 17112.493, 170.0827
6773, -1143198, 17111.759, 170.0754
6774, -383835, 17111.025, 170.0681
6775, -99205, 17110.292, 170.0608
6776, -1381999, 17109.558, 170.0535
6777, -941030, 17108.825, 170.0463
6778, -961534, 17108.091, 170.0390
6779, -1201948, 17107.357, 170.0317
6780, -1353424, 17106.624, 170.0244
6781, -567715, 17105.890, 170.0171
6782, -168739, 17105.157, 170.0098
6783, 70103, 17104.423, 170.0025
6784, 290481, 17103.689, 169.9952
6785, 470604, 17102.956, 169.9879
6786, 347646, 17102.222, 169.9806
6787, -50560, 17101.489, 169.9733
6788, -561083, 17100.755, 169.9661
6789, -709750, 17100.021, 169.9588
6790, -382636, 17099.288, 169.9515
6791, -224597, 17098.554, 169.9442
6792, -4507, 17097.821, 169.9369
6793, 286070, 17097.087, 169.9296
6794, 478609, 17096.353, 169.9223
6795, 571833, 17095.620, 169.9150
6796, -440239, 17094.886, 169.9077
6797, -517555, 17094.153, 169.9004
6798, -619503, 17093.419, 169.8931
6799, -385579, 17092.685, 169.8858
6800, -120293, 17091.952, 169.8786
6801, -578900, 17091.218, 169.8713
6802, -929522, 17090.485, 169.8640
6803, 67719, 17089.751, 169.8567
6804, 533325, 17089.017, 169.8494
6805, -639012, 17088.284, 169.8421
6806, -959249, 17087.550, 169.8348
6807, -977810, 17086.817, 169.8275
6808, -877849, 17086.083, 169.8202
6809, -319289, 17085.349, 169.8129
6810, 25187, 17084.616, 169.8056
6811, -651576, 17083.882, 169.7984
6812, -703204, 17083.149, 169.7911
6813, -514152, 17082.415, 169.7838
6814, -435073, 17081.681, 169.7765
6815, -399537, 17080.948, 169.7692
6816, -372275, 17080.214, 169.7619
6817, -512139, 17079.481, 169.7546
6818, -49992, 17078.747, 169.7473
6819, -180488, 17078.014, 169.7400
6820, -654334, 17077.280, 169.7327
6821, -252453, 17076.546, 169.7254
6822, -748440, 17075.813, 169.7181
6823, -569166, 17075.079, 169.7109
6824, -1340554, 17074.346, 169.7036
6825, -1311039, 17073.612, 169.6963
6826, -593086, 17072.878, 169.6890
6827, -284782, 17072.145, 169.6817
6828, -106570, 17071.411, 169.6744
6829, -94792, 17070.678, 169.6671
6830, -105473, 17069.944, 169.6598
6831, -691817, 17069.210, 169.6525
6832, -1050236, 17068.477, 169.6452
6833, -1221286, 17067.743, 169.6379
6834, -587038, 17067.010, 169.6307
6835, -739530, 17066.276, 169.6234
6836, -412248, 17065.542, 169.6161
6837, -370987, 17064.809, 169.6088
6838, 564118, 17064.075, 169.6015
6839, 616778, 17063.342, 169.5942
6840, -285559, 17062.608, 169.5869
6841, -402197, 17061.874, 169.5796
6842, 207548, 17061.141, 169.5723
6843, 597119, 17060.407, 169.5650
6844, -71383, 17059.674, 169.5577
6845, -962795, 17058.940, 169.5504
6846, -1256252, 17058.206, 169.5432
6847, -582653, 17057.473, 169.5359
6848, -689437, 17056.739, 169.5286
6849, -234777, 17056.006, 169.5213
6850, -478567, 17055.272, 169.5140
6851, -609019, 17054.538, 169.5067
6852, -234023, 17053.805, 169.4994
6853, -37398, 17053.071, 169.4921
6854, 231356, 17052.338, 169.4848
6855, -579281, 17051.604, 169.4775
6856, -384894, 17050.870, 169.4702
6857, -219829, 17050.137, 169.4630
6858, -798576, 17049.403, 169.4557
6859, -654094, 17048.670, 169.4484
6860, -1189544, 17047.936, 169.4411
6861, -1300090, 17047.202, 169.4338
6862, -662645, 17046.469, 169.4265
6863, -1014117, 17045.735, 169.4192
6864, -31575, 17045.002, 169.4119
6865, -529163, 17044.268, 169.4046
6866, -503767, 17043.535, 169.3973
6867, -675789, 17042.801, 169.3900
6868, -677552, 17042.067, 169.3827
6869, -517410, 17041.334, 169.3755
6870, -792231, 17040.600, 169.3682
6871, -1192647, 17039.867, 169.3609
6872, -484020, 17039.133, 169.3536
6873, -250264, 17038.399, 169.3463
6874, -529385, 17037.666, 169.3390
6875, -973827, 17036.932, 169.3317
6876, -1229519, 17036.199, 169.3244
6877, -926173, 17035.465, 169.3171
6878, -966357, 17034.731, 169.3098
6879, -858658, 17033.998, 169.3025
6880, -1021846, 17033.264, 169.2953
6881, -379489, 17032.531, 169.2880
6882, -190845, 17031.797, 169.2807
6883, 22341, 17031.063, 169.2734
6884, -456881, 17030.330, 169.2661
6885, -299361, 17029.596, 169.2588
6886, -95821, 17028.863, 169.2515
6887, 516296, 17028.129, 169.2442
6888, 449909, 17027.395, 169.2369
6889, -10859, 17026.662, 169.2296
6890, -393661, 17025.928, 169.2223
6891, -1053763, 17025.195, 169.2150
6892, -930678, 17024.461, 169.2078
6893, -843636, 17023.727, 169.2005
6894, -476466, 17022.994, 169.1932
6895, -859432, 17022.260, 169.1859
6896, -955175, 17021.527, 169.1786
6897, -199447, 17020.793, 169.1713
6898, -282490, 17020.059, 169.1640
6899, -804404, 17019.326, 169.1567
6900, -1771206, 17018.592, 169.1494
6901, -1747778, 17017.859, 169.1421
6902, -1237700, 17017.125, 169.1348
6903, -570336, 17016.391, 169.1276
6904, -136910, 17015.658, 169.1203
6905, -666278, 17014.924, 169.1130
6906, -130852, 17014.191, 169.1057
6907, -141103, 17013.457, 169.0984
6908, 443539, 17012.724, 169.0911
6909, 118539, 17011.990, 169.0838
6910, 948224, 17011.256, 169.0765
6911, 1228161, 17010.523, 169.0692
6912, 1360448, 17009.789, 169.0619
6913, 549557, 17009.056, 169.0546
6914, -455828, 17008.322, 169.0474
6915, -92647, 17007.588, 169.0401
6916, 245283, 17006.855, 169.0328
6917, 304781, 17006.121, 169.0255
6918, -224269, 17005.388, 169.0182
6919, -605519, 17004.654, 169.0109
6920, -482928, 17003.920, 169.0036
6921, -972205, 17003.187, 168.9963
6922, -170902, 17002.453, 168.9890
6923, 529364, 17001.720, 168.9817
6924, 455961, 17000.986, 168.9744
6925, -56459, 17000.252, 168.9671
6926, -531128, 16999.519, 168.9599
6927, -354839, 16998.785, 168.9526
6928, -818759, 16998.052, 168.9453
6929, -803878, 16997.318, 168.9380
6930, -64209, 16996.584, 168.9307
6931, 421692, 16995.851, 168.9234
6932, -458207, 16995.117, 168.9161
6933, -237600, 16994.384, 168.9088
6934, -828307, 16993.650, 168.9015
6935, -760170, 16992.916, 168.8942
6936, -721298, 16992.183, 168.8869
6937, -952674, 16991.449, 168.8797
6938, -869908, 16990.716, 168.8724
6939, 56949, 16989.982, 168.8651
6940, 112284, 16989.248, 168.8578
6941, 110336, 16988.515, 168.8505
6942, -249984, 16987.781, 168.8432
6943, -78151, 16987.048, 168.8359
6944, -267446, 16986.314, 168.8286
6945, -363749, 16985.580, 168.8213
6946, -439420, 16984.847, 168.8140
6947, 178173, 16984.113, 168.8067
6948, 322510, 16983.380, 168.7994
6949, -713010, 16982.646, 168.7922
6950, -703759, 16981.912, 168.7849
6951, -218508, 16981.179, 168.7776
6952, 175606, 16980.445, 168.7703
6953, 474019, 16979.712, 168.7630
6954, -20154, 16978.978, 168.7557
6955, 163624, 16978.245, 168.7484
6956, 463888, 16977.511, 168.7411
6957, 237634, 16976.777, 168.7338
6958, 399803, 16976.044, 168.7265
6959, -671428, 16975.310, 168.7192
6960, -1228249, 16974.577, 168.7120
6961, -767506, 16973.843, 168.7047
6962, -1061830, 16973.109, 168.6974
6963, -539123, 16972.376, 168.6901
6964, -576293, 16971.642, 168.6828
6965, -633383, 16970.909, 168.6755
6966, -751264, 16970.175, 168.6682
6967, -511941, 16969.441, 168.6609
6968, 349093, 16968.708, 168.6536
6969, 532634, 16967.974, 168.6463
6970, 518016, 16967.241, 168.6390
6971, 567614, 16966.507, 168.6317
6972, 29061, 16965.773, 168.6245
6973, -549119, 16965.040, 168.6172
6974, -913830, 16964.306, 168.6099
6975, -371650, 16963.573, 168.6026
6976, -606664, 16962.839, 168.5953
6977, -70532, 16962.105, 168.5880
6978, 545531, 16961.372, 168.5807
6979, 533961, 16960.638, 168.5734
6980, 427025, 16959.905, 168.5661
6981, 560066, 16959.171, 168.5588
6982, 456030, 16958.437, 168.5515
6983, 1276099, 16957.704, 168.5443
6984, 976660, 16956.970, 168.5370
6985, 40980, 16956.237, 168.5297
6986, -319417, 16955.503, 168.5224
6987, -340396, 16954.769, 168.5151
6988, 168464, 16954.036, 168.5078
6989, 1059, 16953.302, 168.5005
6990, -213249, 16952.569, 168.4932
6991, -410847, 16951.835, 168.4859
6992, 105727, 16951.101, 168.4786
6993, 629286, 16950.368, 168.4713
6994, 288466, 16949.634, 168.4640
6995, 616917, 16948.901, 168.4568
6996, 642395, 16948.167, 168.4495
6997, 645434, 16947.433, 168.4422
6998, 356245, 16946.700, 168.4349
6999, -538371, 16945.966, 168.4276
7000, 352958, 16945.233, 168.4203
7001, 659722, 16944.499, 168.4130
7002, 572130, 16943.766, 168.4057
7003, 203582, 16943.032, 168.3984
7004, -353293, 16942.298, 168.3911
7005, -361635, 16941.565, 168.3838
7006, -586761, 16940.831, 168.3766
7007, 190625, 16940.098, 168.3693
7008, 240212, 16939.364, 168.3620
7009, -615623, 16938.630, 168.3547
7010, -431060, 16937.897, 168.3474
7011, -373420, 16937.163, 168.3401
7012, 550808, 16936.430, 168.3328
7013, 660219, 16935.696, 168.3255
7014, 266587, 16934.962, 168.3182
7015, -429159, 16934.229, 168.3109
7016, 256702, 16933.495, 168.3036
7017, 466074, 16932.762, 168.2963
7018, 594710, 16932.028, 168.2891
7019, 348505, 16931.294, 168.2818
7020, 222516, 16930.561, 168.2745
7021, -822010, 16929.827, 168.2672
7022, -1057360, 16929.094, 168.2599
7023, -1296863, 16928.360, 168.2526
7024, -2088090, 16927.626, 168.2453
7025, -1743900, 16926.893, 168.2380
7026, -721871, 16926.159, 168.2307
7027, -1904843, 16925.426, 168.2234
7028, -1531058, 16924.692, 168.2161
7029, -1614162, 16923.958, 168.2089
7030, -1290406, 16923.225, 168.2016
7031, -709358, 16922.491, 168.1943
7032, -890471, 16921.758, 168.1870
7033, -1621843, 16921.024, 168.1797
7034, -1147779, 16920.290, 168.1724
7035, -1152808, 16919.557, 168.1651
7036, -479913, 16918.823, 168.1578
7037, -471253, 16918.090, 168.1505
7038, -1003741, 16917.356, 168.1432
7039, -1104220, 16916.622, 168.1359
7040, -449493, 16915.889, 168.1286
7041, 74731, 16915.155, 168.1214
7042, 399329, 16914.422, 168.1141
7043, 298300, 16913.688, 168.1068
7044, -50004, 16912.954, 168.0995
7045, -984771, 16912.221, 168.0922
7046, -1006232, 16911.487, 168.0849
7047, -810345, 16910.754, 168.0776
7048, -196791, 16910.020, 168.0703
7049, -635767, 16909.287, 168.0630
7050, -701913, 16908.553, 168.0557
7051, -556204, 16907.819, 168.0484
7052, -286827, 16907.086, 168.0412
7053, -463997, 16906.352, 168.0339
7054, -919805, 16905.619, 168.0266
7055, -299604, 16904.885, 168.0193
7056, 32882, 16904.151, 168.0120
7057, 115908, 16903.418, 168.0047
7058, 610863, 16902.684, 167.9974
7059, 506094, 16901.951, 167.9901
7060, 174724, 16901.217, 167.9828
7061, 151170, 16900.483, 167.9755
7062, -78639, 16899.750, 167.9682
7063, -594996, 16899.016, 167.9609
7064, -964252, 16898.283, 167.9537
7065, -1097235, 16897.549, 167.9464
7066, -220973, 16896.815, 167.9391
7067, -656115, 16896.082, 167.9318
7068, -668119, 16895.348, 167.9245
7069, 225734, 16894.615, 167.9172
7070, 400277, 16893.881, 167.9099
7071, -102376, 16893.147, 167.9026
7072, 97657, 16892.414, 167.8953
7073, -309789, 16891.680, 167.8880
7074, -238052, 16890.947, 167.8807
7075, -153523, 16890.213, 167.8735
7076, -334324, 16889.479, 167.8662
7077, -717595, 16888.746, 167.8589
7078, 21332, 16888.012, 167.8516
7079, 441803, 16887.279, 167.8443
7080, 261629, 16886.545, 167.8370
7081, -893762, 16885.811, 167.8297
7082, -292328, 16885.078, 167.8224
7083, -77926, 16884.344, 167.8151
7084, 757677, 16883.611, 167.8078
7085, 525283, 16882.877, 167.8005
7086, -10410, 16882.143, 167.7933
7087, -358628, 16881.410, 167.7860
7088, 88405, 16880.676, 167.7787
7089, -153106, 16879.943, 167.7714
7090, 458707, 16879.209, 167.7641
7091, 776787, 16878.476, 167.7568
7092, -203223, 16877.742, 167.7495
7093, -102545, 16877.008, 167.7422
7094, -332282, 16876.275, 167.7349
7095, -408586, 16875.541, 167.7276
7096, -248832, 16874.808, 167.7203
7097, -81629, 16874.074, 167.7130
7098, -714192, 16873.340, 167.7058
7099, -871213, 16872.607, 167.6985
7100, -518058, 16871.873, 167.6912
7101, -370705, 16871.140, 167.6839
7102, -634388, 16870.406, 167.6766
7103, -202336, 16869.672, 167.6693
7104, -84630, 16868.939, 167.6620
7105, -82631, 16868.205, 167.6547
7106, 368755, 16867.472, 167.6474
7107, 696438, 16866.738, 167.6401
7108, 130738, 16866.004, 167.6328
7109, 814632, 16865.271, 167.6256
7110, 50498, 16864.537, 167.6183
7111, 187033, 16863.804, 167.6110
7112, 109826, 16863.070, 167.6037
7113, -310035, 16862.336, 167.5964
7114, -121217, 16861.603, 167.5891
7115, -261948, 16860.869, 167.5818
7116, -790152, 16860.136, 167.5745
7117, -576513, 16859.402, 167.5672
7118, -200298, 16858.668, 167.5599
7119, -127767, 16857.935, 167.5526
7120, -956207, 16857.201, 167.5453
7121, -759509, 16856.468, 167.5381
7122, -24124, 16855.734, 167.5308
7123, 835553, 16855.000, 167.5235
7124, 190506, 16854.267, 167.5162
7125, 701031, 16853.533, 167.5089
7126, 1084515, 16852.800, 167.5016
7127, 563691, 16852.066, 167.4943
7128, 1061827, 16851.332, 167.4870
7129, 887718, 16850.599, 167.4797
7130, 193721, 16849.865, 167.4724
7131, 382779, 16849.132, 167.4651
7132, 280133, 16848.398, 167.4579
7133, -698529, 16847.664, 167.4506
7134, -123008, 16846.931, 167.4433
7135, 110791, 16846.197, 167.4360
7136, -125429, 16845.464, 167.4287
7137, 264937, 16844.730, 167.4214
7138, 917360, 16843.997, 167.4141
7139, 733155, 16843.263, 167.4068
7140, 662652, 16842.529, 167.3995
7141, 594792, 16841.796, 167.3922
7142, 650209, 16841.062, 167.3849
7143, 582603, 16840.329, 167.3776
7144, 144861, 16839.595, 167.3704
7145, 600913, 16838.861, 167.3631
7146, 4989, 16838.128, 167.3558
7147, -232200, 16837.394, 167.3485
7148, -642881, 16836.661, 167.3412
7149, -147588, 16835.927, 167.3339
7150, -735379, 16835.193, 167.3266
7151, -116775, 16834.460, 167.3193
7152, -142265, 16833.726, 167.3120
7153, -310425, 16832.993, 167.3047
7154, -1097477, 16832.259, 167.2974
7155, -972654, 16831.525, 167.2902
7156, -402589, 16830.792, 167.2829
7157, -48733, 16830.058, 167.2756
7158, -1259038, 16829.325, 167.2683
7159, -1171421, 16828.591, 167.2610
7160, -844017, 16827.857, 167.2537
7161, -531376, 16827.124, 167.2464
7162, -634097, 16826.390, 167.2391
7163, -578711, 16825.657, 167.2318
7164, -810174, 16824.923, 167.2245
7165, -734047, 16824.189, 167.2172
7166, -544703, 16823.456, 167.2099
7167, -126082, 16822.722, 167.2027
7168, -223150, 16821.989, 167.1954
7169, -101617, 16821.255, 167.1881
7170, -678913, 16820.521, 167.1808
7171, -383994, 16819.788, 167.1735
7172, 94121, 16819.054, 167.1662
7173, 99045, 16818.321, 167.1589
7174, -215509, 16817.587, 167.1516
7175, -232130, 16816.853, 167.1443
7176, -490431, 16816.120, 167.1370
7177, -492428, 16815.386, 167.1297
7178, -452937, 16814.653, 167.1225
7179, -141422, 16813.919, 167.1152
7180, 11693, 16813.185, 167.1079
7181, 83635, 16812.452, 167.1006
7182, 435309, 16811.718, 167.0933
7183, 237493, 16810.985, 167.0860
7184, 13084, 16810.251, 167.0787
7185, -493386, 16809.518, 167.0714
7186, -649530, 16808.784, 167.0641
7187, -264042, 16808.050, 167.0568
7188, -33271, 16807.317, 167.0495
7189, -307746, 16806.583, 167.0422
7190, -203504, 16805.850, 167.0350
7191, -678470, 16805.116, 167.0277
7192, 155478, 16804.382, 167.0204
7193, 230734, 16803.649, 167.0131
7194, -18764, 16802.915, 167.0058
7195, 363814, 16802.182, 166.9985
7196, 357650, 16801.448, 166.9912
7197, 1204176, 16800.714, 166.9839
7198, 1493224, 16799.981, 166.9766
7199, 3217984, 16799.247, 166.9693
7200, 5520559, 16798.514, 166.9620
7201, 7243274, 16797.780, 166.9548
7202, 13800882, 16797.046, 166.9475
7203, 34509457, 16796.313, 166.9402
7204, 44483955, 16795.579, 166.9329
7205, 16784714, 16794.846, 166.9256
7206, 7320835, 16794.112, 166.9183
7207, 5145567, 16793.378, 166.9110
7208, 3820691, 16792.645, 166.9037
7209, 2302157, 16791.911, 166.8964
7210, 1656161, 16791.178, 166.8891
7211, 29853, 16790.444, 166.8818
7212, -615456, 16789.710, 166.8745
7213, 93086, 16788.977, 166.8673
7214, 507290, 16788.243, 166.8600
7215, 332873, 16787.510, 166.8527
7216, 657969, 16786.776, 166.8454
7217, 674526, 16786.042, 166.8381
7218, 781500, 16785.309, 166.8308
7219, 557185, 16784.575, 166.8235
7220, 375370, 16783.842, 166.8162
7221, 57147, 16783.108, 166.8089
7222, -536278, 16782.374, 166.8016
7223, -1853018, 16781.641, 166.7943
7224, -1192398, 16780.907, 166.7871
7225, -267486, 16780.174, 166.7798
7226, 12774, 16779.440, 166.7725
7227, -579597, 16778.707, 166.7652
7228, -1054942, 16777.973, 166.7579
7229, -742606, 16777.239, 166.7506
7230, -321601, 16776.506, 166.7433
7231, -552068, 16775.772, 166.7360
7232, -446652, 16775.039, 166.7287
7233, -732548, 16774.305, 166.7214
7234, -999910, 16773.571, 166.7141
7235, -427726, 16772.838, 166.7069
7236, -14623, 16772.104, 166.6996
7237, -1535285, 16771.371, 166.6923
7238, -547466, 16770.637, 166.6850
7239, -301313, 16769.903, 166.6777
7240, -124034, 16769.170, 166.6704
7241, 51026, 16768.436, 166.6631
7242, 591857, 16767.703, 166.6558
7243, 877187, 16766.969, 166.6485
7244, -55740, 16766.235, 166.6412
7245, -680296, 16765.502, 166.6339
7246, -818131, 16764.768, 166.6266
7247, -404307, 16764.035, 166.6194
7248, -902580, 16763.301, 166.6121
7249, -522422, 16762.567, 166.6048
7250, 151252, 16761.834, 166.5975
7251, 387076, 16761.100, 166.5902
7252, -313805, 16760.367, 166.5829
7253, -155333, 16759.633, 166.5756
7254, -404106, 16758.899, 166.5683
7255, -384743, 16758.166, 166.5610
7256, 170878, 16757.432, 166.5537
7257, 147024, 16756.699, 166.5464
7258, 1136362, 16755.965, 166.5392
7259, 1040287, 16755.231, 166.5319
7260, 1380143, 16754.498, 166.5246
7261, 1012105, 16753.764, 166.5173
7262, 145441, 16753.031, 166.5100
7263, 386294, 16752.297, 166.5027
7264, -255488, 16751.563, 166.4954
7265, -593025, 16750.830, 166.4881
7266, 624689, 16750.096, 166.4808
7267, 1267314, 16749.363, 166.4735
7268, 1137446, 16748.629, 166.4662
7269, 205075, 16747.895, 166.4589
7270, 169150, 16747.162, 166.4517
7271, -298686, 16746.428, 166.4444
7272, -423782, 16745.695, 166.4371
7273, 38182, 16744.961, 166.4298
7274, -105776, 16744.228, 166.4225
7275, 401374, 16743.494, 166.4152
7276, 462153, 16742.760, 166.4079
7277, 325819, 16742.027, 166.4006
7278, -499968, 16741.293, 166.3933
7279, -1016722, 16740.560, 166.3860
7280, -624820, 16739.826, 166.3787
7281, -69865, 16739.092, 166.3715
7282, -38706, 16738.359, 166.3642
7283, -416448, 16737.625, 166.3569
7284, -877389, 16736.892, 166.3496
7285, -696641, 16736.158, 166.3423
7286, 75119, 16735.424, 166.3350
7287, 384759, 16734.691, 166.3277
7288, -116874, 16733.957, 166.3204
7289, -189419, 16733.224, 166.3131
7290, 175504, 16732.490, 166.3058
7291, 122610, 16731.756, 166.2985
7292, -1104897, 16731.023, 166.2912
7293, 485961, 16730.289, 166.2840
7294, -8478, 16729.556, 166.2767
7295, -704851, 16728.822, 166.2694
7296, -551594, 16728.088, 166.2621
7297, -957788, 16727.355, 166.2548
7298, -779629, 16726.621, 166.2475
7299, -664865, 16725.888, 166.2402
7300, -1391331, 16725.154, 166.2329
7301, -1591990, 16724.420, 166.2256
7302, -1300674, 16723.687, 166.2183
7303, -396515, 16722.953, 166.2110
7304, 340707, 16722.220, 166.2038
7305, -4589, 16721.486, 166.1965
7306, -1316125, 16720.752, 166.1892
7307, -1131585, 16720.019, 166.1819
7308, -1457636, 16719.285, 166.1746
7309, -1406208, 16718.552, 166.1673
7310, -587066, 16717.818, 166.1600
7311, -498901, 16717.084, 166.1527
7312, -255113, 16716.351, 166.1454
7313, -206939, 16715.617, 166.1381
7314, -211839, 16714.884, 166.1308
7315, 38682, 16714.150, 166.1235
7316, -390917, 16713.416, 166.1163
7317, -33979, 16712.683, 166.1090
7318, 320965, 16711.949, 166.1017
7319, 97993, 16711.216, 166.0944
7320, -414307, 16710.482, 166.0871
7321, -790792, 16709.749, 166.0798
7322, -259241, 16709.015, 166.0725
7323, -158283, 16708.281, 166.0652
7324, -377372, 16707.548, 166.0579
7325, -677414, 16706.814, 166.0506
7326, -801744, 16706.081, 166.0433
7327, -1026579, 16705.347, 166.0361
7328, -1225427, 16704.613, 166.0288
7329, -457702, 16703.880, 166.0215
7330, 305322, 16703.146, 166.0142
7331, -308941, 16702.413, 166.0069
7332, 51123, 16701.679, 165.9996
7333, 482929, 16700.945, 165.9923
7334, 53284, 16700.212, 165.9850
7335, -219444, 16699.478, 165.9777
7336, 253281, 16698.745, 165.9704
7337, 91833, 16698.011, 165.9631
7338, 237133, 16697.277, 165.9558
7339, 149307, 16696.544, 165.9486
7340, -153899, 16695.810, 165.9413
7341, -140242, 16695.077, 165.9340
7342, -184443, 16694.343, 165.9267
7343, -633699, 16693.609, 165.9194
7344, -125161, 16692.876, 165.9121
7345, -5937, 16692.142, 165.9048
7346, -66858, 16691.409, 165.8975
7347, 334804, 16690.675, 165.8902
7348, 100519, 16689.941, 165.8829
7349, -282319, 16689.208, 165.8756
7350, -648776, 16688.474, 165.8684
7351, -618076, 16687.741, 165.8611
7352, -819991, 16687.007, 165.8538
7353, -744504, 16686.273, 165.8465
7354, -1508261, 16685.540, 165.8392
7355, -1391786, 16684.806, 165.8319
7356, -913558, 16684.073, 165.8246
7357, -481695, 16683.339, 165.8173
7358, -224160, 16682.605, 165.8100
7359, -257731, 16681.872, 165.8027
7360, -303204, 16681.138, 165.7954
7361, -180459, 16680.405, 165.7881
7362, 282433, 16679.671, 165.7809
7363, 104245, 16678.937, 165.7736
7364, -160309, 16678.204, 165.7663
7365, -162279, 16677.470, 165.7590
7366, 486528, 16676.737, 165.7517
7367, 361610, 16676.003, 165.7444
7368, -172588, 16675.270, 165.7371
7369, -785858, 16674.536, 165.7298
7370, -444047, 16673.802, 165.7225
7371, -193642, 16673.069, 165.7152
7372, -133460, 16672.335, 165.7079
7373, 376674, 16671.602, 165.7007
7374, 224242, 16670.868, 165.6934
7375, -582515, 16670.134, 165.6861
7376, -136257, 16669.401, 165.6788
7377, -84414, 16668.667, 165.6715
7378, -19542, 16667.934, 165.6642
7379, 4487, 16667.200, 165.6569
7380, -20196, 16666.466, 165.6496
7381, -298242, 16665.733, 165.6423
7382, -272310, 16664.999, 165.6350
7383, -5745, 16664.266, 165.6277
7384, -178989, 16663.532, 165.6204
7385, -381302, 16662.798, 165.6132
7386, -679442, 16662.065, 165.6059
7387, -841121, 16661.331, 165.5986
7388, -721351, 16660.598, 165.5913
7389, -541409, 16659.864, 165.5840
7390, 182644, 16659.130, 165.5767
7391, 428779, 16658.397, 165.5694
7392, 652305, 16657.663, 165.5621
7393, 602296, 16656.930, 165.5548
7394, -77201, 16656.196, 165.5475
7395, -90571, 16655.462, 165.5402
7396, -1325, 16654.729, 165.5330
7397, 210094, 16653.995, 165.5257
7398, -466991, 16653.262, 165.5184
7399, -87778, 16652.528, 165.5111
7400, 86428, 16651.794, 165.5038
7401, -398669, 16651.061, 165.4965
7402, -434559, 16650.327, 165.4892
7403, -134185, 16649.594, 165.4819
7404, -87014, 16648.860, 165.4746
7405, -237507, 16648.126, 165.4673
7406, -213097, 16647.393, 165.4600
7407, 140296, 16646.659, 165.4528
7408, 242080, 16645.926, 165.4455
7409, 13449, 16645.192, 165.4382
7410, 401857, 16644.459, 165.4309
7411, 955976, 16643.725, 165.4236
7412, 688392, 16642.991, 165.4163
7413, -128600, 16642.258, 165.4090
7414, 706637, 16641.524, 165.4017
7415, 129624, 16640.791, 165.3944
7416, -1009472, 16640.057, 165.3871
7417, -825978, 16639.323, 165.3798
7418, -200448, 16638.590, 165.3725
7419, 309834, 16637.856, 165.3653
7420, 112923, 16637.123, 165.3580
7421, -943221, 16636.389, 165.3507
7422, -1648412, 16635.655, 165.3434
7423, -1186829, 16634.922, 165.3361
7424, -739484, 16634.188, 165.3288
7425, -759073, 16633.455, 165.3215
7426, -608546, 16632.721, 165.3142
7427, -727162, 16631.987, 165.3069
7428, -726573, 16631.254, 165.2996
7429, -72413, 16630.520, 165.2923
7430, -277363, 16629.787, 165.2851
7431, 238135, 16629.053, 165.2778
7432, 541066, 16628.319, 165.2705
7433, 306670, 16627.586, 165.2632
7434, -436918, 16626.852, 165.2559
7435, -436042, 16626.119, 165.2486
7436, -739317, 16625.385, 165.2413
7437, -771553, 16624.651, 165.2340
7438, -264863, 16623.918, 165.2267
7439, 588236, 16623.184, 165.2194
7440, 285004, 16622.451, 165.2121
7441, 67685, 16621.717, 165.2048
7442, 223624, 16620.983, 165.1976
7443, -466628, 16620.250, 165.1903
7444, -701131, 16619.516, 165.1830
7445, -399903, 16618.783, 165.1757
7446, -296761, 16618.049, 165.1684
7447, -252832, 16617.315, 165.1611
7448, -204968, 16616.582, 165.1538
7449, -11286, 16615.848, 165.1465
7450, 349379, 16615.115, 165.1392
7451, 831159, 16614.381, 165.1319
7452, 664563, 16613.647, 165.1246
7453, -76768, 16612.914, 165.1174
7454, -280000, 16612.180, 165.1101
7455, -431199, 16611.447, 165.1028
7456, -1011741, 16610.713, 165.0955
7457, -759209, 16609.980, 165.0882
7458, -764487, 16609.246, 165.0809
7459, -159007, 16608.512, 165.0736
7460, -605321, 16607.779, 165.0663
7461, -371643, 16607.045, 165.0590
7462, -336526, 16606.312, 165.0517
7463, -414686, 16605.578, 165.0444
7464, -301934, 16604.844, 165.0371
7465, -489799, 16604.111, 165.0299
7466, -466450, 16603.377, 165.0226
7467, -223671, 16602.644, 165.0153
7468, 120494, 16601.910, 165.0080
7469, -329863, 16601.176, 165.0007
7470, -203732, 16600.443, 164.9934
7471, -13152, 16599.709, 164.9861
7472, -83507, 16598.976, 164.9788
7473, -204281, 16598.242, 164.9715
7474, -1432120, 16597.508, 164.9642
7475, -1322291, 16596.775, 164.9569
7476, -1398089, 16596.041, 164.9497
7477, -1551417, 16595.308, 164.9424
7478, -823117, 16594.574, 164.9351
7479, -1150024, 16593.840, 164.9278
7480, -1003797, 16593.107, 164.9205
7481, -851563, 16592.373, 164.9132
7482, -1037040, 16591.640, 164.9059
7483, -733433, 16590.906, 164.8986
7484, -167296, 16590.172, 164.8913
7485, -711450, 16589.439, 164.8840
7486, -193468, 16588.705, 164.8767
7487, -1308733, 16587.972, 164.8694
7488, -1602610, 16587.238, 164.8622
7489, -286992, 16586.504, 164.8549
7490, -46819, 16585.771, 164.8476
7491, -52850, 16585.037, 164.8403
7492, -167429, 16584.304, 164.8330
7493, -594801, 16583.570, 164.8257
7494, -771225, 16582.836, 164.8184
7495, -27612, 16582.103, 164.8111
7496, -133386, 16581.369, 164.8038
7497, -206033, 16580.636, 164.7965
7498, 190106, 16579.902, 164.7892
7499, 620547, 16579.168, 164.7820
7500, 666169, 16578.435, 164.7747
7501, 655742, 16577.701, 164.7674
7502, 434339, 16576.968, 164.7601
7503, 885250, 16576.234, 164.7528
7504, 1223607, 16575.501, 164.7455
7505, 1074867, 16574.767, 164.7382
7506, 535614, 16574.033, 164.7309
7507, 443324, 16573.300, 164.7236
7508, -439702, 16572.566, 164.7163
7509, 299773, 16571.833, 164.7090
7510, 885403, 16571.099, 164.7017
7511, 291889, 16570.365, 164.6945
7512, 242773, 16569.632, 164.6872
7513, 163570, 16568.898, 164.6799
7514, 660362, 16568.165, 164.6726
7515, 7853, 16567.431, 164.6653
7516, -653905, 16566.697, 164.6580
7517, -341846, 16565.964, 164.6507
7518, -44955, 16565.230, 164.6434
7519, -130053, 16564.497, 164.6361
7520, -381682, 16563.763, 164.6288
7521, 110520, 16563.029, 164.6215
7522, -70570, 16562.296, 164.6143
7523, -86323, 16561.562, 164.6070
7524, -542374, 16560.829, 164.5997
7525, -659864, 16560.095, 164.5924
7526, -238942, 16559.361, 164.5851
7527, -706128, 16558.628, 164.5778
7528, -363217, 16557.894, 164.5705
7529, -332714, 16557.161, 164.5632
7530, -112617, 16556.427, 164.5559
7531, -435315, 16555.693, 164.5486
7532, -802436, 16554.960, 164.5413
7533, -926017, 16554.226, 164.5340
7534, -921948, 16553.493, 164.5268
7535, -868769, 16552.759, 164.5195
7536, -165063, 16552.025, 164.5122
7537, -333286, 16551.292, 164.5049
7538, -391340, 16550.558, 164.4976
7539, -950239, 16549.825, 164.4903
7540, -988805, 16549.091, 164.4830
7541, -1042490, 16548.357, 164.4757
7542, -568238, 16547.624, 164.4684
7543, -306349, 16546.890, 164.4611
7544, 83381, 16546.157, 164.4538
7545, -276629, 16545.423, 164.4466
7546, -907656, 16544.690, 164.4393
7547, -759910, 16543.956, 164.4320
7548, 61298, 16543.222, 164.4247
7549, -358553, 16542.489, 164.4174
7550, -208959, 16541.755, 164.4101
7551, -271927, 16541.022, 164.4028
7552, 384261, 16540.288, 164.3955
7553, 256656, 16539.554, 164.3882
7554, 1221058, 16538.821, 164.3809
7555, 294431, 16538.087, 164.3736
7556, -376593, 16537.354, 164.3664
7557, -895639, 16536.620, 164.3591
7558, -776181, 16535.886, 164.3518
7559, 120748, 16535.153, 164.3445
7560, 529786, 16534.419, 164.3372
7561, 865533, 16533.686, 164.3299
7562, 195286, 16532.952, 164.3226
7563, -478523, 16532.218, 164.3153
7564, -631776, 16531.485, 164.3080
7565, -1252211, 16530.751, 164.3007
7566, -969952, 16530.018, 164.2934
7567, -715165, 16529.284, 164.2861
7568, -974490, 16528.550, 164.2789
7569, -1063319, 16527.817, 164.2716
7570, -12564, 16527.083, 164.2643
7571, -57637, 16526.350, 164.2570
7572, -365287, 16525.616, 164.2497
7573, 237652, 16524.882, 164.2424
7574, 250271, 16524.149, 164.2351
7575, 458513, 16523.415, 164.2278
7576, -600415, 16522.682, 164.2205
7577, -925792, 16521.948, 164.2132
7578, -676110, 16521.214, 164.2059
7579, -30952, 16520.481, 164.1987
7580, 72052, 16519.747, 164.1914
7581, 238507, 16519.014, 164.1841
7582, -229420, 16518.280, 164.1768
7583, -512071, 16517.546, 164.1695
7584, -1345523, 16516.813, 164.1622
7585, -492104, 16516.079, 164.1549
7586, 279575, 16515.346, 164.1476
7587, 29349, 16514.612, 164.1403
7588, 102273, 16513.878, 164.1330
7589, -592900, 16513.145, 164.1257
7590, -945289, 16512.411, 164.1184
7591, -590891, 16511.678, 164.1112
7592, -170731, 16510.944, 164.1039
7593, -95458, 16510.211, 164.0966
7594, -215782, 16509.477, 164.0893
7595, -82263, 16508.743, 164.0820
7596, 323384, 16508.010, 164.0747
7597, -133123, 16507.276, 164.0674
7598, -557570, 16506.543, 164.0601
7599, -621130, 16505.809, 164.0528
7600, -772010, 16505.075, 164.0455
7601, -157928, 16504.342, 164.0382
7602, -383366, 16503.608, 164.0310
7603, -345380, 16502.875, 164.0237
7604, -251177, 16502.141, 164.0164
7605, 188891, 16501.407, 164.0091
7606, 771282, 16500.674, 164.0018
7607, 898617, 16499.940, 163.9945
7608, 184726, 16499.207, 163.9872
7609, 370349, 16498.473, 163.9799
7610, 654765, 16497.739, 163.9726
7611, 513821, 16497.006, 163.9653
7612, 51871, 16496.272, 163.9580
7613, 400485, 16495.539, 163.9507
7614, -227541, 16494.805, 163.9435
7615, -145509, 16494.071, 163.9362
7616, -483543, 16493.338, 163.9289
7617, -802964, 16492.604, 163.9216
7618, -1036498, 16491.871, 163.9143
7619, -633304, 16491.137, 163.9070
7620, -422164, 16490.403, 163.8997
7621, -106788, 16489.670, 163.8924
7622, -29705, 16488.936, 163.8851
7623, 549276, 16488.203, 163.8778
7624, 41516, 16487.469, 163.8705
7625, 283604, 16486.735, 163.8633
7626, -69151, 16486.002, 163.8560
7627, 1021092, 16485.268, 163.8487
7628, 1361121, 16484.535, 163.8414
7629, 742702, 16483.801, 163.8341
7630, -151776, 16483.067, 163.8268
7631, 427246, 16482.334, 163.8195
7632, -94824, 16481.600, 163.8122
7633, -97089, 16480.867, 163.8049
7634, 523506, 16480.133, 163.7976
7635, -218787, 16479.399, 163.7903
7636, 522544, 16478.666, 163.7830
7637, 298252, 16477.932, 163.7758
7638, -289784, 16477.199, 163.7685
7639, -641266, 16476.465, 163.7612
7640, -669006, 16475.732, 163.7539
7641, 213578, 16474.998, 163.7466
7642, 377231, 16474.264, 163.7393
7643, 442914, 16473.531, 163.7320
7644, -196855, 16472.797, 163.7247
7645, -251345, 16472.064, 163.7174
7646, -185904, 16471.330, 163.7101
7647, 234146, 16470.596, 163.7028
7648, -82981, 16469.863, 163.6956
7649, -881198, 16469.129, 163.6883
7650, -33131, 16468.396, 163.6810
7651, 382692, 16467.662, 163.6737
7652, -77178, 16466.928, 163.6664
7653, 797298, 16466.195, 163.6591
7654, 84444, 16465.461, 163.6518
7655, 171990, 16464.728, 163.6445
7656, 188636, 16463.994, 163.6372
7657, -240779, 16463.260, 163.6299
7658, -1269948, 16462.527, 163.6226
7659, -1103963, 16461.793, 163.6153
7660, -275204, 16461.060, 163.6081
7661, -294180, 16460.326, 163.6008
7662, -402519, 16459.592, 163.5935
7663, -126144, 16458.859, 163.5862
7664, 393572, 16458.125, 163.5789
7665, 830731, 16457.392, 163.5716
7666, 403532, 16456.658, 163.5643
7667, 59287, 16455.924, 163.5570
7668, 455595, 16455.191, 163.5497
7669, 229574, 16454.457, 163.5424
7670, 348107, 16453.724, 163.5351
7671, -1241, 16452.990, 163.5279
7672, -274085, 16452.256, 163.5206
7673, 41764, 16451.523, 163.5133
7674, -2511, 16450.789, 163.5060
7675, 120682, 16450.056, 163.4987
7676, 122978, 16449.322, 163.4914
7677, -545047, 16448.588, 163.4841
7678, -1046539, 16447.855, 163.4768
7679, -172917, 16447.121, 163.4695
7680, -710037, 16446.388, 163.4622
7681, -567087, 16445.654, 163.4549
7682, 109818, 16444.920, 163.4476
7683, 426850, 16444.187, 163.4404
7684, -236186, 16443.453, 163.4331
7685, -839418, 16442.720, 163.4258
7686, -1258042, 16441.986, 163.4185
7687, -116906, 16441.253, 163.4112
7688, -360967, 16440.519, 163.4039
7689, -264740, 16439.785, 163.3966
7690, -522227, 16439.052, 163.3893
7691, -1325099, 16438.318, 163.3820
7692, -1309600, 16437.585, 163.3747
7693, -934013, 16436.851, 163.3674
7694, -608605, 16436.117, 163.3602
7695, -719622, 16435.384, 163.3529
7696, -306011, 16434.650, 163.3456
7697, 163490, 16433.917, 163.3383
7698, -84245, 16433.183, 163.3310
7699, -261863, 16432.449, 163.3237
7700, -558922, 16431.716, 163.3164
7701, -783689, 16430.982, 163.3091
7702, -511380, 16430.249, 163.3018
7703, 56442, 16429.515, 163.2945
7704, 808966, 16428.781, 163.2872
7705, 776026, 16428.048, 163.2799
7706, 280297, 16427.314, 163.2727
7707, 896871, 16426.581, 163.2654
7708, 801329, 16425.847, 163.2581
7709, 478517, 16425.113, 163.2508
7710, 205435, 16424.380, 163.2435
7711, -372489, 16423.646, 163.2362
7712, -370664, 16422.913, 163.2289
7713, -202425, 16422.179, 163.2216
7714, 492049, 16421.445, 163.2143
7715, 583763, 16420.712, 163.2070
7716, 53869, 16419.978, 163.1997
7717, -322727, 16419.245, 163.1925
7718, -544513, 16418.511, 163.1852
7719, -501517, 16417.777, 163.1779
7720, -772261, 16417.044, 163.1706
7721, -460968, 16416.310, 163.1633
7722, -391007, 16415.577, 163.1560
7723, -145584, 16414.843, 163.1487
7724, -828278, 16414.109, 163.1414
7725, -1208901, 16413.376, 163.1341
7726, -1537061, 16412.642, 163.1268
7727, -1064828, 16411.909, 163.1195
7728, -343612, 16411.175, 163.1123
7729, -108222, 16410.442, 163.1050
7730, -412454, 16409.708, 163.0977
7731, -124689, 16408.974, 163.0904
7732, 485613, 16408.241, 163.0831
7733, 171142, 16407.507, 163.0758
7734, 335035, 16406.774, 163.0685
7735, -191140, 16406.040, 163.0612
7736, -161139, 16405.306, 163.0539
7737, -277215, 16404.573, 163.0466
7738, -388479, 16403.839, 163.0393
7739, -766160, 16403.106, 163.0320
7740, 309335, 16402.372, 163.0248
7741, -466552, 16401.638, 163.0175
7742, -600258, 16400.905, 163.0102
7743, -827001, 16400.171, 163.0029
7744, -183432, 16399.438, 162.9956
7745, 297386, 16398.704, 162.9883
7746, -357350, 16397.970, 162.9810
7747, -138248, 16397.237, 162.9737
7748, -757866, 16396.503, 162.9664
7749, -702613, 16395.770, 162.9591
7750, -219838, 16395.036, 162.9518
7751, 157430, 16394.302, 162.9446
7752, -202001, 16393.569, 162.9373
7753, -671451, 16392.835, 162.9300
7754, -772366, 16392.102, 162.9227
7755, -1142673, 16391.368, 162.9154
7756, -924703, 16390.634, 162.9081
7757, -1164321, 16389.901, 162.9008
7758, -504742, 16389.167, 162.8935
7759, -460209, 16388.434, 162.8862
7760, -22569, 16387.700, 162.8789
7761, -685444, 16386.966, 162.8716
7762, -861639, 16386.233, 162.8643
7763, -682187, 16385.499, 162.8571
7764, -402638, 16384.766, 162.8498
7765, -734368, 16384.032, 162.8425
7766, -835293, 16383.298, 162.8352
7767, -534373, 16382.565, 162.8279
7768, -277079, 16381.831, 162.8206
7769, -190629, 16381.098, 162.8133
7770, 94723, 16380.364, 162.8060
7771, -373733, 16379.630, 162.7987
7772, -908597, 16378.897, 162.7914
7773, -1379995, 16378.163, 162.7841
7774, -1737486, 16377.430, 162.7769
7775, -2010971, 16376.696, 162.7696
7776, -1633704, 16375.963, 162.7623
7777, -775340, 16375.229, 162.7550
7778, -192470, 16374.495, 162.7477
7779, 238135, 16373.762, 162.7404
7780, 545387, 16373.028, 162.7331
7781, 549995, 16372.295, 162.7258
7782, 162330, 16371.561, 162.7185
7783, 4530, 16370.827, 162.7112
7784, -404132, 16370.094, 162.7039
7785, -672491, 16369.360, 162.6966
7786, -1097258, 16368.627, 162.6894
7787, -947465, 16367.893, 162.6821
7788, -449954, 16367.159, 162.6748
7789, -639115, 16366.426, 162.6675
7790, -729641, 16365.692, 162.6602
7791, -456313, 16364.959, 162.6529
7792, -41435, 16364.225, 162.6456
7793, 478816, 16363.491, 162.6383
7794, 464958, 16362.758, 162.6310
7795, 29177, 16362.024, 162.6237
7796, -83046, 16361.291, 162.6164
7797, -175017, 16360.557, 162.6092
7798, -807205, 16359.823, 162.6019
7799, -771564, 16359.090, 162.5946
7800, -505854, 16358.356, 162.5873
7801, 205209, 16357.623, 162.5800
7802, 710244, 16356.889, 162.5727
7803, 1452072, 16356.155, 162.5654
7804, 997650, 16355.422, 162.5581
7805, 79979, 16354.688, 162.5508
7806, -265979, 16353.955, 162.5435
7807, -659550, 16353.221, 162.5362
7808, -906818, 16352.487, 162.5289
7809, -1411527, 16351.754, 162.5217
7810, -740068, 16351.020, 162.5144
7811, -235196, 16350.287, 162.5071
7812, -744947, 16349.553, 162.4998
7813, -1179900, 16348.819, 162.4925
7814, -699025, 16348.086, 162.4852
7815, -1075886, 16347.352, 162.4779
7816, -517633, 16346.619, 162.4706
7817, -43888, 16345.885, 162.4633
7818, -10803, 16345.151, 162.4560
7819, -511947, 16344.418, 162.4487
7820, -419859, 16343.684, 162.4415
7821, -197677, 16342.951, 162.4342
7822, -730844, 16342.217, 162.4269
7823, -687121, 16341.484, 162.4196
7824, -724278, 16340.750, 162.4123
7825, -847233, 16340.016, 162.4050
7826, -946321, 16339.283, 162.3977
7827, -1054744, 16338.549, 162.3904
7828, -255504, 16337.816, 162.3831
7829, 777773, 16337.082, 162.3758
7830, 103143, 16336.348, 162.3685
7831, -461810, 16335.615, 162.3612
7832, -627200, 16334.881, 162.3540
7833, -731930, 16334.148, 162.3467
7834, -1371812, 16333.414, 162.3394
7835, -1050041, 16332.680, 162.3321
7836, -598892, 16331.947, 162.3248
7837, -752177, 16331.213, 162.3175
7838, -796394, 16330.480, 162.3102
7839, -744433, 16329.746, 162.3029
7840, -287667, 16329.012, 162.2956
7841, -244671, 16328.279, 162.2883
7842, -59578, 16327.545, 162.2810
7843, -424668, 16326.812, 162.2738
7844, -445042, 16326.078, 162.2665
7845, -545369, 16325.344, 162.2592
7846, -508577, 16324.611, 162.2519
7847, -511759, 16323.877, 162.2446
7848, -731963, 16323.144, 162.2373
7849, 64275, 16322.410, 162.2300
7850, 168628, 16321.676, 162.2227
7851, -18008, 16320.943, 162.2154
7852, 735225, 16320.209, 162.2081
7853, 670461, 16319.476, 162.2008
7854, 503986, 16318.742, 162.1935
7855, 498410, 16318.008, 162.1863
7856, 348061, 16317.275, 162.1790
7857, -60519, 16316.541, 162.1717
7858, -89723, 16315.808, 162.1644
7859, -158960, 16315.074, 162.1571
7860, 156505, 16314.340, 162.1498
7861, -116147, 16313.607, 162.1425
7862, -93660, 16312.873, 162.1352
7863, 26185, 16312.140, 162.1279
7864, -30340, 16311.406, 162.1206
7865, 301519, 16310.673, 162.1133
7866, 1188194, 16309.939, 162.1061
7867, 926176, 16309.205, 162.0988
7868, 835564, 16308.472, 162.0915
7869, 447663, 16307.738, 162.0842
7870, 80919, 16307.005, 162.0769
7871, -227514, 16306.271, 162.0696
7872, 334508, 16305.537, 162.0623
7873, 79690, 16304.804, 162.0550
7874, 189137, 16304.070, 162.0477
7875, 120853, 16303.337, 162.0404
7876, 248124, 16302.603, 162.0331
7877, -323495, 16301.869, 162.0259
7878, -7489, 16301.136, 162.0186
7879, -1098256, 16300.402, 162.0113
7880, -111104, 16299.669, 162.0040
7881, 437361, 16298.935, 161.9967
7882, 415099, 16298.201, 161.9894
7883, 271790, 16297.468, 161.9821
7884, -1011495, 16296.734, 161.9748
7885, -1206314, 16296.001, 161.9675
7886, -686004, 16295.267, 161.9602
7887, 3233, 16294.533, 161.9529
7888, 62081, 16293.800, 161.9456
7889, 161307, 16293.066, 161.9384
7890, -539810, 16292.333, 161.9311
7891, -126439, 16291.599, 161.9238
7892, -28922, 16290.865, 161.9165
7893, -440276, 16290.132, 161.9092
7894, 60833, 16289.398, 161.9019
7895, -38371, 16288.665, 161.8946
7896, 361057, 16287.931, 161.8873
7897, 622387, 16287.197, 161.8800
7898, -73625, 16286.464, 161.8727
7899, -734, 16285.730, 161.8654
7900, -119373, 16284.997, 161.8582
7901, 532378, 16284.263, 161.8509
7902, 1171000, 16283.529, 161.8436
7903, 692579, 16282.796, 161.8363
7904, 445960, 16282.062, 161.8290
7905, 10980, 16281.329, 161.8217
7906, 224832, 16280.595, 161.8144
7907, -366210, 16279.861, 161.8071
7908, -338954, 16279.128, 161.7998
7909, 981109, 16278.394, 161.7925
7910, 1304326, 16277.661, 161.7852
7911, 403373, 16276.927, 161.7779
7912, -297966, 16276.194, 161.7707
7913, -811269, 16275.460, 161.7634
7914, -65148, 16274.726, 161.7561
7915, 397238, 16273.993, 161.7488
7916, -165165, 16273.259, 161.7415
7917, 398780, 16272.526, 161.7342
7918, -169677, 16271.792, 161.7269
7919, -337616, 16271.058, 161.7196
7920, -414040, 16270.325, 161.7123
7921, -766286, 16269.591, 161.7050
7922, -367559, 16268.858, 161.6977
7923, -28300, 16268.124, 161.6905
7924, -279504, 16267.390, 161.6832
7925, 42797, 16266.657, 161.6759
7926, 152864, 16265.923, 161.6686
7927, -257515, 16265.190, 161.6613
7928, -430744, 16264.456, 161.6540
7929, -639488, 16263.722, 161.6467
7930, -703952, 16262.989, 161.6394
7931, -276600, 16262.255, 161.6321
7932, 11177, 16261.522, 161.6248
7933, -535303, 16260.788, 161.6175
7934, -993573, 16260.054, 161.6102
7935, -1291545, 16259.321, 161.6030
7936, -604480, 16258.587, 161.5957
7937, -610848, 16257.854, 161.5884
7938, -545396, 16257.120, 161.5811
7939, 5609, 16256.386, 161.5738
7940, -295939, 16255.653, 161.5665
7941, -629509, 16254.919, 161.5592
7942, -1056888, 16254.186, 161.5519
7943, -1309780, 16253.452, 161.5446
7944, -1545732, 16252.718, 161.5373
7945, -1406391, 16251.985, 161.5300
7946, -544463, 16251.251, 161.5228
7947, -1105109, 16250.518, 161.5155
7948, -877575, 16249.784, 161.5082
7949, -1316373, 16249.050, 161.5009
7950, -678731, 16248.317, 161.4936
7951, 65549, 16247.583, 161.4863
7952, 173455, 16246.850, 161.4790
7953, 293359, 16246.116, 161.4717
7954, -435330, 16245.382, 161.4644
7955, -662914, 16244.649, 161.4571
7956, -1011579, 16243.915, 161.4498
7957, -284460, 16243.182, 161.4425
7958, -303533, 16242.448, 161.4353
7959, 5475, 16241.715, 161.4280
7960, 248241, 16240.981, 161.4207
7961, 23338, 16240.247, 161.4134
7962, -310583, 16239.514, 161.4061
7963, -80522, 16238.780, 161.3988
7964, 44966, 16238.047, 161.3915
7965, -483686, 16237.313, 161.3842
7966, -463658, 16236.579, 161.3769
7967, -766360, 16235.846, 161.3696
7968, -1272174, 16235.112, 161.3623
7969, -1233493, 16234.379, 161.3551
7970, -612955, 16233.645, 161.3478
7971, -240381, 16232.911, 161.3405
7972, -393309, 16232.178, 161.3332
7973, -203298, 16231.444, 161.3259
7974, -41359, 16230.711, 161.3186
7975, -67343, 16229.977, 161.3113
7976, -517786, 16229.243, 161.3040
7977, -1000643, 16228.510, 161.2967
7978, -1375806, 16227.776, 161.2894
7979, -237236, 16227.043, 161.2821
7980, 406372, 16226.309, 161.2748
7981, 7672, 16225.575, 161.2676
7982, 259953, 16224.842, 161.2603
7983, -467714, 16224.108, 161.2530
7984, -993714, 16223.375, 161.2457
7985, 83683, 16222.641, 161.2384
7986, 663204, 16221.907, 161.2311
7987, 359828, 16221.174, 161.2238
7988, -12869, 16220.440, 161.2165
7989, -1140971, 16219.707, 161.2092
7990, -1407020, 16218.973, 161.2019
7991, -1062896, 16218.239, 161.1946
7992, -1391844, 16217.506, 161.1874
7993, -940997, 16216.772, 161.1801
7994, -1121990, 16216.039, 161.1728
7995, -1178346, 16215.305, 161.1655
7996, -643081, 16214.571, 161.1582
7997, -493575, 16213.838, 161.1509
7998, 12151, 16213.104, 161.1436
7999, -332635, 16212.371, 161.1363
8000, -488535, 16211.637, 161.1290
8001, -173654, 16210.903, 161.1217
8002, -670214, 16210.170, 161.1144
8003, -1063993, 16209.436, 161.1071
8004, -718984, 16208.703, 161.0999
8005, 298315, 16207.969, 161.0926
8006, 254519, 16207.236, 161.0853
8007, -863740, 16206.502, 161.0780
8008, -722758, 16205.768, 161.0707
8009, -1525766, 16205.035, 161.0634
8010, -1336833, 16204.301, 161.0561
8011, -668091, 16203.568, 161.0488
8012, -463717, 16202.834, 161.0415
8013, -104702, 16202.100, 161.0342
8014, -444900, 16201.367, 161.0269
8015, -357504, 16200.633, 161.0197
8016, -351310, 16199.900, 161.0124
8017, -165739, 16199.166, 161.0051
8018, 68892, 16198.432, 160.9978
8019, 93417, 16197.699, 160.9905
8020, 39709, 16196.965, 160.9832
8021, 185266, 16196.232, 160.9759
8022, 62446, 16195.498, 160.9686
8023, -556697, 16194.764, 160.9613
8024, -589380, 16194.031, 160.9540
8025, -210755, 16193.297, 160.9467
8026, -179907, 16192.564, 160.9394
8027, -607211, 16191.830, 160.9322
8028, -803983, 16191.096, 160.9249
8029, 126277, 16190.363, 160.9176
8030, -364208, 16189.629, 160.9103
8031, -254543, 16188.896, 160.9030
8032, -584252, 16188.162, 160.8957
8033, -94889, 16187.428, 160.8884
8034, 542080, 16186.695, 160.8811
8035, 169492, 16185.961, 160.8738
8036, 76376, 16185.228, 160.8665
8037, -280964, 16184.494, 160.8592
8038, 475724, 16183.760, 160.8520
8039, 813991, 16183.027, 160.8447
8040, 29809, 16182.293, 160.8374
8041, 246507, 16181.560, 160.8301
8042, 69166, 16180.826, 160.8228
8043, -602595, 16180.092, 160.8155
8044, -367695, 16179.359, 160.8082
8045, 19652, 16178.625, 160.8009
8046, 44289, 16177.892, 160.7936
8047, 75904, 16177.158, 160.7863
8048, 492851, 16176.425, 160.7790
8049, 382483, 16175.691, 160.7718
8050, 237398, 16174.957, 160.7645
8051, -221811, 16174.224, 160.7572
8052, -349653, 16173.490, 160.7499
8053, -695127, 16172.757, 160.7426
8054, 73185, 16172.023, 160.7353
8055, -343809, 16171.289, 160.7280
8056, -313394, 16170.556, 160.7207
8057, -222266, 16169.822, 160.7134
8058, -1073071, 16169.089, 160.7061
8059, -1926146, 16168.355, 160.6988
8060, -1801671, 16167.621, 160.6915
8061, -1009802, 16166.888, 160.6843
8062, -640840, 16166.154, 160.6770
8063, -881693, 16165.421, 160.6697
8064, -457630, 16164.687, 160.6624
8065, -739418, 16163.953, 160.6551
8066, -747098, 16163.220, 160.6478
8067, -215910, 16162.486, 160.6405
8068, -620291, 16161.753, 160.6332
8069, -899888, 16161.019, 160.6259
8070, -965515, 16160.285, 160.6186
8071, -652379, 16159.552, 160.6113
8072, -233898, 16158.818, 160.6041
8073, -16106, 16158.085, 160.5968
8074, -381144, 16157.351, 160.5895
8075, -115382, 16156.617, 160.5822
8076, -205759, 16155.884, 160.5749
8077, 162334, 16155.150, 160.5676
8078, 186584, 16154.417, 160.5603
8079, 29749, 16153.683, 160.5530
8080, 327180, 16152.949, 160.5457
8081, 320991, 16152.216, 160.5384
8082, 280474, 16151.482, 160.5311
8083, 164067, 16150.749, 160.5238
8084, -121516, 16150.015, 160.5166
8085, -42922, 16149.281, 160.5093
8086, -924286, 16148.548, 160.5020
8087, -1090869, 16147.814, 160.4947
8088, -1197845, 16147.081, 160.4874
8089, -723820, 16146.347, 160.4801
8090, -279895, 16145.613, 160.4728
8091, -431835, 16144.880, 160.4655
8092, -91109, 16144.146, 160.4582
8093, 17452, 16143.413, 160.4509
8094, 674026, 16142.679, 160.4436
8095, 616331, 16141.946, 160.4364
8096, 626802, 16141.212, 160.4291
8097, 716858, 16140.478, 160.4218
8098, -316633, 16139.745, 160.4145
8099, -532626, 16139.011, 160.4072
8100, 235725, 16138.278, 160.3999
8101, -350485, 16137.544, 160.3926
8102, -1381336, 16136.810, 160.3853
8103, -1672050, 16136.077, 160.3780
8104, -1253600, 16135.343, 160.3707
8105, -490839, 16134.610, 160.3634
8106, -848036, 16133.876, 160.3561
8107, -743006, 16133.142, 160.3489
8108, -1149236, 16132.409, 160.3416
8109, -1120337, 16131.675, 160.3343
8110, -1855159, 16130.942, 160.3270
8111, -1175261, 16130.208, 160.3197
8112, -393356, 16129.474, 160.3124
8113, -488739, 16128.741, 160.3051
8114, -850107, 16128.007, 160.2978
8115, 480453, 16127.274, 160.2905
8116, 469928, 16126.540, 160.2832
8117, -51336, 16125.806, 160.2759
8118, -388536, 16125.073, 160.2687
8119, -1278417, 16124.339, 160.2614
8120, -758639, 16123.606, 160.2541
8121, -439793, 16122.872, 160.2468
8122, -184566, 16122.138, 160.2395
8123, -602829, 16121.405, 160.2322
8124, -592201, 16120.671, 160.2249
8125, 249950, 16119.938, 160.2176
8126, 109969, 16119.204, 160.2103
8127, -679283, 16118.470, 160.2030
8128, -972471, 16117.737, 160.1957
8129, 26046, 16117.003, 160.1884
8130, 184141, 16116.270, 160.1812
8131, -517009, 16115.536, 160.1739
8132, -1219245, 16114.802, 160.1666
8133, -990158, 16114.069, 160.1593
8134, -1545834, 16113.335, 160.1520
8135, -832483, 16112.602, 160.1447
8136, -390240, 16111.868, 160.1374
8137, 319328, 16111.134, 160.1301
8138, 122300, 16110.401, 160.1228
8139, -56811, 16109.667, 160.1155
8140, -250345, 16108.934, 160.1082
8141, -647682, 16108.200, 160.1010
8142, -244303, 16107.467, 160.0937
8143, -401559, 16106.733, 160.0864
8144, 164267, 16105.999, 160.0791
8145, 215936, 16105.266, 160.0718
8146, 532913, 16104.532, 160.0645
8147, 392459, 16103.799, 160.0572
8148, 269235, 16103.065, 160.0499
8149, 64380, 16102.331, 160.0426
8150, 627884, 16101.598, 160.0353
8151, 762075, 16100.864, 160.0280
8152, 165546, 16100.131, 160.0207
8153, 232969, 16099.397, 160.0135
8154, 39602, 16098.663, 160.0062
8155, -309838, 16097.930, 159.9989
8156, -1109250, 16097.196, 159.9916
8157, -1239275, 16096.463, 159.9843
8158, -835236, 16095.729, 159.9770
8159, 12657, 16094.995, 159.9697
8160, 219761, 16094.262, 159.9624
8161, 28755, 16093.528, 159.9551
8162, -286623, 16092.795, 159.9478
8163, -768246, 16092.061, 159.9405
8164, -495040, 16091.327, 159.9333
8165, 36716, 16090.594, 159.9260
8166, -463816, 16089.860, 159.9187
8167, -1209632, 16089.127, 159.9114
8168, -970896, 16088.393, 159.9041
8169, -651395, 16087.659, 159.8968
8170, 177195, 16086.926, 159.8895
8171, 92077, 16086.192, 159.8822
8172, -329443, 16085.459, 159.8749
8173, -264014, 16084.725, 159.8676
8174, 37751, 16083.991, 159.8603
8175, 352606, 16083.258, 159.8530
8176, 613535, 16082.524, 159.8458
8177, 644827, 16081.791, 159.8385
8178, 780809, 16081.057, 159.8312
8179, -241668, 16080.323, 159.8239
8180, -770005, 16079.590, 159.8166
8181, -869314, 16078.856, 159.8093
8182, -617817, 16078.123, 159.8020
8183, -152258, 16077.389, 159.7947
8184, -612541, 16076.656, 159.7874
8185, -478192, 16075.922, 159.7801
8186, -388700, 16075.188, 159.7728
8187, 308162, 16074.455, 159.7656
8188, -488548, 16073.721, 159.7583
8189, -566111, 16072.988, 159.7510
8190, -766160, 16072.254, 159.7437
8191, 69323, 16071.520, 159.7364
8192, -190621, 16070.787, 159.7291
8193, -689243, 16070.053, 159.7218
8194, -377612, 16069.320, 159.7145
8195, -628598, 16068.586, 159.7072
8196, -409693, 16067.852, 159.6999
8197, -427026, 16067.119, 159.6926
8198, -254792, 16066.385, 159.6854
8199, -389589, 16065.652, 159.6781
8200, -233032, 16064.918, 159.6708
8201, -521961, 16064.184, 159.6635
8202, -295707, 16063.451, 159.6562
8203, 423566, 16062.717, 159.6489
8204, 929850, 16061.984, 159.6416
8205, 1221599, 16061.250, 159.6343
8206, 252976, 16060.516, 159.6270
8207, -38472, 16059.783, 159.6197
8208, -161810, 16059.049, 159.6124
8209, -455073, 16058.316, 159.6051
8210, -597067, 16057.582, 159.5979
8211, -10044, 16056.848, 159.5906
8212, 231494, 16056.115, 159.5833
8213, -198272, 16055.381, 159.5760
8214, -841863, 16054.648, 159.5687
8215, -1759825, 16053.914, 159.5614
8216, -1421371, 16053.180, 159.5541
8217, -434831, 16052.447, 159.5468
8218, -174315, 16051.713, 159.5395
8219, -1035350, 16050.980, 159.5322
8220, -951240, 16050.246, 159.5249
8221, -1083299, 16049.512, 159.5177
8222, -549017, 16048.779, 159.5104
8223, -97856, 16048.045, 159.5031
8224, -381192, 16047.312, 159.4958
8225, 30972, 16046.578, 159.4885
8226, 214818, 16045.844, 159.4812
8227, 230162, 16045.111, 159.4739
8228, -170330, 16044.377, 159.4666
8229, -30688, 16043.644, 159.4593
8230, 429526, 16042.910, 159.4520
8231, 997137, 16042.177, 159.4447
8232, 283179, 16041.443, 159.4374
8233, -993544, 16040.709, 159.4302
8234, -1586969, 16039.976, 159.4229
8235, -1547073, 16039.242, 159.4156
8236, -1152286, 16038.509, 159.4083
8237, -955919, 16037.775, 159.4010
8238, -417461, 16037.041, 159.3937
8239, -583902, 16036.308, 159.3864
8240, -727868, 16035.574, 159.3791
8241, -506043, 16034.841, 159.3718
8242, 49277, 16034.107, 159.3645
8243, 93924, 16033.373, 159.3572
8244, 285581, 16032.640, 159.3500
8245, -59804, 16031.906, 159.3427
8246, -355122, 16031.173, 159.3354
8247, -90518, 16030.439, 159.3281
8248, 385273, 16029.705, 159.3208
8249, 106083, 16028.972, 159.3135
8250, 339323, 16028.238, 159.3062
8251, -178203, 16027.505, 159.2989
8252, 256853, 16026.771, 159.2916
8253, 249233, 16026.037, 159.2843
8254, 692782, 16025.304, 159.2770
8255, 896414, 16024.570, 159.2697
8256, 584426, 16023.837, 159.2625
8257, -7590, 16023.103, 159.2552
8258, -111751, 16022.369, 159.2479
8259, -380666, 16021.636, 159.2406
8260, 104320, 16020.902, 159.2333
8261, 383958, 16020.169, 159.2260
8262, 529804, 16019.435, 159.2187
8263, 370092, 16018.701, 159.2114
8264, -75865, 16017.968, 159.2041
8265, 49827, 16017.234, 159.1968
8266, 250912, 16016.501, 159.1895
8267, 591739, 16015.767, 159.1823
8268, 550737, 16015.033, 159.1750
8269, 276114, 16014.300, 159.1677
8270, -365958, 16013.566, 159.1604
8271, -146970, 16012.833, 159.1531
8272, 241519, 16012.099, 159.1458
8273, -710224, 16011.365, 159.1385
8274, -398616, 16010.632, 159.1312
8275, 489358, 16009.898, 159.1239
8276, 475098, 16009.165, 159.1166
8277, 457293, 16008.431, 159.1093
8278, 229686, 16007.698, 159.1020
8279, 14125, 16006.964, 159.0948
8280, -583724, 16006.230, 159.0875
8281, -597527, 16005.497, 159.0802
8282, -690987, 16004.763, 159.0729
8283, -609232, 16004.030, 159.0656
8284, 412921, 16003.296, 159.0583
8285, 520002, 16002.562, 159.0510
8286, 557177, 16001.829, 159.0437
8287, 586906, 16001.095, 159.0364
8288, 363974, 16000.362, 159.0291
8289, 561638, 15999.628, 159.0218
8290, -469292, 15998.894, 159.0146
8291, -708662, 15998.161, 159.0073
8292, -101783, 15997.427, 159.0000
8293, 766455, 15996.694, 158.9927
8294, 875856, 15995.960, 158.9854
8295, 413807, 15995.226, 158.9781
8296, 351070, 15994.493, 158.9708
8297, -4681, 15993.759, 158.9635
8298, -164386, 15993.026, 158.9562
8299, 298625, 15992.292, 158.9489
8300, 826230, 15991.558, 158.9416
8301, 735659, 15990.825, 158.9343
8302, -298243, 15990.091, 158.9271
8303, 78542, 15989.358, 158.9198
8304, 169556, 15988.624, 158.9125
8305, 434813, 15987.890, 158.9052
8306, 673255, 15987.157, 158.8979
8307, 1107847, 15986.423, 158.8906
8308, 809872, 15985.690, 158.8833
8309, 624928, 15984.956, 158.8760
8310, 51634, 15984.222, 158.8687
8311, 77653, 15983.489, 158.8614
8312, -558188, 15982.755, 158.8541
8313, -1030800, 15982.022, 158.8469
8314, -134784, 15981.288, 158.8396
8315, 38167, 15980.554, 158.8323
8316, -403529, 15979.821, 158.8250
8317, -208884, 15979.087, 158.8177
8318, -512288, 15978.354, 158.8104
8319, -718082, 15977.620, 158.8031
8320, -834460, 15976.887, 158.7958
8321, -253770, 15976.153, 158.7885
8322, -328473, 15975.419, 158.7812
8323, -1119335, 15974.686, 158.7739
8324, -825399, 15973.952, 158.7666
8325, -562697, 15973.219, 158.7594
8326, -214588, 15972.485, 158.7521
8327, -256372, 15971.751, 158.7448
8328, -1121887, 15971.018, 158.7375
8329, -802873, 15970.284, 158.7302
8330, -607789, 15969.551, 158.7229
8331, -840697, 15968.817, 158.7156
8332, -211359, 15968.083, 158.7083
8333, -1334173, 15967.350, 158.7010
8334, -1254450, 15966.616, 158.6937
8335, -760749, 15965.883, 158.6864
8336, -279779, 15965.149, 158.6792
8337, -52555, 15964.415, 158.6719
8338, 132244, 15963.682, 158.6646
8339, 193729, 15962.948, 158.6573
8340, -434961, 15962.215, 158.6500
8341, -334058, 15961.481, 158.6427
8342, -9672, 15960.747, 158.6354
8343, 560802, 15960.014, 158.6281
8344, 531075, 15959.280, 158.6208
8345, 708859, 15958.547, 158.6135
8346, 315174, 15957.813, 158.6062
8347, -122936, 15957.079, 158.5989
8348, 29525, 15956.346, 158.5917
8349, -801500, 15955.612, 158.5844
8350, -692559, 15954.879, 158.5771
8351, -303285, 15954.145, 158.5698
8352, -219966, 15953.411, 158.5625
8353, -738075, 15952.678, 158.5552
8354, -913478, 15951.944, 158.5479
8355, -792665, 15951.211, 158.5406
8356, -347907, 15950.477, 158.5333
8357, 142785, 15949.743, 158.5260
8358, 784416, 15949.010, 158.5187
8359, 462199, 15948.276, 158.5115
8360, 481235, 15947.543, 158.5042
8361, -649764, 15946.809, 158.4969
8362, -803023, 15946.075, 158.4896
8363, -538703, 15945.342, 158.4823
8364, -97787, 15944.608, 158.4750
8365, -613313, 15943.875, 158.4677
8366, -701205, 15943.141, 158.4604
8367, -173463, 15942.408, 158.4531
8368, 309643, 15941.674, 158.4458
8369, -22629, 15940.940, 158.4385
8370, -360225, 15940.207, 158.4313
8371, -627269, 15939.473, 158.4240
8372, -779004, 15938.740, 158.4167
8373, 134386, 15938.006, 158.4094
8374, -229717, 15937.272, 158.4021
8375, -410903, 15936.539, 158.3948
8376, -712694, 15935.805, 158.3875
8377, -742482, 15935.072, 158.3802
8378, -306702, 15934.338, 158.3729
8379, 908682, 15933.604, 158.3656
8380, -207091, 15932.871, 158.3583
8381, 279549, 15932.137, 158.3510
8382, 633635, 15931.404, 158.3438
8383, -123101, 15930.670, 158.3365
8384, -73158, 15929.936, 158.3292
8385, -675492, 15929.203, 158.3219
8386, -551242, 15928.469, 158.3146
8387, -164156, 15927.736, 158.3073
8388, 291184, 15927.002, 158.3000
8389, 375991, 15926.268, 158.2927
8390, 38321, 15925.535, 158.2854
8391, 263782, 15924.801, 158.2781
8392, 786571, 15924.068, 158.2708
8393, 503502, 15923.334, 158.2636
8394, 457789, 15922.600, 158.2563
8395, -69477, 15921.867, 158.2490
8396, -558376, 15921.133, 158.2417
8397, -924050, 15920.400, 158.2344
8398, -1138379, 15919.666, 158.2271
8399, -649426, 15918.932, 158.2198
8400, 416617, 15918.199, 158.2125
8401, -55566, 15917.465, 158.2052
8402, -389955, 15916.732, 158.1979
8403, -1196694, 15915.998, 158.1906
8404, -1244201, 15915.264, 158.1833
8405, -586062, 15914.531, 158.1761
8406, -9526, 15913.797, 158.1688
8407, -112472, 15913.064, 158.1615
8408, 363620, 15912.330, 158.1542
8409, 49230, 15911.596, 158.1469
8410, -22758, 15910.863, 158.1396
8411, 626922, 15910.129, 158.1323
8412, 656836, 15909.396, 158.1250
8413, -304045, 15908.662, 158.1177
8414, -500613, 15907.929, 158.1104
8415, -552860, 15907.195, 158.1031
8416, -253286, 15906.461, 158.0959
8417, -171427, 15905.728, 158.0886
8418, -514609, 15904.994, 158.0813
8419, -52090, 15904.261, 158.0740
8420, 88607, 15903.527, 158.0667
8421, -244340, 15902.793, 158.0594
8422, 112446, 15902.060, 158.0521
8423, -98989, 15901.326, 158.0448
8424, 77449, 15900.593, 158.0375
8425, -121985, 15899.859, 158.0302
8426, -573608, 15899.125, 158.0229
8427, -436515, 15898.392, 158.0156
8428, -288417, 15897.658, 158.0084
8429, -182060, 15896.925, 158.0011
8430, -150343, 15896.191, 157.9938
8431, 202305, 15895.457, 157.9865
8432, 588750, 15894.724, 157.9792
8433, 573984, 15893.990, 157.9719
8434, -231955, 15893.257, 157.9646
8435, 199358, 15892.523, 157.9573
8436, 256840, 15891.789, 157.9500
8437, -105847, 15891.056, 157.9427
8438, 113234, 15890.322, 157.9354
8439, 344436, 15889.589, 157.9282
8440, 770568, 15888.855, 157.9209
8441, 1216380, 15888.121, 157.9136
8442, 511982, 15887.388, 157.9063
8443, 361715, 15886.654, 157.8990
8444, 530939, 15885.921, 157.8917
8445, 280993, 15885.187, 157.8844
8446, 851503, 15884.453, 157.8771
8447, 1014138, 15883.720, 157.8698
8448, 666360, 15882.986, 157.8625
8449, 209167, 15882.253, 157.8552
8450, 552513, 15881.519, 157.8479
8451, 98778, 15880.785, 157.8407
8452, 8509, 15880.052, 157.8334
8453, 369513, 15879.318, 157.8261
8454, 145100, 15878.585, 157.8188
8455, -40299, 15877.851, 157.8115
8456, -139903, 15877.117, 157.8042
8457, -321895, 15876.384, 157.7969
8458, 210258, 15875.650, 157.7896
8459, 502567, 15874.917, 157.7823
8460, 180436, 15874.183, 157.7750
8461, 15285, 15873.450, 157.7677
8462, -255124, 15872.716, 157.7605
8463, -226435, 15871.982, 157.7532
8464, -496277, 15871.249, 157.7459
8465, -406101, 15870.515, 157.7386
8466, 125269, 15869.782, 157.7313
8467, -146796, 15869.048, 157.7240
8468, 545464, 15868.314, 157.7167
8469, 434405, 15867.581, 157.7094
8470, 15817, 15866.847, 157.7021
8471, 165081, 15866.114, 157.6948
8472, -5716, 15865.380, 157.6875
8473, 41837, 15864.646, 157.6802
8474, -191853, 15863.913, 157.6730
8475, -169665, 15863.179, 157.6657
8476, -133045, 15862.446, 157.6584
8477, 849384, 15861.712, 157.6511
8478, 384393, 15860.978, 157.6438
8479, -126300, 15860.245, 157.6365
8480, 122696, 15859.511, 157.6292
8481, -245131, 15858.778, 157.6219
8482, -431251, 15858.044, 157.6146
8483, -371820, 15857.310, 157.6073
8484, -457395, 15856.577, 157.6000
8485, -26041, 15855.843, 157.5928
8486, -58688, 15855.110, 157.5855
8487, -650776, 15854.376, 157.5782
8488, -670129, 15853.642, 157.5709
8489, -882202, 15852.909, 157.5636
8490, -695696, 15852.175, 157.5563
8491, 171299, 15851.442, 157.5490
8492, -292901, 15850.708, 157.5417
8493, 217508, 15849.974, 157.5344
8494, 602365, 15849.241, 157.5271
8495, 760846, 15848.507, 157.5198
8496, 284786, 15847.774, 157.5125
8497, -169571, 15847.040, 157.5053
8498, 674668, 15846.306, 157.4980
8499, 741259, 15845.573, 157.4907
8500, 194843, 15844.839, 157.4834
8501, 72948, 15844.106, 157.4761
8502, -87580, 15843.372, 157.4688
8503, -71172, 15842.639, 157.4615
8504, -74147, 15841.905, 157.4542
8505, -111352, 15841.171, 157.4469
8506, -145787, 15840.438, 157.4396
8507, 67912, 15839.704, 157.4323
8508, 166582, 15838.971, 157.4251
8509, -206721, 15838.237, 157.4178
8510, -38249, 15837.503, 157.4105
8511, -393968, 15836.770, 157.4032
8512, -71312, 15836.036, 157.3959
8513, -248384, 15835.303, 157.3886
8514, 171408, 15834.569, 157.3813
8515, 18993, 15833.835, 157.3740
8516, 182374, 15833.102, 157.3667
8517, 220405, 15832.368, 157.3594
8518, -33631, 15831.635, 157.3521
8519, -283667, 15830.901, 157.3449
8520, -702237, 15830.167, 157.3376
8521, -769341, 15829.434, 157.3303
8522, -687343, 15828.700, 157.3230
8523, -566975, 15827.967, 157.3157
8524, -1048280, 15827.233, 157.3084
8525, -597417, 15826.499, 157.3011
8526, -374038, 15825.766, 157.2938
8527, -372757, 15825.032, 157.2865
8528, -222779, 15824.299, 157.2792
8529, -411993, 15823.565, 157.2719
8530, -786068, 15822.831, 157.2646
8531, -2081008, 15822.098, 157.2574
8532, -2112588, 15821.364, 157.2501
8533, -1681157, 15820.631, 157.2428
8534, -1723462, 15819.897, 157.2355
8535, -451154, 15819.163, 157.2282
8536, -328194, 15818.430, 157.2209
8537, -938175, 15817.696, 157.2136
8538, -579206, 15816.963, 157.2063
8539, -77577, 15816.229, 157.1990
8540, -172848, 15815.495, 157.1917
8541, 106737, 15814.762, 157.1844
8542, -131097, 15814.028, 157.1772
8543, -515083, 15813.295, 157.1699
8544, -678930, 15812.561, 157.1626
8545, -773149, 15811.827, 157.1553
8546, -443653, 15811.094, 157.1480
8547, -540285, 15810.360, 157.1407
8548, -301096, 15809.627, 157.1334
8549, 201270, 15808.893, 157.1261
8550, 189039, 15808.160, 157.1188
8551, 301765, 15807.426, 157.1115
8552, 20701, 15806.692, 157.1042
8553, -396745, 15805.959, 157.0969
8554, -379121, 15805.225, 157.0897
8555, -311771, 15804.492, 157.0824
8556, -16703, 15803.758, 157.0751
8557, 84997, 15803.024, 157.0678
8558, 371347, 15802.291, 157.0605
8559, 147809, 15801.557, 157.0532
8560, 164837, 15800.824, 157.0459
8561, -159004, 15800.090, 157.0386
8562, -355735, 15799.356, 157.0313
8563, -578378, 15798.623, 157.0240
8564, 117263, 15797.889, 157.0167
8565, 280154, 15797.156, 157.0095
8566, 123250, 15796.422, 157.0022
8567, 73573, 15795.688, 156.9949
8568, -474749, 15794.955, 156.9876
8569, -289436, 15794.221, 156.9803
8570, -13863, 15793.488, 156.9730
8571, -124524, 15792.754, 156.9657
8572, -362096, 15792.020, 156.9584
8573, -293179, 15791.287, 156.9511
8574, -1040755, 15790.553, 156.9438
8575, -756144, 15789.820, 156.9365
8576, 39884, 15789.086, 156.9292
8577, -309893, 15788.352, 156.9220
8578, -881350, 15787.619, 156.9147
8579, -620721, 15786.885, 156.9074
8580, -383418, 15786.152, 156.9001
8581, 1792, 15785.418, 156.8928
8582, -78423, 15784.684, 156.8855
8583, -205382, 15783.951, 156.8782
8584, 176963, 15783.217, 156.8709
8585, -437860, 15782.484, 156.8636
8586, -866921, 15781.750, 156.8563
8587, -624030, 15781.016, 156.8490
8588, -196542, 15780.283, 156.8418
8589, 77451, 15779.549, 156.8345
8590, 104704, 15778.816, 156.8272
8591, -73464, 15778.082, 156.8199
8592, -182252, 15777.348, 156.8126
8593, -373527, 15776.615, 156.8053
8594, 193754, 15775.881, 156.7980
8595, 1012437, 15775.148, 156.7907
8596, -307733, 15774.414, 156.7834
8597, 108492, 15773.681, 156.7761
8598, -103769, 15772.947, 156.7688
8599, 90868, 15772.213, 156.7615
8600, -29110, 15771.480, 156.7543
8601, -197152, 15770.746, 156.7470
8602, -264818, 15770.013, 156.7397
8603, -397670, 15769.279, 156.7324
8604, -949759, 15768.545, 156.7251
8605, -754039, 15767.812, 156.7178
8606, 188004, 15767.078, 156.7105
8607, 646421, 15766.345, 156.7032
8608, 600093, 15765.611, 156.6959
8609, 336518, 15764.877, 156.6886
8610, 507613, 15764.144, 156.6813
8611, 989045, 15763.410, 156.6741
8612, 626211, 15762.677, 156.6668
8613, 479853, 15761.943, 156.6595
8614, 621058, 15761.209, 156.6522
8615, 165585, 15760.476, 156.6449
8616, 317878, 15759.742, 156.6376
8617, 737578, 15759.009, 156.6303
8618, 682665, 15758.275, 156.6230
8619, -424412, 15757.541, 156.6157
8620, -945710, 15756.808, 156.6084
8621, -784088, 15756.074, 156.6011
8622, -188839, 15755.341, 156.5938
8623, -1400000, 15754.607, 156.5866
8624, -599006, 15753.873, 156.5793
8625, 689742, 15753.140, 156.5720
8626, 608651, 15752.406, 156.5647
8627, 794832, 15751.673, 156.5574
8628, 76626, 15750.939, 156.5501
8629, -167770, 15750.205, 156.5428
8630, 588306, 15749.472, 156.5355
8631, 621615, 15748.738, 156.5282
8632, 754483, 15748.005, 156.5209
8633, -356998, 15747.271, 156.5136
8634, -1000464, 15746.537, 156.5064
8635, -710361, 15745.804, 156.4991
8636, -703630, 15745.070, 156.4918
8637, -674590, 15744.337, 156.4845
8638, -91399, 15743.603, 156.4772
8639, 620071, 15742.870, 156.4699
8640, 629098, 15742.136, 156.4626
8641, 980015, 15741.402, 156.4553
8642, -74216, 15740.669, 156.4480
8643, -403372, 15739.935, 156.4407
8644, 225334, 15739.202, 156.4334
8645, 1075745, 15738.468, 156.4261
8646, 744860, 15737.734, 156.4189
8647, 1033498, 15737.001, 156.4116
8648, 612367, 15736.267, 156.4043
8649, -35934, 15735.534, 156.3970
8650, 732147, 15734.800, 156.3897
8651, 94882, 15734.066, 156.3824
8652, -124676, 15733.333, 156.3751
8653, -415143, 15732.599, 156.3678
8654, 52903, 15731.866, 156.3605
8655, 327406, 15731.132, 156.3532
8656, -195307, 15730.398, 156.3459
8657, -764810, 15729.665, 156.3387
8658, -510156, 15728.931, 156.3314
8659, -129288, 15728.198, 156.3241
8660, 293093, 15727.464, 156.3168
8661, 613670, 15726.730, 156.3095
8662, 65358, 15725.997, 156.3022
8663, -796084, 15725.263, 156.2949
8664, -902103, 15724.530, 156.2876
8665, -512460, 15723.796, 156.2803
8666, -93975, 15723.062, 156.2730
8667, -362679, 15722.329, 156.2657
8668, -396475, 15721.595, 156.2584
8669, -207987, 15720.862, 156.2512
8670, 509246, 15720.128, 156.2439
8671, -219626, 15719.394, 156.2366
8672, -151283, 15718.661, 156.2293
8673, 683966, 15717.927, 156.2220
8674, 307741, 15717.194, 156.2147
8675, -162282, 15716.460, 156.2074
8676, 239018, 15715.726, 156.2001
8677, 363925, 15714.993, 156.1928
8678, 122247, 15714.259, 156.1855
8679, 121289, 15713.526, 156.1782
8680, -714900, 15712.792, 156.1710
8681, -362621, 15712.058, 156.1637
8682, -100379, 15711.325, 156.1564
8683, 15123, 15710.591, 156.1491
8684, -1103905, 15709.858, 156.1418
8685, -1214415, 15709.124, 156.1345
8686, -1492072, 15708.391, 156.1272
8687, -1094954, 15707.657, 156.1199
8688, -915217, 15706.923, 156.1126
8689, -821905, 15706.190, 156.1053
8690, -965303, 15705.456, 156.0980
8691, -639826, 15704.723, 156.0908
8692, -1007910, 15703.989, 156.0835
8693, -592605, 15703.255, 156.0762
8694, 91490, 15702.522, 156.0689
8695, -60799, 15701.788, 156.0616
8696, 84240, 15701.055, 156.0543
8697, -854653, 15700.321, 156.0470
8698, -769906, 15699.587, 156.0397
8699, 355019, 15698.854, 156.0324
8700, -104753, 15698.120, 156.0251
8701, -373955, 15697.387, 156.0178
8702, -174409, 15696.653, 156.0105
8703, 88710, 15695.919, 156.0033
8704, 456191, 15695.186, 155.9960
8705, 475483, 15694.452, 155.9887
8706, 625970, 15693.719, 155.9814
8707, 108157, 15692.985, 155.9741
8708, -430680, 15692.251, 155.9668
8709, -548970, 15691.518, 155.9595
8710, -906700, 15690.784, 155.9522
8711, -588084, 15690.051, 155.9449
8712, -982777, 15689.317, 155.9376
8713, -938073, 15688.583, 155.9303
8714, -900969, 15687.850, 155.9231
8715, -418203, 15687.116, 155.9158
8716, -84511, 15686.383, 155.9085
8717, -134360, 15685.649, 155.9012
8718, 559072, 15684.915, 155.8939
8719, 726289, 15684.182, 155.8866
8720, 853102, 15683.448, 155.8793
8721, 759159, 15682.715, 155.8720
8722, 779227, 15681.981, 155.8647
8723, 748479, 15681.247, 155.8574
8724, 539944, 15680.514, 155.8501
8725, 29201, 15679.780, 155.8428
8726, -28544, 15679.047, 155.8356
8727, 511095, 15678.313, 155.8283
8728, 478764, 15677.579, 155.8210
8729, 527474, 15676.846, 155.8137
8730, 211533, 15676.112, 155.8064
8731, -253026, 15675.379, 155.7991
8732, 225169, 15674.645, 155.7918
8733, 710039, 15673.912, 155.7845
8734, 708312, 15673.178, 155.7772
8735, -213465, 15672.444, 155.7699
8736, -718336, 15671.711, 155.7626
8737, -1407858, 15670.977, 155.7554
8738, -179439, 15670.244, 155.7481
8739, 350911, 15669.510, 155.7408
8740, -491847, 15668.776, 155.7335
8741, -766114, 15668.043, 155.7262
8742, -886450, 15667.309, 155.7189
8743, -666652, 15666.576, 155.7116
8744, -123858, 15665.842, 155.7043
8745, 218458, 15665.108, 155.6970
8746, 40293, 15664.375, 155.6897
8747, 382908, 15663.641, 155.6824
8748, 206086, 15662.908, 155.6751
8749, -545832, 15662.174, 155.6679
8750, -434623, 15661.440, 155.6606
8751, -389707, 15660.707, 155.6533
8752, -724413, 15659.973, 155.6460
8753, -395831, 15659.240, 155.6387
8754, -577393, 15658.506, 155.6314
8755, -365418, 15657.772, 155.6241
8756, -102334, 15657.039, 155.6168
8757, 184503, 15656.305, 155.6095
8758, -533701, 15655.572, 155.6022
8759, -287379, 15654.838, 155.5949
8760, -503129, 15654.104, 155.5877
8761, -425279, 15653.371, 155.5804
8762, 114786, 15652.637, 155.5731
8763, -255649, 15651.904, 155.5658
8764, 96919, 15651.170, 155.5585
8765, 158897, 15650.436, 155.5512
8766, 182447, 15649.703, 155.5439
8767, 373539, 15648.969, 155.5366
8768, 82118, 15648.236, 155.5293
8769, -410505, 15647.502, 155.5220
8770, -255371, 15646.768, 155.5147
8771, 286770, 15646.035, 155.5074
8772, 103068, 15645.301, 155.5002
8773, -68107, 15644.568, 155.4929
8774, -851666, 15643.834, 155.4856
8775, -421326, 15643.100, 155.4783
8776, 507933, 15642.367, 155.4710
8777, 712310, 15641.633, 155.4637
8778, 580752, 15640.900, 155.4564
8779, 976750, 15640.166, 155.4491
8780, 482174, 15639.433, 155.4418
8781, -224379, 15638.699, 155.4345
8782, 497778, 15637.965, 155.4272
8783, 586184, 15637.232, 155.4200
8784, -170633, 15636.498, 155.4127
8785, 409886, 15635.765, 155.4054
8786, 320442, 15635.031, 155.3981
8787, 578886, 15634.297, 155.3908
8788, -428564, 15633.564, 155.3835
8789, -477817, 15632.830, 155.3762
8790, -40045, 15632.097, 155.3689
8791, -668717, 15631.363, 155.3616
8792, -1130517, 15630.629, 155.3543
8793, -1165010, 15629.896, 155.3470
8794, -778400, 15629.162, 155.3397
8795, -166404, 15628.429, 155.3325
8796, 743499, 15627.695, 155.3252
8797, 382754, 15626.961, 155.3179
8798, 163375, 15626.228, 155.3106
8799, 216833, 15625.494, 155.3033
8800, -125334, 15624.761, 155.2960
8801, -312003, 15624.027, 155.2887
8802, -184465, 15623.293, 155.2814
8803, 41586, 15622.560, 155.2741
8804, -441325, 15621.826, 155.2668
8805, 7254, 15621.093, 155.2595
8806, 206839, 15620.359, 155.2523
8807, -249362, 15619.625, 155.2450
8808, -790843, 15618.892, 155.2377
8809, -345808, 15618.158, 155.2304
8810, -119327, 15617.425, 155.2231
8811, -535430, 15616.691, 155.2158
8812, -606508, 15615.957, 155.2085
8813, -156704, 15615.224, 155.2012
8814, 79495, 15614.490, 155.1939
8815, 463311, 15613.757, 155.1866
8816, 79826, 15613.023, 155.1793
8817, -272315, 15612.289, 155.1720
8818, 80704, 15611.556, 155.1648
8819, -575494, 15610.822, 155.1575
8820, -1279874, 15610.089, 155.1502
8821, -1659188, 15609.355, 155.1429
8822, -793210, 15608.622, 155.1356
8823, -584870, 15607.888, 155.1283
8824, -456405, 15607.154, 155.1210
8825, 31839, 15606.421, 155.1137
8826, -873296, 15605.687, 155.1064
8827, 49209, 15604.954, 155.0991
8828, 143331, 15604.220, 155.0918
8829, -565393, 15603.486, 155.0846
8830, -411056, 15602.753, 155.0773
8831, -952426, 15602.019, 155.0700
8832, -593560, 15601.286, 155.0627
8833, -594021, 15600.552, 155.0554
8834, -258168, 15599.818, 155.0481
8835, -385087, 15599.085, 155.0408
8836, -1031598, 15598.351, 155.0335
8837, -97225, 15597.618, 155.0262
8838, -51612, 15596.884, 155.0189
8839, 182439, 15596.150, 155.0116
8840, -286383, 15595.417, 155.0043
8841, -750820, 15594.683, 154.9971
8842, -128843, 15593.950, 154.9898
8843, -625333, 15593.216, 154.9825
8844, -194441, 15592.482, 154.9752
8845, 468027, 15591.749, 154.9679
8846, -489110, 15591.015, 154.9606
8847, 63757, 15590.282, 154.9533
8848, 406831, 15589.548, 154.9460
8849, 40997, 15588.814, 154.9387
8850, -280372, 15588.081, 154.9314
8851, -44573, 15587.347, 154.9241
8852, -1118148, 15586.614, 154.9169
8853, -648754, 15585.880, 154.9096
8854, 135481, 15585.146, 154.9023
8855, 920033, 15584.413, 154.8950
8856, 628487, 15583.679, 154.8877
8857, 450848, 15582.946, 154.8804
8858, 307902, 15582.212, 154.8731
8859, 411861, 15581.478, 154.8658
8860, 1057028, 15580.745, 154.8585
8861, 1244069, 15580.011, 154.8512
8862, 968276, 15579.278, 154.8439
8863, 565967, 15578.544, 154.8367
8864, 367350, 15577.810, 154.8294
8865, -86926, 15577.077, 154.8221
8866, -1387386, 15576.343, 154.8148
8867, -183839, 15575.610, 154.8075
8868, 288874, 15574.876, 154.8002
8869, 194851, 15574.143, 154.7929
8870, 349537, 15573.409, 154.7856
8871, 686180, 15572.675, 154.7783
8872, 1052358, 15571.942, 154.7710
8873, 776641, 15571.208, 154.7637
8874, 1009401, 15570.475, 154.7564
8875, 362918, 15569.741, 154.7492
8876, -254939, 15569.007, 154.7419
8877, -545446, 15568.274, 154.7346
8878, -775338, 15567.540, 154.7273
8879, -730121, 15566.807, 154.7200
8880, -7804, 15566.073, 154.7127
8881, -303186, 15565.339, 154.7054
8882, -663645, 15564.606, 154.6981
8883, -421602, 15563.872, 154.6908
8884, -894456, 15563.139, 154.6835
8885, -1040277, 15562.405, 154.6762
8886, -906539, 15561.671, 154.6690
8887, -28897, 15560.938, 154.6617
8888, -131467, 15560.204, 154.6544
8889, -12311, 15559.471, 154.6471
8890, 280565, 15558.737, 154.6398
8891, -39794, 15558.003, 154.6325
8892, -408309, 15557.270, 154.6252
8893, 418109, 15556.536, 154.6179
8894, 1085629, 15555.803, 154.6106
8895, 640202, 15555.069, 154.6033
8896, -417129, 15554.335, 154.5960
8897, -287233, 15553.602, 154.5887
8898, -261999, 15552.868, 154.5815
8899, 588677, 15552.135, 154.5742
8900, 529621, 15551.401, 154.5669
8901, -83606, 15550.667, 154.5596
8902, -668366, 15549.934, 154.5523
8903, -890757, 15549.200, 154.5450
8904, -1104663, 15548.467, 154.5377
8905, -625548, 15547.733, 154.5304
8906, -8254, 15546.999, 154.5231
8907, -144148, 15546.266, 154.5158
8908, -236865, 15545.532, 154.5085
8909, -1138159, 15544.799, 154.5013
8910, -546391, 15544.065, 154.4940
8911, -140903, 15543.331, 154.4867
8912, -444056, 15542.598, 154.4794
8913, -776084, 15541.864, 154.4721
8914, -459022, 15541.131, 154.4648
8915, -629859, 15540.397, 154.4575
8916, -921165, 15539.664, 154.4502
8917, -813624, 15538.930, 154.4429
8918, -185777, 15538.196, 154.4356
8919, -82189, 15537.463, 154.4283
8920, -384581, 15536.729, 154.4210
8921, -851920, 15535.996, 154.4138
8922, -1423469, 15535.262, 154.4065
8923, -1209864, 15534.528, 154.3992
8924, -415676, 15533.795, 154.3919
8925, -570809, 15533.061, 154.3846
8926, -499126, 15532.328, 154.3773
8927, -1023688, 15531.594, 154.3700
8928, -1455365, 15530.860, 154.3627
8929, -513158, 15530.127, 154.3554
8930, 511473, 15529.393, 154.3481
8931, 449944, 15528.660, 154.3408
8932, 422520, 15527.926, 154.3336
8933, 888083, 15527.192, 154.3263
8934, 734347, 15526.459, 154.3190
8935, 448050, 15525.725, 154.3117
8936, 575932, 15524.992, 154.3044
8937, 617514, 15524.258, 154.2971
8938, 971726, 15523.524, 154.2898
8939, 1259005, 15522.791, 154.2825
8940, 151378, 15522.057, 154.2752
8941, 169755, 15521.324, 154.2679
8942, 46406, 15520.590, 154.2606
8943, 646265, 15519.856, 154.2533
8944, -53848, 15519.123, 154.2461
8945, -621087, 15518.389, 154.2388
8946, -834090, 15517.656, 154.2315
8947, -431522, 15516.922, 154.2242
8948, -127720, 15516.188, 154.2169
8949, 116156, 15515.455, 154.2096
8950, -679313, 15514.721, 154.2023
8951, -737051, 15513.988, 154.1950
8952, -1181148, 15513.254, 154.1877
8953, -989328, 15512.520, 154.1804
8954, -1045806, 15511.787, 154.1731
8955, -177367, 15511.053, 154.1659
8956, 211347, 15510.320, 154.1586
8957, 555397, 15509.586, 154.1513
8958, 217165, 15508.853, 154.1440
8959, -25796, 15508.119, 154.1367
8960, -315458, 15507.385, 154.1294
8961, 418967, 15506.652, 154.1221
8962, 1110887, 15505.918, 154.1148
8963, 809846, 15505.185, 154.1075
8964, 538761, 15504.451, 154.1002
8965, -333419, 15503.717, 154.0929
8966, -1010869, 15502.984, 154.0856
8967, -928798, 15502.250, 154.0784
8968, -711016, 15501.517, 154.0711
8969, -175821, 15500.783, 154.0638
8970, -156614, 15500.049, 154.0565
8971, -228543, 15499.316, 154.0492
8972, -682223, 15498.582, 154.0419
8973, -1108790, 15497.849, 154.0346
8974, -73953, 15497.115, 154.0273
8975, 303221, 15496.381, 154.0200
8976, 618511, 15495.648, 154.0127
8977, 577426, 15494.914, 154.0054
8978, 313039, 15494.181, 153.9982
8979, -148179, 15493.447, 153.9909
8980, 168575, 15492.713, 153.9836
8981, 1023569, 15491.980, 153.9763
8982, -397598, 15491.246, 153.9690
8983, -445783, 15490.513, 153.9617
8984, -810582, 15489.779, 153.9544
8985, -786960, 15489.045, 153.9471
8986, -747167, 15488.312, 153.9398
8987, -832720, 15487.578, 153.9325
8988, -532667, 15486.845, 153.9252
8989, -178879, 15486.111, 153.9179
8990, 295653, 15485.377, 153.9107
8991, -119716, 15484.644, 153.9034
8992, -1233660, 15483.910, 153.8961
8993, -951923, 15483.177, 153.8888
8994, -87088, 15482.443, 153.8815
8995, -203435, 15481.709, 153.8742
8996, -474170, 15480.976, 153.8669
8997, 61277, 15480.242, 153.8596
8998, 472280, 15479.509, 153.8523
8999, 514939, 15478.775, 153.8450
9000, 378234, 15478.041, 153.8377
9001, -517740, 15477.308, 153.8305
9002, -776176, 15476.574, 153.8232
9003, 339096, 15475.841, 153.8159
9004, 544691, 15475.107, 153.8086
9005, -96376, 15474.374, 153.8013
9006, 42267, 15473.640, 153.7940
9007, -93237, 15472.906, 153.7867
9008, -112006, 15472.173, 153.7794
9009, 206469, 15471.439, 153.7721
9010, 113566, 15470.706, 153.7648
9011, -713981, 15469.972, 153.7575
9012, -397980, 15469.238, 153.7503
9013, -555258, 15468.505, 153.7430
9014, -440400, 15467.771, 153.7357
9015, -247764, 15467.038, 153.7284
9016, 652807, 15466.304, 153.7211
9017, 655634, 15465.570, 153.7138
9018, 461609, 15464.837, 153.7065
9019, 139031, 15464.103, 153.6992
9020, 326011, 15463.370, 153.6919
9021, 405944, 15462.636, 153.6846
9022, 482176, 15461.902, 153.6773
9023, 920021, 15461.169, 153.6700
9024, 369235, 15460.435, 153.6628
9025, -623818, 15459.702, 153.6555
9026, -389121, 15458.968, 153.6482
9027, -332905, 15458.234, 153.6409
9028, -483711, 15457.501, 153.6336
9029, -1076399, 15456.767, 153.6263
9030, -1054114, 15456.034, 153.6190
9031, -1027474, 15455.300, 153.6117
9032, -678736, 15454.566, 153.6044
9033, -1046458, 15453.833, 153.5971
9034, -1392565, 15453.099, 153.5898
9035, -587314, 15452.366, 153.5826
9036, -111417, 15451.632, 153.5753
9037, -209538, 15450.898, 153.5680
9038, -236139, 15450.165, 153.5607
9039, 234510, 15449.431, 153.5534
9040, -613833, 15448.698, 153.5461
9041, -896748, 15447.964, 153.5388
9042, -383456, 15447.230, 153.5315
9043, -762333, 15446.497, 153.5242
9044, -568615, 15445.763, 153.5169
9045, -78011, 15445.030, 153.5096
9046, -738076, 15444.296, 153.5023
9047, -825306, 15443.562, 153.4951
9048, -127600, 15442.829, 153.4878
9049, 34031, 15442.095, 153.4805
9050, -891380, 15441.362, 153.4732
9051, -771073, 15440.628, 153.4659
9052, -694982, 15439.895, 153.4586
9053, -393953, 15439.161, 153.4513
9054, -358115, 15438.427, 153.4440
9055, -1263, 15437.694, 153.4367
9056, -9077, 15436.960, 153.4294
9057, -44655, 15436.227, 153.4221
9058, -1494170, 15435.493, 153.4149
9059, -953197, 15434.759, 153.4076
9060, -576562, 15434.026, 153.4003
9061, -210958, 15433.292, 153.3930
9062, -1310997, 15432.559, 153.3857
9063, -1471060, 15431.825, 153.3784
9064, -1325312, 15431.091, 153.3711
9065, -1133580, 15430.358, 153.3638
9066, -196387, 15429.624, 153.3565
9067, 201268, 15428.891, 153.3492
9068, -767635, 15428.157, 153.3419
9069, -709295, 15427.423, 153.3346
9070, 666775, 15426.690, 153.3274
9071, -71387, 15425.956, 153.3201
9072, 176574, 15425.223, 153.3128
9073, 656887, 15424.489, 153.3055
9074, 471734, 15423.755, 153.2982
9075, 72355, 15423.022, 153.2909
9076, -327237, 15422.288, 153.2836
9077, -369461, 15421.555, 153.2763
9078, 132808, 15420.821, 153.2690
9079, -761015, 15420.087, 153.2617
9080, -784900, 15419.354, 153.2544
9081, -731138, 15418.620, 153.2472
9082, -225162, 15417.887, 153.2399
9083, -695235, 15417.153, 153.2326
9084, -812950, 15416.419, 153.2253
9085, -325734, 15415.686, 153.2180
9086, -327704, 15414.952, 153.2107
9087, -74799, 15414.219, 153.2034
9088, -819270, 15413.485, 153.1961
9089, -289468, 15412.751, 153.1888
9090, 182080, 15412.018, 153.1815
9091, -297955, 15411.284, 153.1742
9092, -1299163, 15410.551, 153.1669
9093, -903812, 15409.817, 153.1597
9094, -818546, 15409.083, 153.1524
9095, -427640, 15408.350, 153.1451
9096, -589451, 15407.616, 153.1378
9097, -116411, 15406.883, 153.1305
9098, -523601, 15406.149, 153.1232
9099, -819926, 15405.416, 153.1159
9100, -1103541, 15404.682, 153.1086
9101, -272942, 15403.948, 153.1013
9102, -291673, 15403.215, 153.0940
9103, -652261, 15402.481, 153.0867
9104, -879069, 15401.748, 153.0795
9105, -373975, 15401.014, 153.0722
9106, -511319, 15400.280, 153.0649
9107, -743513, 15399.547, 153.0576
9108, -957122, 15398.813, 153.0503
9109, -635545, 15398.080, 153.0430
9110, -941744, 15397.346, 153.0357
9111, -581463, 15396.612, 153.0284
9112, -1407935, 15395.879, 153.0211
9113, -1317258, 15395.145, 153.0138
9114, -608245, 15394.412, 153.0065
9115, -1006923, 15393.678, 152.9992
9116, -358613, 15392.944, 152.9920
9117, -3410, 15392.211, 152.9847
9118, 129509, 15391.477, 152.9774
9119, 128513, 15390.744, 152.9701
9120, 126316, 15390.010, 152.9628
9121, 8059, 15389.276, 152.9555
9122, -665952, 15388.543, 152.9482
9123, -157764, 15387.809, 152.9409
9124, -418837, 15387.076, 152.9336
9125, 140270, 15386.342, 152.9263
9126, 813367, 15385.608, 152.9190
9127, -14526, 15384.875, 152.9118
9128, -351826, 15384.141, 152.9045
9129, -315856, 15383.408, 152.8972
9130, -277912, 15382.674, 152.8899
9131, -360614, 15381.940, 152.8826
9132, -768052, 15381.207, 152.8753
9133, -398639, 15380.473, 152.8680
9134, 20584, 15379.740, 152.8607
9135, -361980, 15379.006, 152.8534
9136, -391221, 15378.272, 152.8461
9137, -503479, 15377.539, 152.8388
9138, -249343, 15376.805, 152.8315
9139, -679363, 15376.072, 152.8243
9140, -982127, 15375.338, 152.8170
9141, -56128, 15374.605, 152.8097
9142, 137436, 15373.871, 152.8024
9143, 588753, 15373.137, 152.7951
9144, 755259, 15372.404, 152.7878
9145, 1142092, 15371.670, 152.7805
9146, 1283745, 15370.937, 152.7732
9147, 963627, 15370.203, 152.7659
9148, 1043584, 15369.469, 152.7586
9149, 488388, 15368.736, 152.7513
9150, -89283, 15368.002, 152.7441
9151, -303702, 15367.269, 152.7368
9152, -1162279, 15366.535, 152.7295
9153, -1343619, 15365.801, 152.7222
9154, -586022, 15365.068, 152.7149
9155, -189698, 15364.334, 152.7076
9156, -187846, 15363.601, 152.7003
9157, -332327, 15362.867, 152.6930
9158, 369483, 15362.133, 152.6857
9159, 1066416, 15361.400, 152.6784
9160, 903600, 15360.666, 152.6711
9161, -233420, 15359.933, 152.6638
9162, -66282, 15359.199, 152.6566
9163, 763749, 15358.465, 152.6493
9164, 317457, 15357.732, 152.6420
9165, 651935, 15356.998, 152.6347
9166, 1057133, 15356.265, 152.6274
9167, 826219, 15355.531, 152.6201
9168, 505518, 15354.797, 152.6128
9169, 1119128, 15354.064, 152.6055
9170, 696552, 15353.330, 152.5982
9171, 281336, 15352.597, 152.5909
9172, -148808, 15351.863, 152.5836
9173, -901941, 15351.129, 152.5764
9174, -906847, 15350.396, 152.5691
9175, -653225, 15349.662, 152.5618
9176, -446393, 15348.929, 152.5545
9177, -444638, 15348.195, 152.5472
9178, -509953, 15347.461, 152.5399
9179, -542284, 15346.728, 152.5326
9180, -138120, 15345.994, 152.5253
9181, -370550, 15345.261, 152.5180
9182, -331825, 15344.527, 152.5107
9183, 232873, 15343.793, 152.5034
9184, -348159, 15343.060, 152.4962
9185, -371523, 15342.326, 152.4889
9186, 126107, 15341.593, 152.4816
9187, -506093, 15340.859, 152.4743
9188, -765850, 15340.126, 152.4670
9189, -232322, 15339.392, 152.4597
9190, 305253, 15338.658, 152.4524
9191, 94207, 15337.925, 152.4451
9192, -52895, 15337.191, 152.4378
9193, -1268762, 15336.458, 152.4305
9194, -1501056, 15335.724, 152.4232
9195, -688022, 15334.990, 152.4159
9196, -407132, 15334.257, 152.4087
9197, -337886, 15333.523, 152.4014
9198, -762852, 15332.790, 152.3941
9199, -19374, 15332.056, 152.3868
9200, -190637, 15331.322, 152.3795
9201, 11568, 15330.589, 152.3722
9202, -495141, 15329.855, 152.3649
9203, -453609, 15329.122, 152.3576
9204, -335120, 15328.388, 152.3503
9205, -360653, 15327.654, 152.3430
9206, 412814, 15326.921, 152.3357
9207, 431942, 15326.187, 152.3285
9208, 36651, 15325.454, 152.3212
9209, -914695, 15324.720, 152.3139
9210, -474875, 15323.986, 152.3066
9211, -239125, 15323.253, 152.2993
9212, -611591, 15322.519, 152.2920
9213, -586751, 15321.786, 152.2847
9214, 257511, 15321.052, 152.2774
9215, 92736, 15320.318, 152.2701
9216, 59073, 15319.585, 152.2628
9217, 866003, 15318.851, 152.2555
9218, 431816, 15318.118, 152.2482
9219, -150282, 15317.384, 152.2410
9220, -833932, 15316.650, 152.2337
9221, -644910, 15315.917, 152.2264
9222, -367460, 15315.183, 152.2191
9223, -553397, 15314.450, 152.2118
9224, -201125, 15313.716, 152.2045
9225, 128786, 15312.982, 152.1972
9226, 698270, 15312.249, 152.1899
9227, 418887, 15311.515, 152.1826
9228, -49626, 15310.782, 152.1753
9229, -390828, 15310.048, 152.1680
9230, -248002, 15309.314, 152.1608
9231, 79850, 15308.581, 152.1535
9232, 522203, 15307.847, 152.1462
9233, 909934, 15307.114, 152.1389
9234, 78768, 15306.380, 152.1316
9235, -655364, 15305.647, 152.1243
9236, -544407, 15304.913, 152.1170
9237, -101094, 15304.179, 152.1097
9238, 293231, 15303.446, 152.1024
9239, -30471, 15302.712, 152.0951
9240, -230621, 15301.979, 152.0878
9241, 91, 15301.245, 152.0805
9242, -277376, 15300.511, 152.0733
9243, -623730, 15299.778, 152.0660
9244, -640029, 15299.044, 152.0587
9245, -1150829, 15298.311, 152.0514
9246, -772023, 15297.577, 152.0441
9247, -1661, 15296.843, 152.0368
9248, 249719, 15296.110, 152.0295
9249, 278032, 15295.376, 152.0222
9250, 257008, 15294.643, 152.0149
9251, -299153, 15293.909, 152.0076
9252, -83865, 15293.175, 152.0003
9253, -697759, 15292.442, 151.9931
9254, -678468, 15291.708, 151.9858
9255, -300265, 15290.975, 151.9785
9256, -499859, 15290.241, 151.9712
9257, 171984, 15289.507, 151.9639
9258, -370248, 15288.774, 151.9566
9259, -378316, 15288.040, 151.9493
9260, -1036584, 15287.307, 151.9420
9261, -823604, 15286.573, 151.9347
9262, -697101, 15285.839, 151.9274
9263, -540497, 15285.106, 151.9201
9264, -596138, 15284.372, 151.9128
9265, 73606, 15283.639, 151.9056
9266, 211556, 15282.905, 151.8983
9267, -1216246, 15282.171, 151.8910
9268, -599907, 15281.438, 151.8837
9269, 1092909, 15280.704, 151.8764
9270, 416377, 15279.971, 151.8691
9271, 569528, 15279.237, 151.8618
9272, 72984, 15278.503, 151.8545
9273, 275561, 15277.770, 151.8472
9274, 76120, 15277.036, 151.8399
9275, -424981, 15276.303, 151.8326
9276, -356520, 15275.569, 151.8254
9277, -302622, 15274.836, 151.8181
9278, -686687, 15274.102, 151.8108
9279, -330187, 15273.368, 151.8035
9280, 171155, 15272.635, 151.7962
9281, 88565, 15271.901, 151.7889
9282, -18395, 15271.168, 151.7816
9283, 560475, 15270.434, 151.7743
9284, 504679, 15269.700, 151.7670
9285, 247953, 15268.967, 151.7597
9286, 462816, 15268.233, 151.7524
9287, 127868, 15267.500, 151.7451
9288, 324813, 15266.766, 151.7379
9289, 567977, 15266.032, 151.7306
9290, 519927, 15265.299, 151.7233
9291, 1066009, 15264.565, 151.7160
9292, 528483, 15263.832, 151.7087
9293, 581187, 15263.098, 151.7014
9294, 439348, 15262.364, 151.6941
9295, 1074826, 15261.631, 151.6868
9296, 1716457, 15260.897, 151.6795
9297, 2238848, 15260.164, 151.6722
9298, 3397868, 15259.430, 151.6649
9299, 5658603, 15258.696, 151.6577
9300, 9482123, 15257.963, 151.6504
9301, 23892125, 15257.229, 151.6431
9302, 29409123, 15256.496, 151.6358
9303, 8986771, 15255.762, 151.6285
9304, 3869804, 15255.028, 151.6212
9305, 1371957, 15254.295, 151.6139
9306, 1295189, 15253.561, 151.6066
9307, 1217835, 15252.828, 151.5993
9308, 558555, 15252.094, 151.5920
9309, 20591, 15251.360, 151.5847
9310, 274318, 15250.627, 151.5774
9311, 547957, 15249.893, 151.5702
9312, 302641, 15249.160, 151.5629
9313, 283659, 15248.426, 151.5556
9314, 532962, 15247.692, 151.5483
9315, 475807, 15246.959, 151.5410
9316, 393606, 15246.225, 151.5337
9317, -57073, 15245.492, 151.5264
9318, 538586, 15244.758, 151.5191
9319, 379111, 15244.024, 151.5118
9320, 109692, 15243.291, 151.5045
9321, 299428, 15242.557, 151.4972
9322, 364950, 15241.824, 151.4900
9323, 289725, 15241.090, 151.4827
9324, -240881, 15240.357, 151.4754
9325, -212238, 15239.623, 151.4681
9326, 16524, 15238.889, 151.4608
9327, 436759, 15238.156, 151.4535
9328, 581646, 15237.422, 151.4462
9329, 405431, 15236.689, 151.4389
9330, 416951, 15235.955, 151.4316
9331, -65768, 15235.221, 151.4243
9332, 12097, 15234.488, 151.4170
9333, -250310, 15233.754, 151.4098
9334, 200862, 15233.021, 151.4025
9335, 144067, 15232.287, 151.3952
9336, 729824, 15231.553, 151.3879
9337, 203020, 15230.820, 151.3806
9338, 268118, 15230.086, 151.3733
9339, -69291, 15229.353, 151.3660
9340, -883743, 15228.619, 151.3587
9341, -1076009, 15227.885, 151.3514
9342, -1029954, 15227.152, 151.3441
9343, -317698, 15226.418, 151.3368
9344, -163941, 15225.685, 151.3295
9345, -563071, 15224.951, 151.3223
9346, -1172599, 15224.217, 151.3150
9347, -2152041, 15223.484, 151.3077
9348, -845293, 15222.750, 151.3004
9349, -208643, 15222.017, 151.2931
9350, -126365, 15221.283, 151.2858
9351, 73752, 15220.549, 151.2785
9352, 63680, 15219.816, 151.2712
9353, -66273, 15219.082, 151.2639
9354, -78989, 15218.349, 151.2566
9355, -248007, 15217.615, 151.2493
9356, 546581, 15216.881, 151.2421
9357, 653394, 15216.148, 151.2348
9358, 177523, 15215.414, 151.2275
9359, 626737, 15214.681, 151.2202
9360, -62356, 15213.947, 151.2129
9361, -445677, 15213.213, 151.2056
9362, 172887, 15212.480, 151.1983
9363, -213482, 15211.746, 151.1910
9364, -842293, 15211.013, 151.1837
9365, -621021, 15210.279, 151.1764
9366, 855509, 15209.545, 151.1691
9367, 512928, 15208.812, 151.1618
9368, -299486, 15208.078, 151.1546
9369, -903568, 15207.345, 151.1473
9370, -728196, 15206.611, 151.1400
9371, -706786, 15205.878, 151.1327
9372, 385961, 15205.144, 151.1254
9373, -550933, 15204.410, 151.1181
9374, -322034, 15203.677, 151.1108
9375, 226275, 15202.943, 151.1035
9376, -15915, 15202.210, 151.0962
9377, -161112, 15201.476, 151.0889
9378, -40069, 15200.742, 151.0816
9379, -115806, 15200.009, 151.0744
9380, -391761, 15199.275, 151.0671
9381, 222297, 15198.542, 151.0598
9382, -1092036, 15197.808, 151.0525
9383, 105730, 15197.074, 151.0452
9384, 1002072, 15196.341, 151.0379
9385, 996835, 15195.607, 151.0306
9386, 176734, 15194.874, 151.0233
9387, 94011, 15194.140, 151.0160
9388, 434140, 15193.406, 151.0087
9389, 27549, 15192.673, 151.0014
9390, 464022, 15191.939, 150.9941
9391, 374872, 15191.206, 150.9869
9392, 125288, 15190.472, 150.9796
9393, -330556, 15189.738, 150.9723
9394, -202638, 15189.005, 150.9650
9395, -380488, 15188.271, 150.9577
9396, -896641, 15187.538, 150.9504
9397, -67890, 15186.804, 150.9431
9398, 327456, 15186.070, 150.9358
9399, 786366, 15185.337, 150.9285
9400, 649639, 15184.603, 150.9212
9401, 464176, 15183.870, 150.9139
9402, -99537, 15183.136, 150.9067
9403, -530226, 15182.402, 150.8994
9404, 96017, 15181.669, 150.8921
9405, -173652, 15180.935, 150.8848
9406, -644965, 15180.202, 150.8775
9407, -860769, 15179.468, 150.8702
9408, -1174500, 15178.734, 150.8629
9409, -678105, 15178.001, 150.8556
9410, -392619, 15177.267, 150.8483
9411, -357992, 15176.534, 150.8410
9412, -378402, 15175.800, 150.8337
9413, 141103, 15175.066, 150.8264
9414, 376462, 15174.333, 150.8192
9415, 19317, 15173.599, 150.8119
9416, 7725, 15172.866, 150.8046
9417, 108517, 15172.132, 150.7973
9418, 430987, 15171.399, 150.7900
9419, 497639, 15170.665, 150.7827
9420, 542150, 15169.931, 150.7754
9421, 416459, 15169.198, 150.7681
9422, 77972, 15168.464, 150.7608
9423, -111188, 15167.731, 150.7535
9424, -550775, 15166.997, 150.7462
9425, -2071952, 15166.263, 150.7390
9426, -1245792, 15165.530, 150.7317
9427, -670739, 15164.796, 150.7244
9428, -465730, 15164.063, 150.7171
9429, -728781, 15163.329, 150.7098
9430, -795338, 15162.595, 150.7025
9431, -1092488, 15161.862, 150.6952
9432, -437119, 15161.128, 150.6879
9433, -909669, 15160.395, 150.6806
9434, 232142, 15159.661, 150.6733
9435, 368156, 15158.927, 150.6660
9436, 248393, 15158.194, 150.6587
9437, -120881, 15157.460, 150.6515
9438, 338673, 15156.727, 150.6442
9439, -306403, 15155.993, 150.6369
9440, -713522, 15155.259, 150.6296
9441, -180599, 15154.526, 150.6223
9442, -168409, 15153.792, 150.6150
9443, 278900, 15153.059, 150.6077
9444, 487625, 15152.325, 150.6004
9445, 541531, 15151.591, 150.5931
9446, -553395, 15150.858, 150.5858
9447, -487857, 15150.124, 150.5785
9448, -176707, 15149.391, 150.5713
9449, -943389, 15148.657, 150.5640
9450, -1849157, 15147.923, 150.5567
9451, -1216379, 15147.190, 150.5494
9452, -491499, 15146.456, 150.5421
9453, -54202, 15145.723, 150.5348
9454, 277348, 15144.989, 150.5275
9455, 174266, 15144.255, 150.5202
9456, -272887, 15143.522, 150.5129
9457, -768472, 15142.788, 150.5056
9458, -893438, 15142.055, 150.4983
9459, -227945, 15141.321, 150.4910
9460, 546104, 15140.588, 150.4838
9461, 567355, 15139.854, 150.4765
9462, 364636, 15139.120, 150.4692
9463, -71635, 15138.387, 150.4619
9464, -377199, 15137.653, 150.4546
9465, -212948, 15136.920, 150.4473
9466, -466420, 15136.186, 150.4400
9467, -291188, 15135.452, 150.4327
9468, -845102, 15134.719, 150.4254
9469, -716534, 15133.985, 150.4181
9470, 259245, 15133.252, 150.4108
9471, -110046, 15132.518, 150.4036
9472, -85904, 15131.784, 150.3963
9473, -386981, 15131.051, 150.3890
9474, -1144336, 15130.317, 150.3817
9475, -1094198, 15129.584, 150.3744
9476, -438323, 15128.850, 150.3671
9477, 226236, 15128.116, 150.3598
9478, 222080, 15127.383, 150.3525
9479, 52263, 15126.649, 150.3452
9480, -706202, 15125.916, 150.3379
9481, -699984, 15125.182, 150.3306
9482, -11975, 15124.448, 150.3233
9483, -263188, 15123.715, 150.3161
9484, -1204035, 15122.981, 150.3088
9485, -1073547, 15122.248, 150.3015
9486, -1516021, 15121.514, 150.2942
9487, -430250, 15120.780, 150.2869
9488, -4145, 15120.047, 150.2796
9489, -264520, 15119.313, 150.2723
9490, 289357, 15118.580, 150.2650
9491, 451406, 15117.846, 150.2577
9492, 372476, 15117.112, 150.2504
9493, -16474, 15116.379, 150.2431
9494, -83786, 15115.645, 150.2359
9495, -255447, 15114.912, 150.2286
9496, -716036, 15114.178, 150.2213
9497, -142731, 15113.444, 150.2140
9498, -204955, 15112.711, 150.2067
9499, -370362, 15111.977, 150.1994
9500, -605214, 15111.244, 150.1921
9501, -494904, 15110.510, 150.1848
9502, -302835, 15109.776, 150.1775
9503, -964807, 15109.043, 150.1702
9504, -818210, 15108.309, 150.1629
9505, -173180, 15107.576, 150.1557
9506, 26656, 15106.842, 150.1484
9507, -96227, 15106.109, 150.1411
9508, 89786, 15105.375, 150.1338
9509, -15678, 15104.641, 150.1265
9510, 478374, 15103.908, 150.1192
9511, 577332, 15103.174, 150.1119
9512, -110953, 15102.441, 150.1046
9513, -75728, 15101.707, 150.0973
9514, -101813, 15100.973, 150.0900
9515, -52949, 15100.240, 150.0827
9516, -561129, 15099.506, 150.0754
9517, -767716, 15098.773, 150.0682
9518, -1034997, 15098.039, 150.0609
9519, -891071, 15097.305, 150.0536
9520, -1294814, 15096.572, 150.0463
9521, -617830, 15095.838, 150.0390
9522, -417530, 15095.105, 150.0317
9523, -443170, 15094.371, 150.0244
9524, -281205, 15093.637, 150.0171
9525, -622235, 15092.904, 150.0098
9526, -580247, 15092.170, 150.0025
9527, -335047, 15091.437, 149.9952
9528, 50339, 15090.703, 149.9880
9529, -181518, 15089.969, 149.9807
9530, -764313, 15089.236, 149.9734
9531, -972391, 15088.502, 149.9661
9532, -140443, 15087.769, 149.9588
9533, -70736, 15087.035, 149.9515
9534, -697440, 15086.301, 149.9442
9535, -448545, 15085.568, 149.9369
9536, -659747, 15084.834, 149.9296
9537, -683467, 15084.101, 149.9223
9538, -398742, 15083.367, 149.9150
9539, -73196, 15082.633, 149.9077
9540, -159724, 15081.900, 149.9005
9541, -109797, 15081.166, 149.8932
9542, -58722, 15080.433, 149.8859
9543, -11690, 15079.699, 149.8786
9544, -347716, 15078.965, 149.8713
9545, -671813, 15078.232, 149.8640
9546, -868312, 15077.498, 149.8567
9547, -1116387, 15076.765, 149.8494
9548, -472359, 15076.031, 149.8421
9549, -436237, 15075.297, 149.8348
9550, 120154, 15074.564, 149.8275
9551, -97126, 15073.830, 149.8203
9552, -582284, 15073.097, 149.8130
9553, -196979, 15072.363, 149.8057
9554, -174667, 15071.630, 149.7984
9555, -209648, 15070.896, 149.7911
9556, 757490, 15070.162, 149.7838
9557, 203602, 15069.429, 149.7765
9558, 805873, 15068.695, 149.7692
9559, 1236778, 15067.962, 149.7619
9560, 643615, 15067.228, 149.7546
9561, 331769, 15066.494, 149.7473
9562, 718306, 15065.761, 149.7400
9563, -9428, 15065.027, 149.7328
9564, -408523, 15064.294, 149.7255
9565, -635894, 15063.560, 149.7182
9566, -834558, 15062.826, 149.7109
9567, 18356, 15062.093, 149.7036
9568, 128215, 15061.359, 149.6963
9569, -75691, 15060.626, 149.6890
9570, 84446, 15059.892, 149.6817
9571, 269260, 15059.158, 149.6744
9572, 193681, 15058.425, 149.6671
9573, 331842, 15057.691, 149.6598
9574, 684132, 15056.958, 149.6526
9575, 310971, 15056.224, 149.6453
9576, -474866, 15055.490, 149.6380
9577, 246005, 15054.757, 149.6307
9578, 425198, 15054.023, 149.6234
9579, -196960, 15053.290, 149.6161
9580, -1271824, 15052.556, 149.6088
9581, -1738432, 15051.822, 149.6015
9582, -1988040, 15051.089, 149.5942
9583, -1528293, 15050.355, 149.5869
9584, -1096537, 15049.622, 149.5796
9585, -1014080, 15048.888, 149.5723
9586, -1332650, 15048.154, 149.5651
9587, -199350, 15047.421, 149.5578
9588, -239695, 15046.687, 149.5505
9589, 187280, 15045.954, 149.5432
9590, 382769, 15045.220, 149.5359
9591, -367798, 15044.486, 149.5286
9592, 130618, 15043.753, 149.5213
9593, -319339, 15043.019, 149.5140
9594, -136738, 15042.286, 149.5067
9595, -69678, 15041.552, 149.4994
9596, 371217, 15040.819, 149.4921
9597, 422926, 15040.085, 149.4849
9598, 174173, 15039.351, 149.4776
9599, 114556, 15038.618, 149.4703
9600, 505998, 15037.884, 149.4630
9601, 41679, 15037.151, 149.4557
9602, -864332, 15036.417, 149.4484
9603, -127399, 15035.683, 149.4411
9604, -99043, 15034.950, 149.4338
9605, -383557, 15034.216, 149.4265
9606, -366304, 15033.483, 149.4192
9607, -251001, 15032.749, 149.4119
9608, -156097, 15032.015, 149.4046
9609, -305549, 15031.282, 149.3974
9610, -188184, 15030.548, 149.3901
9611, -202656, 15029.815, 149.3828
9612, -388191, 15029.081, 149.3755
9613, -80770, 15028.347, 149.3682
9614, 150847, 15027.614, 149.3609
9615, 96761, 15026.880, 149.3536
9616, -222613, 15026.147, 149.3463
9617, -322781, 15025.413, 149.3390
9618, -562598, 15024.679, 149.3317
9619, -803585, 15023.946, 149.3244
9620, -379604, 15023.212, 149.3172
9621, -221011, 15022.479, 149.3099
9622, -785707, 15021.745, 149.3026
9623, -260353, 15021.011, 149.2953
9624, -169820, 15020.278, 149.2880
9625, 123391, 15019.544, 149.2807
9626, 437514, 15018.811, 149.2734
9627, -351088, 15018.077, 149.2661
9628, -608173, 15017.343, 149.2588
9629, -1163467, 15016.610, 149.2515
9630, -472852, 15015.876, 149.2442
9631, -1200293, 15015.143, 149.2369
9632, -883571, 15014.409, 149.2297
9633, -506848, 15013.675, 149.2224
9634, -535316, 15012.942, 149.2151
9635, -1135782, 15012.208, 149.2078
9636, -537904, 15011.475, 149.2005
9637, 374419, 15010.741, 149.1932
9638, -549590, 15010.007, 149.1859
9639, -776701, 15009.274, 149.1786
9640, 16036, 15008.540, 149.1713
9641, 72577, 15007.807, 149.1640
9642, 180361, 15007.073, 149.1567
9643, -371738, 15006.340, 149.1495
9644, -716970, 15005.606, 149.1422
9645, -939742, 15004.872, 149.1349
9646, -1397271, 15004.139, 149.1276
9647, -1235938, 15003.405, 149.1203
9648, -854428, 15002.672, 149.1130
9649, -431176, 15001.938, 149.1057
9650, -170392, 15001.204, 149.0984
9651, -63145, 15000.471, 149.0911
9652, 425340, 14999.737, 149.0838
9653, 292332, 14999.004, 149.0765
9654, 423166, 14998.270, 149.0693
9655, 354187, 14997.536, 149.0620
9656, -538041, 14996.803, 149.0547
9657, -305007, 14996.069, 149.0474
9658, 207790, 14995.336, 149.0401
9659, 378936, 14994.602, 149.0328
9660, -338724, 14993.868, 149.0255
9661, -988998, 14993.135, 149.0182
9662, -1379031, 14992.401, 149.0109
9663, -1034589, 14991.668, 149.0036
9664, -388498, 14990.934, 148.9963
9665, -515603, 14990.200, 148.9890
9666, -324175, 14989.467, 148.9818
9667, 128157, 14988.733, 148.9745
9668, -346493, 14988.000, 148.9672
9669, -621885, 14987.266, 148.9599
9670, -1163621, 14986.532, 148.9526
9671, -878012, 14985.799, 148.9453
9672, -658968, 14985.065, 148.9380
9673, -837576, 14984.332, 148.9307
9674, -658779, 14983.598, 148.9234
9675, -566407, 14982.864, 148.9161
9676, -390732, 14982.131, 148.9088
9677, -915204, 14981.397, 148.9016
9678, -1416026, 14980.664, 148.8943
9679, -800310, 14979.930, 148.8870
9680, 82678, 14979.196, 148.8797
9681, 446977, 14978.463, 148.8724
9682, 356642, 14977.729, 148.8651
9683, -87231, 14976.996, 148.8578
9684, -709020, 14976.262, 148.8505
9685, -893010, 14975.528, 148.8432
9686, -791783, 14974.795, 148.8359
9687, -71635, 14974.061, 148.8286
9688, -623646, 14973.328, 148.8213
9689, -146599, 14972.594, 148.8141
9690, -508970, 14971.861, 148.8068
9691, -549996, 14971.127, 148.7995
9692, 339875, 14970.393, 148.7922
9693, 589363, 14969.660, 148.7849
9694, 282024, 14968.926, 148.7776
9695, 160670, 14968.193, 148.7703
9696, 6883, 14967.459, 148.7630
9697, 158681, 14966.725, 148.7557
9698, 17018, 14965.992, 148.7484
9699, 365360, 14965.258, 148.7411
9700, -219554, 14964.525, 148.7339
9701, -652955, 14963.791, 148.7266
9702, 31783, 14963.057, 148.7193
9703, -52100, 14962.324, 148.7120
9704, -418735, 14961.590, 148.7047
9705, -281279, 14960.857, 148.6974
9706, 295547, 14960.123, 148.6901
9707, 276750, 14959.389, 148.6828
9708, -80803, 14958.656, 148.6755
9709, 367243, 14957.922, 148.6682
9710, 71329, 14957.189, 148.6609
9711, -505684, 14956.455, 148.6536
9712, -471698, 14955.721, 148.6464
9713, -1210137, 14954.988, 148.6391
9714, -465983, 14954.254, 148.6318
9715, 906446, 14953.521, 148.6245
9716, 512997, 14952.787, 148.6172
9717, 74553, 14952.053, 148.6099
9718, -617146, 14951.320, 148.6026
9719, -86094, 14950.586, 148.5953
9720, 189542, 14949.853, 148.5880
9721, 34748, 14949.119, 148.5807
9722, -657214, 14948.385, 148.5734
9723, -291093, 14947.652, 148.5662
9724, -318574, 14946.918, 148.5589
9725, -997967, 14946.185, 148.5516
9726, -128204, 14945.451, 148.5443
9727, 418166, 14944.717, 148.5370
9728, 418092, 14943.984, 148.5297
9729, 298694, 14943.250, 148.5224
9730, 2729, 14942.517, 148.5151
9731, 150498, 14941.783, 148.5078
9732, 143678, 14941.049, 148.5005
9733, -466836, 14940.316, 148.4932
9734, -627865, 14939.582, 148.4859
9735, -1067060, 14938.849, 148.4787
9736, -1627766, 14938.115, 148.4714
9737, -1558818, 14937.382, 148.4641
9738, -1927087, 14936.648, 148.4568
9739, -1400059, 14935.914, 148.4495
9740, -978129, 14935.181, 148.4422
9741, -707294, 14934.447, 148.4349
9742, -198375, 14933.714, 148.4276
9743, -576720, 14932.980, 148.4203
9744, -1551625, 14932.246, 148.4130
9745, -988819, 14931.513, 148.4057
9746, -769882, 14930.779, 148.3985
9747, -65257, 14930.046, 148.3912
9748, -992861, 14929.312, 148.3839
9749, -884431, 14928.578, 148.3766
9750, -735746, 14927.845, 148.3693
9751, -936633, 14927.111, 148.3620
9752, -874115, 14926.378, 148.3547
9753, -903416, 14925.644, 148.3474
9754, -367138, 14924.910, 148.3401
9755, -544824, 14924.177, 148.3328
9756, -496600, 14923.443, 148.3255
9757, -79783, 14922.710, 148.3182
9758, 125199, 14921.976, 148.3110
9759, -703572, 14921.242, 148.3037
9760, -1356355, 14920.509, 148.2964
9761, -2142743, 14919.775, 148.2891
9762, -885739, 14919.042, 148.2818
9763, 204957, 14918.308, 148.2745
9764, 711658, 14917.574, 148.2672
9765, -99290, 14916.841, 148.2599
9766, 215956, 14916.107, 148.2526
9767, 76661, 14915.374, 148.2453
9768, 27298, 14914.640, 148.2380
9769, 352545, 14913.906, 148.2308
9770, -39504, 14913.173, 148.2235
9771, 298944, 14912.439, 148.2162
9772, 347313, 14911.706, 148.2089
9773, -208556, 14910.972, 148.2016
9774, -594251, 14910.238, 148.1943
9775, -553801, 14909.505, 148.1870
9776, -423298, 14908.771, 148.1797
9777, -359622, 14908.038, 148.1724
9778, -98445, 14907.304, 148.1651
9779, 800440, 14906.571, 148.1578
9780, 1454512, 14905.837, 148.1505
9781, 903481, 14905.103, 148.1433
9782, 614111, 14904.370, 148.1360
9783, 54973, 14903.636, 148.1287
9784, 454075, 14902.903, 148.1214
9785, -126228, 14902.169, 148.1141
9786, 134561, 14901.435, 148.1068
9787, -101169, 14900.702, 148.0995
9788, 154833, 14899.968, 148.0922
9789, 446359, 14899.235, 148.0849
9790, 703938, 14898.501, 148.0776
9791, 427383, 14897.767, 148.0703
9792, -103331, 14897.034, 148.0631
9793, -881119, 14896.300, 148.0558
9794, -208182, 14895.567, 148.0485
9795, 211310, 14894.833, 148.0412
9796, -253225, 14894.099, 148.0339
9797, -22385, 14893.366, 148.0266
9798, 100561, 14892.632, 148.0193
9799, 185647, 14891.899, 148.0120
9800, -807529, 14891.165, 148.0047
9801, -1412157, 14890.431, 147.9974
9802, -1401766, 14889.698, 147.9901
9803, -895182, 14888.964, 147.9828
9804, -678628, 14888.231, 147.9756
9805, -1128, 14887.497, 147.9683
9806, -542984, 14886.763, 147.9610
9807, -297234, 14886.030, 147.9537
9808, -390972, 14885.296, 147.9464
9809, 235451, 14884.563, 147.9391
9810, 371194, 14883.829, 147.9318
9811, -377603, 14883.095, 147.9245
9812, 349201, 14882.362, 147.9172
9813, -214655, 14881.628, 147.9099
9814, 9522, 14880.895, 147.9026
9815, 503978, 14880.161, 147.8954
9816, -43074, 14879.427, 147.8881
9817, 9516, 14878.694, 147.8808
9818, 31721, 14877.960, 147.8735
9819, -304138, 14877.227, 147.8662
9820, 30243, 14876.493, 147.8589
9821, -180655, 14875.759, 147.8516
9822, -410318, 14875.026, 147.8443
9823, -67149, 14874.292, 147.8370
9824, -1200324, 14873.559, 147.8297
9825, -1710313, 14872.825, 147.8224
9826, -1660694, 14872.092, 147.8152
9827, -1469917, 14871.358, 147.8079
9828, -774781, 14870.624, 147.8006
9829, -207290, 14869.891, 147.7933
9830, -32288, 14869.157, 147.7860
9831, 258708, 14868.424, 147.7787
9832, 1058007, 14867.690, 147.7714
9833, 798006, 14866.956, 147.7641
9834, -577351, 14866.223, 147.7568
9835, -1018489, 14865.489, 147.7495
9836, -825493, 14864.756, 147.7422
9837, -690919, 14864.022, 147.7349
9838, -7784, 14863.288, 147.7277
9839, -690010, 14862.555, 147.7204
9840, -451223, 14861.821, 147.7131
9841, -417305, 14861.088, 147.7058
9842, 104904, 14860.354, 147.6985
9843, 27634, 14859.620, 147.6912
9844, -86339, 14858.887, 147.6839
9845, -215691, 14858.153, 147.6766
9846, -962186, 14857.420, 147.6693
9847, -687314, 14856.686, 147.6620
9848, -785331, 14855.952, 147.6547
9849, -599772, 14855.219, 147.6475
9850, -1203940, 14854.485, 147.6402
9851, -1209138, 14853.752, 147.6329
9852, -77768, 14853.018, 147.6256
9853, 258882, 14852.284, 147.6183
9854, 481737, 14851.551, 147.6110
9855, 809166, 14850.817, 147.6037
9856, 388268, 14850.084, 147.5964
9857, 134067, 14849.350, 147.5891
9858, 75353, 14848.616, 147.5818
9859, -339176, 14847.883, 147.5745
9860, 278595, 14847.149, 147.5672
9861, 262964, 14846.416, 147.5600
9862, 585472, 14845.682, 147.5527
9863, 505040, 14844.948, 147.5454
9864, 850381, 14844.215, 147.5381
9865, 912502, 14843.481, 147.5308
9866, 377621, 14842.748, 147.5235
9867, 467626, 14842.014, 147.5162
9868, 541189, 14841.280, 147.5089
9869, 442541, 14840.547, 147.5016
9870, 232454, 14839.813, 147.4943
9871, -154161, 14839.080, 147.4870
9872, -415387, 14838.346, 147.4798
9873, -183121, 14837.613, 147.4725
9874, 596513, 14836.879, 147.4652
9875, 71377, 14836.145, 147.4579
9876, -368639, 14835.412, 147.4506
9877, -638121, 14834.678, 147.4433
9878, -891519, 14833.945, 147.4360
9879, -123688, 14833.211, 147.4287
9880, 122067, 14832.477, 147.4214
9881, 318477, 14831.744, 147.4141
9882, -178661, 14831.010, 147.4068
9883, -64892, 14830.277, 147.3995
9884, -338180, 14829.543, 147.3923
9885, -1644101, 14828.809, 147.3850
9886, -1536993, 14828.076, 147.3777
9887, -734094, 14827.342, 147.3704
9888, -235735, 14826.609, 147.3631
9889, -371029, 14825.875, 147.3558
9890, -330311, 14825.141, 147.3485
9891, -454499, 14824.408, 147.3412
9892, -221354, 14823.674, 147.3339
9893, 340376, 14822.941, 147.3266
9894, 102707, 14822.207, 147.3193
9895, -119812, 14821.473, 147.3121
9896, -184016, 14820.740, 147.3048
9897, -228303, 14820.006, 147.2975
9898, -1202295, 14819.273, 147.2902
9899, -1309071, 14818.539, 147.2829
9900, -974011, 14817.805, 147.2756
9901, -788208, 14817.072, 147.2683
9902, -474535, 14816.338, 147.2610
9903, 341602, 14815.605, 147.2537
9904, -141496, 14814.871, 147.2464
9905, -253623, 14814.137, 147.2391
9906, 168479, 14813.404, 147.2318
9907, 561966, 14812.670, 147.2246
9908, -724508, 14811.937, 147.2173
9909, -489036, 14811.203, 147.2100
9910, -443188, 14810.469, 147.2027
9911, 54329, 14809.736, 147.1954
9912, 83276, 14809.002, 147.1881
9913, 1154397, 14808.269, 147.1808
9914, 1092279, 14807.535, 147.1735
9915, 482819, 14806.802, 147.1662
9916, -33795, 14806.068, 147.1589
9917, -226482, 14805.334, 147.1516
9918, 53858, 14804.601, 147.1444
9919, -1092, 14803.867, 147.1371
9920, 9527, 14803.134, 147.1298
9921, -408466, 14802.400, 147.1225
9922, -1453077, 14801.666, 147.1152
9923, -1430404, 14800.933, 147.1079
9924, -1301063, 14800.199, 147.1006
9925, 28104, 14799.466, 147.0933
9926, -108442, 14798.732, 147.0860
9927, 462955, 14797.998, 147.0787
9928, -142338, 14797.265, 147.0714
9929, -462746, 14796.531, 147.0641
9930, -128444, 14795.798, 147.0569
9931, 253152, 14795.064, 147.0496
9932, 583664, 14794.330, 147.0423
9933, 517495, 14793.597, 147.0350
9934, 1284219, 14792.863, 147.0277
9935, 1047617, 14792.130, 147.0204
9936, 961410, 14791.396, 147.0131
9937, 377370, 14790.662, 147.0058
9938, -58593, 14789.929, 146.9985
9939, 187816, 14789.195, 146.9912
9940, 130774, 14788.462, 146.9839
9941, -369793, 14787.728, 146.9767
9942, -303657, 14786.994, 146.9694
9943, -654506, 14786.261, 146.9621
9944, 48478, 14785.527, 146.9548
9945, 1403137, 14784.794, 146.9475
9946, 892911, 14784.060, 146.9402
9947, 805443, 14783.326, 146.9329
9948, 807441, 14782.593, 146.9256
9949, -22479, 14781.859, 146.9183
9950, -17358, 14781.126, 146.9110
9951, -430975, 14780.392, 146.9037
9952, -1139220, 14779.658, 146.8964
9953, -521485, 14778.925, 146.8892
9954, 552777, 14778.191, 146.8819
9955, 356629, 14777.458, 146.8746
9956, 370184, 14776.724, 146.8673
9957, 169754, 14775.990, 146.8600
9958, 289397, 14775.257, 146.8527
9959, 344385, 14774.523, 146.8454
9960, 428207, 14773.790, 146.8381
9961, 170968, 14773.056, 146.8308
9962, -558213, 14772.323, 146.8235
9963, -687945, 14771.589, 146.8162
9964, -203385, 14770.855, 146.8090
9965, -306608, 14770.122, 146.8017
9966, -632939, 14769.388, 146.7944
9967, -375235, 14768.655, 146.7871
9968, -239640, 14767.921, 146.7798
9969, 474187, 14767.187, 146.7725
9970, -306159, 14766.454, 146.7652
9971, 340048, 14765.720, 146.7579
9972, 404742, 14764.987, 146.7506
9973, -298856, 14764.253, 146.7433
9974, -1294908, 14763.519, 146.7360
9975, -1479754, 14762.786, 146.7288
9976, -452461, 14762.052, 146.7215
9977, -591939, 14761.319, 146.7142
9978, -742363, 14760.585, 146.7069
9979, -463050, 14759.851, 146.6996
9980, -456388, 14759.118, 146.6923
9981, 586092, 14758.384, 146.6850
9982, 555079, 14757.651, 146.6777
9983, -678263, 14756.917, 146.6704
9984, -477035, 14756.183, 146.6631
9985, -809634, 14755.450, 146.6558
9986, -1076658, 14754.716, 146.6485
9987, -1000183, 14753.983, 146.6413
9988, -1371639, 14753.249, 146.6340
9989, 109952, 14752.515, 146.6267
9990, 287318, 14751.782, 146.6194
9991, 198997, 14751.048, 146.6121
9992, -503674, 14750.315, 146.6048
9993, -1136868, 14749.581, 146.5975
9994, 81392, 14748.847, 146.5902
9995, -208139, 14748.114, 146.5829
9996, 284582, 14747.380, 146.5756
9997, 85134, 14746.647, 146.5683
9998, -534970, 14745.913, 146.5611
9999, -796591, 14745.179, 146.5538
10000, -320540, 14744.446, 146.5465
10001, -330721, 14743.712, 146.5392
10002, -423922, 14742.979, 146.5319
10003, -535379, 14742.245, 146.5246
10004, -332017, 14741.511, 146.5173
10005, -236030, 14740.778, 146.5100
10006, -363489, 14740.044, 146.5027
10007, 113742, 14739.311, 146.4954
10008, 642294, 14738.577, 146.4881
10009, 469213, 14737.844, 146.4808
10010, 457281, 14737.110, 146.4736
10011, -114610, 14736.376, 146.4663
10012, -509761, 14735.643, 146.4590
10013, -478760, 14734.909, 146.4517
10014, -77877, 14734.176, 146.4444
10015, -420906, 14733.442, 146.4371
10016, -650029, 14732.708, 146.4298
10017, -705009, 14731.975, 146.4225
10018, -291998, 14731.241, 146.4152
10019, -224096, 14730.508, 146.4079
10020, 119930, 14729.774, 146.4006
10021, 169348, 14729.040, 146.3934
10022, 221555, 14728.307, 146.3861
10023, 78844, 14727.573, 146.3788
10024, -24048, 14726.840, 146.3715
10025, 136249, 14726.106, 146.3642
10026, 4910, 14725.372, 146.3569
10027, 174321, 14724.639, 146.3496
10028, 262074, 14723.905, 146.3423
10029, 13907, 14723.172, 146.3350
10030, -175169, 14722.438, 146.3277
10031, 336968, 14721.704, 146.3204
10032, 443237, 14720.971, 146.3131
10033, 947475, 14720.237, 146.3059
10034, 263778, 14719.504, 146.2986
10035, 148271, 14718.770, 146.2913
10036, -363889, 14718.036, 146.2840
10037, -752567, 14717.303, 146.2767
10038, -774786, 14716.569, 146.2694
10039, -317672, 14715.836, 146.2621
10040, -479394, 14715.102, 146.2548
10041, -220793, 14714.368, 146.2475
10042, -598137, 14713.635, 146.2402
10043, -1134470, 14712.901, 146.2329
10044, -446261, 14712.168, 146.2257
10045, -386216, 14711.434, 146.2184
10046, -476888, 14710.700, 146.2111
10047, -630118, 14709.967, 146.2038
10048, -115640, 14709.233, 146.1965
10049, -10536, 14708.500, 146.1892
10050, 158772, 14707.766, 146.1819
10051, 344414, 14707.033, 146.1746
10052, -147487, 14706.299, 146.1673
10053, -91822, 14705.565, 146.1600
10054, -280685, 14704.832, 146.1527
10055, -106089, 14704.098, 146.1454
10056, 132834, 14703.365, 146.1382
10057, 126813, 14702.631, 146.1309
10058, -324752, 14701.897, 146.1236
10059, -108950, 14701.164, 146.1163
10060, 46129, 14700.430, 146.1090
10061, -58030, 14699.697, 146.1017
10062, 165051, 14698.963, 146.0944
10063, -67452, 14698.229, 146.0871
10064, -6759, 14697.496, 146.0798
10065, 1016833, 14696.762, 146.0725
10066, 407011, 14696.029, 146.0652
10067, -211308, 14695.295, 146.0580
10068, -597762, 14694.561, 146.0507
10069, -273910, 14693.828, 146.0434
10070, 5546, 14693.094, 146.0361
10071, 353480, 14692.361, 146.0288
10072, 131939, 14691.627, 146.0215
10073, -306160, 14690.893, 146.0142
10074, -579816, 14690.160, 146.0069
10075, -492611, 14689.426, 145.9996
10076, -831839, 14688.693, 145.9923
10077, -1495813, 14687.959, 145.9850
10078, -1627259, 14687.225, 145.9777
10079, -1668879, 14686.492, 145.9705
10080, -875864, 14685.758, 145.9632
10081, -800189, 14685.025, 145.9559
10082, -787872, 14684.291, 145.9486
10083, -458518, 14683.557, 145.9413
10084, 41443, 14682.824, 145.9340
10085, 335977, 14682.090, 145.9267
10086, 328250, 14681.357, 145.9194
10087, 583182, 14680.623, 145.9121
10088, 369250, 14679.889, 145.9048
10089, 802594, 14679.156, 145.8975
10090, 680247, 14678.422, 145.8903
10091, 503858, 14677.689, 145.8830
10092, 446161, 14676.955, 145.8757
10093, -228261, 14676.221, 145.8684
10094, -169495, 14675.488, 145.8611
10095, 244772, 14674.754, 145.8538
10096, 1191395, 14674.021, 145.8465
10097, 1395467, 14673.287, 145.8392
10098, 564515, 14672.554, 145.8319
10099, -434385, 14671.820, 145.8246
10100, -956506, 14671.086, 145.8173
10101, -458855, 14670.353, 145.8100
10102, 361486, 14669.619, 145.8028
10103, 467011, 14668.886, 145.7955
10104, 247142, 14668.152, 145.7882
10105, -205617, 14667.418, 145.7809
10106, 138798, 14666.685, 145.7736
10107, 78118, 14665.951, 145.7663
10108, -36687, 14665.218, 145.7590
10109, -13489, 14664.484, 145.7517
10110, -287328, 14663.750, 145.7444
10111, -39366, 14663.017, 145.7371
10112, 731990, 14662.283, 145.7298
10113, 196545, 14661.550, 145.7226
10114, -517045, 14660.816, 145.7153
10115, -1576, 14660.082, 145.7080
10116, 748697, 14659.349, 145.7007
10117, 563553, 14658.615, 145.6934
10118, -80403, 14657.882, 145.6861
10119, -469026, 14657.148, 145.6788
10120, -522677, 14656.414, 145.6715
10121, -650928, 14655.681, 145.6642
10122, -58343, 14654.947, 145.6569
10123, 220997, 14654.214, 145.6496
10124, -472601, 14653.480, 145.6423
10125, -925164, 14652.746, 145.6351
10126, -686774, 14652.013, 145.6278
10127, -559473, 14651.279, 145.6205
10128, 80457, 14650.546, 145.6132
10129, 529678, 14649.812, 145.6059
10130, 424787, 14649.078, 145.5986
10131, -289537, 14648.345, 145.5913
10132, -441434, 14647.611, 145.5840
10133, -607675, 14646.878, 145.5767
10134, -5002, 14646.144, 145.5694
10135, 414062, 14645.410, 145.5621
10136, 350251, 14644.677, 145.5549
10137, 111665, 14643.943, 145.5476
10138, 232000, 14643.210, 145.5403
10139, 135652, 14642.476, 145.5330
10140, -312389, 14641.742, 145.5257
10141, -466717, 14641.009, 145.5184
10142, -276635, 14640.275, 145.5111
10143, 665849, 14639.542, 145.5038
10144, -264577, 14638.808, 145.4965
10145, -547028, 14638.075, 145.4892
10146, -735257, 14637.341, 145.4819
10147, -346458, 14636.607, 145.4747
10148, 67734, 14635.874, 145.4674
10149, -140676, 14635.140, 145.4601
10150, 190641, 14634.407, 145.4528
10151, 811841, 14633.673, 145.4455
10152, 487022, 14632.939, 145.4382
10153, -57099, 14632.206, 145.4309
10154, -737122, 14631.472, 145.4236
10155, -693815, 14630.739, 145.4163
10156, -775497, 14630.005, 145.4090
10157, -544057, 14629.271, 145.4017
10158, -569596, 14628.538, 145.3944
10159, -561675, 14627.804, 145.3872
10160, -641975, 14627.071, 145.3799
10161, 155734, 14626.337, 145.3726
10162, -309952, 14625.603, 145.3653
10163, 144954, 14624.870, 145.3580
10164, -70443, 14624.136, 145.3507
10165, -79957, 14623.403, 145.3434
10166, 36154, 14622.669, 145.3361
10167, 839362, 14621.935, 145.3288
10168, 401226, 14621.202, 145.3215
10169, 349432, 14620.468, 145.3142
10170, 354047, 14619.735, 145.3070
10171, -228142, 14619.001, 145.2997
10172, -299589, 14618.267, 145.2924
10173, 302821, 14617.534, 145.2851
10174, -401439, 14616.800, 145.2778
10175, -461549, 14616.067, 145.2705
10176, 604274, 14615.333, 145.2632
10177, 402339, 14614.599, 145.2559
10178, 1005168, 14613.866, 145.2486
10179, 534646, 14613.132, 145.2413
10180, -783041, 14612.399, 145.2340
10181, -368823, 14611.665, 145.2267
10182, -527528, 14610.931, 145.2195
10183, -1325099, 14610.198, 145.2122
10184, -1539029, 14609.464, 145.2049
10185, -723474, 14608.731, 145.1976
10186, -251339, 14607.997, 145.1903
10187, -7476, 14607.263, 145.1830
10188, 19547, 14606.530, 145.1757
10189, -1111707, 14605.796, 145.1684
10190, -863487, 14605.063, 145.1611
10191, -546115, 14604.329, 145.1538
10192, -111212, 14603.596, 145.1465
10193, -117954, 14602.862, 145.1393
10194, 172982, 14602.128, 145.1320
10195, -205926, 14601.395, 145.1247
10196, 115224, 14600.661, 145.1174
10197, 56691, 14599.928, 145.1101
10198, 275271, 14599.194, 145.1028
10199, 380340, 14598.460, 145.0955
10200, -17045, 14597.727, 145.0882
10201, -1081317, 14596.993, 145.0809
10202, -1461402, 14596.260, 145.0736
10203, -1735892, 14595.526, 145.0663
10204, -754753, 14594.792, 145.0590
10205, -486033, 14594.059, 145.0518
10206, 15937, 14593.325, 145.0445
10207, 183739, 14592.592, 145.0372
10208, 178432, 14591.858, 145.0299
10209, 260656, 14591.124, 145.0226
10210, 421943, 14590.391, 145.0153
10211, 15425, 14589.657, 145.0080
10212, -16609, 14588.924, 145.0007
10213, 71803, 14588.190, 144.9934
10214, 397388, 14587.456, 144.9861
10215, 454452, 14586.723, 144.9788
10216, 598658, 14585.989, 144.9716
10217, 688630, 14585.256, 144.9643
10218, 310291, 14584.522, 144.9570
10219, -477298, 14583.788, 144.9497
10220, -420317, 14583.055, 144.9424
10221, -452786, 14582.321, 144.9351
10222, -475374, 14581.588, 144.9278
10223, -611801, 14580.854, 144.9205
10224, 273032, 14580.120, 144.9132
10225, -229390, 14579.387, 144.9059
10226, -704191, 14578.653, 144.8986
10227, -617603, 14577.920, 144.8913
10228, -570545, 14577.186, 144.8841
10229, -784430, 14576.452, 144.8768
10230, -1458818, 14575.719, 144.8695
10231, -1479079, 14574.985, 144.8622
10232, -705507, 14574.252, 144.8549
10233, -357121, 14573.518, 144.8476
10234, -218460, 14572.785, 144.8403
10235, 43432, 14572.051, 144.8330
10236, 23689, 14571.317, 144.8257
10237, -445405, 14570.584, 144.8184
10238, -687670, 14569.850, 144.8111
10239, -168826, 14569.117, 144.8039
10240, 209052, 14568.383, 144.7966
10241, -356826, 14567.649, 144.7893
10242, -758013, 14566.916, 144.7820
10243, -391408, 14566.182, 144.7747
10244, -606010, 14565.449, 144.7674
10245, -267564, 14564.715, 144.7601
10246, -281505, 14563.981, 144.7528
10247, -58367, 14563.248, 144.7455
10248, -601970, 14562.514, 144.7382
10249, -1000658, 14561.781, 144.7309
10250, -651846, 14561.047, 144.7236
10251, -1226475, 14560.313, 144.7164
10252, -648269, 14559.580, 144.7091
10253, -639131, 14558.846, 144.7018
10254, -605226, 14558.113, 144.6945
10255, -709079, 14557.379, 144.6872
10256, -211516, 14556.645, 144.6799
10257, 28797, 14555.912, 144.6726
10258, -144248, 14555.178, 144.6653
10259, 13916, 14554.445, 144.6580
10260, 260093, 14553.711, 144.6507
10261, 212790, 14552.977, 144.6434
10262, -542085, 14552.244, 144.6362
10263, -375281, 14551.510, 144.6289
10264, -193479, 14550.777, 144.6216
10265, -689644, 14550.043, 144.6143
10266, -1380732, 14549.309, 144.6070
10267, -1379727, 14548.576, 144.5997
10268, -699077, 14547.842, 144.5924
10269, -184119, 14547.109, 144.5851
10270, -374490, 14546.375, 144.5778
10271, -953372, 14545.641, 144.5705
10272, -1066759, 14544.908, 144.5632
10273, -223492, 14544.174, 144.5559
10274, -251169, 14543.441, 144.5487
10275, -427432, 14542.707, 144.5414
10276, 236091, 14541.973, 144.5341
10277, 97441, 14541.240, 144.5268
10278, -187560, 14540.506, 144.5195
10279, 145088, 14539.773, 144.5122
10280, -46006, 14539.039, 144.5049
10281, 138880, 14538.306, 144.4976
10282, 571583, 14537.572, 144.4903
10283, 44725, 14536.838, 144.4830
10284, -358733, 14536.105, 144.4757
10285, 315413, 14535.371, 144.4685
10286, 960529, 14534.638, 144.4612
10287, 658001, 14533.904, 144.4539
10288, 309991, 14533.170, 144.4466
10289, 288117, 14532.437, 144.4393
10290, 29862, 14531.703, 144.4320
10291, 20543, 14530.970, 144.4247
10292, 307158, 14530.236, 144.4174
10293, -38490, 14529.502, 144.4101
10294, -811549, 14528.769, 144.4028
10295, -611159, 14528.035, 144.3955
10296, 344870, 14527.302, 144.3883
10297, 123280, 14526.568, 144.3810
10298, -344739, 14525.834, 144.3737
10299, -995838, 14525.101, 144.3664
10300, -820102, 14524.367, 144.3591
10301, -631905, 14523.634, 144.3518
10302, -1250462, 14522.900, 144.3445
10303, -1100177, 14522.166, 144.3372
10304, -530955, 14521.433, 144.3299
10305, -689468, 14520.699, 144.3226
10306, -619728, 14519.966, 144.3153
10307, -592052, 14519.232, 144.3080
10308, 56752, 14518.498, 144.3008
10309, -24565, 14517.765, 144.2935
10310, 503505, 14517.031, 144.2862
10311, -871420, 14516.298, 144.2789
10312, -1306954, 14515.564, 144.2716
10313, -1053466, 14514.830, 144.2643
10314, -495957, 14514.097, 144.2570
10315, -706588, 14513.363, 144.2497
10316, -352639, 14512.630, 144.2424
10317, -222453, 14511.896, 144.2351
10318, -907796, 14511.162, 144.2278
10319, -539957, 14510.429, 144.2206
10320, -330724, 14509.695, 144.2133
10321, 225967, 14508.962, 144.2060
10322, 110199, 14508.228, 144.1987
10323, -657453, 14507.494, 144.1914
10324, -1267809, 14506.761, 144.1841
10325, -942445, 14506.027, 144.1768
10326, -826925, 14505.294, 144.1695
10327, -358686, 14504.560, 144.1622
10328, -341717, 14503.827, 144.1549
10329, -280108, 14503.093, 144.1476
10330, -245771, 14502.359, 144.1403
10331, 34604, 14501.626, 144.1331
10332, -86741, 14500.892, 144.1258
10333, -223096, 14500.159, 144.1185
10334, -886779, 14499.425, 144.1112
10335, -710723, 14498.691, 144.1039
10336, -583928, 14497.958, 144.0966
10337, -1098404, 14497.224, 144.0893
10338, -1185453, 14496.491, 144.0820
10339, -970929, 14495.757, 144.0747
10340, -549497, 14495.023, 144.0674
10341, -1071962, 14494.290, 144.0601
10342, -974776, 14493.556, 144.0529
10343, -939862, 14492.823, 144.0456
10344, -796733, 14492.089, 144.0383
10345, -848089, 14491.355, 144.0310
10346, -22199, 14490.622, 144.0237
10347, -158292, 14489.888, 144.0164
10348, -1149630, 14489.155, 144.0091
10349, -744055, 14488.421, 144.0018
10350, -583869, 14487.687, 143.9945
10351, -433829, 14486.954, 143.9872
10352, -115975, 14486.220, 143.9799
10353, 242857, 14485.487, 143.9726
10354, 345249, 14484.753, 143.9654
10355, 99933, 14484.019, 143.9581
10356, 155311, 14483.286, 143.9508
10357, 83537, 14482.552, 143.9435
10358, -541037, 14481.819, 143.9362
10359, -1180991, 14481.085, 143.9289
10360, -335062, 14480.351, 143.9216
10361, 432093, 14479.618, 143.9143
10362, 472159, 14478.884, 143.9070
10363, 12095, 14478.151, 143.8997
10364, -35661, 14477.417, 143.8924
10365, -22174, 14476.683, 143.8852
10366, 149519, 14475.950, 143.8779
10367, -416182, 14475.216, 143.8706
10368, 182326, 14474.483, 143.8633
10369, 546472, 14473.749, 143.8560
10370, 514959, 14473.016, 143.8487
10371, 93051, 14472.282, 143.8414
10372, -455272, 14471.548, 143.8341
10373, 103530, 14470.815, 143.8268
10374, 2537, 14470.081, 143.8195
10375, -677250, 14469.348, 143.8122
10376, -1257550, 14468.614, 143.8049
10377, -1953713, 14467.880, 143.7977
10378, -1073453, 14467.147, 143.7904
10379, -956258, 14466.413, 143.7831
10380, -776291, 14465.680, 143.7758
10381, -355615, 14464.946, 143.7685
10382, -1186558, 14464.212, 143.7612
10383, -1752082, 14463.479, 143.7539
10384, -1106979, 14462.745, 143.7466
10385, 400131, 14462.012, 143.7393
10386, 999428, 14461.278, 143.7320
10387, 889792, 14460.544, 143.7247
10388, -224310, 14459.811, 143.7175
10389, -383535, 14459.077, 143.7102
10390, -685217, 14458.344, 143.7029
10391, -931473, 14457.610, 143.6956
10392, -1001059, 14456.876, 143.6883
10393, -1019141, 14456.143, 143.6810
10394, -703827, 14455.409, 143.6737
10395, -668561, 14454.676, 143.6664
10396, -253264, 14453.942, 143.6591
10397, -287694, 14453.208, 143.6518
10398, -649489, 14452.475, 143.6445
10399, 156319, 14451.741, 143.6372
10400, -167144, 14451.008, 143.6300
10401, -10889, 14450.274, 143.6227
10402, 197123, 14449.540, 143.6154
10403, -164993, 14448.807, 143.6081
10404, -290241, 14448.073, 143.6008
10405, 363422, 14447.340, 143.5935
10406, -182614, 14446.606, 143.5862
10407, -135142, 14445.872, 143.5789
10408, 479632, 14445.139, 143.5716
10409, 1145084, 14444.405, 143.5643
10410, 1256992, 14443.672, 143.5570
10411, 481017, 14442.938, 143.5498
10412, 493899, 14442.204, 143.5425
10413, 269127, 14441.471, 143.5352
10414, 772515, 14440.737, 143.5279
10415, 167753, 14440.004, 143.5206
10416, 65873, 14439.270, 143.5133
10417, 333347, 14438.537, 143.5060
10418, -204082, 14437.803, 143.4987
10419, 348625, 14437.069, 143.4914
10420, 727716, 14436.336, 143.4841
10421, 1273904, 14435.602, 143.4768
10422, 896439, 14434.869, 143.4695
10423, 1087582, 14434.135, 143.4623
10424, 638167, 14433.401, 143.4550
10425, -219518, 14432.668, 143.4477
10426, -850183, 14431.934, 143.4404
10427, -1197, 14431.201, 143.4331
10428, -59481, 14430.467, 143.4258
10429, -804173, 14429.733, 143.4185
10430, -686212, 14429.000, 143.4112
10431, -772331, 14428.266, 143.4039
10432, -1309160, 14427.533, 143.3966
10433, -355894, 14426.799, 143.3893
10434, -655962, 14426.065, 143.3821
10435, -397861, 14425.332, 143.3748
10436, -413870, 14424.598, 143.3675
10437, -784590, 14423.865, 143.3602
10438, -486096, 14423.131, 143.3529
10439, -590552, 14422.397, 143.3456
10440, -802638, 14421.664, 143.3383
10441, -332831, 14420.930, 143.3310
10442, -681658, 14420.197, 143.3237
10443, 21501, 14419.463, 143.3164
10444, 781879, 14418.729, 143.3091
10445, 267013, 14417.996, 143.3018
10446, -584609, 14417.262, 143.2946
10447, 675163, 14416.529, 143.2873
10448, 245300, 14415.795, 143.2800
10449, 373617, 14415.061, 143.2727
10450, -99652, 14414.328, 143.2654
10451, 59854, 14413.594, 143.2581
10452, 14365, 14412.861, 143.2508
10453, -238022, 14412.127, 143.2435
10454, -217598, 14411.393, 143.2362
10455, -376040, 14410.660, 143.2289
10456, -244632, 14409.926, 143.2216
10457, 295080, 14409.193, 143.2144
10458, 520659, 14408.459, 143.2071
10459, 560678, 14407.725, 143.1998
10460, 874763, 14406.992, 143.1925
10461, 820483, 14406.258, 143.1852
10462, 339026, 14405.525, 143.1779
10463, 1228353, 14404.791, 143.1706
10464, 1214517, 14404.058, 143.1633
10465, 532827, 14403.324, 143.1560
10466, -120126, 14402.590, 143.1487
10467, -207044, 14401.857, 143.1414
10468, -579262, 14401.123, 143.1342
10469, -45288, 14400.390, 143.1269
10470, 277664, 14399.656, 143.1196
10471, 500187, 14398.922, 143.1123
10472, -444834, 14398.189, 143.1050
10473, -663823, 14397.455, 143.0977
10474, -263995, 14396.722, 143.0904
10475, -249655, 14395.988, 143.0831
10476, -370673, 14395.254, 143.0758
10477, -181729, 14394.521, 143.0685
10478, 221507, 14393.787, 143.0612
10479, -1146761, 14393.054, 143.0539
10480, -1123812, 14392.320, 143.0467
10481, -132881, 14391.586, 143.0394
10482, -33977, 14390.853, 143.0321
10483, -448015, 14390.119, 143.0248
10484, -317441, 14389.386, 143.0175
10485, -160843, 14388.652, 143.0102
10486, 205044, 14387.918, 143.0029
10487, -70787, 14387.185, 142.9956
10488, -556917, 14386.451, 142.9883
10489, -300157, 14385.718, 142.9810
10490, -52782, 14384.984, 142.9737
10491, 453787, 14384.250, 142.9665
10492, 54182, 14383.517, 142.9592
10493, 315409, 14382.783, 142.9519
10494, 184777, 14382.050, 142.9446
10495, 29204, 14381.316, 142.9373
10496, -318387, 14380.582, 142.9300
10497, -70323, 14379.849, 142.9227
10498, 212351, 14379.115, 142.9154
10499, -165613, 14378.382, 142.9081
10500, -762525, 14377.648, 142.9008
10501, -462700, 14376.914, 142.8935
10502, 143019, 14376.181, 142.8862
10503, 297407, 14375.447, 142.8790
10504, -314056, 14374.714, 142.8717
10505, -86381, 14373.980, 142.8644
10506, -565450, 14373.246, 142.8571
10507, -620797, 14372.513, 142.8498
10508, -477532, 14371.779, 142.8425
10509, -558170, 14371.046, 142.8352
10510, -640273, 14370.312, 142.8279
10511, -130641, 14369.579, 142.8206
10512, 45412, 14368.845, 142.8133
10513, 56172, 14368.111, 142.8060
10514, 818146, 14367.378, 142.7988
10515, -181750, 14366.644, 142.7915
10516, -221307, 14365.911, 142.7842
10517, 480060, 14365.177, 142.7769
10518, 1220076, 14364.443, 142.7696
10519, 659664, 14363.710, 142.7623
10520, -45844, 14362.976, 142.7550
10521, 580166, 14362.243, 142.7477
10522, -257291, 14361.509, 142.7404
10523, -498444, 14360.775, 142.7331
10524, -1001629, 14360.042, 142.7258
10525, -818489, 14359.308, 142.7185
10526, -373601, 14358.575, 142.7113
10527, -425263, 14357.841, 142.7040
10528, -468977, 14357.107, 142.6967
10529, -365027, 14356.374, 142.6894
10530, 107517, 14355.640, 142.6821
10531, -13229, 14354.907, 142.6748
10532, -179981, 14354.173, 142.6675
10533, 13043, 14353.439, 142.6602
10534, 132752, 14352.706, 142.6529
10535, 620695, 14351.972, 142.6456
10536, 107575, 14351.239, 142.6383
10537, -655, 14350.505, 142.6311
10538, -388070, 14349.771, 142.6238
10539, -1131086, 14349.038, 142.6165
10540, -1409669, 14348.304, 142.6092
10541, -1167875, 14347.571, 142.6019
10542, -460203, 14346.837, 142.5946
10543, 161702, 14346.103, 142.5873
10544, 190030, 14345.370, 142.5800
10545, 217536, 14344.636, 142.5727
10546, 333109, 14343.903, 142.5654
10547, 679274, 14343.169, 142.5581
10548, 802803, 14342.435, 142.5508
10549, 841892, 14341.702, 142.5436
10550, 358256, 14340.968, 142.5363
10551, 915473, 14340.235, 142.5290
10552, 359675, 14339.501, 142.5217
10553, -197931, 14338.768, 142.5144
10554, 278011, 14338.034, 142.5071
10555, -642658, 14337.300, 142.4998
10556, -807159, 14336.567, 142.4925
10557, -674140, 14335.833, 142.4852
10558, 129628, 14335.100, 142.4779
10559, 109499, 14334.366, 142.4706
10560, 74281, 14333.632, 142.4634
10561, 13542, 14332.899, 142.4561
10562, -884510, 14332.165, 142.4488
10563, -319435, 14331.432, 142.4415
10564, 260209, 14330.698, 142.4342
10565, -31148, 14329.964, 142.4269
10566, -954595, 14329.231, 142.4196
10567, -317875, 14328.497, 142.4123
10568, -82327, 14327.764, 142.4050
10569, -227908, 14327.030, 142.3977
10570, -219689, 14326.296, 142.3904
10571, -181027, 14325.563, 142.3831
10572, -716888, 14324.829, 142.3759
10573, -1251527, 14324.096, 142.3686
10574, -823873, 14323.362, 142.3613
10575, -1122298, 14322.628, 142.3540
10576, -1905680, 14321.895, 142.3467
10577, -1892164, 14321.161, 142.3394
10578, -1499690, 14320.428, 142.3321
10579, -1455696, 14319.694, 142.3248
10580, -1141476, 14318.960, 142.3175
10581, -911274, 14318.227, 142.3102
10582, -765921, 14317.493, 142.3029
10583, -768938, 14316.760, 142.2957
10584, -425605, 14316.026, 142.2884
10585, -484101, 14315.292, 142.2811
10586, -650718, 14314.559, 142.2738
10587, -760958, 14313.825, 142.2665
10588, -799875, 14313.092, 142.2592
10589, -987322, 14312.358, 142.2519
10590, -655192, 14311.624, 142.2446
10591, -1009591, 14310.891, 142.2373
10592, -849105, 14310.157, 142.2300
10593, -47833, 14309.424, 142.2227
10594, -85479, 14308.690, 142.2154
10595, -209991, 14307.956, 142.2082
10596, -483989, 14307.223, 142.2009
10597, -702277, 14306.489, 142.1936
10598, -907459, 14305.756, 142.1863
10599, -828242, 14305.022, 142.1790
10600, -394857, 14304.289, 142.1717
10601, -795552, 14303.555, 142.1644
10602, -1070275, 14302.821, 142.1571
10603, -1284096, 14302.088, 142.1498
10604, -1284865, 14301.354, 142.1425
10605, -604831, 14300.621, 142.1352
10606, -463888, 14299.887, 142.1280
10607, -314472, 14299.153, 142.1207
10608, 149034, 14298.420, 142.1134
10609, 134327, 14297.686, 142.1061
10610, -16295, 14296.953, 142.0988
10611, -333566, 14296.219, 142.0915
10612, -223897, 14295.485, 142.0842
10613, 126445, 14294.752, 142.0769
10614, -595883, 14294.018, 142.0696
10615, -336905, 14293.285, 142.0623
10616, 10076, 14292.551, 142.0550
10617, 120964, 14291.817, 142.0477
10618, -925526, 14291.084, 142.0405
10619, -1575471, 14290.350, 142.0332
10620, -967680, 14289.617, 142.0259
10621, 513507, 14288.883, 142.0186
10622, -131817, 14288.149, 142.0113
10623, -41069, 14287.416, 142.0040
10624, 460554, 14286.682, 141.9967
10625, -162733, 14285.949, 141.9894
10626, -228053, 14285.215, 141.9821
10627, 383778, 14284.481, 141.9748
10628, 156478, 14283.748, 141.9675
10629, 85643, 14283.014, 141.9603
10630, -263387, 14282.281, 141.9530
10631, 243438, 14281.547, 141.9457
10632, -426146, 14280.813, 141.9384
10633, 34649, 14280.080, 141.9311
10634, -114188, 14279.346, 141.9238
10635, -149866, 14278.613, 141.9165
10636, -21574, 14277.879, 141.9092
10637, 128717, 14277.145, 141.9019
10638, 530239, 14276.412, 141.8946
10639, 1369882, 14275.678, 141.8873
10640, 1405620, 14274.945, 141.8801
10641, 263847, 14274.211, 141.8728
10642, -602981, 14273.477, 141.8655
10643, -650537, 14272.744, 141.8582
10644, 481703, 14272.010, 141.8509
10645, 827776, 14271.277, 141.8436
10646, 807290, 14270.543, 141.8363
10647, 42, 14269.810, 141.8290
10648, 843585, 14269.076, 141.8217
10649, 1700202, 14268.342, 141.8144
10650, 1269611, 14267.609, 141.8071
10651, 541373, 14266.875, 141.7998
10652, -123449, 14266.142, 141.7926
10653, -399694, 14265.408, 141.7853
10654, -490487, 14264.674, 141.7780
10655, -636601, 14263.941, 141.7707
10656, -61164, 14263.207, 141.7634
10657, -1002696, 14262.474, 141.7561
10658, -391988, 14261.740, 141.7488
10659, -546200, 14261.006, 141.7415
10660, -14649, 14260.273, 141.7342
10661, 143029, 14259.539, 141.7269
10662, -127827, 14258.806, 141.7196
10663, 243331, 14258.072, 141.7124
10664, -786332, 14257.338, 141.7051
10665, -908171, 14256.605, 141.6978
10666, -97623, 14255.871, 141.6905
10667, -165379, 14255.138, 141.6832
10668, 266353, 14254.404, 141.6759
10669, 660967, 14253.670, 141.6686
10670, 826878, 14252.937, 141.6613
10671, -489377, 14252.203, 141.6540
10672, -521488, 14251.470, 141.6467
10673, -751185, 14250.736, 141.6394
10674, -184886, 14250.002, 141.6321
10675, 274347, 14249.269, 141.6249
10676, 57847, 14248.535, 141.6176
10677, -642312, 14247.802, 141.6103
10678, -609675, 14247.068, 141.6030
10679, 194050, 14246.334, 141.5957
10680, 1069392, 14245.601, 141.5884
10681, -296318, 14244.867, 141.5811
10682, -405602, 14244.134, 141.5738
10683, -741955, 14243.400, 141.5665
10684, -567502, 14242.666, 141.5592
10685, -904626, 14241.933, 141.5519
10686, -590491, 14241.199, 141.5447
10687, -826899, 14240.466, 141.5374
10688, -305540, 14239.732, 141.5301
10689, -434042, 14238.999, 141.5228
10690, -1112020, 14238.265, 141.5155
10691, -909504, 14237.531, 141.5082
10692, -277670, 14236.798, 141.5009
10693, -1073455, 14236.064, 141.4936
10694, -983945, 14235.331, 141.4863
10695, 199324, 14234.597, 141.4790
10696, 496644, 14233.863, 141.4717
10697, 362596, 14233.130, 141.4644
10698, -38659, 14232.396, 141.4572
10699, 149039, 14231.663, 141.4499
10700, -285124, 14230.929, 141.4426
10701, 490734, 14230.195, 141.4353
10702, -49639, 14229.462, 141.4280
10703, 137580, 14228.728, 141.4207
10704, -376953, 14227.995, 141.4134
10705, -332319, 14227.261, 141.4061
10706, -353277, 14226.527, 141.3988
10707, -180883, 14225.794, 141.3915
10708, -72913, 14225.060, 141.3842
10709, -285174, 14224.327, 141.3770
10710, -694711, 14223.593, 141.3697
10711, -465087, 14222.859, 141.3624
10712, 392656, 14222.126, 141.3551
10713, 271336, 14221.392, 141.3478
10714, 437133, 14220.659, 141.3405
10715, -297141, 14219.925, 141.3332
10716, -535759, 14219.191, 141.3259
10717, -642130, 14218.458, 141.3186
10718, -580598, 14217.724, 141.3113
10719, -51581, 14216.991, 141.3040
10720, -484532, 14216.257, 141.2967
10721, -626946, 14215.523, 141.2895
10722, -968429, 14214.790, 141.2822
10723, -818315, 14214.056, 141.2749
10724, -113210, 14213.323, 141.2676
10725, -84847, 14212.589, 141.2603
10726, -355948, 14211.855, 141.2530
10727, -399385, 14211.122, 141.2457
10728, -1065039, 14210.388, 141.2384
10729, -828704, 14209.655, 141.2311
10730, -727693, 14208.921, 141.2238
10731, -705439, 14208.187, 141.2165
10732, 152638, 14207.454, 141.2093
10733, -157042, 14206.720, 141.2020
10734, -352847, 14205.987, 141.1947
10735, -248719, 14205.253, 141.1874
10736, -342786, 14204.520, 141.1801
10737, -152272, 14203.786, 141.1728
10738, 700902, 14203.052, 141.1655
10739, 565235, 14202.319, 141.1582
10740, 213895, 14201.585, 141.1509
10741, -541738, 14200.852, 141.1436
10742, -447732, 14200.118, 141.1363
10743, -65281, 14199.384, 141.1290
10744, 225816, 14198.651, 141.1218
10745, 1084837, 14197.917, 141.1145
10746, 234253, 14197.184, 141.1072
10747, -638355, 14196.450, 141.0999
10748, -211887, 14195.716, 141.0926
10749, -306130, 14194.983, 141.0853
10750, -366341, 14194.249, 141.0780
10751, -115276, 14193.516, 141.0707
10752, -145973, 14192.782, 141.0634
10753, -357183, 14192.048, 141.0561
10754, -548196, 14191.315, 141.0488
10755, -549083, 14190.581, 141.0416
10756, -367067, 14189.848, 141.0343
10757, -1011960, 14189.114, 141.0270
10758, -257046, 14188.380, 141.0197
10759, 72581, 14187.647, 141.0124
10760, -350020, 14186.913, 141.0051
10761, -248615, 14186.180, 140.9978
10762, -405686, 14185.446, 140.9905
10763, -957195, 14184.712, 140.9832
10764, -181999, 14183.979, 140.9759
10765, -394879, 14183.245, 140.9686
10766, -213592, 14182.512, 140.9613
10767, -63419, 14181.778, 140.9541
10768, -1730, 14181.044, 140.9468
10769, -784863, 14180.311, 140.9395
10770, -753392, 14179.577, 140.9322
10771, -856249, 14178.844, 140.9249
10772, 39933, 14178.110, 140.9176
10773, 354904, 14177.376, 140.9103
10774, 183227, 14176.643, 140.9030
10775, -476529, 14175.909, 140.8957
10776, -315632, 14175.176, 140.8884
10777, -933676, 14174.442, 140.8811
10778, -526871, 14173.708, 140.8739
10779, -434388, 14172.975, 140.8666
10780, -310720, 14172.241, 140.8593
10781, 77255, 14171.508, 140.8520
10782, -550547, 14170.774, 140.8447
10783, -915135, 14170.041, 140.8374
10784, -916680, 14169.307, 140.8301
10785, 121846, 14168.573, 140.8228
10786, 713377, 14167.840, 140.8155
10787, 814651, 14167.106, 140.8082
10788, -46818, 14166.373, 140.8009
10789, 423691, 14165.639, 140.7937
10790, 195547, 14164.905, 140.7864
10791, -581344, 14164.172, 140.7791
10792, -736508, 14163.438, 140.7718
10793, -709161, 14162.705, 140.7645
10794, -1140893, 14161.971, 140.7572
10795, -663361, 14161.237, 140.7499
10796, 183911, 14160.504, 140.7426
10797, -8229, 14159.770, 140.7353
10798, 274507, 14159.037, 140.7280
10799, 304280, 14158.303, 140.7207
10800, -230413, 14157.569, 140.7134
10801, -817137, 14156.836, 140.7062
10802, -884055, 14156.102, 140.6989
10803, -63480, 14155.369, 140.6916
10804, 417910, 14154.635, 140.6843
10805, -554606, 14153.901, 140.6770
10806, -216224, 14153.168, 140.6697
10807, -160965, 14152.434, 140.6624
10808, -644253, 14151.701, 140.6551
10809, -413043, 14150.967, 140.6478
10810, -140506, 14150.233, 140.6405
10811, -409209, 14149.500, 140.6332
10812, -67748, 14148.766, 140.6260
10813, 399098, 14148.033, 140.6187
10814, 1092159, 14147.299, 140.6114
10815, 1351352, 14146.565, 140.6041
10816, 219660, 14145.832, 140.5968
10817, 41465, 14145.098, 140.5895
10818, 261151, 14144.365, 140.5822
10819, 104674, 14143.631, 140.5749
10820, 310104, 14142.897, 140.5676
10821, -408789, 14142.164, 140.5603
10822, -1289313, 14141.430, 140.5530
10823, -533881, 14140.697, 140.5457
10824, -973036, 14139.963, 140.5385
10825, -306970, 14139.229, 140.5312
10826, -165938, 14138.496, 140.5239
10827, -733185, 14137.762, 140.5166
10828, 381353, 14137.029, 140.5093
10829, 1025970, 14136.295, 140.5020
10830, 576212, 14135.562, 140.4947
10831, -282876, 14134.828, 140.4874
10832, 562898, 14134.094, 140.4801
10833, 824474, 14133.361, 140.4728
10834, 841204, 14132.627, 140.4655
10835, 736919, 14131.894, 140.4583
10836, 516538, 14131.160, 140.4510
10837, -182463, 14130.426, 140.4437
10838, -490712, 14129.693, 140.4364
10839, -910165, 14128.959, 140.4291
10840, -999037, 14128.226, 140.4218
10841, -867511, 14127.492, 140.4145
10842, -557109, 14126.758, 140.4072
10843, -934932, 14126.025, 140.3999
10844, -694660, 14125.291, 140.3926
10845, -464935, 14124.558, 140.3853
10846, -465484, 14123.824, 140.3780
10847, 32714, 14123.090, 140.3708
10848, 258583, 14122.357, 140.3635
10849, -134765, 14121.623, 140.3562
10850, -322802, 14120.890, 140.3489
10851, -783729, 14120.156, 140.3416
10852, -517993, 14119.422, 140.3343
10853, -247944, 14118.689, 140.3270
10854, 250396, 14117.955, 140.3197
10855, 501371, 14117.222, 140.3124
10856, -558418, 14116.488, 140.3051
10857, -865983, 14115.754, 140.2978
10858, -340585, 14115.021, 140.2906
10859, -376530, 14114.287, 140.2833
10860, -427780, 14113.554, 140.2760
10861, -250699, 14112.820, 140.2687
10862, -168061, 14112.086, 140.2614
10863, -106498, 14111.353, 140.2541
10864, -88136, 14110.619, 140.2468
10865, 193966, 14109.886, 140.2395
10866, 84308, 14109.152, 140.2322
10867, -27626, 14108.418, 140.2249
10868, -110784, 14107.685, 140.2176
10869, -444021, 14106.951, 140.2103
10870, 342558, 14106.218, 140.2031
10871, 33514, 14105.484, 140.1958
10872, -155659, 14104.751, 140.1885
10873, 8786, 14104.017, 140.1812
10874, -108379, 14103.283, 140.1739
10875, -175551, 14102.550, 140.1666
10876, 176845, 14101.816, 140.1593
10877, -1091600, 14101.083, 140.1520
10878, -377103, 14100.349, 140.1447
10879, -402437, 14099.615, 140.1374
10880, -664009, 14098.882, 140.1301
10881, -380641, 14098.148, 140.1229
10882, -21698, 14097.415, 140.1156
10883, 222581, 14096.681, 140.1083
10884, 314392, 14095.947, 140.1010
10885, -772338, 14095.214, 140.0937
10886, -581635, 14094.480, 140.0864
10887, -377735, 14093.747, 140.0791
10888, 210864, 14093.013, 140.0718
10889, 185925, 14092.279, 140.0645
10890, 498182, 14091.546, 140.0572
10891, -493881, 14090.812, 140.0499
10892, -1349352, 14090.079, 140.0426
10893, -773326, 14089.345, 140.0354
10894, -608999, 14088.611, 140.0281
10895, -1270483, 14087.878, 140.0208
10896, -520458, 14087.144, 140.0135
10897, -63356, 14086.411, 140.0062
10898, -209003, 14085.677, 139.9989
10899, -88705, 14084.943, 139.9916
10900, -1088790, 14084.210, 139.9843
10901, -1126135, 14083.476, 139.9770
10902, -687123, 14082.743, 139.9697
10903, -278194, 14082.009, 139.9624
10904, -389143, 14081.275, 139.9552
10905, 407148, 14080.542, 139.9479
10906, -594949, 14079.808, 139.9406
10907, -1010793, 14079.075, 139.9333
10908, -585527, 14078.341, 139.9260
10909, -625511, 14077.607, 139.9187
10910, -592154, 14076.874, 139.9114
10911, -29320, 14076.140, 139.9041
10912, 28445, 14075.407, 139.8968
10913, 10040, 14074.673, 139.8895
10914, -26608, 14073.939, 139.8822
10915, 269655, 14073.206, 139.8749
10916, 373551, 14072.472, 139.8677
10917, -53820, 14071.739, 139.8604
10918, 602126, 14071.005, 139.8531
10919, 461155, 14070.272, 139.8458
10920, 351539, 14069.538, 139.8385
10921, 41718, 14068.804, 139.8312
10922, -638429, 14068.071, 139.8239
10923, -590483, 14067.337, 139.8166
10924, -434437, 14066.604, 139.8093
10925, 132127, 14065.870, 139.8020
10926, -172543, 14065.136, 139.7947
10927, 737760, 14064.403, 139.7875
10928, -117455, 14063.669, 139.7802
10929, -124269, 14062.936, 139.7729
10930, -358519, 14062.202, 139.7656
10931, -356549, 14061.468, 139.7583
10932, -176110, 14060.735, 139.7510
10933, -922883, 14060.001, 139.7437
10934, -1040386, 14059.268, 139.7364
10935, -351557, 14058.534, 139.7291
10936, -791133, 14057.800, 139.7218
10937, -1617507, 14057.067, 139.7145
10938, -924340, 14056.333, 139.7072
10939, 3726, 14055.600, 139.7000
10940, 543293, 14054.866, 139.6927
10941, 239004, 14054.132, 139.6854
10942, -555894, 14053.399, 139.6781
10943, -863983, 14052.665, 139.6708
10944, -316204, 14051.932, 139.6635
10945, -530587, 14051.198, 139.6562
10946, -272127, 14050.464, 139.6489
10947, -283537, 14049.731, 139.6416
10948, -499078, 14048.997, 139.6343
10949, -190512, 14048.264, 139.6270
10950, -250632, 14047.530, 139.6198
10951, -240971, 14046.796, 139.6125
10952, -542746, 14046.063, 139.6052
10953, -537707, 14045.329, 139.5979
10954, -283290, 14044.596, 139.5906
10955, -1064016, 14043.862, 139.5833
10956, -1783825, 14043.128, 139.5760
10957, -677080, 14042.395, 139.5687
10958, 984876, 14041.661, 139.5614
10959, 736939, 14040.928, 139.5541
10960, 111730, 14040.194, 139.5468
10961, -937936, 14039.460, 139.5396
10962, -1339509, 14038.727, 139.5323
10963, -957562, 14037.993, 139.5250
10964, -15612, 14037.260, 139.5177
10965, -383125, 14036.526, 139.5104
10966, -16086, 14035.793, 139.5031
10967, -370617, 14035.059, 139.4958
10968, -512523, 14034.325, 139.4885
10969, -632692, 14033.592, 139.4812
10970, 338370, 14032.858, 139.4739
10971, -47173, 14032.125, 139.4666
10972, 196963, 14031.391, 139.4593
10973, -16217, 14030.657, 139.4521
10974, 67335, 14029.924, 139.4448
10975, 366581, 14029.190, 139.4375
10976, 334767, 14028.457, 139.4302
10977, 267708, 14027.723, 139.4229
10978, 517797, 14026.989, 139.4156
10979, 203935, 14026.256, 139.4083
10980, -261516, 14025.522, 139.4010
10981, 302144, 14024.789, 139.3937
10982, -505623, 14024.055, 139.3864
10983, -1187007, 14023.321, 139.3791
10984, -164397, 14022.588, 139.3719
10985, -141757, 14021.854, 139.3646
10986, -103193, 14021.121, 139.3573
10987, 79851, 14020.387, 139.3500
10988, -692156, 14019.653, 139.3427
10989, -639168, 14018.920, 139.3354
10990, -274100, 14018.186, 139.3281
10991, -692348, 14017.453, 139.3208
10992, -752201, 14016.719, 139.3135
10993, -584193, 14015.985, 139.3062
10994, 24265, 14015.252, 139.2989
10995, 248275, 14014.518, 139.2916
10996, 224918, 14013.785, 139.2844
10997, 121562, 14013.051, 139.2771
10998, -258385, 14012.317, 139.2698
10999, 343974, 14011.584, 139.2625
11000, -643083, 14010.850, 139.2552
11001, -322517, 14010.117, 139.2479
11002, 47795, 14009.383, 139.2406
11003, 242060, 14008.649, 139.2333
11004, 433008, 14007.916, 139.2260
11005, 354632, 14007.182, 139.2187
11006, 779904, 14006.449, 139.2114
11007, -49358, 14005.715, 139.2042
11008, -562307, 14004.982, 139.1969
11009, -1200585, 14004.248, 139.1896
11010, -1287145, 14003.514, 139.1823
11011, -1137321, 14002.781, 139.1750
11012, -1401569, 14002.047, 139.1677
11013, -1228145, 14001.314, 139.1604
11014, -380350, 14000.580, 139.1531
11015, -388644, 13999.846, 139.1458
11016, 174463, 13999.113, 139.1385
11017, -276908, 13998.379, 139.1312
11018, -406113, 13997.646, 139.1239
11019, -735673, 13996.912, 139.1167
11020, -301061, 13996.178, 139.1094
11021, 45784, 13995.445, 139.1021
11022, -176250, 13994.711, 139.0948
11023, 123145, 13993.978, 139.0875
11024, 704120, 13993.244, 139.0802
11025, 243993, 13992.510, 139.0729
11026, 393408, 13991.777, 139.0656
11027, 799604, 13991.043, 139.0583
11028, 208187, 13990.310, 139.0510
11029, -317797, 13989.576, 139.0437
11030, -210304, 13988.842, 139.0365
11031, 557102, 13988.109, 139.0292
11032, 359540, 13987.375, 139.0219
11033, -185662, 13986.642, 139.0146
11034, -419710, 13985.908, 139.0073
11035, -847193, 13985.174, 139.0000
11036, -601167, 13984.441, 138.9927
11037, -636538, 13983.707, 138.9854
11038, -172101, 13982.974, 138.9781
11039, -114972, 13982.240, 138.9708
11040, -244854, 13981.506, 138.9635
11041, 334523, 13980.773, 138.9562
11042, -443151, 13980.039, 138.9490
11043, -1169466, 13979.306, 138.9417
11044, -287227, 13978.572, 138.9344
11045, -51369, 13977.838, 138.9271
11046, -142581, 13977.105, 138.9198
11047, -72716, 13976.371, 138.9125
11048, -366323, 13975.638, 138.9052
11049, 75037, 13974.904, 138.8979
11050, -179656, 13974.170, 138.8906
11051, 430190, 13973.437, 138.8833
11052, 467774, 13972.703, 138.8760
11053, 271592, 13971.970, 138.8688
11054, -449416, 13971.236, 138.8615
11055, -815780, 13970.503, 138.8542
11056, -273494, 13969.769, 138.8469
11057, 325634, 13969.035, 138.8396
11058, 494575, 13968.302, 138.8323
11059, -224090, 13967.568, 138.8250
11060, -360965, 13966.835, 138.8177
11061, -225493, 13966.101, 138.8104
11062, -106538, 13965.367, 138.8031
11063, -438537, 13964.634, 138.7958
11064, -483513, 13963.900, 138.7885
11065, 92525, 13963.167, 138.7813
11066, -744051, 13962.433, 138.7740
11067, -487059, 13961.699, 138.7667
11068, -480003, 13960.966, 138.7594
11069, -739216, 13960.232, 138.7521
11070, -561071, 13959.499, 138.7448
11071, -247111, 13958.765, 138.7375
11072, 621613, 13958.031, 138.7302
11073, 844037, 13957.298, 138.7229
11074, 353468, 13956.564, 138.7156
11075, 937843, 13955.831, 138.7083
11076, 780208, 13955.097, 138.7011
11077, 630595, 13954.363, 138.6938
11078, 534578, 13953.630, 138.6865
11079, 606269, 13952.896, 138.6792
11080, 86857, 13952.163, 138.6719
11081, -148115, 13951.429, 138.6646
11082, 357570, 13950.695, 138.6573
11083, 763787, 13949.962, 138.6500
11084, 647880, 13949.228, 138.6427
11085, 684384, 13948.495, 138.6354
11086, -300447, 13947.761, 138.6281
11087, 154405, 13947.027, 138.6208
11088, 394689, 13946.294, 138.6136
11089, -134987, 13945.560, 138.6063
11090, 40084, 13944.827, 138.5990
11091, -266037, 13944.093, 138.5917
11092, 256336, 13943.359, 138.5844
11093, 168576, 13942.626, 138.5771
11094, 645244, 13941.892, 138.5698
11095, 59762, 13941.159, 138.5625
11096, -335548, 13940.425, 138.5552
11097, -830849, 13939.691, 138.5479
11098, -228752, 13938.958, 138.5406
11099, -284287, 13938.224, 138.5334
11100, -124064, 13937.491, 138.5261
11101, -378738, 13936.757, 138.5188
11102, -883129, 13936.024, 138.5115
11103, 229735, 13935.290, 138.5042
11104, 373352, 13934.556, 138.4969
11105, 50415, 13933.823, 138.4896
11106, 556773, 13933.089, 138.4823
11107, 573832, 13932.356, 138.4750
11108, -137920, 13931.622, 138.4677
11109, -109819, 13930.888, 138.4604
11110, -108278, 13930.155, 138.4532
11111, -231579, 13929.421, 138.4459
11112, 840367, 13928.688, 138.4386
11113, 577901, 13927.954, 138.4313
11114, 576021, 13927.220, 138.4240
11115, 1102340, 13926.487, 138.4167
11116, 1240689, 13925.753, 138.4094
11117, 1516859, 13925.020, 138.4021
11118, 1178572, 13924.286, 138.3948
11119, 759612, 13923.552, 138.3875
11120, 543596, 13922.819, 138.3802
11121, 347591, 13922.085, 138.3729
11122, 429702, 13921.352, 138.3657
11123, 388911, 13920.618, 138.3584
11124, 1077416, 13919.884, 138.3511
11125, 501730, 13919.151, 138.3438
11126, -358167, 13918.417, 138.3365
11127, -453532, 13917.684, 138.3292
11128, 110829, 13916.950, 138.3219
11129, -30492, 13916.216, 138.3146
11130, -236670, 13915.483, 138.3073
11131, -199396, 13914.749, 138.3000
11132, 120060, 13914.016, 138.2927
11133, 492908, 13913.282, 138.2855
11134, 21275, 13912.548, 138.2782
11135, -108945, 13911.815, 138.2709
11136, -315044, 13911.081, 138.2636
11137, -599402, 13910.348, 138.2563
11138, -1085772, 13909.614, 138.2490
11139, -702628, 13908.880, 138.2417
11140, -785734, 13908.147, 138.2344
11141, -1016554, 13907.413, 138.2271
11142, -469681, 13906.680, 138.2198
11143, 328495, 13905.946, 138.2125
11144, -377120, 13905.212, 138.2052
11145, -897777, 13904.479, 138.1980
11146, 114406, 13903.745, 138.1907
11147, -229205, 13903.012, 138.1834
11148, -825273, 13902.278, 138.1761
11149, -328995, 13901.545, 138.1688
11150, 30316, 13900.811, 138.1615
11151, -386236, 13900.077, 138.1542
11152, -1031082, 13899.344, 138.1469
11153, -802199, 13898.610, 138.1396
11154, -531928, 13897.877, 138.1323
11155, -353791, 13897.143, 138.1250
11156, -610971, 13896.409, 138.1178
11157, 169006, 13895.676, 138.1105
11158, -469197, 13894.942, 138.1032
11159, -911292, 13894.209, 138.0959
11160, -647145, 13893.475, 138.0886
11161, -1109937, 13892.741, 138.0813
11162, -609216, 13892.008, 138.0740
11163, 413367, 13891.274, 138.0667
11164, 222188, 13890.541, 138.0594
11165, 513062, 13889.807, 138.0521
11166, 843396, 13889.073, 138.0448
11167, 1559275, 13888.340, 138.0375
11168, 1523954, 13887.606, 138.0303
11169, 1571484, 13886.873, 138.0230
11170, 786925, 13886.139, 138.0157
11171, 300582, 13885.405, 138.0084
11172, -460165, 13884.672, 138.0011
11173, 72874, 13883.938, 137.9938
11174, -65967, 13883.205, 137.9865
11175, -382986, 13882.471, 137.9792
11176, -163529, 13881.737, 137.9719
11177, 53923, 13881.004, 137.9646
11178, -278826, 13880.270, 137.9573
11179, -505246, 13879.537, 137.9501
11180, -721886, 13878.803, 137.9428
11181, -675659, 13878.069, 137.9355
11182, -618571, 13877.336, 137.9282
11183, -429411, 13876.602, 137.9209
11184, 127038, 13875.869, 137.9136
11185, -425677, 13875.135, 137.9063
11186, -504277, 13874.401, 137.8990
11187, 475666, 13873.668, 137.8917
11188, -500925, 13872.934, 137.8844
11189, -279980, 13872.201, 137.8771
11190, -714942, 13871.467, 137.8698
11191, -1207889, 13870.734, 137.8626
11192, -1189929, 13870.000, 137.8553
11193, -404238, 13869.266, 137.8480
11194, 242801, 13868.533, 137.8407
11195, 225196, 13867.799, 137.8334
11196, 178854, 13867.066, 137.8261
11197, 623253, 13866.332, 137.8188
11198, 40217, 13865.598, 137.8115
11199, -185824, 13864.865, 137.8042
11200, -661215, 13864.131, 137.7969
11201, -985064, 13863.398, 137.7896
11202, -992285, 13862.664, 137.7824
11203, -1313606, 13861.930, 137.7751
11204, -569243, 13861.197, 137.7678
11205, 161938, 13860.463, 137.7605
11206, -162387, 13859.730, 137.7532
11207, -53095, 13858.996, 137.7459
11208, -27817, 13858.262, 137.7386
11209, -410974, 13857.529, 137.7313
11210, -1056836, 13856.795, 137.7240
11211, -549933, 13856.062, 137.7167
11212, 166086, 13855.328, 137.7094
11213, 57213, 13854.594, 137.7021
11214, -36885, 13853.861, 137.6949
11215, 475631, 13853.127, 137.6876
11216, 499876, 13852.394, 137.6803
11217, -179150, 13851.660, 137.6730
11218, -489046, 13850.926, 137.6657
11219, -181395, 13850.193, 137.6584
11220, -414978, 13849.459, 137.6511
11221, -157311, 13848.726, 137.6438
11222, 147309, 13847.992, 137.6365
11223, -242512, 13847.258, 137.6292
11224, 167208, 13846.525, 137.6219
11225, 721490, 13845.791, 137.6147
11226, 370333, 13845.058, 137.6074
11227, -359239, 13844.324, 137.6001
11228, -532990, 13843.590, 137.5928
11229, -579712, 13842.857, 137.5855
11230, 337266, 13842.123, 137.5782
11231, 270760, 13841.390, 137.5709
11232, 87005, 13840.656, 137.5636
11233, -35611, 13839.922, 137.5563
11234, -137721, 13839.189, 137.5490
11235, -518725, 13838.455, 137.5417
11236, -619957, 13837.722, 137.5344
11237, 15100, 13836.988, 137.5272
11238, 278308, 13836.255, 137.5199
11239, -94981, 13835.521, 137.5126
11240, -449907, 13834.787, 137.5053
11241, 725764, 13834.054, 137.4980
11242, 538412, 13833.320, 137.4907
11243, 271322, 13832.587, 137.4834
11244, 59546, 13831.853, 137.4761
11245, 435472, 13831.119, 137.4688
11246, -612087, 13830.386, 137.4615
11247, 101679, 13829.652, 137.4542
11248, 77620, 13828.919, 137.4470
11249, -181110, 13828.185, 137.4397
11250, -211516, 13827.451, 137.4324
11251, -383141, 13826.718, 137.4251
11252, -345528, 13825.984, 137.4178
11253, -377938, 13825.251, 137.4105
11254, -551074, 13824.517, 137.4032
11255, -681383, 13823.783, 137.3959
11256, -893757, 13823.050, 137.3886
11257, 239098, 13822.316, 137.3813
11258, -188919, 13821.583, 137.3740
11259, -1053860, 13820.849, 137.3667
11260, 284906, 13820.115, 137.3595
11261, 224430, 13819.382, 137.3522
11262, 569267, 13818.648, 137.3449
11263, 151073, 13817.915, 137.3376
11264, 543184, 13817.181, 137.3303
11265, 233142, 13816.447, 137.3230
11266, 255689, 13815.714, 137.3157
11267, -658321, 13814.980, 137.3084
11268, -773976, 13814.247, 137.3011
11269, -175282, 13813.513, 137.2938
11270, -55003, 13812.779, 137.2865
11271, -882801, 13812.046, 137.2793
11272, -1088306, 13811.312, 137.2720
11273, -385070, 13810.579, 137.2647
11274, -155544, 13809.845, 137.2574
11275, 87705, 13809.111, 137.2501
11276, -825809, 13808.378, 137.2428
11277, -315438, 13807.644, 137.2355
11278, -105499, 13806.911, 137.2282
11279, -30714, 13806.177, 137.2209
11280, -810, 13805.443, 137.2136
11281, 16930, 13804.710, 137.2063
11282, 34569, 13803.976, 137.1991
11283, -361389, 13803.243, 137.1918
11284, 248451, 13802.509, 137.1845
11285, -506021, 13801.776, 137.1772
11286, -719311, 13801.042, 137.1699
11287, -751810, 13800.308, 137.1626
11288, -353593, 13799.575, 137.1553
11289, -960523, 13798.841, 137.1480
11290, -688574, 13798.108, 137.1407
11291, -809685, 13797.374, 137.1334
11292, -25735, 13796.640, 137.1261
11293, 440788, 13795.907, 137.1188
11294, -202091, 13795.173, 137.1116
11295, -207499, 13794.440, 137.1043
11296, -457553, 13793.706, 137.0970
11297, -933, 13792.972, 137.0897
11298, 45714, 13792.239, 137.0824
11299, -680538, 13791.505, 137.0751
11300, -612079, 13790.772, 137.0678
11301, 138231, 13790.038, 137.0605
11302, 311311, 13789.304, 137.0532
11303, 6322, 13788.571, 137.0459
11304, 183605, 13787.837, 137.0386
11305, 159106, 13787.104, 137.0314
11306, 361705, 13786.370, 137.0241
11307, 570189, 13785.636, 137.0168
11308, 1045929, 13784.903, 137.0095
11309, 366446, 13784.169, 137.0022
11310, 254983, 13783.436, 136.9949
11311, 949609, 13782.702, 136.9876
11312, 656494, 13781.968, 136.9803
11313, 749852, 13781.235, 136.9730
11314, 161379, 13780.501, 136.9657
11315, -50620, 13779.768, 136.9584
11316, -24733, 13779.034, 136.9511
11317, 385189, 13778.300, 136.9439
11318, 203820, 13777.567, 136.9366
11319, 309916, 13776.833, 136.9293
11320, 89089, 13776.100, 136.9220
11321, -115920, 13775.366, 136.9147
11322, -111185, 13774.632, 136.9074
11323, -896192, 13773.899, 136.9001
11324, -722377, 13773.165, 136.8928
11325, -1018612, 13772.432, 136.8855
11326, -284233, 13771.698, 136.8782
11327, -397225, 13770.965, 136.8709
11328, -110473, 13770.231, 136.8637
11329, 99391, 13769.497, 136.8564
11330, 304100, 13768.764, 136.8491
11331, 264377, 13768.030, 136.8418
11332, -25967, 13767.297, 136.8345
11333, -239991, 13766.563, 136.8272
11334, -1002296, 13765.829, 136.8199
11335, -930100, 13765.096, 136.8126
11336, -405403, 13764.362, 136.8053
11337, -797136, 13763.629, 136.7980
11338, -748234, 13762.895, 136.7907
11339, -143351, 13762.161, 136.7834
11340, 148434, 13761.428, 136.7762
11341, 30193, 13760.694, 136.7689
11342, -113915, 13759.961, 136.7616
11343, -302340, 13759.227, 136.7543
11344, -804976, 13758.493, 136.7470
11345, -284264, 13757.760, 136.7397
11346, -197472, 13757.026, 136.7324
11347, -773140, 13756.293, 136.7251
11348, -470855, 13755.559, 136.7178
11349, -271670, 13754.825, 136.7105
11350, 17484, 13754.092, 136.7032
11351, -67037, 13753.358, 136.6960
11352, 267351, 13752.625, 136.6887
11353, 462620, 13751.891, 136.6814
11354, 544940, 13751.157, 136.6741
11355, 166105, 13750.424, 136.6668
11356, 258716, 13749.690, 136.6595
11357, -283995, 13748.957, 136.6522
11358, -50238, 13748.223, 136.6449
11359, -170585, 13747.489, 136.6376
11360, 23749, 13746.756, 136.6303
11361, -278439, 13746.022, 136.6230
11362, 151386, 13745.289, 136.6157
11363, 468943, 13744.555, 136.6085
11364, -571446, 13743.821, 136.6012
11365, -832572, 13743.088, 136.5939
11366, -598845, 13742.354, 136.5866
11367, -427805, 13741.621, 136.5793
11368, -138534, 13740.887, 136.5720
11369, -441937, 13740.153, 136.5647
11370, -227065, 13739.420, 136.5574
11371, -166573, 13738.686, 136.5501
11372, 410721, 13737.953, 136.5428
11373, 656751, 13737.219, 136.5355
11374, 640517, 13736.486, 136.5283
11375, -79550, 13735.752, 136.5210
11376, -916947, 13735.018, 136.5137
11377, -489280, 13734.285, 136.5064
11378, -240460, 13733.551, 136.4991
11379, -116948, 13732.818, 136.4918
11380, -569062, 13732.084, 136.4845
11381, -662028, 13731.350, 136.4772
11382, 391206, 13730.617, 136.4699
11383, 244747, 13729.883, 136.4626
11384, -409230, 13729.150, 136.4553
11385, -366605, 13728.416, 136.4480
11386, -251456, 13727.682, 136.4408
11387, -125672, 13726.949, 136.4335
11388, 64615, 13726.215, 136.4262
11389, 160638, 13725.482, 136.4189
11390, 6418, 13724.748, 136.4116
11391, 68988, 13724.014, 136.4043
11392, -172150, 13723.281, 136.3970
11393, -440316, 13722.547, 136.3897
11394, -453908, 13721.814, 136.3824
11395, -724469, 13721.080, 136.3751
11396, -1812330, 13720.346, 136.3678
11397, -1356260, 13719.613, 136.3606
11398, -418727, 13718.879, 136.3533
11399, -275797, 13718.146, 136.3460
11400, -154081, 13717.412, 136.3387
11401, -899971, 13716.678, 136.3314
11402, -1277202, 13715.945, 136.3241
11403, -543868, 13715.211, 136.3168
11404, -380405, 13714.478, 136.3095
11405, -770002, 13713.744, 136.3022
11406, -1382252, 13713.010, 136.2949
11407, -873353, 13712.277, 136.2876
11408, 437153, 13711.543, 136.2803
11409, 752397, 13710.810, 136.2731
11410, 500908, 13710.076, 136.2658
11411, 413262, 13709.342, 136.2585
11412, 332442, 13708.609, 136.2512
11413, -144790, 13707.875, 136.2439
11414, -192316, 13707.142, 136.2366
11415, 394947, 13706.408, 136.2293
11416, 402081, 13705.674, 136.2220
11417, 23339, 13704.941, 136.2147
11418, -56130, 13704.207, 136.2074
11419, -70705, 13703.474, 136.2001
11420, -57024, 13702.740, 136.1929
11421, -479878, 13702.007, 136.1856
11422, -361135, 13701.273, 136.1783
11423, -132490, 13700.539, 136.1710
11424, -215515, 13699.806, 136.1637
11425, -350336, 13699.072, 136.1564
11426, -447696, 13698.339, 136.1491
11427, -350399, 13697.605, 136.1418
11428, -353582, 13696.871, 136.1345
11429, -687662, 13696.138, 136.1272
11430, 464558, 13695.404, 136.1199
11431, 275068, 13694.671, 136.1127
11432, 238954, 13693.937, 136.1054
11433, -77941, 13693.203, 136.0981
11434, -118388, 13692.470, 136.0908
11435, -932014, 13691.736, 136.0835
11436, -654373, 13691.003, 136.0762
11437, -44981, 13690.269, 136.0689
11438, 297497, 13689.535, 136.0616
11439, 303903, 13688.802, 136.0543
11440, -61321, 13688.068, 136.0470
11441, -788118, 13687.335, 136.0397
11442, -1473763, 13686.601, 136.0324
11443, -1128631, 13685.867, 136.0252
11444, -242894, 13685.134, 136.0179
11445, -373046, 13684.400, 136.0106
11446, 50026, 13683.667, 136.0033
11447, 372112, 13682.933, 135.9960
11448, 160880, 13682.199, 135.9887
11449, 97211, 13681.466, 135.9814
11450, 449623, 13680.732, 135.9741
11451, 768780, 13679.999, 135.9668
11452, 415583, 13679.265, 135.9595
11453, -357607, 13678.531, 135.9522
11454, 143656, 13677.798, 135.9450
11455, -44237, 13677.064, 135.9377
11456, -487580, 13676.331, 135.9304
11457, -408847, 13675.597, 135.9231
11458, -188829, 13674.863, 135.9158
11459, 53383, 13674.130, 135.9085
11460, -374480, 13673.396, 135.9012
11461, -851969, 13672.663, 135.8939
11462, -1153152, 13671.929, 135.8866
11463, -1100663, 13671.195, 135.8793
11464, -1072428, 13670.462, 135.8720
11465, -151270, 13669.728, 135.8647
11466, 290643, 13668.995, 135.8575
11467, 271215, 13668.261, 135.8502
11468, -353373, 13667.528, 135.8429
11469, 774656, 13666.794, 135.8356
11470, 392604, 13666.060, 135.8283
11471, -522414, 13665.327, 135.8210
11472, -745792, 13664.593, 135.8137
11473, -461091, 13663.860, 135.8064
11474, -429085, 13663.126, 135.7991
11475, 363460, 13662.392, 135.7918
11476, -115506, 13661.659, 135.7845
11477, -160116, 13660.925, 135.7773
11478, -98451, 13660.192, 135.7700
11479, -394976, 13659.458, 135.7627
11480, -1021657, 13658.724, 135.7554
11481, -867093, 13657.991, 135.7481
11482, 126424, 13657.257, 135.7408
11483, -74732, 13656.524, 135.7335
11484, -106879, 13655.790, 135.7262
11485, -905656, 13655.056, 135.7189
11486, -1759887, 13654.323, 135.7116
11487, -1628078, 13653.589, 135.7043
11488, -824281, 13652.856, 135.6970
11489, -262825, 13652.122, 135.6898
11490, -102014, 13651.388, 135.6825
11491, -628659, 13650.655, 135.6752
11492, -776643, 13649.921, 135.6679
11493, -654256, 13649.188, 135.6606
11494, -253573, 13648.454, 135.6533
11495, 453, 13647.720, 135.6460
11496, -102297, 13646.987, 135.6387
11497, -443404, 13646.253, 135.6314
11498, -190398, 13645.520, 135.6241
11499, 51222, 13644.786, 135.6168
11500, -710886, 13644.052, 135.6096
11501, -892987, 13643.319, 135.6023
11502, -885715, 13642.585, 135.5950
11503, -991558, 13641.852, 135.5877
11504, -892472, 13641.118, 135.5804
11505, -460202, 13640.384, 135.5731
11506, -797867, 13639.651, 135.5658
11507, -957250, 13638.917, 135.5585
11508, -548116, 13638.184, 135.5512
11509, -328710, 13637.450, 135.5439
11510, -102782, 13636.717, 135.5366
11511, -284300, 13635.983, 135.5293
11512, -663560, 13635.249, 135.5221
11513, -561046, 13634.516, 135.5148
11514, -1249259, 13633.782, 135.5075
11515, -12706, 13633.049, 135.5002
11516, -343694, 13632.315, 135.4929
11517, -160699, 13631.581, 135.4856
11518, -1265143, 13630.848, 135.4783
11519, -779857, 13630.114, 135.4710
11520, -404257, 13629.381, 135.4637
11521, 241431, 13628.647, 135.4564
11522, -562362, 13627.913, 135.4491
11523, -249102, 13627.180, 135.4419
[truncated: 719,017 more chars]
