# Supplementary material for: Characterization data and kinetic studies of novel lipophilic analogues from 2,4-dichlorophenoxyacetic acid and Propanil herbicides
Source: Data Brief. 2020 Aug 21;32:106202. doi: 10.1016/j.dib.2020.106202 (PMC7482028; doi:10.1016/j.dib.2020.106202)
Supplement: Supplementary file 5 [file mmc5.zip]

Archive with 15 entries (15 files):
- UV data_txt/Figure 32.txt
- UV data_txt/Figure 33A.txt
- UV data_txt/Figure 33B.txt
- UV data_txt/Figure 33C.txt
- UV data_txt/Figure 34A.txt
- UV data_txt/Figure 34B.txt
- UV data_txt/Figure 35A.txt
- UV data_txt/Figure 35B.txt
- UV data_txt/Figure 36A.txt
- UV data_txt/Figure 36B.txt
- UV data_txt/Figure 37A.txt
- UV data_txt/Figure 37B.txt
- UV data_txt/Figure 38A.txt
- UV data_txt/Figure 38B.txt
- UV data_txt/Figure 38C.txt
