# Supplementary material for: Characterization data and kinetic studies of novel lipophilic analogues from 2,4-dichlorophenoxyacetic acid and Propanil herbicides
Source: Data Brief. 2020 Aug 21;32:106202. doi: 10.1016/j.dib.2020.106202 (PMC7482028; doi:10.1016/j.dib.2020.106202)
Supplement: Supplementary file 5 [file mmc5.zip › UV data_txt/Figure 32.txt]

Wavelength	Abs	Wavelength	Abs	Wavelength
nm		nm		nm
	H2O		HCl
799,9992065	0,04297209159	799,9992065	0,05319785699	799,9992065
798,9941406	0,04348202795	798,9941406	0,0532540977	798,9941406
797,9885864	0,04274532571	797,9885864	0,0530349724	797,9885864
796,982605	0,04354446381	796,982605	0,05390433967	796,982605
796,0111084	0,04331877083	796,0111084	0,05372821167	796,0111084
795,0043335	0,04355725646	795,0043335	0,05400730669	795,0043335
793,9973145	0,04392442107	793,9973145	0,053751003	793,9973145
792,9897461	0,0439145118	792,9897461	0,0542839095	792,9897461
792,0166626	0,04382152483	792,0166626	0,05371508747	792,0166626
791,0083008	0,0442564711	791,0083008	0,0544953905	791,0083008
789,9996338	0,04414710402	789,9996338	0,0538504459	789,9996338
788,9905396	0,04429528117	788,9905396	0,05392456055	788,9905396
788,0158691	0,04456539452	788,0158691	0,05443221331	788,0158691
787,0059814	0,04490381852	787,0059814	0,05448371172	787,0059814
785,9957275	0,04503743351	785,9957275	0,05482778326	785,9957275
784,9849854	0,04549150541	784,9849854	0,0553410165	784,9849854
784,0088501	0,04500214383	784,0088501	0,05545735359	784,0088501
782,9973145	0,04586551711	782,9973145	0,05533304811	782,9973145
781,9855347	0,04510885105	781,9855347	0,05536642298	781,9855347
781,0081787	0,04476108775	781,0081787	0,05501643196	781,0081787
779,9955444	0,04534564912	779,9955444	0,0553429015	779,9955444
779,0174561	0,04511020333	779,0174561	0,05523829162	779,0174561
778,0040283	0,04535197094	778,0040283	0,05542456359	778,0040283
776,9902344	0,04467070475	776,9902344	0,05565498769	776,9902344
776,0109863	0,04474458843	776,0109863	0,05546920747	776,0109863
774,99646	0,04488714039	774,99646	0,05538071319	774,99646
774,0164795	0,0450881198	774,0164795	0,05548017845	774,0164795
773,0010986	0,04564080015	773,0010986	0,0558953695	773,0010986
771,9853516	0,04589558393	771,9853516	0,05619330332	771,9853516
771,0043335	0,04583280906	771,0043335	0,05627704039	771,0043335
769,987793	0,04549173266	769,987793	0,05631234497	769,987793
769,0059204	0,04566754401	769,0059204	0,05597377941	769,0059204
767,9887085	0,04547667131	767,9887085	0,05605556071	767,9887085
767,0061035	0,0458301045	767,0061035	0,05608928576	767,0061035
765,9880981	0,04568447918	765,9880981	0,05640992895	765,9880981
765,0047607	0,04587705433	765,0047607	0,05520140007	765,0047607
763,9859619	0,04579705372	763,9859619	0,05670623854	763,9859619
763,0018921	0,04594069719	763,0018921	0,05702828243	763,0018921
762,0175171	0,0457569845	762,0175171	0,05674467608	762,0175171
760,9975586	0,04572465643	760,9975586	0,05585662648	760,9975586
760,0124512	0,04628013819	760,0124512	0,05657850951	760,0124512
758,9917603	0,04645206034	758,9917603	0,05662554502	758,9917603
758,0059204	0,04596161842	758,0059204	0,05660086125	758,0059204
756,984436	0,04657658562	756,984436	0,0568097271	756,984436
755,9978638	0,04617317021	755,9978638	0,05639401451	755,9978638
755,0108643	0,04571352527	755,0108643	0,05613942072	755,0108643
753,9883423	0,04620979354	753,9883423	0,05684241652	753,9883423
753,0006714	0,04619168118	753,0006714	0,05633795634	753,0006714
752,0126343	0,04603736103	752,0126343	0,05664049834	752,0126343
750,9888916	0,04604737833	750,9888916	0,05673892424	750,9888916
750,0001831	0,04555977881	750,0001831	0,05613188073	750,0001831
749,0110474	0,04591088742	749,0110474	0,05644837022	749,0110474
747,9862671	0,04621938244	747,9862671	0,05639183149	747,9862671
746,99646	0,04574162513	746,99646	0,05639569461	746,99646
746,0062256	0,0462138541	746,0062256	0,05614572391	746,0062256
745,0157471	0,04681954905	745,0157471	0,05665385723	745,0157471
743,9894409	0,04640219733	743,9894409	0,05643489584	743,9894409
742,9981689	0,04633785039	742,9981689	0,0562813431	742,9981689
742,0065918	0,04699067399	742,0065918	0,05658470094	742,0065918
741,0146484	0,04655811563	741,0146484	0,05632923171	741,0146484
739,9868774	0,04681623355	739,9868774	0,05653253943	739,9868774
738,9942627	0,04649490118	738,9942627	0,05624330416	738,9942627
738,0012207	0,04575520009	738,0012207	0,05625485256	738,0012207
737,0078735	0,04553999752	737,0078735	0,05573320761	737,0078735
736,0141602	0,04547261819	736,0141602	0,05532510951	736,0141602
734,9846191	0,04471784458	734,9846191	0,05505606905	734,9846191
733,9901733	0,04446504265	733,9901733	0,05508251488	733,9901733
732,9953613	0,04425251484	732,9953613	0,05490129814	732,9953613
732,0003052	0,04340441152	732,0003052	0,05418521911	732,0003052
731,0048828	0,04288856685	731,0048828	0,05359830707	731,0048828
730,0090942	0,04232310504	730,0090942	0,05310391635	730,0090942
729,0129395	0,0420461148	729,0129395	0,05269065127	729,0129395
728,0164185	0,04120221734	728,0164185	0,05223612115	728,0164185
726,9840088	0,04120167717	726,9840088	0,05191921443	726,9840088
725,9867554	0,04077868164	725,9867554	0,05147542432	725,9867554
724,9892578	0,04062425345	724,9892578	0,05116285756	724,9892578
723,991394	0,04050917923	723,991394	0,0512044467	723,991394
722,9932251	0,04046999663	722,9932251	0,05084839091	722,9932251
721,9946289	0,04021607712	721,9946289	0,05072138086	721,9946289
720,9957886	0,04012416303	720,9957886	0,05046166107	720,9957886
719,99646	0,03978918493	719,99646	0,05042866245	719,99646
718,9968872	0,03959592059	718,9968872	0,05014720932	718,9968872
717,9970093	0,03913995251	717,9970093	0,04953590035	717,9970093
716,9967651	0,038722381	716,9967651	0,04937438294	716,9967651
715,9961548	0,03867246211	715,9961548	0,05000187457	715,9961548
714,9952393	0,03830111399	714,9952393	0,04970981181	714,9952393
713,9939575	0,03825649992	713,9939575	0,04932478815	713,9939575
712,9923096	0,03818459064	712,9923096	0,04938267544	712,9923096
711,9904175	0,0379329063	711,9904175	0,04930153117	711,9904175
710,9880981	0,03797265515	710,9880981	0,04919158667	710,9880981
709,9854736	0,03770482913	709,9854736	0,04894268885	709,9854736
708,9825439	0,0378363356	708,9825439	0,04884375259	708,9825439
708,0150757	0,03770963103	708,0150757	0,04882379621	708,0150757
707,0115356	0,03740105778	707,0115356	0,04871877655	707,0115356
706,0075684	0,03743863851	706,0075684	0,04881678522	706,0075684
705,0032959	0,03737052903	705,0032959	0,04856607318	705,0032959
703,9985962	0,03758606687	703,9985962	0,04863457382	703,9985962
702,9937134	0,03785593435	702,9937134	0,0485692881	702,9937134
701,9884033	0,03762459755	701,9884033	0,0481925346	701,9884033
700,9827881	0,03760794178	700,9827881	0,04771462828	700,9827881
700,0128174	0,03780888394	700,0128174	0,04792573676	700,0128174
699,0065308	0,03764452785	699,0065308	0,04861149564	699,0065308
697,999939	0,03783661872	697,999939	0,04901704192	697,999939
696,993042	0,03784412891	696,993042	0,04859704897	696,993042
695,9858398	0,0377090387	695,9858398	0,04848270863	695,9858398
695,0142212	0,03802288696	695,0142212	0,04848936573	695,0142212
694,0062866	0,03748542443	694,0062866	0,04783937335	694,0062866
692,9980469	0,03742461652	692,9980469	0,04811132327	692,9980469
691,989502	0,03729047254	691,989502	0,04819837585	691,989502
691,0167236	0,03737673536	691,0167236	0,04801758006	691,0167236
690,0075073	0,03702783212	690,0075073	0,0483545661	690,0075073
688,9979858	0,03719026223	688,9979858	0,0481040366	688,9979858
687,9880981	0,03665132448	687,9880981	0,04811143875	687,9880981
687,0140381	0,03671686724	687,0140381	0,04836834222	687,0140381
686,0036621	0,03640877455	686,0036621	0,04815169424	686,0036621
684,9927979	0,03638749197	684,9927979	0,04811190069	684,9927979
684,0178223	0,03659550101	684,0178223	0,04802475125	684,0178223
683,0063477	0,03615769371	683,0063477	0,04798106477	683,0063477
681,9946289	0,03611206636	681,9946289	0,04793365672	681,9946289
680,9824829	0,0362472795	680,9824829	0,04816893488	680,9824829
680,0062866	0,03604379669	680,0062866	0,04815398157	680,0062866
678,9935303	0,03622569889	678,9935303	0,04860657454	678,9935303
678,0166626	0,03605085611	678,0166626	0,04829103127	678,0166626
677,0033569	0,03647743538	677,0033569	0,04855194688	677,0033569
675,9896851	0,03634608909	675,9896851	0,04831764847	675,9896851
675,0119629	0,03620836511	675,0119629	0,04793215171	675,0119629
673,9976196	0,03589672223	673,9976196	0,04808437452	673,9976196
672,9830322	0,03644159809	672,9830322	0,04823129624	672,9830322
672,0043335	0,03639543056	672,0043335	0,0482156761	672,0043335
670,9891357	0,03629359975	670,9891357	0,04811505601	670,9891357
670,0098267	0,03607260063	670,0098267	0,04814443737	670,0098267
668,9939575	0,0359322913	668,9939575	0,04841351137	668,9939575
668,0140991	0,03631265461	668,0140991	0,04786596075	668,0140991
666,9976196	0,03625366837	666,9976196	0,0484508723	666,9976196
666,0171509	0,03644680604	666,0171509	0,04803327844	666,0171509
665,000061	0,0363776423	665,000061	0,04819201306	665,000061
663,982666	0,03634000942	663,982666	0,04812945798	663,982666
663,0012817	0,03641834483	663,0012817	0,04835245386	663,0012817
661,9832764	0,03634735569	661,9832764	0,04822203889	661,9832764
661,0012817	0,0361197181	661,0012817	0,04792672023	661,0012817
659,982666	0,03637840226	659,982666	0,04826086015	659,982666
659,000061	0,03633654863	659,000061	0,04896395653	659,000061
658,0172119	0,03641502187	658,0172119	0,04857455567	658,0172119
656,9977417	0,03643250465	656,9977417	0,04807014763	656,9977417
656,0142822	0,03659375757	656,0142822	0,04840969294	656,0142822
654,9941406	0,03666151688	654,9941406	0,04811424389	654,9941406
654,0101318	0,03693453223	654,0101318	0,04796903953	654,0101318
652,9893188	0,03682961687	652,9893188	0,04804250225	652,9893188
652,0047607	0,03675613925	652,0047607	0,048198089	652,0047607
650,9833984	0,03668976948	650,9833984	0,04821394011	650,9833984
649,9981689	0,03684562445	649,9981689	0,04813471809	649,9981689
649,0127563	0,03681054339	649,0127563	0,04819285125	649,0127563
647,9904175	0,03646929935	647,9904175	0,04771234468	647,9904175
647,0043335	0,03672692552	647,0043335	0,04806956649	647,0043335
646,0180664	0,0366034992	646,0180664	0,04859111458	646,0180664
644,994873	0,03635228053	644,994873	0,04808376729	644,994873
644,0079346	0,03615122288	644,0079346	0,0482579954	644,0079346
642,9842529	0,0359153375	642,9842529	0,04834739119	642,9842529
641,9967041	0,0359861441	641,9967041	0,04808888212	641,9967041
641,0089111	0,03611684591	641,0089111	0,04808792844	641,0089111
639,984314	0,03617659956	639,984314	0,04798135534	639,984314
638,9959717	0,03636618704	638,9959717	0,04809012637	638,9959717
638,0073242	0,03602695093	638,0073242	0,04783679917	638,0073242
636,9818115	0,03641600907	636,9818115	0,04831440747	636,9818115
635,9926147	0,03622310981	635,9926147	0,04799528793	635,9926147
635,0031738	0,03619896993	635,0031738	0,0482843481	635,0031738
634,0133667	0,03622184321	634,0133667	0,04881979898	634,0133667
632,9866333	0,03593583405	632,9866333	0,04824578762	632,9866333
631,9963379	0,03623807803	631,9963379	0,04850022122	631,9963379
631,0057373	0,03624936193	631,0057373	0,04831032827	631,0057373
630,0148315	0,03628259897	630,0148315	0,04830653965	630,0148315
628,9869995	0,0362171717	628,9869995	0,04816925153	628,9869995
627,9955444	0,03630049527	627,9955444	0,04803362861	627,9955444
627,0037842	0,03627331182	627,0037842	0,04854734614	627,0037842
626,0118408	0,03629388288	626,0118408	0,04897864535	626,0118408
624,9827881	0,03634172678	624,9827881	0,04858158901	624,9827881
623,9903564	0,03632511944	623,9903564	0,0487157926	623,9903564
622,9974365	0,03638774529	622,9974365	0,04844002053	622,9974365
622,0043335	0,03639537469	622,0043335	0,04873467609	622,0043335
621,0109863	0,03632931411	621,0109863	0,04843941331	621,0109863
620,017334	0,03657398745	620,017334	0,04865278304	620,017334
618,9865723	0,03604453057	618,9865723	0,04825973138	618,9865723
617,9924316	0,03618763015	617,9924316	0,04850757122	617,9924316
616,9979248	0,0362419337	616,9979248	0,04864902049	616,9979248
616,0032349	0,03624505922	616,0032349	0,04855906963	616,0032349
615,0081787	0,03613395244	615,0081787	0,04845735431	615,0081787
614,0129395	0,03619719669	614,0129395	0,04842581227	614,0129395
613,017334	0,03650849313	613,017334	0,04852485284	613,017334
611,9846191	0,03647560626	611,9846191	0,04823198915	611,9846191
610,9885864	0,03626841307	610,9885864	0,04806552082	610,9885864
609,9921875	0,03641266003	609,9921875	0,04902559146	609,9921875
608,9956055	0,03633581474	608,9956055	0,04913334921	608,9956055
607,9986572	0,03639830276	607,9986572	0,0486177206	607,9986572
607,0014038	0,03635858744	607,0014038	0,04847052321	607,0014038
606,0040894	0,0366650112	606,0040894	0,04821321741	606,0040894
605,0062866	0,03644759208	605,0062866	0,04901634529	605,0062866
604,0084229	0,03670726344	604,0084229	0,04933696985	604,0084229
603,0101318	0,03681612015	603,0101318	0,04952258244	603,0101318
602,0116577	0,03657798469	602,0116577	0,04893958569	602,0116577
601,0128784	0,03664143756	601,0128784	0,04893130064	601,0128784
600,013855	0,03635289893	600,013855	0,04877055809	600,013855
599,0145874	0,03639143333	599,0145874	0,04820584133	599,0145874
598,0149536	0,03649444133	598,0149536	0,04804192483	598,0149536
597,0151978	0,03603133932	597,0151978	0,04913007468	597,0151978
596,0150757	0,03636227176	596,0150757	0,0490038842	596,0150757
595,0147705	0,03630643338	595,0147705	0,04887535796	595,0147705
594,0141602	0,03634265438	594,0141602	0,04887964576	594,0141602
593,0133057	0,03607158735	593,0133057	0,04837273806	593,0133057
592,012146	0,03634960577	592,012146	0,04838573188	592,012146
591,0108032	0,03620420024	591,0108032	0,04837693647	591,0108032
590,0091553	0,03601752967	590,0091553	0,04871278256	590,0091553
589,0072021	0,03566814214	589,0072021	0,04843599722	589,0072021
588,0050659	0,03584805503	588,0050659	0,04842890799	588,0050659
587,0026855	0,03581384569	587,0026855	0,04857695848	587,0026855
586	0,03585190699	586	0,04869708791	586
584,9970093	0,03578387946	584,9970093	0,04844303057	584,9970093
583,9938965	0,03574613109	583,9938965	0,04855562374	583,9938965
582,9904175	0,03570785001	582,9904175	0,04853530228	582,9904175
581,9866943	0,03572108597	581,9866943	0,0484979637	581,9866943
580,9827271	0,03587102517	580,9827271	0,04867528379	580,9827271
580,0157471	0,03577938303	580,0157471	0,04842178896	580,0157471
579,0112305	0,03568862751	579,0112305	0,04839412495	579,0112305
578,0065918	0,03564959392	578,0065918	0,04826817662	578,0065918
577,0015869	0,03569947556	577,0015869	0,04821431637	577,0015869
575,9963379	0,03574964404	575,9963379	0,04852195829	575,9963379
574,9909058	0,03555723652	574,9909058	0,04884343594	574,9909058
573,9851074	0,03564321622	573,9851074	0,04838306829	573,9851074
573,0164185	0,03557482362	573,0164185	0,04842204973	573,0164185
572,0101929	0,03577581048	572,0101929	0,04913265258	572,0101929
571,0037231	0,0357567817	571,0037231	0,04902318493	571,0037231
569,9970093	0,03573365137	569,9970093	0,04888552427	569,9970093
568,9900513	0,03586191684	568,9900513	0,04898209497	568,9900513
567,9827881	0,03573398665	567,9827881	0,04843498394	567,9827881
567,0126953	0,0356984362	567,0126953	0,04885499179	567,0126953
566,0049438	0,0357683897	566,0049438	0,04944878072	566,0049438
564,9969482	0,03582851961	564,9969482	0,04922565073	564,9969482
563,9887695	0,03585823253	563,9887695	0,04904126748	563,9887695
563,0176392	0,03597781807	563,0176392	0,04892825708	563,0176392
562,0089722	0,03582267091	562,0089722	0,04895972461	562,0089722
561	0,0359149985	561	0,04950688779	561
559,9907837	0,03598617017	559,9907837	0,04931832105	559,9907837
558,9813843	0,03590203822	558,9813843	0,04911430553	558,9813843
558,0090942	0,03568050638	558,0090942	0,04902208224	558,0090942
556,9992065	0,03603620455	556,9992065	0,04917917773	556,9992065
555,9889526	0,03585219011	555,9889526	0,0490741916	555,9889526
555,0159912	0,03598414734	555,0159912	0,04895343632	555,0159912
554,0053711	0,03608303517	554,0053711	0,04882729799	554,0053711
552,9945068	0,03594362363	552,9945068	0,04944213852	552,9945068
551,9833374	0,03596001863	551,9833374	0,04915677011	551,9833374
551,0094604	0,03617069125	551,0094604	0,04916546866	551,0094604
549,9978638	0,03624708578	549,9978638	0,04905677214	549,9978638
548,9860229	0,03614146262	548,9860229	0,04870226979	548,9860229
548,0114136	0,03629438952	548,0114136	0,04870678857	548,0114136
546,9990845	0,03597936779	546,9990845	0,04949371517	546,9990845
545,9865723	0,03609712794	545,9865723	0,04957126826	545,9865723
545,0112305	0,03624916822	545,0112305	0,04908711836	545,0112305
543,99823	0,03611864895	543,99823	0,04877400398	543,99823
542,9849854	0,0362466909	542,9849854	0,04880592227	542,9849854
542,0089722	0,03599064425	542,0089722	0,04912978411	542,0089722
540,9952393	0,03597689047	540,9952393	0,05092228577	540,9952393
539,9812622	0,03599373624	539,9812622	0,0502461493	539,9812622
539,0046387	0,03614866361	539,0046387	0,04959163815	539,0046387
537,9902344	0,03609417379	537,9902344	0,04877032712	537,9902344
537,0131226	0,03592382744	537,0131226	0,04977465793	537,0131226
535,99823	0,03596814722	535,99823	0,0498820208	535,99823
534,9830933	0,03598355502	534,9830933	0,04883173108	534,9830933
534,0053101	0,03584999591	534,0053101	0,04918764532	534,0053101
532,9897461	0,03583675623	532,9897461	0,05087979138	532,9897461
532,0114746	0,03580788523	532,0114746	0,04970502108	532,0114746
530,9954834	0,03601786494	530,9954834	0,04914210364	530,9954834
530,0168457	0,03594924882	530,0168457	0,04826271161	530,0168457
529,0002441	0,03579543158	529,0002441	0,05060845986	529,0002441
527,9835205	0,03579146788	527,9835205	0,05124210566	527,9835205
527,0042114	0,03575571254	527,0042114	0,05009848624	527,0042114
525,9869995	0,03594238684	525,9869995	0,05043904111	525,9869995
525,0072632	0,03602599353	525,0072632	0,05069863424	525,0072632
523,989624	0,03594199196	523,989624	0,05030334368	523,989624
523,0094604	0,03601384535	523,0094604	0,05008451268	523,0094604
521,991333	0,03593102843	521,991333	0,05004146323	521,991333
521,0106812	0,03595200554	521,0106812	0,05008279905	521,0106812
519,9921265	0,03598142043	519,9921265	0,04944210872	519,9921265
519,0111084	0,03599362448	519,0111084	0,04985949025	519,0111084
517,9920654	0,035992641	517,9920654	0,0508270897	517,9920654
517,0106201	0,03597140685	517,0106201	0,05076441169	517,0106201
515,9910889	0,03591227159	515,9910889	0,05019340664	515,9910889
515,0092163	0,03586765379	515,0092163	0,05022883043	515,0092163
513,9893799	0,03603226691	513,9893799	0,05015543103	513,9893799
513,006958	0,03609124944	513,006958	0,04999025539	513,006958
511,9866943	0,03601359203	511,9866943	0,05033935979	511,9866943
511,0039368	0,03603890538	511,0039368	0,05015255511	511,0039368
509,9831543	0,03599272296	509,9831543	0,05040383339	509,9831543
509	0,03609904274	509	0,05063966662	509
508,016571	0,03617269173	508,016571	0,05051068589	508,016571
506,9951172	0,03628262505	506,9951172	0,05038610101	506,9951172
506,0113525	0,03630367666	506,0113525	0,05025507137	506,0113525
504,9894409	0,03631709889	504,9894409	0,05036214739	504,9894409
504,005249	0,03622299805	504,005249	0,05059801787	504,005249
502,9829102	0,03624674678	502,9829102	0,05045546964	502,9829102
501,9982605	0,0362325348	501,9982605	0,05034063756	501,9982605
501,0134277	0,03638538346	501,0134277	0,05030729994	501,0134277
499,9904175	0,03645817935	499,9904175	0,05034595728	499,9904175
499,0051575	0,03635019809	499,0051575	0,05039842799	499,0051575
497,9817505	0,03641595319	497,9817505	0,05013421923	497,9817505
496,9960938	0,03637885302	496,9960938	0,05083279312	496,9960938
496,0102539	0,03659586981	496,0102539	0,05107145011	496,0102539
494,9861755	0,03643568605	494,9861755	0,05034976453	494,9861755
493,9998779	0,03648827597	493,9998779	0,04999420419	493,9998779
493,0133972	0,03653138131	493,0133972	0,04925551638	493,0133972
491,9887695	0,03653374687	491,9887695	0,05036807805	491,9887695
491,0018921	0,03649379313	491,0018921	0,0520503968	491,0018921
490,014679	0,03661425784	490,014679	0,0507164672	490,014679
488,9894104	0,03656990454	488,9894104	0,04975735769	488,9894104
488,0018921	0,03652577847	488,0018921	0,05039551854	488,0018921
487,0141602	0,03658395633	487,0141602	0,05193981156	487,0141602
485,9883118	0,0366656296	485,9883118	0,05067684501	485,9883118
485,0001221	0,03684176132	485,0001221	0,0493218042	485,0001221
484,0118408	0,03665929288	484,0118408	0,05176401138	484,0118408
482,985321	0,0366563648	482,985321	0,05313521624	482,985321
481,9966125	0,03661977872	481,9966125	0,05222651362	481,9966125
481,0077209	0,03679682314	481,0077209	0,05189934745	481,0077209
480,0186157	0,03670926392	480,0186157	0,05143043026	480,0186157
478,9911499	0,0369326435	478,9911499	0,05137600005	478,9911499
478,0016785	0,03678901866	478,0016785	0,05148784071	478,0016785
477,0119934	0,03674653172	477,0119934	0,05152942985	477,0119934
475,9840088	0,03684322909	475,9840088	0,05180244893	475,9840088
474,9938965	0,03686171398	474,9938965	0,05165448785	474,9938965
474,0036621	0,03704119474	474,0036621	0,05154919252	474,0036621
473,013092	0,03691432625	473,013092	0,05168965086	473,013092
471,9844055	0,03679991886	471,9844055	0,05157804862	471,9844055
470,9934692	0,03676602617	470,9934692	0,05163262412	470,9934692
470,0024414	0,03691302985	470,0024414	0,05170242488	470,0024414
469,0111389	0,03693757579	469,0111389	0,05163232982	469,0111389
467,9815369	0,03682857379	467,9815369	0,05140938982	467,9815369
466,9898682	0,03674599528	466,9898682	0,05199005082	466,9898682
465,9980469	0,03682922199	465,9980469	0,05185891688	465,9980469
465,0059509	0,03686137497	465,0059509	0,05204785615	465,0059509
464,0137634	0,03688704595	464,0137634	0,05219434574	464,0137634
462,9832153	0,03682857379	462,9832153	0,05177477002	462,9832153
461,9906006	0,03684858233	461,9906006	0,05158367753	461,9906006
460,9978333	0,03703552857	460,9978333	0,05131225288	460,9978333
460,0048523	0,03694513068	460,0048523	0,05212213099	460,0048523
459,0116882	0,03681226075	459,0116882	0,05321248621	459,0116882
458,0183105	0,03674137592	458,0183105	0,05267858505	458,0183105
456,9866028	0,03680115938	456,9866028	0,05248048902	456,9866028
455,9927979	0,03693191335	455,9927979	0,05224245414	455,9927979
454,9989319	0,03696009517	454,9989319	0,05228160694	454,9989319
454,0047913	0,03703538701	454,0047913	0,0520565249	454,0047913
453,0105286	0,03708818927	453,0105286	0,05227281898	453,0105286
452,0160217	0,0371065177	452,0160217	0,05270734057	452,0160217
450,9830933	0,03727749735	450,9830933	0,05254709348	450,9830933
449,9881897	0,0371933654	449,9881897	0,05221652985	449,9881897
448,9931946	0,03713620827	448,9931946	0,05220056325	448,9931946
447,9980164	0,03716883063	447,9980164	0,05229825154	447,9980164
447,0025635	0,03727160022	447,0025635	0,05262507871	447,0025635
446,0070496	0,03721124679	446,0070496	0,05303342268	446,0070496
445,0112305	0,0372822918	445,0112305	0,05302941427	445,0112305
444,0153198	0,0372098349	444,0153198	0,05263653025	444,0153198
442,980835	0,03741363809	442,980835	0,05261496827	442,980835
441,9845276	0,03734911606	441,9845276	0,05244733393	441,9845276
440,9880066	0,03744778037	440,9880066	0,05301198363	440,9880066
439,9913635	0,03740289062	439,9913635	0,05338298902	439,9913635
438,9945068	0,03725036234	438,9945068	0,05313934386	438,9945068
437,9974976	0,03747326136	437,9974976	0,05335058644	437,9974976
437,0002747	0,03747749329	437,0002747	0,05315601826	437,0002747
436,0028992	0,03741722181	436,0028992	0,05283738673	436,0028992
435,0053406	0,03747004643	435,0053406	0,0530086495	435,0053406
434,0075378	0,03756150976	434,0075378	0,05313241109	434,0075378
433,0096436	0,03761740029	433,0096436	0,05338741094	433,0096436
432,0115356	0,03761734068	432,0115356	0,05333288014	432,0115356
431,0133057	0,03746208921	431,0133057	0,05314256251	431,0133057
430,0148315	0,03769443929	430,0148315	0,0532758981	430,0148315
429,0162048	0,03776830435	429,0162048	0,05313527584	429,0162048
428,0174255	0,03775943816	428,0174255	0,05314820632	428,0174255
427,0184326	0,03767213598	427,0184326	0,05311193317	427,0184326
425,9808655	0,03781608492	425,9808655	0,05334452912	425,9808655
424,9815674	0,03790640831	424,9815674	0,05331889167	424,9815674
423,9820251	0,03774678707	423,9820251	0,05382302031	423,9820251
422,9823914	0,03771996498	422,9823914	0,053568203	422,9823914
421,9824829	0,03795398027	421,9824829	0,0534626767	421,9824829
420,9825745	0,03792366758	420,9825745	0,05434709787	420,9825745
419,9823303	0,03796095774	419,9823303	0,05452467874	419,9823303
418,9819336	0,03791739792	418,9819336	0,05430520698	418,9819336
417,9814148	0,03799265623	417,9814148	0,05447957292	417,9814148
417,0192566	0,03800395876	417,0192566	0,05423519388	417,0192566
416,0183716	0,03796217218	416,0183716	0,05425601825	416,0183716
415,017334	0,03803263605	415,017334	0,05420348793	415,017334
414,0161438	0,03801294044	414,0161438	0,05406931043	414,0161438
413,014801	0,03819049522	413,014801	0,05444157124	413,014801
412,0132141	0,03815327212	412,0132141	0,05422973633	412,0132141
411,0115051	0,03815516829	411,0115051	0,05374309421	411,0115051
410,0096436	0,03825712204	410,0096436	0,05473166704	410,0096436
409,0075684	0,03831392154	409,0075684	0,0549137257	409,0075684
408,0053711	0,03821924329	408,0053711	0,05453366041	408,0053711
407,0030212	0,03839117289	407,0030212	0,05431788042	407,0030212
406,0004883	0,03837462887	406,0004883	0,05426739529	406,0004883
404,9977417	0,03828952089	404,9977417	0,05428669602	404,9977417
403,9949036	0,03828081489	403,9949036	0,05549314991	403,9949036
402,9918823	0,03841235116	402,9918823	0,05521154404	402,9918823
401,9887085	0,0384058468	401,9887085	0,05507126078	401,9887085
400,985321	0,03854933381	400,985321	0,05510687828	400,985321
399,981781	0,03849844635	399,981781	0,05480026454	399,981781
399,0166931	0,03849762306	399,0166931	0,05509679765	399,0166931
398,0128784	0,03846193105	398,0128784	0,05515639856	398,0128784
397,0088196	0,03851290047	397,0088196	0,05502315983	397,0088196
396,0046997	0,03874168172	396,0046997	0,05479956046	396,0046997
395,0003357	0,0386053212	395,0003357	0,05448265374	395,0003357
393,9958801	0,03848268837	393,9958801	0,05592605099	393,9958801
392,9911804	0,03876381367	392,9911804	0,05498611182	392,9911804
391,9863892	0,03882673755	391,9863892	0,05523817614	391,9863892
390,9814148	0,03861024231	390,9814148	0,05690388009	390,9814148
390,0149536	0,03868672624	390,0149536	0,05583687499	390,0149536
389,0096436	0,03865486383	389,0096436	0,05544894189	389,0096436
388,0042114	0,03877468407	388,0042114	0,05521574616	388,0042114
386,9986267	0,03883777559	386,9986267	0,05633783713	386,9986267
385,9928589	0,03883460537	385,9928589	0,05607947707	385,9928589
384,9869385	0,03895977139	384,9869385	0,05584894493	384,9869385
383,9808655	0,03887166083	383,9808655	0,05585247651	383,9808655
383,0133362	0,03904336691	383,0133362	0,05695033446	383,0133362
382,006958	0,03899542242	382,006958	0,05611146614	382,006958
381,0003967	0,0389001146	381,0003967	0,05620676652	381,0003967
379,9937439	0,03901235387	379,9937439	0,05631101876	379,9937439
378,9868774	0,03932063282	378,9868774	0,05564701557	378,9868774
378,0186157	0,03915490955	378,0186157	0,05492991209	378,0186157
377,0115051	0,03909165412	377,0115051	0,05771563202	377,0115051
376,0041809	0,03918167949	376,0041809	0,05729657039	376,0041809
374,9967346	0,03924930841	374,9967346	0,05703834817	374,9967346
373,9891052	0,03927464038	373,9891052	0,05721473321	373,9891052
372,9813843	0,03943635523	372,9813843	0,05686085671	372,9813843
372,0122375	0,0396386832	372,0122375	0,05673535541	372,0122375
371,0041504	0,03955851868	371,0041504	0,0564686209	371,0041504
369,9959106	0,03954952955	369,9959106	0,05679140612	369,9959106
368,9875793	0,03988128528	368,9875793	0,05716595054	368,9875793
368,0178833	0,03943709284	368,0178833	0,05674160644	368,0178833
367,0092163	0,03895996884	367,0092163	0,05669827387	367,0092163
366,0004272	0,03965751454	366,0004272	0,0572745949	366,0004272
364,9914246	0,03996789455	364,9914246	0,05670440942	364,9914246
363,9823914	0,04012268782	363,9823914	0,05712059885	363,9823914
363,0119324	0,04039189219	363,0119324	0,05492209643	363,0119324
362,002533	0,04011115804	362,002533	0,05752704665	362,002533
360,9930115	0,04034680873	360,9930115	0,05926488712	360,9930115
359,9833069	0,03981667757	359,9833069	0,05874456465	359,9833069
359,0122986	0,04055749252	359,0122986	0,05743698031	359,0122986
358,0023193	0,04069497809	358,0023193	0,05775465816	358,0023193
356,992218	0,04029369354	356,992218	0,05990277231	356,992218
355,9819641	0,04033641145	355,9819641	0,057352487	355,9819641
355,0104065	0,04108773172	355,0104065	0,05904561281	355,0104065
353,9998779	0,04064850137	353,9998779	0,05776710808	353,9998779
352,9891663	0,04057502747	352,9891663	0,05935639888	352,9891663
352,0172119	0,0409636572	352,0172119	0,0589424558	352,0172119
351,0062256	0,04155757278	351,0062256	0,05830037966	351,0062256
349,9951172	0,03980056196	349,9951172	0,05843599141	349,9951172
348,9838562	0,04096792638	348,9838562	0,0587009415	348,9838562
348,0113831	0,04170401022	348,0113831	0,05918875709	348,0113831
346,9998474	0,04086354002	346,9998474	0,05857952684	346,9998474
345,9881287	0,04186566547	345,9881287	0,05965796486	345,9881287
345,0152283	0,04070535675	345,0152283	0,05880295113	345,0152283
344,0032959	0,0416681096	344,0032959	0,06072143093	344,0032959
342,9911804	0,04097930342	342,9911804	0,05894088373	342,9911804
342,0178833	0,0419515036	342,0178833	0,05997658893	342,0178833
341,0055237	0,04136915132	341,0055237	0,05891722441	341,0055237
339,9930115	0,04093746096	339,9930115	0,05916187912	339,9930115
339,0193176	0,04103549197	339,0193176	0,05992389843	339,0193176
338,0065308	0,04047704116	338,0065308	0,05855606496	338,0065308
336,9936218	0,04135841876	336,9936218	0,06002476811	336,9936218
335,9805603	0,04149197415	335,9805603	0,05962375551	335,9805603
335,0063477	0,04201086611	335,0063477	0,0606855303	335,0063477
333,993042	0,04185460508	333,993042	0,06014768779	333,993042
333,0185242	0,04164651036	333,0185242	0,0611192286	333,0185242
332,0049438	0,04252127558	332,0049438	0,06237436458	332,0049438
330,9912415	0,04143703729	330,9912415	0,06084961444	330,9912415
330,0163879	0,04186600819	330,0163879	0,06141921878	330,0163879
329,0023804	0,04293756932	329,0023804	0,06142213941	329,0023804
327,9882813	0,0431227833	327,9882813	0,06114026532	327,9882813
327,0130005	0,04204112291	327,0130005	0,05991221964	327,0130005
325,9986267	0,04227685183	325,9986267	0,06189119816	325,9986267
324,9841003	0,04319423065	324,9841003	0,0613851361	324,9841003
324,0084839	0,04246914759	324,0084839	0,06240777671	324,0084839
322,9936829	0,04268429056	322,9936829	0,0631287843	322,9936829
322,0178223	0,04219191894	322,0178223	0,06199344993	322,0178223
321,0028076	0,04244856536	321,0028076	0,06161761284	321,0028076
319,9876099	0,04336264729	319,9876099	0,06159428507	319,9876099
319,0113831	0,04316801205	319,0113831	0,06356085092	319,0113831
317,9959412	0,04230079055	317,9959412	0,06241967157	317,9959412
317,0194702	0,04343899712	317,0194702	0,06224289536	317,0194702
316,0037842	0,0439966619	316,0037842	0,06165311486	316,0037842
314,9879761	0,04368805513	314,9879761	0,06374566257	314,9879761
314,0111389	0,04387794062	314,0111389	0,06453688443	314,0111389
312,9950867	0,04387882724	312,9950867	0,06287778169	312,9950867
312,0179749	0,0445497334	312,0179749	0,06406927854	312,0179749
311,0016479	0,04505983368	311,0016479	0,06376127899	311,0016479
309,9852295	0,04481216893	309,9852295	0,06434603781	309,9852295
309,0078125	0,04553890601	309,0078125	0,06526366621	309,0078125
307,9911194	0,04681435972	307,9911194	0,06665041298	307,9911194
307,0133972	0,04747272283	307,0133972	0,06530728936	307,0133972
305,99646	0,04807532206	305,99646	0,06716141105	305,99646
305,0185242	0,05010269955	305,0185242	0,06793682277	305,0185242
304,0014038	0,05252050981	304,0014038	0,06915423274	304,0014038
302,9840698	0,05836507306	302,9840698	0,07211083919	302,9840698
302,0057983	0,06376517564	302,0057983	0,0763073191	302,0057983
300,9882813	0,07299885899	300,9882813	0,07974936813	300,9882813
300,0097656	0,08912891895	300,0097656	0,08743552119	300,0097656
298,9919434	0,1133870333	298,9919434	0,09970284253	298,9919434
298,0132446	0,148451075	298,0132446	0,1203088239	298,0132446
296,9952393	0,1961343735	296,9952393	0,1477372795	296,9952393
296,0162659	0,259981662	296,0162659	0,193399027	296,0162659
294,9979858	0,3509396315	294,9979858	0,2592726946	294,9979858
294,0187683	0,4464502335	294,0187683	0,338255167	294,0187683
293,0003357	0,5442817807	293,0003357	0,4515303969	293,0003357
291,9816895	0,6199747324	291,9816895	0,5552964807	291,9816895
291,0021667	0,653788209	291,0021667	0,62406075	291,0021667
289,9832764	0,6670088768	289,9832764	0,6641609073	289,9832764
289,00354	0,6686572433	289,00354	0,6768442392	289,00354
287,9844971	0,6697146893	287,9844971	0,6693559289	287,9844971
287,0044861	0,6809031963	287,0044861	0,6718388796	287,0044861
285,985199	0,7010566592	285,985199	0,6827852726	285,985199
285,0050049	0,7232452035	285,0050049	0,7027145028	285,0050049
283,9854736	0,7446405888	283,9854736	0,7343126535	283,9854736
283,0050354	0,751006186	283,0050354	0,7601205111	283,0050354
281,98526	0,7401300669	281,98526	0,7712532282	281,98526
281,0046387	0,7208458185	281,0046387	0,7619566917	281,0046387
279,9846497	0,680777967	279,9846497	0,7332439423	279,9846497
279,0038147	0,6420751214	279,0038147	0,6972723007	279,0038147
277,9835815	0,6087971926	277,9835815	0,6562238336	277,9835815
277,002533	0,5805544257	277,002533	0,6243784428	277,002533
275,9821167	0,5553506017	275,9821167	0,6019707322	275,9821167
275,000824	0,5270041823	275,000824	0,5749300718	275,000824
274,0194397	0,4990834296	274,0194397	0,5500813723	274,0194397
272,9986877	0,4670248926	272,9986877	0,5203896165	272,9986877
272,0170593	0,4360839128	272,0170593	0,4884937704	272,0170593
270,9960938	0,4093385637	270,9960938	0,4647836685	270,9960938
270,0143127	0,3710105419	270,0143127	0,4242533445	270,0143127
268,993103	0,3411158323	268,993103	0,3924931288	268,993103
268,0111084	0,3160527647	268,0111084	0,3636348546	268,0111084
266,9896851	0,2914798558	266,9896851	0,3386473358	266,9896851
266,0074768	0,2726359367	266,0074768	0,3192920089	266,0074768
264,9858704	0,2476096749	264,9858704	0,2917410433	264,9858704
264,0034485	0,2284369469	264,0034485	0,2704023123	264,0034485
262,9815979	0,2098222226	262,9815979	0,2507356703	262,9815979
261,9989929	0,192467615	261,9989929	0,2303663492	261,9989929
261,0162659	0,1790509522	261,0162659	0,2149542719	261,0162659
259,9941406	0,1682312191	259,9941406	0,2079686075	259,9941406
259,0112305	0,1560743302	259,0112305	0,195991993	259,0112305
257,9888611	0,145242855	257,9888611	0,1813182831	257,9888611
257,0057373	0,136243239	257,0057373	0,1730484962	257,0057373
255,9831848	0,12799187	255,9831848	0,1627037227	255,9831848
254,9998627	0,1224350631	254,9998627	0,1555207521	254,9998627
254,016449	0,1169888452	254,016449	0,1488510966	254,016449
252,993576	0,1150406674	252,993576	0,1441399455	252,993576
252,0099945	0,1132178828	252,0099945	0,1447109878	252,0099945
250,9869232	0,1139204949	250,9869232	0,141539529	250,9869232
250,0030975	0,1176616177	250,0030975	0,1400740594	250,0030975
249,0192261	0,1269257665	249,0192261	0,1438381076	249,0192261
247,9958801	0,1383510977	247,9958801	0,1497265249	247,9958801
247,0117645	0,1548705399	247,0117645	0,1634668857	247,0117645
245,988205	0,1846963316	245,988205	0,1767140776	245,988205
245,003952	0,2272153348	245,003952	0,1974737197	245,003952
244,0195465	0,2972578108	244,0195465	0,2390727401	244,0195465
242,9957123	0,3769394755	242,9957123	0,2845923603	242,9957123
242,0111694	0,4889139235	242,0111694	0,3503130674	242,0111694
240,9871216	0,6500067711	240,9871216	0,4567202032	240,9871216
240,0023651	0,8463395834	240,0023651	0,5999031067	240,0023651
239,0175476	1,161059022	239,0175476	0,8030011654	239,0175476
237,9932404	1,470656037	237,9932404	1,052796245	237,9932404
237,0082092	1,828055978	237,0082092	1,365569472	237,0082092
235,9836731	2,03212142	235,9836731	1,768612266	235,9836731
234,9985046	2,356732845	234,9985046	2,077595949	234,9985046
234,0131683	2,864780903	234,0131683	2,301798582	234,0131683
232,9884033	2,620485783	232,9884033	2,43164134	232,9884033
232,0029449	2,449028015	232,0029449	2,577105284	232,0029449
231,017395	2,530301571	231,017395	2,538664103	231,017395
229,9922943	2,609174013	229,9922943	2,484129429	229,9922943
229,0065765	3,145826817	229,0065765	3,202634811	229,0065765
227,981308	3,094290733	227,981308	3,187417269	227,981308
226,9954071	3,016434193	226,9954071	3,157953262	226,9954071
226,0093994	2,964269161	226,0093994	3,109642506	226,0093994
224,9839172	2,882992744	224,9839172	3,045091391	224,9839172
223,9977112	2,842669487	223,9977112	3,058437824	223,9977112
223,0114746	2,824880362	223,0114746	3,022698641	223,0114746
221,985672	2,797489882	221,985672	3,024106026	221,985672
220,9992828	2,779063463	220,9992828	3,029247999	220,9992828
220,0127716	2,755460501	220,0127716	3,041891336	220,0127716
218,9866943	2,73271966	218,9866943	3,023002625	218,9866943
218,0000458	2,71081543	218,0000458	3,01153183	218,0000458
217,0132599	2,718901396	217,0132599	3,037584305	217,0132599
215,9869843	2,727520466	215,9869843	3,063552141	215,9869843
215,0000305	2,792775869	215,0000305	3,112627983	215,0000305
214,0130463	2,886633396	214,0130463	3,128680944	214,0130463
212,9864349	3,036113262	212,9864349	3,16666317	212,9864349
211,9992676	3,117007732	211,9992676	3,192041636	211,9992676
211,0120392	3,150931835	211,0120392	3,193295956	211,0120392
209,9852142	3,233371019	209,9852142	3,267390013	209,9852142
208,997818	3,281560898	208,997818	3,223704576	208,997818
208,0103149	3,24811554	208,0103149	3,258254528	208,0103149
206,9832458	3,306847095	206,9832458	3,187646627	206,9832458
205,995575	3,230672121	205,995575	3,218449593	205,995575
205,0078888	3,252887011	205,0078888	3,261732101	205,0078888
203,9805603	3,234853268	203,9805603	3,275947571	203,9805603
202,9926605	3,250944853	202,9926605	3,249804974	202,9926605
202,0046997	3,220600128	202,0046997	3,19425869	202,0046997
201,0166626	3,134328842	201,0166626	3,130731106	201,0166626
199,9890289	3,129806519	199,9890289	3,160713911	199,9890289
199,0008392	3,248858213	199,0008392	3,289723873	199,0008392
198,0125732	3,271422863	198,0125732	3,25666213	198,0125732
196,9846954	3,247504234	196,9846954	3,17040205	196,9846954
195,9962769	3,126579285	195,9962769	3,193458557	195,9962769
195,0077972	3,215468645	195,0077972	3,173714876	195,0077972
194,0192108	3,214120626	194,0192108	3,191926956	194,0192108
192,9910431	3,105484486	192,9910431	3,083344221	192,9910431
192,0023346	3,091053009	192,0023346	3,030134439	192,0023346
191,0135345	2,868475676	191,0135345	2,939723969	191,0135345
189,9851379	3,000826597	189,9851379	2,970006943	189,9851379
