# Supplementary material for: Characterization data and kinetic studies of novel lipophilic analogues from 2,4-dichlorophenoxyacetic acid and Propanil herbicides
Source: Data Brief. 2020 Aug 21;32:106202. doi: 10.1016/j.dib.2020.106202 (PMC7482028; doi:10.1016/j.dib.2020.106202)
Supplement: Supplementary file 5 [file mmc5.zip › UV data_txt/Figure 33A.txt]

Wavelength	Absorbance	Absorbance	Absorbance	Absorbance	Absorbance	Absorbance	Absorbance	Absorbance	Absorbance	Absorbance	Absorbance	Absorbance	Absorbance	Absorbance	Absorbance	Absorbance	Absorbance	Absorbance	Absorbance	Absorbance	Absorbance	Absorbance	Absorbance	Absorbance	Absorbance	Absorbance	Absorbance	Absorbance	Absorbance	Absorbance	Absorbance	Absorbance	Absorbance	Absorbance	Absorbance	Absorbance	Absorbance	Absorbance	Absorbance	Absorbance	Absorbance	Absorbance	Absorbance	Absorbance	Absorbance	Absorbance	Absorbance	Absorbance	Absorbance
nm
190	2,678	3,091	3,151	3,448	3,084	3,006	3,322	3,194	3,358	3,291	3,96	3,097	3,321	3,122	3,464	3,401	3,301	3,216	2,978	2,998	2,978	3,221	3,065	3,018	3,205	3,192	3,037	3,307	3,674	3,046	2,851	3,122	2,965	3,096	2,99	2,867	3,393	3,079	2,981	3,105	2,965	2,962	3,186	3,437	2,77	2,924	3,197	3,175	2,875
190,5	2,642	2,991	3,129	3,239	3,122	3,213	3,185	3,11	3,25	3,283	3,491	3,354	3,237	3,312	3,795	3,152	3,111	3,121	3,133	3,412	2,953	3,058	3,076	3,255	3,158	3,141	3,108	2,944	3,018	3,052	3,232	2,998	2,992	2,915	3,014	3,042	2,972	3,161	3,065	3,171	3,217	2,928	3,034	3,093	2,975	3,107	3,256	2,921	2,983
191	2,683	3,36	3,453	3,307	3,272	3,067	3,263	3,238	3,363	3,096	3,172	3,307	3,313	3,225	3,512	3,247	3,219	3,578	3,537	3,333	3,134	3,143	3,091	3,274	3,088	3,264	3,402	3,348	3,116	3,068	3,222	3,167	3,097	3,293	3,119	3,126	3,19	3,255	3,212	3,125	3,066	3,133	2,996	3,33	3,103	3,024	3,183	3,069	3,014
191,5	2,804	3,195	3,331	3,312	3,422	3,382	3,57	3,257	3,786	3,442	3,203	3,449	3,529	3,524	3,255	3,567	3,277	3,551	3,289	3,339	3,545	3,409	3,41	3,125	3,518	3,33	3,33	3,48	3,286	3,495	3,37	3,169	3,177	3,246	3,367	3,371	3,075	3,156	3,32	3,155	3,228	3,193	3,124	3,111	3,362	3,233	3,585	3,213	3,189
192	2,849	3,349	3,356	3,39	3,285	3,203	3,364	3,469	3,599	3,353	3,163	3,503	3,396	3,333	3,601	3,442	3,512	3,331	3,223	3,284	3,76	3,384	3,567	3,24	3,426	3,302	3,263	3,215	3,27	3,378	3,183	3,326	3,23	3,274	3,629	3,513	3,329	3,204	3,36	3,477	3,361	3,265	3,19	3,349	3,368	3,228	3,268	3,387	3,428
192,5	2,768	3,314	3,324	3,368	3,462	3,456	3,415	3,27	3,194	3,521	3,559	3,692	3,291	3,169	3,407	3,173	3,429	3,417	3,416	3,35	3,355	3,154	3,587	3,373	3,7	3,314	3,694	3,329	3,236	3,385	3,269	3,266	3,216	3,342	3,242	3,326	3,335	3,267	3,382	3,34	3,241	3,344	3,351	3,305	3,334	3,203	3,372	3,129	3,267
193	2,797	3,164	3,359	3,214	3,373	3,343	3,257	3,536	3,434	3,486	3,5	3,501	3,29	3,4	3,441	3,323	3,295	3,673	3,267	3,281	3,436	3,327	3,3	3,481	3,394	3,105	3,536	3,419	3,366	3,274	3,476	3,261	3,375	3,336	3,473	3,165	3,306	3,284	3,306	3,436	3,177	3,281	3,327	3,177	3,253	3,189	3,369	3,304	3,416
193,5	2,862	3,374	3,456	3,522	3,435	3,602	3,332	3,526	3,436	3,66	3,364	3,534	3,421	3,517	3,466	3,385	3,713	3,492	3,423	3,396	3,485	3,636	3,678	3,614	3,53	3,444	3,407	3,536	3,279	3,271	3,578	3,22	3,51	3,308	3,395	3,278	3,327	3,239	3,418	3,372	3,221	3,473	3,344	3,212	3,434	3,19	3,304	3,528	3,225
194	2,891	3,336	3,526	3,412	3,523	3,816	3,458	3,457	3,52	3,78	3,634	3,393	3,466	3,498	3,481	3,414	3,848	3,352	3,552	3,484	3,421	3,48	3,491	3,53	3,565	3,524	3,507	3,422	3,652	3,483	3,453	3,556	3,399	3,515	3,293	3,223	3,594	3,262	3,432	3,558	3,377	3,463	3,384	3,606	3,334	3,317	3,55	3,372	3,356
194,5	2,76	3,59	3,456	3,652	3,503	3,755	3,534	3,589	3,834	3,501	3,586	3,446	3,393	3,656	3,551	3,409	3,314	3,44	3,498	3,547	3,517	3,521	3,463	3,36	3,446	3,561	3,618	3,42	3,571	3,467	3,345	3,583	3,522	3,541	3,442	3,307	3,535	3,357	3,427	3,439	3,385	3,395	3,476	3,404	3,323	3,378	3,332	3,443	3,385
195	2,565	3,351	3,604	3,416	3,46	3,515	3,419	3,479	3,766	3,361	3,296	3,525	3,473	3,719	3,469	3,45	3,471	3,498	3,48	3,702	3,585	3,523	3,639	3,514	3,499	3,478	3,414	3,635	3,643	3,461	3,381	3,61	3,693	3,473	3,403	3,432	3,401	3,638	3,317	3,397	3,424	3,379	3,393	3,366	3,375	3,584	3,467	3,518	3,397
195,5	2,304	3,435	3,642	3,591	3,529	3,603	3,724	3,411	3,458	3,454	3,554	3,729	3,774	3,596	3,51	3,589	3,469	3,625	3,535	3,743	3,46	3,588	3,558	3,536	3,467	3,393	3,552	3,544	3,609	3,442	3,624	3,678	3,638	3,513	3,549	3,468	3,459	3,405	3,458	3,464	3,498	3,528	3,434	3,408	3,446	3,453	3,358	3,574	3,518
196	2,067	3,425	3,523	3,423	3,65	3,637	3,621	3,483	3,727	3,491	3,599	3,596	3,559	3,546	3,605	3,522	3,556	3,744	3,502	3,577	3,597	3,414	3,468	3,446	3,483	3,404	3,565	3,434	3,52	3,522	3,729	3,464	3,485	3,693	3,464	3,564	3,417	3,592	3,526	3,666	3,499	3,385	3,396	3,524	3,634	3,409	3,47	3,637	3,511
196,5	1,822	3,453	3,399	3,369	3,754	3,727	3,584	3,535	3,611	3,522	3,394	3,608	3,606	3,706	3,555	3,504	3,755	3,375	3,543	3,523	3,71	3,497	3,51	3,42	3,585	3,6	3,708	3,616	3,587	3,44	3,646	3,505	3,443	3,452	3,495	3,553	3,538	3,492	3,572	3,601	3,529	3,599	3,599	3,561	3,545	3,529	3,489	3,651	3,424
197	1,592	3,414	3,498	3,51	3,479	3,663	3,701	3,619	3,479	3,451	3,633	3,586	3,673	3,737	3,574	3,554	3,515	3,553	3,547	3,534	3,749	3,599	3,451	3,512	3,658	3,621	3,566	3,409	3,446	3,522	3,57	3,447	3,46	3,647	3,4	3,537	3,598	3,389	3,519	3,637	3,553	3,457	3,462	3,496	3,522	3,407	3,604	3,408	3,496
197,5	1,407	3,332	3,461	3,553	3,5	3,532	3,586	3,44	3,56	3,45	3,542	3,503	3,462	3,547	3,485	3,546	3,536	3,75	3,48	3,527	3,54	3,49	3,588	3,475	3,521	3,39	3,395	3,837	3,655	3,518	3,498	3,548	3,361	3,476	3,487	3,469	3,383	3,425	3,477	3,469	3,442	3,505	3,458	3,537	3,627	3,414	3,459	3,46	3,363
198	1,233	3,492	3,429	3,441	3,556	3,491	3,469	3,443	3,584	3,508	3,47	3,537	3,462	3,462	3,613	3,573	3,646	3,534	3,523	3,587	3,496	3,395	3,532	3,539	3,529	3,488	3,504	3,693	3,627	3,543	3,388	3,509	3,418	3,472	3,518	3,322	3,524	3,473	3,482	3,526	3,398	3,359	3,357	3,463	3,427	3,474	3,529	3,482	3,629
198,5	1,088	3,432	3,299	3,348	3,416	3,409	3,38	3,422	3,359	3,469	3,437	3,496	3,363	3,503	3,477	3,51	3,44	3,539	3,463	3,484	3,463	3,457	3,626	3,541	3,359	3,46	3,574	3,594	3,482	3,521	3,445	3,533	3,335	3,42	3,558	3,36	3,463	3,436	3,346	3,556	3,474	3,349	3,359	3,414	3,404	3,358	3,494	3,586	3,403
199	0,979	3,295	3,304	3,277	3,402	3,556	3,419	3,469	3,441	3,505	3,418	3,481	3,475	3,429	3,411	3,538	3,42	3,392	3,513	3,452	3,447	3,498	3,508	3,344	3,376	3,439	3,496	3,564	3,353	3,47	3,549	3,455	3,415	3,49	3,481	3,376	3,428	3,408	3,361	3,58	3,392	3,36	3,324	3,393	3,465	3,373	3,467	3,439	3,628
199,5	0,881	3,188	3,368	3,266	3,385	3,434	3,379	3,402	3,37	3,417	3,352	3,376	3,415	3,568	3,433	3,414	3,419	3,358	3,479	3,396	3,385	3,409	3,441	3,463	3,354	3,374	3,405	3,411	3,406	3,346	3,461	3,45	3,486	3,421	3,445	3,325	3,351	3,374	3,472	3,404	3,49	3,454	3,437	3,43	3,357	3,383	3,387	3,35	3,422
200	0,801	3,179	3,273	3,275	3,353	3,319	3,358	3,356	3,28	3,326	3,274	3,331	3,381	3,294	3,375	3,34	3,381	3,264	3,304	3,345	3,32	3,388	3,388	3,354	3,375	3,303	3,34	3,353	3,326	3,361	3,358	3,388	3,414	3,35	3,429	3,28	3,345	3,295	3,461	3,357	3,321	3,418	3,302	3,351	3,358	3,357	3,313	3,339	3,288
200,5	0,744	3,146	3,21	3,224	3,209	3,234	3,266	3,266	3,267	3,279	3,238	3,322	3,254	3,28	3,315	3,306	3,283	3,373	3,29	3,242	3,282	3,337	3,328	3,279	3,309	3,298	3,256	3,257	3,308	3,244	3,302	3,288	3,3	3,312	3,341	3,246	3,34	3,342	3,295	3,383	3,302	3,405	3,271	3,326	3,307	3,396	3,357	3,298	3,323
201	0,696	3,08	3,158	3,162	3,197	3,247	3,133	3,264	3,187	3,213	3,259	3,175	3,237	3,168	3,257	3,236	3,259	3,215	3,203	3,187	3,211	3,282	3,298	3,206	3,18	3,24	3,199	3,211	3,218	3,199	3,249	3,244	3,244	3,267	3,232	3,285	3,237	3,268	3,236	3,262	3,224	3,29	3,23	3,272	3,26	3,291	3,272	3,286	3,26
201,5	0,661	3,014	3,076	3,091	3,162	3,161	3,154	3,144	3,107	3,134	3,098	3,144	3,073	3,162	3,165	3,143	3,174	3,155	3,12	3,128	3,116	3,216	3,209	3,163	3,251	3,245	3,198	3,215	3,174	3,165	3,219	3,177	3,161	3,119	3,205	3,243	3,226	3,217	3,157	3,226	3,222	3,201	3,213	3,176	3,256	3,205	3,187	3,186	3,221
202	0,636	2,972	3,079	3,029	3,05	3,125	3,098	3,064	3,073	3,04	3,077	3,086	3,077	3,13	3,082	3,101	3,078	3,067	3,079	3,115	3,101	3,12	3,154	3,114	3,118	3,113	3,127	3,131	3,142	3,099	3,114	3,182	3,162	3,099	3,12	3,149	3,112	3,142	3,148	3,144	3,169	3,134	3,174	3,133	3,152	3,186	3,165	3,178	3,208
202,5	0,617	2,907	2,97	2,977	2,988	3,015	2,982	2,985	3,004	2,994	2,981	2,999	3,034	3,021	3,019	3,059	3,022	3,021	3,074	3,023	3,017	3,024	3,032	3,078	3,038	3,038	3,052	3,06	3,056	3,05	3,077	3,062	3,046	3,066	3,075	3,097	3,067	3,072	3,103	3,071	3,12	3,087	3,111	3,126	3,108	3,084	3,1	3,124	3,149
203	0,605	2,835	2,879	2,884	2,926	2,907	2,931	2,919	2,926	2,923	2,909	2,937	2,925	2,953	2,924	2,973	2,919	2,948	2,966	2,964	2,977	2,963	2,963	2,978	2,995	2,966	3	2,981	3,008	2,974	3,024	3,001	3,035	3,029	3,002	3,005	3	3,005	3,009	2,999	3,011	3,026	3,028	3,038	3,035	3,042	3,05	3,07	3,038
203,5	0,597	2,758	2,781	2,807	2,804	2,833	2,828	2,822	2,844	2,854	2,828	2,845	2,858	2,87	2,826	2,886	2,874	2,878	2,867	2,883	2,899	2,869	2,898	2,887	2,922	2,897	2,917	2,93	2,933	2,924	2,952	2,921	2,934	2,939	2,945	2,976	2,927	2,932	2,966	2,928	2,951	2,974	2,917	2,987	2,938	2,973	2,961	2,988	2,981
204	0,591	2,671	2,693	2,723	2,718	2,742	2,754	2,735	2,729	2,753	2,74	2,747	2,753	2,765	2,757	2,796	2,783	2,781	2,793	2,805	2,794	2,808	2,824	2,839	2,827	2,846	2,818	2,821	2,842	2,854	2,836	2,849	2,831	2,866	2,852	2,881	2,891	2,861	2,874	2,877	2,851	2,894	2,883	2,886	2,875	2,88	2,896	2,907	2,887
204,5	0,587	2,583	2,616	2,617	2,643	2,661	2,647	2,642	2,648	2,656	2,655	2,668	2,654	2,672	2,688	2,693	2,68	2,693	2,709	2,713	2,71	2,709	2,725	2,744	2,717	2,736	2,753	2,759	2,776	2,758	2,763	2,738	2,761	2,767	2,778	2,794	2,778	2,795	2,775	2,795	2,793	2,784	2,818	2,804	2,797	2,786	2,807	2,807	2,819
205	0,584	2,472	2,507	2,524	2,535	2,535	2,55	2,534	2,535	2,553	2,549	2,561	2,553	2,57	2,573	2,589	2,589	2,591	2,596	2,615	2,613	2,624	2,643	2,632	2,641	2,644	2,659	2,653	2,651	2,654	2,681	2,641	2,678	2,674	2,692	2,686	2,682	2,703	2,683	2,704	2,7	2,7	2,716	2,721	2,698	2,709	2,711	2,705	2,727
205,5	0,582	2,361	2,389	2,408	2,411	2,428	2,43	2,422	2,418	2,432	2,441	2,436	2,444	2,456	2,461	2,472	2,471	2,484	2,485	2,497	2,504	2,504	2,517	2,53	2,537	2,529	2,53	2,541	2,552	2,554	2,565	2,554	2,577	2,559	2,57	2,578	2,576	2,584	2,576	2,595	2,587	2,607	2,601	2,62	2,604	2,614	2,602	2,624	2,611
206	0,58	2,251	2,274	2,297	2,302	2,314	2,323	2,314	2,31	2,325	2,326	2,328	2,348	2,338	2,354	2,366	2,368	2,372	2,372	2,386	2,397	2,391	2,412	2,415	2,417	2,419	2,421	2,432	2,438	2,449	2,453	2,45	2,459	2,466	2,465	2,472	2,471	2,482	2,477	2,491	2,491	2,502	2,503	2,501	2,497	2,5	2,507	2,513	2,52
206,5	0,577	2,132	2,153	2,17	2,177	2,184	2,204	2,186	2,192	2,202	2,204	2,211	2,222	2,219	2,231	2,243	2,247	2,247	2,26	2,267	2,274	2,275	2,297	2,288	2,297	2,306	2,312	2,319	2,32	2,325	2,332	2,333	2,339	2,349	2,349	2,357	2,356	2,357	2,371	2,364	2,37	2,376	2,383	2,385	2,383	2,394	2,396	2,395	2,402
207	0,573	2,015	2,04	2,051	2,061	2,071	2,088	2,07	2,076	2,09	2,09	2,099	2,108	2,106	2,117	2,132	2,132	2,14	2,143	2,154	2,16	2,165	2,185	2,179	2,187	2,19	2,202	2,208	2,214	2,218	2,222	2,228	2,225	2,231	2,242	2,244	2,245	2,251	2,259	2,261	2,266	2,268	2,272	2,273	2,277	2,277	2,286	2,29	2,29
207,5	0,569	1,913	1,934	1,947	1,963	1,967	1,979	1,969	1,974	1,983	1,989	1,996	2,003	2,007	2,014	2,022	2,028	2,032	2,041	2,048	2,057	2,063	2,081	2,081	2,081	2,087	2,096	2,107	2,11	2,119	2,12	2,124	2,124	2,131	2,139	2,138	2,141	2,153	2,163	2,157	2,161	2,169	2,171	2,172	2,178	2,181	2,184	2,189	2,19
208	0,563	1,809	1,824	1,838	1,855	1,861	1,87	1,863	1,87	1,875	1,881	1,888	1,892	1,898	1,907	1,914	1,918	1,928	1,934	1,942	1,95	1,956	1,974	1,975	1,976	1,982	1,989	1,998	2,005	2,009	2,015	2,019	2,021	2,029	2,036	2,034	2,043	2,047	2,052	2,053	2,058	2,065	2,067	2,067	2,075	2,077	2,081	2,083	2,086
208,5	0,557	1,709	1,726	1,739	1,754	1,763	1,769	1,766	1,772	1,774	1,781	1,786	1,792	1,799	1,808	1,818	1,82	1,832	1,836	1,843	1,847	1,859	1,873	1,876	1,878	1,885	1,891	1,898	1,907	1,912	1,916	1,919	1,923	1,929	1,936	1,934	1,944	1,949	1,953	1,954	1,96	1,966	1,964	1,967	1,975	1,976	1,983	1,984	1,988
209	0,55	1,618	1,635	1,648	1,662	1,671	1,677	1,672	1,679	1,682	1,689	1,694	1,701	1,71	1,715	1,724	1,727	1,738	1,745	1,749	1,757	1,767	1,781	1,783	1,787	1,795	1,801	1,805	1,813	1,819	1,823	1,829	1,831	1,836	1,844	1,843	1,851	1,855	1,859	1,862	1,868	1,874	1,872	1,875	1,881	1,886	1,894	1,891	1,894
209,5	0,541	1,529	1,546	1,558	1,571	1,58	1,588	1,582	1,587	1,59	1,599	1,603	1,609	1,618	1,623	1,633	1,637	1,648	1,654	1,661	1,669	1,675	1,688	1,691	1,697	1,705	1,709	1,712	1,721	1,729	1,731	1,737	1,74	1,745	1,751	1,753	1,763	1,764	1,768	1,773	1,777	1,783	1,779	1,785	1,791	1,795	1,802	1,798	1,804
210	0,532	1,453	1,47	1,48	1,493	1,501	1,51	1,503	1,507	1,511	1,52	1,523	1,53	1,539	1,545	1,555	1,56	1,568	1,576	1,581	1,589	1,596	1,608	1,612	1,618	1,627	1,631	1,636	1,642	1,647	1,652	1,657	1,661	1,667	1,669	1,675	1,684	1,683	1,688	1,694	1,697	1,7	1,702	1,706	1,711	1,716	1,721	1,717	1,724
210,5	0,522	1,384	1,399	1,411	1,423	1,432	1,44	1,433	1,436	1,442	1,449	1,452	1,461	1,469	1,474	1,484	1,488	1,497	1,505	1,51	1,519	1,525	1,536	1,541	1,547	1,555	1,56	1,564	1,569	1,575	1,579	1,584	1,588	1,594	1,597	1,603	1,61	1,611	1,616	1,621	1,625	1,625	1,631	1,634	1,637	1,643	1,649	1,646	1,653
211	0,51	1,319	1,334	1,344	1,355	1,366	1,374	1,365	1,368	1,375	1,381	1,386	1,393	1,402	1,407	1,418	1,421	1,429	1,436	1,442	1,45	1,458	1,467	1,472	1,48	1,487	1,491	1,496	1,5	1,504	1,511	1,515	1,519	1,526	1,529	1,535	1,538	1,541	1,546	1,553	1,556	1,556	1,561	1,566	1,567	1,573	1,577	1,577	1,583
211,5	0,498	1,261	1,275	1,285	1,296	1,306	1,315	1,306	1,308	1,316	1,321	1,327	1,334	1,342	1,347	1,358	1,361	1,369	1,375	1,382	1,389	1,397	1,407	1,411	1,419	1,426	1,429	1,436	1,439	1,443	1,449	1,453	1,459	1,465	1,467	1,474	1,476	1,479	1,484	1,49	1,493	1,494	1,499	1,504	1,505	1,51	1,513	1,515	1,521
212	0,486	1,21	1,223	1,233	1,244	1,255	1,263	1,252	1,256	1,264	1,267	1,274	1,282	1,289	1,294	1,304	1,307	1,315	1,321	1,328	1,334	1,342	1,352	1,357	1,364	1,37	1,374	1,381	1,383	1,388	1,394	1,398	1,404	1,409	1,411	1,418	1,419	1,423	1,427	1,434	1,437	1,437	1,442	1,448	1,447	1,453	1,455	1,459	1,464
212,5	0,472	1,161	1,175	1,183	1,193	1,204	1,213	1,201	1,206	1,213	1,217	1,224	1,231	1,236	1,242	1,253	1,255	1,263	1,269	1,276	1,281	1,289	1,3	1,305	1,311	1,317	1,321	1,328	1,33	1,335	1,341	1,344	1,35	1,355	1,357	1,363	1,366	1,37	1,373	1,379	1,383	1,383	1,388	1,393	1,392	1,397	1,399	1,404	1,408
213	0,458	1,119	1,132	1,141	1,15	1,16	1,17	1,157	1,163	1,168	1,173	1,18	1,187	1,191	1,198	1,208	1,211	1,218	1,224	1,231	1,236	1,242	1,254	1,26	1,266	1,27	1,275	1,281	1,284	1,289	1,295	1,298	1,304	1,308	1,31	1,316	1,319	1,323	1,326	1,331	1,334	1,336	1,34	1,345	1,345	1,348	1,351	1,356	1,359
213,5	0,445	1,083	1,097	1,105	1,114	1,124	1,134	1,12	1,127	1,132	1,137	1,143	1,15	1,154	1,161	1,171	1,173	1,18	1,186	1,193	1,198	1,204	1,215	1,221	1,227	1,231	1,237	1,241	1,244	1,25	1,255	1,259	1,264	1,267	1,271	1,277	1,279	1,282	1,286	1,29	1,293	1,296	1,299	1,304	1,305	1,307	1,311	1,315	1,317
214	0,43	1,05	1,063	1,072	1,08	1,089	1,1	1,086	1,092	1,098	1,103	1,109	1,115	1,119	1,126	1,135	1,138	1,143	1,151	1,157	1,161	1,166	1,178	1,184	1,189	1,193	1,199	1,204	1,207	1,212	1,217	1,221	1,225	1,228	1,233	1,239	1,241	1,244	1,248	1,251	1,254	1,257	1,26	1,264	1,265	1,267	1,272	1,276	1,277
214,5	0,416	1,021	1,033	1,042	1,049	1,059	1,069	1,055	1,061	1,067	1,072	1,076	1,084	1,086	1,094	1,103	1,106	1,111	1,118	1,125	1,129	1,133	1,144	1,15	1,156	1,16	1,165	1,17	1,173	1,178	1,182	1,187	1,19	1,193	1,199	1,203	1,205	1,209	1,213	1,215	1,218	1,221	1,225	1,227	1,23	1,231	1,236	1,239	1,24
215	0,402	0,996	1,007	1,016	1,023	1,032	1,042	1,029	1,034	1,04	1,045	1,05	1,056	1,059	1,067	1,076	1,078	1,082	1,089	1,096	1,1	1,104	1,115	1,121	1,126	1,13	1,135	1,14	1,143	1,147	1,151	1,157	1,16	1,163	1,168	1,171	1,173	1,178	1,182	1,183	1,186	1,19	1,194	1,195	1,198	1,2	1,203	1,208	1,209
215,5	0,387	0,97	0,981	0,989	0,997	1,005	1,015	1,002	1,007	1,012	1,017	1,022	1,028	1,031	1,039	1,046	1,049	1,053	1,06	1,066	1,07	1,074	1,085	1,09	1,095	1,099	1,104	1,109	1,112	1,117	1,121	1,125	1,128	1,132	1,136	1,139	1,141	1,146	1,149	1,15	1,154	1,158	1,16	1,162	1,166	1,167	1,171	1,175	1,176
216	0,371	0,946	0,956	0,964	0,971	0,979	0,989	0,976	0,981	0,986	0,992	0,996	1,001	1,005	1,012	1,019	1,021	1,025	1,032	1,038	1,042	1,046	1,057	1,062	1,066	1,071	1,075	1,08	1,084	1,087	1,091	1,096	1,098	1,102	1,106	1,109	1,111	1,115	1,118	1,119	1,124	1,127	1,129	1,131	1,135	1,136	1,14	1,143	1,144
216,5	0,357	0,924	0,935	0,942	0,95	0,958	0,967	0,955	0,959	0,963	0,97	0,974	0,977	0,982	0,988	0,995	0,997	1,001	1,007	1,014	1,018	1,022	1,032	1,037	1,04	1,045	1,049	1,054	1,058	1,061	1,065	1,069	1,072	1,076	1,079	1,082	1,085	1,089	1,091	1,092	1,096	1,1	1,102	1,103	1,108	1,109	1,113	1,116	1,117
217	0,343	0,905	0,916	0,923	0,931	0,938	0,947	0,935	0,939	0,942	0,949	0,953	0,956	0,961	0,967	0,973	0,975	0,979	0,985	0,991	0,996	0,999	1,01	1,015	1,017	1,022	1,025	1,03	1,034	1,038	1,041	1,045	1,048	1,051	1,055	1,057	1,061	1,064	1,065	1,068	1,071	1,075	1,076	1,078	1,083	1,083	1,088	1,09	1,092
217,5	0,329	0,886	0,897	0,904	0,912	0,919	0,927	0,916	0,92	0,923	0,929	0,933	0,936	0,94	0,946	0,953	0,954	0,959	0,963	0,969	0,974	0,978	0,988	0,993	0,995	0,999	1,003	1,007	1,011	1,014	1,018	1,022	1,025	1,027	1,031	1,034	1,037	1,039	1,041	1,044	1,047	1,05	1,052	1,053	1,058	1,06	1,063	1,065	1,067
218	0,315	0,868	0,879	0,886	0,894	0,902	0,909	0,898	0,901	0,904	0,91	0,914	0,917	0,921	0,926	0,933	0,934	0,939	0,943	0,948	0,953	0,958	0,967	0,972	0,974	0,978	0,982	0,985	0,989	0,992	0,996	0,999	1,002	1,004	1,008	1,011	1,014	1,016	1,018	1,021	1,023	1,027	1,029	1,03	1,034	1,037	1,039	1,04	1,043
218,5	0,302	0,853	0,864	0,871	0,879	0,886	0,893	0,882	0,885	0,888	0,893	0,897	0,9	0,904	0,909	0,915	0,916	0,921	0,925	0,93	0,935	0,939	0,948	0,952	0,955	0,958	0,963	0,966	0,969	0,972	0,976	0,979	0,982	0,984	0,988	0,991	0,994	0,995	0,998	1,001	1,002	1,006	1,008	1,009	1,013	1,016	1,017	1,019	1,021
219	0,29	0,839	0,849	0,856	0,864	0,871	0,878	0,867	0,869	0,872	0,877	0,881	0,884	0,888	0,893	0,899	0,899	0,904	0,908	0,912	0,917	0,922	0,931	0,934	0,937	0,941	0,945	0,947	0,951	0,954	0,957	0,96	0,963	0,966	0,969	0,971	0,974	0,976	0,978	0,982	0,983	0,987	0,989	0,989	0,993	0,996	0,997	0,998	1
219,5	0,278	0,825	0,835	0,842	0,85	0,857	0,863	0,852	0,854	0,857	0,862	0,866	0,869	0,872	0,877	0,883	0,883	0,888	0,892	0,895	0,9	0,905	0,914	0,917	0,92	0,923	0,927	0,929	0,932	0,935	0,939	0,942	0,945	0,947	0,95	0,953	0,956	0,957	0,96	0,964	0,964	0,967	0,969	0,971	0,973	0,976	0,977	0,979	0,98
220	0,266	0,811	0,822	0,828	0,836	0,844	0,849	0,837	0,84	0,843	0,847	0,851	0,854	0,858	0,862	0,867	0,867	0,873	0,876	0,879	0,884	0,888	0,897	0,9	0,903	0,907	0,91	0,913	0,915	0,918	0,921	0,924	0,927	0,93	0,932	0,935	0,937	0,94	0,942	0,946	0,947	0,948	0,951	0,953	0,955	0,957	0,959	0,96	0,962
220,5	0,255	0,799	0,809	0,816	0,824	0,831	0,836	0,824	0,827	0,83	0,833	0,838	0,841	0,844	0,848	0,853	0,853	0,858	0,861	0,865	0,869	0,873	0,882	0,885	0,889	0,891	0,895	0,897	0,9	0,902	0,906	0,908	0,911	0,913	0,916	0,918	0,921	0,923	0,925	0,929	0,93	0,931	0,934	0,936	0,938	0,941	0,941	0,943	0,944
221	0,245	0,787	0,797	0,803	0,811	0,818	0,824	0,811	0,814	0,817	0,82	0,824	0,828	0,83	0,834	0,84	0,839	0,844	0,847	0,85	0,854	0,858	0,867	0,87	0,874	0,876	0,879	0,882	0,884	0,887	0,89	0,892	0,895	0,898	0,9	0,902	0,905	0,907	0,909	0,912	0,913	0,915	0,917	0,92	0,921	0,924	0,924	0,926	0,927
221,5	0,235	0,774	0,784	0,79	0,797	0,804	0,811	0,797	0,8	0,804	0,806	0,81	0,814	0,816	0,82	0,826	0,824	0,829	0,832	0,835	0,838	0,842	0,851	0,854	0,858	0,861	0,864	0,865	0,868	0,871	0,874	0,876	0,879	0,881	0,883	0,885	0,888	0,89	0,893	0,895	0,896	0,898	0,9	0,903	0,903	0,906	0,906	0,908	0,91
222	0,225	0,762	0,771	0,778	0,785	0,791	0,798	0,784	0,787	0,791	0,792	0,797	0,801	0,803	0,806	0,812	0,81	0,814	0,818	0,821	0,824	0,827	0,836	0,839	0,843	0,845	0,848	0,85	0,853	0,855	0,858	0,86	0,863	0,866	0,867	0,869	0,872	0,874	0,877	0,879	0,88	0,881	0,883	0,887	0,886	0,889	0,89	0,891	0,893
222,5	0,216	0,751	0,76	0,766	0,773	0,779	0,786	0,772	0,775	0,779	0,78	0,784	0,788	0,79	0,793	0,799	0,797	0,801	0,804	0,807	0,81	0,813	0,822	0,825	0,828	0,831	0,834	0,836	0,838	0,841	0,844	0,846	0,848	0,851	0,853	0,854	0,857	0,859	0,862	0,863	0,865	0,866	0,868	0,87	0,871	0,873	0,874	0,876	0,878
223	0,208	0,74	0,75	0,756	0,762	0,768	0,776	0,761	0,764	0,768	0,769	0,773	0,777	0,779	0,782	0,787	0,785	0,789	0,792	0,795	0,798	0,8	0,809	0,812	0,816	0,819	0,821	0,824	0,826	0,829	0,831	0,833	0,835	0,838	0,84	0,841	0,844	0,846	0,848	0,849	0,852	0,853	0,854	0,857	0,857	0,859	0,86	0,863	0,864
223,5	0,2	0,731	0,74	0,746	0,753	0,759	0,766	0,751	0,754	0,758	0,759	0,762	0,766	0,768	0,771	0,776	0,775	0,778	0,781	0,784	0,787	0,789	0,798	0,801	0,804	0,807	0,809	0,812	0,814	0,817	0,819	0,821	0,823	0,826	0,828	0,829	0,832	0,834	0,836	0,837	0,839	0,84	0,842	0,844	0,844	0,846	0,847	0,85	0,851
224	0,192	0,722	0,732	0,738	0,744	0,75	0,756	0,742	0,745	0,748	0,75	0,753	0,757	0,759	0,762	0,766	0,765	0,768	0,771	0,774	0,776	0,778	0,787	0,79	0,793	0,796	0,798	0,801	0,803	0,805	0,808	0,81	0,812	0,814	0,816	0,817	0,82	0,822	0,824	0,825	0,827	0,828	0,83	0,831	0,832	0,834	0,835	0,838	0,839
224,5	0,185	0,715	0,724	0,73	0,736	0,742	0,748	0,734	0,737	0,739	0,742	0,744	0,748	0,75	0,753	0,757	0,756	0,758	0,761	0,765	0,767	0,769	0,778	0,78	0,783	0,786	0,788	0,79	0,793	0,795	0,797	0,799	0,802	0,804	0,806	0,807	0,809	0,811	0,813	0,814	0,816	0,818	0,819	0,82	0,822	0,823	0,825	0,827	0,828
225	0,178	0,708	0,718	0,724	0,729	0,735	0,742	0,727	0,73	0,732	0,735	0,738	0,74	0,742	0,746	0,75	0,748	0,751	0,753	0,757	0,759	0,761	0,77	0,772	0,775	0,777	0,779	0,782	0,784	0,786	0,789	0,791	0,793	0,794	0,797	0,798	0,8	0,802	0,803	0,804	0,806	0,808	0,81	0,811	0,813	0,813	0,816	0,817	0,818
225,5	0,171	0,703	0,713	0,718	0,724	0,729	0,736	0,722	0,724	0,726	0,729	0,731	0,734	0,736	0,739	0,743	0,742	0,744	0,746	0,75	0,752	0,754	0,763	0,765	0,767	0,77	0,772	0,774	0,777	0,779	0,781	0,783	0,785	0,787	0,789	0,79	0,792	0,794	0,795	0,796	0,798	0,8	0,801	0,802	0,804	0,805	0,807	0,808	0,81
226	0,166	0,699	0,708	0,714	0,72	0,725	0,731	0,717	0,719	0,722	0,724	0,726	0,729	0,731	0,734	0,738	0,736	0,738	0,741	0,744	0,747	0,748	0,757	0,759	0,761	0,764	0,766	0,768	0,77	0,772	0,775	0,776	0,778	0,78	0,782	0,784	0,785	0,787	0,788	0,79	0,791	0,793	0,795	0,795	0,798	0,798	0,8	0,801	0,803
226,5	0,161	0,695	0,704	0,71	0,715	0,721	0,726	0,713	0,714	0,717	0,719	0,722	0,724	0,726	0,729	0,732	0,731	0,733	0,735	0,738	0,741	0,743	0,751	0,753	0,755	0,757	0,759	0,762	0,764	0,766	0,768	0,77	0,772	0,773	0,775	0,777	0,779	0,78	0,781	0,783	0,784	0,786	0,787	0,788	0,79	0,792	0,793	0,794	0,795
227	0,156	0,691	0,699	0,705	0,71	0,716	0,721	0,707	0,709	0,711	0,714	0,716	0,718	0,72	0,723	0,726	0,725	0,727	0,729	0,732	0,735	0,736	0,745	0,747	0,749	0,751	0,753	0,755	0,757	0,759	0,761	0,763	0,765	0,766	0,768	0,77	0,771	0,773	0,774	0,775	0,777	0,779	0,78	0,781	0,783	0,784	0,785	0,787	0,788
227,5	0,152	0,685	0,694	0,699	0,705	0,71	0,715	0,702	0,703	0,705	0,708	0,71	0,712	0,714	0,717	0,72	0,718	0,721	0,722	0,725	0,728	0,73	0,738	0,74	0,741	0,744	0,745	0,748	0,75	0,752	0,753	0,755	0,757	0,758	0,761	0,762	0,764	0,765	0,766	0,768	0,769	0,771	0,773	0,773	0,775	0,776	0,777	0,778	0,78
228	0,148	0,679	0,687	0,692	0,698	0,704	0,709	0,695	0,697	0,698	0,701	0,703	0,705	0,706	0,71	0,712	0,711	0,713	0,715	0,717	0,72	0,722	0,73	0,732	0,734	0,735	0,737	0,739	0,741	0,743	0,745	0,747	0,749	0,75	0,752	0,754	0,755	0,756	0,757	0,76	0,76	0,762	0,763	0,764	0,766	0,768	0,768	0,769	0,77
228,5	0,144	0,671	0,679	0,685	0,69	0,696	0,701	0,687	0,689	0,69	0,692	0,695	0,697	0,698	0,701	0,704	0,702	0,705	0,706	0,708	0,711	0,713	0,721	0,723	0,725	0,726	0,728	0,729	0,732	0,733	0,735	0,737	0,739	0,74	0,742	0,744	0,745	0,746	0,747	0,75	0,75	0,752	0,753	0,755	0,756	0,757	0,758	0,759	0,76
229	0,14	0,662	0,671	0,676	0,682	0,687	0,692	0,678	0,68	0,681	0,683	0,686	0,688	0,689	0,692	0,695	0,692	0,695	0,697	0,699	0,701	0,703	0,712	0,714	0,715	0,716	0,719	0,72	0,721	0,723	0,725	0,727	0,728	0,73	0,731	0,733	0,735	0,736	0,737	0,74	0,74	0,741	0,743	0,744	0,745	0,747	0,747	0,748	0,749
229,5	0,137	0,653	0,661	0,666	0,672	0,678	0,682	0,668	0,67	0,671	0,673	0,676	0,678	0,678	0,681	0,685	0,682	0,685	0,687	0,688	0,69	0,693	0,701	0,703	0,704	0,705	0,708	0,709	0,71	0,712	0,714	0,715	0,717	0,718	0,72	0,722	0,723	0,724	0,726	0,728	0,728	0,729	0,731	0,733	0,733	0,735	0,735	0,736	0,737
230	0,134	0,643	0,65	0,655	0,661	0,667	0,672	0,657	0,659	0,661	0,662	0,665	0,667	0,668	0,67	0,674	0,67	0,673	0,676	0,676	0,678	0,681	0,689	0,691	0,692	0,693	0,696	0,697	0,698	0,7	0,702	0,703	0,705	0,706	0,708	0,709	0,71	0,712	0,714	0,715	0,716	0,717	0,718	0,72	0,72	0,722	0,722	0,724	0,724
230,5	0,131	0,632	0,64	0,644	0,65	0,656	0,661	0,646	0,648	0,65	0,651	0,654	0,656	0,656	0,658	0,662	0,658	0,661	0,663	0,664	0,666	0,668	0,676	0,679	0,68	0,681	0,684	0,685	0,686	0,687	0,689	0,691	0,692	0,694	0,695	0,697	0,697	0,699	0,701	0,702	0,704	0,704	0,705	0,707	0,707	0,709	0,709	0,711	0,711
231	0,128	0,621	0,628	0,632	0,638	0,644	0,649	0,634	0,636	0,638	0,638	0,641	0,644	0,645	0,646	0,65	0,645	0,648	0,651	0,651	0,653	0,655	0,663	0,665	0,667	0,669	0,671	0,672	0,673	0,674	0,676	0,678	0,678	0,68	0,682	0,683	0,684	0,685	0,687	0,688	0,69	0,69	0,691	0,693	0,693	0,694	0,695	0,697	0,697
231,5	0,126	0,609	0,616	0,62	0,625	0,631	0,636	0,621	0,623	0,625	0,625	0,628	0,63	0,632	0,632	0,636	0,632	0,635	0,637	0,638	0,639	0,641	0,649	0,651	0,653	0,655	0,657	0,658	0,659	0,66	0,662	0,664	0,664	0,667	0,668	0,669	0,669	0,671	0,673	0,674	0,676	0,676	0,676	0,678	0,678	0,679	0,68	0,683	0,682
232	0,123	0,595	0,603	0,605	0,611	0,616	0,622	0,606	0,608	0,611	0,611	0,613	0,616	0,617	0,618	0,622	0,617	0,62	0,622	0,623	0,624	0,626	0,634	0,636	0,638	0,64	0,641	0,643	0,644	0,645	0,647	0,649	0,649	0,651	0,652	0,653	0,654	0,656	0,657	0,658	0,66	0,66	0,66	0,662	0,663	0,663	0,664	0,667	0,667
232,5	0,121	0,58	0,588	0,591	0,597	0,601	0,607	0,592	0,593	0,596	0,597	0,598	0,601	0,602	0,602	0,606	0,602	0,604	0,606	0,608	0,609	0,61	0,618	0,62	0,622	0,624	0,625	0,627	0,629	0,63	0,631	0,633	0,634	0,635	0,636	0,637	0,639	0,64	0,641	0,641	0,644	0,644	0,643	0,645	0,647	0,646	0,648	0,65	0,651
233	0,119	0,564	0,573	0,576	0,58	0,585	0,59	0,576	0,576	0,579	0,581	0,581	0,584	0,586	0,586	0,59	0,586	0,587	0,589	0,592	0,593	0,593	0,6	0,602	0,605	0,607	0,608	0,61	0,611	0,613	0,614	0,616	0,617	0,618	0,619	0,62	0,621	0,623	0,624	0,623	0,626	0,627	0,626	0,627	0,629	0,629	0,631	0,632	0,633
233,5	0,117	0,545	0,554	0,558	0,562	0,566	0,571	0,557	0,557	0,56	0,562	0,562	0,564	0,566	0,566	0,57	0,567	0,567	0,569	0,572	0,573	0,573	0,58	0,582	0,584	0,586	0,587	0,589	0,591	0,592	0,594	0,595	0,596	0,597	0,599	0,6	0,601	0,602	0,602	0,602	0,605	0,606	0,606	0,606	0,609	0,608	0,61	0,611	0,612
234	0,115	0,523	0,532	0,537	0,541	0,544	0,549	0,536	0,535	0,538	0,54	0,54	0,542	0,544	0,545	0,547	0,546	0,544	0,546	0,55	0,551	0,551	0,557	0,559	0,561	0,563	0,564	0,566	0,568	0,569	0,571	0,572	0,573	0,574	0,575	0,577	0,578	0,578	0,579	0,578	0,581	0,583	0,583	0,582	0,586	0,585	0,587	0,587	0,589
234,5	0,113	0,498	0,508	0,513	0,518	0,521	0,525	0,512	0,511	0,513	0,516	0,515	0,517	0,519	0,522	0,523	0,521	0,52	0,521	0,524	0,527	0,527	0,533	0,533	0,536	0,538	0,538	0,54	0,542	0,544	0,545	0,546	0,547	0,548	0,549	0,551	0,552	0,552	0,553	0,553	0,555	0,557	0,558	0,556	0,56	0,56	0,561	0,56	0,562
235	0,11	0,471	0,482	0,488	0,493	0,496	0,499	0,487	0,485	0,487	0,49	0,49	0,491	0,493	0,496	0,496	0,495	0,494	0,494	0,497	0,5	0,501	0,507	0,507	0,509	0,51	0,511	0,512	0,515	0,516	0,518	0,519	0,52	0,52	0,521	0,524	0,524	0,524	0,525	0,526	0,526	0,529	0,53	0,528	0,532	0,533	0,533	0,532	0,534
235,5	0,109	0,443	0,455	0,46	0,466	0,47	0,472	0,459	0,458	0,459	0,462	0,463	0,463	0,464	0,468	0,468	0,467	0,467	0,466	0,469	0,471	0,473	0,479	0,479	0,48	0,481	0,482	0,483	0,486	0,487	0,488	0,489	0,49	0,49	0,492	0,494	0,495	0,495	0,495	0,498	0,496	0,499	0,501	0,499	0,501	0,504	0,503	0,502	0,504
236	0,107	0,415	0,427	0,433	0,438	0,442	0,444	0,431	0,431	0,431	0,433	0,436	0,435	0,436	0,44	0,44	0,438	0,439	0,437	0,44	0,442	0,444	0,451	0,451	0,452	0,452	0,453	0,454	0,456	0,457	0,459	0,459	0,461	0,461	0,462	0,465	0,465	0,465	0,465	0,469	0,466	0,469	0,471	0,47	0,471	0,474	0,473	0,471	0,474
236,5	0,105	0,388	0,4	0,406	0,411	0,417	0,419	0,404	0,405	0,405	0,407	0,41	0,409	0,409	0,413	0,413	0,411	0,413	0,41	0,412	0,415	0,417	0,424	0,425	0,425	0,425	0,425	0,426	0,428	0,43	0,431	0,431	0,432	0,432	0,434	0,436	0,437	0,436	0,437	0,441	0,438	0,44	0,442	0,442	0,443	0,445	0,444	0,443	0,445
237	0,103	0,361	0,373	0,379	0,384	0,389	0,392	0,376	0,378	0,378	0,379	0,382	0,382	0,381	0,385	0,386	0,382	0,384	0,383	0,384	0,386	0,388	0,396	0,397	0,397	0,396	0,398	0,398	0,399	0,4	0,402	0,402	0,403	0,403	0,405	0,407	0,407	0,408	0,409	0,412	0,408	0,41	0,413	0,414	0,413	0,415	0,414	0,413	0,415
237,5	0,102	0,335	0,346	0,352	0,358	0,363	0,366	0,35	0,353	0,353	0,352	0,356	0,356	0,354	0,358	0,36	0,355	0,358	0,357	0,357	0,359	0,361	0,368	0,37	0,37	0,369	0,371	0,371	0,372	0,373	0,374	0,374	0,375	0,375	0,377	0,379	0,379	0,38	0,382	0,384	0,38	0,382	0,384	0,386	0,384	0,386	0,386	0,385	0,387
238	0,1	0,311	0,322	0,327	0,333	0,338	0,342	0,325	0,327	0,328	0,327	0,33	0,331	0,329	0,332	0,335	0,329	0,332	0,332	0,331	0,333	0,335	0,342	0,344	0,344	0,344	0,346	0,345	0,345	0,347	0,348	0,348	0,349	0,349	0,351	0,352	0,353	0,354	0,356	0,357	0,354	0,355	0,357	0,36	0,357	0,359	0,359	0,359	0,359
238,5	0,098	0,287	0,298	0,303	0,309	0,313	0,318	0,301	0,303	0,304	0,303	0,306	0,307	0,305	0,307	0,31	0,305	0,307	0,307	0,306	0,308	0,309	0,317	0,318	0,319	0,319	0,321	0,321	0,321	0,322	0,323	0,323	0,324	0,324	0,326	0,326	0,327	0,329	0,33	0,33	0,33	0,329	0,331	0,334	0,331	0,333	0,333	0,333	0,333
239	0,097	0,266	0,276	0,281	0,286	0,291	0,296	0,278	0,281	0,282	0,281	0,283	0,285	0,283	0,284	0,288	0,282	0,284	0,284	0,283	0,284	0,286	0,293	0,295	0,296	0,297	0,298	0,298	0,298	0,3	0,301	0,3	0,301	0,302	0,303	0,303	0,303	0,306	0,307	0,306	0,307	0,306	0,307	0,309	0,307	0,309	0,309	0,31	0,309
239,5	0,095	0,248	0,258	0,262	0,267	0,272	0,277	0,259	0,261	0,263	0,262	0,264	0,266	0,264	0,265	0,268	0,262	0,264	0,265	0,264	0,265	0,266	0,273	0,275	0,275	0,277	0,277	0,278	0,279	0,28	0,281	0,281	0,281	0,282	0,283	0,282	0,283	0,286	0,286	0,285	0,287	0,286	0,286	0,288	0,287	0,288	0,288	0,29	0,289
240	0,094	0,231	0,241	0,245	0,25	0,254	0,259	0,242	0,244	0,245	0,245	0,246	0,248	0,247	0,247	0,25	0,244	0,246	0,247	0,247	0,247	0,247	0,255	0,256	0,257	0,259	0,259	0,26	0,261	0,262	0,263	0,263	0,263	0,264	0,265	0,264	0,265	0,267	0,267	0,266	0,268	0,267	0,267	0,269	0,269	0,268	0,27	0,271	0,27
240,5	0,092	0,215	0,226	0,229	0,233	0,237	0,242	0,226	0,227	0,228	0,229	0,229	0,231	0,231	0,23	0,233	0,227	0,229	0,23	0,23	0,23	0,23	0,237	0,238	0,239	0,241	0,241	0,242	0,244	0,245	0,245	0,245	0,246	0,246	0,247	0,247	0,248	0,249	0,249	0,248	0,25	0,25	0,249	0,25	0,251	0,25	0,252	0,253	0,253
241	0,091	0,201	0,211	0,215	0,218	0,222	0,227	0,211	0,211	0,213	0,214	0,214	0,215	0,216	0,214	0,217	0,212	0,213	0,214	0,215	0,215	0,214	0,221	0,222	0,223	0,225	0,225	0,226	0,227	0,228	0,229	0,229	0,23	0,23	0,231	0,231	0,231	0,232	0,232	0,231	0,233	0,233	0,233	0,233	0,235	0,234	0,235	0,236	0,236
241,5	0,089	0,187	0,198	0,202	0,205	0,209	0,213	0,197	0,197	0,199	0,2	0,2	0,201	0,201	0,201	0,203	0,198	0,198	0,199	0,2	0,201	0,2	0,207	0,208	0,208	0,21	0,21	0,211	0,212	0,213	0,213	0,213	0,215	0,215	0,216	0,216	0,216	0,217	0,217	0,216	0,218	0,218	0,218	0,218	0,22	0,219	0,22	0,221	0,221
242	0,088	0,176	0,186	0,19	0,193	0,196	0,2	0,185	0,185	0,186	0,188	0,187	0,188	0,189	0,188	0,19	0,186	0,186	0,186	0,187	0,188	0,187	0,194	0,195	0,195	0,197	0,197	0,198	0,199	0,199	0,2	0,2	0,201	0,201	0,202	0,203	0,203	0,203	0,203	0,203	0,204	0,205	0,205	0,204	0,206	0,206	0,207	0,206	0,207
242,5	0,086	0,166	0,176	0,18	0,183	0,186	0,19	0,175	0,175	0,176	0,178	0,177	0,178	0,178	0,178	0,18	0,176	0,175	0,176	0,177	0,178	0,177	0,184	0,184	0,185	0,186	0,186	0,187	0,188	0,188	0,189	0,189	0,19	0,19	0,191	0,191	0,191	0,192	0,192	0,192	0,193	0,193	0,194	0,193	0,194	0,194	0,195	0,195	0,195
243	0,085	0,157	0,166	0,17	0,174	0,177	0,181	0,166	0,165	0,166	0,168	0,168	0,168	0,168	0,169	0,17	0,166	0,165	0,165	0,166	0,167	0,167	0,174	0,174	0,174	0,175	0,176	0,176	0,177	0,178	0,178	0,178	0,179	0,179	0,18	0,18	0,181	0,18	0,181	0,181	0,182	0,182	0,183	0,182	0,183	0,184	0,184	0,184	0,184
243,5	0,083	0,148	0,157	0,161	0,165	0,169	0,172	0,157	0,156	0,157	0,158	0,159	0,159	0,159	0,16	0,16	0,156	0,156	0,156	0,157	0,157	0,158	0,164	0,164	0,165	0,165	0,166	0,166	0,167	0,168	0,168	0,168	0,169	0,169	0,17	0,17	0,17	0,17	0,171	0,172	0,171	0,172	0,172	0,172	0,173	0,173	0,173	0,173	0,174
244	0,082	0,141	0,15	0,154	0,158	0,161	0,164	0,149	0,149	0,149	0,15	0,151	0,151	0,151	0,152	0,152	0,148	0,148	0,148	0,148	0,149	0,15	0,156	0,156	0,157	0,157	0,157	0,158	0,159	0,159	0,159	0,16	0,16	0,16	0,161	0,161	0,162	0,161	0,162	0,163	0,162	0,163	0,163	0,163	0,164	0,164	0,164	0,164	0,165
244,5	0,08	0,135	0,143	0,147	0,151	0,154	0,157	0,142	0,142	0,142	0,143	0,144	0,144	0,143	0,144	0,145	0,141	0,141	0,14	0,141	0,141	0,142	0,149	0,149	0,149	0,149	0,15	0,15	0,151	0,151	0,151	0,152	0,152	0,152	0,153	0,153	0,154	0,153	0,154	0,155	0,154	0,155	0,155	0,155	0,155	0,156	0,156	0,156	0,156
245	0,079	0,129	0,137	0,141	0,144	0,148	0,151	0,135	0,136	0,136	0,137	0,138	0,138	0,137	0,138	0,139	0,134	0,134	0,134	0,134	0,135	0,135	0,142	0,142	0,143	0,143	0,143	0,144	0,144	0,144	0,145	0,145	0,145	0,145	0,146	0,146	0,147	0,146	0,147	0,148	0,147	0,147	0,148	0,148	0,148	0,149	0,149	0,149	0,149
245,5	0,078	0,124	0,132	0,135	0,139	0,142	0,145	0,13	0,13	0,13	0,131	0,132	0,132	0,131	0,132	0,133	0,128	0,128	0,128	0,128	0,129	0,129	0,136	0,136	0,137	0,136	0,137	0,137	0,138	0,138	0,138	0,139	0,139	0,139	0,139	0,14	0,14	0,14	0,141	0,141	0,141	0,141	0,141	0,142	0,142	0,142	0,142	0,142	0,142
246	0,076	0,12	0,126	0,13	0,134	0,137	0,14	0,124	0,125	0,125	0,125	0,126	0,127	0,126	0,126	0,128	0,123	0,123	0,123	0,122	0,123	0,123	0,13	0,13	0,131	0,131	0,132	0,132	0,132	0,132	0,132	0,133	0,133	0,133	0,133	0,134	0,134	0,134	0,135	0,135	0,135	0,135	0,135	0,136	0,135	0,136	0,136	0,136	0,136
246,5	0,075	0,115	0,122	0,125	0,129	0,132	0,136	0,12	0,12	0,121	0,121	0,122	0,122	0,121	0,121	0,123	0,118	0,118	0,118	0,117	0,118	0,118	0,125	0,125	0,126	0,126	0,126	0,126	0,127	0,127	0,127	0,127	0,127	0,128	0,128	0,128	0,128	0,129	0,129	0,129	0,129	0,129	0,13	0,13	0,13	0,13	0,13	0,13	0,13
247	0,073	0,112	0,118	0,121	0,125	0,128	0,132	0,116	0,116	0,117	0,116	0,117	0,118	0,117	0,117	0,119	0,113	0,113	0,113	0,113	0,113	0,114	0,12	0,121	0,121	0,121	0,122	0,122	0,122	0,122	0,122	0,123	0,123	0,123	0,123	0,124	0,124	0,124	0,125	0,124	0,125	0,124	0,125	0,125	0,125	0,125	0,125	0,125	0,125
247,5	0,072	0,109	0,115	0,118	0,122	0,125	0,128	0,112	0,113	0,113	0,113	0,114	0,114	0,114	0,114	0,115	0,11	0,11	0,11	0,109	0,11	0,11	0,117	0,117	0,117	0,118	0,118	0,118	0,118	0,118	0,119	0,119	0,119	0,119	0,119	0,119	0,12	0,12	0,121	0,12	0,121	0,12	0,121	0,121	0,121	0,121	0,121	0,121	0,121
248	0,071	0,106	0,112	0,115	0,118	0,121	0,125	0,109	0,109	0,11	0,109	0,11	0,111	0,11	0,11	0,111	0,106	0,106	0,106	0,106	0,106	0,106	0,113	0,113	0,113	0,114	0,114	0,114	0,114	0,114	0,115	0,115	0,115	0,115	0,115	0,115	0,116	0,116	0,116	0,116	0,116	0,116	0,116	0,117	0,116	0,117	0,117	0,117	0,117
248,5	0,069	0,103	0,109	0,112	0,115	0,118	0,122	0,106	0,106	0,106	0,106	0,107	0,107	0,107	0,107	0,108	0,103	0,103	0,102	0,102	0,103	0,103	0,109	0,109	0,11	0,11	0,11	0,11	0,111	0,111	0,111	0,111	0,111	0,112	0,112	0,112	0,112	0,112	0,113	0,112	0,113	0,113	0,112	0,113	0,113	0,113	0,113	0,113	0,113
249	0,068	0,1	0,106	0,109	0,112	0,115	0,119	0,103	0,103	0,103	0,104	0,104	0,104	0,104	0,104	0,105	0,1	0,1	0,099	0,099	0,099	0,099	0,106	0,106	0,106	0,107	0,107	0,107	0,107	0,107	0,108	0,108	0,108	0,108	0,108	0,108	0,109	0,109	0,109	0,109	0,109	0,109	0,109	0,109	0,109	0,109	0,109	0,11	0,11
249,5	0,067	0,098	0,104	0,107	0,11	0,113	0,116	0,1	0,101	0,101	0,101	0,101	0,102	0,101	0,101	0,102	0,097	0,097	0,097	0,097	0,097	0,097	0,103	0,103	0,104	0,104	0,104	0,104	0,104	0,105	0,105	0,105	0,105	0,105	0,105	0,106	0,106	0,106	0,106	0,106	0,106	0,106	0,106	0,106	0,106	0,106	0,107	0,107	0,107
250	0,066	0,096	0,102	0,105	0,108	0,111	0,114	0,098	0,098	0,099	0,099	0,099	0,099	0,099	0,099	0,1	0,095	0,094	0,094	0,094	0,094	0,094	0,101	0,101	0,101	0,101	0,101	0,102	0,102	0,102	0,102	0,102	0,102	0,103	0,103	0,103	0,103	0,103	0,103	0,103	0,103	0,103	0,103	0,103	0,104	0,104	0,104	0,104	0,104
250,5	0,064	0,094	0,1	0,102	0,105	0,109	0,112	0,096	0,096	0,096	0,096	0,097	0,097	0,097	0,096	0,097	0,092	0,092	0,092	0,092	0,092	0,092	0,098	0,098	0,098	0,099	0,099	0,099	0,099	0,099	0,099	0,1	0,1	0,1	0,1	0,1	0,1	0,1	0,101	0,1	0,1	0,101	0,101	0,101	0,101	0,101	0,101	0,101	0,101
251	0,063	0,092	0,098	0,1	0,103	0,107	0,11	0,094	0,094	0,094	0,094	0,095	0,095	0,094	0,094	0,095	0,09	0,09	0,089	0,089	0,089	0,089	0,096	0,096	0,096	0,096	0,096	0,096	0,097	0,097	0,097	0,097	0,097	0,097	0,097	0,098	0,098	0,098	0,098	0,098	0,098	0,098	0,098	0,098	0,098	0,098	0,099	0,098	0,098
251,5	0,062	0,091	0,096	0,099	0,102	0,105	0,108	0,092	0,092	0,092	0,093	0,093	0,093	0,093	0,093	0,093	0,088	0,088	0,088	0,087	0,088	0,088	0,094	0,094	0,094	0,094	0,095	0,095	0,095	0,095	0,095	0,095	0,095	0,095	0,095	0,096	0,096	0,096	0,096	0,096	0,096	0,096	0,096	0,096	0,096	0,096	0,096	0,096	0,096
252	0,061	0,09	0,095	0,097	0,101	0,104	0,107	0,091	0,091	0,091	0,091	0,091	0,092	0,091	0,091	0,092	0,087	0,086	0,086	0,086	0,086	0,086	0,092	0,092	0,092	0,093	0,093	0,093	0,093	0,093	0,093	0,093	0,093	0,093	0,094	0,094	0,094	0,094	0,094	0,094	0,094	0,094	0,094	0,094	0,094	0,094	0,094	0,094	0,094
252,5	0,06	0,088	0,093	0,096	0,099	0,102	0,105	0,089	0,089	0,089	0,09	0,09	0,09	0,09	0,089	0,09	0,085	0,085	0,084	0,084	0,084	0,084	0,091	0,091	0,091	0,091	0,091	0,091	0,091	0,091	0,091	0,092	0,092	0,092	0,092	0,092	0,092	0,092	0,092	0,092	0,092	0,092	0,092	0,092	0,092	0,093	0,093	0,092	0,093
253	0,059	0,087	0,092	0,095	0,098	0,101	0,104	0,088	0,088	0,088	0,088	0,089	0,089	0,088	0,088	0,089	0,084	0,083	0,083	0,083	0,083	0,083	0,089	0,089	0,089	0,089	0,09	0,09	0,09	0,09	0,09	0,09	0,09	0,09	0,09	0,09	0,09	0,09	0,091	0,091	0,09	0,091	0,091	0,091	0,091	0,091	0,091	0,091	0,091
253,5	0,058	0,087	0,091	0,094	0,097	0,1	0,103	0,087	0,087	0,087	0,087	0,088	0,088	0,087	0,087	0,088	0,082	0,082	0,082	0,082	0,082	0,082	0,088	0,088	0,088	0,088	0,088	0,088	0,088	0,089	0,089	0,089	0,089	0,089	0,089	0,089	0,089	0,089	0,089	0,089	0,089	0,089	0,089	0,089	0,089	0,09	0,09	0,089	0,09
254	0,057	0,086	0,09	0,093	0,096	0,099	0,102	0,086	0,086	0,086	0,086	0,087	0,087	0,086	0,086	0,086	0,081	0,081	0,081	0,08	0,08	0,08	0,087	0,087	0,087	0,087	0,087	0,087	0,087	0,087	0,087	0,087	0,088	0,088	0,088	0,088	0,088	0,088	0,088	0,088	0,088	0,088	0,088	0,088	0,088	0,088	0,088	0,088	0,088
254,5	0,057	0,085	0,09	0,092	0,095	0,098	0,101	0,085	0,085	0,085	0,085	0,086	0,086	0,085	0,085	0,086	0,08	0,08	0,08	0,08	0,08	0,08	0,086	0,086	0,086	0,086	0,086	0,086	0,086	0,086	0,087	0,087	0,087	0,087	0,087	0,087	0,087	0,087	0,087	0,087	0,087	0,087	0,087	0,087	0,087	0,087	0,087	0,087	0,087
255	0,056	0,085	0,089	0,091	0,094	0,097	0,1	0,084	0,085	0,085	0,085	0,085	0,085	0,084	0,084	0,085	0,08	0,079	0,079	0,079	0,079	0,079	0,085	0,085	0,085	0,085	0,085	0,085	0,085	0,086	0,086	0,086	0,086	0,086	0,086	0,086	0,086	0,086	0,086	0,086	0,086	0,086	0,086	0,086	0,086	0,086	0,086	0,086	0,086
255,5	0,055	0,084	0,088	0,091	0,094	0,097	0,1	0,084	0,084	0,084	0,084	0,084	0,085	0,084	0,084	0,084	0,079	0,079	0,078	0,078	0,078	0,078	0,084	0,084	0,084	0,084	0,085	0,085	0,085	0,085	0,085	0,085	0,085	0,085	0,085	0,085	0,085	0,085	0,085	0,085	0,085	0,085	0,085	0,085	0,085	0,085	0,085	0,085	0,085
256	0,054	0,084	0,088	0,09	0,093	0,096	0,099	0,083	0,083	0,083	0,084	0,084	0,084	0,083	0,083	0,084	0,079	0,078	0,078	0,077	0,077	0,077	0,084	0,084	0,084	0,084	0,084	0,084	0,084	0,084	0,084	0,084	0,084	0,084	0,084	0,084	0,084	0,085	0,085	0,085	0,085	0,085	0,085	0,085	0,085	0,085	0,085	0,085	0,085
256,5	0,053	0,084	0,088	0,09	0,093	0,096	0,099	0,083	0,083	0,083	0,083	0,083	0,083	0,083	0,083	0,083	0,078	0,078	0,077	0,077	0,077	0,077	0,083	0,083	0,083	0,083	0,083	0,083	0,084	0,084	0,084	0,084	0,084	0,084	0,084	0,084	0,084	0,084	0,084	0,084	0,084	0,084	0,084	0,084	0,084	0,084	0,084	0,084	0,084
257	0,053	0,083	0,087	0,089	0,093	0,096	0,099	0,083	0,083	0,083	0,083	0,083	0,083	0,083	0,082	0,083	0,078	0,077	0,077	0,077	0,077	0,077	0,083	0,083	0,083	0,083	0,083	0,083	0,083	0,083	0,083	0,083	0,083	0,083	0,083	0,083	0,084	0,083	0,084	0,084	0,084	0,084	0,084	0,084	0,084	0,084	0,084	0,084	0,084
257,5	0,052	0,083	0,087	0,089	0,093	0,096	0,098	0,083	0,083	0,083	0,083	0,083	0,083	0,082	0,082	0,083	0,078	0,077	0,077	0,076	0,076	0,076	0,083	0,083	0,083	0,083	0,083	0,083	0,083	0,083	0,083	0,083	0,083	0,083	0,083	0,083	0,083	0,083	0,084	0,083	0,083	0,083	0,083	0,083	0,083	0,083	0,083	0,083	0,083
258	0,052	0,083	0,087	0,089	0,093	0,096	0,098	0,083	0,083	0,083	0,083	0,083	0,083	0,082	0,082	0,083	0,078	0,077	0,077	0,076	0,076	0,076	0,083	0,083	0,083	0,083	0,083	0,083	0,083	0,083	0,083	0,083	0,083	0,083	0,083	0,083	0,083	0,083	0,083	0,083	0,083	0,083	0,083	0,083	0,083	0,083	0,083	0,083	0,083
258,5	0,051	0,083	0,087	0,089	0,093	0,096	0,099	0,083	0,083	0,083	0,083	0,083	0,083	0,082	0,082	0,083	0,077	0,077	0,077	0,076	0,076	0,076	0,082	0,083	0,083	0,083	0,083	0,083	0,083	0,083	0,083	0,083	0,083	0,083	0,083	0,083	0,083	0,083	0,083	0,083	0,083	0,083	0,083	0,083	0,083	0,083	0,083	0,083	0,083
259	0,051	0,084	0,088	0,09	0,093	0,096	0,099	0,083	0,083	0,083	0,083	0,083	0,083	0,082	0,082	0,083	0,078	0,077	0,077	0,076	0,076	0,076	0,082	0,083	0,083	0,083	0,083	0,083	0,083	0,083	0,083	0,083	0,083	0,083	0,083	0,083	0,083	0,083	0,083	0,083	0,083	0,083	0,083	0,083	0,083	0,083	0,083	0,083	0,083
259,5	0,05	0,084	0,088	0,09	0,093	0,096	0,099	0,083	0,083	0,083	0,083	0,083	0,083	0,083	0,082	0,083	0,078	0,077	0,077	0,077	0,077	0,077	0,083	0,083	0,083	0,083	0,083	0,083	0,083	0,083	0,083	0,083	0,083	0,083	0,083	0,083	0,083	0,083	0,083	0,083	0,083	0,083	0,083	0,083	0,083	0,083	0,083	0,083	0,083
260	0,05	0,084	0,088	0,09	0,093	0,096	0,099	0,083	0,083	0,083	0,083	0,083	0,084	0,083	0,083	0,083	0,078	0,078	0,077	0,077	0,077	0,077	0,083	0,083	0,083	0,083	0,083	0,083	0,083	0,083	0,083	0,083	0,083	0,083	0,083	0,083	0,083	0,083	0,084	0,083	0,083	0,084	0,083	0,083	0,083	0,083	0,083	0,083	0,083
260,5	0,049	0,085	0,088	0,09	0,094	0,097	0,1	0,083	0,084	0,084	0,084	0,084	0,084	0,083	0,083	0,084	0,078	0,078	0,077	0,077	0,077	0,077	0,083	0,083	0,083	0,083	0,083	0,083	0,083	0,083	0,084	0,084	0,084	0,084	0,084	0,084	0,084	0,084	0,084	0,084	0,084	0,084	0,084	0,084	0,084	0,084	0,084	0,084	0,084
261	0,049	0,085	0,089	0,091	0,094	0,097	0,1	0,084	0,084	0,084	0,084	0,084	0,085	0,084	0,083	0,084	0,079	0,078	0,078	0,078	0,077	0,077	0,084	0,084	0,084	0,084	0,084	0,084	0,084	0,084	0,084	0,084	0,084	0,084	0,084	0,084	0,084	0,084	0,084	0,084	0,084	0,084	0,084	0,084	0,084	0,084	0,084	0,084	0,084
261,5	0,049	0,086	0,09	0,091	0,095	0,098	0,1	0,084	0,085	0,084	0,085	0,085	0,085	0,084	0,084	0,085	0,079	0,079	0,078	0,078	0,078	0,078	0,084	0,084	0,084	0,084	0,084	0,084	0,084	0,084	0,084	0,084	0,084	0,084	0,085	0,084	0,084	0,084	0,085	0,085	0,084	0,084	0,084	0,084	0,084	0,084	0,084	0,084	0,084
262	0,048	0,086	0,09	0,092	0,095	0,098	0,101	0,085	0,085	0,085	0,085	0,085	0,086	0,085	0,084	0,085	0,08	0,079	0,079	0,079	0,079	0,078	0,085	0,085	0,085	0,085	0,085	0,085	0,085	0,085	0,085	0,085	0,085	0,085	0,085	0,085	0,085	0,085	0,085	0,085	0,085	0,085	0,085	0,085	0,085	0,085	0,085	0,085	0,085
262,5	0,048	0,087	0,091	0,093	0,096	0,099	0,102	0,086	0,086	0,086	0,086	0,086	0,086	0,086	0,085	0,086	0,081	0,08	0,08	0,079	0,079	0,079	0,085	0,085	0,085	0,086	0,086	0,085	0,086	0,086	0,086	0,086	0,086	0,086	0,086	0,086	0,086	0,086	0,086	0,086	0,086	0,086	0,086	0,086	0,086	0,086	0,086	0,086	0,086
263	0,048	0,088	0,092	0,094	0,097	0,1	0,103	0,087	0,087	0,087	0,087	0,087	0,087	0,086	0,086	0,087	0,081	0,081	0,08	0,08	0,08	0,08	0,086	0,086	0,086	0,086	0,086	0,086	0,086	0,086	0,086	0,086	0,086	0,086	0,086	0,086	0,086	0,087	0,087	0,086	0,086	0,086	0,086	0,086	0,086	0,086	0,086	0,086	0,086
263,5	0,048	0,089	0,093	0,095	0,098	0,101	0,104	0,088	0,088	0,088	0,088	0,088	0,088	0,087	0,087	0,088	0,082	0,082	0,081	0,081	0,081	0,081	0,087	0,087	0,087	0,087	0,087	0,087	0,087	0,087	0,087	0,087	0,087	0,087	0,087	0,087	0,087	0,087	0,088	0,087	0,087	0,087	0,087	0,087	0,087	0,087	0,087	0,087	0,087
264	0,047	0,09	0,094	0,096	0,099	0,102	0,105	0,089	0,089	0,089	0,089	0,089	0,089	0,088	0,088	0,089	0,083	0,083	0,082	0,082	0,082	0,082	0,088	0,088	0,088	0,088	0,088	0,088	0,088	0,088	0,088	0,088	0,088	0,088	0,088	0,089	0,089	0,089	0,089	0,088	0,088	0,088	0,088	0,088	0,088	0,088	0,088	0,088	0,088
264,5	0,047	0,091	0,095	0,097	0,1	0,103	0,106	0,09	0,09	0,09	0,09	0,09	0,09	0,089	0,089	0,09	0,084	0,084	0,083	0,083	0,083	0,083	0,089	0,089	0,089	0,089	0,089	0,089	0,089	0,089	0,089	0,089	0,09	0,089	0,089	0,089	0,09	0,09	0,09	0,089	0,089	0,089	0,089	0,089	0,089	0,089	0,089	0,089	0,089
265	0,047	0,092	0,096	0,098	0,101	0,104	0,107	0,091	0,091	0,091	0,091	0,091	0,091	0,09	0,09	0,091	0,085	0,085	0,084	0,084	0,084	0,084	0,09	0,09	0,09	0,09	0,09	0,09	0,09	0,09	0,09	0,09	0,09	0,09	0,09	0,09	0,09	0,09	0,091	0,09	0,09	0,09	0,09	0,09	0,09	0,09	0,09	0,09	0,09
265,5	0,047	0,093	0,097	0,099	0,102	0,105	0,108	0,092	0,092	0,092	0,092	0,092	0,092	0,092	0,091	0,092	0,087	0,086	0,085	0,085	0,085	0,085	0,091	0,091	0,091	0,091	0,091	0,091	0,091	0,091	0,091	0,091	0,091	0,091	0,091	0,092	0,092	0,092	0,092	0,091	0,091	0,091	0,091	0,091	0,091	0,091	0,091	0,091	0,091
266	0,046	0,095	0,098	0,1	0,103	0,106	0,109	0,093	0,093	0,093	0,093	0,093	0,094	0,093	0,093	0,093	0,088	0,087	0,087	0,087	0,087	0,087	0,093	0,093	0,093	0,093	0,093	0,093	0,093	0,093	0,093	0,093	0,093	0,093	0,093	0,093	0,093	0,093	0,093	0,093	0,093	0,093	0,093	0,093	0,093	0,093	0,093	0,093	0,093
266,5	0,046	0,096	0,1	0,102	0,105	0,108	0,11	0,095	0,094	0,094	0,095	0,095	0,095	0,094	0,094	0,094	0,089	0,089	0,088	0,088	0,088	0,088	0,094	0,094	0,094	0,094	0,094	0,094	0,094	0,094	0,094	0,094	0,094	0,094	0,094	0,094	0,094	0,094	0,094	0,094	0,094	0,094	0,094	0,094	0,094	0,094	0,094	0,094	0,094
267	0,046	0,097	0,101	0,103	0,106	0,109	0,112	0,096	0,096	0,096	0,096	0,096	0,096	0,095	0,095	0,096	0,09	0,09	0,089	0,089	0,089	0,089	0,095	0,095	0,095	0,095	0,095	0,095	0,095	0,095	0,095	0,095	0,095	0,095	0,095	0,095	0,095	0,095	0,096	0,095	0,095	0,095	0,095	0,095	0,095	0,095	0,095	0,095	0,095
267,5	0,046	0,099	0,102	0,104	0,107	0,11	0,113	0,097	0,097	0,097	0,097	0,097	0,098	0,097	0,097	0,097	0,092	0,091	0,091	0,091	0,091	0,09	0,097	0,097	0,097	0,097	0,097	0,097	0,097	0,097	0,097	0,097	0,097	0,097	0,097	0,097	0,097	0,097	0,097	0,097	0,097	0,097	0,097	0,097	0,097	0,097	0,097	0,097	0,097
268	0,046	0,1	0,104	0,106	0,109	0,112	0,115	0,099	0,099	0,099	0,099	0,099	0,099	0,098	0,098	0,099	0,093	0,093	0,092	0,092	0,092	0,092	0,098	0,098	0,098	0,098	0,098	0,098	0,098	0,098	0,098	0,098	0,098	0,098	0,098	0,098	0,098	0,098	0,098	0,098	0,098	0,098	0,098	0,098	0,098	0,098	0,098	0,098	0,098
268,5	0,046	0,102	0,105	0,107	0,11	0,113	0,116	0,1	0,1	0,1	0,1	0,1	0,101	0,1	0,099	0,1	0,095	0,094	0,094	0,094	0,094	0,093	0,1	0,1	0,1	0,1	0,1	0,1	0,1	0,1	0,1	0,1	0,1	0,1	0,1	0,1	0,1	0,1	0,1	0,1	0,1	0,1	0,1	0,1	0,1	0,1	0,1	0,1	0,1
269	0,046	0,104	0,107	0,109	0,112	0,115	0,118	0,102	0,102	0,102	0,102	0,102	0,102	0,101	0,101	0,102	0,096	0,096	0,095	0,095	0,095	0,095	0,101	0,101	0,101	0,101	0,101	0,101	0,101	0,101	0,101	0,101	0,101	0,101	0,101	0,101	0,101	0,101	0,101	0,101	0,101	0,101	0,101	0,101	0,101	0,102	0,101	0,101	0,101
269,5	0,045	0,105	0,109	0,111	0,114	0,117	0,119	0,103	0,103	0,103	0,104	0,104	0,104	0,103	0,103	0,103	0,098	0,098	0,097	0,097	0,097	0,097	0,103	0,103	0,103	0,103	0,103	0,103	0,103	0,103	0,103	0,103	0,103	0,103	0,103	0,103	0,103	0,103	0,103	0,103	0,103	0,103	0,103	0,103	0,103	0,103	0,103	0,103	0,103
270	0,045	0,107	0,11	0,112	0,116	0,118	0,121	0,105	0,105	0,105	0,105	0,105	0,106	0,105	0,105	0,105	0,1	0,1	0,099	0,099	0,099	0,098	0,105	0,105	0,105	0,105	0,105	0,105	0,105	0,105	0,105	0,105	0,105	0,105	0,105	0,105	0,105	0,105	0,105	0,105	0,105	0,105	0,105	0,105	0,105	0,105	0,105	0,105	0,105
270,5	0,045	0,109	0,112	0,114	0,118	0,12	0,123	0,107	0,107	0,107	0,107	0,107	0,108	0,107	0,107	0,107	0,102	0,102	0,101	0,101	0,101	0,1	0,107	0,107	0,107	0,107	0,107	0,107	0,107	0,107	0,107	0,107	0,107	0,107	0,107	0,107	0,107	0,107	0,107	0,107	0,107	0,107	0,107	0,107	0,107	0,107	0,107	0,107	0,107
271	0,045	0,111	0,114	0,116	0,12	0,123	0,125	0,109	0,109	0,109	0,109	0,11	0,11	0,109	0,109	0,109	0,104	0,104	0,103	0,103	0,103	0,102	0,109	0,109	0,109	0,109	0,109	0,109	0,109	0,109	0,109	0,109	0,109	0,109	0,109	0,109	0,109	0,109	0,109	0,109	0,109	0,109	0,109	0,109	0,109	0,109	0,109	0,109	0,109
271,5	0,045	0,114	0,117	0,118	0,122	0,125	0,128	0,111	0,111	0,111	0,111	0,112	0,112	0,111	0,111	0,112	0,106	0,106	0,105	0,105	0,105	0,105	0,111	0,111	0,111	0,111	0,111	0,111	0,111	0,111	0,111	0,111	0,111	0,111	0,111	0,111	0,111	0,111	0,111	0,111	0,111	0,111	0,111	0,111	0,111	0,111	0,111	0,111	0,111
272	0,045	0,116	0,119	0,121	0,124	0,127	0,13	0,113	0,114	0,114	0,114	0,114	0,114	0,113	0,113	0,114	0,108	0,108	0,107	0,107	0,107	0,107	0,113	0,113	0,113	0,113	0,113	0,113	0,113	0,113	0,113	0,113	0,113	0,113	0,113	0,113	0,113	0,113	0,113	0,113	0,113	0,113	0,113	0,113	0,113	0,113	0,113	0,113	0,113
272,5	0,045	0,118	0,121	0,123	0,126	0,129	0,132	0,116	0,116	0,116	0,116	0,116	0,116	0,115	0,115	0,116	0,11	0,11	0,109	0,109	0,109	0,109	0,115	0,115	0,115	0,115	0,115	0,115	0,115	0,115	0,115	0,115	0,116	0,116	0,116	0,115	0,116	0,116	0,116	0,116	0,116	0,116	0,116	0,115	0,115	0,115	0,115	0,115	0,115
273	0,045	0,12	0,123	0,125	0,128	0,131	0,134	0,118	0,118	0,118	0,118	0,118	0,118	0,118	0,117	0,118	0,113	0,112	0,112	0,112	0,111	0,111	0,118	0,118	0,118	0,118	0,118	0,118	0,118	0,118	0,118	0,118	0,118	0,118	0,118	0,118	0,118	0,118	0,118	0,118	0,118	0,118	0,118	0,118	0,118	0,118	0,118	0,118	0,118
273,5	0,045	0,122	0,125	0,127	0,13	0,133	0,136	0,12	0,12	0,12	0,12	0,12	0,121	0,12	0,119	0,12	0,115	0,114	0,114	0,114	0,113	0,113	0,119	0,12	0,12	0,12	0,12	0,12	0,12	0,12	0,12	0,12	0,12	0,12	0,12	0,12	0,12	0,12	0,12	0,12	0,12	0,12	0,12	0,12	0,12	0,12	0,12	0,12	0,12
274	0,044	0,124	0,127	0,129	0,132	0,135	0,138	0,122	0,122	0,122	0,122	0,122	0,123	0,122	0,122	0,122	0,117	0,116	0,116	0,116	0,116	0,116	0,122	0,122	0,122	0,122	0,122	0,122	0,122	0,122	0,122	0,122	0,122	0,122	0,122	0,122	0,122	0,122	0,122	0,122	0,122	0,122	0,122	0,122	0,122	0,122	0,122	0,122	0,122
274,5	0,044	0,126	0,129	0,131	0,134	0,137	0,14	0,124	0,124	0,124	0,124	0,124	0,124	0,124	0,123	0,124	0,119	0,118	0,118	0,117	0,117	0,117	0,123	0,123	0,124	0,124	0,124	0,124	0,124	0,124	0,124	0,124	0,124	0,124	0,124	0,124	0,124	0,124	0,124	0,124	0,124	0,124	0,124	0,124	0,124	0,124	0,124	0,124	0,124
275	0,044	0,128	0,131	0,133	0,136	0,139	0,142	0,126	0,126	0,126	0,126	0,126	0,126	0,126	0,125	0,126	0,121	0,12	0,119	0,119	0,119	0,119	0,125	0,125	0,125	0,125	0,125	0,126	0,126	0,126	0,126	0,126	0,126	0,126	0,126	0,126	0,126	0,126	0,126	0,126	0,126	0,126	0,126	0,126	0,126	0,126	0,126	0,126	0,126
275,5	0,044	0,13	0,133	0,135	0,138	0,141	0,143	0,127	0,127	0,128	0,128	0,128	0,128	0,127	0,127	0,128	0,122	0,122	0,121	0,121	0,121	0,121	0,127	0,127	0,127	0,127	0,127	0,127	0,127	0,127	0,127	0,128	0,127	0,127	0,128	0,128	0,128	0,128	0,128	0,128	0,128	0,127	0,128	0,128	0,128	0,128	0,128	0,128	0,128
276	0,044	0,132	0,134	0,136	0,14	0,143	0,145	0,129	0,129	0,129	0,129	0,13	0,13	0,129	0,129	0,129	0,124	0,124	0,123	0,123	0,123	0,123	0,129	0,129	0,129	0,129	0,129	0,129	0,129	0,129	0,129	0,129	0,129	0,129	0,129	0,129	0,129	0,129	0,129	0,129	0,129	0,129	0,129	0,129	0,129	0,13	0,13	0,129	0,129
276,5	0,044	0,133	0,136	0,138	0,141	0,144	0,147	0,131	0,131	0,131	0,131	0,131	0,131	0,131	0,131	0,131	0,126	0,125	0,125	0,125	0,125	0,125	0,131	0,131	0,131	0,131	0,131	0,131	0,131	0,131	0,131	0,131	0,131	0,131	0,131	0,131	0,131	0,131	0,131	0,131	0,131	0,131	0,131	0,131	0,131	0,131	0,131	0,131	0,131
277	0,044	0,136	0,138	0,14	0,143	0,146	0,149	0,133	0,133	0,133	0,133	0,133	0,133	0,133	0,133	0,133	0,128	0,127	0,127	0,127	0,127	0,127	0,133	0,133	0,133	0,133	0,133	0,133	0,133	0,133	0,133	0,133	0,133	0,133	0,133	0,133	0,133	0,133	0,133	0,133	0,133	0,133	0,133	0,133	0,133	0,133	0,133	0,133	0,133
277,5	0,044	0,138	0,14	0,142	0,145	0,148	0,151	0,135	0,135	0,135	0,135	0,135	0,135	0,135	0,135	0,135	0,13	0,13	0,129	0,129	0,129	0,129	0,135	0,135	0,135	0,135	0,135	0,135	0,135	0,135	0,135	0,135	0,135	0,135	0,135	0,135	0,135	0,135	0,135	0,135	0,135	0,135	0,135	0,135	0,135	0,135	0,135	0,135	0,135
278	0,044	0,139	0,142	0,144	0,147	0,15	0,153	0,137	0,137	0,137	0,137	0,137	0,137	0,137	0,136	0,137	0,132	0,131	0,131	0,131	0,131	0,131	0,137	0,137	0,137	0,137	0,137	0,137	0,137	0,137	0,137	0,137	0,137	0,137	0,137	0,137	0,137	0,137	0,137	0,137	0,137	0,137	0,137	0,137	0,137	0,137	0,137	0,137	0,137
278,5	0,044	0,142	0,144	0,146	0,15	0,153	0,155	0,139	0,139	0,139	0,14	0,14	0,14	0,139	0,139	0,139	0,134	0,134	0,133	0,133	0,133	0,133	0,139	0,139	0,139	0,139	0,139	0,139	0,139	0,139	0,139	0,139	0,139	0,139	0,14	0,139	0,139	0,139	0,14	0,139	0,14	0,139	0,139	0,139	0,14	0,14	0,139	0,139	0,139
279	0,044	0,144	0,147	0,149	0,152	0,155	0,158	0,142	0,142	0,142	0,142	0,142	0,142	0,141	0,141	0,142	0,137	0,136	0,136	0,135	0,135	0,135	0,141	0,142	0,141	0,142	0,141	0,141	0,142	0,142	0,142	0,142	0,142	0,142	0,142	0,142	0,142	0,142	0,142	0,142	0,142	0,142	0,142	0,142	0,142	0,142	0,142	0,142	0,142
279,5	0,043	0,147	0,149	0,151	0,154	0,157	0,16	0,144	0,144	0,144	0,144	0,144	0,145	0,144	0,144	0,144	0,139	0,138	0,138	0,138	0,138	0,138	0,144	0,144	0,144	0,144	0,144	0,144	0,144	0,144	0,144	0,144	0,144	0,144	0,144	0,144	0,144	0,144	0,144	0,144	0,144	0,144	0,144	0,144	0,144	0,144	0,144	0,144	0,144
280	0,043	0,149	0,152	0,153	0,157	0,16	0,163	0,146	0,146	0,147	0,147	0,147	0,147	0,146	0,146	0,147	0,141	0,141	0,141	0,14	0,14	0,14	0,146	0,146	0,146	0,146	0,147	0,146	0,146	0,146	0,147	0,147	0,146	0,147	0,146	0,147	0,147	0,147	0,147	0,147	0,147	0,147	0,147	0,147	0,147	0,147	0,147	0,147	0,147
280,5	0,043	0,151	0,154	0,156	0,159	0,162	0,165	0,149	0,149	0,149	0,149	0,149	0,149	0,149	0,148	0,149	0,143	0,143	0,143	0,142	0,142	0,142	0,148	0,148	0,148	0,148	0,149	0,149	0,149	0,149	0,149	0,149	0,149	0,149	0,149	0,149	0,149	0,149	0,149	0,149	0,149	0,149	0,149	0,149	0,149	0,149	0,149	0,149	0,149
281	0,043	0,153	0,156	0,158	0,161	0,164	0,167	0,15	0,15	0,15	0,151	0,151	0,151	0,15	0,15	0,151	0,145	0,145	0,144	0,144	0,144	0,144	0,15	0,15	0,15	0,15	0,15	0,151	0,15	0,151	0,151	0,151	0,151	0,151	0,151	0,151	0,151	0,151	0,151	0,151	0,151	0,151	0,151	0,151	0,151	0,151	0,151	0,151	0,151
281,5	0,043	0,154	0,157	0,159	0,162	0,165	0,168	0,152	0,152	0,152	0,152	0,152	0,152	0,152	0,151	0,152	0,147	0,146	0,146	0,145	0,145	0,145	0,151	0,152	0,151	0,152	0,152	0,152	0,152	0,152	0,152	0,152	0,152	0,152	0,152	0,152	0,152	0,152	0,152	0,152	0,152	0,152	0,152	0,152	0,152	0,152	0,152	0,152	0,152
282	0,043	0,155	0,158	0,159	0,163	0,166	0,168	0,152	0,152	0,152	0,153	0,153	0,153	0,152	0,152	0,153	0,147	0,147	0,146	0,146	0,146	0,146	0,152	0,152	0,152	0,152	0,152	0,152	0,152	0,153	0,153	0,153	0,153	0,153	0,153	0,153	0,153	0,153	0,153	0,153	0,153	0,153	0,153	0,153	0,153	0,153	0,153	0,153	0,153
282,5	0,043	0,155	0,158	0,16	0,163	0,166	0,169	0,152	0,152	0,153	0,153	0,153	0,153	0,152	0,152	0,153	0,147	0,147	0,146	0,146	0,146	0,146	0,152	0,152	0,152	0,152	0,152	0,153	0,153	0,153	0,153	0,153	0,153	0,153	0,153	0,153	0,153	0,153	0,153	0,153	0,153	0,153	0,153	0,153	0,153	0,153	0,153	0,153	0,153
283	0,043	0,155	0,157	0,159	0,162	0,165	0,168	0,152	0,152	0,152	0,152	0,152	0,152	0,152	0,152	0,152	0,147	0,147	0,146	0,146	0,146	0,146	0,152	0,152	0,152	0,152	0,152	0,152	0,152	0,152	0,152	0,152	0,152	0,152	0,152	0,152	0,153	0,153	0,153	0,153	0,153	0,153	0,152	0,153	0,153	0,153	0,153	0,153	0,153
283,5	0,043	0,153	0,156	0,158	0,161	0,164	0,167	0,151	0,151	0,151	0,151	0,151	0,151	0,151	0,151	0,151	0,146	0,146	0,145	0,145	0,145	0,145	0,151	0,151	0,151	0,151	0,151	0,151	0,151	0,151	0,151	0,151	0,151	0,151	0,151	0,151	0,151	0,151	0,152	0,152	0,152	0,152	0,152	0,152	0,152	0,152	0,151	0,152	0,152
284	0,043	0,152	0,155	0,157	0,16	0,163	0,166	0,15	0,15	0,15	0,15	0,15	0,15	0,15	0,15	0,15	0,145	0,145	0,144	0,144	0,144	0,144	0,15	0,15	0,15	0,15	0,15	0,15	0,15	0,15	0,15	0,15	0,15	0,15	0,15	0,15	0,15	0,151	0,15	0,15	0,151	0,151	0,15	0,151	0,151	0,151	0,151	0,151	0,151
284,5	0,043	0,151	0,153	0,155	0,159	0,162	0,164	0,148	0,148	0,148	0,148	0,149	0,149	0,148	0,148	0,149	0,143	0,143	0,143	0,142	0,142	0,142	0,148	0,148	0,148	0,148	0,148	0,148	0,148	0,148	0,149	0,149	0,149	0,149	0,149	0,149	0,149	0,149	0,149	0,149	0,149	0,149	0,149	0,149	0,149	0,149	0,149	0,149	0,149
285	0,043	0,149	0,152	0,153	0,157	0,16	0,163	0,146	0,147	0,147	0,147	0,147	0,147	0,146	0,146	0,147	0,142	0,141	0,141	0,141	0,14	0,14	0,146	0,146	0,146	0,147	0,147	0,147	0,147	0,147	0,147	0,147	0,147	0,147	0,147	0,147	0,147	0,147	0,147	0,147	0,147	0,147	0,147	0,147	0,147	0,147	0,147	0,147	0,147
285,5	0,043	0,147	0,15	0,152	0,155	0,159	0,161	0,145	0,145	0,145	0,145	0,146	0,146	0,145	0,145	0,145	0,14	0,14	0,139	0,139	0,139	0,139	0,145	0,145	0,145	0,145	0,145	0,145	0,145	0,145	0,146	0,146	0,145	0,146	0,146	0,146	0,146	0,146	0,146	0,146	0,146	0,146	0,146	0,146	0,146	0,146	0,146	0,146	0,146
286	0,043	0,146	0,149	0,151	0,154	0,157	0,16	0,144	0,144	0,144	0,144	0,144	0,144	0,144	0,143	0,144	0,139	0,138	0,138	0,137	0,137	0,137	0,143	0,143	0,143	0,143	0,144	0,144	0,143	0,144	0,144	0,144	0,144	0,144	0,144	0,144	0,144	0,144	0,144	0,144	0,144	0,144	0,144	0,144	0,144	0,144	0,144	0,144	0,144
286,5	0,043	0,144	0,147	0,149	0,153	0,156	0,158	0,142	0,142	0,142	0,142	0,142	0,143	0,142	0,142	0,143	0,137	0,137	0,136	0,136	0,136	0,136	0,142	0,142	0,142	0,142	0,142	0,142	0,142	0,142	0,143	0,143	0,142	0,143	0,143	0,143	0,143	0,143	0,143	0,143	0,143	0,143	0,143	0,143	0,143	0,143	0,143	0,143	0,143
287	0,042	0,143	0,146	0,148	0,151	0,155	0,157	0,141	0,141	0,141	0,141	0,141	0,142	0,141	0,141	0,141	0,136	0,136	0,135	0,135	0,135	0,135	0,141	0,141	0,141	0,141	0,141	0,141	0,141	0,141	0,141	0,141	0,141	0,141	0,141	0,141	0,142	0,141	0,141	0,142	0,142	0,141	0,142	0,142	0,141	0,141	0,142	0,142	0,142
287,5	0,042	0,142	0,145	0,147	0,15	0,154	0,156	0,14	0,14	0,14	0,14	0,14	0,141	0,14	0,14	0,14	0,135	0,135	0,134	0,134	0,134	0,134	0,14	0,14	0,14	0,14	0,14	0,14	0,14	0,14	0,14	0,14	0,14	0,14	0,14	0,14	0,141	0,141	0,141	0,141	0,141	0,14	0,141	0,141	0,141	0,141	0,141	0,141	0,141
288	0,042	0,142	0,145	0,147	0,15	0,153	0,156	0,14	0,14	0,14	0,14	0,14	0,14	0,14	0,139	0,14	0,135	0,134	0,134	0,134	0,134	0,134	0,14	0,14	0,14	0,14	0,14	0,14	0,14	0,14	0,14	0,14	0,14	0,14	0,14	0,14	0,14	0,14	0,14	0,14	0,14	0,14	0,14	0,14	0,14	0,14	0,14	0,14	0,14
288,5	0,042	0,142	0,145	0,147	0,15	0,153	0,156	0,139	0,14	0,14	0,14	0,14	0,14	0,139	0,139	0,14	0,134	0,134	0,133	0,133	0,133	0,133	0,139	0,139	0,139	0,139	0,139	0,139	0,139	0,14	0,14	0,139	0,139	0,14	0,14	0,14	0,14	0,14	0,14	0,14	0,14	0,14	0,14	0,14	0,14	0,14	0,14	0,14	0,14
289	0,042	0,141	0,144	0,146	0,149	0,152	0,155	0,139	0,139	0,139	0,139	0,139	0,139	0,139	0,139	0,139	0,134	0,134	0,133	0,133	0,133	0,133	0,139	0,139	0,139	0,139	0,139	0,139	0,139	0,139	0,139	0,139	0,139	0,139	0,139	0,139	0,139	0,139	0,139	0,139	0,139	0,139	0,139	0,139	0,139	0,139	0,139	0,139	0,139
289,5	0,042	0,141	0,144	0,146	0,149	0,152	0,155	0,138	0,139	0,139	0,139	0,139	0,139	0,138	0,138	0,139	0,133	0,133	0,133	0,132	0,132	0,132	0,138	0,138	0,138	0,138	0,139	0,138	0,138	0,138	0,138	0,139	0,138	0,139	0,139	0,139	0,139	0,139	0,139	0,139	0,139	0,139	0,139	0,139	0,139	0,139	0,139	0,139	0,139
290	0,042	0,14	0,143	0,145	0,148	0,151	0,154	0,137	0,138	0,138	0,138	0,138	0,138	0,137	0,137	0,138	0,133	0,132	0,132	0,131	0,131	0,131	0,137	0,137	0,137	0,137	0,137	0,137	0,138	0,138	0,137	0,138	0,138	0,138	0,138	0,138	0,138	0,138	0,138	0,138	0,138	0,138	0,138	0,138	0,138	0,138	0,138	0,138	0,138
290,5	0,042	0,138	0,141	0,143	0,146	0,149	0,152	0,136	0,136	0,136	0,136	0,136	0,136	0,136	0,136	0,136	0,131	0,13	0,13	0,13	0,13	0,129	0,135	0,136	0,136	0,136	0,136	0,136	0,136	0,136	0,136	0,136	0,136	0,136	0,136	0,136	0,136	0,136	0,136	0,136	0,136	0,136	0,136	0,136	0,136	0,136	0,136	0,136	0,136
291	0,042	0,136	0,139	0,141	0,144	0,147	0,15	0,133	0,133	0,134	0,134	0,134	0,134	0,133	0,133	0,134	0,128	0,128	0,127	0,127	0,127	0,127	0,133	0,133	0,133	0,133	0,133	0,133	0,133	0,133	0,133	0,133	0,133	0,133	0,133	0,134	0,134	0,134	0,134	0,134	0,134	0,134	0,134	0,134	0,134	0,134	0,134	0,134	0,133
291,5	0,042	0,132	0,135	0,138	0,141	0,144	0,146	0,13	0,131	0,13	0,131	0,131	0,131	0,13	0,13	0,131	0,125	0,125	0,124	0,124	0,124	0,124	0,13	0,13	0,13	0,13	0,13	0,13	0,13	0,13	0,13	0,13	0,13	0,13	0,13	0,131	0,13	0,13	0,13	0,13	0,13	0,131	0,13	0,13	0,131	0,13	0,131	0,13	0,13
292	0,042	0,129	0,132	0,134	0,137	0,14	0,143	0,127	0,127	0,127	0,127	0,127	0,127	0,126	0,126	0,127	0,121	0,121	0,12	0,12	0,12	0,12	0,126	0,126	0,126	0,126	0,126	0,126	0,126	0,126	0,126	0,127	0,127	0,126	0,127	0,127	0,127	0,127	0,127	0,127	0,127	0,126	0,127	0,126	0,127	0,127	0,127	0,127	0,127
292,5	0,042	0,123	0,127	0,129	0,132	0,135	0,138	0,122	0,122	0,122	0,122	0,122	0,122	0,121	0,121	0,122	0,116	0,116	0,115	0,115	0,115	0,115	0,121	0,122	0,121	0,121	0,122	0,121	0,121	0,121	0,121	0,121	0,121	0,121	0,122	0,122	0,122	0,121	0,121	0,122	0,122	0,121	0,122	0,121	0,122	0,122	0,122	0,121	0,121
293	0,042	0,117	0,121	0,123	0,127	0,13	0,132	0,116	0,116	0,116	0,116	0,116	0,116	0,116	0,116	0,116	0,111	0,11	0,11	0,11	0,11	0,11	0,116	0,116	0,116	0,116	0,116	0,116	0,116	0,116	0,116	0,116	0,116	0,116	0,116	0,116	0,116	0,116	0,116	0,116	0,116	0,116	0,116	0,116	0,116	0,116	0,116	0,116	0,116
293,5	0,042	0,111	0,115	0,117	0,121	0,124	0,126	0,11	0,11	0,11	0,11	0,11	0,11	0,11	0,11	0,11	0,105	0,104	0,104	0,103	0,104	0,104	0,11	0,11	0,11	0,11	0,11	0,11	0,11	0,11	0,11	0,11	0,11	0,11	0,11	0,11	0,11	0,11	0,11	0,11	0,11	0,11	0,11	0,11	0,11	0,11	0,11	0,11	0,11
294	0,041	0,105	0,109	0,111	0,115	0,118	0,12	0,104	0,104	0,104	0,104	0,104	0,104	0,104	0,103	0,104	0,099	0,099	0,098	0,097	0,098	0,098	0,104	0,104	0,103	0,104	0,104	0,104	0,103	0,104	0,104	0,103	0,104	0,104	0,104	0,104	0,104	0,104	0,104	0,104	0,104	0,104	0,104	0,104	0,104	0,104	0,104	0,103	0,104
294,5	0,041	0,099	0,104	0,106	0,109	0,112	0,115	0,099	0,099	0,098	0,098	0,099	0,098	0,098	0,098	0,098	0,093	0,093	0,092	0,092	0,092	0,092	0,098	0,098	0,098	0,098	0,098	0,098	0,098	0,098	0,098	0,098	0,098	0,098	0,098	0,098	0,098	0,098	0,098	0,098	0,098	0,098	0,098	0,098	0,098	0,098	0,098	0,098	0,098
295	0,041	0,093	0,098	0,1	0,103	0,107	0,109	0,093	0,093	0,093	0,093	0,093	0,093	0,092	0,092	0,093	0,087	0,087	0,086	0,086	0,086	0,086	0,092	0,092	0,092	0,092	0,092	0,092	0,092	0,092	0,092	0,092	0,092	0,092	0,092	0,092	0,092	0,092	0,092	0,092	0,092	0,092	0,092	0,092	0,092	0,092	0,092	0,092	0,092
295,5	0,041	0,088	0,092	0,094	0,098	0,101	0,103	0,087	0,087	0,087	0,087	0,087	0,087	0,087	0,086	0,087	0,082	0,081	0,081	0,08	0,08	0,08	0,086	0,086	0,087	0,086	0,086	0,087	0,086	0,086	0,086	0,086	0,086	0,087	0,086	0,086	0,086	0,086	0,086	0,087	0,086	0,086	0,086	0,086	0,086	0,086	0,086	0,086	0,086
296	0,041	0,082	0,087	0,089	0,092	0,096	0,098	0,082	0,082	0,082	0,082	0,082	0,082	0,082	0,081	0,082	0,076	0,076	0,076	0,075	0,075	0,075	0,081	0,081	0,081	0,081	0,081	0,081	0,081	0,081	0,081	0,081	0,081	0,081	0,081	0,081	0,081	0,081	0,081	0,081	0,081	0,081	0,081	0,081	0,081	0,081	0,081	0,081	0,081
296,5	0,041	0,078	0,082	0,084	0,088	0,091	0,093	0,077	0,077	0,077	0,077	0,077	0,077	0,077	0,076	0,077	0,072	0,071	0,071	0,07	0,07	0,07	0,076	0,076	0,076	0,076	0,076	0,076	0,076	0,076	0,076	0,076	0,076	0,076	0,076	0,076	0,076	0,076	0,076	0,076	0,076	0,076	0,076	0,076	0,076	0,076	0,076	0,076	0,076
297	0,041	0,074	0,078	0,081	0,084	0,087	0,09	0,073	0,073	0,073	0,073	0,074	0,074	0,073	0,073	0,073	0,068	0,067	0,067	0,067	0,066	0,066	0,072	0,072	0,073	0,072	0,072	0,072	0,073	0,072	0,072	0,072	0,072	0,072	0,072	0,073	0,072	0,073	0,073	0,072	0,072	0,072	0,072	0,072	0,072	0,072	0,072	0,072	0,072
297,5	0,041	0,071	0,075	0,077	0,08	0,084	0,086	0,07	0,07	0,07	0,07	0,07	0,07	0,07	0,069	0,07	0,065	0,064	0,063	0,063	0,063	0,063	0,069	0,069	0,069	0,069	0,069	0,069	0,069	0,069	0,069	0,069	0,069	0,069	0,069	0,069	0,069	0,069	0,069	0,069	0,069	0,069	0,069	0,069	0,068	0,068	0,068	0,068	0,068
298	0,041	0,067	0,072	0,074	0,077	0,08	0,083	0,067	0,067	0,067	0,067	0,067	0,067	0,066	0,066	0,066	0,061	0,061	0,06	0,06	0,06	0,06	0,066	0,066	0,066	0,066	0,066	0,066	0,066	0,066	0,066	0,066	0,066	0,066	0,066	0,066	0,066	0,066	0,066	0,066	0,065	0,066	0,065	0,065	0,065	0,065	0,065	0,065	0,065
298,5	0,041	0,065	0,069	0,071	0,075	0,078	0,08	0,064	0,064	0,064	0,064	0,064	0,065	0,064	0,063	0,064	0,059	0,058	0,058	0,057	0,057	0,057	0,063	0,063	0,063	0,063	0,063	0,063	0,063	0,063	0,063	0,063	0,063	0,063	0,063	0,063	0,063	0,063	0,063	0,063	0,063	0,063	0,063	0,063	0,063	0,063	0,063	0,063	0,063
299	0,041	0,063	0,067	0,069	0,072	0,075	0,078	0,062	0,062	0,062	0,062	0,062	0,062	0,062	0,061	0,062	0,057	0,056	0,055	0,055	0,055	0,055	0,061	0,061	0,061	0,061	0,061	0,061	0,061	0,061	0,061	0,061	0,061	0,061	0,061	0,061	0,061	0,061	0,061	0,061	0,061	0,061	0,061	0,061	0,06	0,06	0,06	0,06	0,06
299,5	0,041	0,061	0,065	0,067	0,071	0,074	0,076	0,06	0,06	0,06	0,06	0,06	0,06	0,06	0,059	0,06	0,055	0,054	0,054	0,053	0,053	0,053	0,059	0,059	0,059	0,059	0,059	0,059	0,059	0,059	0,059	0,059	0,059	0,059	0,059	0,059	0,059	0,059	0,059	0,059	0,059	0,059	0,059	0,059	0,059	0,059	0,059	0,059	0,058
300	0,041	0,059	0,063	0,066	0,069	0,072	0,075	0,058	0,058	0,058	0,058	0,058	0,059	0,058	0,058	0,058	0,053	0,052	0,052	0,052	0,051	0,051	0,057	0,057	0,057	0,057	0,057	0,057	0,057	0,057	0,057	0,057	0,057	0,057	0,057	0,057	0,057	0,057	0,057	0,057	0,057	0,057	0,057	0,057	0,057	0,057	0,057	0,057	0,057
300,5	0,041	0,058	0,062	0,064	0,067	0,071	0,073	0,057	0,057	0,057	0,057	0,057	0,057	0,057	0,056	0,057	0,051	0,051	0,05	0,05	0,05	0,05	0,056	0,056	0,056	0,056	0,056	0,056	0,056	0,056	0,056	0,056	0,056	0,056	0,056	0,056	0,056	0,056	0,056	0,056	0,056	0,056	0,055	0,055	0,055	0,056	0,055	0,055	0,055
301	0,041	0,057	0,061	0,063	0,066	0,069	0,072	0,056	0,056	0,056	0,056	0,056	0,056	0,056	0,055	0,056	0,05	0,05	0,049	0,049	0,049	0,049	0,055	0,055	0,055	0,055	0,055	0,055	0,055	0,055	0,055	0,055	0,055	0,055	0,055	0,055	0,055	0,055	0,055	0,055	0,055	0,055	0,054	0,054	0,054	0,055	0,054	0,054	0,054
301,5	0,041	0,056	0,06	0,062	0,065	0,069	0,071	0,055	0,055	0,055	0,055	0,055	0,055	0,055	0,054	0,055	0,05	0,049	0,048	0,048	0,048	0,048	0,054	0,054	0,054	0,054	0,054	0,054	0,054	0,054	0,054	0,054	0,054	0,054	0,054	0,054	0,054	0,054	0,054	0,054	0,053	0,054	0,053	0,053	0,053	0,053	0,053	0,053	0,053
302	0,041	0,055	0,059	0,061	0,065	0,068	0,07	0,054	0,054	0,054	0,054	0,054	0,054	0,054	0,053	0,054	0,048	0,048	0,047	0,047	0,047	0,047	0,053	0,053	0,053	0,053	0,053	0,053	0,053	0,053	0,053	0,053	0,053	0,053	0,053	0,053	0,053	0,053	0,053	0,053	0,053	0,053	0,053	0,052	0,053	0,053	0,052	0,052	0,052
302,5	0,04	0,055	0,058	0,061	0,064	0,067	0,069	0,053	0,054	0,053	0,053	0,054	0,054	0,053	0,053	0,053	0,048	0,047	0,047	0,046	0,047	0,046	0,052	0,052	0,052	0,052	0,052	0,052	0,052	0,052	0,052	0,052	0,052	0,052	0,052	0,052	0,052	0,052	0,052	0,052	0,052	0,052	0,052	0,052	0,052	0,052	0,052	0,052	0,051
303	0,04	0,054	0,058	0,06	0,063	0,066	0,069	0,053	0,053	0,053	0,053	0,053	0,053	0,052	0,052	0,052	0,047	0,047	0,046	0,046	0,046	0,046	0,052	0,052	0,052	0,052	0,052	0,051	0,051	0,051	0,051	0,051	0,052	0,051	0,051	0,052	0,051	0,051	0,051	0,052	0,051	0,051	0,051	0,051	0,051	0,051	0,051	0,051	0,051
303,5	0,04	0,054	0,058	0,059	0,063	0,066	0,069	0,052	0,052	0,052	0,052	0,052	0,052	0,052	0,052	0,052	0,047	0,046	0,046	0,045	0,045	0,045	0,051	0,051	0,051	0,051	0,051	0,051	0,051	0,051	0,051	0,051	0,051	0,051	0,051	0,051	0,051	0,051	0,051	0,051	0,051	0,051	0,051	0,051	0,051	0,051	0,051	0,051	0,051
304	0,04	0,053	0,057	0,059	0,062	0,065	0,068	0,052	0,052	0,052	0,052	0,052	0,052	0,052	0,051	0,052	0,046	0,046	0,045	0,045	0,045	0,045	0,051	0,051	0,051	0,051	0,051	0,051	0,051	0,051	0,051	0,051	0,051	0,051	0,051	0,051	0,051	0,051	0,051	0,051	0,051	0,05	0,05	0,05	0,05	0,05	0,05	0,05	0,05
304,5	0,04	0,053	0,057	0,059	0,062	0,065	0,068	0,052	0,052	0,052	0,052	0,052	0,052	0,051	0,051	0,051	0,046	0,046	0,045	0,045	0,045	0,044	0,05	0,05	0,05	0,05	0,051	0,05	0,05	0,05	0,05	0,05	0,05	0,05	0,05	0,05	0,05	0,05	0,05	0,05	0,05	0,05	0,05	0,05	0,05	0,05	0,05	0,05	0,05
305	0,04	0,053	0,056	0,058	0,062	0,065	0,067	0,051	0,051	0,051	0,051	0,051	0,051	0,051	0,05	0,051	0,046	0,045	0,045	0,044	0,044	0,044	0,05	0,05	0,05	0,05	0,05	0,05	0,05	0,05	0,05	0,05	0,05	0,05	0,05	0,05	0,05	0,05	0,05	0,05	0,05	0,05	0,05	0,05	0,049	0,05	0,049	0,049	0,049
305,5	0,04	0,052	0,056	0,058	0,061	0,064	0,067	0,051	0,051	0,051	0,051	0,051	0,051	0,051	0,05	0,051	0,046	0,045	0,044	0,044	0,044	0,044	0,05	0,05	0,05	0,05	0,05	0,05	0,05	0,05	0,05	0,05	0,049	0,05	0,05	0,05	0,05	0,049	0,05	0,049	0,049	0,049	0,049	0,049	0,049	0,049	0,049	0,049	0,049
306	0,04	0,052	0,055	0,057	0,06	0,063	0,066	0,051	0,051	0,05	0,051	0,051	0,051	0,05	0,05	0,05	0,045	0,045	0,044	0,044	0,044	0,044	0,049	0,049	0,049	0,049	0,049	0,05	0,049	0,049	0,049	0,049	0,049	0,049	0,049	0,049	0,049	0,049	0,049	0,049	0,049	0,049	0,049	0,049	0,049	0,049	0,049	0,049	0,049
306,5	0,04	0,052	0,055	0,057	0,06	0,063	0,065	0,051	0,051	0,051	0,051	0,051	0,051	0,05	0,05	0,05	0,046	0,045	0,044	0,044	0,044	0,044	0,05	0,049	0,049	0,049	0,049	0,049	0,049	0,049	0,049	0,049	0,049	0,049	0,049	0,049	0,049	0,049	0,049	0,049	0,049	0,049	0,049	0,049	0,049	0,049	0,049	0,049	0,049
307	0,04	0,052	0,055	0,057	0,06	0,063	0,065	0,05	0,05	0,05	0,05	0,05	0,051	0,05	0,049	0,05	0,045	0,045	0,044	0,044	0,044	0,043	0,049	0,049	0,049	0,049	0,049	0,049	0,049	0,049	0,049	0,049	0,049	0,049	0,049	0,049	0,049	0,049	0,049	0,049	0,049	0,049	0,049	0,049	0,049	0,049	0,049	0,049	0,049
307,5	0,04	0,052	0,055	0,057	0,06	0,063	0,065	0,05	0,05	0,05	0,05	0,05	0,05	0,05	0,049	0,05	0,045	0,044	0,044	0,044	0,043	0,043	0,049	0,049	0,049	0,049	0,049	0,049	0,049	0,049	0,049	0,049	0,049	0,049	0,049	0,049	0,049	0,049	0,049	0,049	0,049	0,049	0,049	0,049	0,049	0,049	0,048	0,049	0,048
308	0,04	0,052	0,055	0,057	0,06	0,062	0,065	0,05	0,05	0,05	0,05	0,05	0,05	0,05	0,049	0,05	0,045	0,044	0,043	0,043	0,043	0,043	0,049	0,049	0,049	0,049	0,049	0,049	0,049	0,049	0,049	0,049	0,049	0,049	0,049	0,049	0,049	0,049	0,049	0,048	0,049	0,049	0,049	0,048	0,048	0,048	0,048	0,048	0,048
308,5	0,04	0,051	0,055	0,057	0,06	0,062	0,065	0,05	0,05	0,05	0,05	0,05	0,05	0,05	0,049	0,049	0,045	0,044	0,044	0,043	0,043	0,043	0,048	0,049	0,049	0,049	0,049	0,049	0,049	0,049	0,049	0,049	0,049	0,049	0,049	0,049	0,049	0,049	0,049	0,048	0,048	0,048	0,048	0,048	0,048	0,048	0,048	0,048	0,048
309	0,04	0,051	0,055	0,056	0,059	0,062	0,065	0,05	0,05	0,05	0,05	0,05	0,05	0,049	0,049	0,049	0,045	0,044	0,043	0,043	0,043	0,043	0,048	0,048	0,049	0,049	0,048	0,049	0,048	0,048	0,048	0,048	0,048	0,048	0,049	0,048	0,049	0,049	0,048	0,048	0,048	0,048	0,048	0,048	0,048	0,048	0,048	0,048	0,048
309,5	0,04	0,051	0,055	0,056	0,059	0,062	0,065	0,05	0,05	0,05	0,05	0,05	0,05	0,049	0,049	0,049	0,045	0,044	0,043	0,043	0,043	0,043	0,048	0,048	0,049	0,049	0,048	0,049	0,048	0,048	0,048	0,048	0,048	0,048	0,048	0,048	0,048	0,049	0,048	0,048	0,048	0,048	0,048	0,048	0,048	0,048	0,048	0,048	0,048
310	0,04	0,051	0,054	0,056	0,059	0,062	0,065	0,05	0,05	0,049	0,049	0,049	0,049	0,049	0,049	0,049	0,044	0,044	0,043	0,043	0,043	0,043	0,048	0,048	0,048	0,048	0,048	0,048	0,048	0,048	0,048	0,048	0,048	0,048	0,048	0,048	0,048	0,048	0,048	0,048	0,048	0,048	0,048	0,048	0,048	0,048	0,048	0,048	0,048
310,5	0,04	0,051	0,054	0,056	0,059	0,062	0,065	0,05	0,05	0,05	0,05	0,05	0,05	0,049	0,049	0,049	0,044	0,044	0,043	0,043	0,043	0,043	0,048	0,048	0,048	0,048	0,048	0,048	0,049	0,048	0,049	0,048	0,048	0,048	0,048	0,048	0,048	0,048	0,048	0,048	0,048	0,048	0,048	0,048	0,048	0,048	0,048	0,048	0,048
311	0,04	0,051	0,054	0,056	0,059	0,062	0,064	0,049	0,049	0,049	0,049	0,049	0,049	0,049	0,048	0,049	0,044	0,044	0,043	0,043	0,043	0,042	0,048	0,048	0,048	0,048	0,048	0,048	0,048	0,048	0,048	0,048	0,048	0,048	0,048	0,048	0,048	0,048	0,048	0,048	0,048	0,048	0,048	0,048	0,048	0,048	0,048	0,048	0,047
311,5	0,04	0,051	0,054	0,056	0,059	0,062	0,064	0,05	0,049	0,049	0,05	0,05	0,049	0,049	0,048	0,049	0,044	0,044	0,043	0,043	0,043	0,043	0,048	0,048	0,048	0,048	0,048	0,048	0,048	0,048	0,048	0,048	0,048	0,048	0,048	0,048	0,048	0,048	0,048	0,048	0,048	0,048	0,048	0,048	0,048	0,048	0,048	0,048	0,048
312	0,04	0,051	0,054	0,056	0,059	0,062	0,064	0,049	0,049	0,049	0,049	0,049	0,049	0,049	0,048	0,049	0,044	0,044	0,043	0,043	0,043	0,043	0,048	0,048	0,048	0,048	0,048	0,048	0,048	0,048	0,048	0,048	0,048	0,048	0,048	0,048	0,048	0,048	0,048	0,048	0,048	0,048	0,048	0,047	0,048	0,048	0,047	0,048	0,047
312,5	0,04	0,051	0,054	0,056	0,059	0,062	0,064	0,049	0,049	0,049	0,049	0,049	0,049	0,048	0,048	0,049	0,044	0,043	0,043	0,042	0,042	0,042	0,048	0,048	0,048	0,048	0,048	0,048	0,048	0,048	0,048	0,048	0,048	0,048	0,048	0,048	0,048	0,048	0,048	0,048	0,048	0,047	0,047	0,047	0,047	0,048	0,048	0,047	0,047
313	0,04	0,051	0,053	0,055	0,059	0,061	0,064	0,049	0,049	0,049	0,049	0,049	0,049	0,048	0,048	0,048	0,044	0,043	0,043	0,042	0,042	0,042	0,048	0,048	0,048	0,048	0,048	0,048	0,048	0,048	0,047	0,048	0,048	0,048	0,047	0,047	0,048	0,047	0,048	0,047	0,047	0,047	0,047	0,047	0,047	0,047	0,047	0,047	0,047
313,5	0,04	0,05	0,054	0,056	0,059	0,061	0,064	0,049	0,049	0,049	0,049	0,049	0,049	0,048	0,048	0,048	0,044	0,043	0,043	0,042	0,042	0,042	0,048	0,048	0,048	0,048	0,048	0,048	0,048	0,048	0,048	0,048	0,048	0,047	0,048	0,048	0,048	0,048	0,047	0,048	0,047	0,047	0,047	0,047	0,047	0,047	0,047	0,047	0,047
314	0,04	0,05	0,053	0,055	0,058	0,061	0,064	0,049	0,049	0,049	0,049	0,049	0,049	0,048	0,048	0,048	0,044	0,043	0,042	0,042	0,042	0,042	0,048	0,047	0,047	0,047	0,047	0,047	0,047	0,047	0,047	0,047	0,047	0,047	0,047	0,047	0,047	0,047	0,047	0,047	0,047	0,047	0,047	0,047	0,047	0,047	0,047	0,047	0,047
314,5	0,039	0,05	0,053	0,055	0,058	0,061	0,064	0,049	0,049	0,049	0,048	0,049	0,049	0,048	0,048	0,048	0,043	0,043	0,042	0,042	0,042	0,042	0,047	0,047	0,047	0,047	0,047	0,047	0,047	0,047	0,047	0,047	0,047	0,047	0,047	0,047	0,047	0,047	0,047	0,047	0,047	0,047	0,047	0,047	0,047	0,047	0,047	0,047	0,047
315	0,04	0,05	0,053	0,055	0,058	0,061	0,064	0,049	0,049	0,049	0,049	0,049	0,049	0,048	0,048	0,048	0,043	0,043	0,042	0,042	0,042	0,042	0,047	0,047	0,047	0,048	0,047	0,047	0,047	0,047	0,047	0,047	0,047	0,047	0,047	0,047	0,047	0,047	0,047	0,047	0,047	0,047	0,047	0,047	0,047	0,047	0,047	0,047	0,047
315,5	0,04	0,05	0,053	0,055	0,058	0,061	0,064	0,049	0,049	0,048	0,049	0,049	0,049	0,048	0,047	0,048	0,043	0,043	0,042	0,042	0,042	0,042	0,047	0,047	0,047	0,047	0,047	0,047	0,047	0,047	0,047	0,047	0,047	0,047	0,047	0,047	0,047	0,047	0,047	0,047	0,047	0,047	0,047	0,047	0,047	0,047	0,047	0,047	0,047
316	0,04	0,05	0,053	0,055	0,058	0,061	0,063	0,048	0,049	0,048	0,049	0,048	0,049	0,048	0,047	0,048	0,043	0,043	0,042	0,042	0,042	0,042	0,047	0,047	0,047	0,047	0,047	0,047	0,047	0,047	0,047	0,047	0,047	0,047	0,047	0,047	0,047	0,047	0,047	0,047	0,047	0,047	0,047	0,047	0,046	0,046	0,047	0,047	0,047
316,5	0,039	0,05	0,053	0,055	0,058	0,061	0,064	0,048	0,048	0,048	0,048	0,048	0,048	0,048	0,047	0,048	0,043	0,043	0,042	0,041	0,042	0,041	0,047	0,047	0,047	0,047	0,047	0,047	0,047	0,047	0,047	0,047	0,047	0,047	0,047	0,047	0,047	0,047	0,047	0,047	0,047	0,047	0,046	0,047	0,047	0,046	0,046	0,047	0,047
317	0,039	0,05	0,053	0,055	0,058	0,061	0,063	0,048	0,048	0,048	0,048	0,048	0,048	0,048	0,047	0,048	0,043	0,042	0,042	0,041	0,041	0,041	0,047	0,047	0,047	0,047	0,047	0,047	0,047	0,047	0,047	0,047	0,047	0,047	0,047	0,047	0,047	0,046	0,047	0,047	0,047	0,047	0,046	0,046	0,046	0,046	0,046	0,046	0,046
317,5	0,04	0,05	0,053	0,055	0,058	0,061	0,063	0,048	0,048	0,048	0,048	0,048	0,048	0,047	0,047	0,047	0,043	0,042	0,042	0,041	0,041	0,041	0,047	0,047	0,047	0,047	0,047	0,047	0,047	0,047	0,047	0,047	0,047	0,047	0,047	0,047	0,047	0,046	0,046	0,047	0,046	0,046	0,046	0,046	0,046	0,046	0,046	0,046	0,046
318	0,039	0,05	0,053	0,055	0,058	0,061	0,063	0,048	0,048	0,048	0,048	0,048	0,048	0,048	0,047	0,048	0,043	0,042	0,042	0,041	0,041	0,041	0,047	0,047	0,047	0,047	0,047	0,047	0,047	0,046	0,047	0,047	0,047	0,047	0,047	0,047	0,046	0,046	0,046	0,047	0,047	0,047	0,046	0,046	0,046	0,046	0,046	0,046	0,046
318,5	0,039	0,049	0,052	0,055	0,058	0,061	0,063	0,048	0,048	0,048	0,048	0,048	0,048	0,047	0,047	0,047	0,042	0,042	0,041	0,041	0,041	0,041	0,046	0,046	0,046	0,046	0,046	0,046	0,046	0,046	0,046	0,046	0,046	0,046	0,046	0,046	0,046	0,046	0,046	0,046	0,046	0,046	0,046	0,046	0,046	0,046	0,046	0,046	0,046
319	0,039	0,049	0,053	0,054	0,058	0,06	0,063	0,048	0,048	0,048	0,048	0,048	0,048	0,047	0,047	0,047	0,043	0,042	0,041	0,041	0,041	0,041	0,046	0,046	0,046	0,046	0,046	0,046	0,046	0,046	0,046	0,047	0,046	0,046	0,046	0,046	0,046	0,046	0,046	0,046	0,046	0,046	0,046	0,046	0,046	0,046	0,046	0,046	0,046
319,5	0,039	0,049	0,053	0,055	0,058	0,061	0,063	0,048	0,048	0,048	0,048	0,048	0,048	0,047	0,047	0,047	0,043	0,042	0,041	0,041	0,041	0,041	0,046	0,046	0,047	0,047	0,047	0,047	0,047	0,047	0,047	0,046	0,046	0,046	0,047	0,047	0,046	0,046	0,046	0,046	0,046	0,046	0,046	0,046	0,046	0,046	0,046	0,046	0,046
320	0,039	0,049	0,053	0,055	0,058	0,061	0,063	0,048	0,048	0,048	0,048	0,048	0,048	0,047	0,047	0,047	0,043	0,042	0,042	0,041	0,041	0,041	0,047	0,047	0,046	0,047	0,047	0,047	0,047	0,047	0,046	0,046	0,046	0,046	0,046	0,046	0,046	0,046	0,046	0,046	0,046	0,046	0,046	0,046	0,046	0,046	0,046	0,046	0,046
320,5	0,039	0,049	0,053	0,055	0,057	0,061	0,063	0,048	0,048	0,048	0,048	0,048	0,048	0,047	0,047	0,047	0,042	0,042	0,041	0,041	0,041	0,041	0,046	0,047	0,046	0,046	0,047	0,046	0,046	0,047	0,047	0,046	0,046	0,046	0,047	0,046	0,046	0,046	0,046	0,046	0,046	0,046	0,046	0,046	0,046	0,046	0,046	0,046	0,046
321	0,039	0,049	0,052	0,054	0,057	0,06	0,063	0,048	0,048	0,047	0,048	0,048	0,048	0,047	0,047	0,047	0,042	0,042	0,041	0,041	0,041	0,041	0,046	0,046	0,046	0,046	0,046	0,046	0,046	0,046	0,046	0,046	0,046	0,046	0,046	0,046	0,046	0,046	0,046	0,046	0,046	0,046	0,046	0,046	0,046	0,046	0,046	0,046	0,046
321,5	0,039	0,049	0,052	0,054	0,057	0,06	0,063	0,048	0,048	0,047	0,048	0,048	0,047	0,047	0,047	0,047	0,042	0,042	0,041	0,041	0,041	0,041	0,046	0,046	0,046	0,046	0,046	0,046	0,046	0,046	0,046	0,046	0,046	0,046	0,046	0,046	0,046	0,046	0,046	0,046	0,046	0,046	0,046	0,046	0,046	0,046	0,046	0,046	0,045
322	0,039	0,049	0,052	0,054	0,057	0,06	0,063	0,048	0,048	0,048	0,048	0,048	0,048	0,047	0,047	0,047	0,042	0,042	0,041	0,041	0,041	0,041	0,046	0,046	0,046	0,046	0,046	0,046	0,046	0,046	0,046	0,046	0,046	0,046	0,046	0,046	0,046	0,046	0,046	0,046	0,046	0,046	0,046	0,046	0,046	0,046	0,046	0,046	0,046
322,5	0,039	0,049	0,052	0,054	0,057	0,06	0,063	0,047	0,047	0,047	0,048	0,048	0,048	0,047	0,047	0,047	0,043	0,042	0,041	0,041	0,041	0,041	0,046	0,046	0,046	0,046	0,046	0,046	0,046	0,046	0,046	0,046	0,046	0,046	0,046	0,046	0,046	0,046	0,046	0,046	0,046	0,046	0,046	0,046	0,046	0,046	0,046	0,046	0,046
323	0,039	0,049	0,052	0,054	0,057	0,06	0,063	0,048	0,048	0,047	0,048	0,048	0,048	0,047	0,047	0,047	0,042	0,042	0,041	0,041	0,041	0,041	0,046	0,046	0,046	0,046	0,046	0,046	0,046	0,046	0,046	0,046	0,046	0,046	0,046	0,046	0,046	0,046	0,046	0,046	0,046	0,046	0,046	0,046	0,046	0,046	0,046	0,046	0,046
323,5	0,039	0,049	0,052	0,054	0,057	0,06	0,063	0,047	0,047	0,047	0,047	0,048	0,047	0,047	0,046	0,047	0,042	0,042	0,041	0,041	0,041	0,041	0,046	0,046	0,046	0,046	0,046	0,046	0,046	0,046	0,046	0,046	0,046	0,046	0,046	0,046	0,046	0,046	0,046	0,046	0,046	0,046	0,046	0,045	0,046	0,046	0,046	0,046	0,046
324	0,039	0,049	0,052	0,054	0,057	0,06	0,062	0,047	0,047	0,047	0,047	0,047	0,047	0,047	0,046	0,047	0,042	0,041	0,041	0,041	0,041	0,04	0,046	0,046	0,046	0,046	0,046	0,046	0,046	0,046	0,046	0,046	0,046	0,046	0,046	0,046	0,046	0,046	0,046	0,046	0,045	0,046	0,046	0,045	0,045	0,046	0,045	0,045	0,046
324,5	0,039	0,049	0,052	0,054	0,057	0,06	0,063	0,047	0,047	0,047	0,047	0,047	0,047	0,047	0,046	0,047	0,042	0,042	0,041	0,041	0,041	0,04	0,046	0,046	0,046	0,046	0,046	0,046	0,046	0,046	0,046	0,046	0,046	0,046	0,046	0,046	0,046	0,046	0,046	0,046	0,045	0,046	0,045	0,045	0,045	0,046	0,045	0,045	0,045
325	0,039	0,049	0,052	0,054	0,057	0,06	0,063	0,048	0,048	0,047	0,047	0,047	0,047	0,047	0,047	0,047	0,042	0,042	0,041	0,041	0,041	0,041	0,046	0,046	0,046	0,046	0,046	0,046	0,046	0,046	0,046	0,046	0,046	0,046	0,046	0,046	0,046	0,046	0,046	0,046	0,046	0,046	0,046	0,046	0,046	0,046	0,046	0,046	0,046
325,5	0,039	0,049	0,052	0,054	0,057	0,06	0,063	0,047	0,047	0,047	0,047	0,047	0,047	0,047	0,046	0,047	0,042	0,041	0,041	0,04	0,041	0,04	0,046	0,046	0,046	0,046	0,046	0,046	0,046	0,046	0,046	0,046	0,046	0,046	0,046	0,045	0,046	0,046	0,046	0,046	0,046	0,046	0,046	0,046	0,046	0,045	0,045	0,045	0,045
326	0,039	0,049	0,052	0,054	0,057	0,06	0,063	0,047	0,047	0,047	0,047	0,047	0,047	0,047	0,046	0,047	0,042	0,042	0,041	0,04	0,04	0,04	0,046	0,046	0,046	0,046	0,046	0,046	0,046	0,046	0,046	0,046	0,045	0,046	0,046	0,046	0,046	0,046	0,046	0,046	0,045	0,046	0,045	0,045	0,045	0,045	0,045	0,045	0,045
326,5	0,039	0,048	0,051	0,054	0,056	0,059	0,062	0,047	0,047	0,047	0,047	0,047	0,047	0,046	0,046	0,046	0,041	0,041	0,041	0,04	0,04	0,04	0,045	0,045	0,045	0,046	0,045	0,045	0,045	0,045	0,045	0,045	0,045	0,045	0,045	0,045	0,045	0,045	0,045	0,045	0,045	0,045	0,045	0,045	0,045	0,045	0,045	0,045	0,045
327	0,039	0,049	0,052	0,054	0,057	0,06	0,062	0,047	0,047	0,047	0,047	0,047	0,047	0,046	0,046	0,047	0,042	0,041	0,041	0,04	0,04	0,04	0,046	0,046	0,046	0,046	0,046	0,046	0,046	0,045	0,046	0,045	0,045	0,045	0,045	0,046	0,045	0,045	0,045	0,045	0,045	0,045	0,045	0,045	0,045	0,045	0,045	0,045	0,045
327,5	0,038	0,048	0,051	0,053	0,056	0,06	0,062	0,047	0,047	0,047	0,046	0,047	0,047	0,046	0,046	0,046	0,042	0,041	0,04	0,04	0,04	0,04	0,045	0,045	0,045	0,045	0,045	0,045	0,045	0,045	0,045	0,045	0,045	0,045	0,045	0,045	0,045	0,045	0,045	0,045	0,045	0,045	0,045	0,045	0,045	0,045	0,045	0,045	0,045
328	0,039	0,048	0,051	0,053	0,056	0,059	0,062	0,047	0,047	0,047	0,047	0,047	0,046	0,046	0,045	0,046	0,042	0,041	0,04	0,04	0,04	0,04	0,045	0,045	0,045	0,045	0,045	0,045	0,045	0,045	0,045	0,045	0,045	0,045	0,045	0,045	0,045	0,045	0,045	0,045	0,045	0,045	0,045	0,045	0,045	0,045	0,045	0,045	0,045
328,5	0,039	0,048	0,051	0,053	0,056	0,059	0,062	0,047	0,047	0,047	0,046	0,046	0,046	0,046	0,045	0,046	0,041	0,041	0,04	0,04	0,04	0,04	0,045	0,045	0,045	0,045	0,045	0,045	0,045	0,045	0,045	0,045	0,045	0,045	0,045	0,045	0,045	0,045	0,045	0,045	0,045	0,045	0,045	0,045	0,045	0,045	0,045	0,045	0,044
329	0,038	0,048	0,051	0,053	0,056	0,059	0,062	0,047	0,046	0,047	0,047	0,046	0,046	0,046	0,045	0,046	0,041	0,041	0,04	0,04	0,04	0,04	0,045	0,045	0,045	0,045	0,045	0,045	0,045	0,045	0,045	0,045	0,045	0,045	0,045	0,045	0,045	0,045	0,045	0,045	0,045	0,045	0,045	0,045	0,045	0,045	0,044	0,045	0,044
329,5	0,038	0,048	0,051	0,053	0,056	0,059	0,061	0,046	0,046	0,046	0,047	0,046	0,046	0,046	0,045	0,046	0,041	0,041	0,04	0,04	0,04	0,04	0,045	0,045	0,045	0,045	0,045	0,045	0,045	0,045	0,045	0,045	0,045	0,045	0,045	0,045	0,045	0,045	0,045	0,045	0,045	0,045	0,045	0,045	0,045	0,044	0,045	0,044	0,044
330	0,038	0,048	0,052	0,053	0,057	0,059	0,062	0,046	0,046	0,047	0,046	0,047	0,047	0,046	0,046	0,046	0,042	0,041	0,04	0,04	0,04	0,04	0,045	0,045	0,045	0,045	0,045	0,045	0,045	0,045	0,045	0,045	0,045	0,045	0,045	0,045	0,045	0,045	0,045	0,045	0,045	0,045	0,045	0,045	0,045	0,045	0,045	0,045	0,044
330,5	0,039	0,048	0,051	0,053	0,057	0,06	0,062	0,047	0,047	0,047	0,046	0,047	0,047	0,046	0,045	0,046	0,041	0,041	0,04	0,04	0,04	0,04	0,045	0,046	0,045	0,045	0,045	0,045	0,045	0,045	0,045	0,045	0,045	0,045	0,045	0,045	0,045	0,045	0,045	0,045	0,045	0,045	0,045	0,045	0,045	0,045	0,045	0,045	0,045
331	0,039	0,048	0,051	0,053	0,056	0,059	0,062	0,047	0,047	0,046	0,047	0,047	0,047	0,046	0,046	0,046	0,042	0,041	0,04	0,04	0,04	0,04	0,045	0,045	0,045	0,045	0,045	0,045	0,045	0,045	0,045	0,045	0,045	0,045	0,045	0,045	0,045	0,045	0,045	0,045	0,045	0,045	0,045	0,045	0,045	0,045	0,045	0,045	0,045
331,5	0,039	0,048	0,051	0,053	0,056	0,059	0,062	0,047	0,046	0,046	0,046	0,046	0,047	0,046	0,045	0,046	0,041	0,041	0,04	0,04	0,04	0,04	0,045	0,045	0,045	0,045	0,045	0,045	0,045	0,045	0,045	0,045	0,045	0,045	0,045	0,045	0,045	0,045	0,045	0,045	0,045	0,045	0,045	0,044	0,045	0,044	0,045	0,045	0,045
332	0,038	0,048	0,051	0,053	0,056	0,059	0,061	0,046	0,046	0,046	0,046	0,046	0,046	0,045	0,045	0,045	0,041	0,04	0,04	0,039	0,039	0,04	0,045	0,045	0,045	0,045	0,045	0,045	0,045	0,045	0,045	0,045	0,045	0,045	0,045	0,045	0,044	0,044	0,045	0,044	0,045	0,044	0,045	0,044	0,044	0,044	0,044	0,044	0,044
332,5	0,038	0,048	0,051	0,053	0,056	0,059	0,061	0,047	0,047	0,046	0,046	0,046	0,046	0,046	0,045	0,046	0,041	0,041	0,04	0,039	0,04	0,04	0,045	0,045	0,045	0,045	0,045	0,045	0,045	0,045	0,045	0,045	0,045	0,045	0,045	0,045	0,045	0,045	0,045	0,045	0,045	0,044	0,045	0,044	0,045	0,044	0,044	0,045	0,044
333	0,039	0,048	0,051	0,053	0,056	0,059	0,062	0,047	0,047	0,046	0,046	0,046	0,046	0,046	0,046	0,046	0,041	0,041	0,04	0,04	0,04	0,04	0,045	0,045	0,045	0,045	0,045	0,045	0,045	0,045	0,045	0,045	0,045	0,045	0,045	0,045	0,045	0,045	0,045	0,045	0,045	0,045	0,045	0,045	0,045	0,045	0,044	0,044	0,044
333,5	0,039	0,048	0,051	0,053	0,056	0,059	0,061	0,046	0,046	0,046	0,046	0,046	0,046	0,046	0,045	0,046	0,041	0,041	0,04	0,04	0,04	0,039	0,045	0,045	0,045	0,045	0,045	0,045	0,045	0,045	0,045	0,045	0,045	0,045	0,045	0,045	0,045	0,045	0,045	0,045	0,045	0,044	0,044	0,045	0,045	0,044	0,045	0,044	0,044
334	0,039	0,048	0,051	0,053	0,056	0,059	0,061	0,046	0,046	0,046	0,046	0,046	0,046	0,045	0,045	0,046	0,041	0,04	0,04	0,039	0,039	0,039	0,045	0,045	0,045	0,045	0,045	0,044	0,045	0,045	0,044	0,045	0,045	0,045	0,045	0,044	0,045	0,044	0,044	0,045	0,044	0,044	0,044	0,044	0,044	0,044	0,044	0,044	0,044
334,5	0,038	0,047	0,05	0,053	0,055	0,059	0,061	0,046	0,046	0,046	0,045	0,046	0,046	0,045	0,044	0,045	0,041	0,04	0,039	0,039	0,039	0,039	0,044	0,044	0,044	0,044	0,044	0,044	0,044	0,044	0,044	0,044	0,044	0,044	0,044	0,044	0,044	0,044	0,044	0,044	0,044	0,044	0,044	0,044	0,044	0,044	0,044	0,043	0,044
335	0,038	0,048	0,051	0,053	0,055	0,058	0,061	0,046	0,046	0,046	0,046	0,046	0,046	0,045	0,044	0,045	0,041	0,04	0,04	0,04	0,039	0,039	0,045	0,044	0,045	0,045	0,044	0,044	0,044	0,044	0,044	0,044	0,044	0,045	0,044	0,044	0,044	0,045	0,044	0,044	0,044	0,044	0,044	0,044	0,044	0,044	0,044	0,044	0,044
335,5	0,039	0,048	0,051	0,053	0,056	0,058	0,061	0,046	0,046	0,046	0,046	0,046	0,046	0,045	0,045	0,046	0,041	0,04	0,04	0,039	0,04	0,039	0,045	0,045	0,045	0,045	0,045	0,045	0,045	0,044	0,045	0,044	0,045	0,044	0,044	0,044	0,045	0,045	0,044	0,044	0,044	0,044	0,044	0,044	0,044	0,044	0,044	0,044	0,044
336	0,038	0,047	0,051	0,052	0,055	0,058	0,061	0,046	0,046	0,046	0,046	0,046	0,045	0,045	0,044	0,045	0,04	0,04	0,039	0,039	0,039	0,039	0,044	0,044	0,044	0,044	0,044	0,044	0,044	0,044	0,044	0,044	0,044	0,044	0,044	0,044	0,044	0,044	0,044	0,044	0,044	0,044	0,044	0,044	0,044	0,044	0,043	0,044	0,043
336,5	0,038	0,047	0,05	0,052	0,055	0,058	0,061	0,046	0,046	0,046	0,046	0,045	0,046	0,045	0,045	0,045	0,04	0,04	0,04	0,039	0,039	0,039	0,044	0,044	0,044	0,044	0,044	0,044	0,044	0,044	0,044	0,044	0,044	0,044	0,044	0,044	0,044	0,044	0,044	0,044	0,044	0,044	0,044	0,044	0,044	0,044	0,044	0,044	0,044
337	0,038	0,047	0,05	0,052	0,055	0,058	0,061	0,045	0,046	0,045	0,045	0,045	0,045	0,045	0,044	0,045	0,04	0,04	0,039	0,039	0,039	0,039	0,044	0,044	0,044	0,044	0,044	0,044	0,044	0,044	0,044	0,044	0,044	0,044	0,044	0,044	0,044	0,044	0,044	0,044	0,044	0,044	0,044	0,044	0,043	0,044	0,043	0,044	0,044
337,5	0,038	0,047	0,05	0,052	0,055	0,058	0,061	0,046	0,046	0,046	0,046	0,046	0,046	0,045	0,045	0,045	0,04	0,04	0,039	0,039	0,039	0,039	0,044	0,044	0,044	0,044	0,044	0,044	0,044	0,044	0,044	0,044	0,044	0,044	0,044	0,044	0,044	0,044	0,044	0,044	0,044	0,044	0,044	0,044	0,044	0,044	0,044	0,044	0,044
338	0,038	0,047	0,05	0,052	0,055	0,058	0,061	0,046	0,046	0,045	0,046	0,046	0,046	0,045	0,045	0,045	0,04	0,04	0,039	0,039	0,039	0,039	0,044	0,044	0,044	0,044	0,044	0,044	0,044	0,044	0,044	0,044	0,044	0,044	0,044	0,044	0,044	0,044	0,044	0,044	0,044	0,044	0,044	0,044	0,044	0,044	0,044	0,044	0,044
338,5	0,039	0,047	0,05	0,053	0,055	0,058	0,061	0,046	0,046	0,046	0,046	0,045	0,045	0,045	0,044	0,045	0,04	0,04	0,039	0,039	0,039	0,039	0,044	0,044	0,044	0,044	0,044	0,044	0,044	0,044	0,044	0,044	0,044	0,044	0,044	0,044	0,044	0,044	0,044	0,044	0,044	0,044	0,044	0,044	0,044	0,044	0,044	0,044	0,043
339	0,038	0,047	0,05	0,052	0,055	0,058	0,061	0,046	0,045	0,046	0,046	0,045	0,045	0,045	0,045	0,045	0,041	0,039	0,039	0,039	0,039	0,039	0,044	0,044	0,044	0,044	0,044	0,044	0,044	0,044	0,044	0,044	0,044	0,044	0,044	0,044	0,044	0,044	0,044	0,044	0,044	0,044	0,044	0,044	0,044	0,044	0,043	0,043	0,043
339,5	0,038	0,047	0,05	0,052	0,055	0,058	0,061	0,046	0,045	0,045	0,046	0,045	0,046	0,045	0,044	0,045	0,041	0,04	0,039	0,039	0,039	0,039	0,044	0,044	0,044	0,044	0,044	0,044	0,044	0,044	0,044	0,044	0,044	0,044	0,044	0,044	0,044	0,044	0,044	0,044	0,044	0,044	0,044	0,044	0,043	0,044	0,044	0,044	0,043
340	0,038	0,047	0,05	0,052	0,055	0,058	0,06	0,045	0,045	0,045	0,045	0,045	0,045	0,044	0,044	0,045	0,04	0,039	0,039	0,038	0,038	0,038	0,044	0,044	0,044	0,044	0,044	0,044	0,044	0,044	0,043	0,044	0,044	0,043	0,044	0,044	0,044	0,044	0,044	0,044	0,044	0,043	0,044	0,043	0,043	0,043	0,043	0,043	0,043
340,5	0,038	0,047	0,05	0,052	0,055	0,058	0,06	0,046	0,046	0,045	0,045	0,045	0,045	0,045	0,045	0,045	0,04	0,04	0,039	0,039	0,039	0,039	0,044	0,044	0,044	0,044	0,044	0,044	0,044	0,044	0,044	0,044	0,044	0,044	0,044	0,044	0,044	0,044	0,044	0,044	0,044	0,044	0,044	0,043	0,044	0,044	0,043	0,044	0,043
341	0,038	0,046	0,05	0,051	0,054	0,057	0,06	0,045	0,045	0,045	0,045	0,045	0,045	0,044	0,044	0,045	0,041	0,04	0,039	0,039	0,039	0,039	0,044	0,044	0,044	0,044	0,044	0,044	0,043	0,044	0,044	0,044	0,044	0,043	0,044	0,044	0,043	0,044	0,044	0,044	0,044	0,044	0,043	0,043	0,043	0,043	0,043	0,043	0,043
341,5	0,038	0,047	0,05	0,051	0,054	0,057	0,059	0,045	0,045	0,045	0,045	0,045	0,045	0,045	0,044	0,044	0,04	0,04	0,04	0,04	0,039	0,039	0,044	0,044	0,044	0,044	0,044	0,044	0,043	0,043	0,044	0,044	0,044	0,043	0,044	0,044	0,044	0,044	0,044	0,044	0,044	0,044	0,043	0,043	0,043	0,044	0,043	0,043	0,043
342	0,038	0,046	0,05	0,051	0,054	0,057	0,059	0,045	0,045	0,045	0,044	0,045	0,045	0,044	0,044	0,044	0,04	0,04	0,04	0,039	0,039	0,039	0,043	0,044	0,043	0,043	0,044	0,043	0,043	0,044	0,043	0,043	0,044	0,043	0,044	0,043	0,043	0,044	0,043	0,044	0,043	0,043	0,044	0,043	0,043	0,043	0,043	0,043	0,043
342,5	0,038	0,046	0,05	0,05	0,053	0,056	0,059	0,044	0,044	0,045	0,045	0,044	0,045	0,044	0,043	0,044	0,04	0,039	0,039	0,038	0,038	0,039	0,043	0,043	0,043	0,043	0,043	0,043	0,043	0,043	0,043	0,043	0,043	0,043	0,043	0,043	0,043	0,043	0,043	0,043	0,043	0,043	0,043	0,043	0,043	0,043	0,043	0,043	0,042
343	0,038	0,047	0,05	0,051	0,054	0,057	0,059	0,045	0,045	0,045	0,044	0,045	0,045	0,044	0,044	0,045	0,04	0,04	0,039	0,039	0,039	0,039	0,044	0,043	0,044	0,043	0,043	0,044	0,044	0,044	0,044	0,044	0,044	0,043	0,043	0,044	0,043	0,043	0,044	0,043	0,043	0,044	0,043	0,043	0,043	0,043	0,044	0,043	0,043
343,5	0,038	0,046	0,05	0,051	0,054	0,057	0,059	0,045	0,045	0,045	0,045	0,045	0,045	0,044	0,044	0,044	0,04	0,04	0,039	0,039	0,039	0,039	0,044	0,043	0,044	0,044	0,043	0,044	0,044	0,043	0,043	0,044	0,043	0,044	0,043	0,043	0,043	0,043	0,043	0,043	0,043	0,043	0,043	0,043	0,043	0,043	0,043	0,043	0,043
344	0,038	0,046	0,05	0,051	0,054	0,057	0,059	0,044	0,045	0,044	0,045	0,044	0,045	0,044	0,043	0,044	0,04	0,04	0,039	0,039	0,038	0,039	0,043	0,043	0,044	0,043	0,043	0,043	0,043	0,043	0,043	0,043	0,043	0,043	0,043	0,043	0,043	0,043	0,043	0,043	0,043	0,043	0,043	0,043	0,043	0,043	0,043	0,043	0,043
344,5	0,038	0,046	0,05	0,051	0,054	0,057	0,059	0,045	0,045	0,045	0,045	0,044	0,045	0,044	0,044	0,044	0,04	0,04	0,039	0,039	0,039	0,039	0,043	0,044	0,043	0,044	0,043	0,044	0,043	0,043	0,044	0,043	0,043	0,043	0,043	0,043	0,043	0,043	0,043	0,043	0,043	0,043	0,043	0,043	0,043	0,043	0,043	0,043	0,043
345	0,038	0,046	0,05	0,051	0,053	0,056	0,059	0,045	0,045	0,044	0,044	0,044	0,045	0,044	0,043	0,044	0,04	0,04	0,039	0,039	0,039	0,039	0,043	0,043	0,043	0,043	0,043	0,043	0,043	0,043	0,043	0,043	0,043	0,043	0,043	0,043	0,043	0,043	0,043	0,043	0,043	0,043	0,043	0,043	0,043	0,043	0,042	0,043	0,042
345,5	0,038	0,046	0,05	0,051	0,054	0,057	0,059	0,045	0,044	0,044	0,045	0,045	0,045	0,044	0,043	0,044	0,04	0,04	0,039	0,039	0,039	0,039	0,043	0,043	0,043	0,043	0,043	0,043	0,043	0,043	0,043	0,043	0,043	0,043	0,043	0,043	0,043	0,043	0,043	0,043	0,043	0,043	0,043	0,043	0,043	0,043	0,043	0,043	0,043
346	0,038	0,046	0,05	0,051	0,053	0,056	0,059	0,044	0,044	0,044	0,044	0,044	0,045	0,044	0,043	0,044	0,04	0,04	0,039	0,038	0,038	0,039	0,043	0,043	0,043	0,043	0,043	0,043	0,043	0,043	0,043	0,043	0,043	0,043	0,043	0,043	0,043	0,043	0,043	0,043	0,043	0,043	0,043	0,043	0,043	0,043	0,042	0,042	0,043
346,5	0,037	0,046	0,049	0,051	0,053	0,056	0,058	0,044	0,044	0,044	0,044	0,044	0,044	0,044	0,043	0,043	0,04	0,039	0,039	0,038	0,038	0,038	0,043	0,043	0,043	0,042	0,043	0,043	0,043	0,043	0,043	0,043	0,043	0,043	0,043	0,043	0,042	0,042	0,043	0,043	0,043	0,042	0,042	0,042	0,042	0,042	0,042	0,043	0,042
347	0,038	0,046	0,05	0,05	0,054	0,056	0,058	0,044	0,044	0,044	0,044	0,044	0,044	0,044	0,043	0,043	0,04	0,039	0,039	0,039	0,038	0,038	0,043	0,043	0,043	0,043	0,043	0,043	0,043	0,043	0,043	0,043	0,043	0,043	0,043	0,043	0,043	0,043	0,043	0,043	0,043	0,043	0,043	0,042	0,043	0,043	0,042	0,042	0,043
347,5	0,038	0,046	0,05	0,051	0,053	0,056	0,058	0,044	0,044	0,044	0,044	0,044	0,044	0,044	0,043	0,044	0,04	0,039	0,039	0,038	0,038	0,038	0,043	0,043	0,043	0,043	0,043	0,043	0,043	0,043	0,043	0,043	0,043	0,043	0,043	0,043	0,043	0,043	0,043	0,043	0,043	0,043	0,043	0,042	0,042	0,043	0,042	0,042	0,043
348	0,037	0,046	0,049	0,05	0,053	0,056	0,058	0,044	0,044	0,044	0,044	0,044	0,044	0,044	0,043	0,044	0,04	0,039	0,038	0,038	0,038	0,038	0,043	0,042	0,043	0,043	0,043	0,043	0,042	0,043	0,043	0,043	0,042	0,042	0,043	0,043	0,043	0,042	0,043	0,042	0,042	0,042	0,042	0,042	0,042	0,042	0,042	0,042	0,042
348,5	0,038	0,046	0,05	0,05	0,053	0,056	0,058	0,044	0,044	0,044	0,044	0,044	0,044	0,044	0,043	0,044	0,04	0,039	0,039	0,038	0,038	0,038	0,043	0,043	0,043	0,043	0,043	0,043	0,042	0,042	0,043	0,043	0,043	0,043	0,042	0,043	0,043	0,043	0,043	0,042	0,042	0,042	0,042	0,042	0,042	0,042	0,042	0,042	0,042
349	0,037	0,046	0,049	0,05	0,053	0,056	0,058	0,044	0,044	0,044	0,044	0,044	0,044	0,043	0,043	0,043	0,04	0,039	0,038	0,038	0,038	0,038	0,043	0,042	0,043	0,042	0,043	0,043	0,042	0,042	0,042	0,043	0,042	0,042	0,043	0,042	0,043	0,042	0,042	0,043	0,043	0,042	0,042	0,042	0,042	0,042	0,042	0,042	0,042
349,5	0,038	0,046	0,05	0,051	0,054	0,056	0,059	0,044	0,044	0,044	0,044	0,045	0,044	0,044	0,043	0,044	0,04	0,04	0,039	0,038	0,039	0,039	0,043	0,043	0,043	0,043	0,043	0,043	0,043	0,043	0,043	0,043	0,043	0,043	0,043	0,043	0,043	0,043	0,043	0,043	0,043	0,042	0,042	0,043	0,043	0,043	0,043	0,043	0,043
350	0,038	0,046	0,05	0,05	0,053	0,056	0,059	0,044	0,044	0,044	0,044	0,044	0,044	0,044	0,043	0,043	0,04	0,039	0,038	0,038	0,038	0,038	0,043	0,042	0,043	0,043	0,043	0,043	0,043	0,043	0,043	0,043	0,043	0,043	0,042	0,043	0,042	0,043	0,042	0,042	0,043	0,042	0,042	0,042	0,042	0,042	0,042	0,042	0,042
350,5	0,037	0,046	0,049	0,05	0,053	0,056	0,058	0,044	0,044	0,044	0,044	0,044	0,044	0,044	0,043	0,043	0,04	0,039	0,038	0,038	0,038	0,038	0,043	0,043	0,042	0,042	0,042	0,043	0,043	0,043	0,042	0,043	0,043	0,043	0,042	0,043	0,043	0,042	0,042	0,042	0,042	0,042	0,042	0,042	0,042	0,042	0,042	0,042	0,042
351	0,037	0,045	0,049	0,05	0,053	0,056	0,058	0,044	0,044	0,044	0,044	0,044	0,044	0,043	0,043	0,043	0,039	0,039	0,038	0,038	0,038	0,038	0,043	0,042	0,042	0,042	0,042	0,042	0,042	0,042	0,042	0,043	0,042	0,042	0,043	0,042	0,042	0,042	0,042	0,042	0,042	0,042	0,042	0,042	0,042	0,042	0,042	0,042	0,042
351,5	0,037	0,045	0,049	0,05	0,053	0,056	0,058	0,044	0,044	0,043	0,044	0,044	0,044	0,043	0,042	0,043	0,039	0,039	0,038	0,038	0,038	0,038	0,042	0,042	0,042	0,042	0,042	0,042	0,042	0,042	0,042	0,042	0,042	0,042	0,042	0,042	0,042	0,042	0,042	0,042	0,042	0,042	0,042	0,042	0,042	0,042	0,042	0,042	0,042
352	0,037	0,046	0,049	0,05	0,053	0,055	0,058	0,044	0,044	0,043	0,044	0,044	0,044	0,043	0,042	0,043	0,039	0,039	0,038	0,038	0,038	0,038	0,042	0,042	0,042	0,042	0,042	0,042	0,042	0,042	0,042	0,042	0,042	0,042	0,042	0,042	0,042	0,042	0,042	0,042	0,042	0,042	0,042	0,042	0,042	0,042	0,042	0,042	0,042
352,5	0,037	0,046	0,049	0,05	0,053	0,056	0,058	0,044	0,044	0,044	0,044	0,044	0,043	0,043	0,042	0,043	0,039	0,039	0,038	0,038	0,038	0,038	0,042	0,042	0,042	0,042	0,042	0,042	0,042	0,042	0,042	0,042	0,042	0,042	0,042	0,042	0,042	0,042	0,042	0,042	0,042	0,042	0,042	0,042	0,042	0,042	0,042	0,042	0,042
353	0,037	0,045	0,049	0,05	0,053	0,055	0,058	0,044	0,043	0,043	0,043	0,043	0,043	0,043	0,042	0,043	0,039	0,039	0,038	0,038	0,038	0,038	0,042	0,042	0,042	0,042	0,042	0,042	0,042	0,042	0,042	0,042	0,042	0,042	0,042	0,042	0,042	0,042	0,042	0,042	0,042	0,042	0,042	0,042	0,042	0,042	0,042	0,042	0,042
353,5	0,037	0,045	0,049	0,05	0,052	0,055	0,058	0,043	0,043	0,043	0,043	0,043	0,043	0,043	0,042	0,043	0,039	0,039	0,038	0,037	0,038	0,038	0,042	0,042	0,042	0,042	0,042	0,042	0,042	0,042	0,042	0,042	0,042	0,042	0,042	0,042	0,042	0,042	0,042	0,042	0,042	0,042	0,042	0,042	0,042	0,042	0,041	0,042	0,041
354	0,037	0,045	0,049	0,05	0,053	0,055	0,058	0,044	0,044	0,044	0,044	0,043	0,043	0,043	0,042	0,043	0,039	0,039	0,038	0,038	0,038	0,037	0,042	0,042	0,042	0,043	0,042	0,042	0,042	0,042	0,042	0,042	0,042	0,042	0,042	0,042	0,042	0,042	0,042	0,042	0,042	0,042	0,042	0,042	0,042	0,042	0,042	0,042	0,042
354,5	0,037	0,045	0,049	0,05	0,053	0,055	0,058	0,043	0,044	0,043	0,044	0,044	0,044	0,043	0,043	0,043	0,039	0,039	0,038	0,038	0,038	0,038	0,042	0,042	0,042	0,042	0,042	0,042	0,043	0,042	0,042	0,042	0,042	0,042	0,042	0,042	0,042	0,042	0,042	0,042	0,042	0,042	0,042	0,042	0,042	0,042	0,042	0,042	0,042
355	0,037	0,045	0,049	0,05	0,052	0,055	0,058	0,043	0,043	0,043	0,043	0,043	0,043	0,043	0,042	0,043	0,039	0,038	0,038	0,038	0,038	0,037	0,042	0,042	0,042	0,042	0,042	0,042	0,042	0,042	0,042	0,042	0,042	0,042	0,042	0,042	0,042	0,042	0,042	0,042	0,042	0,042	0,041	0,042	0,042	0,042	0,041	0,042	0,042
355,5	0,037	0,045	0,049	0,05	0,053	0,055	0,058	0,044	0,044	0,043	0,043	0,044	0,044	0,043	0,043	0,043	0,039	0,039	0,038	0,038	0,038	0,038	0,042	0,042	0,042	0,042	0,042	0,042	0,042	0,042	0,042	0,042	0,042	0,042	0,042	0,042	0,042	0,042	0,042	0,042	0,042	0,042	0,042	0,042	0,042	0,042	0,042	0,042	0,042
356	0,037	0,045	0,049	0,05	0,053	0,056	0,058	0,044	0,044	0,044	0,044	0,044	0,043	0,043	0,043	0,043	0,039	0,039	0,038	0,038	0,038	0,037	0,042	0,042	0,042	0,042	0,042	0,042	0,042	0,042	0,042	0,042	0,042	0,042	0,042	0,042	0,042	0,042	0,042	0,042	0,042	0,042	0,042	0,042	0,042	0,042	0,042	0,042	0,042
356,5	0,037	0,045	0,049	0,049	0,052	0,055	0,057	0,043	0,043	0,043	0,043	0,043	0,043	0,043	0,042	0,043	0,039	0,038	0,038	0,037	0,037	0,037	0,042	0,042	0,042	0,042	0,042	0,042	0,042	0,042	0,042	0,042	0,042	0,042	0,042	0,042	0,042	0,042	0,042	0,042	0,042	0,042	0,041	0,041	0,041	0,041	0,041	0,041	0,041
357	0,037	0,045	0,049	0,05	0,052	0,055	0,057	0,043	0,044	0,043	0,043	0,043	0,043	0,043	0,042	0,043	0,039	0,039	0,038	0,037	0,038	0,037	0,042	0,042	0,042	0,042	0,042	0,042	0,042	0,042	0,042	0,042	0,042	0,042	0,042	0,042	0,042	0,042	0,042	0,042	0,042	0,042	0,042	0,042	0,042	0,042	0,041	0,042	0,041
357,5	0,037	0,045	0,049	0,049	0,053	0,055	0,057	0,043	0,043	0,043	0,043	0,043	0,043	0,043	0,042	0,043	0,039	0,039	0,038	0,037	0,037	0,037	0,042	0,042	0,042	0,042	0,042	0,042	0,042	0,042	0,042	0,042	0,042	0,042	0,042	0,042	0,042	0,042	0,041	0,042	0,041	0,042	0,041	0,042	0,041	0,042	0,041	0,042	0,041
358	0,037	0,045	0,049	0,05	0,052	0,055	0,057	0,043	0,043	0,043	0,043	0,043	0,044	0,043	0,042	0,043	0,039	0,038	0,038	0,037	0,037	0,037	0,042	0,042	0,042	0,042	0,042	0,042	0,042	0,042	0,042	0,042	0,042	0,042	0,042	0,042	0,042	0,042	0,042	0,042	0,042	0,042	0,042	0,041	0,042	0,042	0,041	0,042	0,041
358,5	0,037	0,045	0,049	0,05	0,052	0,056	0,058	0,043	0,043	0,043	0,043	0,043	0,043	0,043	0,042	0,043	0,039	0,038	0,038	0,037	0,037	0,037	0,042	0,042	0,042	0,042	0,042	0,042	0,042	0,042	0,042	0,042	0,042	0,042	0,042	0,042	0,042	0,042	0,042	0,042	0,042	0,042	0,042	0,041	0,041	0,042	0,041	0,042	0,041
359	0,037	0,045	0,048	0,049	0,052	0,055	0,057	0,043	0,043	0,043	0,043	0,043	0,043	0,042	0,042	0,042	0,038	0,038	0,037	0,037	0,037	0,037	0,042	0,042	0,042	0,041	0,042	0,042	0,041	0,042	0,042	0,042	0,041	0,041	0,041	0,041	0,041	0,041	0,041	0,041	0,041	0,041	0,041	0,041	0,041	0,041	0,041	0,041	0,041
359,5	0,037	0,045	0,048	0,049	0,052	0,055	0,057	0,043	0,043	0,043	0,043	0,043	0,043	0,043	0,042	0,042	0,039	0,038	0,037	0,037	0,037	0,037	0,042	0,042	0,041	0,041	0,041	0,042	0,042	0,042	0,041	0,041	0,041	0,041	0,041	0,042	0,042	0,041	0,042	0,042	0,041	0,041	0,041	0,041	0,041	0,041	0,041	0,041	0,041
360	0,037	0,045	0,048	0,049	0,052	0,055	0,057	0,043	0,043	0,043	0,043	0,043	0,043	0,042	0,042	0,042	0,038	0,038	0,037	0,037	0,037	0,037	0,042	0,041	0,041	0,041	0,041	0,041	0,041	0,041	0,041	0,041	0,041	0,041	0,041	0,041	0,041	0,041	0,041	0,041	0,041	0,041	0,041	0,041	0,041	0,041	0,041	0,041	0,041
360,5	0,037	0,045	0,048	0,049	0,052	0,055	0,057	0,043	0,043	0,043	0,043	0,043	0,043	0,042	0,042	0,042	0,038	0,038	0,037	0,037	0,037	0,037	0,042	0,041	0,041	0,041	0,041	0,042	0,042	0,041	0,041	0,041	0,041	0,041	0,041	0,041	0,041	0,041	0,041	0,041	0,041	0,041	0,041	0,041	0,041	0,041	0,041	0,041	0,041
361	0,037	0,045	0,048	0,049	0,052	0,055	0,057	0,043	0,043	0,043	0,043	0,043	0,043	0,042	0,042	0,043	0,038	0,038	0,037	0,037	0,037	0,037	0,042	0,041	0,042	0,042	0,042	0,042	0,042	0,041	0,042	0,042	0,042	0,041	0,042	0,041	0,041	0,041	0,042	0,041	0,041	0,041	0,041	0,041	0,041	0,041	0,041	0,041	0,041
361,5	0,037	0,045	0,048	0,049	0,052	0,055	0,057	0,043	0,043	0,042	0,043	0,043	0,043	0,042	0,042	0,042	0,038	0,038	0,037	0,037	0,037	0,037	0,041	0,041	0,042	0,042	0,042	0,042	0,041	0,042	0,042	0,041	0,042	0,041	0,041	0,041	0,041	0,041	0,042	0,042	0,041	0,041	0,041	0,041	0,041	0,041	0,041	0,041	0,041
362	0,037	0,045	0,048	0,049	0,052	0,055	0,057	0,043	0,043	0,042	0,043	0,042	0,043	0,042	0,042	0,042	0,038	0,038	0,037	0,037	0,037	0,037	0,042	0,041	0,041	0,041	0,041	0,042	0,041	0,041	0,042	0,041	0,041	0,041	0,041	0,042	0,041	0,041	0,041	0,041	0,041	0,041	0,041	0,041	0,041	0,041	0,041	0,041	0,041
362,5	0,037	0,045	0,048	0,049	0,052	0,055	0,057	0,043	0,043	0,043	0,043	0,043	0,043	0,042	0,042	0,042	0,038	0,038	0,037	0,037	0,037	0,037	0,041	0,041	0,041	0,041	0,042	0,041	0,041	0,041	0,041	0,042	0,041	0,041	0,042	0,041	0,041	0,041	0,041	0,041	0,041	0,041	0,041	0,041	0,041	0,041	0,041	0,041	0,041
363	0,037	0,045	0,048	0,049	0,052	0,055	0,057	0,043	0,043	0,043	0,043	0,043	0,043	0,042	0,042	0,042	0,038	0,038	0,037	0,037	0,037	0,037	0,042	0,041	0,041	0,042	0,041	0,041	0,042	0,041	0,041	0,041	0,041	0,041	0,041	0,041	0,041	0,041	0,041	0,041	0,041	0,041	0,041	0,041	0,041	0,041	0,041	0,041	0,041
363,5	0,037	0,045	0,048	0,049	0,052	0,055	0,057	0,043	0,043	0,042	0,043	0,042	0,043	0,042	0,042	0,042	0,038	0,038	0,037	0,037	0,037	0,037	0,041	0,041	0,041	0,041	0,041	0,041	0,041	0,041	0,041	0,041	0,041	0,041	0,041	0,041	0,041	0,041	0,041	0,041	0,041	0,041	0,041	0,041	0,041	0,041	0,041	0,041	0,041
364	0,037	0,045	0,048	0,049	0,052	0,054	0,057	0,042	0,042	0,042	0,042	0,042	0,043	0,042	0,041	0,042	0,038	0,038	0,037	0,037	0,037	0,036	0,041	0,041	0,041	0,041	0,041	0,041	0,041	0,041	0,041	0,041	0,041	0,041	0,041	0,041	0,041	0,041	0,041	0,041	0,041	0,041	0,041	0,041	0,041	0,041	0,041	0,041	0,041
364,5	0,037	0,044	0,048	0,049	0,051	0,055	0,057	0,042	0,042	0,042	0,042	0,042	0,042	0,042	0,041	0,042	0,038	0,038	0,037	0,037	0,037	0,037	0,041	0,041	0,041	0,041	0,041	0,041	0,041	0,041	0,041	0,041	0,041	0,041	0,041	0,041	0,041	0,041	0,041	0,041	0,041	0,041	0,041	0,041	0,041	0,041	0,041	0,041	0,041
365	0,037	0,045	0,048	0,049	0,052	0,055	0,057	0,043	0,043	0,043	0,042	0,043	0,043	0,042	0,042	0,042	0,038	0,037	0,037	0,037	0,037	0,037	0,041	0,041	0,041	0,041	0,041	0,041	0,041	0,041	0,041	0,041	0,041	0,041	0,041	0,041	0,041	0,041	0,041	0,041	0,041	0,041	0,041	0,041	0,041	0,041	0,041	0,041	0,041
365,5	0,037	0,045	0,048	0,049	0,052	0,055	0,057	0,043	0,043	0,043	0,043	0,043	0,043	0,042	0,042	0,042	0,038	0,038	0,037	0,037	0,037	0,037	0,041	0,042	0,041	0,041	0,042	0,041	0,041	0,041	0,042	0,042	0,041	0,041	0,041	0,041	0,041	0,041	0,041	0,041	0,041	0,041	0,041	0,041	0,041	0,041	0,041	0,041	0,041
366	0,036	0,044	0,048	0,049	0,052	0,054	0,057	0,042	0,042	0,042	0,042	0,042	0,042	0,042	0,041	0,042	0,038	0,038	0,037	0,036	0,037	0,036	0,041	0,041	0,041	0,041	0,041	0,041	0,041	0,041	0,041	0,041	0,041	0,041	0,041	0,041	0,041	0,041	0,041	0,041	0,041	0,04	0,041	0,041	0,041	0,041	0,041	0,04	0,041
366,5	0,037	0,044	0,048	0,049	0,052	0,055	0,057	0,042	0,043	0,042	0,042	0,042	0,043	0,042	0,041	0,042	0,038	0,038	0,037	0,036	0,036	0,037	0,041	0,041	0,041	0,041	0,041	0,041	0,041	0,041	0,041	0,041	0,041	0,041	0,041	0,041	0,041	0,041	0,041	0,041	0,041	0,041	0,041	0,041	0,041	0,04	0,041	0,04	0,041
367	0,037	0,045	0,048	0,049	0,052	0,055	0,057	0,042	0,043	0,043	0,042	0,042	0,043	0,042	0,042	0,042	0,038	0,038	0,037	0,037	0,037	0,037	0,041	0,041	0,041	0,041	0,041	0,041	0,041	0,041	0,041	0,041	0,041	0,041	0,041	0,041	0,041	0,041	0,041	0,041	0,041	0,041	0,041	0,041	0,041	0,041	0,041	0,041	0,041
367,5	0,037	0,045	0,048	0,049	0,052	0,055	0,057	0,042	0,042	0,042	0,042	0,042	0,043	0,042	0,041	0,042	0,038	0,037	0,037	0,037	0,037	0,037	0,041	0,041	0,041	0,041	0,041	0,041	0,041	0,041	0,041	0,041	0,041	0,041	0,041	0,041	0,041	0,041	0,041	0,041	0,041	0,041	0,041	0,041	0,041	0,041	0,041	0,041	0,041
368	0,037	0,044	0,048	0,049	0,052	0,054	0,057	0,043	0,042	0,042	0,042	0,042	0,043	0,042	0,041	0,042	0,038	0,037	0,037	0,037	0,036	0,036	0,041	0,041	0,041	0,041	0,041	0,041	0,041	0,041	0,041	0,041	0,041	0,041	0,041	0,041	0,041	0,041	0,041	0,041	0,041	0,041	0,041	0,041	0,04	0,041	0,041	0,041	0,041
368,5	0,036	0,044	0,048	0,049	0,052	0,055	0,057	0,042	0,042	0,042	0,042	0,042	0,042	0,042	0,041	0,042	0,038	0,037	0,037	0,037	0,036	0,036	0,041	0,041	0,041	0,041	0,041	0,041	0,041	0,041	0,041	0,041	0,041	0,041	0,041	0,041	0,041	0,041	0,041	0,041	0,041	0,041	0,041	0,04	0,041	0,04	0,04	0,04	0,041
369	0,037	0,044	0,048	0,049	0,052	0,055	0,057	0,042	0,042	0,042	0,042	0,042	0,042	0,042	0,041	0,042	0,038	0,037	0,037	0,036	0,037	0,037	0,041	0,041	0,041	0,041	0,041	0,041	0,041	0,041	0,041	0,041	0,041	0,041	0,041	0,041	0,041	0,041	0,041	0,041	0,041	0,041	0,041	0,041	0,041	0,041	0,041	0,041	0,041
369,5	0,036	0,044	0,048	0,049	0,052	0,055	0,057	0,042	0,042	0,042	0,042	0,042	0,042	0,042	0,041	0,042	0,038	0,037	0,037	0,036	0,037	0,036	0,041	0,041	0,041	0,041	0,041	0,041	0,041	0,041	0,041	0,041	0,041	0,041	0,041	0,041	0,041	0,041	0,04	0,041	0,041	0,04	0,041	0,04	0,04	0,04	0,04	0,04	0,04
370	0,036	0,044	0,048	0,049	0,051	0,054	0,057	0,042	0,042	0,042	0,042	0,042	0,042	0,042	0,041	0,042	0,038	0,037	0,037	0,036	0,036	0,036	0,041	0,041	0,041	0,041	0,041	0,041	0,041	0,041	0,041	0,041	0,041	0,041	0,041	0,041	0,041	0,04	0,041	0,041	0,04	0,041	0,041	0,04	0,04	0,04	0,04	0,04	0,041
370,5	0,036	0,044	0,047	0,049	0,051	0,054	0,057	0,042	0,042	0,042	0,042	0,042	0,042	0,041	0,041	0,041	0,038	0,037	0,037	0,036	0,037	0,036	0,041	0,041	0,041	0,041	0,041	0,041	0,041	0,041	0,041	0,041	0,041	0,04	0,041	0,041	0,041	0,041	0,04	0,04	0,041	0,041	0,04	0,04	0,04	0,041	0,04	0,04	0,04
371	0,037	0,044	0,048	0,049	0,052	0,055	0,057	0,042	0,042	0,042	0,042	0,042	0,042	0,042	0,041	0,042	0,038	0,037	0,037	0,036	0,037	0,037	0,041	0,041	0,041	0,041	0,041	0,041	0,041	0,041	0,041	0,041	0,041	0,041	0,041	0,041	0,041	0,041	0,041	0,041	0,041	0,04	0,04	0,041	0,04	0,04	0,041	0,04	0,04
371,5	0,036	0,044	0,047	0,048	0,051	0,054	0,057	0,042	0,042	0,042	0,042	0,042	0,042	0,042	0,041	0,042	0,038	0,037	0,037	0,036	0,036	0,036	0,041	0,041	0,041	0,041	0,041	0,041	0,041	0,041	0,04	0,041	0,04	0,041	0,041	0,04	0,041	0,04	0,041	0,04	0,04	0,04	0,04	0,04	0,04	0,04	0,04	0,04	0,04
372	0,036	0,044	0,048	0,048	0,051	0,054	0,056	0,042	0,042	0,042	0,042	0,042	0,042	0,041	0,041	0,042	0,038	0,037	0,037	0,036	0,036	0,036	0,041	0,041	0,041	0,041	0,041	0,041	0,041	0,04	0,04	0,04	0,04	0,04	0,04	0,041	0,041	0,04	0,04	0,04	0,04	0,04	0,04	0,04	0,04	0,04	0,04	0,04	0,04
372,5	0,037	0,044	0,048	0,048	0,051	0,054	0,057	0,042	0,042	0,042	0,042	0,042	0,042	0,042	0,041	0,042	0,038	0,037	0,037	0,036	0,036	0,036	0,041	0,041	0,041	0,041	0,041	0,041	0,041	0,041	0,041	0,041	0,041	0,041	0,041	0,041	0,041	0,041	0,04	0,04	0,04	0,04	0,04	0,04	0,04	0,04	0,04	0,04	0,04
373	0,036	0,044	0,048	0,048	0,051	0,054	0,057	0,042	0,042	0,042	0,042	0,042	0,042	0,042	0,041	0,041	0,038	0,037	0,036	0,036	0,036	0,036	0,041	0,041	0,041	0,041	0,041	0,041	0,041	0,041	0,041	0,041	0,04	0,041	0,041	0,041	0,04	0,041	0,04	0,04	0,04	0,04	0,04	0,04	0,04	0,04	0,04	0,04	0,04
373,5	0,037	0,044	0,047	0,049	0,051	0,054	0,057	0,042	0,042	0,042	0,042	0,042	0,042	0,041	0,041	0,041	0,038	0,037	0,036	0,036	0,036	0,036	0,041	0,041	0,041	0,041	0,041	0,041	0,041	0,041	0,041	0,041	0,041	0,041	0,041	0,041	0,041	0,041	0,04	0,04	0,04	0,041	0,04	0,04	0,04	0,04	0,04	0,04	0,04
374	0,037	0,044	0,047	0,048	0,051	0,054	0,056	0,042	0,042	0,042	0,042	0,042	0,042	0,041	0,041	0,041	0,038	0,037	0,036	0,036	0,036	0,036	0,04	0,041	0,041	0,04	0,04	0,04	0,04	0,041	0,04	0,04	0,04	0,04	0,04	0,04	0,04	0,04	0,04	0,04	0,04	0,04	0,04	0,04	0,04	0,04	0,04	0,04	0,04
374,5	0,036	0,044	0,047	0,048	0,051	0,054	0,056	0,042	0,042	0,042	0,042	0,042	0,042	0,041	0,041	0,041	0,037	0,037	0,036	0,036	0,036	0,036	0,04	0,04	0,04	0,04	0,04	0,04	0,04	0,04	0,04	0,04	0,04	0,04	0,04	0,04	0,04	0,04	0,04	0,04	0,04	0,04	0,04	0,04	0,04	0,04	0,04	0,04	0,04
375	0,036	0,044	0,047	0,048	0,051	0,054	0,056	0,042	0,042	0,042	0,042	0,042	0,042	0,041	0,041	0,041	0,037	0,037	0,036	0,036	0,036	0,036	0,04	0,04	0,04	0,04	0,04	0,04	0,04	0,04	0,04	0,04	0,04	0,04	0,04	0,04	0,04	0,04	0,04	0,04	0,04	0,04	0,04	0,04	0,04	0,04	0,04	0,04	0,04
375,5	0,036	0,044	0,047	0,048	0,051	0,054	0,056	0,042	0,042	0,042	0,042	0,041	0,042	0,041	0,041	0,041	0,037	0,037	0,036	0,036	0,036	0,036	0,04	0,04	0,04	0,04	0,04	0,04	0,04	0,04	0,04	0,04	0,04	0,04	0,04	0,04	0,04	0,04	0,04	0,04	0,04	0,04	0,04	0,04	0,04	0,04	0,04	0,04	0,04
376	0,036	0,044	0,047	0,048	0,051	0,054	0,056	0,042	0,042	0,042	0,042	0,042	0,042	0,041	0,041	0,041	0,037	0,037	0,036	0,036	0,036	0,036	0,041	0,04	0,04	0,041	0,041	0,041	0,04	0,04	0,04	0,04	0,04	0,041	0,04	0,04	0,04	0,04	0,04	0,04	0,04	0,04	0,04	0,04	0,04	0,04	0,04	0,04	0,04
376,5	0,036	0,044	0,047	0,048	0,051	0,054	0,056	0,042	0,042	0,042	0,042	0,042	0,042	0,041	0,041	0,041	0,037	0,037	0,036	0,036	0,036	0,036	0,04	0,04	0,04	0,041	0,04	0,04	0,04	0,04	0,04	0,04	0,04	0,04	0,04	0,04	0,04	0,04	0,04	0,04	0,04	0,04	0,04	0,04	0,04	0,04	0,04	0,04	0,04
377	0,036	0,044	0,047	0,048	0,051	0,054	0,056	0,042	0,042	0,042	0,041	0,042	0,042	0,041	0,041	0,041	0,037	0,037	0,036	0,036	0,036	0,036	0,04	0,04	0,04	0,04	0,04	0,04	0,04	0,04	0,04	0,04	0,04	0,04	0,04	0,04	0,04	0,04	0,04	0,04	0,04	0,04	0,04	0,04	0,04	0,04	0,04	0,04	0,04
377,5	0,036	0,043	0,047	0,048	0,051	0,053	0,056	0,041	0,042	0,041	0,041	0,041	0,041	0,041	0,04	0,041	0,037	0,037	0,036	0,036	0,036	0,036	0,04	0,04	0,04	0,04	0,04	0,04	0,04	0,04	0,04	0,04	0,04	0,04	0,04	0,04	0,04	0,04	0,04	0,04	0,04	0,04	0,04	0,04	0,04	0,04	0,04	0,039	0,04
378	0,036	0,043	0,047	0,048	0,051	0,054	0,056	0,042	0,041	0,041	0,041	0,041	0,041	0,041	0,041	0,041	0,037	0,037	0,036	0,036	0,036	0,036	0,04	0,04	0,04	0,04	0,04	0,04	0,04	0,04	0,04	0,04	0,04	0,04	0,04	0,04	0,04	0,04	0,04	0,04	0,04	0,04	0,04	0,04	0,04	0,04	0,04	0,04	0,04
378,5	0,036	0,044	0,047	0,048	0,051	0,054	0,056	0,042	0,041	0,041	0,041	0,041	0,041	0,041	0,041	0,041	0,037	0,037	0,036	0,036	0,036	0,036	0,04	0,04	0,04	0,04	0,04	0,04	0,04	0,04	0,04	0,04	0,04	0,04	0,04	0,04	0,04	0,04	0,04	0,04	0,04	0,04	0,04	0,04	0,04	0,04	0,04	0,04	0,04
379	0,036	0,044	0,047	0,048	0,051	0,054	0,056	0,041	0,042	0,042	0,042	0,042	0,042	0,041	0,041	0,041	0,037	0,037	0,036	0,036	0,036	0,036	0,04	0,04	0,04	0,04	0,04	0,04	0,04	0,04	0,04	0,04	0,04	0,04	0,04	0,04	0,04	0,04	0,04	0,04	0,04	0,04	0,04	0,04	0,04	0,04	0,04	0,04	0,04
379,5	0,036	0,044	0,047	0,048	0,051	0,054	0,056	0,042	0,042	0,042	0,042	0,042	0,042	0,041	0,041	0,041	0,037	0,037	0,036	0,036	0,036	0,036	0,04	0,04	0,04	0,04	0,04	0,04	0,04	0,04	0,04	0,04	0,04	0,04	0,04	0,04	0,04	0,04	0,04	0,04	0,04	0,04	0,04	0,04	0,04	0,04	0,04	0,04	0,04
380	0,036	0,043	0,047	0,048	0,051	0,053	0,056	0,041	0,041	0,041	0,041	0,041	0,041	0,041	0,04	0,041	0,037	0,036	0,036	0,036	0,036	0,035	0,04	0,04	0,04	0,04	0,04	0,04	0,04	0,04	0,04	0,04	0,04	0,04	0,04	0,04	0,04	0,04	0,04	0,04	0,04	0,04	0,04	0,04	0,04	0,04	0,04	0,04	0,039
380,5	0,036	0,044	0,047	0,048	0,051	0,053	0,056	0,041	0,041	0,041	0,041	0,041	0,041	0,041	0,04	0,041	0,037	0,037	0,036	0,036	0,036	0,035	0,04	0,04	0,04	0,04	0,04	0,04	0,04	0,04	0,04	0,04	0,04	0,04	0,04	0,04	0,04	0,04	0,04	0,04	0,04	0,04	0,04	0,04	0,04	0,04	0,04	0,04	0,04
381	0,036	0,043	0,047	0,048	0,051	0,054	0,056	0,041	0,041	0,041	0,041	0,041	0,041	0,041	0,04	0,041	0,037	0,036	0,036	0,036	0,036	0,035	0,04	0,04	0,04	0,04	0,04	0,04	0,04	0,04	0,04	0,04	0,04	0,04	0,04	0,04	0,04	0,04	0,04	0,04	0,04	0,04	0,04	0,04	0,04	0,039	0,039	0,039	0,04
381,5	0,036	0,044	0,047	0,048	0,051	0,054	0,056	0,041	0,041	0,041	0,041	0,041	0,041	0,041	0,04	0,041	0,037	0,037	0,036	0,036	0,036	0,036	0,04	0,04	0,04	0,04	0,04	0,04	0,04	0,04	0,04	0,04	0,04	0,04	0,04	0,04	0,04	0,04	0,04	0,04	0,04	0,04	0,04	0,04	0,04	0,04	0,04	0,04	0,04
382	0,036	0,043	0,047	0,048	0,051	0,053	0,056	0,041	0,041	0,041	0,041	0,041	0,041	0,041	0,04	0,041	0,037	0,036	0,036	0,035	0,036	0,035	0,04	0,04	0,04	0,04	0,04	0,04	0,04	0,04	0,04	0,04	0,04	0,04	0,04	0,04	0,04	0,04	0,04	0,04	0,04	0,04	0,04	0,04	0,04	0,039	0,04	0,04	0,04
382,5	0,036	0,043	0,047	0,048	0,05	0,053	0,056	0,041	0,041	0,041	0,041	0,041	0,041	0,041	0,04	0,041	0,037	0,036	0,036	0,035	0,035	0,035	0,04	0,04	0,04	0,04	0,04	0,04	0,04	0,04	0,04	0,04	0,04	0,04	0,04	0,04	0,04	0,04	0,04	0,04	0,04	0,04	0,039	0,04	0,039	0,039	0,039	0,039	0,039
383	0,036	0,043	0,047	0,048	0,051	0,053	0,056	0,041	0,041	0,041	0,041	0,041	0,041	0,041	0,04	0,041	0,037	0,036	0,036	0,036	0,036	0,035	0,04	0,04	0,04	0,04	0,04	0,04	0,04	0,04	0,04	0,04	0,04	0,04	0,04	0,04	0,04	0,04	0,04	0,04	0,04	0,039	0,04	0,04	0,04	0,04	0,039	0,04	0,039
383,5	0,036	0,043	0,047	0,048	0,051	0,053	0,056	0,041	0,041	0,041	0,041	0,041	0,041	0,041	0,04	0,041	0,037	0,036	0,036	0,035	0,035	0,035	0,04	0,04	0,04	0,04	0,04	0,04	0,04	0,04	0,04	0,04	0,04	0,04	0,04	0,04	0,04	0,04	0,04	0,04	0,04	0,039	0,04	0,04	0,039	0,039	0,039	0,039	0,04
384	0,036	0,043	0,047	0,048	0,05	0,053	0,056	0,041	0,041	0,041	0,041	0,041	0,041	0,041	0,04	0,041	0,037	0,036	0,036	0,036	0,036	0,035	0,04	0,04	0,04	0,04	0,04	0,04	0,04	0,04	0,04	0,04	0,04	0,04	0,04	0,04	0,04	0,04	0,04	0,04	0,04	0,04	0,04	0,04	0,04	0,039	0,039	0,039	0,04
384,5	0,036	0,043	0,047	0,048	0,05	0,053	0,056	0,041	0,041	0,041	0,041	0,041	0,041	0,04	0,04	0,04	0,037	0,036	0,036	0,035	0,035	0,035	0,04	0,04	0,04	0,04	0,04	0,04	0,04	0,04	0,04	0,04	0,04	0,04	0,04	0,04	0,04	0,04	0,04	0,039	0,039	0,039	0,039	0,039	0,039	0,039	0,039	0,039	0,039
385	0,036	0,043	0,047	0,048	0,05	0,053	0,056	0,041	0,041	0,041	0,041	0,041	0,041	0,041	0,04	0,04	0,037	0,036	0,036	0,035	0,035	0,035	0,04	0,04	0,04	0,04	0,04	0,04	0,04	0,04	0,04	0,04	0,04	0,04	0,04	0,04	0,04	0,04	0,04	0,04	0,039	0,039	0,039	0,039	0,039	0,039	0,039	0,039	0,039
385,5	0,036	0,043	0,046	0,048	0,05	0,053	0,056	0,041	0,041	0,041	0,041	0,041	0,041	0,041	0,04	0,04	0,037	0,036	0,036	0,035	0,035	0,035	0,04	0,04	0,04	0,04	0,04	0,04	0,04	0,04	0,04	0,04	0,04	0,04	0,04	0,04	0,04	0,04	0,04	0,039	0,04	0,039	0,039	0,039	0,039	0,039	0,039	0,039	0,039
386	0,036	0,043	0,046	0,047	0,05	0,053	0,055	0,041	0,041	0,041	0,041	0,041	0,041	0,04	0,04	0,04	0,037	0,036	0,036	0,035	0,035	0,035	0,04	0,04	0,04	0,04	0,04	0,04	0,04	0,04	0,04	0,04	0,04	0,04	0,039	0,039	0,04	0,039	0,04	0,039	0,039	0,039	0,039	0,039	0,039	0,039	0,039	0,039	0,039
386,5	0,036	0,043	0,046	0,047	0,05	0,053	0,055	0,041	0,041	0,041	0,041	0,041	0,041	0,04	0,04	0,04	0,036	0,036	0,035	0,035	0,035	0,035	0,04	0,039	0,039	0,039	0,039	0,039	0,04	0,04	0,039	0,039	0,039	0,039	0,04	0,039	0,039	0,039	0,039	0,039	0,039	0,039	0,039	0,039	0,039	0,039	0,039	0,039	0,039
387	0,036	0,043	0,046	0,047	0,05	0,053	0,055	0,041	0,041	0,041	0,041	0,041	0,041	0,04	0,04	0,04	0,037	0,036	0,035	0,035	0,035	0,035	0,04	0,04	0,04	0,04	0,04	0,04	0,04	0,04	0,04	0,039	0,04	0,039	0,039	0,039	0,039	0,039	0,039	0,039	0,039	0,039	0,039	0,039	0,039	0,039	0,039	0,039	0,039
387,5	0,036	0,043	0,046	0,047	0,05	0,053	0,055	0,041	0,041	0,041	0,041	0,041	0,041	0,04	0,04	0,04	0,037	0,036	0,035	0,035	0,035	0,035	0,04	0,039	0,04	0,039	0,039	0,039	0,04	0,039	0,039	0,039	0,039	0,039	0,039	0,039	0,039	0,039	0,039	0,039	0,039	0,039	0,039	0,039	0,039	0,039	0,039	0,039	0,039
388	0,036	0,043	0,046	0,047	0,05	0,053	0,055	0,041	0,041	0,041	0,041	0,041	0,041	0,04	0,04	0,04	0,036	0,036	0,035	0,035	0,035	0,035	0,039	0,039	0,04	0,039	0,039	0,039	0,039	0,039	0,039	0,039	0,039	0,039	0,039	0,039	0,039	0,039	0,039	0,039	0,039	0,039	0,039	0,039	0,039	0,039	0,039	0,039	0,039
388,5	0,036	0,043	0,046	0,047	0,05	0,053	0,055	0,041	0,041	0,041	0,041	0,041	0,041	0,04	0,04	0,04	0,036	0,036	0,035	0,035	0,035	0,035	0,04	0,039	0,04	0,04	0,04	0,04	0,04	0,04	0,039	0,039	0,039	0,039	0,039	0,039	0,04	0,039	0,039	0,039	0,039	0,039	0,039	0,039	0,039	0,039	0,039	0,039	0,039
389	0,036	0,043	0,046	0,047	0,05	0,053	0,055	0,041	0,041	0,041	0,041	0,041	0,041	0,04	0,04	0,04	0,037	0,036	0,035	0,035	0,035	0,035	0,039	0,039	0,04	0,04	0,04	0,039	0,039	0,039	0,039	0,039	0,039	0,039	0,039	0,039	0,039	0,039	0,039	0,039	0,039	0,039	0,039	0,039	0,039	0,039	0,039	0,039	0,039
389,5	0,036	0,043	0,046	0,047	0,05	0,053	0,055	0,041	0,041	0,041	0,041	0,041	0,041	0,04	0,04	0,04	0,036	0,036	0,035	0,035	0,035	0,035	0,039	0,04	0,04	0,04	0,04	0,039	0,039	0,039	0,039	0,039	0,039	0,039	0,039	0,039	0,039	0,039	0,039	0,039	0,039	0,039	0,039	0,039	0,039	0,039	0,039	0,039	0,039
390	0,036	0,043	0,046	0,047	0,05	0,053	0,055	0,041	0,041	0,041	0,041	0,041	0,041	0,04	0,04	0,04	0,037	0,036	0,035	0,035	0,035	0,035	0,039	0,039	0,04	0,04	0,04	0,039	0,039	0,039	0,039	0,039	0,039	0,039	0,039	0,039	0,039	0,039	0,039	0,039	0,039	0,039	0,039	0,039	0,039	0,039	0,039	0,039	0,039
390,5	0,036	0,043	0,046	0,047	0,05	0,053	0,055	0,041	0,041	0,041	0,041	0,041	0,041	0,04	0,04	0,04	0,037	0,036	0,035	0,035	0,035	0,035	0,04	0,04	0,04	0,04	0,04	0,04	0,04	0,04	0,039	0,039	0,039	0,04	0,039	0,039	0,039	0,039	0,039	0,039	0,039	0,039	0,039	0,039	0,039	0,039	0,039	0,039	0,039
391	0,036	0,043	0,046	0,047	0,05	0,053	0,055	0,041	0,041	0,041	0,041	0,041	0,041	0,04	0,04	0,04	0,036	0,036	0,035	0,035	0,035	0,035	0,039	0,039	0,04	0,039	0,039	0,04	0,039	0,039	0,039	0,039	0,039	0,039	0,039	0,039	0,039	0,039	0,039	0,039	0,039	0,039	0,039	0,039	0,039	0,039	0,039	0,039	0,039
391,5	0,036	0,043	0,046	0,047	0,05	0,053	0,055	0,041	0,041	0,041	0,041	0,041	0,041	0,04	0,04	0,04	0,036	0,036	0,035	0,035	0,035	0,035	0,039	0,039	0,04	0,039	0,039	0,039	0,039	0,039	0,039	0,039	0,039	0,039	0,039	0,039	0,039	0,039	0,039	0,039	0,039	0,039	0,039	0,039	0,039	0,039	0,039	0,039	0,039
392	0,036	0,043	0,046	0,047	0,05	0,053	0,055	0,041	0,041	0,041	0,041	0,041	0,041	0,04	0,04	0,04	0,036	0,036	0,035	0,035	0,035	0,035	0,039	0,039	0,039	0,039	0,039	0,039	0,039	0,039	0,039	0,039	0,039	0,039	0,039	0,039	0,039	0,039	0,039	0,039	0,039	0,039	0,039	0,039	0,039	0,039	0,039	0,039	0,039
392,5	0,036	0,043	0,046	0,047	0,05	0,053	0,055	0,041	0,041	0,041	0,041	0,041	0,041	0,04	0,04	0,04	0,036	0,036	0,035	0,035	0,035	0,035	0,039	0,039	0,04	0,039	0,039	0,039	0,039	0,039	0,039	0,039	0,039	0,039	0,039	0,039	0,039	0,039	0,039	0,039	0,039	0,039	0,039	0,039	0,039	0,039	0,039	0,039	0,039
393	0,036	0,043	0,046	0,047	0,05	0,053	0,055	0,041	0,041	0,041	0,04	0,04	0,041	0,04	0,04	0,04	0,036	0,036	0,035	0,035	0,035	0,035	0,039	0,039	0,039	0,039	0,039	0,039	0,039	0,039	0,039	0,039	0,039	0,039	0,039	0,039	0,039	0,039	0,039	0,039	0,039	0,039	0,039	0,039	0,039	0,039	0,039	0,039	0,039
393,5	0,036	0,043	0,046	0,047	0,05	0,053	0,055	0,041	0,04	0,04	0,04	0,04	0,04	0,04	0,039	0,04	0,036	0,036	0,035	0,035	0,035	0,035	0,039	0,039	0,039	0,039	0,039	0,039	0,039	0,039	0,039	0,039	0,039	0,039	0,039	0,039	0,039	0,039	0,039	0,039	0,039	0,039	0,039	0,039	0,039	0,039	0,039	0,039	0,039
394	0,036	0,043	0,046	0,047	0,05	0,053	0,055	0,04	0,04	0,04	0,04	0,04	0,04	0,04	0,039	0,04	0,036	0,036	0,035	0,035	0,035	0,035	0,039	0,039	0,039	0,039	0,039	0,039	0,039	0,039	0,039	0,039	0,039	0,039	0,039	0,039	0,039	0,039	0,039	0,039	0,039	0,039	0,039	0,039	0,039	0,039	0,039	0,039	0,039
394,5	0,036	0,043	0,046	0,047	0,05	0,053	0,055	0,04	0,04	0,041	0,04	0,041	0,04	0,04	0,04	0,04	0,036	0,036	0,035	0,035	0,035	0,035	0,039	0,039	0,039	0,039	0,039	0,039	0,039	0,039	0,039	0,039	0,039	0,039	0,039	0,039	0,039	0,039	0,039	0,039	0,039	0,039	0,039	0,039	0,039	0,039	0,039	0,039	0,039
395	0,036	0,043	0,046	0,047	0,05	0,052	0,055	0,04	0,04	0,04	0,04	0,04	0,04	0,04	0,039	0,04	0,036	0,036	0,035	0,035	0,035	0,035	0,039	0,039	0,039	0,039	0,039	0,039	0,039	0,039	0,039	0,039	0,039	0,039	0,039	0,039	0,039	0,039	0,039	0,039	0,039	0,039	0,039	0,039	0,039	0,039	0,039	0,039	0,039
395,5	0,036	0,043	0,046	0,047	0,05	0,053	0,055	0,04	0,041	0,04	0,04	0,04	0,04	0,04	0,039	0,04	0,036	0,036	0,035	0,035	0,035	0,035	0,039	0,039	0,039	0,039	0,039	0,039	0,039	0,039	0,039	0,039	0,039	0,039	0,039	0,039	0,039	0,039	0,039	0,039	0,039	0,039	0,039	0,039	0,039	0,039	0,039	0,039	0,039
396	0,036	0,042	0,046	0,047	0,05	0,052	0,055	0,04	0,04	0,04	0,04	0,04	0,04	0,04	0,039	0,04	0,036	0,036	0,035	0,035	0,035	0,035	0,039	0,039	0,039	0,039	0,039	0,039	0,039	0,039	0,039	0,039	0,039	0,039	0,039	0,039	0,039	0,039	0,039	0,039	0,039	0,039	0,039	0,039	0,039	0,039	0,039	0,039	0,039
396,5	0,036	0,042	0,046	0,047	0,05	0,052	0,055	0,04	0,04	0,04	0,04	0,04	0,04	0,04	0,039	0,04	0,036	0,036	0,035	0,035	0,035	0,035	0,039	0,039	0,039	0,039	0,039	0,039	0,039	0,039	0,039	0,039	0,039	0,039	0,039	0,039	0,039	0,039	0,039	0,039	0,039	0,039	0,039	0,039	0,039	0,039	0,039	0,039	0,039
397	0,036	0,042	0,046	0,047	0,05	0,052	0,055	0,04	0,04	0,04	0,04	0,04	0,04	0,04	0,039	0,04	0,036	0,036	0,035	0,035	0,035	0,035	0,039	0,039	0,039	0,039	0,039	0,039	0,039	0,039	0,039	0,039	0,039	0,039	0,039	0,039	0,039	0,039	0,039	0,039	0,039	0,039	0,039	0,039	0,039	0,039	0,039	0,039	0,039
397,5	0,036	0,043	0,046	0,047	0,05	0,052	0,055	0,04	0,04	0,04	0,04	0,04	0,04	0,04	0,039	0,04	0,036	0,035	0,035	0,035	0,035	0,035	0,039	0,039	0,039	0,039	0,039	0,039	0,039	0,039	0,039	0,039	0,039	0,039	0,039	0,039	0,039	0,039	0,039	0,039	0,039	0,039	0,039	0,039	0,039	0,039	0,039	0,039	0,039
398	0,036	0,042	0,046	0,047	0,05	0,052	0,055	0,04	0,04	0,04	0,04	0,04	0,04	0,04	0,039	0,04	0,036	0,035	0,035	0,035	0,035	0,035	0,039	0,039	0,039	0,039	0,039	0,039	0,039	0,039	0,039	0,039	0,039	0,039	0,039	0,039	0,039	0,039	0,039	0,039	0,039	0,039	0,039	0,039	0,039	0,039	0,039	0,039	0,039
398,5	0,036	0,042	0,046	0,047	0,05	0,052	0,055	0,04	0,04	0,04	0,04	0,04	0,04	0,04	0,039	0,04	0,036	0,035	0,035	0,034	0,035	0,034	0,039	0,039	0,039	0,039	0,039	0,039	0,039	0,039	0,039	0,039	0,039	0,039	0,039	0,039	0,039	0,039	0,039	0,039	0,039	0,039	0,039	0,039	0,039	0,039	0,038	0,038	0,038
399	0,036	0,042	0,046	0,047	0,05	0,052	0,055	0,04	0,04	0,04	0,04	0,04	0,04	0,04	0,039	0,04	0,036	0,035	0,035	0,035	0,035	0,035	0,039	0,039	0,039	0,039	0,039	0,039	0,039	0,039	0,039	0,039	0,039	0,039	0,039	0,039	0,039	0,039	0,039	0,039	0,039	0,039	0,039	0,039	0,039	0,039	0,039	0,039	0,039
399,5	0,036	0,042	0,046	0,047	0,05	0,052	0,055	0,04	0,04	0,04	0,04	0,04	0,04	0,04	0,039	0,04	0,036	0,035	0,035	0,034	0,035	0,034	0,039	0,039	0,039	0,039	0,039	0,039	0,039	0,039	0,039	0,039	0,039	0,039	0,039	0,039	0,039	0,039	0,039	0,039	0,039	0,039	0,039	0,039	0,039	0,039	0,039	0,038	0,038
400	0,036	0,042	0,046	0,047	0,049	0,052	0,054	0,04	0,04	0,04	0,04	0,04	0,04	0,04	0,039	0,04	0,036	0,035	0,035	0,034	0,034	0,034	0,039	0,039	0,039	0,039	0,039	0,039	0,039	0,039	0,039	0,039	0,039	0,039	0,039	0,039	0,039	0,039	0,039	0,039	0,039	0,039	0,038	0,038	0,038	0,038	0,038	0,038	0,038
400,5	0,036	0,042	0,046	0,047	0,049	0,052	0,055	0,04	0,04	0,04	0,04	0,04	0,04	0,04	0,039	0,04	0,036	0,035	0,035	0,034	0,034	0,034	0,039	0,039	0,039	0,039	0,039	0,039	0,039	0,039	0,039	0,039	0,039	0,039	0,039	0,039	0,039	0,039	0,039	0,039	0,039	0,039	0,039	0,039	0,038	0,038	0,038	0,038	0,038
401	0,036	0,042	0,046	0,047	0,05	0,052	0,055	0,04	0,04	0,04	0,04	0,04	0,04	0,04	0,039	0,04	0,036	0,035	0,035	0,034	0,034	0,034	0,039	0,039	0,039	0,039	0,039	0,039	0,039	0,039	0,039	0,039	0,039	0,039	0,039	0,039	0,039	0,039	0,039	0,039	0,039	0,039	0,039	0,039	0,039	0,038	0,039	0,039	0,038
401,5	0,036	0,042	0,046	0,047	0,05	0,052	0,055	0,04	0,04	0,04	0,04	0,04	0,04	0,04	0,039	0,04	0,036	0,035	0,035	0,034	0,034	0,034	0,039	0,039	0,039	0,039	0,039	0,039	0,039	0,039	0,039	0,039	0,039	0,039	0,039	0,039	0,039	0,039	0,039	0,039	0,039	0,039	0,038	0,038	0,039	0,038	0,039	0,039	0,038
402	0,036	0,042	0,046	0,047	0,049	0,052	0,055	0,04	0,04	0,04	0,04	0,04	0,04	0,04	0,039	0,04	0,036	0,035	0,035	0,034	0,034	0,034	0,039	0,039	0,039	0,039	0,039	0,039	0,039	0,039	0,039	0,039	0,039	0,039	0,039	0,039	0,039	0,039	0,039	0,039	0,039	0,039	0,039	0,038	0,038	0,038	0,038	0,038	0,038
402,5	0,036	0,042	0,046	0,047	0,049	0,052	0,055	0,04	0,04	0,04	0,04	0,04	0,04	0,04	0,039	0,04	0,036	0,035	0,035	0,034	0,034	0,034	0,039	0,039	0,039	0,039	0,039	0,039	0,039	0,039	0,039	0,039	0,039	0,039	0,039	0,039	0,039	0,039	0,039	0,039	0,038	0,038	0,038	0,038	0,038	0,038	0,038	0,038	0,038
403	0,036	0,042	0,045	0,046	0,049	0,052	0,055	0,04	0,04	0,04	0,04	0,04	0,04	0,039	0,039	0,039	0,036	0,035	0,035	0,034	0,034	0,034	0,039	0,039	0,039	0,039	0,039	0,039	0,039	0,039	0,039	0,039	0,039	0,039	0,039	0,039	0,039	0,039	0,039	0,039	0,038	0,038	0,038	0,038	0,038	0,038	0,038	0,038	0,038
403,5	0,036	0,042	0,045	0,047	0,049	0,052	0,055	0,04	0,04	0,04	0,04	0,04	0,04	0,04	0,039	0,039	0,036	0,035	0,035	0,034	0,034	0,034	0,039	0,039	0,039	0,039	0,039	0,039	0,039	0,039	0,039	0,039	0,039	0,039	0,039	0,039	0,039	0,039	0,039	0,039	0,038	0,038	0,038	0,038	0,038	0,038	0,038	0,038	0,038
404	0,036	0,042	0,046	0,047	0,049	0,052	0,055	0,04	0,04	0,04	0,04	0,04	0,04	0,039	0,039	0,039	0,036	0,035	0,035	0,034	0,034	0,034	0,039	0,039	0,039	0,039	0,039	0,039	0,039	0,039	0,039	0,039	0,039	0,039	0,039	0,039	0,039	0,039	0,039	0,038	0,038	0,038	0,038	0,038	0,038	0,038	0,038	0,038	0,038
404,5	0,036	0,042	0,046	0,047	0,049	0,052	0,055	0,04	0,04	0,04	0,04	0,04	0,04	0,039	0,039	0,039	0,036	0,035	0,035	0,034	0,034	0,034	0,039	0,039	0,039	0,039	0,039	0,039	0,039	0,039	0,039	0,039	0,039	0,039	0,039	0,039	0,039	0,039	0,039	0,038	0,038	0,038	0,038	0,038	0,038	0,038	0,038	0,038	0,038
405	0,035	0,042	0,045	0,046	0,049	0,052	0,054	0,04	0,04	0,04	0,04	0,04	0,04	0,039	0,039	0,039	0,036	0,035	0,035	0,034	0,034	0,034	0,039	0,039	0,039	0,039	0,039	0,039	0,039	0,039	0,039	0,039	0,039	0,038	0,039	0,039	0,039	0,039	0,039	0,038	0,038	0,038	0,038	0,038	0,038	0,038	0,038	0,038	0,038
405,5	0,035	0,042	0,045	0,046	0,049	0,052	0,054	0,04	0,04	0,04	0,04	0,04	0,04	0,039	0,039	0,039	0,036	0,035	0,035	0,034	0,034	0,034	0,039	0,039	0,039	0,039	0,039	0,039	0,039	0,039	0,039	0,039	0,039	0,039	0,039	0,039	0,038	0,039	0,038	0,038	0,038	0,038	0,038	0,038	0,038	0,038	0,038	0,038	0,038
406	0,036	0,042	0,045	0,046	0,049	0,052	0,054	0,04	0,04	0,04	0,04	0,04	0,04	0,039	0,039	0,039	0,036	0,035	0,035	0,034	0,034	0,034	0,039	0,039	0,039	0,039	0,039	0,039	0,039	0,039	0,039	0,039	0,039	0,039	0,038	0,038	0,038	0,038	0,038	0,038	0,038	0,038	0,038	0,038	0,038	0,038	0,038	0,038	0,038
406,5	0,036	0,042	0,045	0,046	0,049	0,052	0,054	0,04	0,04	0,04	0,04	0,04	0,04	0,039	0,039	0,039	0,036	0,035	0,035	0,034	0,034	0,034	0,039	0,039	0,039	0,039	0,038	0,039	0,039	0,039	0,038	0,038	0,039	0,038	0,038	0,038	0,038	0,038	0,038	0,038	0,038	0,038	0,038	0,038	0,038	0,038	0,038	0,038	0,038
407	0,036	0,042	0,045	0,046	0,049	0,052	0,054	0,04	0,04	0,04	0,04	0,04	0,04	0,039	0,039	0,039	0,036	0,035	0,034	0,034	0,034	0,034	0,039	0,039	0,039	0,039	0,039	0,039	0,039	0,039	0,038	0,039	0,039	0,038	0,038	0,039	0,038	0,038	0,038	0,038	0,038	0,038	0,038	0,038	0,038	0,038	0,038	0,038	0,038
407,5	0,036	0,042	0,045	0,046	0,049	0,052	0,054	0,04	0,04	0,04	0,04	0,04	0,04	0,039	0,039	0,039	0,036	0,035	0,034	0,034	0,034	0,034	0,039	0,039	0,039	0,039	0,038	0,039	0,039	0,038	0,039	0,038	0,038	0,038	0,038	0,038	0,038	0,038	0,038	0,038	0,038	0,038	0,038	0,038	0,038	0,038	0,038	0,038	0,038
408	0,035	0,042	0,045	0,046	0,049	0,052	0,054	0,04	0,04	0,04	0,04	0,04	0,04	0,039	0,039	0,039	0,036	0,035	0,034	0,034	0,034	0,034	0,038	0,038	0,038	0,039	0,038	0,038	0,038	0,039	0,038	0,038	0,038	0,038	0,038	0,038	0,038	0,038	0,038	0,038	0,038	0,038	0,038	0,038	0,038	0,038	0,038	0,038	0,038
408,5	0,036	0,042	0,045	0,046	0,049	0,052	0,054	0,04	0,04	0,04	0,04	0,04	0,04	0,039	0,039	0,039	0,035	0,035	0,034	0,034	0,034	0,034	0,038	0,039	0,039	0,038	0,039	0,038	0,038	0,038	0,038	0,038	0,038	0,038	0,038	0,038	0,038	0,038	0,038	0,038	0,038	0,038	0,038	0,038	0,038	0,038	0,038	0,038	0,038
409	0,035	0,042	0,045	0,046	0,049	0,052	0,054	0,04	0,04	0,04	0,04	0,04	0,04	0,039	0,039	0,039	0,035	0,035	0,034	0,034	0,034	0,034	0,038	0,038	0,038	0,038	0,038	0,038	0,038	0,038	0,038	0,038	0,038	0,038	0,038	0,038	0,038	0,038	0,038	0,038	0,038	0,038	0,038	0,038	0,038	0,038	0,038	0,038	0,038
409,5	0,035	0,042	0,045	0,046	0,049	0,052	0,054	0,04	0,04	0,04	0,04	0,04	0,04	0,039	0,039	0,039	0,035	0,035	0,034	0,034	0,034	0,034	0,039	0,038	0,039	0,038	0,038	0,038	0,038	0,038	0,038	0,038	0,038	0,038	0,038	0,038	0,038	0,038	0,038	0,038	0,038	0,038	0,038	0,038	0,038	0,038	0,038	0,038	0,038
410	0,036	0,042	0,045	0,046	0,049	0,052	0,054	0,04	0,04	0,04	0,04	0,04	0,04	0,039	0,039	0,039	0,035	0,035	0,034	0,034	0,034	0,034	0,038	0,038	0,038	0,038	0,038	0,038	0,038	0,038	0,038	0,038	0,038	0,038	0,038	0,038	0,038	0,038	0,038	0,038	0,038	0,038	0,038	0,038	0,038	0,038	0,038	0,038	0,038
410,5	0,035	0,042	0,045	0,046	0,049	0,052	0,054	0,04	0,04	0,04	0,04	0,04	0,04	0,039	0,039	0,039	0,035	0,035	0,034	0,034	0,034	0,034	0,038	0,038	0,038	0,038	0,038	0,038	0,038	0,038	0,038	0,038	0,038	0,038	0,038	0,038	0,038	0,038	0,038	0,038	0,038	0,038	0,038	0,038	0,038	0,038	0,038	0,038	0,038
411	0,035	0,042	0,045	0,046	0,049	0,052	0,054	0,04	0,04	0,04	0,04	0,04	0,04	0,039	0,039	0,039	0,035	0,035	0,034	0,034	0,034	0,034	0,038	0,038	0,038	0,038	0,038	0,038	0,038	0,038	0,038	0,038	0,038	0,038	0,038	0,038	0,038	0,038	0,038	0,038	0,038	0,038	0,038	0,038	0,038	0,038	0,038	0,038	0,038
411,5	0,035	0,042	0,045	0,046	0,049	0,052	0,054	0,04	0,04	0,04	0,04	0,04	0,04	0,039	0,039	0,039	0,035	0,035	0,034	0,034	0,034	0,034	0,038	0,038	0,038	0,038	0,038	0,038	0,038	0,038	0,038	0,038	0,038	0,038	0,038	0,038	0,038	0,038	0,038	0,038	0,038	0,038	0,038	0,038	0,038	0,038	0,038	0,038	0,038
412	0,035	0,042	0,045	0,046	0,049	0,052	0,054	0,04	0,04	0,04	0,04	0,04	0,039	0,039	0,039	0,039	0,035	0,035	0,034	0,034	0,034	0,034	0,038	0,038	0,038	0,038	0,038	0,038	0,038	0,038	0,038	0,038	0,038	0,038	0,038	0,038	0,038	0,038	0,038	0,038	0,038	0,038	0,038	0,038	0,038	0,038	0,038	0,038	0,038
412,5	0,036	0,042	0,045	0,046	0,049	0,052	0,054	0,04	0,04	0,04	0,04	0,04	0,04	0,039	0,039	0,039	0,035	0,035	0,034	0,034	0,034	0,034	0,038	0,038	0,038	0,038	0,038	0,038	0,038	0,038	0,038	0,038	0,038	0,038	0,038	0,038	0,038	0,038	0,038	0,038	0,038	0,038	0,038	0,038	0,038	0,038	0,038	0,038	0,038
413	0,035	0,042	0,045	0,046	0,049	0,052	0,054	0,04	0,04	0,04	0,04	0,04	0,04	0,039	0,039	0,039	0,035	0,035	0,034	0,034	0,034	0,034	0,038	0,038	0,038	0,038	0,038	0,038	0,038	0,038	0,038	0,038	0,038	0,038	0,038	0,038	0,038	0,038	0,038	0,038	0,038	0,038	0,038	0,038	0,038	0,038	0,038	0,038	0,038
413,5	0,035	0,042	0,045	0,046	0,049	0,052	0,054	0,039	0,04	0,039	0,039	0,039	0,039	0,039	0,038	0,039	0,035	0,035	0,034	0,034	0,034	0,034	0,038	0,038	0,038	0,038	0,038	0,038	0,038	0,038	0,038	0,038	0,038	0,038	0,038	0,038	0,038	0,038	0,038	0,038	0,038	0,038	0,038	0,038	0,038	0,038	0,038	0,038	0,038
414	0,035	0,042	0,045	0,046	0,049	0,052	0,054	0,04	0,039	0,04	0,04	0,04	0,039	0,039	0,039	0,039	0,035	0,035	0,034	0,034	0,034	0,034	0,038	0,038	0,038	0,038	0,038	0,038	0,038	0,038	0,038	0,038	0,038	0,038	0,038	0,038	0,038	0,038	0,038	0,038	0,038	0,038	0,038	0,038	0,038	0,038	0,038	0,038	0,038
414,5	0,035	0,042	0,045	0,046	0,049	0,052	0,054	0,039	0,039	0,04	0,039	0,039	0,039	0,039	0,038	0,039	0,035	0,035	0,034	0,034	0,034	0,034	0,038	0,038	0,038	0,038	0,038	0,038	0,038	0,038	0,038	0,038	0,038	0,038	0,038	0,038	0,038	0,038	0,038	0,038	0,038	0,038	0,038	0,038	0,038	0,038	0,038	0,038	0,038
415	0,035	0,042	0,045	0,046	0,049	0,051	0,054	0,039	0,039	0,039	0,039	0,04	0,039	0,039	0,038	0,039	0,035	0,035	0,034	0,034	0,034	0,034	0,038	0,038	0,038	0,038	0,038	0,038	0,038	0,038	0,038	0,038	0,038	0,038	0,038	0,038	0,038	0,038	0,038	0,038	0,038	0,038	0,038	0,038	0,038	0,038	0,038	0,038	0,038
415,5	0,035	0,042	0,045	0,046	0,049	0,051	0,054	0,039	0,039	0,039	0,039	0,039	0,04	0,039	0,038	0,039	0,035	0,035	0,034	0,034	0,034	0,034	0,038	0,038	0,038	0,038	0,038	0,038	0,038	0,038	0,038	0,038	0,038	0,038	0,038	0,038	0,038	0,038	0,038	0,038	0,038	0,038	0,038	0,038	0,038	0,038	0,038	0,038	0,038
416	0,035	0,042	0,045	0,046	0,049	0,051	0,054	0,04	0,04	0,04	0,04	0,04	0,04	0,039	0,038	0,039	0,035	0,035	0,034	0,034	0,034	0,034	0,038	0,038	0,038	0,038	0,038	0,038	0,038	0,038	0,038	0,038	0,038	0,038	0,038	0,038	0,038	0,038	0,038	0,038	0,038	0,038	0,038	0,038	0,038	0,038	0,038	0,038	0,038
416,5	0,035	0,042	0,045	0,046	0,049	0,051	0,054	0,039	0,039	0,039	0,04	0,04	0,039	0,039	0,038	0,039	0,035	0,035	0,034	0,034	0,034	0,034	0,038	0,038	0,038	0,038	0,038	0,038	0,038	0,038	0,038	0,038	0,038	0,038	0,038	0,038	0,038	0,038	0,038	0,038	0,038	0,038	0,038	0,038	0,038	0,038	0,038	0,038	0,038
417	0,035	0,042	0,045	0,046	0,049	0,051	0,054	0,04	0,04	0,039	0,04	0,04	0,04	0,039	0,038	0,039	0,035	0,035	0,034	0,034	0,034	0,034	0,038	0,038	0,038	0,038	0,038	0,038	0,038	0,038	0,038	0,038	0,038	0,038	0,038	0,038	0,038	0,038	0,038	0,038	0,038	0,038	0,038	0,038	0,038	0,038	0,038	0,038	0,038
417,5	0,036	0,042	0,045	0,046	0,049	0,051	0,054	0,039	0,039	0,039	0,039	0,039	0,039	0,039	0,038	0,039	0,035	0,035	0,034	0,034	0,034	0,034	0,038	0,038	0,038	0,038	0,038	0,038	0,038	0,038	0,038	0,038	0,038	0,038	0,038	0,038	0,038	0,038	0,038	0,038	0,038	0,038	0,038	0,038	0,038	0,038	0,038	0,038	0,038
418	0,035	0,042	0,045	0,046	0,049	0,051	0,054	0,039	0,039	0,039	0,039	0,039	0,039	0,039	0,038	0,039	0,035	0,035	0,034	0,034	0,034	0,034	0,038	0,038	0,038	0,038	0,038	0,038	0,038	0,038	0,038	0,038	0,038	0,038	0,038	0,038	0,038	0,038	0,038	0,038	0,038	0,038	0,038	0,038	0,038	0,038	0,038	0,038	0,038
418,5	0,035	0,042	0,045	0,046	0,048	0,051	0,054	0,039	0,039	0,039	0,039	0,039	0,039	0,039	0,038	0,039	0,035	0,035	0,034	0,034	0,034	0,034	0,038	0,038	0,038	0,038	0,038	0,038	0,038	0,038	0,038	0,038	0,038	0,038	0,038	0,038	0,038	0,038	0,038	0,038	0,038	0,038	0,038	0,038	0,038	0,038	0,038	0,038	0,038
419	0,035	0,042	0,045	0,046	0,048	0,051	0,053	0,039	0,039	0,039	0,039	0,039	0,039	0,039	0,038	0,039	0,035	0,035	0,034	0,034	0,034	0,034	0,038	0,038	0,038	0,038	0,038	0,038	0,038	0,038	0,038	0,038	0,038	0,038	0,038	0,038	0,038	0,038	0,038	0,038	0,038	0,038	0,038	0,038	0,038	0,038	0,038	0,038	0,038
419,5	0,035	0,041	0,045	0,046	0,048	0,051	0,053	0,039	0,039	0,039	0,039	0,039	0,039	0,039	0,038	0,039	0,035	0,034	0,034	0,034	0,034	0,033	0,038	0,038	0,038	0,038	0,038	0,038	0,038	0,038	0,038	0,038	0,038	0,038	0,038	0,038	0,038	0,038	0,038	0,038	0,038	0,038	0,038	0,038	0,038	0,038	0,038	0,038	0,038
420	0,035	0,041	0,045	0,046	0,048	0,051	0,053	0,039	0,039	0,039	0,039	0,039	0,039	0,039	0,038	0,039	0,035	0,034	0,034	0,034	0,034	0,034	0,038	0,038	0,038	0,038	0,038	0,038	0,038	0,038	0,038	0,038	0,038	0,038	0,038	0,038	0,038	0,038	0,038	0,038	0,038	0,038	0,038	0,038	0,038	0,038	0,038	0,038	0,038
420,5	0,035	0,041	0,045	0,046	0,048	0,051	0,054	0,039	0,039	0,039	0,039	0,039	0,039	0,039	0,038	0,039	0,035	0,034	0,034	0,034	0,034	0,034	0,038	0,038	0,038	0,038	0,038	0,038	0,038	0,038	0,038	0,038	0,038	0,038	0,038	0,038	0,038	0,038	0,038	0,038	0,038	0,038	0,038	0,038	0,038	0,038	0,038	0,038	0,038
421	0,035	0,042	0,045	0,046	0,048	0,051	0,053	0,039	0,039	0,039	0,039	0,039	0,039	0,039	0,038	0,039	0,035	0,034	0,034	0,034	0,034	0,034	0,038	0,038	0,038	0,038	0,038	0,038	0,038	0,038	0,038	0,038	0,038	0,038	0,038	0,038	0,038	0,038	0,038	0,038	0,038	0,038	0,038	0,038	0,038	0,038	0,038	0,038	0,038
421,5	0,035	0,041	0,045	0,046	0,048	0,051	0,053	0,039	0,039	0,039	0,039	0,039	0,039	0,039	0,038	0,039	0,035	0,034	0,034	0,034	0,034	0,034	0,038	0,038	0,038	0,038	0,038	0,038	0,038	0,038	0,038	0,038	0,038	0,038	0,038	0,038	0,038	0,038	0,038	0,038	0,038	0,038	0,038	0,038	0,038	0,038	0,038	0,038	0,038
422	0,035	0,041	0,045	0,046	0,048	0,051	0,053	0,039	0,039	0,039	0,039	0,039	0,039	0,039	0,038	0,039	0,035	0,034	0,034	0,034	0,034	0,034	0,038	0,038	0,038	0,038	0,038	0,038	0,038	0,038	0,038	0,038	0,038	0,038	0,038	0,038	0,038	0,038	0,038	0,038	0,038	0,038	0,038	0,038	0,038	0,038	0,038	0,038	0,038
422,5	0,035	0,042	0,045	0,046	0,048	0,051	0,053	0,039	0,039	0,039	0,039	0,039	0,039	0,039	0,038	0,039	0,035	0,034	0,034	0,034	0,034	0,033	0,038	0,038	0,038	0,038	0,038	0,038	0,038	0,038	0,038	0,038	0,038	0,038	0,038	0,038	0,038	0,038	0,038	0,038	0,038	0,038	0,038	0,038	0,038	0,038	0,038	0,038	0,038
423	0,035	0,041	0,045	0,046	0,048	0,051	0,053	0,039	0,039	0,039	0,039	0,039	0,039	0,039	0,038	0,039	0,035	0,034	0,034	0,034	0,034	0,033	0,038	0,038	0,038	0,038	0,038	0,038	0,038	0,038	0,038	0,038	0,038	0,038	0,038	0,038	0,038	0,038	0,038	0,038	0,038	0,038	0,038	0,038	0,038	0,038	0,038	0,038	0,038
423,5	0,035	0,041	0,045	0,046	0,048	0,051	0,053	0,039	0,039	0,039	0,039	0,039	0,039	0,039	0,038	0,039	0,035	0,034	0,034	0,034	0,034	0,033	0,038	0,038	0,038	0,038	0,038	0,038	0,038	0,038	0,038	0,038	0,038	0,038	0,038	0,038	0,038	0,038	0,038	0,038	0,038	0,038	0,038	0,038	0,038	0,037	0,037	0,037	0,037
424	0,035	0,041	0,045	0,045	0,048	0,051	0,053	0,039	0,039	0,039	0,039	0,039	0,039	0,039	0,038	0,039	0,035	0,034	0,034	0,033	0,033	0,033	0,038	0,038	0,038	0,038	0,038	0,038	0,038	0,038	0,038	0,038	0,038	0,038	0,038	0,038	0,038	0,038	0,038	0,038	0,038	0,038	0,038	0,038	0,037	0,037	0,037	0,037	0,037
424,5	0,035	0,041	0,045	0,046	0,048	0,051	0,053	0,039	0,039	0,039	0,039	0,039	0,039	0,039	0,038	0,039	0,035	0,034	0,034	0,034	0,034	0,033	0,038	0,038	0,038	0,038	0,038	0,038	0,038	0,038	0,038	0,038	0,038	0,038	0,038	0,038	0,038	0,038	0,038	0,038	0,038	0,038	0,038	0,038	0,038	0,038	0,037	0,037	0,037
425	0,035	0,041	0,045	0,046	0,048	0,051	0,053	0,039	0,039	0,039	0,039	0,039	0,039	0,039	0,038	0,039	0,035	0,034	0,034	0,034	0,034	0,033	0,038	0,038	0,038	0,038	0,038	0,038	0,038	0,038	0,038	0,038	0,038	0,038	0,038	0,038	0,038	0,038	0,038	0,038	0,038	0,038	0,038	0,038	0,038	0,038	0,037	0,037	0,037
425,5	0,035	0,041	0,045	0,045	0,048	0,051	0,053	0,039	0,039	0,039	0,039	0,039	0,039	0,039	0,038	0,039	0,035	0,034	0,034	0,033	0,033	0,033	0,038	0,038	0,038	0,038	0,038	0,038	0,038	0,038	0,038	0,038	0,038	0,038	0,038	0,038	0,038	0,038	0,038	0,038	0,038	0,038	0,038	0,037	0,037	0,037	0,037	0,037	0,037
426	0,035	0,041	0,045	0,045	0,048	0,051	0,053	0,039	0,039	0,039	0,039	0,039	0,039	0,039	0,038	0,039	0,035	0,034	0,034	0,033	0,033	0,033	0,038	0,038	0,038	0,038	0,038	0,038	0,038	0,038	0,038	0,038	0,038	0,038	0,038	0,038	0,038	0,038	0,038	0,038	0,038	0,038	0,038	0,038	0,038	0,037	0,037	0,037	0,037
426,5	0,035	0,041	0,044	0,045	0,048	0,051	0,053	0,039	0,039	0,039	0,039	0,039	0,039	0,038	0,038	0,038	0,035	0,034	0,034	0,033	0,033	0,033	0,038	0,038	0,038	0,038	0,038	0,038	0,038	0,038	0,038	0,038	0,038	0,038	0,038	0,038	0,038	0,038	0,038	0,037	0,037	0,037	0,037	0,037	0,037	0,037	0,037	0,037	0,037
427	0,035	0,041	0,044	0,045	0,048	0,051	0,053	0,039	0,039	0,039	0,039	0,039	0,039	0,038	0,038	0,038	0,035	0,034	0,034	0,033	0,033	0,033	0,038	0,038	0,038	0,038	0,038	0,038	0,038	0,038	0,038	0,038	0,038	0,038	0,038	0,038	0,038	0,038	0,038	0,038	0,038	0,037	0,037	0,037	0,037	0,037	0,037	0,037	0,037
427,5	0,035	0,041	0,045	0,045	0,048	0,051	0,053	0,039	0,039	0,039	0,039	0,039	0,039	0,038	0,038	0,038	0,035	0,034	0,034	0,033	0,033	0,033	0,038	0,038	0,038	0,038	0,038	0,038	0,038	0,038	0,038	0,038	0,038	0,038	0,038	0,038	0,038	0,038	0,038	0,038	0,038	0,037	0,037	0,037	0,037	0,037	0,037	0,037	0,037
428	0,035	0,041	0,045	0,045	0,048	0,051	0,053	0,039	0,039	0,039	0,039	0,039	0,039	0,038	0,038	0,039	0,035	0,034	0,034	0,033	0,033	0,033	0,038	0,038	0,038	0,038	0,038	0,038	0,038	0,038	0,038	0,038	0,038	0,038	0,038	0,038	0,038	0,038	0,038	0,038	0,037	0,038	0,037	0,037	0,037	0,037	0,037	0,037	0,037
428,5	0,035	0,041	0,044	0,045	0,048	0,051	0,053	0,039	0,039	0,039	0,039	0,039	0,039	0,038	0,038	0,038	0,035	0,034	0,034	0,033	0,033	0,033	0,038	0,038	0,038	0,038	0,038	0,038	0,038	0,038	0,038	0,038	0,038	0,038	0,038	0,038	0,038	0,038	0,037	0,037	0,037	0,037	0,037	0,037	0,037	0,037	0,037	0,037	0,037
429	0,035	0,041	0,044	0,045	0,048	0,051	0,053	0,039	0,039	0,039	0,039	0,039	0,039	0,038	0,038	0,038	0,035	0,034	0,034	0,033	0,033	0,033	0,038	0,038	0,038	0,038	0,038	0,038	0,038	0,038	0,038	0,038	0,038	0,038	0,038	0,038	0,037	0,037	0,037	0,037	0,037	0,037	0,037	0,037	0,037	0,037	0,037	0,037	0,037
429,5	0,035	0,041	0,044	0,045	0,048	0,051	0,053	0,039	0,039	0,039	0,039	0,039	0,039	0,038	0,038	0,038	0,035	0,034	0,034	0,033	0,033	0,033	0,038	0,038	0,038	0,038	0,038	0,038	0,038	0,038	0,038	0,038	0,038	0,037	0,037	0,037	0,037	0,037	0,037	0,037	0,037	0,037	0,037	0,037	0,037	0,037	0,037	0,037	0,037
430	0,035	0,041	0,044	0,045	0,048	0,051	0,053	0,039	0,039	0,039	0,039	0,039	0,039	0,038	0,038	0,038	0,035	0,034	0,034	0,033	0,033	0,033	0,038	0,038	0,038	0,038	0,038	0,038	0,038	0,038	0,038	0,038	0,038	0,038	0,038	0,038	0,037	0,037	0,038	0,037	0,037	0,037	0,037	0,037	0,037	0,037	0,037	0,037	0,037
430,5	0,035	0,041	0,044	0,045	0,048	0,051	0,053	0,039	0,039	0,039	0,039	0,039	0,039	0,038	0,038	0,038	0,035	0,034	0,034	0,033	0,033	0,033	0,038	0,038	0,038	0,038	0,038	0,038	0,038	0,038	0,038	0,038	0,038	0,038	0,038	0,038	0,037	0,037	0,037	0,037	0,037	0,037	0,037	0,037	0,037	0,037	0,037	0,037	0,037
431	0,035	0,041	0,044	0,045	0,048	0,051	0,053	0,039	0,039	0,039	0,039	0,039	0,039	0,038	0,038	0,038	0,035	0,034	0,034	0,033	0,033	0,033	0,038	0,038	0,038	0,038	0,038	0,038	0,038	0,038	0,038	0,038	0,038	0,038	0,038	0,038	0,038	0,037	0,037	0,037	0,037	0,037	0,037	0,037	0,037	0,037	0,037	0,037	0,037
431,5	0,035	0,041	0,044	0,045	0,048	0,051	0,053	0,039	0,039	0,039	0,039	0,039	0,039	0,038	0,038	0,038	0,035	0,034	0,034	0,033	0,033	0,033	0,038	0,038	0,038	0,038	0,038	0,038	0,038	0,038	0,038	0,038	0,038	0,037	0,037	0,038	0,037	0,037	0,037	0,037	0,037	0,037	0,037	0,037	0,037	0,037	0,037	0,037	0,037
432	0,035	0,041	0,044	0,045	0,048	0,051	0,053	0,039	0,039	0,039	0,039	0,039	0,039	0,038	0,038	0,038	0,035	0,034	0,033	0,033	0,033	0,033	0,038	0,038	0,038	0,038	0,038	0,038	0,038	0,038	0,038	0,038	0,038	0,038	0,038	0,038	0,037	0,037	0,037	0,037	0,037	0,037	0,037	0,037	0,037	0,037	0,037	0,037	0,037
432,5	0,035	0,041	0,044	0,045	0,048	0,051	0,053	0,039	0,039	0,039	0,039	0,039	0,039	0,038	0,038	0,038	0,035	0,034	0,034	0,033	0,033	0,033	0,038	0,038	0,038	0,038	0,038	0,038	0,038	0,038	0,037	0,038	0,038	0,037	0,037	0,037	0,037	0,037	0,037	0,037	0,037	0,037	0,037	0,037	0,037	0,037	0,037	0,037	0,037
433	0,035	0,041	0,044	0,045	0,048	0,051	0,053	0,039	0,039	0,039	0,039	0,039	0,039	0,038	0,038	0,038	0,035	0,034	0,034	0,033	0,033	0,033	0,038	0,038	0,038	0,038	0,038	0,038	0,038	0,038	0,037	0,037	0,038	0,037	0,038	0,038	0,037	0,037	0,037	0,037	0,037	0,037	0,037	0,037	0,037	0,037	0,037	0,037	0,037
433,5	0,035	0,041	0,044	0,045	0,048	0,051	0,053	0,039	0,039	0,039	0,039	0,039	0,039	0,038	0,038	0,038	0,034	0,034	0,033	0,033	0,033	0,033	0,038	0,038	0,038	0,038	0,038	0,037	0,037	0,037	0,037	0,037	0,037	0,037	0,037	0,037	0,037	0,037	0,037	0,037	0,037	0,037	0,037	0,037	0,037	0,037	0,037	0,037	0,037
434	0,035	0,041	0,044	0,045	0,048	0,05	0,053	0,039	0,039	0,039	0,039	0,039	0,039	0,038	0,038	0,038	0,034	0,034	0,033	0,033	0,033	0,033	0,037	0,037	0,038	0,037	0,037	0,037	0,037	0,037	0,037	0,037	0,037	0,037	0,037	0,037	0,037	0,037	0,037	0,037	0,037	0,037	0,037	0,037	0,037	0,037	0,037	0,037	0,037
434,5	0,035	0,041	0,044	0,045	0,048	0,05	0,053	0,039	0,039	0,039	0,039	0,039	0,039	0,038	0,038	0,038	0,034	0,034	0,033	0,033	0,033	0,033	0,038	0,037	0,038	0,037	0,037	0,037	0,037	0,037	0,037	0,037	0,037	0,037	0,037	0,037	0,037	0,037	0,037	0,037	0,037	0,037	0,037	0,037	0,037	0,037	0,037	0,037	0,037
435	0,035	0,041	0,044	0,045	0,048	0,05	0,053	0,039	0,039	0,039	0,039	0,039	0,039	0,038	0,038	0,038	0,034	0,034	0,033	0,033	0,033	0,033	0,037	0,037	0,037	0,037	0,037	0,037	0,037	0,037	0,037	0,037	0,037	0,037	0,037	0,037	0,037	0,037	0,037	0,037	0,037	0,037	0,037	0,037	0,037	0,037	0,037	0,037	0,037
435,5	0,035	0,041	0,044	0,045	0,048	0,05	0,053	0,039	0,039	0,039	0,039	0,039	0,039	0,038	0,038	0,038	0,034	0,034	0,033	0,033	0,033	0,033	0,037	0,037	0,037	0,037	0,037	0,037	0,037	0,037	0,037	0,037	0,037	0,037	0,037	0,037	0,037	0,037	0,037	0,037	0,037	0,037	0,037	0,037	0,037	0,037	0,037	0,037	0,037
436	0,035	0,041	0,044	0,045	0,048	0,05	0,053	0,039	0,039	0,039	0,039	0,039	0,039	0,038	0,038	0,038	0,034	0,034	0,033	0,033	0,033	0,033	0,038	0,037	0,038	0,037	0,037	0,037	0,037	0,037	0,037	0,037	0,037	0,037	0,037	0,037	0,037	0,037	0,037	0,037	0,037	0,037	0,037	0,037	0,037	0,037	0,037	0,037	0,037
436,5	0,035	0,041	0,044	0,045	0,048	0,05	0,053	0,039	0,039	0,039	0,039	0,039	0,039	0,038	0,038	0,038	0,034	0,034	0,033	0,033	0,033	0,033	0,037	0,037	0,037	0,037	0,037	0,037	0,037	0,037	0,037	0,037	0,037	0,037	0,037	0,037	0,037	0,037	0,037	0,037	0,037	0,037	0,037	0,037	0,037	0,037	0,037	0,037	0,037
437	0,035	0,041	0,044	0,045	0,048	0,05	0,053	0,039	0,039	0,039	0,039	0,039	0,039	0,038	0,038	0,038	0,034	0,034	0,033	0,033	0,033	0,033	0,037	0,037	0,037	0,037	0,037	0,037	0,037	0,037	0,037	0,037	0,037	0,037	0,037	0,037	0,037	0,037	0,037	0,037	0,037	0,037	0,037	0,037	0,037	0,037	0,037	0,037	0,037
437,5	0,035	0,041	0,044	0,045	0,048	0,05	0,053	0,039	0,039	0,039	0,039	0,039	0,039	0,038	0,038	0,038	0,034	0,034	0,033	0,033	0,033	0,033	0,037	0,037	0,037	0,037	0,037	0,037	0,037	0,037	0,037	0,037	0,037	0,037	0,037	0,037	0,037	0,037	0,037	0,037	0,037	0,037	0,037	0,037	0,037	0,037	0,037	0,037	0,037
438	0,035	0,04	0,044	0,045	0,048	0,05	0,053	0,039	0,039	0,039	0,039	0,039	0,039	0,038	0,038	0,038	0,034	0,034	0,033	0,033	0,033	0,033	0,037	0,037	0,037	0,037	0,037	0,037	0,037	0,037	0,037	0,037	0,037	0,037	0,037	0,037	0,037	0,037	0,037	0,037	0,037	0,037	0,037	0,037	0,037	0,037	0,037	0,037	0,037
438,5	0,035	0,04	0,044	0,045	0,048	0,05	0,053	0,039	0,039	0,039	0,039	0,039	0,038	0,038	0,038	0,038	0,034	0,034	0,033	0,033	0,033	0,033	0,037	0,037	0,037	0,037	0,037	0,037	0,037	0,037	0,037	0,037	0,037	0,037	0,037	0,037	0,037	0,037	0,037	0,037	0,037	0,037	0,037	0,037	0,037	0,037	0,037	0,037	0,037
439	0,035	0,04	0,044	0,045	0,048	0,05	0,053	0,039	0,039	0,039	0,039	0,039	0,039	0,038	0,038	0,038	0,034	0,034	0,033	0,033	0,033	0,033	0,037	0,037	0,037	0,037	0,037	0,037	0,037	0,037	0,037	0,037	0,037	0,037	0,037	0,037	0,037	0,037	0,037	0,037	0,037	0,037	0,037	0,037	0,037	0,037	0,037	0,037	0,037
439,5	0,035	0,04	0,044	0,045	0,048	0,05	0,053	0,039	0,039	0,039	0,039	0,039	0,039	0,038	0,038	0,038	0,034	0,034	0,033	0,033	0,033	0,033	0,037	0,037	0,037	0,037	0,037	0,037	0,037	0,037	0,037	0,037	0,037	0,037	0,037	0,037	0,037	0,037	0,037	0,037	0,037	0,037	0,037	0,037	0,037	0,037	0,037	0,037	0,037
440	0,035	0,04	0,044	0,045	0,048	0,05	0,053	0,039	0,039	0,039	0,039	0,039	0,038	0,038	0,037	0,038	0,034	0,034	0,033	0,033	0,033	0,033	0,037	0,037	0,037	0,037	0,037	0,037	0,037	0,037	0,037	0,037	0,037	0,037	0,037	0,037	0,037	0,037	0,037	0,037	0,037	0,037	0,037	0,037	0,037	0,037	0,037	0,037	0,037
440,5	0,035	0,04	0,044	0,045	0,048	0,05	0,053	0,039	0,039	0,039	0,039	0,039	0,039	0,038	0,038	0,038	0,034	0,034	0,033	0,033	0,033	0,033	0,037	0,037	0,037	0,037	0,037	0,037	0,037	0,037	0,037	0,037	0,037	0,037	0,037	0,037	0,037	0,037	0,037	0,037	0,037	0,037	0,037	0,037	0,037	0,037	0,037	0,037	0,037
441	0,035	0,04	0,044	0,045	0,048	0,05	0,052	0,039	0,038	0,039	0,039	0,039	0,038	0,038	0,037	0,038	0,034	0,034	0,033	0,033	0,033	0,033	0,037	0,037	0,037	0,037	0,037	0,037	0,037	0,037	0,037	0,037	0,037	0,037	0,037	0,037	0,037	0,037	0,037	0,037	0,037	0,037	0,037	0,037	0,037	0,037	0,037	0,037	0,037
441,5	0,035	0,04	0,044	0,045	0,048	0,05	0,052	0,038	0,038	0,039	0,038	0,039	0,038	0,038	0,037	0,038	0,034	0,034	0,033	0,033	0,033	0,033	0,037	0,037	0,037	0,037	0,037	0,037	0,037	0,037	0,037	0,037	0,037	0,037	0,037	0,037	0,037	0,037	0,037	0,037	0,037	0,037	0,037	0,037	0,037	0,037	0,037	0,037	0,037
442	0,035	0,04	0,044	0,045	0,048	0,05	0,053	0,039	0,038	0,039	0,039	0,039	0,038	0,038	0,038	0,038	0,034	0,034	0,033	0,033	0,033	0,033	0,037	0,037	0,037	0,037	0,037	0,037	0,037	0,037	0,037	0,037	0,037	0,037	0,037	0,037	0,037	0,037	0,037	0,037	0,037	0,037	0,037	0,037	0,037	0,037	0,037	0,037	0,037
442,5	0,035	0,04	0,044	0,045	0,048	0,05	0,052	0,038	0,038	0,038	0,038	0,038	0,038	0,038	0,037	0,038	0,034	0,034	0,033	0,033	0,033	0,033	0,037	0,037	0,037	0,037	0,037	0,037	0,037	0,037	0,037	0,037	0,037	0,037	0,037	0,037	0,037	0,037	0,037	0,037	0,037	0,037	0,037	0,037	0,037	0,037	0,037	0,037	0,037
443	0,035	0,04	0,044	0,045	0,048	0,05	0,052	0,038	0,038	0,039	0,038	0,038	0,038	0,038	0,037	0,038	0,034	0,034	0,033	0,033	0,033	0,033	0,037	0,037	0,037	0,037	0,037	0,037	0,037	0,037	0,037	0,037	0,037	0,037	0,037	0,037	0,037	0,037	0,037	0,037	0,037	0,037	0,037	0,037	0,037	0,037	0,037	0,037	0,037
443,5	0,035	0,04	0,044	0,045	0,048	0,05	0,052	0,038	0,039	0,039	0,039	0,039	0,038	0,038	0,037	0,038	0,034	0,034	0,033	0,033	0,033	0,033	0,037	0,037	0,037	0,037	0,037	0,037	0,037	0,037	0,037	0,037	0,037	0,037	0,037	0,037	0,037	0,037	0,037	0,037	0,037	0,037	0,037	0,037	0,037	0,037	0,037	0,037	0,037
444	0,035	0,04	0,044	0,045	0,048	0,05	0,052	0,038	0,038	0,039	0,039	0,039	0,038	0,038	0,037	0,038	0,034	0,034	0,033	0,033	0,033	0,033	0,037	0,037	0,037	0,037	0,037	0,037	0,037	0,037	0,037	0,037	0,037	0,037	0,037	0,037	0,037	0,037	0,037	0,037	0,037	0,037	0,037	0,037	0,037	0,037	0,037	0,037	0,037
444,5	0,035	0,04	0,044	0,045	0,047	0,05	0,052	0,038	0,038	0,038	0,038	0,038	0,038	0,038	0,037	0,038	0,034	0,034	0,033	0,033	0,033	0,033	0,037	0,037	0,037	0,037	0,037	0,037	0,037	0,037	0,037	0,037	0,037	0,037	0,037	0,037	0,037	0,037	0,037	0,037	0,037	0,037	0,037	0,037	0,037	0,037	0,037	0,037	0,037
445	0,035	0,04	0,044	0,045	0,047	0,05	0,052	0,038	0,038	0,038	0,038	0,038	0,038	0,038	0,037	0,038	0,034	0,034	0,033	0,033	0,033	0,033	0,037	0,037	0,037	0,037	0,037	0,037	0,037	0,037	0,037	0,037	0,037	0,037	0,037	0,037	0,037	0,037	0,037	0,037	0,037	0,037	0,037	0,037	0,037	0,037	0,037	0,037	0,037
445,5	0,035	0,04	0,044	0,045	0,048	0,05	0,052	0,038	0,038	0,038	0,038	0,039	0,038	0,038	0,037	0,038	0,034	0,034	0,033	0,033	0,033	0,033	0,037	0,037	0,037	0,037	0,037	0,037	0,037	0,037	0,037	0,037	0,037	0,037	0,037	0,037	0,037	0,037	0,037	0,037	0,037	0,037	0,037	0,037	0,037	0,037	0,037	0,037	0,037
446	0,035	0,04	0,044	0,045	0,047	0,05	0,052	0,038	0,038	0,038	0,038	0,038	0,038	0,038	0,037	0,038	0,034	0,034	0,033	0,033	0,033	0,033	0,037	0,037	0,037	0,037	0,037	0,037	0,037	0,037	0,037	0,037	0,037	0,037	0,037	0,037	0,037	0,037	0,037	0,037	0,037	0,037	0,037	0,037	0,037	0,037	0,037	0,037	0,037
446,5	0,035	0,04	0,044	0,045	0,047	0,05	0,052	0,038	0,038	0,038	0,038	0,038	0,038	0,038	0,037	0,038	0,034	0,034	0,033	0,033	0,033	0,033	0,037	0,037	0,037	0,037	0,037	0,037	0,037	0,037	0,037	0,037	0,037	0,037	0,037	0,037	0,037	0,037	0,037	0,037	0,037	0,037	0,037	0,037	0,037	0,037	0,037	0,037	0,037
447	0,035	0,04	0,044	0,045	0,047	0,05	0,052	0,038	0,038	0,038	0,038	0,038	0,038	0,038	0,037	0,038	0,034	0,034	0,033	0,033	0,033	0,033	0,037	0,037	0,037	0,037	0,037	0,037	0,037	0,037	0,037	0,037	0,037	0,037	0,037	0,037	0,037	0,037	0,037	0,037	0,037	0,037	0,037	0,037	0,037	0,037	0,037	0,037	0,037
447,5	0,035	0,04	0,044	0,045	0,047	0,05	0,052	0,038	0,038	0,038	0,038	0,038	0,038	0,038	0,037	0,038	0,034	0,034	0,033	0,033	0,033	0,033	0,037	0,037	0,037	0,037	0,037	0,037	0,037	0,037	0,037	0,037	0,037	0,037	0,037	0,037	0,037	0,037	0,037	0,037	0,037	0,037	0,037	0,037	0,037	0,037	0,037	0,037	0,037
448	0,035	0,04	0,044	0,045	0,047	0,05	0,052	0,038	0,038	0,038	0,038	0,038	0,038	0,038	0,037	0,038	0,034	0,034	0,033	0,033	0,033	0,033	0,037	0,037	0,037	0,037	0,037	0,037	0,037	0,037	0,037	0,037	0,037	0,037	0,037	0,037	0,037	0,037	0,037	0,037	0,037	0,037	0,037	0,037	0,037	0,037	0,037	0,037	0,037
448,5	0,035	0,04	0,044	0,045	0,047	0,05	0,052	0,038	0,038	0,038	0,038	0,038	0,038	0,038	0,037	0,038	0,034	0,034	0,033	0,033	0,033	0,033	0,037	0,037	0,037	0,037	0,037	0,037	0,037	0,037	0,037	0,037	0,037	0,037	0,037	0,037	0,037	0,037	0,037	0,037	0,037	0,037	0,037	0,037	0,037	0,037	0,037	0,037	0,037
449	0,035	0,04	0,044	0,045	0,047	0,05	0,052	0,038	0,038	0,038	0,038	0,038	0,038	0,038	0,037	0,038	0,034	0,034	0,033	0,033	0,033	0,033	0,037	0,037	0,037	0,037	0,037	0,037	0,037	0,037	0,037	0,037	0,037	0,037	0,037	0,037	0,037	0,037	0,037	0,037	0,037	0,037	0,037	0,037	0,037	0,037	0,037	0,037	0,037
449,5	0,035	0,04	0,044	0,045	0,047	0,05	0,052	0,038	0,038	0,038	0,038	0,038	0,038	0,038	0,037	0,038	0,034	0,034	0,033	0,033	0,033	0,033	0,037	0,037	0,037	0,037	0,037	0,037	0,037	0,037	0,037	0,037	0,037	0,037	0,037	0,037	0,037	0,037	0,037	0,037	0,037	0,037	0,037	0,037	0,037	0,037	0,037	0,037	0,037
450	0,035	0,04	0,044	0,045	0,047	0,05	0,052	0,038	0,038	0,038	0,038	0,038	0,038	0,038	0,037	0,038	0,034	0,033	0,033	0,033	0,033	0,033	0,037	0,037	0,037	0,037	0,037	0,037	0,037	0,037	0,037	0,037	0,037	0,037	0,037	0,037	0,037	0,037	0,037	0,037	0,037	0,037	0,037	0,037	0,037	0,037	0,037	0,037	0,037
450,5	0,035	0,04	0,044	0,045	0,047	0,05	0,052	0,038	0,038	0,038	0,038	0,038	0,038	0,038	0,037	0,038	0,034	0,033	0,033	0,033	0,033	0,033	0,037	0,037	0,037	0,037	0,037	0,037	0,037	0,037	0,037	0,037	0,037	0,037	0,037	0,037	0,037	0,037	0,037	0,037	0,037	0,037	0,037	0,037	0,037	0,037	0,037	0,037	0,037
451	0,035	0,04	0,044	0,044	0,047	0,05	0,052	0,038	0,038	0,038	0,038	0,038	0,038	0,038	0,037	0,038	0,034	0,033	0,033	0,033	0,033	0,033	0,037	0,037	0,037	0,037	0,037	0,037	0,037	0,037	0,037	0,037	0,037	0,037	0,037	0,037	0,037	0,037	0,037	0,037	0,037	0,037	0,037	0,037	0,037	0,037	0,037	0,037	0,037
451,5	0,035	0,04	0,044	0,045	0,047	0,05	0,052	0,038	0,038	0,038	0,038	0,038	0,038	0,038	0,037	0,038	0,034	0,033	0,033	0,033	0,033	0,033	0,037	0,037	0,037	0,037	0,037	0,037	0,037	0,037	0,037	0,037	0,037	0,037	0,037	0,037	0,037	0,037	0,037	0,037	0,037	0,037	0,037	0,037	0,037	0,037	0,037	0,037	0,037
452	0,035	0,04	0,044	0,045	0,047	0,05	0,052	0,038	0,038	0,038	0,038	0,038	0,038	0,038	0,037	0,038	0,034	0,034	0,033	0,033	0,033	0,033	0,037	0,037	0,037	0,037	0,037	0,037	0,037	0,037	0,037	0,037	0,037	0,037	0,037	0,037	0,037	0,037	0,037	0,037	0,037	0,037	0,037	0,037	0,037	0,037	0,037	0,037	0,037
452,5	0,035	0,04	0,044	0,044	0,047	0,05	0,052	0,038	0,038	0,038	0,038	0,038	0,038	0,038	0,037	0,038	0,034	0,033	0,033	0,033	0,033	0,033	0,037	0,037	0,037	0,037	0,037	0,037	0,037	0,037	0,037	0,037	0,037	0,037	0,037	0,037	0,037	0,037	0,037	0,037	0,037	0,037	0,037	0,037	0,037	0,037	0,037	0,037	0,037
453	0,035	0,04	0,044	0,044	0,047	0,05	0,052	0,038	0,038	0,038	0,038	0,038	0,038	0,038	0,037	0,038	0,034	0,033	0,033	0,033	0,033	0,033	0,037	0,037	0,037	0,037	0,037	0,037	0,037	0,037	0,037	0,037	0,037	0,037	0,037	0,037	0,037	0,037	0,037	0,037	0,037	0,037	0,037	0,037	0,037	0,037	0,037	0,036	0,036
453,5	0,035	0,04	0,044	0,044	0,047	0,05	0,052	0,038	0,038	0,038	0,038	0,038	0,038	0,038	0,037	0,038	0,034	0,033	0,033	0,033	0,033	0,033	0,037	0,037	0,037	0,037	0,037	0,037	0,037	0,037	0,037	0,037	0,037	0,037	0,037	0,037	0,037	0,037	0,037	0,037	0,037	0,037	0,037	0,037	0,037	0,037	0,036	0,036	0,036
454	0,035	0,04	0,044	0,044	0,047	0,05	0,052	0,038	0,038	0,038	0,038	0,038	0,038	0,038	0,037	0,038	0,034	0,033	0,033	0,033	0,033	0,033	0,037	0,037	0,037	0,037	0,037	0,037	0,037	0,037	0,037	0,037	0,037	0,037	0,037	0,037	0,037	0,037	0,037	0,037	0,037	0,037	0,037	0,037	0,037	0,037	0,036	0,036	0,036
454,5	0,035	0,04	0,044	0,044	0,047	0,05	0,052	0,038	0,038	0,038	0,038	0,038	0,038	0,038	0,037	0,038	0,034	0,033	0,033	0,033	0,033	0,033	0,037	0,037	0,037	0,037	0,037	0,037	0,037	0,037	0,037	0,037	0,037	0,037	0,037	0,037	0,037	0,037	0,037	0,037	0,037	0,037	0,037	0,037	0,037	0,036	0,036	0,036	0,036
455	0,035	0,04	0,044	0,044	0,047	0,05	0,052	0,038	0,038	0,038	0,038	0,038	0,038	0,038	0,037	0,038	0,034	0,033	0,033	0,033	0,033	0,032	0,037	0,037	0,037	0,037	0,037	0,037	0,037	0,037	0,037	0,037	0,037	0,037	0,037	0,037	0,037	0,037	0,037	0,037	0,037	0,037	0,037	0,037	0,037	0,037	0,036	0,036	0,036
455,5	0,035	0,04	0,044	0,044	0,047	0,05	0,052	0,038	0,038	0,038	0,038	0,038	0,038	0,038	0,037	0,038	0,034	0,033	0,033	0,033	0,033	0,033	0,037	0,037	0,037	0,037	0,037	0,037	0,037	0,037	0,037	0,037	0,037	0,037	0,037	0,037	0,037	0,037	0,037	0,037	0,037	0,037	0,037	0,037	0,037	0,037	0,036	0,036	0,036
456	0,035	0,04	0,044	0,044	0,047	0,05	0,052	0,038	0,038	0,038	0,038	0,038	0,038	0,038	0,037	0,038	0,034	0,033	0,033	0,033	0,033	0,032	0,037	0,037	0,037	0,037	0,037	0,037	0,037	0,037	0,037	0,037	0,037	0,037	0,037	0,037	0,037	0,037	0,037	0,037	0,037	0,037	0,036	0,036	0,037	0,036	0,036	0,036	0,036
456,5	0,035	0,04	0,044	0,044	0,047	0,05	0,052	0,038	0,038	0,038	0,038	0,038	0,038	0,038	0,037	0,038	0,034	0,033	0,033	0,033	0,033	0,032	0,037	0,037	0,037	0,037	0,037	0,037	0,037	0,037	0,037	0,037	0,037	0,037	0,037	0,037	0,037	0,037	0,037	0,037	0,037	0,037	0,037	0,037	0,037	0,036	0,036	0,036	0,036
457	0,035	0,04	0,044	0,044	0,047	0,05	0,052	0,038	0,038	0,038	0,038	0,038	0,038	0,038	0,037	0,038	0,034	0,033	0,033	0,033	0,033	0,033	0,037	0,037	0,037	0,037	0,037	0,037	0,037	0,037	0,037	0,037	0,037	0,037	0,037	0,037	0,037	0,037	0,037	0,037	0,037	0,037	0,037	0,036	0,036	0,036	0,036	0,036	0,036
457,5	0,035	0,04	0,044	0,044	0,047	0,05	0,052	0,038	0,038	0,038	0,038	0,038	0,038	0,038	0,037	0,038	0,034	0,033	0,033	0,033	0,033	0,032	0,037	0,037	0,037	0,037	0,037	0,037	0,037	0,037	0,037	0,037	0,037	0,037	0,037	0,037	0,037	0,037	0,037	0,037	0,037	0,037	0,037	0,036	0,037	0,036	0,036	0,036	0,036
458	0,035	0,04	0,043	0,044	0,047	0,05	0,052	0,038	0,038	0,038	0,038	0,038	0,038	0,038	0,037	0,038	0,034	0,033	0,033	0,033	0,032	0,032	0,037	0,037	0,037	0,037	0,037	0,037	0,037	0,037	0,037	0,037	0,037	0,037	0,037	0,037	0,037	0,037	0,037	0,037	0,037	0,037	0,036	0,036	0,036	0,036	0,036	0,036	0,036
458,5	0,035	0,04	0,043	0,044	0,047	0,05	0,052	0,038	0,038	0,038	0,038	0,038	0,038	0,038	0,037	0,038	0,034	0,033	0,033	0,032	0,032	0,032	0,037	0,037	0,037	0,037	0,037	0,037	0,037	0,037	0,037	0,037	0,037	0,037	0,037	0,037	0,037	0,037	0,037	0,037	0,037	0,037	0,037	0,036	0,036	0,036	0,036	0,036	0,036
459	0,035	0,04	0,043	0,044	0,047	0,05	0,052	0,038	0,038	0,038	0,038	0,038	0,038	0,037	0,037	0,037	0,034	0,033	0,033	0,032	0,032	0,032	0,037	0,037	0,037	0,037	0,037	0,037	0,037	0,037	0,037	0,037	0,037	0,037	0,037	0,037	0,037	0,037	0,037	0,036	0,037	0,036	0,036	0,036	0,036	0,036	0,036	0,036	0,036
459,5	0,035	0,04	0,043	0,044	0,047	0,05	0,052	0,038	0,038	0,038	0,038	0,038	0,038	0,038	0,037	0,037	0,034	0,033	0,033	0,032	0,032	0,032	0,037	0,037	0,037	0,037	0,037	0,037	0,037	0,037	0,037	0,037	0,037	0,037	0,037	0,037	0,037	0,037	0,037	0,036	0,037	0,037	0,036	0,036	0,036	0,036	0,036	0,036	0,036
460	0,035	0,04	0,043	0,044	0,047	0,05	0,052	0,038	0,038	0,038	0,038	0,038	0,038	0,037	0,037	0,037	0,034	0,033	0,033	0,032	0,032	0,032	0,037	0,037	0,037	0,037	0,037	0,037	0,037	0,037	0,037	0,037	0,037	0,037	0,037	0,037	0,037	0,037	0,037	0,036	0,037	0,036	0,036	0,036	0,036	0,036	0,036	0,036	0,036
460,5	0,035	0,04	0,043	0,044	0,047	0,05	0,052	0,038	0,038	0,038	0,038	0,038	0,038	0,037	0,037	0,037	0,034	0,033	0,033	0,032	0,032	0,032	0,037	0,037	0,037	0,037	0,037	0,037	0,037	0,037	0,037	0,037	0,037	0,037	0,037	0,037	0,037	0,037	0,037	0,036	0,036	0,036	0,036	0,036	0,036	0,036	0,036	0,036	0,036
461	0,035	0,04	0,043	0,044	0,047	0,05	0,052	0,038	0,038	0,038	0,038	0,038	0,038	0,037	0,037	0,038	0,034	0,033	0,033	0,032	0,032	0,032	0,037	0,037	0,037	0,037	0,037	0,037	0,037	0,037	0,037	0,037	0,037	0,037	0,037	0,037	0,037	0,037	0,037	0,036	0,036	0,036	0,036	0,036	0,036	0,036	0,036	0,036	0,036
461,5	0,035	0,04	0,043	0,044	0,047	0,049	0,052	0,038	0,038	0,038	0,038	0,038	0,038	0,037	0,037	0,037	0,034	0,033	0,033	0,032	0,032	0,032	0,037	0,037	0,037	0,037	0,037	0,037	0,037	0,037	0,037	0,037	0,037	0,037	0,036	0,037	0,036	0,036	0,037	0,036	0,036	0,036	0,036	0,036	0,036	0,036	0,036	0,036	0,036
462	0,035	0,04	0,043	0,044	0,047	0,049	0,052	0,038	0,038	0,038	0,038	0,038	0,038	0,037	0,037	0,037	0,034	0,033	0,033	0,032	0,032	0,032	0,037	0,037	0,037	0,037	0,037	0,037	0,037	0,037	0,037	0,037	0,037	0,036	0,036	0,037	0,036	0,036	0,036	0,036	0,036	0,036	0,036	0,036	0,036	0,036	0,036	0,036	0,036
462,5	0,035	0,04	0,043	0,044	0,047	0,049	0,052	0,038	0,038	0,038	0,038	0,038	0,038	0,037	0,037	0,037	0,034	0,033	0,033	0,032	0,032	0,032	0,037	0,037	0,037	0,037	0,037	0,037	0,037	0,037	0,037	0,037	0,037	0,036	0,036	0,037	0,036	0,036	0,036	0,036	0,036	0,036	0,036	0,036	0,036	0,036	0,036	0,036	0,036
463	0,035	0,04	0,043	0,044	0,047	0,049	0,052	0,038	0,038	0,038	0,038	0,038	0,038	0,037	0,037	0,037	0,034	0,033	0,033	0,032	0,032	0,032	0,037	0,037	0,037	0,037	0,037	0,037	0,037	0,037	0,036	0,037	0,037	0,036	0,036	0,036	0,036	0,036	0,036	0,036	0,036	0,036	0,036	0,036	0,036	0,036	0,036	0,036	0,036
463,5	0,035	0,039	0,043	0,044	0,047	0,049	0,052	0,038	0,038	0,038	0,038	0,038	0,038	0,037	0,037	0,037	0,034	0,033	0,033	0,032	0,032	0,032	0,037	0,037	0,037	0,037	0,037	0,036	0,036	0,037	0,036	0,037	0,036	0,036	0,036	0,036	0,036	0,036	0,036	0,036	0,036	0,036	0,036	0,036	0,036	0,036	0,036	0,036	0,036
464	0,035	0,039	0,043	0,044	0,047	0,049	0,052	0,038	0,038	0,038	0,038	0,038	0,038	0,037	0,037	0,037	0,034	0,033	0,033	0,032	0,032	0,032	0,037	0,037	0,037	0,037	0,037	0,036	0,036	0,037	0,036	0,037	0,036	0,036	0,036	0,036	0,036	0,036	0,036	0,036	0,036	0,036	0,036	0,036	0,036	0,036	0,036	0,036	0,036
464,5	0,035	0,039	0,043	0,044	0,047	0,049	0,052	0,038	0,038	0,038	0,038	0,038	0,038	0,037	0,037	0,037	0,034	0,033	0,033	0,032	0,032	0,032	0,037	0,037	0,037	0,037	0,037	0,037	0,037	0,037	0,037	0,037	0,037	0,036	0,036	0,037	0,036	0,036	0,036	0,036	0,036	0,036	0,036	0,036	0,036	0,036	0,036	0,036	0,036
465	0,035	0,039	0,043	0,044	0,047	0,049	0,052	0,038	0,038	0,038	0,038	0,038	0,038	0,037	0,037	0,037	0,034	0,033	0,033	0,032	0,032	0,032	0,037	0,037	0,037	0,037	0,037	0,037	0,037	0,037	0,036	0,037	0,037	0,036	0,036	0,036	0,036	0,036	0,036	0,036	0,036	0,036	0,036	0,036	0,036	0,036	0,036	0,036	0,036
465,5	0,035	0,04	0,043	0,044	0,047	0,049	0,052	0,038	0,038	0,038	0,038	0,038	0,038	0,037	0,037	0,037	0,034	0,033	0,033	0,032	0,032	0,032	0,037	0,037	0,037	0,037	0,037	0,037	0,037	0,037	0,036	0,037	0,037	0,036	0,036	0,036	0,036	0,036	0,036	0,036	0,036	0,036	0,036	0,036	0,036	0,036	0,036	0,036	0,036
466	0,035	0,039	0,043	0,044	0,047	0,049	0,052	0,038	0,038	0,038	0,038	0,038	0,038	0,037	0,037	0,037	0,034	0,033	0,033	0,032	0,032	0,032	0,037	0,037	0,036	0,037	0,037	0,036	0,037	0,037	0,036	0,037	0,036	0,036	0,036	0,036	0,036	0,036	0,036	0,036	0,036	0,036	0,036	0,036	0,036	0,036	0,036	0,036	0,036
466,5	0,035	0,039	0,043	0,044	0,047	0,049	0,052	0,038	0,038	0,038	0,038	0,038	0,038	0,037	0,037	0,037	0,034	0,033	0,032	0,032	0,032	0,032	0,037	0,036	0,036	0,036	0,036	0,036	0,036	0,036	0,036	0,036	0,036	0,036	0,036	0,036	0,036	0,036	0,036	0,036	0,036	0,036	0,036	0,036	0,036	0,036	0,036	0,036	0,036
467	0,035	0,039	0,043	0,044	0,047	0,049	0,052	0,038	0,038	0,038	0,038	0,038	0,038	0,037	0,037	0,037	0,034	0,033	0,032	0,032	0,032	0,032	0,037	0,036	0,037	0,036	0,037	0,036	0,036	0,037	0,036	0,037	0,036	0,036	0,036	0,036	0,036	0,036	0,036	0,036	0,036	0,036	0,036	0,036	0,036	0,036	0,036	0,036	0,036
467,5	0,035	0,039	0,043	0,044	0,047	0,049	0,052	0,038	0,038	0,038	0,038	0,038	0,038	0,037	0,037	0,037	0,034	0,033	0,032	0,032	0,032	0,032	0,037	0,036	0,037	0,036	0,037	0,036	0,036	0,036	0,036	0,036	0,036	0,036	0,036	0,036	0,036	0,036	0,036	0,036	0,036	0,036	0,036	0,036	0,036	0,036	0,036	0,036	0,036
468	0,035	0,039	0,043	0,044	0,047	0,049	0,052	0,038	0,038	0,038	0,038	0,038	0,038	0,037	0,037	0,037	0,034	0,033	0,032	0,032	0,032	0,032	0,036	0,036	0,036	0,036	0,037	0,036	0,036	0,036	0,036	0,036	0,036	0,036	0,036	0,036	0,036	0,036	0,036	0,036	0,036	0,036	0,036	0,036	0,036	0,036	0,036	0,036	0,036
468,5	0,035	0,039	0,043	0,044	0,047	0,049	0,052	0,038	0,038	0,038	0,038	0,038	0,038	0,037	0,037	0,037	0,034	0,033	0,032	0,032	0,032	0,032	0,036	0,036	0,036	0,036	0,036	0,036	0,036	0,036	0,036	0,036	0,036	0,036	0,036	0,036	0,036	0,036	0,036	0,036	0,036	0,036	0,036	0,036	0,036	0,036	0,036	0,036	0,036
469	0,035	0,039	0,043	0,044	0,047	0,049	0,052	0,038	0,038	0,038	0,038	0,038	0,038	0,037	0,037	0,037	0,034	0,033	0,032	0,032	0,032	0,032	0,036	0,036	0,036	0,036	0,036	0,036	0,036	0,036	0,036	0,036	0,036	0,036	0,036	0,036	0,036	0,036	0,036	0,036	0,036	0,036	0,036	0,036	0,036	0,036	0,036	0,036	0,036
469,5	0,035	0,039	0,043	0,044	0,047	0,049	0,052	0,038	0,038	0,038	0,038	0,038	0,038	0,037	0,037	0,037	0,034	0,033	0,032	0,032	0,032	0,032	0,036	0,036	0,036	0,036	0,036	0,036	0,036	0,036	0,036	0,036	0,036	0,036	0,036	0,036	0,036	0,036	0,036	0,036	0,036	0,036	0,036	0,036	0,036	0,036	0,036	0,036	0,036
470	0,035	0,039	0,043	0,044	0,047	0,049	0,052	0,038	0,038	0,038	0,038	0,038	0,038	0,037	0,037	0,037	0,034	0,033	0,032	0,032	0,032	0,032	0,036	0,036	0,036	0,036	0,036	0,036	0,036	0,036	0,036	0,036	0,036	0,036	0,036	0,036	0,036	0,036	0,036	0,036	0,036	0,036	0,036	0,036	0,036	0,036	0,036	0,036	0,036
470,5	0,035	0,039	0,043	0,044	0,047	0,049	0,051	0,038	0,038	0,038	0,038	0,038	0,038	0,037	0,037	0,037	0,033	0,033	0,032	0,032	0,032	0,032	0,036	0,036	0,036	0,036	0,036	0,036	0,036	0,036	0,036	0,036	0,036	0,036	0,036	0,036	0,036	0,036	0,036	0,036	0,036	0,036	0,036	0,036	0,036	0,036	0,036	0,036	0,036
471	0,035	0,039	0,043	0,044	0,047	0,049	0,051	0,038	0,038	0,038	0,038	0,038	0,038	0,037	0,037	0,037	0,033	0,033	0,032	0,032	0,032	0,032	0,036	0,036	0,036	0,036	0,036	0,036	0,036	0,036	0,036	0,036	0,036	0,036	0,036	0,036	0,036	0,036	0,036	0,036	0,036	0,036	0,036	0,036	0,036	0,036	0,036	0,036	0,036
471,5	0,035	0,039	0,043	0,044	0,047	0,049	0,051	0,038	0,038	0,038	0,038	0,038	0,038	0,037	0,037	0,037	0,034	0,033	0,032	0,032	0,032	0,032	0,036	0,036	0,036	0,036	0,036	0,036	0,036	0,036	0,036	0,036	0,036	0,036	0,036	0,036	0,036	0,036	0,036	0,036	0,036	0,036	0,036	0,036	0,036	0,036	0,036	0,036	0,036
472	0,035	0,039	0,043	0,044	0,046	0,049	0,051	0,038	0,038	0,038	0,038	0,038	0,038	0,037	0,037	0,037	0,033	0,033	0,032	0,032	0,032	0,032	0,036	0,036	0,036	0,036	0,036	0,036	0,036	0,036	0,036	0,036	0,036	0,036	0,036	0,036	0,036	0,036	0,036	0,036	0,036	0,036	0,036	0,036	0,036	0,036	0,036	0,036	0,036
472,5	0,035	0,039	0,043	0,044	0,047	0,049	0,051	0,038	0,038	0,038	0,038	0,038	0,038	0,037	0,037	0,037	0,033	0,033	0,032	0,032	0,032	0,032	0,036	0,036	0,036	0,036	0,036	0,036	0,036	0,036	0,036	0,036	0,036	0,036	0,036	0,036	0,036	0,036	0,036	0,036	0,036	0,036	0,036	0,036	0,036	0,036	0,036	0,036	0,036
473	0,035	0,039	0,043	0,044	0,046	0,049	0,051	0,038	0,038	0,038	0,038	0,038	0,038	0,037	0,037	0,037	0,033	0,033	0,032	0,032	0,032	0,032	0,036	0,036	0,036	0,036	0,036	0,036	0,036	0,036	0,036	0,036	0,036	0,036	0,036	0,036	0,036	0,036	0,036	0,036	0,036	0,036	0,036	0,036	0,036	0,036	0,036	0,036	0,036
473,5	0,034	0,039	0,043	0,044	0,046	0,049	0,051	0,038	0,038	0,038	0,037	0,038	0,038	0,037	0,037	0,037	0,033	0,033	0,032	0,032	0,032	0,032	0,036	0,036	0,036	0,036	0,036	0,036	0,036	0,036	0,036	0,036	0,036	0,036	0,036	0,036	0,036	0,036	0,036	0,036	0,036	0,036	0,036	0,036	0,036	0,036	0,036	0,036	0,036
474	0,035	0,039	0,043	0,044	0,046	0,049	0,051	0,038	0,038	0,038	0,038	0,038	0,038	0,037	0,037	0,037	0,033	0,033	0,032	0,032	0,032	0,032	0,036	0,036	0,036	0,036	0,036	0,036	0,036	0,036	0,036	0,036	0,036	0,036	0,036	0,036	0,036	0,036	0,036	0,036	0,036	0,036	0,036	0,036	0,036	0,036	0,036	0,036	0,036
474,5	0,035	0,039	0,043	0,044	0,046	0,049	0,051	0,038	0,038	0,038	0,038	0,038	0,038	0,037	0,037	0,037	0,033	0,033	0,032	0,032	0,032	0,032	0,036	0,036	0,036	0,036	0,036	0,036	0,036	0,036	0,036	0,036	0,036	0,036	0,036	0,036	0,036	0,036	0,036	0,036	0,036	0,036	0,036	0,036	0,036	0,036	0,036	0,036	0,036
475	0,034	0,039	0,043	0,044	0,046	0,049	0,051	0,038	0,038	0,038	0,037	0,038	0,037	0,037	0,037	0,037	0,033	0,033	0,032	0,032	0,032	0,032	0,036	0,036	0,036	0,036	0,036	0,036	0,036	0,036	0,036	0,036	0,036	0,036	0,036	0,036	0,036	0,036	0,036	0,036	0,036	0,036	0,036	0,036	0,036	0,036	0,036	0,036	0,036
475,5	0,034	0,039	0,043	0,044	0,046	0,049	0,051	0,038	0,038	0,038	0,037	0,037	0,037	0,037	0,036	0,037	0,033	0,033	0,032	0,032	0,032	0,032	0,036	0,036	0,036	0,036	0,036	0,036	0,036	0,036	0,036	0,036	0,036	0,036	0,036	0,036	0,036	0,036	0,036	0,036	0,036	0,036	0,036	0,036	0,036	0,036	0,036	0,036	0,036
476	0,034	0,039	0,043	0,044	0,046	0,049	0,051	0,038	0,038	0,038	0,037	0,037	0,038	0,037	0,037	0,037	0,033	0,033	0,032	0,032	0,032	0,032	0,036	0,036	0,036	0,036	0,036	0,036	0,036	0,036	0,036	0,036	0,036	0,036	0,036	0,036	0,036	0,036	0,036	0,036	0,036	0,036	0,036	0,036	0,036	0,036	0,036	0,036	0,036
476,5	0,034	0,039	0,043	0,044	0,046	0,049	0,051	0,038	0,038	0,038	0,037	0,038	0,037	0,037	0,036	0,037	0,033	0,033	0,032	0,032	0,032	0,032	0,036	0,036	0,036	0,036	0,036	0,036	0,036	0,036	0,036	0,036	0,036	0,036	0,036	0,036	0,036	0,036	0,036	0,036	0,036	0,036	0,036	0,036	0,036	0,036	0,036	0,036	0,036
477	0,034	0,039	0,043	0,044	0,046	0,049	0,051	0,038	0,037	0,037	0,037	0,037	0,037	0,037	0,036	0,037	0,033	0,033	0,032	0,032	0,032	0,032	0,036	0,036	0,036	0,036	0,036	0,036	0,036	0,036	0,036	0,036	0,036	0,036	0,036	0,036	0,036	0,036	0,036	0,036	0,036	0,036	0,036	0,036	0,036	0,036	0,036	0,036	0,036
477,5	0,034	0,039	0,043	0,044	0,046	0,049	0,051	0,037	0,037	0,037	0,037	0,037	0,037	0,037	0,036	0,037	0,033	0,033	0,032	0,032	0,032	0,032	0,036	0,036	0,036	0,036	0,036	0,036	0,036	0,036	0,036	0,036	0,036	0,036	0,036	0,036	0,036	0,036	0,036	0,036	0,036	0,036	0,036	0,036	0,036	0,036	0,036	0,036	0,036
478	0,034	0,039	0,043	0,044	0,046	0,049	0,051	0,038	0,037	0,037	0,037	0,037	0,037	0,037	0,036	0,037	0,033	0,033	0,032	0,032	0,032	0,032	0,036	0,036	0,036	0,036	0,036	0,036	0,036	0,036	0,036	0,036	0,036	0,036	0,036	0,036	0,036	0,036	0,036	0,036	0,036	0,036	0,036	0,036	0,036	0,036	0,036	0,036	0,036
478,5	0,034	0,039	0,043	0,044	0,046	0,049	0,051	0,037	0,037	0,037	0,037	0,037	0,037	0,037	0,036	0,037	0,033	0,033	0,032	0,032	0,032	0,032	0,036	0,036	0,036	0,036	0,036	0,036	0,036	0,036	0,036	0,036	0,036	0,036	0,036	0,036	0,036	0,036	0,036	0,036	0,036	0,036	0,036	0,036	0,036	0,036	0,036	0,036	0,036
479	0,034	0,039	0,043	0,044	0,046	0,049	0,051	0,037	0,037	0,037	0,037	0,037	0,037	0,037	0,036	0,037	0,033	0,033	0,032	0,032	0,032	0,032	0,036	0,036	0,036	0,036	0,036	0,036	0,036	0,036	0,036	0,036	0,036	0,036	0,036	0,036	0,036	0,036	0,036	0,036	0,036	0,036	0,036	0,036	0,036	0,036	0,036	0,036	0,036
479,5	0,034	0,039	0,043	0,044	0,046	0,049	0,051	0,037	0,037	0,037	0,037	0,037	0,037	0,037	0,036	0,037	0,033	0,033	0,032	0,032	0,032	0,032	0,036	0,036	0,036	0,036	0,036	0,036	0,036	0,036	0,036	0,036	0,036	0,036	0,036	0,036	0,036	0,036	0,036	0,036	0,036	0,036	0,036	0,036	0,036	0,036	0,036	0,036	0,036
480	0,034	0,039	0,043	0,044	0,046	0,049	0,051	0,037	0,037	0,037	0,037	0,037	0,037	0,037	0,036	0,037	0,033	0,033	0,032	0,032	0,032	0,032	0,036	0,036	0,036	0,036	0,036	0,036	0,036	0,036	0,036	0,036	0,036	0,036	0,036	0,036	0,036	0,036	0,036	0,036	0,036	0,036	0,036	0,036	0,036	0,036	0,036	0,036	0,036
480,5	0,034	0,039	0,043	0,044	0,046	0,049	0,051	0,037	0,037	0,037	0,037	0,037	0,037	0,037	0,036	0,037	0,033	0,033	0,032	0,032	0,032	0,032	0,036	0,036	0,036	0,036	0,036	0,036	0,036	0,036	0,036	0,036	0,036	0,036	0,036	0,036	0,036	0,036	0,036	0,036	0,036	0,036	0,036	0,036	0,036	0,036	0,036	0,036	0,036
481	0,034	0,039	0,043	0,043	0,046	0,049	0,051	0,037	0,037	0,037	0,037	0,037	0,037	0,037	0,036	0,037	0,033	0,033	0,032	0,032	0,032	0,032	0,036	0,036	0,036	0,036	0,036	0,036	0,036	0,036	0,036	0,036	0,036	0,036	0,036	0,036	0,036	0,036	0,036	0,036	0,036	0,036	0,036	0,036	0,036	0,036	0,036	0,036	0,036
481,5	0,034	0,039	0,043	0,043	0,046	0,049	0,051	0,037	0,037	0,037	0,037	0,037	0,037	0,037	0,036	0,037	0,033	0,033	0,032	0,032	0,032	0,032	0,036	0,036	0,036	0,036	0,036	0,036	0,036	0,036	0,036	0,036	0,036	0,036	0,036	0,036	0,036	0,036	0,036	0,036	0,036	0,036	0,036	0,036	0,036	0,036	0,036	0,036	0,036
482	0,034	0,039	0,043	0,043	0,046	0,049	0,051	0,037	0,037	0,037	0,037	0,037	0,037	0,037	0,036	0,037	0,033	0,033	0,032	0,032	0,032	0,032	0,036	0,036	0,036	0,036	0,036	0,036	0,036	0,036	0,036	0,036	0,036	0,036	0,036	0,036	0,036	0,036	0,036	0,036	0,036	0,036	0,036	0,036	0,036	0,036	0,036	0,036	0,036
482,5	0,034	0,039	0,043	0,043	0,046	0,049	0,051	0,037	0,037	0,037	0,037	0,037	0,037	0,037	0,036	0,037	0,033	0,033	0,032	0,032	0,032	0,032	0,036	0,036	0,036	0,036	0,036	0,036	0,036	0,036	0,036	0,036	0,036	0,036	0,036	0,036	0,036	0,036	0,036	0,036	0,036	0,036	0,036	0,036	0,036	0,036	0,036	0,036	0,036
483	0,034	0,039	0,043	0,043	0,046	0,049	0,051	0,037	0,037	0,037	0,037	0,037	0,037	0,037	0,036	0,037	0,033	0,033	0,032	0,032	0,032	0,032	0,036	0,036	0,036	0,036	0,036	0,036	0,036	0,036	0,036	0,036	0,036	0,036	0,036	0,036	0,036	0,036	0,036	0,036	0,036	0,036	0,036	0,036	0,036	0,036	0,036	0,036	0,036
483,5	0,034	0,039	0,043	0,043	0,046	0,049	0,051	0,037	0,037	0,037	0,037	0,037	0,037	0,037	0,036	0,037	0,033	0,033	0,032	0,032	0,032	0,032	0,036	0,036	0,036	0,036	0,036	0,036	0,036	0,036	0,036	0,036	0,036	0,036	0,036	0,036	0,036	0,036	0,036	0,036	0,036	0,036	0,036	0,036	0,036	0,036	0,036	0,036	0,036
484	0,034	0,039	0,043	0,043	0,046	0,049	0,051	0,037	0,037	0,037	0,037	0,037	0,037	0,037	0,036	0,037	0,033	0,033	0,032	0,032	0,032	0,032	0,036	0,036	0,036	0,036	0,036	0,036	0,036	0,036	0,036	0,036	0,036	0,036	0,036	0,036	0,036	0,036	0,036	0,036	0,036	0,036	0,036	0,036	0,036	0,036	0,036	0,036	0,036
484,5	0,034	0,039	0,043	0,043	0,046	0,049	0,051	0,037	0,037	0,037	0,037	0,037	0,037	0,037	0,036	0,037	0,033	0,033	0,032	0,032	0,032	0,032	0,036	0,036	0,036	0,036	0,036	0,036	0,036	0,036	0,036	0,036	0,036	0,036	0,036	0,036	0,036	0,036	0,036	0,036	0,036	0,036	0,036	0,036	0,036	0,036	0,036	0,036	0,036
485	0,034	0,039	0,043	0,043	0,046	0,049	0,051	0,037	0,037	0,037	0,037	0,037	0,037	0,037	0,036	0,037	0,033	0,033	0,032	0,032	0,032	0,032	0,036	0,036	0,036	0,036	0,036	0,036	0,036	0,036	0,036	0,036	0,036	0,036	0,036	0,036	0,036	0,036	0,036	0,036	0,036	0,036	0,036	0,036	0,036	0,036	0,036	0,036	0,036
485,5	0,034	0,039	0,043	0,043	0,046	0,049	0,051	0,037	0,037	0,037	0,037	0,037	0,037	0,037	0,036	0,037	0,033	0,033	0,032	0,032	0,032	0,032	0,036	0,036	0,036	0,036	0,036	0,036	0,036	0,036	0,036	0,036	0,036	0,036	0,036	0,036	0,036	0,036	0,036	0,036	0,036	0,036	0,036	0,036	0,036	0,036	0,036	0,036	0,036
486	0,034	0,039	0,043	0,043	0,046	0,049	0,051	0,037	0,037	0,037	0,037	0,037	0,037	0,037	0,036	0,037	0,033	0,033	0,032	0,032	0,032	0,032	0,036	0,036	0,036	0,036	0,036	0,036	0,036	0,036	0,036	0,036	0,036	0,036	0,036	0,036	0,036	0,036	0,036	0,036	0,036	0,036	0,036	0,036	0,036	0,036	0,036	0,036	0,036
486,5	0,034	0,039	0,043	0,043	0,046	0,049	0,051	0,037	0,037	0,037	0,037	0,037	0,037	0,037	0,036	0,037	0,033	0,033	0,032	0,032	0,032	0,032	0,036	0,036	0,036	0,036	0,036	0,036	0,036	0,036	0,036	0,036	0,036	0,036	0,036	0,036	0,036	0,036	0,036	0,036	0,036	0,036	0,036	0,036	0,036	0,036	0,036	0,036	0,036
487	0,034	0,039	0,043	0,043	0,046	0,049	0,051	0,037	0,037	0,037	0,037	0,037	0,037	0,037	0,036	0,037	0,033	0,033	0,032	0,032	0,032	0,032	0,036	0,036	0,036	0,036	0,036	0,036	0,036	0,036	0,036	0,036	0,036	0,036	0,036	0,036	0,036	0,036	0,036	0,036	0,036	0,036	0,036	0,036	0,036	0,036	0,036	0,036	0,036
487,5	0,034	0,039	0,042	0,043	0,046	0,049	0,051	0,037	0,037	0,037	0,037	0,037	0,037	0,037	0,036	0,037	0,033	0,033	0,032	0,032	0,032	0,032	0,036	0,036	0,036	0,036	0,036	0,036	0,036	0,036	0,036	0,036	0,036	0,036	0,036	0,036	0,036	0,036	0,036	0,036	0,036	0,036	0,036	0,036	0,036	0,036	0,036	0,036	0,036
488	0,034	0,039	0,042	0,043	0,046	0,049	0,051	0,037	0,037	0,037	0,037	0,037	0,037	0,037	0,036	0,037	0,033	0,032	0,032	0,032	0,032	0,032	0,036	0,036	0,036	0,036	0,036	0,036	0,036	0,036	0,036	0,036	0,036	0,036	0,036	0,036	0,036	0,036	0,036	0,036	0,036	0,036	0,036	0,036	0,036	0,036	0,036	0,035	0,036
488,5	0,034	0,039	0,042	0,043	0,046	0,049	0,051	0,037	0,037	0,037	0,037	0,037	0,037	0,037	0,036	0,037	0,033	0,033	0,032	0,032	0,032	0,032	0,036	0,036	0,036	0,036	0,036	0,036	0,036	0,036	0,036	0,036	0,036	0,036	0,036	0,036	0,036	0,036	0,036	0,036	0,036	0,036	0,036	0,036	0,036	0,036	0,036	0,035	0,036
489	0,034	0,039	0,042	0,043	0,046	0,049	0,051	0,037	0,037	0,037	0,037	0,037	0,037	0,037	0,036	0,037	0,033	0,032	0,032	0,032	0,032	0,032	0,036	0,036	0,036	0,036	0,036	0,036	0,036	0,036	0,036	0,036	0,036	0,036	0,036	0,036	0,036	0,036	0,036	0,036	0,036	0,036	0,036	0,036	0,036	0,036	0,036	0,035	0,035
489,5	0,034	0,039	0,042	0,043	0,046	0,049	0,051	0,037	0,037	0,037	0,037	0,037	0,037	0,037	0,036	0,037	0,033	0,032	0,032	0,032	0,032	0,032	0,036	0,036	0,036	0,036	0,036	0,036	0,036	0,036	0,036	0,036	0,036	0,036	0,036	0,036	0,036	0,036	0,036	0,036	0,036	0,036	0,036	0,036	0,036	0,036	0,035	0,035	0,035
490	0,034	0,039	0,042	0,043	0,046	0,049	0,051	0,037	0,037	0,037	0,037	0,037	0,037	0,037	0,036	0,037	0,033	0,032	0,032	0,032	0,032	0,032	0,036	0,036	0,036	0,036	0,036	0,036	0,036	0,036	0,036	0,036	0,036	0,036	0,036	0,036	0,036	0,036	0,036	0,036	0,036	0,036	0,036	0,036	0,036	0,035	0,035	0,035	0,035
490,5	0,034	0,039	0,042	0,043	0,046	0,049	0,051	0,037	0,037	0,037	0,037	0,037	0,037	0,037	0,036	0,037	0,033	0,032	0,032	0,032	0,032	0,032	0,036	0,036	0,036	0,036	0,036	0,036	0,036	0,036	0,036	0,036	0,036	0,036	0,036	0,036	0,036	0,036	0,036	0,036	0,036	0,036	0,036	0,035	0,036	0,035	0,035	0,035	0,035
491	0,034	0,039	0,042	0,043	0,046	0,049	0,051	0,037	0,037	0,037	0,037	0,037	0,037	0,037	0,036	0,037	0,033	0,032	0,032	0,032	0,032	0,032	0,036	0,036	0,036	0,036	0,036	0,036	0,036	0,036	0,036	0,036	0,036	0,036	0,036	0,036	0,036	0,036	0,036	0,036	0,036	0,036	0,036	0,035	0,035	0,035	0,035	0,035	0,035
491,5	0,034	0,039	0,042	0,043	0,046	0,049	0,051	0,037	0,037	0,037	0,037	0,037	0,037	0,037	0,036	0,037	0,033	0,032	0,032	0,032	0,032	0,031	0,036	0,036	0,036	0,036	0,036	0,036	0,036	0,036	0,036	0,036	0,036	0,036	0,036	0,036	0,036	0,036	0,036	0,036	0,036	0,036	0,036	0,035	0,035	0,035	0,035	0,035	0,035
492	0,034	0,039	0,042	0,043	0,046	0,049	0,051	0,037	0,037	0,037	0,037	0,037	0,037	0,037	0,036	0,037	0,033	0,032	0,032	0,032	0,032	0,032	0,036	0,036	0,036	0,036	0,036	0,036	0,036	0,036	0,036	0,036	0,036	0,036	0,036	0,036	0,036	0,036	0,036	0,036	0,036	0,036	0,036	0,035	0,035	0,035	0,035	0,035	0,035
492,5	0,034	0,039	0,042	0,043	0,046	0,049	0,051	0,037	0,037	0,037	0,037	0,037	0,037	0,036	0,036	0,036	0,033	0,032	0,032	0,032	0,032	0,031	0,036	0,036	0,036	0,036	0,036	0,036	0,036	0,036	0,036	0,036	0,036	0,036	0,036	0,036	0,036	0,036	0,036	0,036	0,036	0,036	0,036	0,035	0,035	0,035	0,035	0,035	0,035
493	0,034	0,039	0,042	0,043	0,046	0,049	0,051	0,037	0,037	0,037	0,037	0,037	0,037	0,036	0,036	0,036	0,033	0,032	0,032	0,032	0,032	0,031	0,036	0,036	0,036	0,036	0,036	0,036	0,036	0,036	0,036	0,036	0,036	0,036	0,036	0,036	0,036	0,036	0,036	0,036	0,036	0,036	0,035	0,035	0,035	0,035	0,035	0,035	0,035
493,5	0,034	0,039	0,042	0,043	0,046	0,049	0,051	0,037	0,037	0,037	0,037	0,037	0,037	0,036	0,036	0,036	0,033	0,032	0,032	0,032	0,032	0,031	0,036	0,036	0,036	0,036	0,036	0,036	0,036	0,036	0,036	0,036	0,036	0,036	0,036	0,036	0,036	0,036	0,036	0,036	0,036	0,035	0,035	0,035	0,035	0,035	0,035	0,035	0,035
494	0,034	0,039	0,042	0,043	0,046	0,049	0,051	0,037	0,037	0,037	0,037	0,037	0,037	0,036	0,036	0,036	0,033	0,032	0,032	0,031	0,032	0,031	0,036	0,036	0,036	0,036	0,036	0,036	0,036	0,036	0,036	0,036	0,036	0,036	0,036	0,036	0,036	0,036	0,036	0,036	0,035	0,035	0,035	0,035	0,035	0,035	0,035	0,035	0,035
494,5	0,034	0,039	0,042	0,043	0,046	0,049	0,051	0,037	0,037	0,037	0,037	0,037	0,037	0,036	0,036	0,036	0,033	0,032	0,032	0,031	0,032	0,031	0,036	0,036	0,036	0,036	0,036	0,036	0,036	0,036	0,036	0,036	0,036	0,036	0,036	0,036	0,036	0,036	0,036	0,036	0,036	0,035	0,035	0,035	0,035	0,035	0,035	0,035	0,035
495	0,034	0,039	0,042	0,043	0,046	0,049	0,051	0,037	0,037	0,037	0,037	0,037	0,037	0,036	0,036	0,036	0,033	0,032	0,032	0,031	0,032	0,031	0,036	0,036	0,036	0,036	0,036	0,036	0,036	0,036	0,036	0,036	0,036	0,036	0,036	0,036	0,036	0,036	0,036	0,036	0,036	0,035	0,035	0,035	0,035	0,035	0,035	0,035	0,035
495,5	0,034	0,039	0,042	0,043	0,046	0,049	0,051	0,037	0,037	0,037	0,037	0,037	0,037	0,036	0,036	0,036	0,033	0,032	0,032	0,031	0,032	0,031	0,036	0,036	0,036	0,036	0,036	0,036	0,036	0,036	0,036	0,036	0,036	0,036	0,036	0,036	0,036	0,036	0,036	0,036	0,035	0,035	0,035	0,035	0,035	0,035	0,035	0,035	0,035
496	0,034	0,039	0,042	0,043	0,046	0,049	0,051	0,037	0,037	0,037	0,037	0,037	0,037	0,036	0,036	0,036	0,033	0,032	0,032	0,031	0,032	0,031	0,036	0,036	0,036	0,036	0,036	0,036	0,036	0,036	0,036	0,036	0,036	0,036	0,036	0,036	0,036	0,036	0,036	0,036	0,035	0,035	0,035	0,035	0,035	0,035	0,035	0,035	0,035
496,5	0,034	0,039	0,042	0,043	0,046	0,049	0,051	0,037	0,037	0,037	0,037	0,037	0,037	0,036	0,036	0,036	0,033	0,032	0,032	0,031	0,032	0,031	0,036	0,036	0,036	0,036	0,036	0,036	0,036	0,036	0,036	0,036	0,036	0,036	0,036	0,036	0,036	0,036	0,036	0,036	0,036	0,035	0,035	0,035	0,035	0,035	0,035	0,035	0,035
497	0,034	0,039	0,042	0,043	0,046	0,049	0,051	0,037	0,037	0,037	0,037	0,037	0,037	0,036	0,036	0,036	0,033	0,032	0,032	0,031	0,032	0,031	0,036	0,036	0,036	0,036	0,036	0,036	0,036	0,036	0,036	0,036	0,036	0,036	0,036	0,036	0,036	0,036	0,036	0,035	0,035	0,035	0,035	0,035	0,035	0,035	0,035	0,035	0,035
497,5	0,034	0,039	0,042	0,043	0,046	0,049	0,051	0,037	0,037	0,037	0,037	0,037	0,037	0,036	0,036	0,036	0,033	0,032	0,032	0,031	0,032	0,031	0,036	0,036	0,036	0,036	0,036	0,036	0,036	0,036	0,036	0,036	0,036	0,036	0,036	0,036	0,036	0,036	0,036	0,035	0,035	0,035	0,035	0,035	0,035	0,035	0,035	0,035	0,035
498	0,034	0,039	0,042	0,043	0,046	0,049	0,051	0,037	0,037	0,037	0,037	0,037	0,037	0,036	0,036	0,036	0,033	0,032	0,032	0,031	0,032	0,031	0,036	0,036	0,036	0,036	0,036	0,036	0,036	0,036	0,036	0,036	0,036	0,036	0,036	0,036	0,036	0,035	0,036	0,035	0,035	0,035	0,035	0,035	0,035	0,035	0,035	0,035	0,035
498,5	0,034	0,039	0,042	0,043	0,046	0,049	0,051	0,037	0,037	0,037	0,037	0,037	0,037	0,036	0,036	0,036	0,033	0,032	0,032	0,031	0,032	0,031	0,036	0,036	0,036	0,036	0,036	0,036	0,036	0,036	0,036	0,036	0,036	0,035	0,036	0,036	0,035	0,035	0,035	0,035	0,035	0,035	0,035	0,035	0,035	0,035	0,035	0,035	0,035
499	0,034	0,039	0,042	0,043	0,046	0,049	0,051	0,037	0,037	0,037	0,037	0,037	0,037	0,036	0,036	0,036	0,033	0,032	0,032	0,031	0,032	0,031	0,036	0,036	0,036	0,036	0,036	0,036	0,036	0,036	0,036	0,036	0,036	0,036	0,036	0,036	0,035	0,035	0,036	0,035	0,035	0,035	0,035	0,035	0,035	0,035	0,035	0,035	0,035
499,5	0,034	0,039	0,042	0,043	0,046	0,049	0,051	0,037	0,037	0,037	0,037	0,037	0,037	0,036	0,036	0,036	0,033	0,032	0,032	0,031	0,031	0,031	0,036	0,036	0,036	0,036	0,036	0,036	0,036	0,036	0,036	0,036	0,036	0,035	0,036	0,036	0,035	0,035	0,035	0,035	0,035	0,035	0,035	0,035	0,035	0,035	0,035	0,035	0,035
500	0,034	0,039	0,042	0,043	0,046	0,049	0,051	0,037	0,037	0,037	0,037	0,037	0,037	0,036	0,036	0,036	0,033	0,032	0,032	0,031	0,031	0,031	0,036	0,036	0,036	0,036	0,036	0,036	0,036	0,036	0,036	0,036	0,036	0,036	0,036	0,036	0,035	0,035	0,035	0,035	0,035	0,035	0,035	0,035	0,035	0,035	0,035	0,035	0,035
500,5	0,034	0,039	0,042	0,043	0,046	0,049	0,051	0,037	0,037	0,037	0,037	0,037	0,037	0,036	0,036	0,036	0,033	0,032	0,032	0,031	0,031	0,031	0,036	0,036	0,036	0,036	0,036	0,036	0,036	0,036	0,036	0,036	0,035	0,036	0,035	0,036	0,035	0,035	0,036	0,035	0,035	0,035	0,035	0,035	0,035	0,035	0,035	0,035	0,035
501	0,034	0,039	0,042	0,043	0,046	0,049	0,051	0,037	0,037	0,037	0,037	0,037	0,037	0,036	0,036	0,036	0,033	0,032	0,032	0,031	0,031	0,031	0,036	0,036	0,036	0,036	0,036	0,036	0,036	0,035	0,036	0,036	0,036	0,036	0,035	0,035	0,035	0,035	0,035	0,035	0,035	0,035	0,035	0,035	0,035	0,035	0,035	0,035	0,035
501,5	0,034	0,038	0,042	0,043	0,046	0,048	0,051	0,037	0,037	0,037	0,037	0,037	0,037	0,036	0,036	0,036	0,033	0,032	0,032	0,031	0,031	0,031	0,036	0,036	0,036	0,036	0,036	0,035	0,036	0,036	0,035	0,035	0,035	0,035	0,035	0,035	0,035	0,035	0,035	0,035	0,035	0,035	0,035	0,035	0,035	0,035	0,035	0,035	0,035
502	0,034	0,039	0,042	0,043	0,046	0,048	0,051	0,037	0,037	0,037	0,037	0,037	0,037	0,036	0,036	0,036	0,033	0,032	0,032	0,031	0,031	0,031	0,036	0,036	0,036	0,036	0,036	0,036	0,036	0,035	0,035	0,036	0,035	0,035	0,035	0,035	0,035	0,035	0,035	0,035	0,035	0,035	0,035	0,035	0,035	0,035	0,035	0,035	0,035
502,5	0,034	0,039	0,042	0,043	0,046	0,048	0,051	0,037	0,037	0,037	0,037	0,037	0,037	0,036	0,036	0,036	0,033	0,032	0,032	0,031	0,031	0,031	0,036	0,036	0,036	0,036	0,036	0,036	0,036	0,035	0,035	0,036	0,035	0,035	0,035	0,035	0,035	0,035	0,035	0,035	0,035	0,035	0,035	0,035	0,035	0,035	0,035	0,035	0,035
503	0,034	0,039	0,042	0,043	0,046	0,048	0,051	0,037	0,037	0,037	0,037	0,037	0,037	0,036	0,036	0,036	0,033	0,032	0,032	0,031	0,031	0,031	0,036	0,036	0,036	0,036	0,036	0,036	0,036	0,036	0,035	0,036	0,035	0,035	0,035	0,035	0,035	0,035	0,035	0,035	0,035	0,035	0,035	0,035	0,035	0,035	0,035	0,035	0,035
503,5	0,034	0,038	0,042	0,043	0,046	0,048	0,051	0,037	0,037	0,037	0,037	0,037	0,037	0,036	0,036	0,036	0,033	0,032	0,032	0,031	0,031	0,031	0,036	0,036	0,036	0,036	0,036	0,035	0,036	0,036	0,035	0,035	0,036	0,035	0,035	0,035	0,035	0,035	0,035	0,035	0,035	0,035	0,035	0,035	0,035	0,035	0,035	0,035	0,035
504	0,034	0,038	0,042	0,043	0,046	0,048	0,051	0,037	0,037	0,037	0,037	0,037	0,037	0,036	0,036	0,036	0,033	0,032	0,032	0,031	0,031	0,031	0,036	0,036	0,036	0,036	0,036	0,035	0,036	0,036	0,035	0,036	0,036	0,035	0,035	0,035	0,035	0,035	0,035	0,035	0,035	0,035	0,035	0,035	0,035	0,035	0,035	0,035	0,035
504,5	0,034	0,038	0,042	0,043	0,046	0,048	0,051	0,037	0,037	0,037	0,037	0,037	0,037	0,036	0,036	0,036	0,033	0,032	0,032	0,031	0,031	0,031	0,036	0,036	0,035	0,036	0,036	0,035	0,036	0,035	0,035	0,035	0,035	0,035	0,035	0,035	0,035	0,035	0,035	0,035	0,035	0,035	0,035	0,035	0,035	0,035	0,035	0,035	0,035
505	0,034	0,038	0,042	0,043	0,046	0,048	0,051	0,037	0,037	0,037	0,037	0,037	0,037	0,036	0,036	0,036	0,033	0,032	0,032	0,031	0,031	0,031	0,036	0,036	0,035	0,035	0,035	0,035	0,035	0,035	0,035	0,035	0,035	0,035	0,035	0,035	0,035	0,035	0,035	0,035	0,035	0,035	0,035	0,035	0,035	0,035	0,035	0,035	0,035
505,5	0,034	0,038	0,042	0,043	0,046	0,048	0,051	0,037	0,037	0,037	0,037	0,037	0,037	0,036	0,036	0,036	0,033	0,032	0,032	0,031	0,031	0,031	0,036	0,035	0,035	0,035	0,036	0,035	0,035	0,035	0,035	0,035	0,035	0,035	0,035	0,035	0,035	0,035	0,035	0,035	0,035	0,035	0,035	0,035	0,035	0,035	0,035	0,035	0,035
506	0,034	0,038	0,042	0,043	0,046	0,048	0,051	0,037	0,037	0,037	0,037	0,037	0,037	0,036	0,036	0,036	0,033	0,032	0,031	0,031	0,031	0,031	0,036	0,035	0,035	0,035	0,035	0,035	0,035	0,035	0,035	0,035	0,035	0,035	0,035	0,035	0,035	0,035	0,035	0,035	0,035	0,035	0,035	0,035	0,035	0,035	0,035	0,035	0,035
506,5	0,034	0,038	0,042	0,043	0,046	0,048	0,051	0,037	0,037	0,037	0,037	0,037	0,037	0,036	0,036	0,036	0,033	0,032	0,032	0,031	0,031	0,031	0,036	0,035	0,035	0,035	0,035	0,035	0,035	0,035	0,035	0,035	0,035	0,035	0,035	0,035	0,035	0,035	0,035	0,035	0,035	0,035	0,035	0,035	0,035	0,035	0,035	0,035	0,035
507	0,034	0,038	0,042	0,043	0,046	0,048	0,051	0,037	0,037	0,037	0,037	0,037	0,037	0,036	0,036	0,036	0,033	0,032	0,031	0,031	0,031	0,031	0,036	0,035	0,035	0,035	0,035	0,035	0,035	0,035	0,035	0,035	0,035	0,035	0,035	0,035	0,035	0,035	0,035	0,035	0,035	0,035	0,035	0,035	0,035	0,035	0,035	0,035	0,035
507,5	0,034	0,038	0,042	0,043	0,046	0,048	0,051	0,037	0,037	0,037	0,037	0,037	0,037	0,036	0,036	0,036	0,033	0,032	0,031	0,031	0,031	0,031	0,036	0,035	0,035	0,035	0,035	0,035	0,035	0,035	0,035	0,035	0,035	0,035	0,035	0,035	0,035	0,035	0,035	0,035	0,035	0,035	0,035	0,035	0,035	0,035	0,035	0,035	0,035
508	0,034	0,038	0,042	0,043	0,046	0,048	0,051	0,037	0,037	0,037	0,037	0,037	0,037	0,036	0,036	0,036	0,033	0,032	0,031	0,031	0,031	0,031	0,036	0,035	0,035	0,035	0,035	0,035	0,035	0,035	0,035	0,035	0,035	0,035	0,035	0,035	0,035	0,035	0,035	0,035	0,035	0,035	0,035	0,035	0,035	0,035	0,035	0,035	0,035
508,5	0,034	0,038	0,042	0,043	0,046	0,048	0,051	0,037	0,037	0,037	0,037	0,037	0,037	0,036	0,036	0,036	0,033	0,032	0,031	0,031	0,031	0,031	0,036	0,035	0,035	0,035	0,035	0,035	0,035	0,035	0,035	0,035	0,035	0,035	0,035	0,035	0,035	0,035	0,035	0,035	0,035	0,035	0,035	0,035	0,035	0,035	0,035	0,035	0,035
509	0,034	0,038	0,042	0,043	0,046	0,048	0,05	0,037	0,037	0,037	0,037	0,037	0,037	0,036	0,036	0,036	0,033	0,032	0,031	0,031	0,031	0,031	0,035	0,035	0,035	0,035	0,035	0,035	0,035	0,035	0,035	0,035	0,035	0,035	0,035	0,035	0,035	0,035	0,035	0,035	0,035	0,035	0,035	0,035	0,035	0,035	0,035	0,035	0,035
509,5	0,034	0,038	0,042	0,043	0,046	0,048	0,05	0,037	0,037	0,037	0,037	0,037	0,037	0,036	0,036	0,036	0,033	0,032	0,031	0,031	0,031	0,031	0,035	0,035	0,035	0,035	0,035	0,035	0,035	0,035	0,035	0,035	0,035	0,035	0,035	0,035	0,035	0,035	0,035	0,035	0,035	0,035	0,035	0,035	0,035	0,035	0,035	0,035	0,035
510	0,034	0,038	0,042	0,043	0,046	0,048	0,05	0,037	0,037	0,037	0,037	0,037	0,037	0,036	0,036	0,036	0,033	0,032	0,031	0,031	0,031	0,031	0,035	0,035	0,035	0,035	0,035	0,035	0,035	0,035	0,035	0,035	0,035	0,035	0,035	0,035	0,035	0,035	0,035	0,035	0,035	0,035	0,035	0,035	0,035	0,035	0,035	0,035	0,035
510,5	0,034	0,038	0,042	0,043	0,046	0,048	0,05	0,037	0,037	0,037	0,037	0,037	0,037	0,036	0,036	0,036	0,033	0,032	0,031	0,031	0,031	0,031	0,036	0,035	0,035	0,035	0,035	0,035	0,035	0,035	0,035	0,035	0,035	0,035	0,035	0,035	0,035	0,035	0,035	0,035	0,035	0,035	0,035	0,035	0,035	0,035	0,035	0,035	0,035
511	0,034	0,038	0,042	0,043	0,046	0,048	0,05	0,037	0,037	0,037	0,037	0,037	0,037	0,036	0,036	0,036	0,033	0,032	0,031	0,031	0,031	0,031	0,035	0,035	0,035	0,035	0,035	0,035	0,035	0,035	0,035	0,035	0,035	0,035	0,035	0,035	0,035	0,035	0,035	0,035	0,035	0,035	0,035	0,035	0,035	0,035	0,035	0,035	0,035
511,5	0,034	0,038	0,042	0,043	0,046	0,048	0,05	0,037	0,037	0,037	0,037	0,037	0,037	0,036	0,036	0,036	0,033	0,032	0,031	0,031	0,031	0,031	0,035	0,035	0,035	0,035	0,035	0,035	0,035	0,035	0,035	0,035	0,035	0,035	0,035	0,035	0,035	0,035	0,035	0,035	0,035	0,035	0,035	0,035	0,035	0,035	0,035	0,035	0,035
512	0,034	0,038	0,042	0,043	0,046	0,048	0,05	0,037	0,037	0,037	0,037	0,037	0,037	0,036	0,036	0,036	0,033	0,032	0,031	0,031	0,031	0,031	0,035	0,035	0,035	0,035	0,035	0,035	0,035	0,035	0,035	0,035	0,035	0,035	0,035	0,035	0,035	0,035	0,035	0,035	0,035	0,035	0,035	0,035	0,035	0,035	0,035	0,035	0,035
512,5	0,034	0,038	0,042	0,043	0,046	0,048	0,05	0,037	0,037	0,037	0,037	0,037	0,037	0,036	0,036	0,036	0,033	0,032	0,031	0,031	0,031	0,031	0,035	0,035	0,035	0,035	0,035	0,035	0,035	0,035	0,035	0,035	0,035	0,035	0,035	0,035	0,035	0,035	0,035	0,035	0,035	0,035	0,035	0,035	0,035	0,035	0,035	0,035	0,035
513	0,034	0,038	0,042	0,043	0,046	0,048	0,05	0,037	0,037	0,037	0,037	0,037	0,037	0,036	0,036	0,036	0,033	0,032	0,031	0,031	0,031	0,031	0,035	0,035	0,035	0,035	0,035	0,035	0,035	0,035	0,035	0,035	0,035	0,035	0,035	0,035	0,035	0,035	0,035	0,035	0,035	0,035	0,035	0,035	0,035	0,035	0,035	0,035	0,035
513,5	0,034	0,038	0,042	0,043	0,046	0,048	0,05	0,037	0,037	0,037	0,037	0,037	0,037	0,036	0,036	0,036	0,032	0,032	0,031	0,031	0,031	0,031	0,035	0,035	0,035	0,035	0,035	0,035	0,035	0,035	0,035	0,035	0,035	0,035	0,035	0,035	0,035	0,035	0,035	0,035	0,035	0,035	0,035	0,035	0,035	0,035	0,035	0,035	0,035
514	0,034	0,038	0,042	0,043	0,046	0,048	0,05	0,037	0,037	0,037	0,037	0,037	0,037	0,036	0,036	0,036	0,032	0,032	0,031	0,031	0,031	0,031	0,035	0,035	0,035	0,035	0,035	0,035	0,035	0,035	0,035	0,035	0,035	0,035	0,035	0,035	0,035	0,035	0,035	0,035	0,035	0,035	0,035	0,035	0,035	0,035	0,035	0,035	0,035
514,5	0,034	0,038	0,042	0,043	0,046	0,048	0,05	0,037	0,037	0,037	0,037	0,037	0,037	0,036	0,036	0,036	0,033	0,032	0,031	0,031	0,031	0,031	0,035	0,035	0,035	0,035	0,035	0,035	0,035	0,035	0,035	0,035	0,035	0,035	0,035	0,035	0,035	0,035	0,035	0,035	0,035	0,035	0,035	0,035	0,035	0,035	0,035	0,035	0,035
515	0,034	0,038	0,042	0,043	0,046	0,048	0,05	0,037	0,037	0,037	0,037	0,037	0,037	0,036	0,036	0,036	0,033	0,032	0,031	0,031	0,031	0,031	0,035	0,035	0,035	0,035	0,035	0,035	0,035	0,035	0,035	0,035	0,035	0,035	0,035	0,035	0,035	0,035	0,035	0,035	0,035	0,035	0,035	0,035	0,035	0,035	0,035	0,035	0,035
515,5	0,034	0,038	0,042	0,043	0,046	0,048	0,05	0,037	0,037	0,037	0,037	0,037	0,037	0,036	0,036	0,036	0,032	0,032	0,031	0,031	0,031	0,031	0,035	0,035	0,035	0,035	0,035	0,035	0,035	0,035	0,035	0,035	0,035	0,035	0,035	0,035	0,035	0,035	0,035	0,035	0,035	0,035	0,035	0,035	0,035	0,035	0,035	0,035	0,035
516	0,034	0,038	0,042	0,043	0,045	0,048	0,05	0,037	0,037	0,037	0,037	0,036	0,037	0,036	0,035	0,036	0,032	0,032	0,031	0,031	0,031	0,031	0,035	0,035	0,035	0,035	0,035	0,035	0,035	0,035	0,035	0,035	0,035	0,035	0,035	0,035	0,035	0,035	0,035	0,035	0,035	0,035	0,035	0,035	0,035	0,035	0,035	0,035	0,035
516,5	0,034	0,038	0,042	0,043	0,045	0,048	0,05	0,037	0,037	0,037	0,037	0,037	0,037	0,036	0,036	0,036	0,032	0,032	0,031	0,031	0,031	0,031	0,035	0,035	0,035	0,035	0,035	0,035	0,035	0,035	0,035	0,035	0,035	0,035	0,035	0,035	0,035	0,035	0,035	0,035	0,035	0,035	0,035	0,035	0,035	0,035	0,035	0,035	0,035
517	0,034	0,038	0,042	0,043	0,045	0,048	0,05	0,037	0,037	0,037	0,037	0,037	0,037	0,036	0,036	0,036	0,032	0,032	0,031	0,031	0,031	0,031	0,035	0,035	0,035	0,035	0,035	0,035	0,035	0,035	0,035	0,035	0,035	0,035	0,035	0,035	0,035	0,035	0,035	0,035	0,035	0,035	0,035	0,035	0,035	0,035	0,035	0,035	0,035
517,5	0,034	0,038	0,042	0,043	0,045	0,048	0,05	0,037	0,037	0,037	0,037	0,036	0,037	0,036	0,035	0,036	0,032	0,032	0,031	0,031	0,031	0,031	0,035	0,035	0,035	0,035	0,035	0,035	0,035	0,035	0,035	0,035	0,035	0,035	0,035	0,035	0,035	0,035	0,035	0,035	0,035	0,035	0,035	0,035	0,035	0,035	0,035	0,035	0,035
518	0,034	0,038	0,042	0,043	0,045	0,048	0,05	0,037	0,037	0,037	0,036	0,036	0,036	0,036	0,035	0,036	0,032	0,032	0,031	0,031	0,031	0,031	0,035	0,035	0,035	0,035	0,035	0,035	0,035	0,035	0,035	0,035	0,035	0,035	0,035	0,035	0,035	0,035	0,035	0,035	0,035	0,035	0,035	0,035	0,035	0,035	0,035	0,035	0,035
518,5	0,034	0,038	0,042	0,043	0,045	0,048	0,05	0,037	0,037	0,037	0,037	0,036	0,037	0,036	0,036	0,036	0,032	0,032	0,031	0,031	0,031	0,031	0,035	0,035	0,035	0,035	0,035	0,035	0,035	0,035	0,035	0,035	0,035	0,035	0,035	0,035	0,035	0,035	0,035	0,035	0,035	0,035	0,035	0,035	0,035	0,035	0,035	0,035	0,035
519	0,034	0,038	0,042	0,043	0,045	0,048	0,05	0,037	0,036	0,036	0,036	0,036	0,036	0,036	0,036	0,036	0,032	0,032	0,031	0,031	0,031	0,031	0,035	0,035	0,035	0,035	0,035	0,035	0,035	0,035	0,035	0,035	0,035	0,035	0,035	0,035	0,035	0,035	0,035	0,035	0,035	0,035	0,035	0,035	0,035	0,035	0,035	0,035	0,035
519,5	0,034	0,038	0,042	0,043	0,045	0,048	0,05	0,036	0,036	0,036	0,036	0,036	0,036	0,036	0,035	0,036	0,032	0,032	0,031	0,031	0,031	0,031	0,035	0,035	0,035	0,035	0,035	0,035	0,035	0,035	0,035	0,035	0,035	0,035	0,035	0,035	0,035	0,035	0,035	0,035	0,035	0,035	0,035	0,035	0,035	0,035	0,035	0,035	0,035
520	0,034	0,038	0,042	0,043	0,045	0,048	0,05	0,037	0,037	0,036	0,036	0,036	0,036	0,036	0,035	0,036	0,032	0,032	0,031	0,031	0,031	0,031	0,035	0,035	0,035	0,035	0,035	0,035	0,035	0,035	0,035	0,035	0,035	0,035	0,035	0,035	0,035	0,035	0,035	0,035	0,035	0,035	0,035	0,035	0,035	0,035	0,035	0,035	0,035
520,5	0,034	0,038	0,042	0,043	0,045	0,048	0,05	0,037	0,037	0,037	0,036	0,036	0,036	0,036	0,035	0,036	0,032	0,032	0,031	0,031	0,031	0,031	0,035	0,035	0,035	0,035	0,035	0,035	0,035	0,035	0,035	0,035	0,035	0,035	0,035	0,035	0,035	0,035	0,035	0,035	0,035	0,035	0,035	0,035	0,035	0,035	0,035	0,035	0,035
521	0,034	0,038	0,042	0,043	0,045	0,048	0,05	0,037	0,037	0,037	0,036	0,036	0,037	0,036	0,035	0,036	0,032	0,032	0,031	0,031	0,031	0,031	0,035	0,035	0,035	0,035	0,035	0,035	0,035	0,035	0,035	0,035	0,035	0,035	0,035	0,035	0,035	0,035	0,035	0,035	0,035	0,035	0,035	0,035	0,035	0,035	0,035	0,035	0,035
521,5	0,034	0,038	0,042	0,043	0,045	0,048	0,05	0,037	0,037	0,036	0,036	0,036	0,036	0,036	0,035	0,036	0,032	0,032	0,031	0,031	0,031	0,031	0,035	0,035	0,035	0,035	0,035	0,035	0,035	0,035	0,035	0,035	0,035	0,035	0,035	0,035	0,035	0,035	0,035	0,035	0,035	0,035	0,035	0,035	0,035	0,035	0,035	0,035	0,035
522	0,034	0,038	0,042	0,043	0,045	0,048	0,05	0,037	0,036	0,036	0,036	0,036	0,036	0,036	0,035	0,036	0,032	0,032	0,031	0,031	0,031	0,031	0,035	0,035	0,035	0,035	0,035	0,035	0,035	0,035	0,035	0,035	0,035	0,035	0,035	0,035	0,035	0,035	0,035	0,035	0,035	0,035	0,035	0,035	0,035	0,035	0,035	0,035	0,035
522,5	0,034	0,038	0,042	0,042	0,045	0,048	0,05	0,036	0,036	0,036	0,036	0,036	0,036	0,036	0,035	0,036	0,032	0,032	0,031	0,031	0,031	0,031	0,035	0,035	0,035	0,035	0,035	0,035	0,035	0,035	0,035	0,035	0,035	0,035	0,035	0,035	0,035	0,035	0,035	0,035	0,035	0,035	0,035	0,035	0,035	0,035	0,035	0,035	0,035
523	0,034	0,038	0,042	0,042	0,045	0,048	0,05	0,036	0,036	0,036	0,036	0,036	0,036	0,036	0,035	0,036	0,032	0,032	0,031	0,031	0,031	0,031	0,035	0,035	0,035	0,035	0,035	0,035	0,035	0,035	0,035	0,035	0,035	0,035	0,035	0,035	0,035	0,035	0,035	0,035	0,035	0,035	0,035	0,035	0,035	0,035	0,035	0,035	0,035
523,5	0,034	0,038	0,042	0,042	0,045	0,048	0,05	0,036	0,036	0,036	0,036	0,036	0,036	0,036	0,035	0,036	0,032	0,032	0,031	0,031	0,031	0,031	0,035	0,035	0,035	0,035	0,035	0,035	0,035	0,035	0,035	0,035	0,035	0,035	0,035	0,035	0,035	0,035	0,035	0,035	0,035	0,035	0,035	0,035	0,035	0,035	0,035	0,035	0,035
524	0,034	0,038	0,042	0,042	0,045	0,048	0,05	0,036	0,036	0,036	0,036	0,036	0,036	0,036	0,035	0,036	0,032	0,032	0,031	0,031	0,031	0,031	0,035	0,035	0,035	0,035	0,035	0,035	0,035	0,035	0,035	0,035	0,035	0,035	0,035	0,035	0,035	0,035	0,035	0,035	0,035	0,035	0,035	0,035	0,035	0,035	0,035	0,035	0,035
524,5	0,034	0,038	0,042	0,042	0,045	0,048	0,05	0,036	0,036	0,036	0,036	0,036	0,036	0,036	0,035	0,036	0,032	0,032	0,031	0,031	0,031	0,031	0,035	0,035	0,035	0,035	0,035	0,035	0,035	0,035	0,035	0,035	0,035	0,035	0,035	0,035	0,035	0,035	0,035	0,035	0,035	0,035	0,035	0,035	0,035	0,035	0,035	0,035	0,035
525	0,034	0,038	0,042	0,042	0,045	0,048	0,05	0,036	0,036	0,036	0,036	0,036	0,036	0,036	0,035	0,036	0,032	0,032	0,031	0,031	0,031	0,031	0,035	0,035	0,035	0,035	0,035	0,035	0,035	0,035	0,035	0,035	0,035	0,035	0,035	0,035	0,035	0,035	0,035	0,035	0,035	0,035	0,035	0,035	0,035	0,035	0,035	0,035	0,035
525,5	0,034	0,038	0,042	0,042	0,045	0,048	0,05	0,036	0,036	0,036	0,036	0,036	0,036	0,036	0,035	0,036	0,032	0,032	0,031	0,031	0,031	0,031	0,035	0,035	0,035	0,035	0,035	0,035	0,035	0,035	0,035	0,035	0,035	0,035	0,035	0,035	0,035	0,035	0,035	0,035	0,035	0,035	0,035	0,035	0,035	0,035	0,035	0,035	0,035
526	0,034	0,038	0,042	0,042	0,045	0,048	0,05	0,036	0,036	0,036	0,036	0,036	0,036	0,036	0,035	0,036	0,032	0,032	0,031	0,031	0,031	0,031	0,035	0,035	0,035	0,035	0,035	0,035	0,035	0,035	0,035	0,035	0,035	0,035	0,035	0,035	0,035	0,035	0,035	0,035	0,035	0,035	0,035	0,035	0,035	0,035	0,035	0,035	0,035
526,5	0,034	0,038	0,042	0,042	0,045	0,048	0,05	0,036	0,036	0,036	0,036	0,036	0,036	0,036	0,035	0,036	0,032	0,032	0,031	0,031	0,031	0,031	0,035	0,035	0,035	0,035	0,035	0,035	0,035	0,035	0,035	0,035	0,035	0,035	0,035	0,035	0,035	0,035	0,035	0,035	0,035	0,035	0,035	0,035	0,035	0,035	0,035	0,035	0,035
527	0,034	0,038	0,042	0,042	0,045	0,048	0,05	0,036	0,036	0,036	0,036	0,036	0,036	0,036	0,035	0,036	0,032	0,032	0,031	0,031	0,031	0,031	0,035	0,035	0,035	0,035	0,035	0,035	0,035	0,035	0,035	0,035	0,035	0,035	0,035	0,035	0,035	0,035	0,035	0,035	0,035	0,035	0,035	0,035	0,035	0,035	0,035	0,035	0,035
527,5	0,034	0,038	0,042	0,042	0,045	0,048	0,05	0,036	0,036	0,036	0,036	0,036	0,036	0,036	0,035	0,036	0,032	0,032	0,031	0,031	0,031	0,031	0,035	0,035	0,035	0,035	0,035	0,035	0,035	0,035	0,035	0,035	0,035	0,035	0,035	0,035	0,035	0,035	0,035	0,035	0,035	0,035	0,035	0,035	0,035	0,035	0,035	0,035	0,035
528	0,034	0,038	0,042	0,042	0,045	0,048	0,05	0,036	0,036	0,036	0,036	0,036	0,036	0,036	0,035	0,036	0,032	0,032	0,031	0,031	0,031	0,031	0,035	0,035	0,035	0,035	0,035	0,035	0,035	0,035	0,035	0,035	0,035	0,035	0,035	0,035	0,035	0,035	0,035	0,035	0,035	0,035	0,035	0,035	0,035	0,035	0,035	0,035	0,035
528,5	0,034	0,038	0,042	0,042	0,045	0,048	0,05	0,036	0,036	0,036	0,036	0,036	0,036	0,036	0,035	0,036	0,032	0,032	0,031	0,031	0,031	0,031	0,035	0,035	0,035	0,035	0,035	0,035	0,035	0,035	0,035	0,035	0,035	0,035	0,035	0,035	0,035	0,035	0,035	0,035	0,035	0,035	0,035	0,035	0,035	0,035	0,035	0,035	0,035
529	0,034	0,038	0,042	0,042	0,045	0,048	0,05	0,036	0,036	0,036	0,036	0,036	0,036	0,036	0,035	0,036	0,032	0,032	0,031	0,031	0,031	0,031	0,035	0,035	0,035	0,035	0,035	0,035	0,035	0,035	0,035	0,035	0,035	0,035	0,035	0,035	0,035	0,035	0,035	0,035	0,035	0,035	0,035	0,035	0,035	0,035	0,035	0,035	0,035
529,5	0,034	0,038	0,042	0,042	0,045	0,048	0,05	0,036	0,036	0,036	0,036	0,036	0,036	0,036	0,035	0,036	0,032	0,032	0,031	0,031	0,031	0,031	0,035	0,035	0,035	0,035	0,035	0,035	0,035	0,035	0,035	0,035	0,035	0,035	0,035	0,035	0,035	0,035	0,035	0,035	0,035	0,035	0,035	0,035	0,035	0,035	0,035	0,035	0,035
530	0,034	0,038	0,042	0,042	0,045	0,048	0,05	0,036	0,036	0,036	0,036	0,036	0,036	0,036	0,035	0,036	0,032	0,032	0,031	0,031	0,031	0,031	0,035	0,035	0,035	0,035	0,035	0,035	0,035	0,035	0,035	0,035	0,035	0,035	0,035	0,035	0,035	0,035	0,035	0,035	0,035	0,035	0,035	0,035	0,035	0,035	0,035	0,035	0,035
530,5	0,034	0,038	0,042	0,042	0,045	0,048	0,05	0,036	0,036	0,036	0,036	0,036	0,036	0,036	0,035	0,036	0,032	0,032	0,031	0,031	0,031	0,031	0,035	0,035	0,035	0,035	0,035	0,035	0,035	0,035	0,035	0,035	0,035	0,035	0,035	0,035	0,035	0,035	0,035	0,035	0,035	0,035	0,035	0,035	0,035	0,035	0,035	0,035	0,035
531	0,034	0,038	0,042	0,042	0,045	0,048	0,05	0,036	0,036	0,036	0,036	0,036	0,036	0,036	0,035	0,036	0,032	0,032	0,031	0,031	0,031	0,031	0,035	0,035	0,035	0,035	0,035	0,035	0,035	0,035	0,035	0,035	0,035	0,035	0,035	0,035	0,035	0,035	0,035	0,035	0,035	0,035	0,035	0,035	0,035	0,035	0,035	0,035	0,035
531,5	0,034	0,038	0,042	0,042	0,045	0,048	0,05	0,036	0,036	0,036	0,036	0,036	0,036	0,036	0,035	0,036	0,032	0,032	0,031	0,031	0,031	0,031	0,035	0,035	0,035	0,035	0,035	0,035	0,035	0,035	0,035	0,035	0,035	0,035	0,035	0,035	0,035	0,035	0,035	0,035	0,035	0,035	0,035	0,035	0,035	0,035	0,035	0,035	0,035
532	0,034	0,038	0,041	0,042	0,045	0,048	0,05	0,036	0,036	0,036	0,036	0,036	0,036	0,036	0,035	0,036	0,032	0,032	0,031	0,031	0,031	0,031	0,035	0,035	0,035	0,035	0,035	0,035	0,035	0,035	0,035	0,035	0,035	0,035	0,035	0,035	0,035	0,035	0,035	0,035	0,035	0,035	0,035	0,035	0,035	0,035	0,035	0,035	0,035
532,5	0,034	0,038	0,041	0,042	0,045	0,048	0,05	0,036	0,036	0,036	0,036	0,036	0,036	0,036	0,035	0,036	0,032	0,032	0,031	0,031	0,031	0,031	0,035	0,035	0,035	0,035	0,035	0,035	0,035	0,035	0,035	0,035	0,035	0,035	0,035	0,035	0,035	0,035	0,035	0,035	0,035	0,035	0,035	0,035	0,035	0,035	0,035	0,035	0,035
533	0,034	0,038	0,041	0,042	0,045	0,048	0,05	0,036	0,036	0,036	0,036	0,036	0,036	0,036	0,035	0,036	0,032	0,032	0,031	0,031	0,031	0,031	0,035	0,035	0,035	0,035	0,035	0,035	0,035	0,035	0,035	0,035	0,035	0,035	0,035	0,035	0,035	0,035	0,035	0,035	0,035	0,035	0,035	0,035	0,035	0,035	0,035	0,035	0,035
533,5	0,034	0,038	0,041	0,042	0,045	0,048	0,05	0,036	0,036	0,036	0,036	0,036	0,036	0,036	0,035	0,036	0,032	0,032	0,031	0,031	0,031	0,031	0,035	0,035	0,035	0,035	0,035	0,035	0,035	0,035	0,035	0,035	0,035	0,035	0,035	0,035	0,035	0,035	0,035	0,035	0,035	0,035	0,035	0,035	0,035	0,035	0,035	0,035	0,035
534	0,034	0,038	0,041	0,042	0,045	0,048	0,05	0,036	0,036	0,036	0,036	0,036	0,036	0,036	0,035	0,036	0,032	0,032	0,031	0,031	0,031	0,031	0,035	0,035	0,035	0,035	0,035	0,035	0,035	0,035	0,035	0,035	0,035	0,035	0,035	0,035	0,035	0,035	0,035	0,035	0,035	0,035	0,035	0,035	0,035	0,035	0,035	0,035	0,035
534,5	0,034	0,038	0,041	0,042	0,045	0,048	0,05	0,036	0,036	0,036	0,036	0,036	0,036	0,036	0,035	0,036	0,032	0,032	0,031	0,031	0,031	0,031	0,035	0,035	0,035	0,035	0,035	0,035	0,035	0,035	0,035	0,035	0,035	0,035	0,035	0,035	0,035	0,035	0,035	0,035	0,035	0,035	0,035	0,035	0,035	0,035	0,035	0,035	0,035
535	0,034	0,038	0,041	0,042	0,045	0,048	0,05	0,036	0,036	0,036	0,036	0,036	0,036	0,036	0,035	0,036	0,032	0,032	0,031	0,031	0,031	0,031	0,035	0,035	0,035	0,035	0,035	0,035	0,035	0,035	0,035	0,035	0,035	0,035	0,035	0,035	0,035	0,035	0,035	0,035	0,035	0,035	0,035	0,035	0,035	0,035	0,035	0,035	0,035
535,5	0,034	0,038	0,041	0,042	0,045	0,048	0,05	0,036	0,036	0,036	0,036	0,036	0,036	0,036	0,035	0,036	0,032	0,031	0,031	0,031	0,031	0,031	0,035	0,035	0,035	0,035	0,035	0,035	0,035	0,035	0,035	0,035	0,035	0,035	0,035	0,035	0,035	0,035	0,035	0,035	0,035	0,035	0,035	0,035	0,035	0,035	0,035	0,035	0,035
536	0,034	0,038	0,041	0,042	0,045	0,048	0,05	0,036	0,036	0,036	0,036	0,036	0,036	0,036	0,035	0,036	0,032	0,032	0,031	0,031	0,031	0,031	0,035	0,035	0,035	0,035	0,035	0,035	0,035	0,035	0,035	0,035	0,035	0,035	0,035	0,035	0,035	0,035	0,035	0,035	0,035	0,035	0,035	0,035	0,035	0,035	0,035	0,035	0,035
536,5	0,034	0,038	0,041	0,042	0,045	0,048	0,05	0,036	0,036	0,036	0,036	0,036	0,036	0,036	0,035	0,036	0,032	0,032	0,031	0,031	0,031	0,031	0,035	0,035	0,035	0,035	0,035	0,035	0,035	0,035	0,035	0,035	0,035	0,035	0,035	0,035	0,035	0,035	0,035	0,035	0,035	0,035	0,035	0,035	0,035	0,035	0,035	0,035	0,035
537	0,034	0,038	0,041	0,042	0,045	0,048	0,05	0,036	0,036	0,036	0,036	0,036	0,036	0,036	0,035	0,036	0,032	0,032	0,031	0,031	0,031	0,031	0,035	0,035	0,035	0,035	0,035	0,035	0,035	0,035	0,035	0,035	0,035	0,035	0,035	0,035	0,035	0,035	0,035	0,035	0,035	0,035	0,035	0,035	0,035	0,035	0,035	0,035	0,035
537,5	0,034	0,038	0,041	0,042	0,045	0,048	0,05	0,036	0,036	0,036	0,036	0,036	0,036	0,036	0,035	0,036	0,032	0,032	0,031	0,031	0,031	0,031	0,035	0,035	0,035	0,035	0,035	0,035	0,035	0,035	0,035	0,035	0,035	0,035	0,035	0,035	0,035	0,035	0,035	0,035	0,035	0,035	0,035	0,035	0,035	0,035	0,035	0,035	0,035
538	0,034	0,038	0,041	0,042	0,045	0,048	0,05	0,036	0,036	0,036	0,036	0,036	0,036	0,036	0,035	0,036	0,032	0,032	0,031	0,031	0,031	0,031	0,035	0,035	0,035	0,035	0,035	0,035	0,035	0,035	0,035	0,035	0,035	0,035	0,035	0,035	0,035	0,035	0,035	0,035	0,035	0,035	0,035	0,035	0,035	0,035	0,035	0,035	0,035
538,5	0,034	0,038	0,041	0,042	0,045	0,048	0,05	0,036	0,036	0,036	0,036	0,036	0,036	0,036	0,035	0,036	0,032	0,032	0,031	0,031	0,031	0,031	0,035	0,035	0,035	0,035	0,035	0,035	0,035	0,035	0,035	0,035	0,035	0,035	0,035	0,035	0,035	0,035	0,035	0,035	0,035	0,035	0,035	0,035	0,035	0,035	0,035	0,035	0,035
539	0,034	0,038	0,041	0,042	0,045	0,048	0,05	0,036	0,036	0,036	0,036	0,036	0,036	0,036	0,035	0,036	0,032	0,032	0,031	0,031	0,031	0,031	0,035	0,035	0,035	0,035	0,035	0,035	0,035	0,035	0,035	0,035	0,035	0,035	0,035	0,035	0,035	0,035	0,035	0,035	0,035	0,035	0,035	0,035	0,035	0,035	0,035	0,035	0,035
539,5	0,034	0,038	0,041	0,042	0,045	0,048	0,05	0,036	0,036	0,036	0,036	0,036	0,036	0,036	0,035	0,036	0,032	0,032	0,031	0,031	0,031	0,031	0,035	0,035	0,035	0,035	0,035	0,035	0,035	0,035	0,035	0,035	0,035	0,035	0,035	0,035	0,035	0,035	0,035	0,035	0,035	0,035	0,035	0,035	0,035	0,035	0,035	0,035	0,035
540	0,034	0,038	0,041	0,042	0,045	0,048	0,05	0,036	0,036	0,036	0,036	0,036	0,036	0,036	0,035	0,036	0,032	0,031	0,031	0,031	0,031	0,031	0,035	0,035	0,035	0,035	0,035	0,035	0,035	0,035	0,035	0,035	0,035	0,035	0,035	0,035	0,035	0,035	0,035	0,035	0,035	0,035	0,035	0,035	0,035	0,035	0,035	0,035	0,035
540,5	0,034	0,038	0,041	0,042	0,045	0,048	0,05	0,036	0,036	0,036	0,036	0,036	0,036	0,036	0,035	0,036	0,032	0,032	0,031	0,031	0,031	0,031	0,035	0,035	0,035	0,035	0,035	0,035	0,035	0,035	0,035	0,035	0,035	0,035	0,035	0,035	0,035	0,035	0,035	0,035	0,035	0,035	0,035	0,035	0,035	0,035	0,035	0,035	0,035
541	0,034	0,038	0,041	0,042	0,045	0,048	0,05	0,036	0,036	0,036	0,036	0,036	0,036	0,036	0,035	0,036	0,032	0,032	0,031	0,031	0,031	0,031	0,035	0,035	0,035	0,035	0,035	0,035	0,035	0,035	0,035	0,035	0,035	0,035	0,035	0,035	0,035	0,035	0,035	0,035	0,035	0,035	0,035	0,035	0,035	0,035	0,035	0,035	0,035
541,5	0,034	0,038	0,041	0,042	0,045	0,048	0,05	0,036	0,036	0,036	0,036	0,036	0,036	0,036	0,035	0,036	0,032	0,032	0,031	0,031	0,031	0,031	0,035	0,035	0,035	0,035	0,035	0,035	0,035	0,035	0,035	0,035	0,035	0,035	0,035	0,035	0,035	0,035	0,035	0,035	0,035	0,035	0,035	0,035	0,035	0,035	0,035	0,035	0,035
542	0,034	0,038	0,041	0,042	0,045	0,047	0,05	0,036	0,036	0,036	0,036	0,036	0,036	0,036	0,035	0,036	0,032	0,032	0,031	0,031	0,031	0,031	0,035	0,035	0,035	0,035	0,035	0,035	0,035	0,035	0,035	0,035	0,035	0,035	0,035	0,035	0,035	0,035	0,035	0,035	0,035	0,035	0,035	0,035	0,035	0,035	0,035	0,035	0,035
542,5	0,034	0,038	0,041	0,042	0,045	0,048	0,05	0,036	0,036	0,036	0,036	0,036	0,036	0,036	0,035	0,036	0,032	0,031	0,031	0,031	0,031	0,031	0,035	0,035	0,035	0,035	0,035	0,035	0,035	0,035	0,035	0,035	0,035	0,035	0,035	0,035	0,035	0,035	0,035	0,035	0,035	0,035	0,035	0,035	0,035	0,035	0,035	0,035	0,035
543	0,034	0,038	0,041	0,042	0,045	0,048	0,05	0,036	0,036	0,036	0,036	0,036	0,036	0,036	0,035	0,036	0,032	0,032	0,031	0,031	0,031	0,031	0,035	0,035	0,035	0,035	0,035	0,035	0,035	0,035	0,035	0,035	0,035	0,035	0,035	0,035	0,035	0,035	0,035	0,035	0,035	0,035	0,035	0,035	0,035	0,035	0,035	0,035	0,035
543,5	0,034	0,038	0,041	0,042	0,045	0,047	0,05	0,036	0,036	0,036	0,036	0,036	0,036	0,036	0,035	0,036	0,032	0,031	0,031	0,031	0,031	0,031	0,035	0,035	0,035	0,035	0,035	0,035	0,035	0,035	0,035	0,035	0,035	0,035	0,035	0,035	0,035	0,035	0,035	0,035	0,035	0,035	0,035	0,035	0,035	0,035	0,035	0,035	0,035
544	0,034	0,038	0,041	0,042	0,045	0,047	0,05	0,036	0,036	0,036	0,036	0,036	0,036	0,036	0,035	0,036	0,032	0,031	0,031	0,031	0,031	0,031	0,035	0,035	0,035	0,035	0,035	0,035	0,035	0,035	0,035	0,035	0,035	0,035	0,035	0,035	0,035	0,035	0,035	0,035	0,035	0,035	0,035	0,035	0,035	0,035	0,035	0,035	0,034
544,5	0,034	0,038	0,041	0,042	0,045	0,047	0,05	0,036	0,036	0,036	0,036	0,036	0,036	0,036	0,035	0,036	0,032	0,031	0,031	0,031	0,031	0,031	0,035	0,035	0,035	0,035	0,035	0,035	0,035	0,035	0,035	0,035	0,035	0,035	0,035	0,035	0,035	0,035	0,035	0,035	0,035	0,035	0,035	0,035	0,035	0,035	0,035	0,035	0,034
545	0,034	0,038	0,041	0,042	0,045	0,047	0,05	0,036	0,036	0,036	0,036	0,036	0,036	0,036	0,035	0,036	0,032	0,032	0,031	0,031	0,031	0,031	0,035	0,035	0,035	0,035	0,035	0,035	0,035	0,035	0,035	0,035	0,035	0,035	0,035	0,035	0,035	0,035	0,035	0,035	0,035	0,035	0,035	0,035	0,035	0,035	0,035	0,035	0,035
545,5	0,034	0,038	0,041	0,042	0,045	0,047	0,05	0,036	0,036	0,036	0,036	0,036	0,036	0,036	0,035	0,036	0,032	0,031	0,031	0,031	0,031	0,031	0,035	0,035	0,035	0,035	0,035	0,035	0,035	0,035	0,035	0,035	0,035	0,035	0,035	0,035	0,035	0,035	0,035	0,035	0,035	0,035	0,035	0,035	0,035	0,035	0,034	0,035	0,035
546	0,034	0,038	0,041	0,042	0,045	0,047	0,05	0,036	0,036	0,036	0,036	0,036	0,036	0,036	0,035	0,036	0,032	0,031	0,031	0,031	0,031	0,031	0,035	0,035	0,035	0,035	0,035	0,035	0,035	0,035	0,035	0,035	0,035	0,035	0,035	0,035	0,035	0,035	0,035	0,035	0,035	0,035	0,035	0,035	0,035	0,035	0,034	0,034	0,034
546,5	0,034	0,038	0,041	0,042	0,045	0,047	0,05	0,036	0,036	0,036	0,036	0,036	0,036	0,036	0,035	0,036	0,032	0,031	0,031	0,031	0,031	0,031	0,035	0,035	0,035	0,035	0,035	0,035	0,035	0,035	0,035	0,035	0,035	0,035	0,035	0,035	0,035	0,035	0,035	0,035	0,035	0,035	0,035	0,035	0,035	0,035	0,034	0,034	0,034
547	0,034	0,038	0,041	0,042	0,045	0,047	0,05	0,036	0,036	0,036	0,036	0,036	0,036	0,036	0,035	0,035	0,032	0,031	0,031	0,031	0,031	0,031	0,035	0,035	0,035	0,035	0,035	0,035	0,035	0,035	0,035	0,035	0,035	0,035	0,035	0,035	0,035	0,035	0,035	0,035	0,035	0,035	0,035	0,035	0,035	0,034	0,034	0,034	0,034
547,5	0,034	0,038	0,041	0,042	0,045	0,047	0,05	0,036	0,036	0,036	0,036	0,036	0,036	0,036	0,035	0,036	0,032	0,031	0,031	0,031	0,031	0,031	0,035	0,035	0,035	0,035	0,035	0,035	0,035	0,035	0,035	0,035	0,035	0,035	0,035	0,035	0,035	0,035	0,035	0,035	0,035	0,035	0,035	0,035	0,035	0,034	0,034	0,034	0,034
548	0,034	0,038	0,041	0,042	0,045	0,047	0,05	0,036	0,036	0,036	0,036	0,036	0,036	0,036	0,035	0,036	0,032	0,031	0,031	0,031	0,031	0,031	0,035	0,035	0,035	0,035	0,035	0,035	0,035	0,035	0,035	0,035	0,035	0,035	0,035	0,035	0,035	0,035	0,035	0,035	0,035	0,035	0,035	0,035	0,035	0,035	0,034	0,034	0,034
548,5	0,034	0,038	0,041	0,042	0,045	0,047	0,05	0,036	0,036	0,036	0,036	0,036	0,036	0,036	0,035	0,036	0,032	0,031	0,031	0,031	0,031	0,031	0,035	0,035	0,035	0,035	0,035	0,035	0,035	0,035	0,035	0,035	0,035	0,035	0,035	0,035	0,035	0,035	0,035	0,035	0,035	0,035	0,035	0,035	0,035	0,035	0,034	0,034	0,034
549	0,034	0,038	0,041	0,042	0,045	0,047	0,05	0,036	0,036	0,036	0,036	0,036	0,036	0,036	0,035	0,036	0,032	0,031	0,031	0,031	0,031	0,031	0,035	0,035	0,035	0,035	0,035	0,035	0,035	0,035	0,035	0,035	0,035	0,035	0,035	0,035	0,035	0,035	0,035	0,035	0,035	0,035	0,035	0,035	0,035	0,035	0,034	0,034	0,034
549,5	0,034	0,038	0,041	0,042	0,045	0,047	0,05	0,036	0,036	0,036	0,036	0,036	0,036	0,036	0,035	0,035	0,032	0,031	0,031	0,031	0,031	0,031	0,035	0,035	0,035	0,035	0,035	0,035	0,035	0,035	0,035	0,035	0,035	0,035	0,035	0,035	0,035	0,035	0,035	0,035	0,035	0,035	0,035	0,035	0,035	0,034	0,034	0,034	0,034
550	0,034	0,038	0,041	0,042	0,045	0,047	0,05	0,036	0,036	0,036	0,036	0,036	0,036	0,035	0,035	0,035	0,032	0,031	0,031	0,031	0,031	0,031	0,035	0,035	0,035	0,035	0,035	0,035	0,035	0,035	0,035	0,035	0,035	0,035	0,035	0,035	0,035	0,035	0,035	0,035	0,035	0,035	0,035	0,034	0,035	0,034	0,034	0,034	0,034
550,5	0,034	0,038	0,041	0,042	0,045	0,047	0,05	0,036	0,036	0,036	0,036	0,036	0,036	0,036	0,035	0,035	0,032	0,031	0,031	0,031	0,031	0,031	0,035	0,035	0,035	0,035	0,035	0,035	0,035	0,035	0,035	0,035	0,035	0,035	0,035	0,035	0,035	0,035	0,035	0,035	0,035	0,035	0,035	0,034	0,034	0,034	0,034	0,034	0,034
551	0,034	0,038	0,041	0,042	0,045	0,047	0,05	0,036	0,036	0,036	0,036	0,036	0,036	0,036	0,035	0,035	0,032	0,031	0,031	0,031	0,031	0,031	0,035	0,035	0,035	0,035	0,035	0,035	0,035	0,035	0,035	0,035	0,035	0,035	0,035	0,035	0,035	0,035	0,035	0,035	0,035	0,035	0,035	0,035	0,034	0,034	0,034	0,034	0,034
551,5	0,034	0,038	0,041	0,042	0,045	0,047	0,05	0,036	0,036	0,036	0,036	0,036	0,036	0,036	0,035	0,035	0,032	0,031	0,031	0,031	0,031	0,031	0,035	0,035	0,035	0,035	0,035	0,035	0,035	0,035	0,035	0,035	0,035	0,035	0,035	0,035	0,035	0,035	0,035	0,035	0,035	0,035	0,035	0,034	0,035	0,034	0,034	0,034	0,034
552	0,034	0,038	0,041	0,042	0,045	0,047	0,05	0,036	0,036	0,036	0,036	0,036	0,036	0,036	0,035	0,035	0,032	0,031	0,031	0,031	0,031	0,031	0,035	0,035	0,035	0,035	0,035	0,035	0,035	0,035	0,035	0,035	0,035	0,035	0,035	0,035	0,035	0,035	0,035	0,035	0,035	0,035	0,035	0,035	0,035	0,034	0,034	0,034	0,034
552,5	0,034	0,038	0,041	0,042	0,045	0,047	0,05	0,036	0,036	0,036	0,036	0,036	0,036	0,035	0,035	0,035	0,032	0,031	0,031	0,031	0,031	0,031	0,035	0,035	0,035	0,035	0,035	0,035	0,035	0,035	0,035	0,035	0,035	0,035	0,035	0,035	0,035	0,035	0,035	0,035	0,035	0,035	0,035	0,034	0,034	0,034	0,034	0,034	0,034
553	0,034	0,038	0,041	0,042	0,045	0,047	0,05	0,036	0,036	0,036	0,036	0,036	0,036	0,036	0,035	0,035	0,032	0,031	0,031	0,031	0,031	0,031	0,035	0,035	0,035	0,035	0,035	0,035	0,035	0,035	0,035	0,035	0,035	0,035	0,035	0,035	0,035	0,035	0,035	0,035	0,035	0,035	0,035	0,034	0,034	0,034	0,034	0,034	0,034
553,5	0,034	0,038	0,041	0,042	0,045	0,047	0,05	0,036	0,036	0,036	0,036	0,036	0,036	0,036	0,035	0,035	0,032	0,031	0,031	0,031	0,031	0,031	0,035	0,035	0,035	0,035	0,035	0,035	0,035	0,035	0,035	0,035	0,035	0,035	0,035	0,035	0,035	0,035	0,035	0,035	0,035	0,035	0,035	0,034	0,034	0,034	0,034	0,034	0,034
554	0,034	0,038	0,041	0,042	0,045	0,047	0,049	0,036	0,036	0,036	0,036	0,036	0,036	0,035	0,035	0,035	0,032	0,031	0,031	0,031	0,031	0,031	0,035	0,035	0,035	0,035	0,035	0,035	0,035	0,035	0,035	0,035	0,035	0,035	0,035	0,035	0,035	0,035	0,035	0,035	0,035	0,035	0,035	0,034	0,034	0,034	0,034	0,034	0,034
554,5	0,034	0,038	0,041	0,042	0,045	0,047	0,049	0,036	0,036	0,036	0,036	0,036	0,036	0,035	0,035	0,035	0,032	0,031	0,031	0,031	0,031	0,031	0,035	0,035	0,035	0,035	0,035	0,035	0,035	0,035	0,035	0,035	0,035	0,035	0,035	0,035	0,035	0,035	0,035	0,035	0,035	0,035	0,034	0,034	0,034	0,034	0,034	0,034	0,034
555	0,034	0,038	0,041	0,042	0,045	0,047	0,049	0,036	0,036	0,036	0,036	0,036	0,036	0,035	0,035	0,035	0,032	0,031	0,031	0,031	0,031	0,031	0,035	0,035	0,035	0,035	0,035	0,035	0,035	0,035	0,035	0,035	0,035	0,035	0,035	0,035	0,035	0,035	0,035	0,035	0,035	0,035	0,035	0,034	0,034	0,034	0,034	0,034	0,034
555,5	0,034	0,038	0,041	0,042	0,045	0,047	0,049	0,036	0,036	0,036	0,036	0,036	0,036	0,035	0,035	0,035	0,032	0,031	0,031	0,031	0,031	0,031	0,035	0,035	0,035	0,035	0,035	0,035	0,035	0,035	0,035	0,035	0,035	0,035	0,035	0,035	0,035	0,035	0,035	0,035	0,035	0,035	0,035	0,034	0,034	0,034	0,034	0,034	0,034
556	0,034	0,038	0,041	0,042	0,045	0,047	0,049	0,036	0,036	0,036	0,036	0,036	0,036	0,035	0,035	0,035	0,032	0,031	0,031	0,031	0,031	0,031	0,035	0,035	0,035	0,035	0,035	0,035	0,035	0,035	0,035	0,035	0,035	0,035	0,035	0,035	0,035	0,035	0,035	0,035	0,035	0,035	0,034	0,034	0,034	0,034	0,034	0,034	0,034
556,5	0,034	0,038	0,041	0,042	0,045	0,047	0,049	0,036	0,036	0,036	0,036	0,036	0,036	0,035	0,035	0,035	0,032	0,031	0,031	0,031	0,031	0,031	0,035	0,035	0,035	0,035	0,035	0,035	0,035	0,035	0,035	0,035	0,035	0,035	0,035	0,035	0,035	0,035	0,035	0,035	0,035	0,034	0,034	0,034	0,034	0,034	0,034	0,034	0,034
557	0,034	0,038	0,041	0,042	0,045	0,047	0,049	0,036	0,036	0,036	0,036	0,036	0,036	0,035	0,035	0,035	0,032	0,031	0,031	0,031	0,031	0,031	0,035	0,035	0,035	0,035	0,035	0,035	0,035	0,035	0,035	0,035	0,035	0,035	0,035	0,035	0,035	0,035	0,035	0,035	0,035	0,035	0,034	0,034	0,034	0,034	0,034	0,034	0,034
557,5	0,034	0,038	0,041	0,042	0,045	0,047	0,049	0,036	0,036	0,036	0,036	0,036	0,036	0,035	0,035	0,035	0,032	0,031	0,031	0,031	0,031	0,031	0,035	0,035	0,035	0,035	0,035	0,035	0,035	0,035	0,035	0,035	0,035	0,035	0,035	0,035	0,035	0,035	0,035	0,035	0,034	0,034	0,034	0,034	0,034	0,034	0,034	0,034	0,034
558	0,034	0,038	0,041	0,042	0,045	0,047	0,049	0,036	0,036	0,036	0,036	0,036	0,036	0,035	0,035	0,035	0,032	0,031	0,031	0,031	0,031	0,03	0,035	0,035	0,035	0,035	0,035	0,035	0,035	0,035	0,035	0,035	0,035	0,035	0,035	0,035	0,035	0,035	0,035	0,035	0,034	0,034	0,034	0,034	0,034	0,034	0,034	0,034	0,034
558,5	0,034	0,038	0,041	0,042	0,045	0,047	0,049	0,036	0,036	0,036	0,036	0,036	0,036	0,035	0,035	0,035	0,032	0,031	0,031	0,031	0,031	0,03	0,035	0,035	0,035	0,035	0,035	0,035	0,035	0,035	0,035	0,035	0,035	0,035	0,035	0,035	0,035	0,035	0,035	0,034	0,034	0,034	0,034	0,034	0,034	0,034	0,034	0,034	0,034
559	0,034	0,038	0,041	0,042	0,045	0,047	0,049	0,036	0,036	0,036	0,036	0,036	0,036	0,035	0,035	0,035	0,032	0,031	0,031	0,031	0,031	0,03	0,035	0,035	0,035	0,035	0,035	0,035	0,035	0,035	0,035	0,035	0,035	0,035	0,035	0,035	0,035	0,035	0,035	0,034	0,034	0,034	0,034	0,034	0,034	0,034	0,034	0,034	0,034
559,5	0,034	0,038	0,041	0,042	0,045	0,047	0,049	0,036	0,036	0,036	0,036	0,036	0,036	0,035	0,035	0,035	0,032	0,031	0,031	0,031	0,031	0,03	0,035	0,035	0,035	0,035	0,035	0,035	0,035	0,035	0,035	0,035	0,035	0,035	0,035	0,035	0,035	0,035	0,035	0,035	0,034	0,034	0,034	0,034	0,034	0,034	0,034	0,034	0,034
560	0,034	0,038	0,041	0,042	0,045	0,047	0,049	0,036	0,036	0,036	0,036	0,036	0,036	0,035	0,035	0,035	0,032	0,031	0,031	0,031	0,031	0,03	0,035	0,035	0,035	0,035	0,035	0,035	0,035	0,035	0,035	0,035	0,035	0,035	0,035	0,035	0,035	0,034	0,035	0,034	0,034	0,034	0,034	0,034	0,034	0,034	0,034	0,034	0,034
560,5	0,034	0,038	0,041	0,042	0,045	0,047	0,049	0,036	0,036	0,036	0,036	0,036	0,036	0,035	0,035	0,035	0,032	0,031	0,031	0,031	0,031	0,031	0,035	0,035	0,035	0,035	0,035	0,035	0,035	0,035	0,035	0,035	0,035	0,035	0,035	0,035	0,035	0,035	0,035	0,035	0,034	0,034	0,034	0,034	0,034	0,034	0,034	0,034	0,034
561	0,034	0,037	0,041	0,042	0,044	0,047	0,049	0,036	0,036	0,036	0,036	0,036	0,036	0,035	0,035	0,035	0,032	0,031	0,031	0,031	0,03	0,03	0,035	0,035	0,035	0,035	0,035	0,035	0,035	0,035	0,035	0,035	0,035	0,035	0,035	0,034	0,034	0,034	0,034	0,034	0,034	0,034	0,034	0,034	0,034	0,034	0,034	0,034	0,034
561,5	0,034	0,037	0,041	0,042	0,045	0,047	0,049	0,036	0,036	0,036	0,036	0,036	0,036	0,035	0,035	0,035	0,032	0,031	0,031	0,031	0,03	0,03	0,035	0,035	0,035	0,035	0,035	0,035	0,035	0,035	0,035	0,035	0,035	0,035	0,035	0,034	0,034	0,034	0,035	0,034	0,034	0,034	0,034	0,034	0,034	0,034	0,034	0,034	0,034
562	0,034	0,037	0,041	0,042	0,045	0,047	0,049	0,036	0,036	0,036	0,036	0,036	0,036	0,035	0,035	0,035	0,032	0,031	0,031	0,031	0,031	0,03	0,035	0,035	0,035	0,035	0,035	0,035	0,035	0,035	0,035	0,035	0,035	0,035	0,035	0,034	0,035	0,034	0,034	0,034	0,034	0,034	0,034	0,034	0,034	0,034	0,034	0,034	0,034
562,5	0,034	0,037	0,041	0,042	0,045	0,047	0,049	0,036	0,036	0,036	0,036	0,036	0,036	0,035	0,035	0,035	0,032	0,031	0,031	0,031	0,031	0,03	0,035	0,035	0,035	0,035	0,035	0,035	0,035	0,035	0,035	0,035	0,035	0,035	0,035	0,035	0,035	0,034	0,034	0,034	0,034	0,034	0,034	0,034	0,034	0,034	0,034	0,034	0,034
563	0,034	0,037	0,041	0,042	0,045	0,047	0,049	0,036	0,036	0,036	0,036	0,036	0,036	0,035	0,035	0,035	0,032	0,031	0,031	0,031	0,031	0,03	0,035	0,035	0,035	0,035	0,035	0,035	0,035	0,035	0,035	0,035	0,035	0,035	0,035	0,034	0,035	0,034	0,034	0,034	0,034	0,034	0,034	0,034	0,034	0,034	0,034	0,034	0,034
563,5	0,034	0,037	0,041	0,042	0,044	0,047	0,049	0,036	0,036	0,036	0,036	0,036	0,036	0,035	0,035	0,035	0,032	0,031	0,031	0,031	0,031	0,03	0,035	0,035	0,035	0,035	0,035	0,035	0,035	0,035	0,035	0,035	0,035	0,035	0,035	0,035	0,035	0,034	0,034	0,034	0,034	0,034	0,034	0,034	0,034	0,034	0,034	0,034	0,034
564	0,034	0,037	0,041	0,042	0,044	0,047	0,049	0,036	0,036	0,036	0,036	0,036	0,036	0,035	0,035	0,035	0,032	0,031	0,031	0,031	0,031	0,03	0,035	0,035	0,035	0,035	0,035	0,035	0,035	0,035	0,035	0,035	0,035	0,035	0,035	0,035	0,034	0,034	0,034	0,034	0,034	0,034	0,034	0,034	0,034	0,034	0,034	0,034	0,034
564,5	0,034	0,037	0,041	0,042	0,044	0,047	0,049	0,036	0,036	0,036	0,036	0,036	0,036	0,035	0,035	0,035	0,032	0,031	0,031	0,031	0,03	0,03	0,035	0,035	0,035	0,035	0,035	0,035	0,035	0,035	0,035	0,035	0,035	0,035	0,035	0,035	0,034	0,034	0,034	0,034	0,034	0,034	0,034	0,034	0,034	0,034	0,034	0,034	0,034
565	0,034	0,037	0,041	0,042	0,044	0,047	0,049	0,036	0,036	0,036	0,036	0,036	0,036	0,035	0,035	0,035	0,032	0,031	0,031	0,031	0,03	0,03	0,035	0,035	0,035	0,035	0,035	0,035	0,035	0,035	0,035	0,034	0,035	0,034	0,034	0,034	0,034	0,034	0,034	0,034	0,034	0,034	0,034	0,034	0,034	0,034	0,034	0,034	0,034
565,5	0,034	0,037	0,041	0,042	0,044	0,047	0,049	0,036	0,036	0,036	0,036	0,036	0,036	0,035	0,035	0,035	0,032	0,031	0,031	0,03	0,03	0,03	0,035	0,035	0,035	0,035	0,035	0,035	0,035	0,034	0,035	0,034	0,035	0,034	0,034	0,034	0,034	0,034	0,034	0,034	0,034	0,034	0,034	0,034	0,034	0,034	0,034	0,034	0,034
566	0,034	0,037	0,041	0,042	0,044	0,047	0,049	0,036	0,036	0,036	0,036	0,036	0,036	0,035	0,035	0,035	0,032	0,031	0,031	0,031	0,031	0,03	0,035	0,035	0,035	0,035	0,035	0,035	0,035	0,035	0,035	0,034	0,035	0,034	0,034	0,034	0,034	0,034	0,034	0,034	0,034	0,034	0,034	0,034	0,034	0,034	0,034	0,034	0,034
566,5	0,034	0,037	0,041	0,042	0,044	0,047	0,049	0,036	0,036	0,036	0,036	0,036	0,036	0,035	0,035	0,035	0,032	0,031	0,031	0,031	0,03	0,03	0,035	0,035	0,035	0,035	0,035	0,035	0,035	0,034	0,035	0,034	0,035	0,034	0,034	0,034	0,034	0,034	0,034	0,034	0,034	0,034	0,034	0,034	0,034	0,034	0,034	0,034	0,034
567	0,034	0,037	0,041	0,042	0,044	0,047	0,049	0,036	0,036	0,036	0,036	0,036	0,036	0,035	0,035	0,035	0,032	0,031	0,031	0,03	0,03	0,03	0,035	0,035	0,035	0,035	0,035	0,035	0,035	0,034	0,034	0,034	0,035	0,034	0,034	0,034	0,034	0,034	0,034	0,034	0,034	0,034	0,034	0,034	0,034	0,034	0,034	0,034	0,034
567,5	0,034	0,037	0,041	0,042	0,044	0,047	0,049	0,036	0,036	0,036	0,036	0,036	0,036	0,035	0,035	0,035	0,032	0,031	0,031	0,031	0,03	0,03	0,035	0,035	0,035	0,035	0,035	0,035	0,035	0,035	0,035	0,034	0,035	0,034	0,034	0,034	0,034	0,034	0,034	0,034	0,034	0,034	0,034	0,034	0,034	0,034	0,034	0,034	0,034
568	0,034	0,037	0,041	0,042	0,044	0,047	0,049	0,036	0,036	0,036	0,036	0,036	0,036	0,035	0,035	0,035	0,032	0,031	0,031	0,031	0,03	0,03	0,035	0,035	0,035	0,035	0,035	0,035	0,034	0,034	0,034	0,034	0,035	0,034	0,034	0,034	0,034	0,034	0,034	0,034	0,034	0,034	0,034	0,034	0,034	0,034	0,034	0,034	0,034
568,5	0,034	0,037	0,041	0,042	0,044	0,047	0,049	0,036	0,036	0,036	0,036	0,036	0,036	0,035	0,035	0,035	0,032	0,031	0,031	0,03	0,03	0,03	0,035	0,035	0,035	0,035	0,035	0,035	0,034	0,034	0,034	0,034	0,035	0,034	0,034	0,034	0,034	0,034	0,034	0,034	0,034	0,034	0,034	0,034	0,034	0,034	0,034	0,034	0,034
569	0,034	0,037	0,041	0,042	0,044	0,047	0,049	0,036	0,036	0,036	0,036	0,036	0,036	0,035	0,035	0,035	0,032	0,031	0,031	0,03	0,03	0,03	0,035	0,035	0,035	0,035	0,035	0,035	0,034	0,034	0,034	0,035	0,035	0,034	0,034	0,034	0,034	0,034	0,034	0,034	0,034	0,034	0,034	0,034	0,034	0,034	0,034	0,034	0,034
569,5	0,034	0,037	0,041	0,042	0,044	0,047	0,049	0,036	0,036	0,036	0,036	0,036	0,036	0,035	0,035	0,035	0,032	0,031	0,031	0,03	0,03	0,03	0,035	0,034	0,035	0,035	0,035	0,035	0,034	0,034	0,034	0,034	0,034	0,034	0,034	0,034	0,034	0,034	0,034	0,034	0,034	0,034	0,034	0,034	0,034	0,034	0,034	0,034	0,034
570	0,034	0,037	0,041	0,042	0,044	0,047	0,049	0,036	0,036	0,036	0,036	0,036	0,036	0,035	0,035	0,035	0,032	0,031	0,031	0,03	0,03	0,03	0,035	0,034	0,035	0,035	0,035	0,035	0,034	0,034	0,034	0,034	0,034	0,034	0,034	0,034	0,034	0,034	0,034	0,034	0,034	0,034	0,034	0,034	0,034	0,034	0,034	0,034	0,034
570,5	0,034	0,037	0,041	0,042	0,044	0,047	0,049	0,036	0,036	0,036	0,036	0,036	0,036	0,035	0,035	0,035	0,032	0,031	0,031	0,03	0,03	0,03	0,034	0,034	0,034	0,035	0,034	0,035	0,034	0,034	0,034	0,034	0,034	0,034	0,034	0,034	0,034	0,034	0,034	0,034	0,034	0,034	0,034	0,034	0,034	0,034	0,034	0,034	0,034
571	0,034	0,037	0,041	0,042	0,044	0,047	0,049	0,036	0,036	0,036	0,036	0,036	0,036	0,035	0,035	0,035	0,032	0,031	0,031	0,03	0,03	0,03	0,035	0,034	0,034	0,035	0,034	0,035	0,034	0,034	0,034	0,034	0,034	0,034	0,034	0,034	0,034	0,034	0,034	0,034	0,034	0,034	0,034	0,034	0,034	0,034	0,034	0,034	0,034
571,5	0,034	0,037	0,041	0,042	0,044	0,047	0,049	0,036	0,036	0,036	0,036	0,036	0,036	0,035	0,035	0,035	0,032	0,031	0,031	0,03	0,03	0,03	0,034	0,034	0,034	0,034	0,034	0,034	0,034	0,034	0,034	0,034	0,034	0,034	0,034	0,034	0,034	0,034	0,034	0,034	0,034	0,034	0,034	0,034	0,034	0,034	0,034	0,034	0,034
572	0,034	0,037	0,041	0,042	0,044	0,047	0,049	0,036	0,036	0,036	0,036	0,036	0,036	0,035	0,035	0,035	0,032	0,031	0,031	0,03	0,03	0,03	0,035	0,034	0,034	0,035	0,034	0,035	0,034	0,034	0,034	0,034	0,034	0,034	0,034	0,034	0,034	0,034	0,034	0,034	0,034	0,034	0,034	0,034	0,034	0,034	0,034	0,034	0,034
572,5	0,034	0,037	0,041	0,042	0,044	0,047	0,049	0,036	0,036	0,036	0,036	0,036	0,036	0,035	0,035	0,035	0,032	0,031	0,031	0,03	0,03	0,03	0,034	0,034	0,034	0,034	0,034	0,034	0,034	0,034	0,034	0,034	0,034	0,034	0,034	0,034	0,034	0,034	0,034	0,034	0,034	0,034	0,034	0,034	0,034	0,034	0,034	0,034	0,034
573	0,034	0,037	0,041	0,042	0,044	0,047	0,049	0,036	0,036	0,036	0,036	0,036	0,036	0,035	0,035	0,035	0,032	0,031	0,031	0,03	0,03	0,03	0,034	0,034	0,034	0,034	0,034	0,034	0,034	0,034	0,034	0,034	0,034	0,034	0,034	0,034	0,034	0,034	0,034	0,034	0,034	0,034	0,034	0,034	0,034	0,034	0,034	0,034	0,034
573,5	0,034	0,037	0,041	0,042	0,044	0,047	0,049	0,036	0,036	0,036	0,036	0,036	0,036	0,035	0,035	0,035	0,032	0,031	0,031	0,03	0,03	0,03	0,035	0,034	0,034	0,035	0,034	0,035	0,034	0,034	0,034	0,034	0,034	0,034	0,034	0,034	0,034	0,034	0,034	0,034	0,034	0,034	0,034	0,034	0,034	0,034	0,034	0,034	0,034
574	0,034	0,037	0,041	0,042	0,044	0,047	0,049	0,036	0,036	0,036	0,036	0,036	0,036	0,035	0,035	0,035	0,032	0,031	0,031	0,03	0,03	0,03	0,035	0,034	0,034	0,034	0,034	0,034	0,034	0,034	0,034	0,034	0,034	0,034	0,034	0,034	0,034	0,034	0,034	0,034	0,034	0,034	0,034	0,034	0,034	0,034	0,034	0,034	0,034
574,5	0,034	0,037	0,041	0,042	0,044	0,047	0,049	0,036	0,036	0,036	0,036	0,036	0,036	0,035	0,035	0,035	0,032	0,031	0,031	0,03	0,03	0,03	0,035	0,034	0,034	0,035	0,034	0,035	0,034	0,034	0,034	0,034	0,034	0,034	0,034	0,034	0,034	0,034	0,034	0,034	0,034	0,034	0,034	0,034	0,034	0,034	0,034	0,034	0,034
575	0,034	0,037	0,041	0,042	0,044	0,047	0,049	0,036	0,036	0,036	0,036	0,036	0,036	0,035	0,035	0,035	0,032	0,031	0,031	0,03	0,03	0,03	0,034	0,034	0,034	0,034	0,034	0,034	0,034	0,034	0,034	0,034	0,034	0,034	0,034	0,034	0,034	0,034	0,034	0,034	0,034	0,034	0,034	0,034	0,034	0,034	0,034	0,034	0,034
575,5	0,034	0,037	0,041	0,042	0,044	0,047	0,049	0,036	0,036	0,036	0,036	0,036	0,036	0,035	0,035	0,035	0,032	0,031	0,031	0,03	0,03	0,03	0,034	0,034	0,034	0,034	0,034	0,034	0,034	0,034	0,034	0,034	0,034	0,034	0,034	0,034	0,034	0,034	0,034	0,034	0,034	0,034	0,034	0,034	0,034	0,034	0,034	0,034	0,034
576	0,034	0,037	0,041	0,042	0,044	0,047	0,049	0,036	0,036	0,036	0,036	0,036	0,036	0,035	0,035	0,035	0,032	0,031	0,031	0,03	0,03	0,03	0,034	0,034	0,034	0,034	0,034	0,034	0,034	0,034	0,034	0,034	0,034	0,034	0,034	0,034	0,034	0,034	0,034	0,034	0,034	0,034	0,034	0,034	0,034	0,034	0,034	0,034	0,034
576,5	0,034	0,037	0,041	0,042	0,044	0,047	0,049	0,036	0,036	0,036	0,036	0,036	0,036	0,035	0,035	0,035	0,032	0,031	0,031	0,03	0,03	0,03	0,034	0,034	0,034	0,034	0,034	0,034	0,034	0,034	0,034	0,034	0,034	0,034	0,034	0,034	0,034	0,034	0,034	0,034	0,034	0,034	0,034	0,034	0,034	0,034	0,034	0,034	0,034
577	0,034	0,037	0,041	0,042	0,044	0,047	0,049	0,036	0,036	0,036	0,036	0,036	0,036	0,035	0,035	0,035	0,032	0,031	0,031	0,03	0,03	0,03	0,034	0,034	0,034	0,034	0,034	0,034	0,034	0,034	0,034	0,034	0,034	0,034	0,034	0,034	0,034	0,034	0,034	0,034	0,034	0,034	0,034	0,034	0,034	0,034	0,034	0,034	0,034
577,5	0,034	0,037	0,041	0,042	0,044	0,047	0,049	0,036	0,036	0,036	0,036	0,036	0,036	0,035	0,035	0,035	0,032	0,031	0,031	0,03	0,03	0,03	0,034	0,034	0,034	0,034	0,034	0,034	0,034	0,034	0,034	0,034	0,034	0,034	0,034	0,034	0,034	0,034	0,034	0,034	0,034	0,034	0,034	0,034	0,034	0,034	0,034	0,034	0,034
578	0,034	0,037	0,041	0,042	0,044	0,047	0,049	0,036	0,036	0,036	0,036	0,036	0,036	0,035	0,035	0,035	0,032	0,031	0,031	0,03	0,03	0,03	0,034	0,034	0,034	0,034	0,034	0,034	0,034	0,034	0,034	0,034	0,034	0,034	0,034	0,034	0,034	0,034	0,034	0,034	0,034	0,034	0,034	0,034	0,034	0,034	0,034	0,034	0,034
578,5	0,034	0,037	0,041	0,042	0,044	0,047	0,049	0,036	0,036	0,036	0,036	0,036	0,036	0,035	0,035	0,035	0,032	0,031	0,031	0,03	0,03	0,03	0,034	0,034	0,034	0,034	0,034	0,034	0,034	0,034	0,034	0,034	0,034	0,034	0,034	0,034	0,034	0,034	0,034	0,034	0,034	0,034	0,034	0,034	0,034	0,034	0,034	0,034	0,034
579	0,034	0,037	0,041	0,042	0,044	0,047	0,049	0,036	0,036	0,036	0,036	0,036	0,036	0,035	0,035	0,035	0,032	0,031	0,031	0,03	0,03	0,03	0,034	0,034	0,034	0,034	0,034	0,034	0,034	0,034	0,034	0,034	0,034	0,034	0,034	0,034	0,034	0,034	0,034	0,034	0,034	0,034	0,034	0,034	0,034	0,034	0,034	0,034	0,034
579,5	0,034	0,037	0,041	0,042	0,044	0,047	0,049	0,036	0,036	0,036	0,036	0,036	0,036	0,035	0,035	0,035	0,032	0,031	0,031	0,03	0,03	0,03	0,034	0,034	0,034	0,034	0,034	0,034	0,034	0,034	0,034	0,034	0,034	0,034	0,034	0,034	0,034	0,034	0,034	0,034	0,034	0,034	0,034	0,034	0,034	0,034	0,034	0,034	0,034
580	0,034	0,037	0,041	0,042	0,044	0,047	0,049	0,036	0,036	0,036	0,036	0,036	0,036	0,035	0,035	0,035	0,032	0,031	0,031	0,03	0,03	0,03	0,034	0,034	0,034	0,034	0,034	0,034	0,034	0,034	0,034	0,034	0,034	0,034	0,034	0,034	0,034	0,034	0,034	0,034	0,034	0,034	0,034	0,034	0,034	0,034	0,034	0,034	0,034
580,5	0,034	0,037	0,041	0,042	0,044	0,047	0,049	0,036	0,036	0,036	0,036	0,036	0,036	0,035	0,035	0,035	0,032	0,031	0,031	0,03	0,03	0,03	0,034	0,034	0,034	0,034	0,034	0,034	0,034	0,034	0,034	0,034	0,034	0,034	0,034	0,034	0,034	0,034	0,034	0,034	0,034	0,034	0,034	0,034	0,034	0,034	0,034	0,034	0,034
581	0,034	0,037	0,041	0,042	0,044	0,047	0,049	0,036	0,036	0,036	0,036	0,036	0,036	0,035	0,035	0,035	0,032	0,031	0,031	0,03	0,03	0,03	0,034	0,034	0,034	0,035	0,034	0,034	0,034	0,034	0,034	0,034	0,034	0,034	0,034	0,034	0,034	0,034	0,034	0,034	0,034	0,034	0,034	0,034	0,034	0,034	0,034	0,034	0,034
581,5	0,034	0,037	0,041	0,042	0,044	0,047	0,049	0,036	0,036	0,036	0,036	0,036	0,036	0,035	0,035	0,035	0,032	0,031	0,031	0,03	0,03	0,03	0,034	0,034	0,034	0,034	0,034	0,034	0,034	0,034	0,034	0,034	0,034	0,034	0,034	0,034	0,034	0,034	0,034	0,034	0,034	0,034	0,034	0,034	0,034	0,034	0,034	0,034	0,034
582	0,034	0,037	0,041	0,042	0,044	0,047	0,049	0,036	0,036	0,036	0,036	0,036	0,036	0,035	0,035	0,035	0,032	0,031	0,031	0,03	0,03	0,03	0,035	0,034	0,034	0,034	0,034	0,034	0,034	0,034	0,034	0,034	0,034	0,034	0,034	0,034	0,034	0,034	0,034	0,034	0,034	0,034	0,034	0,034	0,034	0,034	0,034	0,034	0,034
582,5	0,034	0,037	0,041	0,042	0,044	0,047	0,049	0,036	0,036	0,036	0,036	0,036	0,036	0,035	0,035	0,035	0,032	0,031	0,031	0,03	0,03	0,03	0,035	0,034	0,034	0,034	0,034	0,034	0,034	0,034	0,034	0,034	0,034	0,034	0,034	0,034	0,034	0,034	0,034	0,034	0,034	0,034	0,034	0,034	0,034	0,034	0,034	0,034	0,034
583	0,034	0,037	0,041	0,042	0,044	0,047	0,049	0,036	0,036	0,036	0,036	0,036	0,036	0,035	0,035	0,035	0,032	0,031	0,031	0,03	0,03	0,03	0,034	0,034	0,034	0,034	0,034	0,034	0,034	0,034	0,034	0,034	0,034	0,034	0,034	0,034	0,034	0,034	0,034	0,034	0,034	0,034	0,034	0,034	0,034	0,034	0,034	0,034	0,034
583,5	0,034	0,037	0,041	0,042	0,044	0,047	0,049	0,036	0,036	0,036	0,036	0,036	0,036	0,035	0,035	0,035	0,032	0,031	0,031	0,03	0,03	0,03	0,034	0,034	0,034	0,034	0,034	0,034	0,034	0,034	0,034	0,034	0,034	0,034	0,034	0,034	0,034	0,034	0,034	0,034	0,034	0,034	0,034	0,034	0,034	0,034	0,034	0,034	0,034
584	0,034	0,037	0,041	0,042	0,044	0,047	0,049	0,036	0,036	0,036	0,036	0,036	0,036	0,035	0,035	0,035	0,032	0,031	0,031	0,03	0,03	0,03	0,034	0,034	0,034	0,034	0,034	0,034	0,034	0,034	0,034	0,034	0,034	0,034	0,034	0,034	0,034	0,034	0,034	0,034	0,034	0,034	0,034	0,034	0,034	0,034	0,034	0,034	0,034
584,5	0,034	0,037	0,041	0,042	0,044	0,047	0,049	0,036	0,036	0,036	0,036	0,036	0,036	0,035	0,035	0,035	0,032	0,031	0,031	0,03	0,03	0,03	0,034	0,034	0,034	0,035	0,034	0,034	0,034	0,034	0,034	0,034	0,034	0,034	0,034	0,034	0,034	0,034	0,034	0,034	0,034	0,034	0,034	0,034	0,034	0,034	0,034	0,034	0,034
585	0,034	0,037	0,041	0,042	0,044	0,047	0,049	0,036	0,036	0,036	0,036	0,036	0,036	0,035	0,035	0,035	0,032	0,031	0,031	0,03	0,03	0,03	0,035	0,034	0,034	0,035	0,034	0,034	0,034	0,034	0,034	0,034	0,034	0,034	0,034	0,034	0,034	0,034	0,034	0,034	0,034	0,034	0,034	0,034	0,034	0,034	0,034	0,034	0,034
585,5	0,034	0,037	0,041	0,042	0,044	0,047	0,049	0,036	0,036	0,036	0,036	0,036	0,036	0,035	0,035	0,035	0,032	0,031	0,031	0,03	0,03	0,03	0,035	0,034	0,034	0,035	0,034	0,034	0,034	0,034	0,034	0,034	0,034	0,034	0,034	0,034	0,034	0,034	0,034	0,034	0,034	0,034	0,034	0,034	0,034	0,034	0,034	0,034	0,034
586	0,034	0,037	0,041	0,042	0,044	0,047	0,049	0,036	0,036	0,036	0,036	0,036	0,036	0,035	0,035	0,035	0,032	0,031	0,031	0,03	0,03	0,03	0,035	0,034	0,034	0,035	0,035	0,034	0,034	0,034	0,034	0,034	0,034	0,034	0,034	0,034	0,034	0,034	0,034	0,034	0,034	0,034	0,034	0,034	0,034	0,034	0,034	0,034	0,034
586,5	0,034	0,037	0,041	0,042	0,044	0,047	0,049	0,036	0,036	0,036	0,036	0,036	0,036	0,035	0,035	0,035	0,032	0,031	0,031	0,03	0,03	0,03	0,035	0,034	0,034	0,034	0,034	0,034	0,034	0,034	0,034	0,034	0,034	0,034	0,034	0,034	0,034	0,034	0,034	0,034	0,034	0,034	0,034	0,034	0,034	0,034	0,034	0,034	0,034
587	0,034	0,037	0,041	0,042	0,044	0,047	0,049	0,036	0,036	0,036	0,036	0,036	0,036	0,035	0,035	0,035	0,032	0,031	0,031	0,03	0,03	0,03	0,035	0,034	0,034	0,035	0,035	0,034	0,034	0,034	0,034	0,034	0,034	0,034	0,034	0,034	0,034	0,034	0,034	0,034	0,034	0,034	0,034	0,034	0,034	0,034	0,034	0,034	0,034
587,5	0,034	0,037	0,041	0,042	0,044	0,047	0,049	0,036	0,036	0,036	0,036	0,036	0,036	0,035	0,035	0,035	0,032	0,031	0,031	0,03	0,03	0,03	0,035	0,034	0,034	0,035	0,035	0,034	0,034	0,034	0,034	0,034	0,034	0,034	0,034	0,034	0,034	0,034	0,034	0,034	0,034	0,034	0,034	0,034	0,034	0,034	0,034	0,034	0,034
588	0,034	0,037	0,041	0,042	0,044	0,047	0,049	0,036	0,036	0,036	0,036	0,036	0,036	0,035	0,035	0,035	0,032	0,031	0,031	0,03	0,03	0,03	0,035	0,034	0,034	0,035	0,035	0,035	0,034	0,034	0,034	0,034	0,034	0,034	0,034	0,034	0,034	0,034	0,034	0,034	0,034	0,034	0,034	0,034	0,034	0,034	0,034	0,034	0,034
588,5	0,034	0,037	0,041	0,042	0,044	0,047	0,049	0,036	0,036	0,036	0,036	0,036	0,036	0,035	0,035	0,035	0,032	0,031	0,031	0,03	0,031	0,03	0,035	0,035	0,034	0,035	0,035	0,035	0,034	0,034	0,034	0,034	0,034	0,034	0,034	0,034	0,034	0,034	0,034	0,034	0,034	0,034	0,034	0,034	0,034	0,034	0,034	0,034	0,034
589	0,034	0,037	0,041	0,042	0,044	0,047	0,049	0,036	0,036	0,036	0,036	0,036	0,036	0,035	0,035	0,035	0,032	0,031	0,031	0,03	0,03	0,03	0,035	0,035	0,034	0,035	0,035	0,035	0,034	0,034	0,034	0,034	0,034	0,034	0,034	0,034	0,034	0,034	0,034	0,034	0,034	0,034	0,034	0,034	0,034	0,034	0,034	0,034	0,034
589,5	0,034	0,037	0,041	0,042	0,044	0,047	0,049	0,036	0,036	0,036	0,036	0,036	0,036	0,035	0,035	0,035	0,032	0,031	0,031	0,03	0,031	0,03	0,035	0,035	0,034	0,035	0,035	0,035	0,034	0,034	0,034	0,034	0,034	0,034	0,034	0,034	0,034	0,034	0,034	0,034	0,034	0,034	0,034	0,034	0,034	0,034	0,034	0,034	0,034
590	0,034	0,037	0,041	0,042	0,044	0,047	0,049	0,036	0,036	0,036	0,036	0,036	0,036	0,035	0,035	0,035	0,032	0,031	0,031	0,03	0,03	0,03	0,035	0,035	0,034	0,035	0,035	0,035	0,034	0,035	0,034	0,034	0,035	0,034	0,034	0,034	0,034	0,034	0,034	0,034	0,034	0,034	0,034	0,034	0,034	0,034	0,034	0,034	0,034
590,5	0,034	0,037	0,041	0,042	0,044	0,047	0,049	0,036	0,036	0,036	0,036	0,036	0,036	0,035	0,035	0,035	0,032	0,031	0,031	0,03	0,03	0,03	0,035	0,034	0,034	0,035	0,035	0,034	0,034	0,034	0,034	0,034	0,034	0,034	0,034	0,034	0,034	0,034	0,034	0,034	0,034	0,034	0,034	0,034	0,034	0,034	0,034	0,034	0,034
591	0,034	0,037	0,041	0,042	0,044	0,047	0,049	0,036	0,036	0,036	0,036	0,036	0,036	0,035	0,035	0,035	0,032	0,031	0,031	0,031	0,03	0,03	0,035	0,035	0,034	0,035	0,035	0,035	0,034	0,034	0,034	0,034	0,034	0,034	0,034	0,034	0,034	0,034	0,034	0,034	0,034	0,034	0,034	0,034	0,034	0,034	0,034	0,034	0,034
591,5	0,034	0,037	0,041	0,042	0,044	0,047	0,049	0,036	0,036	0,036	0,036	0,036	0,036	0,035	0,035	0,035	0,032	0,031	0,031	0,03	0,03	0,03	0,035	0,035	0,034	0,035	0,035	0,035	0,034	0,034	0,034	0,034	0,034	0,034	0,034	0,034	0,034	0,034	0,034	0,034	0,034	0,034	0,034	0,034	0,034	0,034	0,034	0,034	0,034
592	0,034	0,037	0,041	0,042	0,044	0,047	0,049	0,036	0,036	0,036	0,036	0,036	0,036	0,035	0,035	0,035	0,032	0,031	0,031	0,031	0,031	0,03	0,035	0,035	0,035	0,035	0,035	0,035	0,034	0,035	0,035	0,034	0,035	0,034	0,035	0,034	0,034	0,034	0,034	0,034	0,034	0,034	0,034	0,034	0,034	0,034	0,034	0,034	0,034
592,5	0,034	0,037	0,041	0,042	0,044	0,047	0,049	0,036	0,036	0,036	0,036	0,036	0,036	0,035	0,035	0,035	0,032	0,031	0,031	0,031	0,031	0,03	0,035	0,035	0,035	0,035	0,035	0,035	0,035	0,035	0,035	0,034	0,035	0,034	0,035	0,034	0,034	0,034	0,034	0,034	0,034	0,034	0,034	0,034	0,034	0,034	0,034	0,034	0,034
593	0,034	0,037	0,041	0,042	0,044	0,047	0,049	0,036	0,036	0,036	0,036	0,036	0,036	0,035	0,035	0,035	0,032	0,031	0,031	0,031	0,031	0,03	0,035	0,035	0,035	0,035	0,035	0,035	0,034	0,034	0,035	0,034	0,035	0,034	0,035	0,034	0,034	0,034	0,034	0,034	0,034	0,034	0,034	0,034	0,034	0,034	0,034	0,034	0,034
593,5	0,034	0,037	0,041	0,042	0,044	0,047	0,049	0,036	0,036	0,036	0,036	0,036	0,036	0,035	0,035	0,035	0,032	0,031	0,031	0,031	0,031	0,03	0,035	0,035	0,035	0,035	0,035	0,035	0,035	0,035	0,035	0,035	0,035	0,034	0,035	0,034	0,035	0,034	0,034	0,034	0,034	0,034	0,034	0,034	0,034	0,034	0,034	0,034	0,034
594	0,034	0,037	0,041	0,042	0,044	0,047	0,049	0,036	0,036	0,036	0,036	0,036	0,036	0,035	0,035	0,035	0,032	0,031	0,031	0,031	0,031	0,03	0,035	0,035	0,035	0,035	0,035	0,035	0,035	0,035	0,035	0,035	0,035	0,034	0,035	0,034	0,034	0,034	0,034	0,034	0,034	0,034	0,034	0,034	0,034	0,034	0,034	0,034	0,034
594,5	0,034	0,037	0,041	0,042	0,044	0,047	0,049	0,036	0,036	0,036	0,036	0,036	0,036	0,035	0,035	0,035	0,032	0,031	0,031	0,031	0,031	0,031	0,035	0,035	0,035	0,035	0,035	0,035	0,035	0,035	0,035	0,035	0,035	0,035	0,035	0,035	0,035	0,034	0,034	0,034	0,034	0,034	0,034	0,034	0,034	0,034	0,034	0,034	0,034
595	0,034	0,037	0,041	0,042	0,044	0,047	0,049	0,036	0,036	0,036	0,036	0,036	0,036	0,035	0,035	0,035	0,032	0,031	0,031	0,031	0,031	0,03	0,035	0,035	0,035	0,035	0,035	0,035	0,035	0,035	0,035	0,035	0,035	0,035	0,035	0,035	0,035	0,034	0,034	0,034	0,034	0,034	0,034	0,034	0,034	0,034	0,034	0,034	0,034
595,5	0,034	0,037	0,041	0,042	0,044	0,047	0,049	0,036	0,036	0,036	0,036	0,036	0,036	0,035	0,035	0,035	0,032	0,031	0,031	0,031	0,031	0,031	0,035	0,035	0,035	0,035	0,035	0,035	0,035	0,035	0,035	0,035	0,035	0,035	0,035	0,035	0,035	0,034	0,035	0,034	0,034	0,034	0,034	0,034	0,034	0,034	0,034	0,034	0,034
596	0,034	0,037	0,041	0,042	0,044	0,047	0,049	0,036	0,036	0,036	0,036	0,036	0,036	0,035	0,035	0,035	0,032	0,031	0,031	0,031	0,031	0,031	0,035	0,035	0,035	0,035	0,035	0,035	0,035	0,035	0,035	0,035	0,035	0,035	0,035	0,035	0,035	0,035	0,035	0,034	0,034	0,034	0,034	0,034	0,034	0,034	0,034	0,034	0,034
596,5	0,034	0,038	0,041	0,042	0,044	0,047	0,049	0,036	0,036	0,036	0,036	0,036	0,036	0,035	0,035	0,035	0,032	0,031	0,031	0,031	0,031	0,031	0,035	0,035	0,035	0,035	0,035	0,035	0,035	0,035	0,035	0,035	0,035	0,035	0,035	0,035	0,035	0,035	0,035	0,034	0,034	0,034	0,034	0,034	0,034	0,034	0,034	0,034	0,034
597	0,034	0,038	0,041	0,042	0,045	0,047	0,049	0,036	0,036	0,036	0,036	0,036	0,036	0,035	0,035	0,035	0,032	0,031	0,031	0,031	0,031	0,031	0,035	0,035	0,035	0,035	0,035	0,035	0,035	0,035	0,035	0,035	0,035	0,035	0,035	0,035	0,035	0,035	0,035	0,035	0,034	0,034	0,034	0,034	0,034	0,034	0,034	0,034	0,034
597,5	0,034	0,038	0,041	0,042	0,045	0,047	0,049	0,036	0,036	0,036	0,036	0,036	0,036	0,036	0,035	0,035	0,032	0,031	0,031	0,031	0,031	0,031	0,035	0,035	0,035	0,035	0,035	0,035	0,035	0,035	0,035	0,035	0,035	0,035	0,035	0,035	0,035	0,035	0,035	0,035	0,034	0,035	0,034	0,034	0,034	0,034	0,034	0,034	0,034
598	0,034	0,038	0,041	0,042	0,045	0,047	0,049	0,036	0,036	0,036	0,036	0,036	0,036	0,035	0,035	0,035	0,032	0,031	0,031	0,031	0,031	0,031	0,035	0,035	0,035	0,035	0,035	0,035	0,035	0,035	0,035	0,035	0,035	0,035	0,035	0,035	0,035	0,035	0,035	0,035	0,035	0,035	0,035	0,034	0,034	0,034	0,034	0,034	0,034
598,5	0,034	0,038	0,041	0,042	0,045	0,047	0,049	0,036	0,036	0,036	0,036	0,036	0,036	0,036	0,035	0,035	0,032	0,031	0,031	0,031	0,031	0,031	0,035	0,035	0,035	0,035	0,035	0,035	0,035	0,035	0,035	0,035	0,035	0,035	0,035	0,035	0,035	0,035	0,035	0,035	0,035	0,035	0,035	0,034	0,034	0,034	0,034	0,034	0,034
599	0,034	0,038	0,041	0,042	0,045	0,047	0,049	0,036	0,036	0,036	0,036	0,036	0,036	0,036	0,035	0,035	0,032	0,032	0,031	0,031	0,031	0,031	0,035	0,035	0,035	0,035	0,035	0,035	0,035	0,035	0,035	0,035	0,035	0,035	0,035	0,035	0,035	0,035	0,035	0,035	0,035	0,035	0,035	0,035	0,034	0,034	0,034	0,034	0,034
599,5	0,034	0,038	0,041	0,042	0,045	0,047	0,049	0,036	0,036	0,036	0,036	0,036	0,036	0,036	0,035	0,036	0,032	0,032	0,031	0,031	0,031	0,031	0,035	0,035	0,035	0,035	0,035	0,035	0,035	0,035	0,035	0,035	0,035	0,035	0,035	0,035	0,035	0,035	0,035	0,035	0,035	0,035	0,035	0,035	0,034	0,035	0,034	0,034	0,034
600	0,034	0,038	0,041	0,042	0,045	0,047	0,049	0,036	0,036	0,036	0,036	0,036	0,036	0,036	0,035	0,036	0,032	0,032	0,031	0,031	0,031	0,031	0,035	0,035	0,035	0,035	0,035	0,035	0,035	0,035	0,035	0,035	0,035	0,035	0,035	0,035	0,035	0,035	0,035	0,035	0,035	0,035	0,035	0,035	0,035	0,035	0,035	0,034	0,034
600,5	0,034	0,038	0,041	0,042	0,045	0,047	0,049	0,036	0,036	0,036	0,036	0,036	0,036	0,036	0,035	0,036	0,032	0,032	0,031	0,031	0,031	0,031	0,035	0,035	0,035	0,035	0,035	0,035	0,035	0,035	0,035	0,035	0,035	0,035	0,035	0,035	0,035	0,035	0,035	0,035	0,035	0,035	0,035	0,035	0,035	0,035	0,035	0,035	0,035
601	0,034	0,038	0,041	0,042	0,045	0,047	0,049	0,036	0,036	0,036	0,036	0,036	0,036	0,036	0,035	0,036	0,032	0,032	0,031	0,031	0,031	0,031	0,035	0,035	0,035	0,035	0,035	0,035	0,035	0,035	0,035	0,035	0,035	0,035	0,035	0,035	0,035	0,035	0,035	0,035	0,035	0,035	0,035	0,035	0,035	0,035	0,035	0,035	0,035
601,5	0,034	0,038	0,041	0,042	0,045	0,047	0,049	0,036	0,036	0,036	0,036	0,036	0,036	0,036	0,035	0,036	0,032	0,032	0,031	0,031	0,031	0,031	0,035	0,035	0,035	0,035	0,035	0,035	0,035	0,035	0,035	0,035	0,035	0,035	0,035	0,035	0,035	0,035	0,035	0,035	0,035	0,035	0,035	0,035	0,035	0,035	0,035	0,035	0,035
602	0,035	0,038	0,041	0,042	0,045	0,047	0,049	0,036	0,036	0,036	0,036	0,036	0,036	0,036	0,035	0,036	0,032	0,032	0,031	0,031	0,031	0,031	0,035	0,035	0,035	0,035	0,035	0,035	0,035	0,035	0,035	0,035	0,035	0,035	0,035	0,035	0,035	0,035	0,035	0,035	0,035	0,035	0,035	0,035	0,035	0,035	0,035	0,035	0,035
602,5	0,035	0,038	0,041	0,042	0,045	0,047	0,049	0,036	0,036	0,036	0,036	0,036	0,036	0,036	0,035	0,036	0,032	0,032	0,031	0,031	0,031	0,031	0,035	0,035	0,035	0,035	0,035	0,035	0,035	0,035	0,035	0,035	0,035	0,035	0,035	0,035	0,035	0,035	0,035	0,035	0,035	0,035	0,035	0,035	0,035	0,035	0,035	0,035	0,035
603	0,035	0,038	0,041	0,042	0,045	0,047	0,049	0,036	0,036	0,036	0,036	0,036	0,036	0,036	0,035	0,036	0,032	0,032	0,031	0,031	0,031	0,031	0,035	0,035	0,035	0,035	0,035	0,035	0,035	0,035	0,035	0,035	0,035	0,035	0,035	0,035	0,035	0,035	0,035	0,035	0,035	0,035	0,035	0,035	0,035	0,035	0,035	0,035	0,035
603,5	0,035	0,038	0,041	0,042	0,045	0,047	0,049	0,036	0,036	0,036	0,036	0,036	0,036	0,036	0,035	0,036	0,032	0,032	0,031	0,031	0,031	0,031	0,035	0,035	0,035	0,035	0,035	0,035	0,035	0,035	0,035	0,035	0,035	0,035	0,035	0,035	0,035	0,035	0,035	0,035	0,035	0,035	0,035	0,035	0,035	0,035	0,035	0,035	0,035
604	0,035	0,038	0,041	0,042	0,045	0,047	0,049	0,036	0,036	0,036	0,036	0,036	0,036	0,036	0,035	0,036	0,032	0,032	0,031	0,031	0,031	0,031	0,035	0,035	0,035	0,035	0,035	0,035	0,035	0,035	0,035	0,035	0,035	0,035	0,035	0,035	0,035	0,035	0,035	0,035	0,035	0,035	0,035	0,035	0,035	0,035	0,035	0,035	0,035
604,5	0,035	0,038	0,041	0,042	0,045	0,047	0,049	0,036	0,036	0,036	0,036	0,036	0,036	0,036	0,035	0,036	0,032	0,032	0,031	0,031	0,031	0,031	0,035	0,035	0,035	0,035	0,035	0,035	0,035	0,035	0,035	0,035	0,035	0,035	0,035	0,035	0,035	0,035	0,035	0,035	0,035	0,035	0,035	0,035	0,035	0,035	0,035	0,035	0,035
605	0,035	0,038	0,041	0,042	0,045	0,047	0,049	0,036	0,036	0,036	0,036	0,036	0,036	0,036	0,035	0,036	0,032	0,032	0,031	0,031	0,031	0,031	0,035	0,035	0,035	0,035	0,035	0,035	0,035	0,035	0,035	0,035	0,035	0,035	0,035	0,035	0,035	0,035	0,035	0,035	0,035	0,035	0,035	0,035	0,035	0,035	0,035	0,035	0,035
605,5	0,035	0,038	0,041	0,042	0,045	0,047	0,049	0,036	0,036	0,036	0,036	0,036	0,036	0,036	0,035	0,036	0,032	0,032	0,031	0,031	0,031	0,031	0,035	0,035	0,035	0,035	0,035	0,035	0,035	0,035	0,035	0,035	0,035	0,035	0,035	0,035	0,035	0,035	0,035	0,035	0,035	0,035	0,035	0,035	0,035	0,035	0,035	0,035	0,035
606	0,035	0,038	0,041	0,042	0,045	0,047	0,049	0,036	0,036	0,036	0,036	0,036	0,036	0,036	0,035	0,036	0,032	0,032	0,031	0,031	0,031	0,031	0,035	0,035	0,035	0,035	0,035	0,035	0,035	0,035	0,035	0,035	0,035	0,035	0,035	0,035	0,035	0,035	0,035	0,035	0,035	0,035	0,035	0,035	0,035	0,035	0,035	0,035	0,035
606,5	0,035	0,038	0,041	0,042	0,045	0,047	0,049	0,036	0,036	0,036	0,036	0,036	0,036	0,036	0,035	0,036	0,032	0,032	0,031	0,031	0,031	0,031	0,035	0,035	0,035	0,035	0,035	0,035	0,035	0,035	0,035	0,035	0,035	0,035	0,035	0,035	0,035	0,035	0,035	0,035	0,035	0,035	0,035	0,035	0,035	0,035	0,035	0,035	0,035
607	0,035	0,038	0,041	0,042	0,045	0,047	0,049	0,036	0,036	0,036	0,036	0,036	0,036	0,036	0,035	0,036	0,032	0,032	0,031	0,031	0,031	0,031	0,035	0,035	0,035	0,035	0,035	0,035	0,035	0,035	0,035	0,035	0,035	0,035	0,035	0,035	0,035	0,035	0,035	0,035	0,035	0,035	0,035	0,035	0,035	0,035	0,035	0,035	0,035
607,5	0,035	0,038	0,041	0,042	0,045	0,047	0,049	0,036	0,036	0,036	0,036	0,036	0,036	0,036	0,035	0,036	0,032	0,032	0,031	0,031	0,031	0,031	0,035	0,035	0,035	0,035	0,035	0,035	0,035	0,035	0,035	0,035	0,035	0,035	0,035	0,035	0,035	0,035	0,035	0,035	0,035	0,035	0,035	0,035	0,035	0,035	0,035	0,035	0,035
608	0,035	0,038	0,041	0,042	0,045	0,047	0,049	0,036	0,036	0,036	0,036	0,036	0,036	0,036	0,035	0,036	0,032	0,032	0,031	0,031	0,031	0,031	0,035	0,035	0,035	0,035	0,035	0,035	0,035	0,035	0,035	0,035	0,035	0,035	0,035	0,035	0,035	0,035	0,035	0,035	0,035	0,035	0,035	0,035	0,035	0,035	0,035	0,035	0,035
608,5	0,035	0,038	0,041	0,042	0,045	0,047	0,049	0,036	0,036	0,036	0,036	0,036	0,036	0,036	0,035	0,036	0,032	0,032	0,031	0,031	0,031	0,031	0,035	0,035	0,035	0,035	0,035	0,035	0,035	0,035	0,035	0,035	0,035	0,035	0,035	0,035	0,035	0,035	0,035	0,035	0,035	0,035	0,035	0,035	0,035	0,035	0,035	0,035	0,035
609	0,035	0,038	0,041	0,042	0,045	0,047	0,049	0,036	0,036	0,036	0,036	0,036	0,036	0,036	0,035	0,036	0,032	0,032	0,031	0,031	0,031	0,031	0,035	0,035	0,035	0,035	0,035	0,035	0,035	0,035	0,035	0,035	0,035	0,035	0,035	0,035	0,035	0,035	0,035	0,035	0,035	0,035	0,035	0,035	0,035	0,035	0,035	0,035	0,035
609,5	0,035	0,038	0,041	0,042	0,045	0,047	0,049	0,036	0,036	0,036	0,036	0,036	0,036	0,036	0,035	0,036	0,032	0,032	0,031	0,031	0,031	0,031	0,035	0,035	0,035	0,035	0,035	0,035	0,035	0,035	0,035	0,035	0,035	0,035	0,035	0,035	0,035	0,035	0,035	0,035	0,035	0,035	0,035	0,035	0,035	0,035	0,035	0,035	0,035
610	0,035	0,038	0,041	0,042	0,045	0,047	0,049	0,036	0,036	0,036	0,036	0,036	0,036	0,036	0,035	0,036	0,032	0,032	0,031	0,031	0,031	0,031	0,035	0,035	0,035	0,035	0,035	0,035	0,035	0,035	0,035	0,035	0,035	0,035	0,035	0,035	0,035	0,035	0,035	0,035	0,035	0,035	0,035	0,035	0,035	0,035	0,035	0,035	0,035
610,5	0,035	0,038	0,041	0,042	0,045	0,047	0,049	0,036	0,036	0,036	0,036	0,036	0,036	0,036	0,035	0,036	0,032	0,032	0,031	0,031	0,031	0,031	0,035	0,035	0,035	0,035	0,035	0,035	0,035	0,035	0,035	0,035	0,035	0,035	0,035	0,035	0,035	0,035	0,035	0,035	0,035	0,035	0,035	0,035	0,035	0,035	0,035	0,035	0,035
611	0,035	0,038	0,041	0,042	0,045	0,047	0,049	0,036	0,036	0,036	0,036	0,036	0,036	0,036	0,035	0,036	0,032	0,032	0,031	0,031	0,031	0,031	0,035	0,035	0,035	0,035	0,035	0,035	0,035	0,035	0,035	0,035	0,035	0,035	0,035	0,035	0,035	0,035	0,035	0,035	0,035	0,035	0,035	0,035	0,035	0,035	0,035	0,035	0,035
611,5	0,035	0,038	0,041	0,042	0,045	0,047	0,049	0,036	0,036	0,036	0,036	0,036	0,036	0,036	0,035	0,036	0,032	0,032	0,031	0,031	0,031	0,031	0,035	0,035	0,035	0,035	0,035	0,035	0,035	0,035	0,035	0,035	0,035	0,035	0,035	0,035	0,035	0,035	0,035	0,035	0,035	0,035	0,035	0,035	0,035	0,035	0,035	0,034	0,034
612	0,035	0,038	0,041	0,042	0,045	0,047	0,049	0,036	0,036	0,036	0,036	0,036	0,036	0,036	0,035	0,036	0,032	0,032	0,031	0,031	0,031	0,031	0,035	0,035	0,035	0,035	0,035	0,035	0,035	0,035	0,035	0,035	0,035	0,035	0,035	0,035	0,035	0,035	0,035	0,035	0,035	0,035	0,035	0,035	0,035	0,035	0,035	0,034	0,034
612,5	0,035	0,038	0,041	0,042	0,045	0,047	0,049	0,036	0,036	0,036	0,036	0,036	0,036	0,036	0,035	0,036	0,032	0,032	0,031	0,031	0,031	0,031	0,035	0,035	0,035	0,035	0,035	0,035	0,035	0,035	0,035	0,035	0,035	0,035	0,035	0,035	0,035	0,035	0,035	0,035	0,035	0,035	0,035	0,035	0,035	0,035	0,035	0,035	0,034
613	0,035	0,038	0,041	0,042	0,045	0,047	0,049	0,036	0,036	0,036	0,036	0,036	0,036	0,036	0,035	0,036	0,032	0,032	0,031	0,031	0,031	0,031	0,035	0,035	0,035	0,035	0,035	0,035	0,035	0,035	0,035	0,035	0,035	0,035	0,035	0,035	0,035	0,035	0,035	0,035	0,035	0,035	0,035	0,035	0,035	0,035	0,034	0,034	0,034
613,5	0,035	0,038	0,041	0,042	0,045	0,047	0,049	0,036	0,036	0,036	0,036	0,036	0,036	0,036	0,035	0,036	0,032	0,032	0,031	0,031	0,031	0,031	0,035	0,035	0,035	0,035	0,035	0,035	0,035	0,035	0,035	0,035	0,035	0,035	0,035	0,035	0,035	0,035	0,035	0,035	0,035	0,035	0,035	0,035	0,035	0,035	0,035	0,034	0,034
614	0,035	0,038	0,041	0,042	0,045	0,047	0,049	0,036	0,036	0,036	0,036	0,036	0,036	0,036	0,035	0,036	0,032	0,032	0,031	0,031	0,031	0,031	0,035	0,035	0,035	0,035	0,035	0,035	0,035	0,035	0,035	0,035	0,035	0,035	0,035	0,035	0,035	0,035	0,035	0,035	0,035	0,035	0,035	0,035	0,035	0,035	0,035	0,034	0,034
614,5	0,035	0,038	0,041	0,042	0,045	0,047	0,049	0,036	0,036	0,036	0,036	0,036	0,036	0,036	0,035	0,036	0,032	0,032	0,031	0,031	0,031	0,031	0,035	0,035	0,035	0,035	0,035	0,035	0,035	0,035	0,035	0,035	0,035	0,035	0,035	0,035	0,035	0,035	0,035	0,035	0,035	0,035	0,035	0,035	0,035	0,035	0,034	0,034	0,034
615	0,035	0,038	0,041	0,042	0,045	0,047	0,049	0,036	0,036	0,036	0,036	0,036	0,036	0,036	0,035	0,036	0,032	0,032	0,031	0,031	0,031	0,031	0,035	0,035	0,035	0,035	0,035	0,035	0,035	0,035	0,035	0,035	0,035	0,035	0,035	0,035	0,035	0,035	0,035	0,035	0,035	0,035	0,035	0,035	0,035	0,035	0,034	0,034	0,034
615,5	0,035	0,038	0,041	0,042	0,045	0,047	0,049	0,036	0,036	0,036	0,036	0,036	0,036	0,036	0,035	0,036	0,032	0,032	0,031	0,031	0,031	0,031	0,035	0,035	0,035	0,035	0,035	0,035	0,035	0,035	0,035	0,035	0,035	0,035	0,035	0,035	0,035	0,035	0,035	0,035	0,035	0,035	0,035	0,035	0,035	0,035	0,034	0,034	0,034
616	0,035	0,038	0,041	0,042	0,045	0,047	0,049	0,036	0,036	0,036	0,036	0,036	0,036	0,036	0,035	0,035	0,032	0,031	0,031	0,031	0,031	0,031	0,035	0,035	0,035	0,035	0,035	0,035	0,035	0,035	0,035	0,035	0,035	0,035	0,035	0,035	0,035	0,035	0,035	0,035	0,035	0,035	0,035	0,035	0,035	0,035	0,034	0,034	0,034
616,5	0,035	0,038	0,041	0,042	0,045	0,047	0,049	0,036	0,036	0,036	0,036	0,036	0,036	0,036	0,035	0,035	0,032	0,032	0,031	0,031	0,031	0,031	0,035	0,035	0,035	0,035	0,035	0,035	0,035	0,035	0,035	0,035	0,035	0,035	0,035	0,035	0,035	0,035	0,035	0,035	0,035	0,035	0,035	0,035	0,035	0,035	0,034	0,034	0,034
617	0,035	0,038	0,041	0,042	0,045	0,047	0,049	0,036	0,036	0,036	0,036	0,036	0,036	0,036	0,035	0,035	0,032	0,031	0,031	0,031	0,031	0,031	0,035	0,035	0,035	0,035	0,035	0,035	0,035	0,035	0,035	0,035	0,035	0,035	0,035	0,035	0,035	0,035	0,035	0,035	0,035	0,035	0,035	0,035	0,035	0,034	0,034	0,034	0,034
617,5	0,035	0,038	0,041	0,042	0,045	0,047	0,049	0,036	0,036	0,036	0,036	0,036	0,036	0,036	0,035	0,035	0,032	0,031	0,031	0,031	0,031	0,031	0,035	0,035	0,035	0,035	0,035	0,035	0,035	0,035	0,035	0,035	0,035	0,035	0,035	0,035	0,035	0,035	0,035	0,035	0,035	0,035	0,035	0,035	0,034	0,034	0,034	0,034	0,034
618	0,035	0,038	0,041	0,042	0,045	0,047	0,049	0,036	0,036	0,036	0,036	0,036	0,036	0,036	0,035	0,035	0,032	0,032	0,031	0,031	0,031	0,031	0,035	0,035	0,035	0,035	0,035	0,035	0,035	0,035	0,035	0,035	0,035	0,035	0,035	0,035	0,035	0,035	0,035	0,035	0,035	0,035	0,035	0,035	0,035	0,035	0,034	0,034	0,034
618,5	0,035	0,038	0,041	0,042	0,045	0,047	0,049	0,036	0,036	0,036	0,036	0,036	0,036	0,036	0,035	0,035	0,032	0,031	0,031	0,031	0,031	0,031	0,035	0,035	0,035	0,035	0,035	0,035	0,035	0,035	0,035	0,035	0,035	0,035	0,035	0,035	0,035	0,035	0,035	0,035	0,035	0,035	0,035	0,035	0,034	0,034	0,034	0,034	0,034
619	0,035	0,038	0,041	0,042	0,044	0,047	0,049	0,036	0,036	0,036	0,036	0,036	0,036	0,035	0,035	0,035	0,032	0,031	0,031	0,031	0,031	0,031	0,035	0,035	0,035	0,035	0,035	0,035	0,035	0,035	0,035	0,035	0,035	0,035	0,035	0,035	0,035	0,035	0,035	0,035	0,035	0,035	0,035	0,034	0,034	0,034	0,034	0,034	0,034
619,5	0,035	0,038	0,041	0,042	0,045	0,047	0,049	0,036	0,036	0,036	0,036	0,036	0,036	0,035	0,035	0,035	0,032	0,031	0,031	0,031	0,031	0,031	0,035	0,035	0,035	0,035	0,035	0,035	0,035	0,035	0,035	0,035	0,035	0,035	0,035	0,035	0,035	0,035	0,035	0,035	0,035	0,035	0,035	0,035	0,034	0,034	0,034	0,034	0,034
620	0,035	0,038	0,041	0,042	0,044	0,047	0,049	0,036	0,036	0,036	0,036	0,036	0,036	0,035	0,035	0,035	0,032	0,031	0,031	0,031	0,031	0,031	0,035	0,035	0,035	0,035	0,035	0,035	0,035	0,035	0,035	0,035	0,035	0,035	0,035	0,035	0,035	0,035	0,035	0,035	0,035	0,035	0,035	0,034	0,034	0,034	0,034	0,034	0,034
620,5	0,035	0,038	0,041	0,042	0,044	0,047	0,049	0,036	0,036	0,036	0,036	0,036	0,036	0,035	0,035	0,035	0,032	0,031	0,031	0,031	0,031	0,031	0,035	0,035	0,035	0,035	0,035	0,035	0,035	0,035	0,035	0,035	0,035	0,035	0,035	0,035	0,035	0,035	0,035	0,035	0,035	0,035	0,034	0,034	0,034	0,034	0,034	0,034	0,034
621	0,035	0,038	0,041	0,042	0,044	0,047	0,049	0,036	0,036	0,036	0,036	0,036	0,036	0,035	0,035	0,035	0,032	0,031	0,031	0,031	0,031	0,031	0,035	0,035	0,035	0,035	0,035	0,035	0,035	0,035	0,035	0,035	0,035	0,035	0,035	0,035	0,035	0,035	0,035	0,035	0,035	0,035	0,034	0,034	0,034	0,034	0,034	0,034	0,034
621,5	0,035	0,038	0,041	0,042	0,044	0,047	0,049	0,036	0,036	0,036	0,036	0,036	0,036	0,035	0,035	0,035	0,032	0,031	0,031	0,031	0,031	0,031	0,035	0,035	0,035	0,035	0,035	0,035	0,035	0,035	0,035	0,035	0,035	0,035	0,035	0,035	0,035	0,035	0,035	0,035	0,035	0,035	0,034	0,034	0,034	0,034	0,034	0,034	0,034
622	0,035	0,038	0,041	0,042	0,044	0,047	0,049	0,036	0,036	0,036	0,036	0,036	0,036	0,035	0,035	0,035	0,032	0,031	0,031	0,031	0,031	0,031	0,035	0,035	0,035	0,035	0,035	0,035	0,035	0,035	0,035	0,035	0,035	0,035	0,035	0,035	0,035	0,035	0,035	0,035	0,035	0,034	0,034	0,034	0,034	0,034	0,034	0,034	0,034
622,5	0,035	0,038	0,041	0,042	0,044	0,047	0,049	0,036	0,036	0,036	0,036	0,036	0,036	0,035	0,035	0,035	0,032	0,031	0,031	0,031	0,031	0,031	0,035	0,035	0,035	0,035	0,035	0,035	0,035	0,035	0,035	0,035	0,035	0,035	0,035	0,035	0,035	0,035	0,035	0,035	0,035	0,034	0,034	0,034	0,034	0,034	0,034	0,034	0,034
623	0,035	0,038	0,041	0,042	0,044	0,047	0,049	0,036	0,036	0,036	0,036	0,036	0,036	0,035	0,035	0,035	0,032	0,031	0,031	0,031	0,031	0,031	0,035	0,035	0,035	0,035	0,035	0,035	0,035	0,035	0,035	0,035	0,035	0,035	0,035	0,035	0,035	0,035	0,035	0,035	0,035	0,035	0,034	0,034	0,034	0,034	0,034	0,034	0,034
623,5	0,035	0,038	0,041	0,042	0,044	0,047	0,049	0,036	0,036	0,036	0,036	0,036	0,036	0,035	0,035	0,035	0,032	0,031	0,031	0,031	0,031	0,031	0,035	0,035	0,035	0,035	0,035	0,035	0,035	0,035	0,035	0,035	0,035	0,035	0,035	0,035	0,035	0,035	0,035	0,035	0,034	0,034	0,034	0,034	0,034	0,034	0,034	0,034	0,034
624	0,035	0,037	0,041	0,042	0,044	0,047	0,049	0,036	0,036	0,036	0,036	0,036	0,036	0,035	0,035	0,035	0,032	0,031	0,031	0,031	0,031	0,031	0,035	0,035	0,035	0,035	0,035	0,035	0,035	0,035	0,035	0,035	0,035	0,035	0,035	0,035	0,035	0,035	0,035	0,035	0,034	0,034	0,034	0,034	0,034	0,034	0,034	0,034	0,034
624,5	0,035	0,038	0,041	0,042	0,044	0,047	0,049	0,036	0,036	0,036	0,036	0,036	0,036	0,035	0,035	0,035	0,032	0,031	0,031	0,031	0,031	0,031	0,035	0,035	0,035	0,035	0,035	0,035	0,035	0,035	0,035	0,035	0,035	0,035	0,035	0,035	0,035	0,035	0,035	0,035	0,034	0,034	0,034	0,034	0,034	0,034	0,034	0,034	0,034
625	0,035	0,038	0,041	0,042	0,044	0,047	0,049	0,036	0,036	0,036	0,036	0,036	0,036	0,035	0,035	0,035	0,032	0,031	0,031	0,031	0,031	0,031	0,035	0,035	0,035	0,035	0,035	0,035	0,035	0,035	0,035	0,035	0,035	0,035	0,035	0,035	0,035	0,035	0,035	0,035	0,034	0,034	0,034	0,034	0,034	0,034	0,034	0,034	0,034
625,5	0,035	0,037	0,041	0,042	0,044	0,047	0,049	0,036	0,036	0,036	0,036	0,036	0,036	0,035	0,035	0,035	0,032	0,031	0,031	0,031	0,031	0,031	0,035	0,035	0,035	0,035	0,035	0,035	0,035	0,035	0,035	0,035	0,035	0,035	0,035	0,035	0,035	0,035	0,035	0,035	0,034	0,034	0,034	0,034	0,034	0,034	0,034	0,034	0,034
626	0,035	0,038	0,041	0,042	0,044	0,047	0,049	0,036	0,036	0,036	0,036	0,036	0,036	0,035	0,035	0,035	0,032	0,031	0,031	0,031	0,031	0,031	0,035	0,035	0,035	0,035	0,035	0,035	0,035	0,035	0,035	0,035	0,035	0,035	0,035	0,035	0,035	0,035	0,035	0,035	0,034	0,034	0,034	0,034	0,034	0,034	0,034	0,034	0,034
626,5	0,035	0,037	0,041	0,042	0,044	0,047	0,049	0,036	0,036	0,036	0,036	0,036	0,036	0,035	0,035	0,035	0,032	0,031	0,031	0,031	0,031	0,031	0,035	0,035	0,035	0,035	0,035	0,035	0,035	0,035	0,035	0,035	0,035	0,035	0,035	0,035	0,035	0,035	0,035	0,034	0,034	0,034	0,034	0,034	0,034	0,034	0,034	0,034	0,034
627	0,035	0,037	0,041	0,042	0,044	0,047	0,049	0,036	0,036	0,036	0,036	0,036	0,036	0,035	0,035	0,035	0,032	0,031	0,031	0,031	0,031	0,031	0,035	0,035	0,035	0,035	0,035	0,035	0,035	0,035	0,035	0,035	0,035	0,035	0,035	0,035	0,035	0,035	0,035	0,034	0,034	0,034	0,034	0,034	0,034	0,034	0,034	0,034	0,034
627,5	0,034	0,037	0,041	0,042	0,044	0,047	0,049	0,036	0,036	0,036	0,036	0,036	0,036	0,035	0,035	0,035	0,032	0,031	0,031	0,031	0,031	0,031	0,035	0,035	0,035	0,035	0,035	0,035	0,035	0,035	0,035	0,035	0,035	0,035	0,035	0,035	0,035	0,035	0,035	0,034	0,034	0,034	0,034	0,034	0,034	0,034	0,034	0,034	0,034
628	0,035	0,037	0,041	0,042	0,044	0,047	0,049	0,036	0,036	0,036	0,036	0,036	0,036	0,035	0,035	0,035	0,032	0,031	0,031	0,031	0,031	0,031	0,035	0,035	0,035	0,035	0,035	0,035	0,035	0,035	0,035	0,035	0,035	0,035	0,035	0,035	0,035	0,035	0,035	0,034	0,034	0,034	0,034	0,034	0,034	0,034	0,034	0,034	0,034
628,5	0,035	0,037	0,041	0,042	0,044	0,047	0,049	0,036	0,036	0,036	0,036	0,036	0,036	0,035	0,035	0,035	0,032	0,031	0,031	0,031	0,031	0,031	0,035	0,035	0,035	0,035	0,035	0,035	0,035	0,035	0,035	0,035	0,035	0,035	0,035	0,035	0,035	0,035	0,035	0,034	0,034	0,034	0,034	0,034	0,034	0,034	0,034	0,034	0,034
629	0,035	0,037	0,041	0,042	0,044	0,047	0,049	0,036	0,036	0,036	0,036	0,036	0,036	0,035	0,035	0,035	0,032	0,031	0,031	0,031	0,031	0,031	0,035	0,035	0,035	0,035	0,035	0,035	0,035	0,035	0,035	0,035	0,035	0,035	0,035	0,035	0,035	0,034	0,035	0,034	0,034	0,034	0,034	0,034	0,034	0,034	0,034	0,034	0,034
629,5	0,035	0,037	0,041	0,042	0,044	0,047	0,049	0,036	0,036	0,036	0,036	0,036	0,036	0,035	0,035	0,035	0,032	0,031	0,031	0,031	0,031	0,031	0,035	0,035	0,035	0,035	0,035	0,035	0,035	0,035	0,035	0,035	0,035	0,035	0,035	0,035	0,035	0,034	0,035	0,034	0,034	0,034	0,034	0,034	0,034	0,034	0,034	0,034	0,034
630	0,035	0,037	0,041	0,042	0,044	0,047	0,049	0,036	0,036	0,036	0,036	0,036	0,036	0,035	0,035	0,035	0,032	0,031	0,031	0,031	0,031	0,031	0,035	0,035	0,035	0,035	0,035	0,035	0,035	0,035	0,035	0,035	0,035	0,035	0,035	0,035	0,035	0,034	0,035	0,034	0,034	0,034	0,034	0,034	0,034	0,034	0,034	0,034	0,034
630,5	0,035	0,037	0,041	0,042	0,044	0,047	0,049	0,036	0,036	0,036	0,036	0,036	0,036	0,035	0,035	0,035	0,032	0,031	0,031	0,031	0,031	0,031	0,035	0,035	0,035	0,035	0,035	0,035	0,035	0,035	0,035	0,035	0,035	0,035	0,035	0,035	0,035	0,034	0,035	0,034	0,034	0,034	0,034	0,034	0,034	0,034	0,034	0,034	0,034
631	0,035	0,037	0,041	0,042	0,044	0,047	0,049	0,036	0,036	0,036	0,036	0,036	0,036	0,035	0,035	0,035	0,032	0,031	0,031	0,031	0,031	0,031	0,035	0,035	0,035	0,035	0,035	0,035	0,035	0,035	0,035	0,035	0,035	0,035	0,035	0,035	0,035	0,034	0,035	0,034	0,034	0,034	0,034	0,034	0,034	0,034	0,034	0,034	0,034
631,5	0,035	0,037	0,041	0,042	0,044	0,047	0,049	0,036	0,036	0,036	0,036	0,036	0,036	0,035	0,035	0,035	0,032	0,031	0,031	0,031	0,031	0,031	0,035	0,035	0,035	0,035	0,035	0,035	0,035	0,035	0,035	0,035	0,035	0,034	0,035	0,035	0,035	0,034	0,035	0,034	0,034	0,034	0,034	0,034	0,034	0,034	0,034	0,034	0,034
632	0,035	0,037	0,041	0,042	0,044	0,047	0,049	0,036	0,036	0,036	0,036	0,036	0,036	0,035	0,035	0,035	0,032	0,031	0,031	0,031	0,031	0,031	0,035	0,035	0,035	0,035	0,035	0,035	0,035	0,035	0,035	0,035	0,035	0,035	0,035	0,035	0,035	0,034	0,034	0,034	0,034	0,034	0,034	0,034	0,034	0,034	0,034	0,034	0,034
632,5	0,035	0,037	0,041	0,042	0,044	0,047	0,049	0,036	0,036	0,036	0,036	0,036	0,036	0,035	0,035	0,035	0,032	0,031	0,031	0,031	0,031	0,031	0,035	0,035	0,035	0,035	0,035	0,035	0,035	0,035	0,035	0,035	0,035	0,035	0,035	0,035	0,035	0,034	0,035	0,034	0,034	0,034	0,034	0,034	0,034	0,034	0,034	0,034	0,034
633	0,035	0,037	0,041	0,042	0,044	0,047	0,049	0,036	0,036	0,036	0,036	0,036	0,036	0,035	0,035	0,035	0,032	0,031	0,031	0,031	0,031	0,031	0,035	0,035	0,035	0,035	0,035	0,035	0,035	0,035	0,035	0,035	0,035	0,034	0,035	0,035	0,035	0,034	0,034	0,034	0,034	0,034	0,034	0,034	0,034	0,034	0,034	0,034	0,034
633,5	0,034	0,037	0,041	0,042	0,044	0,047	0,049	0,036	0,036	0,036	0,036	0,036	0,036	0,035	0,035	0,035	0,032	0,031	0,031	0,031	0,031	0,031	0,035	0,035	0,035	0,035	0,035	0,035	0,035	0,035	0,035	0,035	0,035	0,034	0,035	0,035	0,035	0,034	0,034	0,034	0,034	0,034	0,034	0,034	0,034	0,034	0,034	0,034	0,034
634	0,035	0,037	0,041	0,042	0,044	0,047	0,049	0,036	0,036	0,036	0,036	0,036	0,036	0,035	0,035	0,035	0,032	0,031	0,031	0,031	0,031	0,031	0,035	0,035	0,035	0,035	0,035	0,035	0,035	0,035	0,035	0,035	0,035	0,035	0,035	0,035	0,035	0,034	0,034	0,034	0,034	0,034	0,034	0,034	0,034	0,034	0,034	0,034	0,034
634,5	0,035	0,037	0,041	0,042	0,044	0,047	0,049	0,036	0,036	0,036	0,036	0,036	0,036	0,035	0,035	0,035	0,032	0,031	0,031	0,031	0,031	0,031	0,035	0,035	0,035	0,035	0,035	0,035	0,035	0,035	0,035	0,035	0,035	0,034	0,035	0,035	0,035	0,034	0,034	0,034	0,034	0,034	0,034	0,034	0,034	0,034	0,034	0,034	0,034
635	0,035	0,037	0,041	0,042	0,044	0,047	0,049	0,036	0,036	0,036	0,036	0,036	0,036	0,035	0,035	0,035	0,032	0,031	0,031	0,031	0,031	0,031	0,035	0,035	0,035	0,035	0,035	0,035	0,035	0,035	0,035	0,035	0,035	0,035	0,035	0,035	0,035	0,034	0,035	0,034	0,034	0,034	0,034	0,034	0,034	0,034	0,034	0,034	0,034
635,5	0,035	0,037	0,041	0,042	0,044	0,047	0,049	0,036	0,036	0,036	0,036	0,036	0,036	0,035	0,035	0,035	0,032	0,031	0,031	0,031	0,031	0,031	0,035	0,035	0,035	0,035	0,035	0,035	0,035	0,035	0,035	0,035	0,035	0,035	0,035	0,035	0,035	0,034	0,035	0,034	0,034	0,034	0,034	0,034	0,034	0,034	0,034	0,034	0,034
636	0,035	0,037	0,041	0,042	0,044	0,047	0,049	0,036	0,036	0,036	0,036	0,036	0,036	0,035	0,035	0,035	0,032	0,031	0,031	0,031	0,031	0,031	0,035	0,035	0,035	0,035	0,035	0,035	0,035	0,035	0,035	0,035	0,035	0,034	0,035	0,035	0,035	0,034	0,034	0,034	0,034	0,034	0,034	0,034	0,034	0,034	0,034	0,034	0,034
636,5	0,035	0,037	0,041	0,042	0,044	0,047	0,049	0,036	0,036	0,036	0,036	0,036	0,036	0,035	0,035	0,035	0,032	0,031	0,031	0,031	0,031	0,031	0,035	0,035	0,035	0,035	0,035	0,035	0,035	0,035	0,035	0,035	0,035	0,035	0,035	0,035	0,035	0,034	0,035	0,034	0,034	0,034	0,034	0,034	0,034	0,034	0,034	0,034	0,034
637	0,035	0,037	0,041	0,042	0,044	0,047	0,049	0,036	0,036	0,036	0,036	0,036	0,036	0,035	0,035	0,035	0,032	0,031	0,031	0,031	0,031	0,031	0,035	0,035	0,035	0,035	0,035	0,035	0,035	0,035	0,035	0,035	0,035	0,035	0,035	0,035	0,035	0,034	0,035	0,034	0,034	0,034	0,034	0,034	0,034	0,034	0,034	0,034	0,034
637,5	0,035	0,037	0,041	0,042	0,044	0,047	0,049	0,036	0,036	0,036	0,036	0,036	0,036	0,035	0,035	0,035	0,032	0,031	0,031	0,031	0,031	0,031	0,035	0,035	0,035	0,035	0,035	0,035	0,035	0,035	0,035	0,035	0,035	0,035	0,035	0,035	0,035	0,034	0,035	0,034	0,034	0,034	0,034	0,034	0,034	0,034	0,034	0,034	0,034
638	0,035	0,037	0,041	0,042	0,044	0,047	0,049	0,036	0,036	0,036	0,036	0,036	0,036	0,035	0,035	0,035	0,032	0,031	0,031	0,031	0,031	0,031	0,035	0,035	0,035	0,035	0,035	0,035	0,035	0,035	0,035	0,035	0,035	0,035	0,035	0,035	0,035	0,034	0,035	0,034	0,034	0,034	0,034	0,034	0,034	0,034	0,034	0,034	0,034
638,5	0,035	0,037	0,041	0,042	0,044	0,047	0,049	0,036	0,036	0,036	0,036	0,036	0,036	0,035	0,035	0,035	0,032	0,031	0,031	0,031	0,031	0,031	0,035	0,035	0,035	0,035	0,035	0,035	0,035	0,035	0,035	0,035	0,035	0,035	0,035	0,035	0,035	0,034	0,034	0,034	0,034	0,034	0,034	0,034	0,034	0,034	0,034	0,034	0,034
639	0,035	0,037	0,041	0,042	0,044	0,047	0,049	0,036	0,036	0,036	0,036	0,036	0,036	0,035	0,035	0,035	0,032	0,031	0,031	0,031	0,031	0,031	0,035	0,035	0,035	0,035	0,035	0,035	0,035	0,035	0,035	0,035	0,035	0,034	0,035	0,035	0,035	0,034	0,034	0,034	0,034	0,034	0,034	0,034	0,034	0,034	0,034	0,034	0,034
639,5	0,035	0,037	0,041	0,042	0,044	0,047	0,049	0,036	0,036	0,036	0,036	0,036	0,036	0,035	0,035	0,035	0,032	0,031	0,031	0,031	0,031	0,031	0,035	0,035	0,035	0,035	0,035	0,035	0,035	0,035	0,035	0,035	0,035	0,034	0,035	0,035	0,035	0,034	0,034	0,034	0,034	0,034	0,034	0,034	0,034	0,034	0,034	0,034	0,034
640	0,035	0,037	0,041	0,042	0,044	0,047	0,049	0,036	0,036	0,036	0,036	0,036	0,036	0,035	0,035	0,035	0,032	0,031	0,031	0,031	0,031	0,031	0,035	0,035	0,035	0,035	0,035	0,035	0,035	0,035	0,034	0,035	0,035	0,034	0,035	0,034	0,034	0,034	0,034	0,034	0,034	0,034	0,034	0,034	0,034	0,034	0,034	0,034	0,034
640,5	0,035	0,037	0,041	0,042	0,044	0,047	0,049	0,036	0,036	0,036	0,036	0,036	0,036	0,035	0,035	0,035	0,032	0,031	0,031	0,031	0,031	0,031	0,035	0,035	0,035	0,035	0,035	0,035	0,035	0,035	0,034	0,035	0,035	0,034	0,035	0,034	0,034	0,034	0,034	0,034	0,034	0,034	0,034	0,034	0,034	0,034	0,034	0,034	0,034
641	0,035	0,037	0,041	0,042	0,044	0,047	0,049	0,036	0,036	0,036	0,036	0,036	0,036	0,035	0,035	0,035	0,032	0,031	0,031	0,031	0,031	0,031	0,035	0,035	0,035	0,035	0,034	0,035	0,035	0,035	0,034	0,035	0,034	0,034	0,034	0,034	0,034	0,034	0,034	0,034	0,034	0,034	0,034	0,034	0,034	0,034	0,034	0,034	0,034
641,5	0,035	0,037	0,041	0,042	0,044	0,047	0,049	0,036	0,036	0,036	0,036	0,036	0,036	0,035	0,035	0,035	0,032	0,031	0,031	0,031	0,031	0,031	0,035	0,035	0,035	0,035	0,034	0,035	0,034	0,034	0,034	0,034	0,034	0,034	0,034	0,034	0,034	0,034	0,034	0,034	0,034	0,034	0,034	0,034	0,034	0,034	0,034	0,034	0,034
642	0,035	0,037	0,041	0,042	0,044	0,047	0,049	0,036	0,036	0,036	0,036	0,036	0,036	0,035	0,035	0,035	0,032	0,031	0,031	0,031	0,031	0,031	0,035	0,034	0,035	0,035	0,034	0,035	0,034	0,035	0,034	0,034	0,034	0,034	0,034	0,034	0,034	0,034	0,034	0,034	0,034	0,034	0,034	0,034	0,034	0,034	0,034	0,034	0,034
642,5	0,035	0,037	0,041	0,042	0,044	0,047	0,049	0,036	0,036	0,036	0,036	0,036	0,036	0,035	0,035	0,035	0,032	0,031	0,031	0,031	0,031	0,031	0,035	0,034	0,035	0,035	0,034	0,035	0,034	0,034	0,034	0,034	0,034	0,034	0,034	0,034	0,034	0,034	0,034	0,034	0,034	0,034	0,034	0,034	0,034	0,034	0,034	0,034	0,034
643	0,034	0,037	0,041	0,042	0,044	0,047	0,049	0,036	0,036	0,036	0,036	0,036	0,036	0,035	0,035	0,035	0,032	0,031	0,031	0,031	0,031	0,031	0,035	0,034	0,035	0,034	0,034	0,034	0,034	0,034	0,034	0,034	0,034	0,034	0,034	0,034	0,034	0,034	0,034	0,034	0,034	0,034	0,034	0,034	0,034	0,034	0,034	0,034	0,034
643,5	0,034	0,037	0,041	0,042	0,044	0,047	0,049	0,036	0,036	0,036	0,036	0,036	0,036	0,035	0,035	0,035	0,032	0,031	0,031	0,031	0,031	0,031	0,034	0,034	0,034	0,034	0,034	0,034	0,034	0,034	0,034	0,034	0,034	0,034	0,034	0,034	0,034	0,034	0,034	0,034	0,034	0,034	0,034	0,034	0,034	0,034	0,034	0,034	0,034
644	0,034	0,037	0,041	0,042	0,044	0,047	0,049	0,036	0,036	0,036	0,036	0,036	0,036	0,035	0,035	0,035	0,032	0,031	0,031	0,031	0,031	0,031	0,034	0,034	0,034	0,034	0,034	0,034	0,034	0,034	0,034	0,034	0,034	0,034	0,034	0,034	0,034	0,034	0,034	0,034	0,034	0,034	0,034	0,034	0,034	0,034	0,034	0,034	0,034
644,5	0,034	0,037	0,041	0,042	0,044	0,047	0,049	0,036	0,036	0,036	0,036	0,036	0,036	0,035	0,035	0,035	0,032	0,031	0,031	0,031	0,031	0,03	0,034	0,034	0,034	0,034	0,034	0,034	0,034	0,034	0,034	0,034	0,034	0,034	0,034	0,034	0,034	0,034	0,034	0,034	0,034	0,034	0,034	0,034	0,034	0,034	0,034	0,034	0,034
645	0,034	0,037	0,041	0,042	0,044	0,047	0,049	0,036	0,036	0,036	0,036	0,036	0,036	0,035	0,035	0,035	0,032	0,031	0,031	0,031	0,031	0,03	0,034	0,034	0,034	0,034	0,034	0,034	0,034	0,034	0,034	0,034	0,034	0,034	0,034	0,034	0,034	0,034	0,034	0,034	0,034	0,034	0,034	0,034	0,034	0,034	0,034	0,034	0,034
645,5	0,034	0,037	0,041	0,042	0,044	0,047	0,049	0,036	0,036	0,036	0,036	0,036	0,036	0,035	0,035	0,035	0,032	0,031	0,031	0,031	0,031	0,03	0,034	0,034	0,034	0,034	0,034	0,034	0,034	0,034	0,034	0,034	0,034	0,034	0,034	0,034	0,034	0,034	0,034	0,034	0,034	0,034	0,034	0,034	0,034	0,034	0,034	0,034	0,034
646	0,034	0,037	0,041	0,042	0,044	0,047	0,049	0,036	0,036	0,036	0,036	0,036	0,036	0,035	0,035	0,035	0,032	0,031	0,031	0,031	0,03	0,03	0,034	0,034	0,034	0,034	0,034	0,034	0,034	0,034	0,034	0,034	0,034	0,034	0,034	0,034	0,034	0,034	0,034	0,034	0,034	0,034	0,034	0,034	0,034	0,034	0,034	0,034	0,034
646,5	0,034	0,037	0,041	0,042	0,044	0,047	0,049	0,036	0,036	0,036	0,036	0,036	0,036	0,035	0,035	0,035	0,032	0,031	0,031	0,031	0,031	0,03	0,034	0,034	0,034	0,034	0,034	0,034	0,034	0,034	0,034	0,034	0,034	0,034	0,034	0,034	0,034	0,034	0,034	0,034	0,034	0,034	0,034	0,034	0,034	0,034	0,034	0,034	0,034
647	0,034	0,037	0,041	0,042	0,044	0,047	0,049	0,036	0,036	0,036	0,036	0,036	0,036	0,035	0,035	0,035	0,032	0,031	0,031	0,031	0,031	0,03	0,034	0,034	0,034	0,034	0,034	0,034	0,034	0,034	0,034	0,034	0,034	0,034	0,034	0,034	0,034	0,034	0,034	0,034	0,034	0,034	0,034	0,034	0,034	0,034	0,034	0,034	0,034
647,5	0,034	0,037	0,041	0,042	0,044	0,047	0,049	0,036	0,036	0,036	0,036	0,036	0,036	0,035	0,035	0,035	0,032	0,031	0,031	0,031	0,031	0,031	0,034	0,034	0,034	0,034	0,034	0,034	0,034	0,034	0,034	0,034	0,034	0,034	0,034	0,034	0,034	0,034	0,034	0,034	0,034	0,034	0,034	0,034	0,034	0,034	0,034	0,034	0,034
648	0,034	0,037	0,041	0,042	0,044	0,047	0,049	0,036	0,036	0,036	0,036	0,036	0,036	0,035	0,035	0,035	0,032	0,031	0,031	0,031	0,031	0,03	0,034	0,034	0,034	0,034	0,034	0,034	0,034	0,034	0,034	0,034	0,034	0,034	0,034	0,034	0,034	0,034	0,034	0,034	0,034	0,034	0,034	0,034	0,034	0,034	0,034	0,034	0,034
648,5	0,034	0,037	0,041	0,042	0,044	0,047	0,049	0,036	0,036	0,036	0,036	0,036	0,036	0,035	0,035	0,035	0,032	0,031	0,031	0,031	0,031	0,03	0,034	0,034	0,034	0,034	0,034	0,034	0,034	0,034	0,034	0,034	0,034	0,034	0,034	0,034	0,034	0,034	0,034	0,034	0,034	0,034	0,034	0,034	0,034	0,034	0,034	0,034	0,034
649	0,034	0,037	0,041	0,042	0,044	0,047	0,049	0,036	0,036	0,036	0,036	0,036	0,036	0,035	0,035	0,035	0,032	0,031	0,031	0,031	0,031	0,031	0,034	0,034	0,034	0,034	0,034	0,034	0,034	0,034	0,034	0,034	0,034	0,034	0,034	0,034	0,034	0,034	0,034	0,034	0,034	0,034	0,034	0,034	0,034	0,034	0,034	0,034	0,034
649,5	0,034	0,037	0,041	0,042	0,044	0,047	0,049	0,036	0,036	0,036	0,036	0,036	0,036	0,035	0,035	0,035	0,032	0,031	0,031	0,031	0,031	0,03	0,034	0,034	0,034	0,034	0,034	0,034	0,034	0,034	0,034	0,034	0,034	0,034	0,034	0,034	0,034	0,034	0,034	0,034	0,034	0,034	0,034	0,034	0,034	0,034	0,034	0,034	0,034
650	0,034	0,037	0,041	0,042	0,044	0,047	0,049	0,036	0,036	0,036	0,036	0,036	0,036	0,035	0,035	0,035	0,032	0,031	0,031	0,031	0,031	0,031	0,034	0,034	0,034	0,034	0,034	0,034	0,034	0,034	0,034	0,034	0,034	0,034	0,034	0,034	0,034	0,034	0,034	0,034	0,034	0,034	0,034	0,034	0,034	0,034	0,034	0,034	0,034
650,5	0,034	0,037	0,041	0,042	0,044	0,047	0,049	0,036	0,036	0,036	0,036	0,036	0,036	0,035	0,035	0,035	0,032	0,031	0,031	0,031	0,031	0,031	0,034	0,034	0,034	0,034	0,034	0,034	0,034	0,034	0,034	0,034	0,034	0,034	0,034	0,034	0,034	0,034	0,034	0,034	0,034	0,034	0,034	0,034	0,034	0,034	0,034	0,034	0,034
651	0,034	0,037	0,041	0,042	0,044	0,047	0,049	0,036	0,036	0,036	0,036	0,036	0,036	0,035	0,035	0,035	0,032	0,031	0,031	0,031	0,031	0,031	0,034	0,034	0,034	0,034	0,034	0,034	0,034	0,034	0,034	0,034	0,034	0,034	0,034	0,034	0,034	0,034	0,034	0,034	0,034	0,034	0,034	0,034	0,034	0,034	0,034	0,034	0,034
651,5	0,034	0,037	0,041	0,042	0,044	0,047	0,049	0,036	0,036	0,036	0,036	0,036	0,036	0,035	0,035	0,035	0,032	0,031	0,031	0,031	0,031	0,031	0,034	0,034	0,034	0,034	0,034	0,034	0,034	0,034	0,034	0,034	0,034	0,034	0,034	0,034	0,034	0,034	0,034	0,034	0,034	0,034	0,034	0,034	0,034	0,034	0,034	0,034	0,034
652	0,034	0,037	0,041	0,042	0,044	0,047	0,049	0,036	0,036	0,036	0,036	0,036	0,036	0,035	0,035	0,035	0,032	0,031	0,031	0,031	0,031	0,031	0,034	0,034	0,034	0,034	0,034	0,034	0,034	0,034	0,034	0,034	0,034	0,034	0,034	0,034	0,034	0,034	0,034	0,034	0,034	0,034	0,034	0,034	0,034	0,034	0,034	0,034	0,034
652,5	0,034	0,037	0,041	0,042	0,044	0,047	0,049	0,036	0,036	0,036	0,036	0,036	0,036	0,035	0,035	0,035	0,032	0,031	0,031	0,031	0,031	0,031	0,034	0,034	0,034	0,034	0,034	0,034	0,034	0,034	0,034	0,034	0,034	0,034	0,034	0,034	0,034	0,034	0,034	0,034	0,034	0,034	0,034	0,034	0,034	0,034	0,034	0,034	0,034
653	0,035	0,037	0,041	0,042	0,044	0,047	0,049	0,036	0,036	0,036	0,036	0,036	0,036	0,035	0,035	0,035	0,032	0,031	0,031	0,031	0,031	0,031	0,035	0,034	0,034	0,034	0,035	0,034	0,034	0,034	0,034	0,034	0,034	0,034	0,034	0,034	0,034	0,034	0,034	0,034	0,034	0,034	0,034	0,034	0,034	0,034	0,034	0,034	0,034
653,5	0,035	0,037	0,041	0,042	0,044	0,047	0,049	0,036	0,036	0,036	0,036	0,036	0,036	0,035	0,035	0,035	0,032	0,031	0,031	0,031	0,031	0,031	0,034	0,034	0,034	0,034	0,034	0,034	0,034	0,034	0,034	0,034	0,034	0,034	0,034	0,034	0,034	0,034	0,034	0,034	0,034	0,034	0,034	0,034	0,034	0,034	0,034	0,034	0,034
654	0,035	0,037	0,041	0,042	0,044	0,047	0,049	0,036	0,036	0,036	0,036	0,036	0,036	0,035	0,035	0,035	0,032	0,031	0,031	0,031	0,031	0,031	0,035	0,034	0,034	0,034	0,035	0,034	0,034	0,034	0,034	0,034	0,034	0,034	0,034	0,034	0,034	0,034	0,034	0,034	0,034	0,034	0,034	0,034	0,034	0,034	0,034	0,034	0,034
654,5	0,035	0,037	0,041	0,042	0,044	0,047	0,049	0,036	0,036	0,036	0,036	0,036	0,036	0,035	0,035	0,035	0,032	0,031	0,031	0,031	0,031	0,031	0,035	0,034	0,035	0,035	0,035	0,035	0,034	0,034	0,034	0,034	0,034	0,034	0,034	0,034	0,034	0,034	0,034	0,034	0,034	0,034	0,034	0,034	0,034	0,034	0,034	0,034	0,034
655	0,035	0,037	0,041	0,042	0,044	0,047	0,049	0,036	0,036	0,036	0,036	0,036	0,036	0,035	0,035	0,035	0,032	0,031	0,031	0,031	0,031	0,031	0,035	0,034	0,034	0,035	0,035	0,035	0,034	0,034	0,034	0,034	0,034	0,034	0,034	0,034	0,034	0,034	0,034	0,034	0,034	0,034	0,034	0,034	0,034	0,034	0,034	0,034	0,034
655,5	0,035	0,037	0,041	0,042	0,044	0,047	0,049	0,036	0,036	0,036	0,036	0,036	0,036	0,035	0,035	0,035	0,032	0,031	0,031	0,031	0,031	0,031	0,035	0,034	0,035	0,035	0,035	0,035	0,035	0,035	0,034	0,035	0,034	0,034	0,034	0,034	0,034	0,034	0,034	0,034	0,034	0,034	0,034	0,034	0,034	0,034	0,034	0,034	0,034
656	0,035	0,037	0,041	0,042	0,044	0,047	0,049	0,036	0,036	0,036	0,036	0,036	0,036	0,035	0,035	0,035	0,032	0,031	0,031	0,031	0,031	0,031	0,035	0,035	0,035	0,035	0,035	0,035	0,035	0,035	0,034	0,035	0,035	0,034	0,035	0,034	0,034	0,034	0,034	0,034	0,034	0,034	0,034	0,034	0,034	0,034	0,034	0,034	0,034
656,5	0,035	0,037	0,041	0,042	0,044	0,047	0,049	0,036	0,036	0,036	0,036	0,036	0,036	0,035	0,035	0,035	0,032	0,031	0,031	0,031	0,031	0,031	0,035	0,035	0,035	0,035	0,035	0,035	0,035	0,035	0,034	0,035	0,035	0,034	0,035	0,034	0,034	0,034	0,034	0,034	0,034	0,034	0,034	0,034	0,034	0,034	0,034	0,034	0,034
657	0,035	0,037	0,041	0,042	0,044	0,047	0,049	0,036	0,036	0,036	0,036	0,036	0,036	0,035	0,035	0,035	0,032	0,031	0,031	0,031	0,031	0,031	0,035	0,035	0,035	0,035	0,035	0,035	0,035	0,035	0,035	0,035	0,035	0,035	0,035	0,035	0,035	0,035	0,035	0,034	0,034	0,034	0,034	0,034	0,034	0,034	0,034	0,034	0,034
657,5	0,035	0,038	0,041	0,042	0,044	0,047	0,049	0,036	0,036	0,036	0,036	0,036	0,036	0,035	0,035	0,035	0,032	0,031	0,031	0,031	0,031	0,031	0,035	0,035	0,035	0,035	0,035	0,035	0,035	0,035	0,035	0,035	0,035	0,035	0,035	0,035	0,035	0,035	0,035	0,034	0,034	0,034	0,034	0,034	0,034	0,034	0,034	0,034	0,034
658	0,035	0,038	0,041	0,042	0,044	0,047	0,049	0,036	0,036	0,036	0,036	0,036	0,036	0,035	0,035	0,035	0,032	0,031	0,031	0,031	0,031	0,031	0,035	0,035	0,035	0,035	0,035	0,035	0,035	0,035	0,035	0,035	0,035	0,035	0,035	0,035	0,035	0,035	0,035	0,034	0,034	0,034	0,034	0,034	0,034	0,034	0,034	0,034	0,034
658,5	0,035	0,038	0,041	0,042	0,044	0,047	0,049	0,036	0,036	0,036	0,036	0,036	0,036	0,035	0,035	0,035	0,032	0,031	0,031	0,031	0,031	0,031	0,035	0,035	0,035	0,035	0,035	0,035	0,035	0,035	0,035	0,035	0,035	0,035	0,035	0,035	0,035	0,035	0,035	0,034	0,034	0,034	0,034	0,034	0,034	0,034	0,034	0,034	0,034
659	0,035	0,038	0,041	0,042	0,044	0,047	0,049	0,036	0,036	0,036	0,036	0,036	0,036	0,035	0,035	0,035	0,032	0,031	0,031	0,031	0,031	0,031	0,035	0,035	0,035	0,035	0,035	0,035	0,035	0,035	0,035	0,035	0,035	0,035	0,035	0,035	0,035	0,035	0,035	0,035	0,034	0,034	0,034	0,034	0,034	0,034	0,034	0,034	0,034
659,5	0,035	0,038	0,041	0,042	0,044	0,047	0,049	0,036	0,036	0,036	0,036	0,036	0,036	0,035	0,035	0,035	0,032	0,031	0,031	0,031	0,031	0,031	0,035	0,035	0,035	0,035	0,035	0,035	0,035	0,035	0,035	0,035	0,035	0,035	0,035	0,035	0,035	0,035	0,035	0,034	0,034	0,034	0,034	0,034	0,034	0,034	0,034	0,034	0,034
660	0,035	0,038	0,041	0,042	0,044	0,047	0,049	0,036	0,036	0,036	0,036	0,036	0,036	0,035	0,035	0,035	0,032	0,031	0,031	0,031	0,031	0,031	0,035	0,035	0,035	0,035	0,035	0,035	0,035	0,035	0,035	0,035	0,035	0,035	0,035	0,035	0,035	0,035	0,035	0,034	0,034	0,034	0,034	0,034	0,034	0,034	0,034	0,034	0,034
660,5	0,035	0,038	0,041	0,042	0,044	0,047	0,049	0,036	0,036	0,036	0,036	0,036	0,036	0,035	0,035	0,035	0,032	0,031	0,031	0,031	0,031	0,031	0,035	0,035	0,035	0,035	0,035	0,035	0,035	0,035	0,035	0,035	0,035	0,035	0,035	0,035	0,035	0,035	0,035	0,035	0,034	0,034	0,034	0,034	0,034	0,034	0,034	0,034	0,034
661	0,035	0,038	0,041	0,042	0,044	0,047	0,049	0,036	0,036	0,036	0,036	0,036	0,036	0,035	0,035	0,035	0,032	0,031	0,031	0,031	0,031	0,031	0,035	0,035	0,035	0,035	0,035	0,035	0,035	0,035	0,035	0,035	0,035	0,035	0,035	0,035	0,035	0,035	0,035	0,035	0,034	0,034	0,034	0,034	0,034	0,034	0,034	0,034	0,034
661,5	0,035	0,038	0,041	0,042	0,044	0,047	0,049	0,036	0,036	0,036	0,036	0,036	0,036	0,035	0,035	0,035	0,032	0,031	0,031	0,031	0,031	0,031	0,035	0,035	0,035	0,035	0,035	0,035	0,035	0,035	0,035	0,035	0,035	0,035	0,035	0,035	0,035	0,035	0,035	0,035	0,034	0,034	0,034	0,034	0,034	0,034	0,034	0,034	0,034
662	0,035	0,038	0,041	0,042	0,044	0,047	0,049	0,036	0,036	0,036	0,036	0,036	0,036	0,035	0,035	0,035	0,032	0,031	0,031	0,031	0,031	0,031	0,035	0,035	0,035	0,035	0,035	0,035	0,035	0,035	0,035	0,035	0,035	0,035	0,035	0,035	0,035	0,035	0,035	0,035	0,034	0,034	0,034	0,034	0,034	0,034	0,034	0,034	0,034
662,5	0,035	0,038	0,041	0,042	0,044	0,047	0,049	0,036	0,036	0,036	0,036	0,036	0,036	0,035	0,035	0,035	0,032	0,031	0,031	0,031	0,031	0,031	0,035	0,035	0,035	0,035	0,035	0,035	0,035	0,035	0,035	0,035	0,035	0,035	0,035	0,035	0,035	0,035	0,035	0,035	0,034	0,034	0,034	0,034	0,034	0,034	0,034	0,034	0,034
663	0,035	0,038	0,041	0,042	0,044	0,047	0,049	0,036	0,036	0,036	0,036	0,036	0,036	0,035	0,035	0,035	0,032	0,031	0,031	0,031	0,031	0,031	0,035	0,035	0,035	0,035	0,035	0,035	0,035	0,035	0,035	0,035	0,035	0,035	0,035	0,035	0,035	0,035	0,035	0,035	0,034	0,034	0,034	0,034	0,034	0,034	0,034	0,034	0,034
663,5	0,035	0,038	0,041	0,042	0,044	0,047	0,049	0,036	0,036	0,036	0,036	0,036	0,036	0,035	0,035	0,035	0,032	0,031	0,031	0,031	0,031	0,031	0,035	0,035	0,035	0,035	0,035	0,035	0,035	0,035	0,035	0,035	0,035	0,035	0,035	0,035	0,035	0,035	0,035	0,035	0,034	0,034	0,034	0,034	0,034	0,034	0,034	0,034	0,034
664	0,035	0,038	0,041	0,042	0,044	0,047	0,049	0,036	0,036	0,036	0,036	0,036	0,036	0,035	0,035	0,035	0,032	0,032	0,031	0,031	0,031	0,031	0,035	0,035	0,035	0,035	0,035	0,035	0,035	0,035	0,035	0,035	0,035	0,035	0,035	0,035	0,035	0,035	0,035	0,035	0,034	0,034	0,034	0,034	0,034	0,034	0,034	0,034	0,034
664,5	0,035	0,038	0,041	0,042	0,044	0,047	0,049	0,036	0,036	0,036	0,036	0,036	0,036	0,035	0,035	0,035	0,032	0,032	0,031	0,031	0,031	0,031	0,035	0,035	0,035	0,035	0,035	0,035	0,035	0,035	0,035	0,035	0,035	0,035	0,035	0,035	0,035	0,035	0,035	0,035	0,034	0,034	0,034	0,034	0,034	0,034	0,034	0,034	0,034
665	0,035	0,038	0,041	0,042	0,044	0,047	0,049	0,036	0,036	0,036	0,036	0,036	0,036	0,035	0,035	0,035	0,032	0,032	0,031	0,031	0,031	0,031	0,035	0,035	0,035	0,035	0,035	0,035	0,035	0,035	0,035	0,035	0,035	0,035	0,035	0,035	0,035	0,035	0,035	0,035	0,034	0,034	0,034	0,034	0,034	0,034	0,034	0,034	0,034
665,5	0,035	0,038	0,041	0,042	0,044	0,047	0,049	0,036	0,036	0,036	0,036	0,036	0,036	0,035	0,035	0,035	0,032	0,032	0,031	0,031	0,031	0,031	0,035	0,035	0,035	0,035	0,035	0,035	0,035	0,035	0,035	0,035	0,035	0,035	0,035	0,035	0,035	0,035	0,035	0,035	0,035	0,034	0,034	0,034	0,034	0,034	0,034	0,034	0,034
666	0,035	0,038	0,041	0,042	0,044	0,047	0,049	0,036	0,036	0,036	0,036	0,036	0,036	0,035	0,035	0,035	0,032	0,032	0,031	0,031	0,031	0,031	0,035	0,035	0,035	0,035	0,035	0,035	0,035	0,035	0,035	0,035	0,035	0,035	0,035	0,035	0,035	0,035	0,035	0,035	0,035	0,035	0,034	0,034	0,034	0,034	0,034	0,034	0,034
666,5	0,035	0,038	0,041	0,042	0,044	0,047	0,049	0,036	0,036	0,036	0,036	0,036	0,036	0,035	0,035	0,035	0,032	0,032	0,031	0,031	0,031	0,031	0,035	0,035	0,035	0,035	0,035	0,035	0,035	0,035	0,035	0,035	0,035	0,035	0,035	0,035	0,035	0,035	0,035	0,035	0,034	0,035	0,034	0,034	0,034	0,034	0,034	0,034	0,034
667	0,035	0,038	0,041	0,042	0,044	0,047	0,049	0,036	0,036	0,036	0,036	0,036	0,036	0,035	0,035	0,035	0,032	0,032	0,031	0,031	0,031	0,031	0,035	0,035	0,035	0,035	0,035	0,035	0,035	0,035	0,035	0,035	0,035	0,035	0,035	0,035	0,035	0,035	0,035	0,035	0,034	0,034	0,034	0,034	0,034	0,034	0,034	0,034	0,034
667,5	0,035	0,038	0,041	0,042	0,044	0,047	0,049	0,036	0,036	0,036	0,036	0,036	0,036	0,035	0,035	0,035	0,032	0,031	0,031	0,031	0,031	0,031	0,035	0,035	0,035	0,035	0,035	0,035	0,035	0,035	0,035	0,035	0,035	0,035	0,035	0,035	0,035	0,035	0,035	0,035	0,034	0,034	0,034	0,034	0,034	0,034	0,034	0,034	0,034
668	0,035	0,038	0,041	0,042	0,044	0,047	0,049	0,036	0,036	0,036	0,036	0,036	0,036	0,035	0,035	0,035	0,032	0,032	0,031	0,031	0,031	0,031	0,035	0,035	0,035	0,035	0,035	0,035	0,035	0,035	0,035	0,035	0,035	0,035	0,035	0,035	0,035	0,035	0,035	0,035	0,034	0,034	0,034	0,034	0,034	0,034	0,034	0,034	0,034
668,5	0,035	0,038	0,041	0,042	0,044	0,047	0,049	0,036	0,036	0,036	0,036	0,036	0,036	0,035	0,035	0,035	0,032	0,032	0,031	0,031	0,031	0,031	0,035	0,035	0,035	0,035	0,035	0,035	0,035	0,035	0,035	0,035	0,035	0,035	0,035	0,035	0,035	0,035	0,035	0,035	0,034	0,034	0,034	0,034	0,034	0,034	0,034	0,034	0,034
669	0,035	0,038	0,041	0,042	0,044	0,047	0,049	0,036	0,036	0,036	0,036	0,036	0,036	0,035	0,035	0,035	0,032	0,032	0,031	0,031	0,031	0,031	0,035	0,035	0,035	0,035	0,035	0,035	0,035	0,035	0,035	0,035	0,035	0,035	0,035	0,035	0,035	0,035	0,035	0,035	0,034	0,034	0,034	0,034	0,034	0,034	0,034	0,034	0,034
669,5	0,035	0,038	0,041	0,042	0,044	0,047	0,049	0,036	0,036	0,036	0,036	0,036	0,036	0,035	0,035	0,035	0,032	0,032	0,031	0,031	0,031	0,031	0,035	0,035	0,035	0,035	0,035	0,035	0,035	0,035	0,035	0,035	0,035	0,035	0,035	0,035	0,035	0,035	0,035	0,035	0,034	0,034	0,034	0,034	0,034	0,034	0,034	0,034	0,034
670	0,035	0,038	0,041	0,042	0,044	0,047	0,049	0,036	0,036	0,036	0,036	0,036	0,036	0,035	0,035	0,035	0,032	0,031	0,031	0,031	0,031	0,031	0,035	0,035	0,035	0,035	0,035	0,035	0,035	0,035	0,035	0,035	0,035	0,035	0,035	0,035	0,035	0,035	0,035	0,034	0,034	0,034	0,034	0,034	0,034	0,034	0,034	0,034	0,034
670,5	0,035	0,038	0,041	0,042	0,044	0,047	0,049	0,036	0,036	0,036	0,036	0,036	0,036	0,035	0,035	0,035	0,032	0,031	0,031	0,031	0,031	0,031	0,035	0,035	0,035	0,035	0,035	0,035	0,035	0,035	0,035	0,035	0,035	0,035	0,035	0,035	0,035	0,035	0,035	0,034	0,034	0,034	0,034	0,034	0,034	0,034	0,034	0,034	0,034
671	0,035	0,038	0,041	0,042	0,044	0,047	0,049	0,036	0,036	0,036	0,036	0,036	0,036	0,035	0,035	0,035	0,032	0,031	0,031	0,031	0,031	0,031	0,035	0,035	0,035	0,035	0,035	0,035	0,035	0,035	0,035	0,035	0,035	0,035	0,035	0,035	0,035	0,035	0,035	0,034	0,034	0,034	0,034	0,034	0,034	0,034	0,034	0,034	0,034
671,5	0,035	0,038	0,041	0,042	0,044	0,047	0,049	0,036	0,036	0,036	0,036	0,036	0,036	0,035	0,035	0,035	0,032	0,031	0,031	0,031	0,031	0,031	0,035	0,035	0,035	0,035	0,035	0,035	0,035	0,035	0,035	0,035	0,035	0,034	0,035	0,034	0,035	0,035	0,035	0,034	0,034	0,034	0,034	0,034	0,034	0,034	0,034	0,034	0,034
672	0,035	0,038	0,041	0,042	0,044	0,047	0,049	0,036	0,036	0,036	0,036	0,036	0,036	0,035	0,035	0,035	0,032	0,031	0,031	0,031	0,031	0,031	0,035	0,035	0,035	0,035	0,035	0,035	0,035	0,035	0,035	0,035	0,035	0,035	0,035	0,035	0,035	0,035	0,035	0,034	0,034	0,034	0,034	0,034	0,034	0,034	0,034	0,034	0,034
672,5	0,035	0,038	0,041	0,042	0,044	0,047	0,049	0,036	0,036	0,036	0,036	0,036	0,036	0,035	0,035	0,035	0,032	0,031	0,031	0,031	0,031	0,031	0,035	0,035	0,035	0,035	0,035	0,035	0,035	0,035	0,035	0,035	0,035	0,035	0,035	0,035	0,035	0,035	0,035	0,034	0,034	0,034	0,034	0,034	0,034	0,034	0,034	0,034	0,034
673	0,035	0,038	0,041	0,042	0,044	0,047	0,049	0,036	0,036	0,036	0,036	0,036	0,036	0,035	0,035	0,035	0,032	0,031	0,031	0,031	0,031	0,031	0,035	0,035	0,035	0,035	0,035	0,035	0,035	0,035	0,035	0,035	0,035	0,035	0,035	0,035	0,035	0,035	0,035	0,034	0,034	0,034	0,034	0,034	0,034	0,034	0,034	0,034	0,034
673,5	0,035	0,038	0,041	0,042	0,044	0,047	0,049	0,036	0,036	0,036	0,036	0,036	0,036	0,035	0,035	0,035	0,032	0,031	0,031	0,031	0,031	0,031	0,035	0,035	0,035	0,035	0,035	0,035	0,035	0,035	0,035	0,035	0,035	0,034	0,035	0,034	0,035	0,034	0,034	0,034	0,034	0,034	0,034	0,034	0,034	0,034	0,034	0,034	0,034
674	0,035	0,038	0,041	0,042	0,044	0,047	0,049	0,036	0,036	0,036	0,036	0,036	0,036	0,035	0,035	0,035	0,032	0,031	0,031	0,031	0,031	0,031	0,035	0,035	0,035	0,035	0,035	0,035	0,035	0,035	0,035	0,035	0,035	0,035	0,035	0,034	0,035	0,034	0,035	0,034	0,034	0,034	0,034	0,034	0,034	0,034	0,034	0,034	0,034
674,5	0,035	0,038	0,041	0,042	0,044	0,047	0,049	0,036	0,036	0,036	0,036	0,036	0,036	0,035	0,035	0,035	0,032	0,031	0,031	0,031	0,031	0,031	0,035	0,035	0,035	0,035	0,035	0,035	0,035	0,035	0,035	0,035	0,035	0,035	0,035	0,034	0,035	0,034	0,034	0,034	0,034	0,034	0,034	0,034	0,034	0,034	0,034	0,034	0,034
675	0,035	0,038	0,041	0,042	0,044	0,047	0,049	0,036	0,036	0,036	0,036	0,036	0,036	0,035	0,035	0,035	0,032	0,031	0,031	0,031	0,031	0,031	0,035	0,035	0,035	0,035	0,035	0,035	0,035	0,035	0,035	0,035	0,035	0,034	0,034	0,034	0,034	0,034	0,034	0,034	0,034	0,034	0,034	0,034	0,034	0,034	0,034	0,034	0,034
675,5	0,035	0,038	0,041	0,042	0,044	0,047	0,049	0,036	0,036	0,036	0,036	0,036	0,036	0,035	0,035	0,035	0,032	0,031	0,031	0,031	0,031	0,031	0,035	0,035	0,035	0,035	0,035	0,035	0,035	0,035	0,035	0,035	0,035	0,035	0,035	0,035	0,035	0,035	0,035	0,034	0,034	0,034	0,034	0,034	0,034	0,034	0,034	0,034	0,034
676	0,035	0,038	0,041	0,042	0,044	0,047	0,049	0,036	0,036	0,036	0,036	0,036	0,036	0,035	0,035	0,035	0,032	0,031	0,031	0,031	0,031	0,031	0,035	0,035	0,035	0,035	0,035	0,035	0,035	0,035	0,035	0,035	0,035	0,034	0,035	0,034	0,035	0,035	0,034	0,034	0,034	0,034	0,034	0,034	0,034	0,034	0,034	0,034	0,034
676,5	0,035	0,038	0,041	0,042	0,044	0,047	0,049	0,036	0,036	0,036	0,036	0,036	0,036	0,035	0,035	0,035	0,032	0,031	0,031	0,031	0,031	0,031	0,035	0,035	0,035	0,035	0,035	0,035	0,035	0,035	0,034	0,035	0,035	0,034	0,034	0,034	0,035	0,034	0,034	0,034	0,034	0,034	0,034	0,034	0,034	0,034	0,034	0,034	0,034
677	0,035	0,038	0,041	0,042	0,044	0,047	0,049	0,036	0,036	0,036	0,036	0,036	0,036	0,035	0,035	0,035	0,032	0,031	0,031	0,031	0,031	0,031	0,035	0,035	0,035	0,035	0,035	0,035	0,035	0,035	0,035	0,035	0,035	0,034	0,035	0,034	0,035	0,034	0,034	0,034	0,034	0,034	0,034	0,034	0,034	0,034	0,034	0,034	0,034
677,5	0,035	0,038	0,041	0,042	0,044	0,047	0,049	0,036	0,036	0,036	0,036	0,036	0,036	0,035	0,035	0,035	0,032	0,031	0,031	0,031	0,031	0,031	0,035	0,035	0,035	0,035	0,035	0,035	0,035	0,035	0,034	0,035	0,035	0,034	0,034	0,034	0,035	0,034	0,034	0,034	0,034	0,034	0,034	0,034	0,034	0,034	0,034	0,034	0,034
678	0,035	0,038	0,041	0,042	0,044	0,047	0,049	0,036	0,036	0,036	0,036	0,036	0,036	0,035	0,035	0,035	0,032	0,031	0,031	0,031	0,031	0,031	0,035	0,035	0,035	0,035	0,035	0,035	0,035	0,035	0,035	0,035	0,035	0,035	0,035	0,034	0,035	0,034	0,035	0,034	0,034	0,034	0,034	0,034	0,034	0,034	0,034	0,034	0,034
678,5	0,035	0,038	0,041	0,042	0,044	0,047	0,049	0,036	0,036	0,036	0,036	0,036	0,036	0,035	0,035	0,035	0,032	0,031	0,031	0,031	0,031	0,031	0,035	0,035	0,035	0,035	0,035	0,035	0,035	0,035	0,035	0,035	0,035	0,035	0,034	0,034	0,035	0,034	0,035	0,034	0,034	0,034	0,034	0,034	0,034	0,034	0,034	0,034	0,034
679	0,035	0,038	0,041	0,042	0,044	0,047	0,049	0,036	0,036	0,036	0,036	0,036	0,036	0,035	0,035	0,035	0,032	0,031	0,031	0,031	0,031	0,031	0,035	0,035	0,035	0,035	0,035	0,035	0,035	0,035	0,034	0,035	0,035	0,034	0,034	0,034	0,034	0,034	0,034	0,034	0,034	0,034	0,034	0,034	0,034	0,034	0,034	0,034	0,034
679,5	0,035	0,038	0,041	0,042	0,044	0,047	0,049	0,036	0,036	0,036	0,036	0,036	0,036	0,035	0,035	0,035	0,032	0,031	0,031	0,031	0,031	0,031	0,035	0,035	0,035	0,035	0,035	0,035	0,035	0,035	0,035	0,035	0,035	0,034	0,035	0,034	0,035	0,034	0,034	0,034	0,034	0,034	0,034	0,034	0,034	0,034	0,034	0,034	0,034
680	0,035	0,038	0,041	0,042	0,044	0,047	0,049	0,036	0,036	0,036	0,036	0,036	0,036	0,035	0,035	0,035	0,032	0,031	0,031	0,031	0,031	0,031	0,035	0,035	0,035	0,035	0,035	0,035	0,035	0,035	0,035	0,035	0,035	0,035	0,035	0,034	0,035	0,035	0,034	0,034	0,034	0,034	0,034	0,034	0,034	0,034	0,034	0,034	0,034
680,5	0,035	0,038	0,041	0,042	0,044	0,047	0,049	0,036	0,036	0,036	0,036	0,036	0,036	0,035	0,035	0,035	0,032	0,031	0,031	0,031	0,031	0,031	0,035	0,035	0,035	0,035	0,035	0,035	0,035	0,035	0,035	0,035	0,035	0,035	0,035	0,034	0,035	0,035	0,035	0,034	0,034	0,034	0,034	0,034	0,034	0,034	0,034	0,034	0,034
681	0,035	0,038	0,041	0,042	0,044	0,047	0,049	0,036	0,036	0,036	0,036	0,036	0,036	0,035	0,035	0,035	0,032	0,031	0,031	0,031	0,031	0,031	0,035	0,035	0,035	0,035	0,035	0,035	0,035	0,035	0,035	0,035	0,035	0,035	0,035	0,034	0,035	0,034	0,035	0,034	0,034	0,034	0,034	0,034	0,034	0,034	0,034	0,034	0,034
681,5	0,035	0,038	0,041	0,042	0,044	0,047	0,049	0,036	0,036	0,036	0,036	0,036	0,036	0,035	0,035	0,035	0,032	0,031	0,031	0,031	0,031	0,031	0,035	0,035	0,035	0,035	0,035	0,035	0,035	0,035	0,034	0,035	0,035	0,034	0,034	0,034	0,034	0,034	0,034	0,034	0,034	0,034	0,034	0,034	0,034	0,034	0,034	0,034	0,034
682	0,035	0,038	0,041	0,042	0,044	0,047	0,049	0,036	0,036	0,036	0,036	0,036	0,036	0,035	0,035	0,035	0,032	0,031	0,031	0,031	0,031	0,031	0,035	0,035	0,035	0,035	0,035	0,035	0,035	0,035	0,035	0,035	0,035	0,034	0,035	0,034	0,035	0,034	0,034	0,034	0,034	0,034	0,034	0,034	0,034	0,034	0,034	0,034	0,034
682,5	0,035	0,038	0,041	0,042	0,044	0,047	0,049	0,036	0,036	0,036	0,036	0,036	0,036	0,035	0,035	0,035	0,032	0,031	0,031	0,031	0,031	0,031	0,035	0,035	0,035	0,035	0,035	0,035	0,035	0,035	0,035	0,035	0,035	0,035	0,035	0,035	0,035	0,035	0,035	0,034	0,034	0,034	0,034	0,034	0,034	0,034	0,034	0,034	0,034
683	0,035	0,038	0,041	0,042	0,044	0,047	0,049	0,036	0,036	0,036	0,036	0,036	0,036	0,035	0,035	0,035	0,032	0,031	0,031	0,031	0,031	0,031	0,035	0,035	0,035	0,035	0,035	0,035	0,035	0,035	0,035	0,035	0,035	0,035	0,035	0,034	0,035	0,034	0,035	0,034	0,034	0,034	0,034	0,034	0,034	0,034	0,034	0,034	0,034
683,5	0,035	0,038	0,041	0,042	0,044	0,047	0,049	0,036	0,036	0,036	0,036	0,036	0,036	0,035	0,035	0,035	0,032	0,031	0,031	0,031	0,031	0,031	0,035	0,035	0,035	0,035	0,035	0,035	0,035	0,035	0,035	0,035	0,035	0,034	0,034	0,034	0,035	0,034	0,034	0,034	0,034	0,034	0,034	0,034	0,034	0,034	0,034	0,034	0,034
684	0,035	0,038	0,041	0,042	0,044	0,047	0,049	0,036	0,036	0,036	0,036	0,036	0,036	0,035	0,035	0,035	0,032	0,031	0,031	0,031	0,031	0,031	0,035	0,035	0,035	0,035	0,035	0,035	0,035	0,035	0,035	0,035	0,035	0,035	0,035	0,034	0,035	0,034	0,034	0,034	0,034	0,034	0,034	0,034	0,034	0,034	0,034	0,034	0,034
684,5	0,035	0,038	0,041	0,042	0,044	0,047	0,049	0,036	0,036	0,036	0,036	0,036	0,036	0,035	0,035	0,035	0,032	0,031	0,031	0,031	0,031	0,031	0,035	0,035	0,035	0,035	0,035	0,035	0,035	0,035	0,035	0,035	0,035	0,035	0,035	0,035	0,035	0,035	0,035	0,034	0,034	0,034	0,034	0,034	0,034	0,034	0,034	0,034	0,034
685	0,035	0,038	0,041	0,042	0,044	0,047	0,049	0,036	0,036	0,036	0,036	0,036	0,036	0,035	0,035	0,035	0,032	0,031	0,031	0,031	0,031	0,031	0,035	0,035	0,035	0,035	0,035	0,035	0,035	0,035	0,035	0,035	0,035	0,035	0,035	0,035	0,035	0,034	0,035	0,034	0,034	0,034	0,034	0,034	0,034	0,034	0,034	0,034	0,034
685,5	0,035	0,038	0,041	0,042	0,044	0,047	0,049	0,036	0,036	0,036	0,036	0,036	0,036	0,035	0,035	0,035	0,032	0,031	0,031	0,031	0,031	0,031	0,035	0,035	0,035	0,035	0,035	0,035	0,035	0,035	0,035	0,035	0,035	0,035	0,035	0,034	0,035	0,034	0,035	0,034	0,034	0,034	0,034	0,034	0,034	0,034	0,034	0,034	0,034
686	0,035	0,038	0,041	0,042	0,044	0,047	0,049	0,036	0,036	0,036	0,036	0,036	0,036	0,035	0,035	0,035	0,032	0,031	0,031	0,031	0,031	0,031	0,035	0,035	0,035	0,035	0,035	0,035	0,035	0,035	0,035	0,035	0,035	0,035	0,035	0,034	0,035	0,034	0,035	0,034	0,034	0,034	0,034	0,034	0,034	0,034	0,034	0,034	0,034
686,5	0,035	0,038	0,041	0,042	0,044	0,047	0,049	0,036	0,036	0,036	0,036	0,036	0,036	0,035	0,035	0,035	0,032	0,031	0,031	0,031	0,031	0,031	0,035	0,035	0,035	0,035	0,035	0,035	0,035	0,035	0,035	0,035	0,035	0,035	0,035	0,035	0,035	0,035	0,035	0,034	0,034	0,034	0,034	0,034	0,034	0,034	0,034	0,034	0,034
687	0,035	0,038	0,041	0,042	0,044	0,047	0,049	0,036	0,036	0,036	0,036	0,036	0,036	0,035	0,035	0,035	0,032	0,031	0,031	0,031	0,031	0,031	0,035	0,035	0,035	0,035	0,035	0,035	0,035	0,035	0,035	0,035	0,035	0,035	0,035	0,035	0,035	0,035	0,035	0,035	0,034	0,034	0,034	0,034	0,034	0,034	0,034	0,034	0,034
687,5	0,035	0,038	0,041	0,042	0,044	0,047	0,049	0,036	0,036	0,036	0,036	0,036	0,036	0,035	0,035	0,035	0,032	0,031	0,031	0,031	0,031	0,031	0,035	0,035	0,035	0,035	0,035	0,035	0,035	0,035	0,035	0,035	0,035	0,035	0,035	0,035	0,035	0,035	0,035	0,035	0,034	0,034	0,034	0,034	0,034	0,034	0,034	0,034	0,034
688	0,035	0,038	0,041	0,042	0,044	0,047	0,049	0,036	0,036	0,036	0,036	0,036	0,036	0,035	0,035	0,035	0,032	0,031	0,031	0,031	0,031	0,031	0,035	0,035	0,035	0,035	0,035	0,035	0,035	0,035	0,035	0,035	0,035	0,035	0,035	0,035	0,035	0,035	0,035	0,035	0,034	0,034	0,034	0,034	0,034	0,034	0,034	0,034	0,034
688,5	0,035	0,038	0,041	0,042	0,044	0,047	0,049	0,036	0,036	0,036	0,036	0,036	0,036	0,035	0,035	0,035	0,032	0,032	0,031	0,031	0,031	0,031	0,035	0,035	0,035	0,035	0,035	0,035	0,035	0,035	0,035	0,035	0,035	0,035	0,035	0,035	0,035	0,035	0,035	0,035	0,034	0,034	0,034	0,034	0,034	0,034	0,034	0,034	0,034
689	0,035	0,038	0,041	0,042	0,044	0,047	0,049	0,036	0,036	0,036	0,036	0,036	0,036	0,035	0,035	0,035	0,032	0,032	0,031	0,031	0,031	0,031	0,035	0,035	0,035	0,035	0,035	0,035	0,035	0,035	0,035	0,035	0,035	0,035	0,035	0,035	0,035	0,035	0,035	0,035	0,035	0,034	0,034	0,034	0,034	0,034	0,034	0,034	0,034
689,5	0,035	0,038	0,041	0,042	0,044	0,047	0,049	0,036	0,036	0,036	0,036	0,036	0,036	0,035	0,035	0,035	0,032	0,032	0,031	0,031	0,031	0,031	0,035	0,035	0,035	0,035	0,035	0,035	0,035	0,035	0,035	0,035	0,035	0,035	0,035	0,035	0,035	0,035	0,035	0,035	0,034	0,035	0,034	0,034	0,034	0,034	0,034	0,034	0,034
690	0,035	0,038	0,041	0,042	0,044	0,047	0,049	0,036	0,036	0,036	0,036	0,036	0,036	0,035	0,035	0,035	0,032	0,032	0,031	0,031	0,031	0,031	0,035	0,035	0,035	0,035	0,035	0,035	0,035	0,035	0,035	0,035	0,035	0,035	0,035	0,035	0,035	0,035	0,035	0,035	0,035	0,034	0,034	0,034	0,034	0,034	0,034	0,034	0,034
690,5	0,035	0,038	0,041	0,042	0,044	0,047	0,049	0,036	0,036	0,036	0,036	0,036	0,036	0,035	0,035	0,035	0,032	0,032	0,031	0,031	0,031	0,031	0,035	0,035	0,035	0,035	0,035	0,035	0,035	0,035	0,035	0,035	0,035	0,035	0,035	0,035	0,035	0,035	0,035	0,035	0,035	0,035	0,034	0,034	0,034	0,034	0,034	0,034	0,034
691	0,035	0,038	0,041	0,042	0,044	0,047	0,049	0,036	0,036	0,036	0,036	0,036	0,036	0,035	0,035	0,035	0,032	0,032	0,031	0,031	0,031	0,031	0,035	0,035	0,035	0,035	0,035	0,035	0,035	0,035	0,035	0,035	0,035	0,035	0,035	0,035	0,035	0,035	0,035	0,035	0,035	0,035	0,034	0,034	0,034	0,034	0,034	0,034	0,034
691,5	0,035	0,038	0,041	0,042	0,044	0,047	0,049	0,036	0,036	0,036	0,036	0,036	0,036	0,035	0,035	0,035	0,032	0,032	0,031	0,031	0,031	0,031	0,035	0,035	0,035	0,035	0,035	0,035	0,035	0,035	0,035	0,035	0,035	0,035	0,035	0,035	0,035	0,035	0,035	0,035	0,035	0,035	0,034	0,034	0,034	0,034	0,034	0,034	0,034
692	0,035	0,038	0,041	0,042	0,044	0,047	0,049	0,036	0,036	0,036	0,036	0,036	0,036	0,035	0,035	0,035	0,032	0,032	0,031	0,031	0,031	0,031	0,035	0,035	0,035	0,035	0,035	0,035	0,035	0,035	0,035	0,035	0,035	0,035	0,035	0,035	0,035	0,035	0,035	0,035	0,035	0,035	0,034	0,034	0,034	0,034	0,034	0,034	0,034
692,5	0,035	0,038	0,041	0,042	0,044	0,047	0,049	0,036	0,036	0,036	0,036	0,036	0,036	0,035	0,035	0,035	0,032	0,032	0,031	0,031	0,031	0,031	0,035	0,035	0,035	0,035	0,035	0,035	0,035	0,035	0,035	0,035	0,035	0,035	0,035	0,035	0,035	0,035	0,035	0,035	0,035	0,035	0,035	0,035	0,034	0,034	0,034	0,034	0,034
693	0,035	0,038	0,041	0,042	0,044	0,047	0,049	0,036	0,036	0,036	0,036	0,036	0,036	0,036	0,035	0,035	0,032	0,032	0,031	0,031	0,031	0,031	0,035	0,035	0,035	0,035	0,035	0,035	0,035	0,035	0,035	0,035	0,035	0,035	0,035	0,035	0,035	0,035	0,035	0,035	0,035	0,035	0,035	0,035	0,034	0,034	0,034	0,034	0,034
693,5	0,035	0,038	0,041	0,042	0,044	0,047	0,049	0,036	0,036	0,036	0,036	0,036	0,036	0,036	0,035	0,035	0,032	0,032	0,031	0,031	0,031	0,031	0,035	0,035	0,035	0,035	0,035	0,035	0,035	0,035	0,035	0,035	0,035	0,035	0,035	0,035	0,035	0,035	0,035	0,035	0,035	0,035	0,035	0,035	0,035	0,034	0,034	0,034	0,034
694	0,035	0,038	0,041	0,042	0,044	0,047	0,049	0,036	0,036	0,036	0,036	0,036	0,036	0,036	0,035	0,035	0,032	0,032	0,031	0,031	0,031	0,031	0,035	0,035	0,035	0,035	0,035	0,035	0,035	0,035	0,035	0,035	0,035	0,035	0,035	0,035	0,035	0,035	0,035	0,035	0,035	0,035	0,035	0,035	0,035	0,034	0,034	0,034	0,034
694,5	0,035	0,038	0,041	0,042	0,044	0,047	0,049	0,036	0,036	0,036	0,036	0,036	0,036	0,036	0,035	0,036	0,032	0,032	0,031	0,031	0,031	0,031	0,035	0,035	0,035	0,035	0,035	0,035	0,035	0,035	0,035	0,035	0,035	0,035	0,035	0,035	0,035	0,035	0,035	0,035	0,035	0,035	0,035	0,035	0,035	0,035	0,035	0,034	0,034
695	0,035	0,038	0,041	0,042	0,044	0,047	0,049	0,036	0,036	0,036	0,036	0,036	0,036	0,036	0,035	0,036	0,032	0,032	0,031	0,031	0,031	0,031	0,035	0,035	0,035	0,035	0,035	0,035	0,035	0,035	0,035	0,035	0,035	0,035	0,035	0,035	0,035	0,035	0,035	0,035	0,035	0,035	0,035	0,035	0,035	0,035	0,035	0,035	0,035
695,5	0,035	0,038	0,041	0,042	0,044	0,047	0,049	0,036	0,036	0,036	0,036	0,036	0,036	0,036	0,035	0,036	0,032	0,032	0,031	0,031	0,031	0,031	0,035	0,035	0,035	0,035	0,035	0,035	0,035	0,035	0,035	0,035	0,035	0,035	0,035	0,035	0,035	0,035	0,035	0,035	0,035	0,035	0,035	0,035	0,035	0,035	0,035	0,035	0,035
696	0,035	0,038	0,041	0,042	0,044	0,047	0,049	0,036	0,036	0,036	0,036	0,036	0,036	0,036	0,035	0,036	0,032	0,032	0,031	0,031	0,031	0,031	0,035	0,035	0,035	0,035	0,035	0,035	0,035	0,035	0,035	0,035	0,035	0,035	0,035	0,035	0,035	0,035	0,035	0,035	0,035	0,035	0,035	0,035	0,035	0,035	0,035	0,035	0,035
696,5	0,035	0,038	0,041	0,042	0,045	0,047	0,049	0,036	0,036	0,036	0,036	0,036	0,036	0,036	0,035	0,036	0,032	0,032	0,031	0,031	0,031	0,031	0,035	0,035	0,035	0,035	0,035	0,035	0,035	0,035	0,035	0,035	0,035	0,035	0,035	0,035	0,035	0,035	0,035	0,035	0,035	0,035	0,035	0,035	0,035	0,035	0,035	0,035	0,035
697	0,035	0,038	0,041	0,042	0,045	0,047	0,049	0,036	0,036	0,036	0,036	0,036	0,036	0,036	0,035	0,036	0,032	0,032	0,031	0,031	0,031	0,031	0,035	0,035	0,035	0,035	0,035	0,035	0,035	0,035	0,035	0,035	0,035	0,035	0,035	0,035	0,035	0,035	0,035	0,035	0,035	0,035	0,035	0,035	0,035	0,035	0,035	0,035	0,035
697,5	0,035	0,038	0,041	0,042	0,045	0,047	0,049	0,036	0,036	0,036	0,036	0,036	0,036	0,036	0,035	0,036	0,032	0,032	0,031	0,031	0,031	0,031	0,035	0,035	0,035	0,035	0,035	0,035	0,035	0,035	0,035	0,035	0,035	0,035	0,035	0,035	0,035	0,035	0,035	0,035	0,035	0,035	0,035	0,035	0,035	0,035	0,035	0,035	0,035
698	0,035	0,038	0,041	0,042	0,045	0,047	0,049	0,036	0,036	0,036	0,036	0,036	0,036	0,036	0,035	0,036	0,032	0,032	0,031	0,031	0,031	0,031	0,035	0,035	0,035	0,035	0,035	0,035	0,035	0,035	0,035	0,035	0,035	0,035	0,035	0,035	0,035	0,035	0,035	0,035	0,035	0,035	0,035	0,035	0,035	0,035	0,035	0,035	0,035
698,5	0,035	0,038	0,041	0,042	0,045	0,047	0,049	0,036	0,036	0,036	0,036	0,036	0,036	0,036	0,035	0,036	0,032	0,032	0,031	0,031	0,031	0,031	0,035	0,035	0,035	0,035	0,035	0,035	0,035	0,035	0,035	0,035	0,035	0,035	0,035	0,035	0,035	0,035	0,035	0,035	0,035	0,035	0,035	0,035	0,035	0,035	0,035	0,035	0,035
699	0,035	0,038	0,041	0,042	0,045	0,047	0,049	0,036	0,036	0,036	0,036	0,036	0,036	0,036	0,035	0,036	0,032	0,032	0,032	0,031	0,031	0,031	0,035	0,035	0,035	0,035	0,035	0,035	0,035	0,035	0,035	0,035	0,035	0,035	0,035	0,035	0,035	0,035	0,035	0,035	0,035	0,035	0,035	0,035	0,035	0,035	0,035	0,035	0,035
699,5	0,035	0,038	0,041	0,042	0,045	0,047	0,049	0,036	0,036	0,036	0,036	0,036	0,036	0,036	0,035	0,036	0,032	0,032	0,032	0,031	0,031	0,031	0,035	0,035	0,035	0,035	0,035	0,035	0,035	0,035	0,035	0,035	0,035	0,035	0,035	0,035	0,035	0,035	0,035	0,035	0,035	0,035	0,035	0,035	0,035	0,035	0,035	0,035	0,035
700	0,035	0,038	0,041	0,042	0,045	0,047	0,049	0,036	0,036	0,036	0,036	0,036	0,036	0,036	0,035	0,036	0,032	0,032	0,032	0,031	0,031	0,031	0,035	0,035	0,035	0,035	0,035	0,035	0,035	0,035	0,035	0,035	0,035	0,035	0,035	0,035	0,035	0,035	0,035	0,035	0,035	0,035	0,035	0,035	0,035	0,035	0,035	0,035	0,035
700,5	0,035	0,038	0,041	0,042	0,045	0,047	0,049	0,036	0,036	0,036	0,036	0,036	0,036	0,036	0,035	0,036	0,032	0,032	0,032	0,031	0,031	0,031	0,035	0,035	0,035	0,035	0,035	0,035	0,035	0,035	0,035	0,035	0,035	0,035	0,035	0,035	0,035	0,035	0,035	0,035	0,035	0,035	0,035	0,035	0,035	0,035	0,035	0,035	0,035
701	0,035	0,038	0,041	0,042	0,045	0,047	0,049	0,036	0,036	0,036	0,036	0,036	0,036	0,036	0,035	0,036	0,033	0,032	0,032	0,031	0,031	0,031	0,035	0,035	0,035	0,035	0,035	0,035	0,035	0,035	0,035	0,035	0,035	0,035	0,035	0,035	0,035	0,035	0,035	0,035	0,035	0,035	0,035	0,035	0,035	0,035	0,035	0,035	0,035
701,5	0,035	0,038	0,041	0,042	0,045	0,047	0,049	0,036	0,036	0,036	0,036	0,036	0,036	0,036	0,035	0,036	0,033	0,032	0,032	0,031	0,031	0,031	0,035	0,035	0,035	0,035	0,035	0,035	0,035	0,035	0,035	0,035	0,035	0,035	0,035	0,035	0,035	0,035	0,035	0,035	0,035	0,035	0,035	0,035	0,035	0,035	0,035	0,035	0,035
702	0,035	0,038	0,041	0,042	0,045	0,047	0,049	0,036	0,037	0,036	0,036	0,036	0,037	0,036	0,036	0,036	0,033	0,032	0,032	0,031	0,031	0,031	0,035	0,035	0,035	0,035	0,035	0,035	0,035	0,035	0,035	0,035	0,035	0,035	0,035	0,035	0,035	0,035	0,035	0,035	0,035	0,035	0,035	0,035	0,035	0,035	0,035	0,035	0,035
702,5	0,035	0,038	0,041	0,042	0,045	0,047	0,049	0,037	0,037	0,037	0,037	0,037	0,037	0,036	0,036	0,036	0,033	0,032	0,032	0,032	0,032	0,031	0,035	0,035	0,035	0,035	0,035	0,035	0,035	0,035	0,035	0,035	0,035	0,035	0,035	0,035	0,035	0,035	0,035	0,035	0,035	0,035	0,035	0,035	0,035	0,035	0,035	0,035	0,035
703	0,036	0,038	0,041	0,042	0,045	0,047	0,05	0,037	0,037	0,037	0,037	0,037	0,037	0,036	0,036	0,036	0,033	0,032	0,032	0,032	0,032	0,031	0,035	0,035	0,035	0,035	0,035	0,035	0,035	0,035	0,035	0,035	0,035	0,035	0,035	0,035	0,035	0,035	0,035	0,035	0,035	0,035	0,035	0,035	0,035	0,035	0,035	0,035	0,035
703,5	0,036	0,038	0,042	0,042	0,045	0,047	0,05	0,037	0,037	0,037	0,037	0,037	0,037	0,036	0,036	0,036	0,033	0,032	0,032	0,032	0,032	0,032	0,035	0,035	0,035	0,035	0,035	0,035	0,035	0,035	0,035	0,035	0,035	0,035	0,035	0,035	0,035	0,035	0,035	0,035	0,035	0,035	0,035	0,035	0,035	0,035	0,035	0,035	0,035
704	0,036	0,038	0,042	0,042	0,045	0,047	0,05	0,037	0,037	0,037	0,037	0,037	0,037	0,036	0,036	0,036	0,033	0,032	0,032	0,032	0,032	0,032	0,035	0,035	0,035	0,035	0,035	0,035	0,035	0,035	0,035	0,035	0,035	0,035	0,035	0,035	0,035	0,035	0,035	0,035	0,035	0,035	0,035	0,035	0,035	0,035	0,035	0,035	0,035
704,5	0,036	0,038	0,042	0,043	0,045	0,047	0,05	0,037	0,037	0,037	0,037	0,037	0,037	0,036	0,036	0,036	0,033	0,032	0,032	0,032	0,032	0,032	0,035	0,035	0,035	0,035	0,035	0,035	0,035	0,035	0,035	0,035	0,035	0,035	0,035	0,035	0,035	0,035	0,035	0,035	0,035	0,035	0,035	0,035	0,035	0,035	0,035	0,035	0,035
705	0,036	0,038	0,042	0,043	0,045	0,048	0,05	0,037	0,037	0,037	0,037	0,037	0,037	0,036	0,036	0,036	0,033	0,032	0,032	0,032	0,032	0,032	0,035	0,035	0,036	0,035	0,035	0,035	0,035	0,035	0,035	0,035	0,035	0,035	0,035	0,035	0,035	0,035	0,035	0,035	0,035	0,035	0,035	0,035	0,035	0,035	0,035	0,035	0,035
705,5	0,036	0,038	0,042	0,043	0,045	0,048	0,05	0,037	0,037	0,037	0,037	0,037	0,037	0,036	0,036	0,036	0,033	0,032	0,032	0,032	0,032	0,032	0,036	0,036	0,036	0,036	0,036	0,036	0,036	0,036	0,035	0,035	0,035	0,036	0,035	0,035	0,035	0,035	0,035	0,035	0,035	0,035	0,035	0,035	0,035	0,035	0,035	0,035	0,035
706	0,036	0,039	0,042	0,043	0,045	0,048	0,05	0,037	0,037	0,037	0,037	0,037	0,037	0,036	0,036	0,036	0,033	0,032	0,032	0,032	0,032	0,032	0,036	0,036	0,036	0,036	0,036	0,036	0,036	0,036	0,036	0,036	0,036	0,036	0,036	0,035	0,036	0,035	0,035	0,035	0,035	0,035	0,035	0,035	0,035	0,035	0,035	0,035	0,035
706,5	0,036	0,039	0,042	0,043	0,045	0,048	0,05	0,037	0,037	0,037	0,037	0,037	0,037	0,036	0,036	0,036	0,033	0,032	0,032	0,032	0,032	0,032	0,036	0,036	0,036	0,036	0,036	0,036	0,036	0,036	0,036	0,036	0,036	0,036	0,036	0,036	0,036	0,036	0,036	0,036	0,035	0,035	0,035	0,035	0,035	0,035	0,035	0,035	0,035
707	0,036	0,039	0,042	0,043	0,045	0,048	0,05	0,037	0,037	0,037	0,037	0,037	0,037	0,036	0,036	0,036	0,033	0,033	0,032	0,032	0,032	0,032	0,036	0,036	0,036	0,036	0,036	0,036	0,036	0,036	0,036	0,036	0,036	0,036	0,036	0,036	0,036	0,036	0,036	0,036	0,036	0,035	0,035	0,035	0,035	0,035	0,035	0,035	0,035
707,5	0,036	0,039	0,042	0,043	0,045	0,048	0,05	0,037	0,037	0,037	0,037	0,037	0,037	0,036	0,036	0,036	0,033	0,033	0,032	0,032	0,032	0,032	0,036	0,036	0,036	0,036	0,036	0,036	0,036	0,036	0,036	0,036	0,036	0,036	0,036	0,036	0,036	0,036	0,036	0,036	0,036	0,036	0,036	0,036	0,035	0,035	0,035	0,035	0,035
708	0,036	0,039	0,042	0,043	0,045	0,048	0,05	0,037	0,037	0,037	0,037	0,037	0,037	0,037	0,036	0,036	0,033	0,033	0,032	0,032	0,032	0,032	0,036	0,036	0,036	0,036	0,036	0,036	0,036	0,036	0,036	0,036	0,036	0,036	0,036	0,036	0,036	0,036	0,036	0,036	0,036	0,036	0,036	0,036	0,035	0,035	0,035	0,035	0,035
708,5	0,036	0,039	0,042	0,043	0,045	0,048	0,05	0,037	0,037	0,037	0,037	0,037	0,037	0,037	0,036	0,037	0,033	0,033	0,032	0,032	0,032	0,032	0,036	0,036	0,036	0,036	0,036	0,036	0,036	0,036	0,036	0,036	0,036	0,036	0,036	0,036	0,036	0,036	0,036	0,036	0,036	0,036	0,036	0,036	0,036	0,036	0,035	0,035	0,035
709	0,036	0,039	0,042	0,043	0,045	0,048	0,05	0,037	0,037	0,037	0,037	0,037	0,037	0,037	0,036	0,037	0,033	0,033	0,032	0,032	0,032	0,032	0,036	0,036	0,036	0,036	0,036	0,036	0,036	0,036	0,036	0,036	0,036	0,036	0,036	0,036	0,036	0,036	0,036	0,036	0,036	0,036	0,036	0,036	0,036	0,036	0,036	0,036	0,036
709,5	0,036	0,039	0,042	0,043	0,046	0,048	0,05	0,037	0,037	0,037	0,037	0,037	0,037	0,037	0,036	0,037	0,033	0,033	0,032	0,032	0,032	0,032	0,036	0,036	0,036	0,036	0,036	0,036	0,036	0,036	0,036	0,036	0,036	0,036	0,036	0,036	0,036	0,036	0,036	0,036	0,036	0,036	0,036	0,036	0,036	0,036	0,036	0,036	0,036
710	0,036	0,039	0,042	0,043	0,046	0,048	0,05	0,037	0,037	0,037	0,037	0,037	0,037	0,037	0,036	0,037	0,033	0,033	0,033	0,032	0,032	0,032	0,036	0,036	0,036	0,036	0,036	0,036	0,036	0,036	0,036	0,036	0,036	0,036	0,036	0,036	0,036	0,036	0,036	0,036	0,036	0,036	0,036	0,036	0,036	0,036	0,036	0,036	0,036
710,5	0,036	0,039	0,042	0,043	0,046	0,048	0,05	0,037	0,037	0,037	0,037	0,037	0,037	0,037	0,036	0,037	0,033	0,033	0,033	0,032	0,032	0,032	0,036	0,036	0,036	0,036	0,036	0,036	0,036	0,036	0,036	0,036	0,036	0,036	0,036	0,036	0,036	0,036	0,036	0,036	0,036	0,036	0,036	0,036	0,036	0,036	0,036	0,036	0,036
711	0,036	0,039	0,042	0,043	0,046	0,048	0,05	0,037	0,037	0,037	0,037	0,037	0,037	0,037	0,036	0,037	0,034	0,033	0,033	0,032	0,032	0,032	0,036	0,036	0,036	0,036	0,036	0,036	0,036	0,036	0,036	0,036	0,036	0,036	0,036	0,036	0,036	0,036	0,036	0,036	0,036	0,036	0,036	0,036	0,036	0,036	0,036	0,036	0,036
711,5	0,036	0,039	0,042	0,043	0,046	0,048	0,05	0,038	0,038	0,038	0,038	0,038	0,038	0,037	0,037	0,037	0,034	0,033	0,033	0,033	0,032	0,032	0,036	0,036	0,036	0,036	0,036	0,036	0,036	0,036	0,036	0,036	0,036	0,036	0,036	0,036	0,036	0,036	0,036	0,036	0,036	0,036	0,036	0,036	0,036	0,036	0,036	0,036	0,036
712	0,036	0,039	0,042	0,043	0,046	0,048	0,051	0,038	0,038	0,038	0,038	0,038	0,038	0,037	0,037	0,037	0,034	0,033	0,033	0,033	0,033	0,033	0,036	0,036	0,036	0,036	0,036	0,036	0,036	0,036	0,036	0,036	0,036	0,036	0,036	0,036	0,036	0,036	0,036	0,036	0,036	0,036	0,036	0,036	0,036	0,036	0,036	0,036	0,036
712,5	0,037	0,039	0,043	0,044	0,046	0,048	0,051	0,038	0,038	0,038	0,038	0,038	0,038	0,037	0,037	0,037	0,034	0,033	0,033	0,033	0,033	0,033	0,036	0,036	0,037	0,036	0,036	0,036	0,036	0,036	0,036	0,036	0,036	0,036	0,036	0,036	0,036	0,036	0,036	0,036	0,036	0,036	0,036	0,036	0,036	0,036	0,036	0,036	0,036
713	0,037	0,039	0,043	0,044	0,046	0,049	0,051	0,038	0,038	0,038	0,038	0,038	0,038	0,037	0,037	0,037	0,034	0,033	0,033	0,033	0,033	0,033	0,037	0,037	0,037	0,037	0,037	0,037	0,037	0,037	0,036	0,036	0,036	0,036	0,036	0,036	0,036	0,036	0,036	0,036	0,036	0,036	0,036	0,036	0,036	0,036	0,036	0,036	0,036
713,5	0,037	0,039	0,043	0,044	0,046	0,049	0,051	0,038	0,038	0,038	0,038	0,038	0,038	0,037	0,037	0,037	0,034	0,034	0,033	0,033	0,033	0,033	0,037	0,037	0,037	0,037	0,037	0,037	0,037	0,037	0,037	0,037	0,037	0,037	0,037	0,037	0,037	0,037	0,037	0,036	0,036	0,036	0,036	0,036	0,036	0,036	0,036	0,036	0,036
714	0,037	0,039	0,043	0,044	0,046	0,049	0,051	0,038	0,038	0,038	0,038	0,038	0,038	0,037	0,037	0,037	0,034	0,034	0,033	0,033	0,033	0,033	0,037	0,037	0,037	0,037	0,037	0,037	0,037	0,037	0,037	0,037	0,037	0,037	0,037	0,037	0,037	0,037	0,037	0,037	0,037	0,037	0,037	0,037	0,036	0,036	0,036	0,036	0,036
714,5	0,037	0,04	0,043	0,044	0,046	0,049	0,051	0,038	0,038	0,038	0,038	0,038	0,038	0,038	0,037	0,038	0,034	0,034	0,033	0,033	0,033	0,033	0,037	0,037	0,037	0,037	0,037	0,037	0,037	0,037	0,037	0,037	0,037	0,037	0,037	0,037	0,037	0,037	0,037	0,037	0,037	0,037	0,037	0,037	0,037	0,037	0,036	0,036	0,036
715	0,037	0,04	0,043	0,044	0,046	0,049	0,051	0,038	0,038	0,038	0,038	0,038	0,038	0,038	0,037	0,038	0,034	0,034	0,033	0,033	0,033	0,033	0,037	0,037	0,037	0,037	0,037	0,037	0,037	0,037	0,037	0,037	0,037	0,037	0,037	0,037	0,037	0,037	0,037	0,037	0,037	0,037	0,037	0,037	0,037	0,037	0,037	0,037	0,037
715,5	0,037	0,04	0,043	0,044	0,047	0,049	0,051	0,038	0,038	0,038	0,038	0,038	0,038	0,038	0,037	0,038	0,034	0,034	0,034	0,033	0,033	0,033	0,037	0,037	0,037	0,037	0,037	0,037	0,037	0,037	0,037	0,037	0,037	0,037	0,037	0,037	0,037	0,037	0,037	0,037	0,037	0,037	0,037	0,037	0,037	0,037	0,037	0,037	0,037
716	0,037	0,04	0,043	0,044	0,047	0,049	0,051	0,038	0,038	0,038	0,038	0,038	0,038	0,038	0,037	0,038	0,035	0,034	0,034	0,033	0,033	0,033	0,037	0,037	0,037	0,037	0,037	0,037	0,037	0,037	0,037	0,037	0,037	0,037	0,037	0,037	0,037	0,037	0,037	0,037	0,037	0,037	0,037	0,037	0,037	0,037	0,037	0,037	0,037
716,5	0,037	0,04	0,043	0,044	0,047	0,049	0,051	0,039	0,039	0,039	0,039	0,039	0,039	0,038	0,038	0,038	0,035	0,034	0,034	0,034	0,034	0,033	0,037	0,037	0,037	0,037	0,037	0,037	0,037	0,037	0,037	0,037	0,037	0,037	0,037	0,037	0,037	0,037	0,037	0,037	0,037	0,037	0,037	0,037	0,037	0,037	0,037	0,037	0,037
717	0,037	0,04	0,043	0,044	0,047	0,049	0,052	0,039	0,039	0,039	0,039	0,039	0,039	0,038	0,038	0,038	0,035	0,034	0,034	0,034	0,034	0,034	0,037	0,037	0,037	0,037	0,037	0,037	0,037	0,037	0,037	0,037	0,037	0,037	0,037	0,037	0,037	0,037	0,037	0,037	0,037	0,037	0,037	0,037	0,037	0,037	0,037	0,037	0,037
717,5	0,038	0,04	0,044	0,045	0,047	0,05	0,052	0,039	0,039	0,039	0,039	0,039	0,039	0,038	0,038	0,038	0,035	0,034	0,034	0,034	0,034	0,034	0,038	0,038	0,038	0,038	0,038	0,038	0,038	0,038	0,038	0,038	0,038	0,038	0,038	0,037	0,037	0,037	0,037	0,037	0,037	0,037	0,037	0,037	0,037	0,037	0,037	0,037	0,037
718	0,038	0,04	0,044	0,045	0,047	0,05	0,052	0,039	0,039	0,039	0,039	0,039	0,039	0,038	0,038	0,038	0,035	0,035	0,034	0,034	0,034	0,034	0,038	0,038	0,038	0,038	0,038	0,038	0,038	0,038	0,038	0,038	0,038	0,038	0,038	0,038	0,038	0,038	0,038	0,038	0,038	0,037	0,037	0,037	0,037	0,037	0,037	0,037	0,037
718,5	0,038	0,04	0,044	0,045	0,047	0,05	0,052	0,039	0,039	0,039	0,039	0,039	0,039	0,039	0,038	0,039	0,035	0,035	0,034	0,034	0,034	0,034	0,038	0,038	0,038	0,038	0,038	0,038	0,038	0,038	0,038	0,038	0,038	0,038	0,038	0,038	0,038	0,038	0,038	0,038	0,038	0,038	0,038	0,038	0,037	0,038	0,037	0,037	0,037
719	0,038	0,04	0,044	0,045	0,047	0,05	0,052	0,039	0,039	0,039	0,039	0,039	0,039	0,039	0,038	0,039	0,035	0,035	0,034	0,034	0,034	0,034	0,038	0,038	0,038	0,038	0,038	0,038	0,038	0,038	0,038	0,038	0,038	0,038	0,038	0,038	0,038	0,038	0,038	0,038	0,038	0,038	0,038	0,038	0,038	0,038	0,038	0,038	0,038
719,5	0,038	0,041	0,044	0,045	0,048	0,05	0,052	0,039	0,039	0,039	0,039	0,039	0,039	0,039	0,038	0,039	0,035	0,035	0,035	0,034	0,034	0,034	0,038	0,038	0,038	0,038	0,038	0,038	0,038	0,038	0,038	0,038	0,038	0,038	0,038	0,038	0,038	0,038	0,038	0,038	0,038	0,038	0,038	0,038	0,038	0,038	0,038	0,038	0,038
720	0,038	0,041	0,044	0,045	0,048	0,05	0,052	0,039	0,039	0,039	0,039	0,039	0,04	0,039	0,038	0,039	0,036	0,035	0,035	0,034	0,034	0,034	0,038	0,038	0,038	0,038	0,038	0,038	0,038	0,038	0,038	0,038	0,038	0,038	0,038	0,038	0,038	0,038	0,038	0,038	0,038	0,038	0,038	0,038	0,038	0,038	0,038	0,038	0,038
720,5	0,038	0,041	0,044	0,045	0,048	0,05	0,052	0,04	0,04	0,04	0,04	0,04	0,04	0,039	0,039	0,039	0,036	0,035	0,035	0,035	0,035	0,035	0,038	0,038	0,038	0,038	0,038	0,038	0,038	0,038	0,038	0,038	0,038	0,038	0,038	0,038	0,038	0,038	0,038	0,038	0,038	0,038	0,038	0,038	0,038	0,038	0,038	0,038	0,038
721	0,038	0,041	0,045	0,045	0,048	0,05	0,053	0,04	0,04	0,04	0,04	0,04	0,04	0,039	0,039	0,039	0,036	0,035	0,035	0,035	0,035	0,035	0,038	0,038	0,039	0,038	0,038	0,038	0,038	0,038	0,038	0,038	0,038	0,038	0,038	0,038	0,038	0,038	0,038	0,038	0,038	0,038	0,038	0,038	0,038	0,038	0,038	0,038	0,038
721,5	0,038	0,041	0,045	0,046	0,048	0,051	0,053	0,04	0,04	0,04	0,04	0,04	0,04	0,039	0,039	0,039	0,036	0,036	0,035	0,035	0,035	0,035	0,039	0,039	0,039	0,039	0,039	0,039	0,039	0,039	0,039	0,039	0,039	0,039	0,039	0,039	0,039	0,039	0,039	0,038	0,038	0,038	0,038	0,038	0,038	0,038	0,038	0,038	0,038
722	0,039	0,041	0,045	0,046	0,048	0,051	0,053	0,04	0,04	0,04	0,04	0,04	0,04	0,039	0,039	0,039	0,036	0,036	0,035	0,035	0,035	0,035	0,039	0,039	0,039	0,039	0,039	0,039	0,039	0,039	0,039	0,039	0,039	0,039	0,039	0,039	0,039	0,039	0,039	0,039	0,039	0,039	0,039	0,039	0,038	0,038	0,038	0,038	0,038
722,5	0,039	0,041	0,045	0,046	0,048	0,051	0,053	0,04	0,04	0,04	0,04	0,04	0,04	0,04	0,039	0,04	0,036	0,036	0,035	0,035	0,035	0,035	0,039	0,039	0,039	0,039	0,039	0,039	0,039	0,039	0,039	0,039	0,039	0,039	0,039	0,039	0,039	0,039	0,039	0,039	0,039	0,039	0,039	0,039	0,039	0,039	0,039	0,039	0,039
723	0,039	0,041	0,045	0,046	0,049	0,051	0,053	0,04	0,04	0,04	0,04	0,04	0,04	0,04	0,039	0,04	0,036	0,036	0,036	0,035	0,035	0,035	0,039	0,039	0,039	0,039	0,039	0,039	0,039	0,039	0,039	0,039	0,039	0,039	0,039	0,039	0,039	0,039	0,039	0,039	0,039	0,039	0,039	0,039	0,039	0,039	0,039	0,039	0,039
723,5	0,039	0,042	0,045	0,046	0,049	0,051	0,053	0,04	0,04	0,04	0,04	0,04	0,04	0,04	0,039	0,04	0,037	0,036	0,036	0,035	0,035	0,035	0,039	0,039	0,039	0,039	0,039	0,039	0,039	0,039	0,039	0,039	0,039	0,039	0,039	0,039	0,039	0,039	0,039	0,039	0,039	0,039	0,039	0,039	0,039	0,039	0,039	0,039	0,039
724	0,039	0,042	0,045	0,046	0,049	0,051	0,053	0,041	0,041	0,041	0,041	0,041	0,041	0,04	0,039	0,04	0,037	0,036	0,036	0,036	0,036	0,036	0,039	0,039	0,039	0,039	0,039	0,039	0,039	0,039	0,039	0,039	0,039	0,039	0,039	0,039	0,039	0,039	0,039	0,039	0,039	0,039	0,039	0,039	0,039	0,039	0,039	0,039	0,039
724,5	0,039	0,042	0,046	0,046	0,049	0,051	0,054	0,041	0,041	0,041	0,041	0,041	0,041	0,04	0,04	0,04	0,037	0,036	0,036	0,036	0,036	0,036	0,039	0,039	0,04	0,039	0,039	0,039	0,039	0,039	0,039	0,039	0,039	0,039	0,039	0,039	0,039	0,039	0,039	0,039	0,039	0,039	0,039	0,039	0,039	0,039	0,039	0,039	0,039
725	0,039	0,042	0,046	0,047	0,049	0,052	0,054	0,041	0,041	0,041	0,041	0,041	0,041	0,04	0,04	0,04	0,037	0,037	0,036	0,036	0,036	0,036	0,04	0,04	0,04	0,04	0,04	0,04	0,04	0,04	0,04	0,04	0,04	0,04	0,04	0,04	0,04	0,04	0,04	0,039	0,039	0,039	0,039	0,039	0,039	0,039	0,039	0,039	0,039
725,5	0,04	0,042	0,046	0,047	0,049	0,052	0,054	0,041	0,041	0,041	0,041	0,041	0,041	0,041	0,04	0,041	0,037	0,037	0,036	0,036	0,036	0,036	0,04	0,04	0,04	0,04	0,04	0,04	0,04	0,04	0,04	0,04	0,04	0,04	0,04	0,04	0,04	0,04	0,04	0,04	0,04	0,04	0,04	0,04	0,04	0,04	0,04	0,039	0,039
726	0,04	0,042	0,046	0,047	0,05	0,052	0,054	0,041	0,041	0,041	0,041	0,041	0,041	0,041	0,04	0,041	0,037	0,037	0,036	0,036	0,036	0,036	0,04	0,04	0,04	0,04	0,04	0,04	0,04	0,04	0,04	0,04	0,04	0,04	0,04	0,04	0,04	0,04	0,04	0,04	0,04	0,04	0,04	0,04	0,04	0,04	0,04	0,04	0,04
726,5	0,04	0,043	0,046	0,047	0,05	0,052	0,054	0,041	0,041	0,041	0,041	0,041	0,041	0,041	0,04	0,041	0,038	0,037	0,037	0,036	0,036	0,036	0,04	0,04	0,04	0,04	0,04	0,04	0,04	0,04	0,04	0,04	0,04	0,04	0,04	0,04	0,04	0,04	0,04	0,04	0,04	0,04	0,04	0,04	0,04	0,04	0,04	0,04	0,04
727	0,04	0,043	0,046	0,047	0,05	0,052	0,054	0,042	0,042	0,042	0,042	0,042	0,042	0,041	0,041	0,041	0,038	0,037	0,037	0,037	0,037	0,037	0,04	0,04	0,04	0,04	0,04	0,04	0,04	0,04	0,04	0,04	0,04	0,04	0,04	0,04	0,04	0,04	0,04	0,04	0,04	0,04	0,04	0,04	0,04	0,04	0,04	0,04	0,04
727,5	0,04	0,043	0,047	0,048	0,05	0,053	0,055	0,042	0,042	0,042	0,042	0,042	0,042	0,041	0,041	0,041	0,038	0,038	0,037	0,037	0,037	0,037	0,041	0,041	0,041	0,041	0,041	0,041	0,041	0,041	0,041	0,041	0,041	0,041	0,041	0,04	0,041	0,04	0,04	0,04	0,04	0,04	0,04	0,04	0,04	0,04	0,04	0,04	0,04
728	0,04	0,043	0,047	0,048	0,05	0,053	0,055	0,042	0,042	0,042	0,042	0,042	0,042	0,042	0,041	0,041	0,038	0,038	0,037	0,037	0,037	0,037	0,041	0,041	0,041	0,041	0,041	0,041	0,041	0,041	0,041	0,041	0,041	0,041	0,041	0,041	0,041	0,041	0,041	0,041	0,041	0,041	0,041	0,041	0,04	0,04	0,04	0,04	0,04
728,5	0,041	0,043	0,047	0,048	0,051	0,053	0,055	0,042	0,042	0,042	0,042	0,042	0,042	0,042	0,041	0,042	0,038	0,038	0,038	0,037	0,037	0,037	0,041	0,041	0,041	0,041	0,041	0,041	0,041	0,041	0,041	0,041	0,041	0,041	0,041	0,041	0,041	0,041	0,041	0,041	0,041	0,041	0,041	0,041	0,041	0,041	0,041	0,041	0,041
729	0,041	0,044	0,047	0,048	0,051	0,053	0,055	0,043	0,043	0,043	0,043	0,043	0,043	0,042	0,041	0,042	0,039	0,038	0,038	0,038	0,038	0,038	0,041	0,041	0,041	0,041	0,041	0,041	0,041	0,041	0,041	0,041	0,041	0,041	0,041	0,041	0,041	0,041	0,041	0,041	0,041	0,041	0,041	0,041	0,041	0,041	0,041	0,041	0,041
729,5	0,041	0,044	0,048	0,049	0,051	0,054	0,056	0,043	0,043	0,043	0,043	0,043	0,043	0,042	0,042	0,042	0,039	0,039	0,038	0,038	0,038	0,038	0,042	0,042	0,042	0,042	0,042	0,042	0,042	0,042	0,042	0,042	0,042	0,042	0,042	0,041	0,042	0,041	0,041	0,041	0,041	0,041	0,041	0,041	0,041	0,041	0,041	0,041	0,041
730	0,041	0,044	0,048	0,049	0,051	0,054	0,056	0,043	0,043	0,043	0,043	0,043	0,043	0,043	0,042	0,043	0,039	0,039	0,038	0,038	0,038	0,038	0,042	0,042	0,042	0,042	0,042	0,042	0,042	0,042	0,042	0,042	0,042	0,042	0,042	0,042	0,042	0,042	0,042	0,042	0,042	0,042	0,042	0,042	0,042	0,042	0,042	0,042	0,042
730,5	0,042	0,044	0,048	0,049	0,052	0,054	0,056	0,043	0,043	0,044	0,043	0,043	0,043	0,043	0,042	0,043	0,04	0,039	0,039	0,038	0,038	0,038	0,042	0,042	0,042	0,042	0,042	0,042	0,042	0,042	0,042	0,042	0,042	0,042	0,042	0,042	0,042	0,042	0,042	0,042	0,042	0,042	0,042	0,042	0,042	0,042	0,042	0,042	0,042
731	0,042	0,045	0,049	0,05	0,052	0,054	0,057	0,044	0,044	0,044	0,044	0,044	0,044	0,043	0,043	0,043	0,04	0,039	0,039	0,039	0,039	0,039	0,042	0,042	0,043	0,043	0,042	0,042	0,043	0,043	0,042	0,042	0,043	0,042	0,042	0,042	0,042	0,042	0,042	0,042	0,042	0,042	0,042	0,042	0,042	0,042	0,042	0,042	0,042
731,5	0,042	0,045	0,049	0,05	0,052	0,055	0,057	0,044	0,044	0,044	0,044	0,044	0,044	0,044	0,043	0,043	0,04	0,04	0,039	0,039	0,039	0,039	0,043	0,043	0,043	0,043	0,043	0,043	0,043	0,043	0,043	0,043	0,043	0,043	0,043	0,043	0,043	0,043	0,043	0,043	0,043	0,043	0,043	0,043	0,043	0,042	0,042	0,042	0,042
732	0,042	0,045	0,049	0,05	0,053	0,055	0,057	0,044	0,044	0,044	0,044	0,044	0,044	0,044	0,043	0,044	0,04	0,04	0,04	0,039	0,039	0,039	0,043	0,043	0,043	0,043	0,043	0,043	0,043	0,043	0,043	0,043	0,043	0,043	0,043	0,043	0,043	0,043	0,043	0,043	0,043	0,043	0,043	0,043	0,043	0,043	0,043	0,043	0,043
732,5	0,043	0,046	0,049	0,05	0,053	0,055	0,058	0,045	0,045	0,045	0,045	0,045	0,045	0,044	0,044	0,044	0,041	0,04	0,04	0,04	0,04	0,04	0,043	0,043	0,043	0,043	0,043	0,043	0,043	0,043	0,043	0,043	0,043	0,043	0,043	0,043	0,043	0,043	0,043	0,043	0,043	0,043	0,043	0,043	0,043	0,043	0,043	0,043	0,043
733	0,043	0,046	0,05	0,051	0,053	0,056	0,058	0,045	0,045	0,045	0,045	0,045	0,045	0,045	0,044	0,044	0,041	0,041	0,04	0,04	0,04	0,04	0,044	0,044	0,044	0,044	0,044	0,044	0,044	0,044	0,044	0,044	0,044	0,044	0,044	0,044	0,044	0,044	0,044	0,044	0,044	0,044	0,044	0,044	0,043	0,043	0,043	0,043	0,043
733,5	0,043	0,046	0,05	0,051	0,054	0,056	0,058	0,045	0,045	0,045	0,045	0,045	0,045	0,045	0,044	0,045	0,041	0,041	0,041	0,04	0,04	0,04	0,044	0,044	0,044	0,044	0,044	0,044	0,044	0,044	0,044	0,044	0,044	0,044	0,044	0,044	0,044	0,044	0,044	0,044	0,044	0,044	0,044	0,044	0,044	0,044	0,044	0,044	0,044
734	0,043	0,046	0,05	0,051	0,054	0,056	0,058	0,046	0,046	0,046	0,046	0,046	0,046	0,045	0,044	0,045	0,042	0,041	0,041	0,041	0,041	0,041	0,044	0,044	0,044	0,044	0,044	0,044	0,044	0,044	0,044	0,044	0,044	0,044	0,044	0,044	0,044	0,044	0,044	0,044	0,044	0,044	0,044	0,044	0,044	0,044	0,044	0,044	0,044
734,5	0,044	0,047	0,051	0,052	0,054	0,057	0,059	0,046	0,046	0,046	0,046	0,046	0,046	0,045	0,045	0,045	0,042	0,041	0,041	0,041	0,041	0,041	0,045	0,045	0,045	0,045	0,045	0,045	0,045	0,045	0,044	0,044	0,045	0,044	0,044	0,044	0,044	0,044	0,044	0,044	0,044	0,044	0,044	0,044	0,044	0,044	0,044	0,044	0,044
735	0,044	0,047	0,051	0,052	0,054	0,057	0,059	0,046	0,046	0,046	0,046	0,046	0,046	0,046	0,045	0,045	0,042	0,042	0,041	0,041	0,041	0,041	0,045	0,045	0,045	0,045	0,045	0,045	0,045	0,045	0,045	0,045	0,045	0,045	0,045	0,045	0,045	0,045	0,045	0,045	0,045	0,045	0,045	0,045	0,044	0,044	0,044	0,044	0,044
735,5	0,044	0,047	0,051	0,052	0,055	0,057	0,059	0,046	0,046	0,046	0,046	0,046	0,046	0,046	0,045	0,046	0,042	0,042	0,042	0,041	0,041	0,041	0,045	0,045	0,045	0,045	0,045	0,045	0,045	0,045	0,045	0,045	0,045	0,045	0,045	0,045	0,045	0,045	0,045	0,045	0,045	0,045	0,045	0,045	0,045	0,045	0,045	0,045	0,045
736	0,044	0,047	0,051	0,052	0,055	0,057	0,059	0,047	0,047	0,047	0,046	0,047	0,047	0,046	0,045	0,046	0,043	0,042	0,042	0,042	0,042	0,042	0,045	0,045	0,045	0,045	0,045	0,045	0,045	0,045	0,045	0,045	0,045	0,045	0,045	0,045	0,045	0,045	0,045	0,045	0,045	0,045	0,045	0,045	0,045	0,045	0,045	0,045	0,045
736,5	0,044	0,047	0,051	0,052	0,055	0,057	0,059	0,047	0,047	0,047	0,047	0,047	0,047	0,046	0,046	0,046	0,043	0,042	0,042	0,042	0,042	0,042	0,045	0,045	0,045	0,045	0,045	0,045	0,045	0,045	0,045	0,045	0,045	0,045	0,045	0,045	0,045	0,045	0,045	0,045	0,045	0,045	0,045	0,045	0,045	0,045	0,045	0,045	0,045
737	0,044	0,048	0,052	0,053	0,055	0,058	0,06	0,047	0,047	0,047	0,047	0,047	0,047	0,046	0,046	0,046	0,043	0,042	0,042	0,042	0,042	0,042	0,046	0,046	0,046	0,046	0,046	0,046	0,046	0,046	0,046	0,046	0,046	0,045	0,046	0,045	0,045	0,045	0,045	0,045	0,045	0,045	0,045	0,045	0,045	0,045	0,045	0,045	0,045
737,5	0,045	0,048	0,052	0,053	0,055	0,058	0,06	0,047	0,047	0,047	0,047	0,047	0,047	0,046	0,046	0,046	0,043	0,043	0,042	0,042	0,042	0,042	0,046	0,046	0,046	0,046	0,046	0,046	0,046	0,046	0,046	0,046	0,046	0,046	0,046	0,046	0,046	0,046	0,046	0,046	0,045	0,046	0,045	0,045	0,045	0,045	0,045	0,045	0,045
738	0,045	0,048	0,052	0,053	0,055	0,058	0,06	0,047	0,047	0,047	0,047	0,047	0,047	0,047	0,046	0,046	0,043	0,043	0,042	0,042	0,042	0,042	0,046	0,046	0,046	0,046	0,046	0,046	0,046	0,046	0,046	0,046	0,046	0,046	0,046	0,046	0,046	0,046	0,046	0,046	0,046	0,046	0,046	0,046	0,046	0,046	0,046	0,045	0,045
738,5	0,045	0,048	0,052	0,053	0,055	0,058	0,06	0,047	0,047	0,047	0,047	0,047	0,047	0,047	0,046	0,047	0,043	0,043	0,042	0,042	0,042	0,042	0,046	0,046	0,046	0,046	0,046	0,046	0,046	0,046	0,046	0,046	0,046	0,046	0,046	0,046	0,046	0,046	0,046	0,046	0,046	0,046	0,046	0,046	0,046	0,046	0,046	0,046	0,046
739	0,045	0,048	0,052	0,053	0,055	0,058	0,06	0,047	0,047	0,047	0,047	0,047	0,047	0,047	0,046	0,047	0,043	0,043	0,043	0,042	0,042	0,042	0,046	0,046	0,046	0,046	0,046	0,046	0,046	0,046	0,046	0,046	0,046	0,046	0,046	0,046	0,046	0,046	0,046	0,046	0,046	0,046	0,046	0,046	0,046	0,046	0,046	0,046	0,046
739,5	0,045	0,048	0,052	0,053	0,055	0,058	0,06	0,047	0,047	0,047	0,047	0,047	0,047	0,047	0,046	0,047	0,043	0,043	0,043	0,042	0,042	0,042	0,046	0,046	0,046	0,046	0,046	0,046	0,046	0,046	0,046	0,046	0,046	0,046	0,046	0,046	0,046	0,046	0,046	0,046	0,046	0,046	0,046	0,046	0,046	0,046	0,046	0,046	0,046
740	0,045	0,048	0,052	0,053	0,056	0,058	0,06	0,047	0,047	0,047	0,047	0,047	0,047	0,047	0,046	0,047	0,043	0,043	0,043	0,042	0,042	0,042	0,046	0,046	0,046	0,046	0,046	0,046	0,046	0,046	0,046	0,046	0,046	0,046	0,046	0,046	0,046	0,046	0,046	0,046	0,046	0,046	0,046	0,046	0,046	0,046	0,046	0,046	0,046
740,5	0,045	0,048	0,052	0,053	0,056	0,058	0,06	0,047	0,047	0,047	0,047	0,047	0,047	0,047	0,046	0,047	0,043	0,043	0,043	0,042	0,042	0,042	0,046	0,046	0,046	0,046	0,046	0,046	0,046	0,046	0,046	0,046	0,046	0,046	0,046	0,046	0,046	0,046	0,046	0,046	0,046	0,046	0,046	0,046	0,046	0,046	0,046	0,046	0,046
741	0,045	0,048	0,052	0,053	0,056	0,058	0,06	0,047	0,047	0,047	0,047	0,047	0,047	0,047	0,046	0,047	0,043	0,043	0,043	0,042	0,042	0,042	0,046	0,046	0,046	0,046	0,046	0,046	0,046	0,046	0,046	0,046	0,046	0,046	0,046	0,046	0,046	0,046	0,046	0,046	0,046	0,046	0,046	0,046	0,046	0,046	0,046	0,046	0,046
741,5	0,045	0,048	0,052	0,053	0,056	0,058	0,06	0,047	0,047	0,047	0,047	0,047	0,047	0,047	0,046	0,047	0,043	0,043	0,043	0,042	0,042	0,042	0,046	0,046	0,046	0,046	0,046	0,046	0,046	0,046	0,046	0,046	0,046	0,046	0,046	0,046	0,046	0,046	0,046	0,046	0,046	0,046	0,046	0,046	0,046	0,046	0,046	0,046	0,046
742	0,045	0,048	0,052	0,053	0,056	0,058	0,06	0,047	0,047	0,047	0,047	0,047	0,047	0,047	0,046	0,047	0,043	0,043	0,043	0,042	0,042	0,042	0,046	0,046	0,046	0,046	0,046	0,046	0,046	0,046	0,046	0,046	0,046	0,046	0,046	0,046	0,046	0,046	0,046	0,046	0,046	0,046	0,046	0,046	0,046	0,046	0,046	0,046	0,046
742,5	0,045	0,048	0,052	0,053	0,056	0,058	0,06	0,047	0,047	0,047	0,047	0,047	0,047	0,047	0,046	0,047	0,043	0,043	0,043	0,042	0,042	0,042	0,046	0,046	0,046	0,046	0,046	0,046	0,046	0,046	0,046	0,046	0,046	0,046	0,046	0,046	0,046	0,046	0,046	0,046	0,046	0,046	0,046	0,046	0,046	0,046	0,046	0,046	0,046
743	0,045	0,048	0,052	0,053	0,056	0,058	0,06	0,047	0,047	0,047	0,047	0,047	0,047	0,047	0,046	0,047	0,043	0,043	0,043	0,042	0,042	0,042	0,046	0,046	0,046	0,046	0,046	0,046	0,046	0,046	0,046	0,046	0,046	0,046	0,046	0,046	0,046	0,046	0,046	0,046	0,046	0,046	0,046	0,046	0,046	0,046	0,046	0,046	0,046
743,5	0,045	0,048	0,052	0,053	0,056	0,058	0,06	0,047	0,047	0,047	0,047	0,047	0,047	0,047	0,046	0,047	0,043	0,043	0,043	0,042	0,042	0,042	0,046	0,046	0,046	0,046	0,046	0,046	0,046	0,046	0,046	0,046	0,046	0,046	0,046	0,046	0,046	0,046	0,046	0,046	0,046	0,046	0,046	0,046	0,046	0,046	0,046	0,046	0,046
744	0,045	0,048	0,052	0,053	0,056	0,058	0,06	0,047	0,047	0,047	0,047	0,047	0,047	0,047	0,046	0,047	0,043	0,043	0,043	0,042	0,042	0,042	0,046	0,046	0,046	0,046	0,046	0,046	0,046	0,046	0,046	0,046	0,046	0,046	0,046	0,046	0,046	0,046	0,046	0,046	0,046	0,046	0,046	0,046	0,046	0,046	0,046	0,046	0,046
744,5	0,045	0,048	0,052	0,053	0,055	0,058	0,06	0,047	0,047	0,047	0,047	0,047	0,047	0,047	0,046	0,047	0,043	0,043	0,043	0,042	0,042	0,042	0,046	0,046	0,046	0,046	0,046	0,046	0,046	0,046	0,046	0,046	0,046	0,046	0,046	0,046	0,046	0,046	0,046	0,046	0,046	0,046	0,046	0,046	0,046	0,046	0,046	0,046	0,046
745	0,045	0,048	0,052	0,053	0,055	0,058	0,06	0,047	0,047	0,047	0,047	0,047	0,047	0,047	0,046	0,047	0,043	0,043	0,042	0,042	0,042	0,042	0,046	0,046	0,046	0,046	0,046	0,046	0,046	0,046	0,046	0,046	0,046	0,046	0,046	0,046	0,046	0,046	0,046	0,046	0,046	0,046	0,046	0,046	0,046	0,046	0,046	0,046	0,046
745,5	0,045	0,048	0,052	0,053	0,055	0,058	0,06	0,047	0,047	0,047	0,047	0,047	0,047	0,047	0,046	0,047	0,043	0,043	0,042	0,042	0,042	0,042	0,046	0,046	0,046	0,046	0,046	0,046	0,046	0,046	0,046	0,046	0,046	0,046	0,046	0,046	0,046	0,046	0,046	0,046	0,046	0,046	0,046	0,046	0,046	0,046	0,046	0,046	0,045
746	0,045	0,048	0,052	0,053	0,055	0,058	0,06	0,047	0,047	0,047	0,047	0,047	0,047	0,047	0,046	0,047	0,043	0,043	0,042	0,042	0,042	0,042	0,046	0,046	0,046	0,046	0,046	0,046	0,046	0,046	0,046	0,046	0,046	0,046	0,046	0,046	0,046	0,046	0,046	0,046	0,046	0,046	0,046	0,046	0,046	0,046	0,046	0,045	0,045
746,5	0,045	0,048	0,052	0,053	0,055	0,058	0,06	0,047	0,047	0,047	0,047	0,047	0,047	0,047	0,046	0,046	0,043	0,043	0,042	0,042	0,042	0,042	0,046	0,046	0,046	0,046	0,046	0,046	0,046	0,046	0,046	0,046	0,046	0,046	0,046	0,046	0,046	0,046	0,046	0,046	0,046	0,046	0,046	0,046	0,045	0,045	0,045	0,045	0,045
747	0,045	0,048	0,052	0,053	0,055	0,058	0,06	0,047	0,047	0,047	0,047	0,047	0,047	0,047	0,046	0,046	0,043	0,043	0,042	0,042	0,042	0,042	0,046	0,046	0,046	0,046	0,046	0,046	0,046	0,046	0,046	0,046	0,046	0,046	0,046	0,046	0,046	0,046	0,046	0,046	0,046	0,046	0,046	0,045	0,045	0,045	0,045	0,045	0,045
747,5	0,045	0,048	0,052	0,053	0,055	0,058	0,06	0,047	0,047	0,047	0,047	0,047	0,047	0,046	0,046	0,046	0,043	0,043	0,042	0,042	0,042	0,042	0,046	0,046	0,046	0,046	0,046	0,046	0,046	0,046	0,046	0,046	0,046	0,046	0,046	0,046	0,046	0,046	0,046	0,046	0,046	0,046	0,045	0,045	0,045	0,045	0,045	0,045	0,045
748	0,045	0,048	0,052	0,053	0,055	0,058	0,06	0,047	0,047	0,047	0,047	0,047	0,047	0,046	0,046	0,046	0,043	0,043	0,042	0,042	0,042	0,042	0,046	0,046	0,046	0,046	0,046	0,046	0,046	0,046	0,046	0,046	0,046	0,046	0,046	0,046	0,046	0,046	0,046	0,045	0,045	0,045	0,045	0,045	0,045	0,045	0,045	0,045	0,045
748,5	0,045	0,048	0,052	0,053	0,055	0,057	0,06	0,047	0,047	0,047	0,047	0,047	0,047	0,046	0,046	0,046	0,043	0,043	0,042	0,042	0,042	0,042	0,046	0,046	0,046	0,046	0,046	0,046	0,046	0,046	0,046	0,046	0,046	0,046	0,046	0,046	0,046	0,046	0,046	0,045	0,045	0,045	0,045	0,045	0,045	0,045	0,045	0,045	0,045
749	0,045	0,048	0,052	0,053	0,055	0,057	0,06	0,047	0,047	0,047	0,047	0,047	0,047	0,046	0,046	0,046	0,043	0,042	0,042	0,042	0,042	0,042	0,046	0,046	0,046	0,046	0,046	0,046	0,046	0,046	0,046	0,046	0,046	0,045	0,045	0,045	0,045	0,045	0,045	0,045	0,045	0,045	0,045	0,045	0,045	0,045	0,045	0,045	0,045
749,5	0,045	0,048	0,052	0,052	0,055	0,057	0,059	0,047	0,047	0,047	0,047	0,047	0,047	0,046	0,046	0,046	0,043	0,042	0,042	0,042	0,042	0,042	0,045	0,046	0,045	0,046	0,046	0,045	0,046	0,046	0,045	0,045	0,046	0,045	0,045	0,045	0,045	0,045	0,045	0,045	0,045	0,045	0,045	0,045	0,045	0,045	0,045	0,045	0,045
750	0,045	0,048	0,052	0,052	0,055	0,057	0,059	0,047	0,047	0,047	0,047	0,047	0,047	0,046	0,046	0,046	0,043	0,042	0,042	0,042	0,042	0,042	0,045	0,045	0,045	0,045	0,045	0,045	0,045	0,045	0,045	0,045	0,045	0,045	0,045	0,045	0,045	0,045	0,045	0,045	0,045	0,045	0,045	0,045	0,045	0,045	0,045	0,045	0,045
750,5	0,045	0,048	0,052	0,052	0,055	0,057	0,059	0,047	0,047	0,047	0,047	0,047	0,047	0,046	0,046	0,046	0,043	0,042	0,042	0,042	0,042	0,042	0,045	0,045	0,045	0,045	0,045	0,045	0,045	0,045	0,045	0,045	0,045	0,045	0,045	0,045	0,045	0,045	0,045	0,045	0,045	0,045	0,045	0,045	0,045	0,045	0,045	0,045	0,045
751	0,045	0,048	0,052	0,052	0,055	0,057	0,059	0,047	0,047	0,047	0,047	0,047	0,047	0,046	0,046	0,046	0,043	0,042	0,042	0,042	0,042	0,042	0,045	0,045	0,045	0,045	0,045	0,045	0,045	0,045	0,045	0,045	0,045	0,045	0,045	0,045	0,045	0,045	0,045	0,045	0,045	0,045	0,045	0,045	0,045	0,045	0,045	0,045	0,045
751,5	0,045	0,048	0,052	0,052	0,055	0,057	0,059	0,047	0,047	0,047	0,047	0,047	0,047	0,046	0,046	0,046	0,043	0,042	0,042	0,042	0,042	0,042	0,045	0,045	0,045	0,045	0,045	0,045	0,045	0,045	0,045	0,045	0,045	0,045	0,045	0,045	0,045	0,045	0,045	0,045	0,045	0,045	0,045	0,045	0,045	0,045	0,045	0,045	0,045
752	0,045	0,048	0,052	0,052	0,055	0,057	0,059	0,047	0,047	0,047	0,047	0,047	0,047	0,046	0,045	0,046	0,043	0,042	0,042	0,042	0,042	0,042	0,045	0,045	0,045	0,045	0,045	0,045	0,045	0,045	0,045	0,045	0,045	0,045	0,045	0,045	0,045	0,045	0,045	0,045	0,045	0,045	0,045	0,045	0,045	0,045	0,045	0,045	0,045
752,5	0,045	0,048	0,052	0,052	0,055	0,057	0,059	0,047	0,047	0,047	0,047	0,047	0,047	0,046	0,045	0,046	0,043	0,042	0,042	0,042	0,042	0,042	0,045	0,045	0,045	0,045	0,045	0,045	0,045	0,045	0,045	0,045	0,045	0,045	0,045	0,045	0,045	0,045	0,045	0,045	0,045	0,045	0,045	0,045	0,045	0,045	0,045	0,045	0,045
753	0,045	0,047	0,051	0,052	0,055	0,057	0,059	0,047	0,047	0,047	0,046	0,046	0,046	0,046	0,045	0,046	0,043	0,042	0,042	0,042	0,042	0,042	0,045	0,045	0,045	0,045	0,045	0,045	0,045	0,045	0,045	0,045	0,045	0,045	0,045	0,045	0,045	0,045	0,045	0,045	0,045	0,045	0,045	0,045	0,045	0,045	0,045	0,045	0,045
753,5	0,045	0,047	0,051	0,052	0,055	0,057	0,059	0,046	0,046	0,046	0,046	0,046	0,046	0,046	0,045	0,046	0,043	0,042	0,042	0,041	0,041	0,041	0,045	0,045	0,045	0,045	0,045	0,045	0,045	0,045	0,045	0,045	0,045	0,045	0,045	0,045	0,045	0,045	0,045	0,045	0,045	0,045	0,045	0,045	0,045	0,045	0,045	0,045	0,045
754	0,045	0,047	0,051	0,052	0,055	0,057	0,059	0,046	0,046	0,046	0,046	0,046	0,046	0,046	0,045	0,046	0,043	0,042	0,042	0,041	0,041	0,041	0,045	0,045	0,045	0,045	0,045	0,045	0,045	0,045	0,045	0,045	0,045	0,045	0,045	0,045	0,045	0,045	0,045	0,045	0,045	0,045	0,045	0,045	0,045	0,045	0,045	0,045	0,045
754,5	0,045	0,047	0,051	0,052	0,055	0,057	0,059	0,046	0,046	0,046	0,046	0,046	0,046	0,046	0,045	0,046	0,043	0,042	0,042	0,041	0,041	0,041	0,045	0,045	0,045	0,045	0,045	0,045	0,045	0,045	0,045	0,045	0,045	0,045	0,045	0,045	0,045	0,045	0,045	0,045	0,045	0,045	0,045	0,045	0,045	0,045	0,045	0,045	0,045
755	0,045	0,047	0,051	0,052	0,055	0,057	0,059	0,046	0,046	0,046	0,046	0,046	0,046	0,046	0,045	0,046	0,042	0,042	0,042	0,041	0,041	0,041	0,045	0,045	0,045	0,045	0,045	0,045	0,045	0,045	0,045	0,045	0,045	0,045	0,045	0,045	0,045	0,045	0,045	0,045	0,045	0,045	0,045	0,045	0,045	0,045	0,045	0,045	0,045
755,5	0,045	0,047	0,051	0,052	0,054	0,057	0,059	0,046	0,046	0,046	0,046	0,046	0,046	0,046	0,045	0,046	0,042	0,042	0,042	0,041	0,041	0,041	0,045	0,045	0,045	0,045	0,045	0,045	0,045	0,045	0,045	0,045	0,045	0,045	0,045	0,045	0,045	0,045	0,045	0,045	0,045	0,045	0,045	0,045	0,045	0,045	0,045	0,045	0,045
756	0,045	0,047	0,051	0,052	0,054	0,057	0,059	0,046	0,046	0,046	0,046	0,046	0,046	0,046	0,045	0,046	0,042	0,042	0,042	0,041	0,041	0,041	0,045	0,045	0,045	0,045	0,045	0,045	0,045	0,045	0,045	0,045	0,045	0,045	0,045	0,045	0,045	0,045	0,045	0,045	0,045	0,045	0,045	0,045	0,045	0,045	0,045	0,045	0,045
756,5	0,045	0,047	0,051	0,052	0,054	0,057	0,059	0,046	0,046	0,046	0,046	0,046	0,046	0,046	0,045	0,046	0,042	0,042	0,041	0,041	0,041	0,041	0,045	0,045	0,045	0,045	0,045	0,045	0,045	0,045	0,045	0,045	0,045	0,045	0,045	0,045	0,045	0,045	0,045	0,045	0,045	0,045	0,045	0,045	0,045	0,045	0,045	0,045	0,045
757	0,045	0,047	0,051	0,052	0,054	0,057	0,059	0,046	0,046	0,046	0,046	0,046	0,046	0,046	0,045	0,046	0,042	0,042	0,041	0,041	0,041	0,041	0,045	0,045	0,045	0,045	0,045	0,045	0,045	0,045	0,045	0,045	0,045	0,045	0,045	0,045	0,045	0,045	0,045	0,045	0,045	0,045	0,045	0,045	0,045	0,045	0,045	0,044	0,044
757,5	0,045	0,047	0,051	0,052	0,054	0,057	0,059	0,046	0,046	0,046	0,046	0,046	0,046	0,046	0,045	0,046	0,042	0,042	0,041	0,041	0,041	0,041	0,045	0,045	0,045	0,045	0,045	0,045	0,045	0,045	0,045	0,045	0,045	0,045	0,045	0,045	0,045	0,045	0,045	0,045	0,045	0,045	0,045	0,045	0,045	0,044	0,044	0,044	0,044
758	0,045	0,047	0,051	0,052	0,054	0,057	0,059	0,046	0,046	0,046	0,046	0,046	0,046	0,046	0,045	0,045	0,042	0,042	0,041	0,041	0,041	0,041	0,045	0,045	0,045	0,045	0,045	0,045	0,045	0,045	0,045	0,045	0,045	0,045	0,045	0,045	0,045	0,045	0,045	0,045	0,045	0,045	0,045	0,045	0,044	0,044	0,044	0,044	0,044
758,5	0,045	0,047	0,051	0,052	0,054	0,057	0,059	0,046	0,046	0,046	0,046	0,046	0,046	0,046	0,045	0,045	0,042	0,042	0,041	0,041	0,041	0,041	0,045	0,045	0,045	0,045	0,045	0,045	0,045	0,045	0,045	0,045	0,045	0,045	0,045	0,045	0,045	0,045	0,045	0,045	0,045	0,045	0,044	0,044	0,044	0,044	0,044	0,044	0,044
759	0,045	0,047	0,051	0,052	0,054	0,057	0,059	0,046	0,046	0,046	0,046	0,046	0,046	0,045	0,045	0,045	0,042	0,042	0,041	0,041	0,041	0,041	0,045	0,045	0,045	0,045	0,045	0,045	0,045	0,045	0,045	0,045	0,045	0,045	0,045	0,045	0,045	0,045	0,045	0,045	0,045	0,045	0,044	0,044	0,044	0,044	0,044	0,044	0,044
759,5	0,045	0,047	0,051	0,052	0,054	0,057	0,059	0,046	0,046	0,046	0,046	0,046	0,046	0,045	0,045	0,045	0,042	0,042	0,041	0,041	0,041	0,041	0,045	0,045	0,045	0,045	0,045	0,045	0,045	0,045	0,045	0,045	0,045	0,045	0,045	0,045	0,045	0,045	0,045	0,044	0,044	0,044	0,044	0,044	0,044	0,044	0,044	0,044	0,044
760	0,045	0,047	0,051	0,052	0,054	0,056	0,059	0,046	0,046	0,046	0,046	0,046	0,046	0,045	0,045	0,045	0,042	0,042	0,041	0,041	0,041	0,041	0,045	0,045	0,045	0,045	0,045	0,045	0,045	0,045	0,045	0,045	0,045	0,045	0,045	0,045	0,045	0,045	0,045	0,044	0,044	0,044	0,044	0,044	0,044	0,044	0,044	0,044	0,044
760,5	0,045	0,047	0,051	0,052	0,054	0,056	0,058	0,046	0,046	0,046	0,046	0,046	0,046	0,045	0,045	0,045	0,042	0,042	0,041	0,041	0,041	0,041	0,045	0,045	0,045	0,045	0,045	0,045	0,045	0,045	0,045	0,045	0,045	0,045	0,044	0,044	0,044	0,044	0,044	0,044	0,044	0,044	0,044	0,044	0,044	0,044	0,044	0,044	0,044
761	0,045	0,047	0,051	0,052	0,054	0,056	0,058	0,046	0,046	0,046	0,046	0,046	0,046	0,045	0,045	0,045	0,042	0,042	0,041	0,041	0,041	0,041	0,045	0,045	0,044	0,044	0,045	0,045	0,044	0,044	0,044	0,044	0,044	0,044	0,044	0,044	0,044	0,044	0,044	0,044	0,044	0,044	0,044	0,044	0,044	0,044	0,044	0,044	0,044
761,5	0,045	0,047	0,051	0,051	0,054	0,056	0,058	0,046	0,046	0,046	0,046	0,046	0,046	0,045	0,045	0,045	0,042	0,041	0,041	0,041	0,041	0,041	0,044	0,044	0,044	0,044	0,045	0,044	0,044	0,044	0,044	0,044	0,044	0,044	0,044	0,044	0,044	0,044	0,044	0,044	0,044	0,044	0,044	0,044	0,044	0,044	0,044	0,044	0,044
762	0,045	0,047	0,051	0,051	0,054	0,056	0,058	0,046	0,046	0,046	0,046	0,046	0,046	0,045	0,045	0,045	0,042	0,041	0,041	0,041	0,041	0,041	0,044	0,044	0,044	0,044	0,044	0,044	0,044	0,044	0,044	0,044	0,044	0,044	0,044	0,044	0,044	0,044	0,044	0,044	0,044	0,044	0,044	0,044	0,044	0,044	0,044	0,044	0,044
762,5	0,045	0,047	0,051	0,051	0,054	0,056	0,058	0,046	0,046	0,046	0,046	0,046	0,046	0,045	0,045	0,045	0,042	0,041	0,041	0,041	0,041	0,041	0,044	0,044	0,044	0,044	0,044	0,044	0,044	0,044	0,044	0,044	0,044	0,044	0,044	0,044	0,044	0,044	0,044	0,044	0,044	0,044	0,044	0,044	0,044	0,044	0,044	0,044	0,044
763	0,045	0,047	0,05	0,051	0,054	0,056	0,058	0,046	0,046	0,046	0,046	0,046	0,046	0,045	0,044	0,045	0,042	0,041	0,041	0,041	0,041	0,041	0,044	0,044	0,044	0,044	0,044	0,044	0,044	0,044	0,044	0,044	0,044	0,044	0,044	0,044	0,044	0,044	0,044	0,044	0,044	0,044	0,044	0,044	0,044	0,044	0,044	0,044	0,044
763,5	0,045	0,047	0,05	0,051	0,054	0,056	0,058	0,046	0,046	0,046	0,046	0,046	0,046	0,045	0,044	0,045	0,042	0,041	0,041	0,041	0,041	0,041	0,044	0,044	0,044	0,044	0,044	0,044	0,044	0,044	0,044	0,044	0,044	0,044	0,044	0,044	0,044	0,044	0,044	0,044	0,044	0,044	0,044	0,044	0,044	0,044	0,044	0,044	0,044
764	0,045	0,047	0,05	0,051	0,054	0,056	0,058	0,046	0,045	0,045	0,045	0,045	0,046	0,045	0,044	0,045	0,042	0,041	0,041	0,041	0,041	0,041	0,044	0,044	0,044	0,044	0,044	0,044	0,044	0,044	0,044	0,044	0,044	0,044	0,044	0,044	0,044	0,044	0,044	0,044	0,044	0,044	0,044	0,044	0,044	0,044	0,044	0,044	0,044
764,5	0,045	0,047	0,05	0,051	0,054	0,056	0,058	0,046	0,045	0,045	0,045	0,045	0,045	0,045	0,044	0,045	0,042	0,041	0,041	0,041	0,041	0,04	0,044	0,044	0,044	0,044	0,044	0,044	0,044	0,044	0,044	0,044	0,044	0,044	0,044	0,044	0,044	0,044	0,044	0,044	0,044	0,044	0,044	0,044	0,044	0,044	0,044	0,044	0,044
765	0,044	0,047	0,05	0,051	0,054	0,056	0,058	0,045	0,045	0,045	0,045	0,045	0,045	0,045	0,044	0,045	0,042	0,041	0,041	0,04	0,04	0,04	0,044	0,044	0,044	0,044	0,044	0,044	0,044	0,044	0,044	0,044	0,044	0,044	0,044	0,044	0,044	0,044	0,044	0,044	0,044	0,044	0,044	0,044	0,044	0,044	0,044	0,044	0,044
765,5	0,044	0,047	0,05	0,051	0,053	0,056	0,058	0,045	0,045	0,045	0,045	0,045	0,045	0,045	0,044	0,045	0,042	0,041	0,041	0,04	0,04	0,04	0,044	0,044	0,044	0,044	0,044	0,044	0,044	0,044	0,044	0,044	0,044	0,044	0,044	0,044	0,044	0,044	0,044	0,044	0,044	0,044	0,044	0,044	0,044	0,044	0,044	0,044	0,044
766	0,044	0,046	0,05	0,051	0,053	0,056	0,058	0,045	0,045	0,045	0,045	0,045	0,045	0,045	0,044	0,045	0,041	0,041	0,041	0,04	0,04	0,04	0,044	0,044	0,044	0,044	0,044	0,044	0,044	0,044	0,044	0,044	0,044	0,044	0,044	0,044	0,044	0,044	0,044	0,044	0,044	0,044	0,044	0,044	0,044	0,044	0,044	0,044	0,044
766,5	0,044	0,046	0,05	0,051	0,053	0,056	0,058	0,045	0,045	0,045	0,045	0,045	0,045	0,045	0,044	0,045	0,041	0,041	0,041	0,04	0,04	0,04	0,044	0,044	0,044	0,044	0,044	0,044	0,044	0,044	0,044	0,044	0,044	0,044	0,044	0,044	0,044	0,044	0,044	0,044	0,044	0,044	0,044	0,044	0,044	0,044	0,044	0,044	0,044
767	0,044	0,046	0,05	0,051	0,053	0,056	0,058	0,045	0,045	0,045	0,045	0,045	0,045	0,045	0,044	0,045	0,041	0,041	0,04	0,04	0,04	0,04	0,044	0,044	0,044	0,044	0,044	0,044	0,044	0,044	0,044	0,044	0,044	0,044	0,044	0,044	0,044	0,044	0,044	0,044	0,044	0,044	0,044	0,044	0,044	0,044	0,044	0,044	0,044
767,5	0,044	0,046	0,05	0,051	0,053	0,056	0,058	0,045	0,045	0,045	0,045	0,045	0,045	0,045	0,044	0,045	0,041	0,041	0,04	0,04	0,04	0,04	0,044	0,044	0,044	0,044	0,044	0,044	0,044	0,044	0,044	0,044	0,044	0,044	0,044	0,044	0,044	0,044	0,044	0,044	0,044	0,044	0,044	0,044	0,044	0,044	0,044	0,043	0,043
768	0,044	0,046	0,05	0,051	0,053	0,056	0,058	0,045	0,045	0,045	0,045	0,045	0,045	0,045	0,044	0,045	0,041	0,041	0,04	0,04	0,04	0,04	0,044	0,044	0,044	0,044	0,044	0,044	0,044	0,044	0,044	0,044	0,044	0,044	0,044	0,044	0,044	0,044	0,044	0,044	0,044	0,044	0,044	0,044	0,044	0,044	0,043	0,043	0,043
768,5	0,044	0,046	0,05	0,051	0,053	0,056	0,058	0,045	0,045	0,045	0,045	0,045	0,045	0,045	0,044	0,044	0,041	0,041	0,04	0,04	0,04	0,04	0,044	0,044	0,044	0,044	0,044	0,044	0,044	0,044	0,044	0,044	0,044	0,044	0,044	0,044	0,044	0,044	0,044	0,044	0,044	0,044	0,044	0,043	0,043	0,043	0,043	0,043	0,043
769	0,044	0,046	0,05	0,051	0,053	0,056	0,058	0,045	0,045	0,045	0,045	0,045	0,045	0,044	0,044	0,044	0,041	0,041	0,04	0,04	0,04	0,04	0,044	0,044	0,044	0,044	0,044	0,044	0,044	0,044	0,044	0,044	0,044	0,044	0,044	0,044	0,044	0,044	0,044	0,044	0,043	0,043	0,043	0,043	0,043	0,043	0,043	0,043	0,043
769,5	0,044	0,046	0,05	0,051	0,053	0,055	0,057	0,045	0,045	0,045	0,045	0,045	0,045	0,044	0,044	0,044	0,041	0,041	0,04	0,04	0,04	0,04	0,044	0,044	0,044	0,044	0,044	0,044	0,044	0,044	0,044	0,044	0,044	0,044	0,044	0,044	0,044	0,044	0,044	0,043	0,043	0,043	0,043	0,043	0,043	0,043	0,043	0,043	0,043
770	0,044	0,046	0,05	0,051	0,053	0,055	0,057	0,045	0,045	0,045	0,045	0,045	0,045	0,044	0,044	0,044	0,041	0,041	0,04	0,04	0,04	0,04	0,044	0,044	0,044	0,044	0,044	0,044	0,044	0,044	0,044	0,044	0,044	0,044	0,044	0,044	0,044	0,043	0,043	0,043	0,043	0,043	0,043	0,043	0,043	0,043	0,043	0,043	0,043
770,5	0,044	0,046	0,05	0,051	0,053	0,055	0,057	0,045	0,045	0,045	0,045	0,045	0,045	0,044	0,044	0,044	0,041	0,041	0,04	0,04	0,04	0,04	0,044	0,044	0,044	0,044	0,044	0,044	0,044	0,043	0,044	0,044	0,043	0,043	0,043	0,043	0,043	0,043	0,043	0,043	0,043	0,043	0,043	0,043	0,043	0,043	0,043	0,043	0,043
771	0,044	0,046	0,05	0,05	0,053	0,055	0,057	0,045	0,045	0,045	0,045	0,045	0,045	0,044	0,044	0,044	0,041	0,04	0,04	0,04	0,04	0,04	0,043	0,043	0,043	0,043	0,044	0,043	0,043	0,043	0,043	0,043	0,043	0,043	0,043	0,043	0,043	0,043	0,043	0,043	0,043	0,043	0,043	0,043	0,043	0,043	0,043	0,043	0,043
771,5	0,044	0,046	0,05	0,05	0,053	0,055	0,057	0,045	0,045	0,045	0,045	0,045	0,045	0,044	0,044	0,044	0,041	0,04	0,04	0,04	0,04	0,04	0,043	0,043	0,043	0,043	0,043	0,043	0,043	0,043	0,043	0,043	0,043	0,043	0,043	0,043	0,043	0,043	0,043	0,043	0,043	0,043	0,043	0,043	0,043	0,043	0,043	0,043	0,043
772	0,044	0,046	0,05	0,05	0,053	0,055	0,057	0,045	0,045	0,045	0,045	0,045	0,045	0,044	0,044	0,044	0,041	0,04	0,04	0,04	0,04	0,04	0,043	0,043	0,043	0,043	0,043	0,043	0,043	0,043	0,043	0,043	0,043	0,043	0,043	0,043	0,043	0,043	0,043	0,043	0,043	0,043	0,043	0,043	0,043	0,043	0,043	0,043	0,043
772,5	0,044	0,046	0,049	0,05	0,053	0,055	0,057	0,045	0,045	0,045	0,045	0,045	0,045	0,044	0,043	0,044	0,041	0,04	0,04	0,04	0,04	0,04	0,043	0,043	0,043	0,043	0,043	0,043	0,043	0,043	0,043	0,043	0,043	0,043	0,043	0,043	0,043	0,043	0,043	0,043	0,043	0,043	0,043	0,043	0,043	0,043	0,043	0,043	0,043
773	0,044	0,046	0,049	0,05	0,053	0,055	0,057	0,045	0,045	0,045	0,045	0,045	0,045	0,044	0,043	0,044	0,041	0,04	0,04	0,04	0,04	0,04	0,043	0,043	0,043	0,043	0,043	0,043	0,043	0,043	0,043	0,043	0,043	0,043	0,043	0,043	0,043	0,043	0,043	0,043	0,043	0,043	0,043	0,043	0,043	0,043	0,043	0,043	0,043
773,5	0,044	0,046	0,049	0,05	0,053	0,055	0,057	0,045	0,044	0,045	0,044	0,044	0,045	0,044	0,043	0,044	0,041	0,04	0,04	0,04	0,04	0,04	0,043	0,043	0,043	0,043	0,043	0,043	0,043	0,043	0,043	0,043	0,043	0,043	0,043	0,043	0,043	0,043	0,043	0,043	0,043	0,043	0,043	0,043	0,043	0,043	0,043	0,043	0,043
774	0,044	0,046	0,049	0,05	0,053	0,055	0,057	0,044	0,044	0,044	0,044	0,044	0,044	0,044	0,043	0,044	0,041	0,04	0,04	0,04	0,04	0,039	0,043	0,043	0,043	0,043	0,043	0,043	0,043	0,043	0,043	0,043	0,043	0,043	0,043	0,043	0,043	0,043	0,043	0,043	0,043	0,043	0,043	0,043	0,043	0,043	0,043	0,043	0,043
774,5	0,044	0,046	0,049	0,05	0,053	0,055	0,057	0,044	0,044	0,044	0,044	0,044	0,044	0,044	0,043	0,044	0,041	0,04	0,04	0,039	0,039	0,039	0,043	0,043	0,043	0,043	0,043	0,043	0,043	0,043	0,043	0,043	0,043	0,043	0,043	0,043	0,043	0,043	0,043	0,043	0,043	0,043	0,043	0,043	0,043	0,043	0,043	0,043	0,043
775	0,044	0,046	0,049	0,05	0,052	0,055	0,057	0,044	0,044	0,044	0,044	0,044	0,044	0,044	0,043	0,044	0,041	0,04	0,04	0,039	0,039	0,039	0,043	0,043	0,043	0,043	0,043	0,043	0,043	0,043	0,043	0,043	0,043	0,043	0,043	0,043	0,043	0,043	0,043	0,043	0,043	0,043	0,043	0,043	0,043	0,043	0,043	0,043	0,043
775,5	0,044	0,046	0,049	0,05	0,052	0,055	0,057	0,044	0,044	0,044	0,044	0,044	0,044	0,044	0,043	0,044	0,04	0,04	0,04	0,039	0,039	0,039	0,043	0,043	0,043	0,043	0,043	0,043	0,043	0,043	0,043	0,043	0,043	0,043	0,043	0,043	0,043	0,043	0,043	0,043	0,043	0,043	0,043	0,043	0,043	0,043	0,043	0,043	0,043
776	0,044	0,046	0,049	0,05	0,052	0,055	0,057	0,044	0,044	0,044	0,044	0,044	0,044	0,044	0,043	0,044	0,04	0,04	0,039	0,039	0,039	0,039	0,043	0,043	0,043	0,043	0,043	0,043	0,043	0,043	0,043	0,043	0,043	0,043	0,043	0,043	0,043	0,043	0,043	0,043	0,043	0,043	0,043	0,043	0,043	0,043	0,043	0,042	0,042
776,5	0,044	0,046	0,049	0,05	0,052	0,055	0,057	0,044	0,044	0,044	0,044	0,044	0,044	0,044	0,043	0,044	0,04	0,04	0,039	0,039	0,039	0,039	0,043	0,043	0,043	0,043	0,043	0,043	0,043	0,043	0,043	0,043	0,043	0,043	0,043	0,043	0,043	0,043	0,043	0,043	0,043	0,043	0,043	0,043	0,043	0,042	0,042	0,042	0,042
777	0,044	0,045	0,049	0,05	0,052	0,055	0,057	0,044	0,044	0,044	0,044	0,044	0,044	0,044	0,043	0,044	0,04	0,04	0,039	0,039	0,039	0,039	0,043	0,043	0,043	0,043	0,043	0,043	0,043	0,043	0,043	0,043	0,043	0,043	0,043	0,043	0,043	0,043	0,043	0,043	0,043	0,043	0,043	0,043	0,042	0,042	0,042	0,042	0,042
777,5	0,044	0,045	0,049	0,05	0,052	0,055	0,057	0,044	0,044	0,044	0,044	0,044	0,044	0,044	0,043	0,043	0,04	0,04	0,039	0,039	0,039	0,039	0,043	0,043	0,043	0,043	0,043	0,043	0,043	0,043	0,043	0,043	0,043	0,043	0,043	0,043	0,043	0,043	0,043	0,043	0,043	0,043	0,043	0,042	0,042	0,042	0,042	0,042	0,042
778	0,044	0,045	0,049	0,05	0,052	0,054	0,056	0,044	0,044	0,044	0,044	0,044	0,044	0,043	0,043	0,043	0,04	0,04	0,039	0,039	0,039	0,039	0,043	0,043	0,043	0,043	0,043	0,043	0,043	0,043	0,043	0,043	0,043	0,043	0,043	0,043	0,043	0,043	0,043	0,043	0,042	0,042	0,042	0,042	0,042	0,042	0,042	0,042	0,042
778,5	0,044	0,045	0,049	0,05	0,052	0,054	0,056	0,044	0,044	0,044	0,044	0,044	0,044	0,043	0,043	0,043	0,04	0,04	0,039	0,039	0,039	0,039	0,043	0,043	0,043	0,043	0,043	0,043	0,043	0,043	0,043	0,043	0,043	0,043	0,043	0,043	0,043	0,042	0,042	0,042	0,042	0,042	0,042	0,042	0,042	0,042	0,042	0,042	0,042
779	0,044	0,045	0,049	0,05	0,052	0,054	0,056	0,044	0,044	0,044	0,044	0,044	0,044	0,043	0,043	0,043	0,04	0,04	0,039	0,039	0,039	0,039	0,043	0,043	0,043	0,043	0,043	0,043	0,043	0,043	0,042	0,043	0,043	0,042	0,042	0,042	0,042	0,042	0,042	0,042	0,042	0,042	0,042	0,042	0,042	0,042	0,042	0,042	0,042
779,5	0,044	0,045	0,049	0,049	0,052	0,054	0,056	0,044	0,044	0,044	0,044	0,044	0,044	0,043	0,043	0,043	0,04	0,04	0,039	0,039	0,039	0,039	0,042	0,043	0,043	0,043	0,043	0,043	0,042	0,042	0,042	0,043	0,042	0,042	0,042	0,042	0,042	0,042	0,042	0,042	0,042	0,042	0,042	0,042	0,042	0,042	0,042	0,042	0,042
780	0,044	0,045	0,049	0,049	0,052	0,054	0,056	0,044	0,044	0,044	0,044	0,044	0,044	0,043	0,043	0,043	0,04	0,039	0,039	0,039	0,039	0,039	0,042	0,042	0,042	0,042	0,042	0,042	0,042	0,042	0,042	0,042	0,042	0,042	0,042	0,042	0,042	0,042	0,042	0,042	0,042	0,042	0,042	0,042	0,042	0,042	0,042	0,042	0,042
780,5	0,043	0,045	0,049	0,049	0,052	0,054	0,056	0,044	0,044	0,044	0,044	0,044	0,044	0,043	0,043	0,043	0,04	0,039	0,039	0,039	0,039	0,039	0,042	0,042	0,042	0,042	0,042	0,042	0,042	0,042	0,042	0,042	0,042	0,042	0,042	0,042	0,042	0,042	0,042	0,042	0,042	0,042	0,042	0,042	0,042	0,042	0,042	0,042	0,042
781	0,043	0,045	0,049	0,049	0,052	0,054	0,056	0,044	0,044	0,044	0,044	0,044	0,044	0,043	0,042	0,043	0,04	0,039	0,039	0,039	0,039	0,039	0,042	0,042	0,042	0,042	0,042	0,042	0,042	0,042	0,042	0,042	0,042	0,042	0,042	0,042	0,042	0,042	0,042	0,042	0,042	0,042	0,042	0,042	0,042	0,042	0,042	0,042	0,042
781,5	0,043	0,045	0,049	0,049	0,052	0,054	0,056	0,044	0,044	0,044	0,044	0,044	0,044	0,043	0,042	0,043	0,04	0,039	0,039	0,039	0,039	0,039	0,042	0,042	0,042	0,042	0,042	0,042	0,042	0,042	0,042	0,042	0,042	0,042	0,042	0,042	0,042	0,042	0,042	0,042	0,042	0,042	0,042	0,042	0,042	0,042	0,042	0,042	0,042
782	0,043	0,045	0,049	0,049	0,052	0,054	0,056	0,044	0,043	0,043	0,043	0,043	0,043	0,043	0,042	0,043	0,04	0,039	0,039	0,039	0,039	0,039	0,042	0,042	0,042	0,042	0,042	0,042	0,042	0,042	0,042	0,042	0,042	0,042	0,042	0,042	0,042	0,042	0,042	0,042	0,042	0,042	0,042	0,042	0,042	0,042	0,042	0,042	0,042
782,5	0,043	0,045	0,049	0,049	0,052	0,054	0,056	0,043	0,043	0,043	0,043	0,043	0,043	0,043	0,042	0,043	0,04	0,039	0,039	0,039	0,039	0,039	0,042	0,042	0,042	0,042	0,042	0,042	0,042	0,042	0,042	0,042	0,042	0,042	0,042	0,042	0,042	0,042	0,042	0,042	0,042	0,042	0,042	0,042	0,042	0,042	0,042	0,042	0,042
783	0,043	0,045	0,048	0,049	0,051	0,054	0,056	0,043	0,043	0,043	0,043	0,043	0,043	0,043	0,042	0,043	0,04	0,039	0,039	0,038	0,038	0,038	0,042	0,042	0,042	0,042	0,042	0,042	0,042	0,042	0,042	0,042	0,042	0,042	0,042	0,042	0,042	0,042	0,042	0,042	0,042	0,042	0,042	0,042	0,042	0,042	0,042	0,042	0,042
783,5	0,043	0,045	0,048	0,049	0,051	0,054	0,056	0,043	0,043	0,043	0,043	0,043	0,043	0,043	0,042	0,043	0,04	0,039	0,039	0,038	0,038	0,038	0,042	0,042	0,042	0,042	0,042	0,042	0,042	0,042	0,042	0,042	0,042	0,042	0,042	0,042	0,042	0,042	0,042	0,042	0,042	0,042	0,042	0,042	0,042	0,042	0,042	0,042	0,042
784	0,043	0,045	0,048	0,049	0,051	0,054	0,056	0,043	0,043	0,043	0,043	0,043	0,043	0,043	0,042	0,043	0,039	0,039	0,039	0,038	0,038	0,038	0,042	0,042	0,042	0,042	0,042	0,042	0,042	0,042	0,042	0,042	0,042	0,042	0,042	0,042	0,042	0,042	0,042	0,042	0,042	0,042	0,042	0,042	0,042	0,042	0,042	0,042	0,042
784,5	0,043	0,045	0,048	0,049	0,051	0,054	0,056	0,043	0,043	0,043	0,043	0,043	0,043	0,043	0,042	0,043	0,039	0,039	0,038	0,038	0,038	0,038	0,042	0,042	0,042	0,042	0,042	0,042	0,042	0,042	0,042	0,042	0,042	0,042	0,042	0,042	0,042	0,042	0,042	0,042	0,042	0,042	0,042	0,042	0,042	0,042	0,042	0,041	0,041
785	0,043	0,045	0,048	0,049	0,051	0,054	0,056	0,043	0,043	0,043	0,043	0,043	0,043	0,043	0,042	0,043	0,039	0,039	0,038	0,038	0,038	0,038	0,042	0,042	0,042	0,042	0,042	0,042	0,042	0,042	0,042	0,042	0,042	0,042	0,042	0,042	0,042	0,042	0,042	0,042	0,042	0,042	0,042	0,042	0,041	0,041	0,041	0,041	0,041
785,5	0,043	0,045	0,048	0,049	0,051	0,054	0,056	0,043	0,043	0,043	0,043	0,043	0,043	0,043	0,042	0,043	0,039	0,039	0,038	0,038	0,038	0,038	0,042	0,042	0,042	0,042	0,042	0,042	0,042	0,042	0,042	0,042	0,042	0,042	0,042	0,042	0,042	0,042	0,042	0,042	0,042	0,042	0,042	0,042	0,041	0,041	0,041	0,041	0,041
786	0,043	0,044	0,048	0,049	0,051	0,053	0,055	0,043	0,043	0,043	0,043	0,043	0,043	0,042	0,042	0,042	0,039	0,039	0,038	0,038	0,038	0,038	0,042	0,042	0,042	0,042	0,042	0,042	0,042	0,042	0,042	0,042	0,042	0,042	0,042	0,042	0,042	0,042	0,042	0,042	0,041	0,041	0,041	0,041	0,041	0,041	0,041	0,041	0,041
786,5	0,043	0,044	0,048	0,049	0,051	0,053	0,055	0,043	0,043	0,043	0,043	0,043	0,043	0,042	0,042	0,042	0,039	0,039	0,038	0,038	0,038	0,038	0,042	0,042	0,042	0,042	0,042	0,042	0,042	0,042	0,042	0,042	0,042	0,042	0,042	0,042	0,042	0,041	0,042	0,041	0,041	0,041	0,041	0,041	0,041	0,041	0,041	0,041	0,041
787	0,043	0,044	0,048	0,049	0,051	0,053	0,055	0,043	0,043	0,043	0,043	0,043	0,043	0,042	0,042	0,042	0,039	0,039	0,038	0,038	0,038	0,038	0,042	0,042	0,042	0,042	0,042	0,042	0,042	0,042	0,042	0,042	0,042	0,042	0,041	0,041	0,042	0,041	0,041	0,041	0,041	0,041	0,041	0,041	0,041	0,041	0,041	0,041	0,041
787,5	0,043	0,044	0,048	0,048	0,051	0,053	0,055	0,043	0,043	0,043	0,043	0,043	0,043	0,042	0,042	0,042	0,039	0,039	0,038	0,038	0,038	0,038	0,041	0,041	0,041	0,041	0,041	0,041	0,041	0,041	0,041	0,041	0,041	0,041	0,041	0,041	0,041	0,041	0,041	0,041	0,041	0,041	0,041	0,041	0,041	0,041	0,041	0,041	0,041
788	0,043	0,044	0,048	0,048	0,051	0,053	0,055	0,043	0,043	0,043	0,043	0,043	0,043	0,042	0,042	0,042	0,039	0,038	0,038	0,038	0,038	0,038	0,041	0,041	0,041	0,041	0,041	0,041	0,041	0,041	0,041	0,041	0,041	0,041	0,041	0,041	0,041	0,041	0,041	0,041	0,041	0,041	0,041	0,041	0,041	0,041	0,041	0,041	0,041
788,5	0,043	0,044	0,048	0,048	0,051	0,053	0,055	0,043	0,043	0,043	0,043	0,043	0,043	0,042	0,042	0,042	0,039	0,038	0,038	0,038	0,038	0,038	0,041	0,041	0,041	0,041	0,041	0,041	0,041	0,041	0,041	0,041	0,041	0,041	0,041	0,041	0,041	0,041	0,041	0,041	0,041	0,041	0,041	0,041	0,041	0,041	0,041	0,041	0,041
789	0,043	0,044	0,048	0,048	0,051	0,053	0,055	0,043	0,043	0,043	0,043	0,043	0,043	0,042	0,042	0,042	0,039	0,038	0,038	0,038	0,038	0,038	0,041	0,041	0,041	0,041	0,041	0,041	0,041	0,041	0,041	0,041	0,041	0,041	0,041	0,041	0,041	0,041	0,041	0,041	0,041	0,041	0,041	0,041	0,041	0,041	0,041	0,041	0,041
789,5	0,043	0,044	0,048	0,048	0,051	0,053	0,055	0,043	0,043	0,043	0,043	0,043	0,043	0,042	0,041	0,042	0,039	0,038	0,038	0,038	0,038	0,038	0,041	0,041	0,041	0,041	0,041	0,041	0,041	0,041	0,041	0,041	0,041	0,041	0,041	0,041	0,041	0,041	0,041	0,041	0,041	0,041	0,041	0,041	0,041	0,041	0,041	0,041	0,041
790	0,042	0,044	0,048	0,048	0,051	0,053	0,055	0,043	0,043	0,043	0,042	0,042	0,042	0,042	0,041	0,042	0,039	0,038	0,038	0,038	0,038	0,038	0,041	0,041	0,041	0,041	0,041	0,041	0,041	0,041	0,041	0,041	0,041	0,041	0,041	0,041	0,041	0,041	0,041	0,041	0,041	0,041	0,041	0,041	0,041	0,041	0,041	0,041	0,041
790,5	0,042	0,044	0,048	0,048	0,051	0,053	0,055	0,042	0,042	0,042	0,042	0,042	0,042	0,042	0,041	0,042	0,039	0,038	0,038	0,038	0,038	0,037	0,041	0,041	0,041	0,041	0,041	0,041	0,041	0,041	0,041	0,041	0,041	0,041	0,041	0,041	0,041	0,041	0,041	0,041	0,041	0,041	0,041	0,041	0,041	0,041	0,041	0,041	0,041
791	0,042	0,044	0,047	0,048	0,05	0,053	0,055	0,042	0,042	0,042	0,042	0,042	0,042	0,042	0,041	0,042	0,039	0,038	0,038	0,037	0,037	0,037	0,041	0,041	0,041	0,041	0,041	0,041	0,041	0,041	0,041	0,041	0,041	0,041	0,041	0,041	0,041	0,041	0,041	0,041	0,041	0,041	0,041	0,041	0,041	0,041	0,041	0,041	0,041
791,5	0,042	0,044	0,047	0,048	0,05	0,053	0,055	0,042	0,042	0,042	0,042	0,042	0,042	0,042	0,041	0,042	0,039	0,038	0,038	0,037	0,037	0,037	0,041	0,041	0,041	0,041	0,041	0,041	0,041	0,041	0,041	0,041	0,041	0,041	0,041	0,041	0,041	0,041	0,041	0,041	0,041	0,041	0,041	0,041	0,041	0,041	0,041	0,041	0,041
792	0,042	0,044	0,047	0,048	0,05	0,053	0,055	0,042	0,042	0,042	0,042	0,042	0,042	0,042	0,041	0,042	0,039	0,038	0,038	0,037	0,037	0,037	0,041	0,041	0,041	0,041	0,041	0,041	0,041	0,041	0,041	0,041	0,041	0,041	0,041	0,041	0,041	0,041	0,041	0,041	0,041	0,041	0,041	0,041	0,041	0,041	0,041	0,041	0,041
792,5	0,042	0,044	0,047	0,048	0,05	0,053	0,055	0,042	0,042	0,042	0,042	0,042	0,042	0,042	0,041	0,042	0,038	0,038	0,038	0,037	0,037	0,037	0,041	0,041	0,041	0,041	0,041	0,041	0,041	0,041	0,041	0,041	0,041	0,041	0,041	0,041	0,041	0,041	0,041	0,041	0,041	0,041	0,041	0,041	0,041	0,041	0,041	0,041	0,04
793	0,042	0,044	0,047	0,048	0,05	0,053	0,055	0,042	0,042	0,042	0,042	0,042	0,042	0,042	0,041	0,042	0,038	0,038	0,037	0,037	0,037	0,037	0,041	0,041	0,041	0,041	0,041	0,041	0,041	0,041	0,041	0,041	0,041	0,041	0,041	0,041	0,041	0,041	0,041	0,041	0,041	0,041	0,041	0,041	0,041	0,041	0,041	0,04	0,04
793,5	0,042	0,044	0,047	0,048	0,05	0,053	0,055	0,042	0,042	0,042	0,042	0,042	0,042	0,042	0,041	0,042	0,038	0,038	0,037	0,037	0,037	0,037	0,041	0,041	0,041	0,041	0,041	0,041	0,041	0,041	0,041	0,041	0,041	0,041	0,041	0,041	0,041	0,041	0,041	0,041	0,041	0,041	0,041	0,041	0,04	0,04	0,04	0,04	0,04
794	0,042	0,044	0,047	0,048	0,05	0,052	0,055	0,042	0,042	0,042	0,042	0,042	0,042	0,042	0,041	0,041	0,038	0,038	0,037	0,037	0,037	0,037	0,041	0,041	0,041	0,041	0,041	0,041	0,041	0,041	0,041	0,041	0,041	0,041	0,041	0,041	0,041	0,041	0,041	0,041	0,041	0,041	0,04	0,04	0,04	0,04	0,04	0,04	0,04
794,5	0,042	0,044	0,047	0,048	0,05	0,052	0,054	0,042	0,042	0,042	0,042	0,042	0,042	0,041	0,041	0,041	0,038	0,038	0,037	0,037	0,037	0,037	0,041	0,041	0,041	0,041	0,041	0,041	0,041	0,041	0,041	0,041	0,041	0,041	0,041	0,041	0,041	0,041	0,041	0,041	0,04	0,04	0,04	0,04	0,04	0,04	0,04	0,04	0,04
795	0,042	0,043	0,047	0,048	0,05	0,052	0,054	0,042	0,042	0,042	0,042	0,042	0,042	0,041	0,041	0,041	0,038	0,038	0,037	0,037	0,037	0,037	0,041	0,041	0,041	0,041	0,041	0,041	0,041	0,041	0,041	0,041	0,041	0,041	0,041	0,041	0,041	0,041	0,041	0,041	0,04	0,04	0,04	0,04	0,04	0,04	0,04	0,04	0,04
795,5	0,042	0,043	0,047	0,048	0,05	0,052	0,054	0,042	0,042	0,042	0,042	0,042	0,042	0,041	0,041	0,041	0,038	0,038	0,037	0,037	0,037	0,037	0,041	0,041	0,041	0,041	0,041	0,041	0,041	0,041	0,041	0,041	0,041	0,041	0,041	0,041	0,041	0,04	0,04	0,04	0,04	0,04	0,04	0,04	0,04	0,04	0,04	0,04	0,04
796	0,042	0,043	0,047	0,048	0,05	0,052	0,054	0,042	0,042	0,042	0,042	0,042	0,042	0,041	0,041	0,041	0,038	0,038	0,037	0,037	0,037	0,037	0,041	0,041	0,041	0,041	0,041	0,041	0,041	0,04	0,041	0,041	0,04	0,041	0,04	0,04	0,04	0,04	0,04	0,04	0,04	0,04	0,04	0,04	0,04	0,04	0,04	0,04	0,04
796,5	0,042	0,043	0,047	0,048	0,05	0,052	0,054	0,042	0,042	0,042	0,042	0,042	0,042	0,041	0,041	0,041	0,038	0,038	0,037	0,037	0,037	0,037	0,04	0,04	0,041	0,041	0,04	0,041	0,04	0,04	0,04	0,04	0,04	0,04	0,04	0,04	0,04	0,04	0,04	0,04	0,04	0,04	0,04	0,04	0,04	0,04	0,04	0,04	0,04
797	0,042	0,043	0,047	0,047	0,05	0,052	0,054	0,042	0,042	0,042	0,042	0,042	0,042	0,041	0,041	0,041	0,038	0,038	0,037	0,037	0,037	0,037	0,04	0,04	0,04	0,04	0,04	0,04	0,04	0,04	0,04	0,04	0,04	0,04	0,04	0,04	0,04	0,04	0,04	0,04	0,04	0,04	0,04	0,04	0,04	0,04	0,04	0,04	0,04
797,5	0,042	0,043	0,047	0,047	0,05	0,052	0,054	0,042	0,042	0,042	0,042	0,042	0,042	0,041	0,041	0,041	0,038	0,037	0,037	0,037	0,037	0,037	0,04	0,04	0,04	0,04	0,04	0,04	0,04	0,04	0,04	0,04	0,04	0,04	0,04	0,04	0,04	0,04	0,04	0,04	0,04	0,04	0,04	0,04	0,04	0,04	0,04	0,04	0,04
798	0,042	0,043	0,047	0,047	0,05	0,052	0,054	0,042	0,042	0,042	0,042	0,042	0,042	0,041	0,041	0,041	0,038	0,037	0,037	0,037	0,037	0,037	0,04	0,04	0,04	0,04	0,04	0,04	0,04	0,04	0,04	0,04	0,04	0,04	0,04	0,04	0,04	0,04	0,04	0,04	0,04	0,04	0,04	0,04	0,04	0,04	0,04	0,04	0,04
798,5	0,042	0,043	0,047	0,047	0,05	0,052	0,054	0,042	0,042	0,042	0,042	0,042	0,042	0,041	0,04	0,041	0,038	0,037	0,037	0,037	0,037	0,037	0,04	0,04	0,04	0,04	0,04	0,04	0,04	0,04	0,04	0,04	0,04	0,04	0,04	0,04	0,04	0,04	0,04	0,04	0,04	0,04	0,04	0,04	0,04	0,04	0,04	0,04	0,04
799	0,042	0,043	0,047	0,047	0,05	0,052	0,054	0,042	0,042	0,042	0,042	0,042	0,042	0,041	0,04	0,041	0,038	0,037	0,037	0,037	0,037	0,037	0,04	0,04	0,04	0,04	0,04	0,04	0,04	0,04	0,04	0,04	0,04	0,04	0,04	0,04	0,04	0,04	0,04	0,04	0,04	0,04	0,04	0,04	0,04	0,04	0,04	0,04	0,04
799,5	0,042	0,043	0,047	0,047	0,05	0,052	0,054	0,042	0,042	0,042	0,042	0,042	0,042	0,041	0,04	0,041	0,038	0,037	0,037	0,037	0,037	0,037	0,04	0,04	0,04	0,04	0,04	0,04	0,04	0,04	0,04	0,04	0,04	0,04	0,04	0,04	0,04	0,04	0,04	0,04	0,04	0,04	0,04	0,04	0,04	0,04	0,04	0,04	0,04
800	0,042	0,043	0,047	0,047	0,05	0,052	0,054	0,042	0,042	0,042	0,042	0,042	0,042	0,041	0,04	0,041	0,038	0,037	0,037	0,037	0,037	0,037	0,04	0,04	0,04	0,04	0,04	0,04	0,04	0,04	0,04	0,04	0,04	0,04	0,04	0,04	0,04	0,04	0,04	0,04	0,04	0,04	0,04	0,04	0,04	0,04	0,04	0,04	0,04
[truncated: 52 more columns]
