# Supplementary material for: Characterization data and kinetic studies of novel lipophilic analogues from 2,4-dichlorophenoxyacetic acid and Propanil herbicides
Source: Data Brief. 2020 Aug 21;32:106202. doi: 10.1016/j.dib.2020.106202 (PMC7482028; doi:10.1016/j.dib.2020.106202)
Supplement: Supplementary file 5 [file mmc5.zip › UV data_txt/Figure 33B.txt]

exp		fit
5	0,667	5	0,663041145212445
10	0,671	5,4954954954955	0,663378292425002
15	0,672	5,99099099099099	0,663714835449139
20	--	6,48648648648649	0,664050775367597
25	--	6,98198198198198	0,66438611326118
30	--	7,47747747747748	0,664720850208751
35	--	7,97297297297297	0,665054987287245
40	0,684	8,46846846846847	0,665388525571662
45	0,686	8,96396396396396	0,665721466135078
50	0,689	9,45945945945946	0,666053810048646
55	0,691	9,95495495495496	0,666385558381599
60	0,694	10,4504504504505	0,666716712201253
65	0,696	10,9459459459459	0,667047272573013
70	0,699	11,4414414414414	0,667377240560374
75	0,704	11,9369369369369	0,667706617224924
80	0,702	12,4324324324324	0,668035403626352
85	0,708	12,9279279279279	0,668363600822443
90	0,711	13,4234234234234	0,66869120986909
95	0,715	13,9189189189189	0,669018231820293
100	0,718	14,4144144144144	0,669344667728162
105	0,72	14,9099099099099	0,669670518642924
110	--	15,4054054054054	0,669995785612922
115	0,726	15,9009009009009	0,67032046968462
120	0,728	16,3963963963964	0,670644571902607
125	0,731	16,8918918918919	0,670968093309602
130	0,733	17,3873873873874	0,671291034946453
135	0,735	17,8828828828829	0,671613397852144
140	0,738	18,3783783783784	0,671935183063795
145	0,74	18,8738738738739	0,672256391616671
150	0,742	19,3693693693694	0,672577024544179
155	0,744	19,8648648648649	0,672897082877875
160	0,746	20,3603603603604	0,673216567647466
165	0,748	20,8558558558559	0,673535479880814
170	0,75	21,3513513513514	0,673853820603939
175	0,751	21,8468468468468	0,674171590841022
180	0,753	22,3423423423423	0,674488791614409
185	0,755	22,8378378378378	0,674805423944615
190	0,756	23,3333333333333	0,675121488850323
195	0,757	23,8288288288288	0,675436987348393
200	0,759	24,3243243243243	0,675751920453863
205	0,761	24,8198198198198	0,676066289179951
210	0,762	25,3153153153153	0,676380094538058
215	0,764	25,8108108108108	0,676693337537775
220	0,766	26,3063063063063	0,677006019186882
225	0,767	26,8018018018018	0,677318140491354
230	0,769	27,2972972972973	0,677629702455364
235	0,77	27,7927927927928	0,677940706081282
240	0,772	28,2882882882883	0,678251152369685
245	0,773	28,7837837837838	0,678561042319357
250	0,774	29,2792792792793	0,678870376927289
255	0,775	29,7747747747748	0,679179157188689
260	0,776	30,2702702702703	0,679487384096979
265	0,778	30,7657657657658	0,679795058643803
270	0,779	31,2612612612613	0,680102181819024
275	0,78	31,7567567567568	0,680408754610736
280	0,781	32,2522522522522	0,680714778005258
285	0,782	32,7477477477478	0,681020252987145
290	0,783	33,2432432432432	0,681325180539186
295	0,785	33,7387387387387	0,681629561642407
300	0,786	34,2342342342342	0,681933397276079
305	0,788	34,7297297297297	0,682236688417717
310	0,788	35,2252252252252	0,682539436043083
315	0,789	35,7207207207207	0,682841641126192
320	0,79	36,2162162162162	0,683143304639313
325	0,791	36,7117117117117	0,683444427552972
330	0,792	37,2072072072072	0,683745010835958
335	0,793	37,7027027027027	0,684045055455319
340	0,794	38,1981981981982	0,684344562376376
345	0,794	38,6936936936937	0,684643532562717
350	0,796	39,1891891891892	0,684941966976201
355	0,797	39,6846846846847	0,685239866576969
360	0,798	40,1801801801802	0,685537232323435
365	0,798	40,6756756756757	0,685834065172301
370	0,8	41,1711711711712	0,686130366078551
375	0,801	41,6666666666667	0,686426135995459
380	0,801	42,1621621621622	0,68672137587459
385	0,802	42,6576576576577	0,687016086665804
390	0,803	43,1531531531532	0,68731026931726
395	0,804	43,6486486486486	0,687603924775415
400	0,805	44,1441441441441	0,687897053985033
405	0,806	44,6396396396396	0,688189657889183
410	0,807	45,1351351351351	0,688481737429245
415	0,808	45,6306306306306	0,688773293544911
420	0,809	46,1261261261261	0,689064327174189
425	0,81	46,6216216216216	0,689354839253408
430	0,811	47,1171171171171	0,689644830717217
435	0,812	47,6126126126126	0,68993430249859
440	0,812	48,1081081081081	0,69022325552883
445	0,813	48,6036036036036	0,690511690737571
450	0,814	49,0990990990991	0,690799609052781
455	0,814	49,5945945945946	0,691087011400765
460	0,815	50,0900900900901	0,691373898706167
465	0,817	50,5855855855856	0,691660271891975
470	0,817	51,0810810810811	0,691946131879523
475	0,818	51,5765765765766	0,692231479588493
480	0,819	52,0720720720721	0,692516315936921
485	0,82	52,5675675675676	0,692800641841195
490	0,82	53,0630630630631	0,693084458216063
495	0,821	53,5585585585586	0,693367765974632
500	0,823	54,0540540540541	0,693650566028374
--	--	54,5495495495495	0,693932859287127
		55,045045045045	0,694214646659099
		55,5405405405405	0,69449592905087
		56,036036036036	0,694776707367395
		56,5315315315315	0,695056982512007
		57,027027027027	0,695336755386422
		57,5225225225225	0,695616026890739
		58,018018018018	0,695894797923443
		58,5135135135135	0,69617306938141
		59,009009009009	0,696450842159909
		59,5045045045045	0,696728117152603
		60	0,697004895251556
		60,4954954954955	0,697281177347231
		60,990990990991	0,697556964328497
		61,4864864864865	0,697832257082628
		61,981981981982	0,69810705649531
		62,4774774774775	0,698381363450642
		62,972972972973	0,698655178831136
		63,4684684684685	0,698928503517725
		63,963963963964	0,699201338389763
		64,4594594594595	0,699473684325026
		64,954954954955	0,69974554219972
		65,4504504504504	0,700016912888479
		65,9459459459459	0,700287797264371
		66,4414414414414	0,700558196198896
		66,9369369369369	0,700828110561997
		67,4324324324324	0,701097541222054
		67,9279279279279	0,701366489045893
		68,4234234234234	0,701634954898786
		68,9189189189189	0,701902939644455
		69,4144144144144	0,702170444145073
		69,9099099099099	0,702437469261268
		70,4054054054054	0,702704015852128
		70,9009009009009	0,702970084775197
		71,3963963963964	0,703235676886487
		71,8918918918919	0,703500793040473
		72,3873873873874	0,7037654340901
		72,8828828828829	0,704029600886783
		73,3783783783784	0,704293294280414
		73,8738738738739	0,704556515119359
		74,3693693693694	0,704819264250466
		74,8648648648649	0,705081542519062
		75,3603603603604	0,705343350768964
		75,8558558558559	0,705604689842473
		76,3513513513514	0,705865560580382
		76,8468468468468	0,706125963821976
		77,3423423423423	0,706385900405039
		77,8378378378378	0,70664537116585
		78,3333333333333	0,706904376939192
		78,8288288288288	0,70716291855835
		79,3243243243243	0,707420996855118
		79,8198198198198	0,707678612659796
		80,3153153153153	0,707935766801201
		80,8108108108108	0,708192460106659
		81,3063063063063	0,708448693402017
		81,8018018018018	0,708704467511643
		82,2972972972973	0,708959783258423
		82,7927927927928	0,709214641463774
		83,2882882882883	0,709469042947636
		83,7837837837838	0,709722988528483
		84,2792792792793	0,709976479023321
		84,7747747747748	0,710229515247692
		85,2702702702703	0,710482098015677
		85,7657657657658	0,710734228139896
		86,2612612612613	0,710985906431515
		86,7567567567568	0,711237133700246
		87,2522522522522	0,711487910754349
		87,7477477477478	0,711738238400638
		88,2432432432432	0,711988117444476
		88,7387387387387	0,712237548689789
		89,2342342342342	0,712486532939058
		89,7297297297297	0,712735070993327
		90,2252252252252	0,712983163652206
		90,7207207207207	0,71323081171387
		91,2162162162162	0,713478015975063
		91,7117117117117	0,713724777231105
		92,2072072072072	0,713971096275887
		92,7027027027027	0,714216973901879
		93,1981981981982	0,71446241090013
		93,6936936936937	0,714707408060273
		94,1891891891892	0,714951966170523
		94,6846846846847	0,715196086017685
		95,1801801801802	0,715439768387155
		95,6756756756757	0,715683014062917
		96,1711711711712	0,715925823827554
		96,6666666666667	0,716168198462246
		97,1621621621622	0,716410138746772
		97,6576576576577	0,716651645459513
		98,1531531531532	0,716892719377458
		98,6486486486486	0,717133361276201
		99,1441441441441	0,717373571929946
		99,6396396396396	0,717613352111512
		100,135135135135	0,71785270259233
		100,630630630631	0,718091624142451
		101,126126126126	0,718330117530544
		101,621621621622	0,718568183523902
		102,117117117117	0,718805822888444
		102,612612612613	0,719043036388712
		103,108108108108	0,719279824787884
		103,603603603604	0,719516188847764
		104,099099099099	0,719752129328797
		104,594594594595	0,71998764699006
		105,09009009009	0,720222742589272
		105,585585585586	0,720457416882795
		106,081081081081	0,720691670625635
		106,576576576577	0,720925504571443
		107,072072072072	0,721158919472522
		107,567567567568	0,721391916079825
		108,063063063063	0,72162449514296
		108,558558558559	0,721856657410193
		109,054054054054	0,722088403628447
		109,54954954955	0,722319734543307
		110,045045045045	0,722550650899022
		110,540540540541	0,722781153438507
		111,036036036036	0,723011242903347
		111,531531531532	0,723240920033796
		112,027027027027	0,723470185568784
		112,522522522523	0,723699040245913
		113,018018018018	0,723927484801468
		113,513513513514	0,724155519970409
		114,009009009009	0,724383146486384
		114,504504504505	0,724610365081724
		115	0,724837176487447
		115,495495495495	0,725063581433262
		115,990990990991	0,725289580647569
		116,486486486486	0,725515174857466
		116,981981981982	0,725740364788743
		117,477477477477	0,725965151165894
		117,972972972973	0,726189534712111
		118,468468468468	0,726413516149294
		118,963963963964	0,726637096198045
		119,459459459459	0,726860275577677
		119,954954954955	0,727083055006213
		120,45045045045	0,727305435200392
		120,945945945946	0,727527416875664
		121,441441441441	0,7277490007462
		121,936936936937	0,727970187524892
		122,432432432432	0,72819097792335
		122,927927927928	0,728411372651914
		123,423423423423	0,728631372419647
		123,918918918919	0,728850977934344
		124,414414414414	0,729070189902531
		124,90990990991	0,729289009029466
		125,405405405405	0,729507436019145
		125,900900900901	0,729725471574302
		126,396396396396	0,729943116396412
		126,891891891892	0,730160371185693
		127,387387387387	0,730377236641106
		127,882882882883	0,730593713460362
		128,378378378378	0,730809802339921
		128,873873873874	0,731025503974995
		129,369369369369	0,731240819059549
		129,864864864865	0,731455748286305
		130,36036036036	0,731670292346744
		130,855855855856	0,731884451931109
		131,351351351351	0,732098227728402
		131,846846846847	0,732311620426395
		132,342342342342	0,732524630711625
		132,837837837838	0,732737259269398
		133,333333333333	0,732949506783794
		133,828828828829	0,733161373937665
		134,324324324324	0,733372861412642
		134,81981981982	0,733583969889132
		135,315315315315	0,733794700046323
		135,810810810811	0,734005052562186
		136,306306306306	0,734215028113479
		136,801801801802	0,734424627375743
		137,297297297297	0,734633851023314
		137,792792792793	0,734842699729314
		138,288288288288	0,735051174165663
		138,783783783784	0,735259275003074
		139,279279279279	0,735467002911059
		139,774774774775	0,735674358557931
		140,27027027027	0,735881342610804
		140,765765765766	0,736087955735598
		141,261261261261	0,736294198597039
		141,756756756757	0,73650007185866
		142,252252252252	0,736705576182808
		142,747747747748	0,736910712230641
		143,243243243243	0,737115480662133
		143,738738738739	0,737319882136074
		144,234234234234	0,737523917310075
		144,72972972973	0,737727586840568
		145,225225225225	0,737930891382808
		145,720720720721	0,738133831590877
		146,216216216216	0,738336408117684
		146,711711711712	0,738538621614968
		147,207207207207	0,738740472733299
		147,702702702703	0,738941962122084
		148,198198198198	0,739143090429564
		148,693693693694	0,739343858302817
		149,189189189189	0,739544266387766
		149,684684684685	0,739744315329171
		150,18018018018	0,739944005770641
		150,675675675676	0,74014333835463
		151,171171171171	0,740342313722439
		151,666666666667	0,740540932514222
		152,162162162162	0,740739195368985
		152,657657657658	0,740937102924589
		153,153153153153	0,741134655817751
		153,648648648649	0,74133185468405
		154,144144144144	0,741528700157921
		154,63963963964	0,741725192872666
		155,135135135135	0,741921333460452
		155,630630630631	0,742117122552311
		156,126126126126	0,742312560778145
		156,621621621622	0,742507648766728
		157,117117117117	0,742702387145706
		157,612612612613	0,742896776541601
		158,108108108108	0,743090817579812
		158,603603603604	0,743284510884617
		159,099099099099	0,743477857079176
		159,594594594595	0,743670856785532
		160,09009009009	0,743863510624612
		160,585585585586	0,744055819216233
		161,081081081081	0,744247783179098
		161,576576576577	0,744439403130803
		162,072072072072	0,744630679687838
		162,567567567568	0,744821613465587
		163,063063063063	0,74501220507833
		163,558558558559	0,745202455139249
		164,054054054054	0,745392364260426
		164,54954954955	0,745581933052845
		165,045045045045	0,745771162126396
		165,540540540541	0,745960052089876
		166,036036036036	0,746148603550992
		166,531531531532	0,74633681711636
		167,027027027027	0,74652469339151
		167,522522522523	0,746712232980886
		168,018018018018	0,746899436487851
		168,513513513514	0,747086304514684
		169,009009009009	0,747272837662586
		169,504504504505	0,747459036531681
		170	0,747644901721018
		170,495495495496	0,747830433828569
		170,990990990991	0,748015633451239
		171,486486486486	0,748200501184861
		171,981981981982	0,7483850376242
		172,477477477477	0,748569243362955
		172,972972972973	0,748753118993763
		173,468468468468	0,748936665108196
		173,963963963964	0,749119882296769
		174,459459459459	0,749302771148937
		174,954954954955	0,749485332253099
		175,45045045045	0,749667566196598
		175,945945945946	0,749849473565728
		176,441441441441	0,750031054945729
		176,936936936937	0,750212310920794
		177,432432432432	0,750393242074068
		177,927927927928	0,750573848987651
		178,423423423423	0,750754132242602
		178,918918918919	0,750934092418936
		179,414414414414	0,75111373009563
		179,90990990991	0,751293045850623
		180,405405405405	0,751472040260818
		180,900900900901	0,751650713902084
		181,396396396396	0,751829067349261
		181,891891891892	0,752007101176153
		182,387387387387	0,752184815955542
		182,882882882883	0,752362212259179
		183,378378378378	0,752539290657793
		183,873873873874	0,752716051721088
		184,369369369369	0,752892496017749
		184,864864864865	0,753068624115442
		185,36036036036	0,753244436580813
		185,855855855856	0,753419933979496
		186,351351351351	0,75359511687611
		186,846846846847	0,75376998583426
		187,342342342342	0,753944541416545
		187,837837837838	0,754118784184552
		188,333333333333	0,754292714698865
		188,828828828829	0,75446633351906
		189,324324324324	0,754639641203714
		189,81981981982	0,754812638310399
		190,315315315315	0,75498532539569
		190,810810810811	0,755157703015165
		191,306306306306	0,755329771723406
		191,801801801802	0,755501532073999
		192,297297297297	0,755672984619542
		192,792792792793	0,755844129911639
		193,288288288288	0,756014968500907
		193,783783783784	0,756185500936977
		194,279279279279	0,756355727768494
		194,774774774775	0,75652564954312
		195,27027027027	0,756695266807535
		195,765765765766	0,756864580107441
		196,261261261261	0,75703358998756
		196,756756756757	0,757202296991639
		197,252252252252	0,757370701662451
		197,747747747748	0,757538804541796
		198,243243243243	0,757706606170501
		198,738738738739	0,757874107088427
		199,234234234234	0,758041307834466
		199,72972972973	0,758208208946544
		200,225225225225	0,758374810961623
		200,720720720721	0,758541114415704
		201,216216216216	0,758707119843826
		201,711711711712	0,75887282778007
		202,207207207207	0,75903823875756
		202,702702702703	0,759203353308463
		203,198198198198	0,759368171963995
		203,693693693694	0,759532695254418
		204,189189189189	0,759696923709044
		204,684684684685	0,759860857856237
		205,18018018018	0,760024498223415
		205,675675675676	0,760187845337047
		206,171171171171	0,760350899722664
		206,666666666667	0,760513661904852
		207,162162162162	0,760676132407256
		207,657657657658	0,760838311752586
		208,153153153153	0,761000200462612
		208,648648648649	0,76116179905817
		209,144144144144	0,761323108059163
		209,63963963964	0,761484127984563
		210,135135135135	0,761644859352411
		210,630630630631	0,761805302679819
		211,126126126126	0,761965458482974
		211,621621621622	0,762125327277136
		212,117117117117	0,762284909576643
		212,612612612613	0,762444205894912
		213,108108108108	0,762603216744437
		213,603603603604	0,762761942636797
		214,099099099099	0,762920384082653
		214,594594594595	0,763078541591748
		215,09009009009	0,763236415672917
		215,585585585586	0,763394006834078
		216,081081081081	0,763551315582243
		216,576576576577	0,763708342423511
		217,072072072072	0,763865087863078
		217,567567567568	0,764021552405233
		218,063063063063	0,76417773655336
		218,558558558559	0,764333640809944
		219,054054054054	0,764489265676567
		219,54954954955	0,764644611653913
		220,045045045045	0,764799679241768
		220,540540540541	0,764954468939024
		221,036036036036	0,765108981243677
		221,531531531532	0,765263216652832
		222,027027027027	0,765417175662703
		222,522522522523	0,765570858768614
		223,018018018018	0,765724266465001
		223,513513513514	0,765877399245417
		224,009009009009	0,766030257602526
		224,504504504505	0,766182842028111
		225	0,766335153013077
		225,495495495496	0,766487191047443
		225,990990990991	0,766638956620355
		226,486486486486	0,766790450220081
		226,981981981982	0,766941672334012
		227,477477477477	0,767092623448668
		227,972972972973	0,767243304049696
		228,468468468468	0,767393714621874
		228,963963963964	0,767543855649108
		229,459459459459	0,767693727614442
		229,954954954955	0,767843331000049
		230,45045045045	0,767992666287241
		230,945945945946	0,768141733956466
		231,441441441441	0,768290534487314
		231,936936936937	0,768439068358511
		232,432432432432	0,768587336047928
		232,927927927928	0,76873533803258
		233,423423423423	0,768883074788626
		233,918918918919	0,76903054679137
		234,414414414414	0,769177754515268
		234,90990990991	0,769324698433924
		235,405405405405	0,769471379020092
		235,900900900901	0,76961779674568
		236,396396396396	0,769763952081751
		236,891891891892	0,769909845498523
		237,387387387387	0,770055477465371
		237,882882882883	0,770200848450829
		238,378378378378	0,770345958922592
		238,873873873874	0,770490809347516
		239,369369369369	0,770635400191622
		239,864864864865	0,770779731920093
		240,36036036036	0,770923804997282
		240,855855855856	0,771067619886706
		241,351351351351	0,771211177051055
		241,846846846847	0,771354476952187
		242,342342342342	0,771497520051133
		242,837837837838	0,771640306808099
		243,333333333333	0,771782837682466
		243,828828828829	0,771925113132791
		244,324324324324	0,772067133616809
		244,81981981982	0,772208899591435
		245,315315315315	0,772350411512766
		245,810810810811	0,77249166983608
		246,306306306306	0,772632675015842
		246,801801801802	0,772773427505699
		247,297297297297	0,772913927758488
		247,792792792793	0,773054176226233
		248,288288288288	0,773194173360147
		248,783783783784	0,773333919610637
		249,279279279279	0,773473415427301
		249,774774774775	0,773612661258931
		250,27027027027	0,773751657553517
		250,765765765766	0,773890404758243
		251,261261261261	0,774028903319495
		251,756756756757	0,774167153682855
		252,252252252252	0,774305156293111
		252,747747747748	0,774442911594251
		253,243243243243	0,774580420029468
		253,738738738739	0,77471768204116
		254,234234234234	0,774854698070934
		254,72972972973	0,774991468559605
		255,225225225225	0,775127993947197
		255,720720720721	0,775264274672945
		256,216216216216	0,7754003111753
		256,711711711712	0,775536103891925
		257,207207207207	0,775671653259698
		257,702702702703	0,775806959714715
		258,198198198198	0,775942023692291
		258,693693693694	0,77607684562696
		259,189189189189	0,776211425952479
		259,684684684685	0,776345765101825
		260,18018018018	0,7764798635072
		260,675675675676	0,776613721600034
		261,171171171171	0,776747339810979
		261,666666666667	0,776880718569921
		262,162162162162	0,77701385830597
		262,657657657658	0,777146759447471
		263,153153153153	0,777279422422001
		263,648648648649	0,777411847656367
		264,144144144144	0,777544035576616
		264,63963963964	0,777675986608029
		265,135135135135	0,777807701175126
		265,630630630631	0,777939179701663
		266,126126126126	0,778070422610642
		266,621621621622	0,778201430324303
		267,117117117117	0,77833220326413
		267,612612612613	0,778462741850852
		268,108108108108	0,778593046504445
		268,603603603604	0,77872311764413
		269,099099099099	0,77885295568838
		269,594594594595	0,778982561054915
		270,09009009009	0,779111934160708
		270,585585585586	0,779241075421985
		271,081081081081	0,779369985254224
		271,576576576577	0,779498664072162
		272,072072072072	0,77962711228979
		272,567567567568	0,779755330320357
		273,063063063063	0,779883318576373
		273,558558558559	0,780011077469608
		274,054054054054	0,780138607411095
		274,54954954955	0,780265908811128
		275,045045045045	0,780392982079268
		275,540540540541	0,780519827624341
		276,036036036036	0,780646445854441
		276,531531531532	0,78077283717693
		277,027027027027	0,780899001998441
		277,522522522523	0,781024940724877
		278,018018018018	0,781150653761414
		278,513513513513	0,781276141512503
		279,009009009009	0,781401404381869
		279,504504504505	0,781526442772513
		280	0,781651257086715
		280,495495495496	0,781775847726034
		280,990990990991	0,781900215091309
		281,486486486486	0,78202435958266
		281,981981981982	0,782148281599492
		282,477477477477	0,782271981540492
		282,972972972973	0,782395459803634
		283,468468468468	0,782518716786177
		283,963963963964	0,782641752884672
		284,459459459459	0,782764568494954
		284,954954954955	0,782887164012153
		285,45045045045	0,783009539830688
		285,945945945946	0,783131696344274
		286,441441441441	0,783253633945918
		286,936936936937	0,783375353027923
		287,432432432432	0,78349685398189
		287,927927927928	0,783618137198719
		288,423423423423	0,783739203068606
		288,918918918919	0,783860051981052
		289,414414414414	0,783980684324857
		289,90990990991	0,784101100488126
		290,405405405405	0,784221300858267
		290,900900900901	0,784341285821994
		291,396396396396	0,78446105576533
		291,891891891892	0,784580611073604
		292,387387387387	0,784699952131454
		292,882882882883	0,784819079322832
		293,378378378378	0,784937993030998
		293,873873873874	0,785056693638528
		294,369369369369	0,78517518152731
		294,864864864865	0,785293457078551
		295,36036036036	0,785411520672772
		295,855855855856	0,785529372689813
		296,351351351351	0,785647013508832
		296,846846846847	0,785764443508311
		297,342342342342	0,785881663066049
		297,837837837838	0,785998672559173
		298,333333333333	0,78611547236413
		298,828828828829	0,786232062856694
		299,324324324324	0,786348444411967
		299,81981981982	0,786464617404376
		300,315315315315	0,786580582207679
		300,810810810811	0,786696339194963
		301,306306306306	0,786811888738648
		301,801801801802	0,786927231210484
		302,297297297297	0,787042366981559
		302,792792792793	0,787157296422291
		303,288288288288	0,787272019902438
		303,783783783784	0,787386537791093
		304,279279279279	0,78750085045669
		304,774774774775	0,787614958266999
		305,27027027027	0,787728861589135
		305,765765765766	0,787842560789553
		306,261261261261	0,787956056234052
		306,756756756757	0,788069348287773
		307,252252252252	0,788182437315207
		307,747747747748	0,788295323680189
		308,243243243243	0,788408007745901
		308,738738738739	0,788520489874878
		309,234234234234	0,788632770429001
		309,72972972973	0,788744849769506
		310,225225225225	0,788856728256979
		310,720720720721	0,788968406251361
		311,216216216216	0,789079884111949
		311,711711711712	0,789191162197394
		312,207207207207	0,789302240865705
		312,702702702703	0,789413120474251
		313,198198198198	0,789523801379757
		313,693693693694	0,789634283938314
		314,189189189189	0,789744568505369
		314,684684684685	0,789854655435737
		315,18018018018	0,789964545083594
		315,675675675676	0,790074237802482
		316,171171171171	0,790183733945311
		316,666666666667	0,790293033864356
		317,162162162162	0,790402137911263
		317,657657657658	0,790511046437046
		318,153153153153	0,790619759792092
		318,648648648649	0,790728278326158
		319,144144144144	0,790836602388375
		319,63963963964	0,790944732327249
		320,135135135135	0,79105266849066
		320,630630630631	0,791160411225867
		321,126126126126	0,791267960879503
		321,621621621622	0,791375317797584
		322,117117117117	0,791482482325504
		322,612612612613	0,791589454808036
		323,108108108108	0,791696235589338
		323,603603603604	0,791802825012951
		324,099099099099	0,791909223421799
		324,594594594595	0,792015431158193
		325,09009009009	0,792121448563828
		325,585585585586	0,79222727597979
		326,081081081081	0,792332913746551
		326,576576576577	0,792438362203974
		327,072072072072	0,792543621691314
		327,567567567568	0,792648692547217
		328,063063063063	0,79275357510972
		328,558558558559	0,792858269716259
		329,054054054054	0,79296277670366
		329,54954954955	0,79306709640815
		330,045045045045	0,79317122916535
		330,540540540541	0,793275175310282
		331,036036036036	0,793378935177366
		331,531531531532	0,793482509100424
		332,027027027027	0,793585897412678
		332,522522522523	0,793689100446755
		333,018018018018	0,793792118534683
		333,513513513513	0,793894952007899
		334,009009009009	0,793997601197243
		334,504504504505	0,794100066432963
		335	0,794202348044715
		335,495495495496	0,794304446361564
		335,990990990991	0,794406361711987
		336,486486486486	0,794508094423869
		336,981981981982	0,794609644824512
		337,477477477477	0,794711013240626
		337,972972972973	0,794812199998341
		338,468468468468	0,794913205423198
		338,963963963964	0,795014029840158
		339,459459459459	0,795114673573597
		339,954954954955	0,795215136947312
		340,45045045045	0,795315420284518
		340,945945945946	0,795415523907851
		341,441441441441	0,795515448139371
		341,936936936937	0,795615193300557
		342,432432432432	0,795714759712315
		342,927927927928	0,795814147694975
		343,423423423423	0,795913357568293
		343,918918918919	0,796012389651452
		344,414414414414	0,796111244263062
		344,90990990991	0,796209921721163
		345,405405405405	0,796308422343225
		345,900900900901	0,796406746446149
		346,396396396396	0,796504894346269
		346,891891891892	0,79660286635935
		347,387387387387	0,796700662800593
		347,882882882883	0,796798283984633
		348,378378378378	0,796895730225542
		348,873873873874	0,796993001836829
		349,369369369369	0,79709009913144
		349,864864864865	0,797187022421762
		350,36036036036	0,797283772019621
		350,855855855856	0,797380348236285
		351,351351351351	0,797476751382463
		351,846846846847	0,797572981768308
		352,342342342342	0,797669039703417
		352,837837837838	0,797764925496833
		353,333333333333	0,797860639457044
		353,828828828829	0,797956181891986
		354,324324324324	0,798051553109042
		354,81981981982	0,798146753415045
		355,315315315315	0,798241783116279
		355,810810810811	0,798336642518477
		356,306306306306	0,798431331926826
		356,801801801802	0,798525851645965
		357,297297297297	0,798620201979988
		357,792792792793	0,798714383232442
		358,288288288288	0,798808395706334
		358,783783783784	0,798902239704123
		359,279279279279	0,798995915527731
		359,774774774775	0,799089423478534
		360,27027027027	0,799182763857371
		360,765765765766	0,799275936964542
		361,261261261261	0,799368943099808
		361,756756756757	0,799461782562392
		362,252252252252	0,799554455650982
		362,747747747748	0,799646962663731
		363,243243243243	0,799739303898256
		363,738738738739	0,799831479651643
		364,234234234234	0,799923490220443
		364,72972972973	0,800015335900678
		365,225225225225	0,800107016987837
		365,720720720721	0,800198533776882
		366,216216216216	0,800289886562245
		366,711711711712	0,800381075637831
		367,207207207207	0,800472101297017
		367,702702702703	0,800562963832656
		368,198198198198	0,800653663537075
		368,693693693694	0,800744200702078
		369,189189189189	0,800834575618945
		369,684684684685	0,800924788578434
		370,18018018018	0,801014839870784
		370,675675675676	0,801104729785711
		371,171171171171	0,801194458612415
		371,666666666667	0,801284026639574
		372,162162162162	0,801373434155351
		372,657657657658	0,801462681447394
		373,153153153153	0,801551768802831
		373,648648648649	0,80164069650828
		374,144144144144	0,801729464849844
		374,63963963964	0,801818074113111
		375,135135135135	0,80190652458316
		375,630630630631	0,801994816544558
		376,126126126126	0,802082950281362
		376,621621621622	0,802170926077121
		377,117117117117	0,802258744214875
		377,612612612613	0,802346404977156
		378,108108108108	0,80243390864599
		378,603603603604	0,802521255502899
		379,099099099099	0,8026084458289
		379,594594594595	0,802695479904505
		380,09009009009	0,802782358009724
		380,585585585586	0,802869080424066
		381,081081081081	0,802955647426539
		381,576576576577	0,803042059295651
		382,072072072072	0,803128316309408
		382,567567567568	0,803214418745323
		383,063063063063	0,803300366880408
		383,558558558559	0,803386160991179
		384,054054054054	0,803471801353657
		384,54954954955	0,803557288243369
		385,045045045045	0,803642621935348
		385,540540540541	0,803727802704132
		386,036036036036	0,80381283082377
		386,531531531532	0,803897706567818
		387,027027027027	0,803982430209344
		387,522522522523	0,804067002020922
		388,018018018018	0,804151422274643
		388,513513513513	0,804235691242108
		389,009009009009	0,804319809194429
		389,504504504505	0,804403776402237
		390	0,804487593135674
		390,495495495496	0,804571259664399
		390,990990990991	0,804654776257589
		391,486486486486	0,804738143183936
		391,981981981982	0,804821360711654
		392,477477477477	0,804904429108474
		392,972972972973	0,804987348641647
		393,468468468468	0,805070119577947
		393,963963963964	0,805152742183667
		394,459459459459	0,805235216724626
		394,954954954955	0,805317543466164
		395,45045045045	0,805399722673147
		395,945945945946	0,805481754609967
		396,441441441441	0,805563639540539
		396,936936936937	0,805645377728309
		397,432432432432	0,805726969436248
		397,927927927928	0,805808414926857
		398,423423423423	0,805889714462167
		398,918918918919	0,805970868303738
		399,414414414414	0,806051876712663
		399,90990990991	0,806132739949565
		400,405405405405	0,806213458274603
		400,900900900901	0,806294031947466
		401,396396396396	0,806374461227381
		401,891891891892	0,806454746373107
		402,387387387387	0,806534887642944
		402,882882882883	0,806614885294724
		403,378378378378	0,806694739585821
		403,873873873874	0,806774450773145
		404,369369369369	0,806854019113147
		404,864864864865	0,806933444861819
		405,36036036036	0,807012728274692
		405,855855855856	0,807091869606841
		406,351351351351	0,807170869112884
		406,846846846847	0,807249727046982
		407,342342342342	0,807328443662839
		407,837837837838	0,807407019213707
		408,333333333333	0,807485453952384
		408,828828828829	0,807563748131213
		409,324324324324	0,807641902002085
		409,81981981982	0,807719915816443
		410,315315315315	0,807797789825274
		410,810810810811	0,80787552427912
		411,306306306306	0,807953119428071
		411,801801801802	0,808030575521771
		412,297297297297	0,808107892809414
		412,792792792793	0,80818507153975
		413,288288288288	0,808262111961082
		413,783783783784	0,808339014321268
		414,279279279279	0,808415778867722
		414,774774774775	0,808492405847415
		415,27027027027	0,808568895506875
		415,765765765766	0,808645248092188
		416,261261261261	0,808721463848999
		416,756756756757	0,808797543022514
		417,252252252252	0,808873485857498
		417,747747747748	0,808949292598277
		418,243243243243	0,809024963488742
		418,738738738739	0,809100498772343
		419,234234234234	0,809175898692098
		419,72972972973	0,809251163490586
		420,225225225225	0,809326293409953
		420,720720720721	0,80940128869191
		421,216216216216	0,809476149577737
		421,711711711712	0,809550876308278
		422,207207207207	0,809625469123949
		422,702702702703	0,809699928264732
		423,198198198198	0,809774253970183
		423,693693693694	0,809848446479424
		424,189189189189	0,809922506031153
		424,684684684685	0,809996432863636
		425,18018018018	0,810070227214714
		425,675675675676	0,810143889321803
		426,171171171171	0,810217419421892
		426,666666666667	0,810290817751546
		427,162162162162	0,810364084546904
		427,657657657658	0,810437220043685
		428,153153153153	0,810510224477184
		428,648648648649	0,810583098082274
		429,144144144144	0,810655841093408
		429,63963963964	0,810728453744617
		430,135135135135	0,810800936269516
		430,630630630631	0,810873288901297
		431,126126126126	0,810945511872738
		431,621621621622	0,811017605416199
		432,117117117117	0,81108956976362
		432,612612612613	0,811161405146531
		433,108108108108	0,811233111796044
		433,603603603604	0,811304689942855
		434,099099099099	0,811376139817251
		434,594594594595	0,811447461649102
		435,09009009009	0,81151865566787
		435,585585585586	0,811589722102603
		436,081081081081	0,811660661181939
		436,576576576577	0,811731473134107
		437,072072072072	0,811802158186927
		437,567567567568	0,81187271656781
		438,063063063063	0,81194314850376
		438,558558558559	0,812013454221374
		439,054054054054	0,812083633946843
		439,54954954955	0,812153687905952
		440,045045045045	0,812223616324084
		440,540540540541	0,812293419426213
		441,036036036036	0,812363097436916
		441,531531531532	0,812432650580363
		442,027027027027	0,812502079080324
		442,522522522523	0,812571383160167
		443,018018018018	0,812640563042861
		443,513513513513	0,812709618950976
		444,009009009009	0,81277855110668
		444,504504504505	0,812847359731747
		445	0,81291604504755
		445,495495495496	0,812984607275067
		445,990990990991	0,813053046634879
		446,486486486486	0,813121363347174
		446,981981981982	0,813189557631744
		447,477477477477	0,813257629707985
		447,972972972973	0,813325579794903
		448,468468468468	0,813393408111111
		448,963963963964	0,813461114874828
		449,459459459459	0,813528700303885
		449,954954954955	0,81359616461572
		450,45045045045	0,813663508027382
		450,945945945946	0,813730730755534
		451,441441441441	0,813797833016446
		451,936936936937	0,813864815026003
		452,432432432432	0,813931676999703
		452,927927927928	0,813998419152658
		453,423423423423	0,814065041699594
		453,918918918919	0,814131544854851
		454,414414414414	0,814197928832388
		454,90990990991	0,814264193845778
		455,405405405405	0,814330340108212
		455,900900900901	0,814396367832499
		456,396396396396	0,814462277231067
		456,891891891892	0,814528068515962
		457,387387387387	0,814593741898852
		457,882882882883	0,814659297591024
		458,378378378378	0,814724735803387
		458,873873873874	0,814790056746471
		459,369369369369	0,814855260630432
		459,864864864865	0,814920347665045
		460,36036036036	0,814985318059713
		460,855855855856	0,81505017202346
		461,351351351351	0,815114909764939
		461,846846846847	0,815179531492426
		462,342342342342	0,815244037413827
		462,837837837838	0,815308427736671
		463,333333333333	0,81537270266812
		463,828828828829	0,815436862414962
		464,324324324324	0,815500907183613
		464,81981981982	0,815564837180124
		465,315315315315	0,815628652610171
		465,810810810811	0,815692353679065
		466,306306306306	0,815755940591749
		466,801801801802	0,815819413552797
		467,297297297297	0,815882772766418
		467,792792792793	0,815946018436453
		468,288288288288	0,816009150766381
		468,783783783784	0,816072169959313
		469,279279279279	0,816135076217997
		469,774774774775	0,81619786974482
		470,27027027027	0,816260550741803
		470,765765765766	0,816323119410606
		471,261261261261	0,816385575952529
		471,756756756757	0,81644792056851
		472,252252252252	0,816510153459126
		472,747747747748	0,816572274824597
		473,243243243243	0,816634284864783
		473,738738738739	0,816696183779185
		474,234234234234	0,816757971766947
		474,72972972973	0,816819649026857
		475,225225225225	0,816881215757346
		475,720720720721	0,816942672156489
		476,216216216216	0,817004018422007
		476,711711711712	0,817065254751266
		477,207207207207	0,817126381341278
		477,702702702703	0,817187398388704
		478,198198198198	0,817248306089849
		478,693693693694	0,817309104640669
		479,189189189189	0,817369794236769
		479,684684684685	0,817430375073401
		480,18018018018	0,81749084734547
		480,675675675676	0,81755121124753
		481,171171171171	0,817611466973786
		481,666666666667	0,817671614718096
		482,162162162162	0,81773165467397
		482,657657657658	0,817791587034572
		483,153153153153	0,817851411992719
		483,648648648649	0,817911129740883
		484,144144144144	0,81797074047119
		484,63963963964	0,818030244375424
		485,135135135135	0,818089641645023
		485,630630630631	0,818148932471082
		486,126126126126	0,818208117044356
		486,621621621622	0,818267195555256
		487,117117117117	0,818326168193851
		487,612612612613	0,818385035149872
		488,108108108108	0,818443796612709
		488,603603603604	0,81850245277141
		489,099099099099	0,818561003814689
		489,594594594595	0,818619449930918
		490,09009009009	0,818677791308132
		490,585585585586	0,818736028134032
		491,081081081081	0,818794160595978
		491,576576576577	0,818852188880998
		492,072072072072	0,818910113175782
		492,567567567568	0,818967933666689
		493,063063063063	0,81902565053974
		493,558558558559	0,819083263980625
		494,054054054054	0,819140774174702
		494,54954954955	0,819198181306994
		495,045045045045	0,819255485562194
		495,540540540541	0,819312687124665
		496,036036036036	0,819369786178439
		496,531531531532	0,819426782907216
		497,027027027027	0,819483677494371
		497,522522522523	0,819540470122946
		498,018018018018	0,819597160975658
		498,513513513513	0,819653750234896
		499,009009009009	0,81971023808272
		499,504504504505	0,819766624700868
		500	0,819822910270747
