# Supplementary material for: Characterization data and kinetic studies of novel lipophilic analogues from 2,4-dichlorophenoxyacetic acid and Propanil herbicides
Source: Data Brief. 2020 Aug 21;32:106202. doi: 10.1016/j.dib.2020.106202 (PMC7482028; doi:10.1016/j.dib.2020.106202)
Supplement: Supplementary file 5 [file mmc5.zip › UV data_txt/Figure 33C.txt]

Absorbance	Absorbance	Absorbance	Absorbance	Absorbance	Absorbance	Absorbance	Absorbance	Absorbance	Absorbance	Absorbance	Absorbance	Absorbance	Absorbance	Absorbance	Absorbance	Absorbance	Absorbance	Absorbance	Absorbance	Absorbance	Absorbance	Absorbance	Absorbance	Absorbance	Absorbance	Absorbance	Absorbance	Absorbance	Absorbance	Absorbance	Absorbance	Absorbance	Absorbance	Absorbance	Absorbance	Absorbance	Absorbance	Absorbance	Absorbance	Absorbance	Absorbance	Absorbance	Absorbance	Absorbance	Absorbance	Absorbance	Absorbance	Absorbance	Absorbance
nm
190	2,758	3,049	3,179	3,208	3,132	3,194	3,1	3,036	3,066	3,264	3,297	3,06	3,128	3,42	3,741	3,345	3,414	3,104	3,823	3,197	3,273	3,129	3,142	3,31	3,103	3,005	3,211	3,327	2,993	3,378	3,623	3,205	2,984	2,933	3,026	3,74	3,1	3,001	3,64	2,957	3,029	3,202	3,127	2,916	3,009	2,961	3,184	2,927	3,04
190,5	2,868	3,054	3,113	3,14	3,24	3,262	3,157	3,11	3,02	3,183	3,246	2,981	3,515	3,308	3,157	3,455	3,322	3,318	3,055	3,314	3,055	3,324	3,078	3,248	3,26	3,203	3,052	3,094	3,221	3,108	3,181	3,151	3,281	2,955	2,993	3,229	3,055	3,09	3,095	2,956	3,117	3,095	3,036	3,06	2,885	2,906	2,959	3,087	3,085
191	3,031	3,365	3,108	3,41	3,413	3,05	3,007	3,304	3,321	3,444	3,244	3,335	3,397	3,221	3,329	3,27	3,45	3,224	3,601	3,484	3,477	3,116	3,539	3,235	3,258	3,101	3,174	3,071	3,483	3,311	3,157	3,14	3,155	3,494	2,973	3,137	3,118	3,216	3,208	2,964	3,043	3,018	3,05	3,193	2,935	2,977	3,13	3,164	3,152
191,5	3,023	3,642	3,357	3,362	3,525	3,252	3,487	3,698	3,654	3,498	3,25	3,637	3,682	3,311	3,728	3,781	3,256	3,399	3,442	3,239	3,264	3,362	3,503	3,286	3,263	3,555	3,194	3,149	3,206	3,509	3,318	3,389	3,469	3,512	3,288	3,271	3,549	3,112	3,18	3,414	3,266	3,202	3,178	3,21	3,172	3,113	3,238	3,286	3,284
192	3,019	3,473	3,393	3,483	3,621	3,557	3,607	3,564	3,469	3,594	3,304	3,4	3,274	3,459	3,347	3,516	3,31	3,477	3,463	3,345	3,412	3,595	3,362	3,376	3,257	3,418	3,418	3,207	3,347	3,404	3,388	3,387	3,491	3,534	3,378	3,452	3,279	3,432	3,46	3,315	3,158	3,293	3,2	3,584	3,45	3,202	3,292	3,528	3,385
192,5	3,069	3,218	3,487	3,433	3,622	3,607	3,359	3,503	3,499	3,385	3,26	3,266	3,399	3,657	3,304	3,405	3,668	3,308	3,49	3,295	3,381	3,64	3,6	3,278	3,663	3,196	3,204	3,216	3,274	3,209	3,331	3,191	3,393	3,39	3,3	3,33	3,254	3,261	3,399	3,577	3,403	3,208	3,213	3,486	3,285	3,138	3,246	3,288	3,382
193	3,034	3,396	3,293	3,319	3,64	3,485	3,461	3,404	3,41	3,408	3,38	3,367	3,383	3,522	3,381	3,211	3,716	3,445	3,344	3,64	3,476	3,493	3,382	3,234	3,696	3,552	3,655	3,225	3,464	3,306	3,193	3,23	3,159	3,342	3,538	3,446	3,394	3,227	3,265	3,269	3,35	3,173	3,197	3,255	3,265	3,286	3,75	3,592	3,222
193,5	3,093	3,301	3,547	3,434	3,66	3,4	3,495	3,608	3,608	3,445	3,548	3,496	3,399	3,428	3,343	3,298	3,674	3,728	3,626	3,49	3,467	3,414	3,459	3,442	3,532	3,376	3,593	3,454	3,414	3,384	3,42	3,412	3,365	3,363	3,766	3,451	3,486	3,227	3,255	3,327	3,322	3,602	3,361	3,299	3,289	3,372	3,438	3,39	3,298
194	3,153	3,409	3,73	3,408	3,485	3,542	3,423	3,705	3,449	3,684	3,505	3,622	3,463	3,446	3,679	3,442	3,583	3,518	3,41	3,448	3,633	3,431	3,731	3,21	3,632	3,366	3,639	3,458	3,35	3,493	3,438	3,51	3,56	3,492	3,614	3,373	3,652	3,419	3,274	3,473	3,405	3,335	3,481	3,47	3,5	3,341	3,383	3,28	3,245
194,5	3,191	3,596	3,802	3,453	3,731	3,498	3,681	3,522	3,511	3,589	3,651	3,454	3,683	3,525	3,523	3,543	3,492	3,516	3,502	3,297	3,554	3,505	3,49	3,485	3,531	3,354	3,321	3,338	3,349	3,502	3,426	3,544	3,642	3,603	3,365	3,433	3,461	3,538	3,442	3,571	3,319	3,5	3,375	3,343	3,441	3,258	3,47	3,277	3,402
195	3,238	3,627	3,791	3,513	3,751	3,712	3,508	3,6	3,767	3,469	3,536	3,578	3,429	3,596	3,444	3,703	3,598	3,712	3,383	3,56	3,49	3,539	3,479	3,299	3,591	3,637	3,518	3,38	3,622	3,806	3,426	3,366	3,452	3,697	3,386	3,443	3,456	3,368	3,448	3,625	3,477	3,332	3,348	3,512	3,395	3,439	3,377	3,458	3,435
195,5	3,207	3,593	3,658	3,692	3,624	3,433	3,714	3,758	3,697	3,681	3,456	3,563	3,466	3,836	3,416	3,552	3,314	3,786	3,618	3,468	3,634	3,5	3,525	3,487	3,491	3,578	3,633	3,428	3,792	3,587	3,481	3,526	3,481	3,584	3,415	3,455	3,416	3,677	3,437	3,522	3,359	3,367	3,54	3,422	3,456	3,421	3,459	3,636	3,553
196	3,218	3,707	3,656	3,768	3,507	3,737	3,836	3,818	3,747	3,789	3,62	3,539	3,446	3,807	3,615	3,7	3,482	3,521	3,535	3,704	3,701	3,552	3,709	3,623	3,504	3,482	3,373	3,415	3,537	3,757	3,655	3,615	3,413	3,583	3,342	3,498	3,566	3,664	3,464	3,615	3,379	3,385	3,577	3,528	3,521	3,441	3,551	3,39	3,641
196,5	3,298	3,609	3,521	3,473	3,502	3,666	3,545	3,633	3,543	3,551	3,614	3,716	3,553	3,622	3,535	3,461	3,639	3,798	3,609	3,824	3,719	3,554	3,667	3,611	3,501	3,66	3,532	3,555	3,646	3,556	3,476	3,703	3,577	3,546	3,539	3,703	3,519	3,635	3,603	3,537	3,436	3,479	3,466	3,539	3,535	3,376	3,7	3,585	3,575
197	3,227	3,591	3,85	3,585	3,529	3,569	3,585	3,525	3,597	3,55	3,579	3,685	3,508	3,602	3,659	3,462	3,599	3,571	3,706	3,71	3,832	3,572	3,476	3,598	3,58	3,638	3,521	3,57	3,557	3,565	3,557	3,711	3,61	3,643	3,629	3,666	3,53	3,62	3,424	3,455	3,631	3,37	3,393	3,414	3,546	3,579	3,511	3,534	3,558
197,5	3,253	3,516	3,639	3,748	3,565	3,724	3,652	3,532	3,644	3,635	3,662	3,764	3,631	3,582	3,647	3,569	3,713	3,435	3,79	3,675	3,605	3,671	3,631	3,407	3,501	3,613	3,523	3,473	3,564	3,535	3,442	3,487	3,501	3,595	3,515	3,455	3,544	3,749	3,517	3,42	3,403	3,36	3,537	3,491	3,472	3,447	3,434	3,43	3,508
198	3,202	3,435	3,468	3,734	3,565	3,572	3,617	3,609	3,638	3,714	3,65	3,833	3,507	3,592	3,668	3,778	3,854	3,652	3,61	3,559	3,459	3,667	3,749	3,629	3,643	3,817	3,655	3,469	3,83	3,61	3,442	3,672	3,506	3,557	3,661	3,605	3,515	3,521	3,527	3,46	3,441	3,543	3,569	3,515	3,509	3,69	3,413	3,497	3,618
198,5	3,317	3,613	3,528	3,787	3,715	3,593	3,656	3,709	3,745	3,788	3,428	3,488	3,712	3,594	3,659	3,723	3,817	3,865	3,628	3,562	3,68	3,695	3,613	3,559	3,617	3,731	3,595	3,656	3,763	3,548	3,447	3,635	3,595	3,617	3,529	3,756	3,543	3,585	3,422	3,674	3,539	3,589	3,64	3,702	3,543	3,519	3,655	3,459	3,442
199	3,28	3,599	3,783	3,642	3,677	3,571	3,649	3,65	3,626	3,603	3,61	3,568	3,691	3,569	3,797	3,632	3,871	3,654	3,684	3,476	3,651	3,661	3,682	3,703	3,568	3,621	3,503	3,731	3,683	3,653	3,6	3,55	3,703	3,761	3,44	3,51	3,611	3,659	3,508	3,672	3,411	3,532	3,687	3,555	3,536	3,4	3,618	3,409	3,452
199,5	3,285	3,61	3,686	3,546	3,711	3,689	3,57	3,511	3,75	3,786	3,664	3,716	3,538	3,52	3,659	3,602	3,701	3,679	3,538	3,671	3,675	3,786	3,833	3,706	3,563	3,618	3,582	3,465	3,535	3,661	3,668	3,747	3,792	3,754	3,65	3,584	3,476	3,595	3,516	3,703	3,544	3,44	3,651	3,471	3,464	3,447	3,537	3,619	3,483
200	3,237	3,624	3,547	3,497	3,778	3,885	3,642	3,615	3,798	3,764	3,751	3,795	3,526	3,641	3,726	3,734	3,631	3,537	3,561	3,552	3,684	3,618	3,601	3,608	3,687	3,661	3,738	3,514	3,614	3,706	3,74	3,616	3,717	3,685	3,614	3,646	3,65	3,62	3,486	3,702	3,486	3,449	3,63	3,559	3,598	3,49	3,628	3,461	3,616
200,5	3,218	3,51	3,579	3,556	3,697	3,772	3,58	3,59	3,619	3,749	3,713	3,768	3,596	3,689	3,738	3,65	3,606	3,694	3,612	3,668	3,588	3,671	3,593	3,672	3,536	3,601	3,606	3,472	3,56	3,632	3,724	3,597	3,616	3,698	3,461	3,595	3,61	3,632	3,609	3,488	3,629	3,583	3,537	3,407	3,556	3,459	3,463	3,618	3,506
201	3,315	3,477	3,749	3,575	3,596	3,646	3,576	3,709	3,681	3,725	3,655	3,728	3,62	3,678	3,585	3,631	3,74	3,831	3,558	3,519	3,617	3,836	3,527	3,76	3,583	3,54	3,661	3,527	3,534	3,522	3,618	3,509	3,602	3,626	3,478	3,554	3,567	3,513	3,572	3,542	3,597	3,51	3,469	3,444	3,566	3,452	3,494	3,557	3,594
201,5	3,26	3,694	3,565	3,635	3,665	3,759	3,559	3,669	3,586	3,703	3,654	3,65	3,575	3,752	3,648	3,554	3,7	3,758	3,576	3,747	3,661	3,703	3,729	3,683	3,556	3,706	3,775	3,673	3,544	3,615	3,549	3,731	3,565	3,777	3,518	3,512	3,604	3,65	3,637	3,598	3,524	3,57	3,526	3,518	3,537	3,507	3,548	3,61	3,536
202	3,312	3,599	3,606	3,627	3,552	3,819	3,772	3,542	3,617	3,687	3,733	3,673	3,588	3,71	3,781	3,584	3,702	3,491	3,567	3,636	3,62	3,622	3,784	3,554	3,588	3,777	3,724	3,529	3,631	3,616	3,561	3,642	3,611	3,648	3,531	3,539	3,687	3,59	3,616	3,613	3,483	3,661	3,659	3,708	3,593	3,602	3,462	3,501	3,524
202,5	3,304	3,546	3,716	3,675	3,743	3,796	3,674	3,534	3,563	3,8	3,684	3,613	3,548	3,682	3,614	3,695	3,591	3,562	3,54	3,62	3,699	3,646	3,644	3,585	3,561	3,698	3,614	3,476	3,481	3,569	3,619	3,582	3,554	3,688	3,574	3,558	3,638	3,649	3,446	3,445	3,602	3,446	3,668	3,523	3,499	3,511	3,551	3,556	3,539
203	3,212	3,513	3,845	3,691	3,681	3,673	3,744	3,544	3,582	3,599	3,638	3,619	3,496	3,539	3,608	3,617	3,577	3,512	3,566	3,759	3,567	3,592	3,605	3,658	3,632	3,682	3,492	3,538	3,627	3,529	3,569	3,614	3,613	3,607	3,729	3,587	3,57	3,597	3,535	3,593	3,515	3,461	3,533	3,459	3,568	3,428	3,402	3,495	3,642
203,5	3,253	3,597	3,585	3,66	3,553	3,56	3,597	3,585	3,639	3,631	3,6	3,527	3,494	3,642	3,801	3,588	3,548	3,686	3,521	3,564	3,657	3,62	3,509	3,47	3,6	3,654	3,645	3,505	3,586	3,573	3,605	3,572	3,59	3,545	3,552	3,511	3,514	3,663	3,532	3,552	3,521	3,531	3,522	3,529	3,566	3,517	3,568	3,611	3,639
204	3,274	3,615	3,724	3,548	3,642	3,584	3,72	3,579	3,542	3,654	3,641	3,568	3,51	3,7	3,732	3,535	3,661	3,588	3,537	3,586	3,735	3,608	3,74	3,635	3,536	3,645	3,563	3,541	3,626	3,537	3,566	3,547	3,557	3,558	3,512	3,538	3,592	3,59	3,493	3,658	3,535	3,518	3,53	3,613	3,6	3,498	3,544	3,47	3,652
204,5	3,252	3,49	3,739	3,548	3,643	3,609	3,617	3,46	3,584	3,627	3,59	3,539	3,637	3,459	3,584	3,68	3,561	3,478	3,528	3,567	3,589	3,662	3,603	3,553	3,515	3,643	3,56	3,656	3,565	3,577	3,611	3,512	3,591	3,637	3,504	3,546	3,498	3,573	3,496	3,569	3,415	3,521	3,576	3,467	3,486	3,526	3,45	3,496	3,512
205	3,235	3,461	3,649	3,646	3,663	3,648	3,642	3,463	3,565	3,58	3,708	3,493	3,52	3,474	3,634	3,645	3,44	3,619	3,612	3,606	3,687	3,558	3,573	3,681	3,52	3,547	3,676	3,559	3,564	3,621	3,593	3,44	3,578	3,662	3,512	3,522	3,478	3,502	3,494	3,49	3,566	3,463	3,598	3,467	3,524	3,619	3,593	3,501	3,53
205,5	3,255	3,478	3,486	3,634	3,669	3,616	3,662	3,561	3,497	3,557	3,584	3,547	3,468	3,52	3,68	3,557	3,527	3,535	3,547	3,481	3,506	3,586	3,502	3,62	3,524	3,529	3,579	3,526	3,545	3,471	3,487	3,629	3,533	3,523	3,435	3,504	3,546	3,53	3,44	3,52	3,53	3,467	3,48	3,44	3,435	3,439	3,501	3,532	3,575
206	3,262	3,496	3,564	3,462	3,62	3,531	3,555	3,523	3,538	3,579	3,496	3,56	3,537	3,541	3,641	3,466	3,523	3,456	3,495	3,536	3,495	3,516	3,547	3,588	3,492	3,493	3,519	3,41	3,496	3,541	3,506	3,533	3,549	3,498	3,482	3,465	3,532	3,575	3,477	3,48	3,429	3,477	3,417	3,439	3,411	3,432	3,483	3,519	3,405
206,5	3,18	3,507	3,46	3,488	3,591	3,538	3,462	3,469	3,605	3,468	3,525	3,478	3,527	3,634	3,502	3,514	3,539	3,482	3,412	3,504	3,499	3,511	3,522	3,518	3,502	3,508	3,522	3,398	3,441	3,426	3,495	3,514	3,548	3,516	3,481	3,488	3,493	3,584	3,478	3,434	3,425	3,427	3,522	3,476	3,427	3,413	3,446	3,419	3,437
207	3,152	3,416	3,553	3,437	3,431	3,378	3,399	3,583	3,468	3,456	3,455	3,427	3,481	3,497	3,394	3,431	3,495	3,396	3,444	3,468	3,454	3,492	3,567	3,49	3,401	3,526	3,45	3,427	3,419	3,508	3,42	3,449	3,496	3,385	3,431	3,469	3,395	3,473	3,37	3,466	3,38	3,414	3,413	3,325	3,394	3,472	3,416	3,317	3,422
207,5	3,164	3,431	3,467	3,425	3,403	3,418	3,464	3,528	3,412	3,47	3,493	3,518	3,387	3,48	3,277	3,434	3,442	3,459	3,466	3,433	3,4	3,472	3,429	3,436	3,421	3,447	3,406	3,419	3,487	3,421	3,365	3,442	3,485	3,415	3,403	3,443	3,389	3,465	3,324	3,368	3,375	3,357	3,458	3,353	3,38	3,38	3,331	3,398	3,375
208	3,15	3,433	3,436	3,451	3,455	3,412	3,366	3,382	3,393	3,492	3,409	3,431	3,403	3,392	3,42	3,454	3,374	3,504	3,409	3,475	3,457	3,442	3,365	3,45	3,388	3,374	3,418	3,406	3,436	3,436	3,406	3,452	3,432	3,479	3,393	3,429	3,393	3,464	3,376	3,42	3,339	3,36	3,43	3,414	3,412	3,413	3,379	3,378	3,371
208,5	3,123	3,401	3,446	3,417	3,492	3,482	3,442	3,402	3,415	3,467	3,479	3,469	3,372	3,397	3,421	3,461	3,429	3,451	3,397	3,358	3,377	3,334	3,363	3,417	3,364	3,36	3,35	3,369	3,411	3,384	3,345	3,396	3,455	3,496	3,422	3,37	3,406	3,437	3,371	3,368	3,433	3,344	3,314	3,405	3,385	3,342	3,361	3,371	3,345
209	3,096	3,33	3,407	3,421	3,431	3,382	3,352	3,363	3,41	3,402	3,379	3,396	3,375	3,44	3,395	3,393	3,428	3,39	3,378	3,407	3,343	3,393	3,403	3,405	3,397	3,362	3,378	3,352	3,38	3,378	3,367	3,386	3,48	3,42	3,398	3,354	3,346	3,381	3,347	3,364	3,374	3,352	3,366	3,377	3,38	3,377	3,351	3,318	3,356
209,5	3,058	3,329	3,375	3,353	3,34	3,412	3,324	3,331	3,372	3,408	3,383	3,346	3,39	3,394	3,364	3,336	3,437	3,367	3,406	3,342	3,379	3,364	3,36	3,412	3,372	3,365	3,358	3,33	3,394	3,371	3,363	3,311	3,356	3,31	3,376	3,323	3,367	3,372	3,395	3,368	3,376	3,323	3,343	3,326	3,358	3,404	3,362	3,325	3,365
210	3,003	3,323	3,355	3,265	3,339	3,376	3,34	3,371	3,35	3,377	3,329	3,331	3,342	3,299	3,287	3,335	3,355	3,304	3,324	3,255	3,351	3,402	3,378	3,358	3,382	3,352	3,334	3,364	3,339	3,36	3,309	3,304	3,382	3,34	3,276	3,304	3,355	3,328	3,348	3,3	3,273	3,307	3,313	3,297	3,312	3,349	3,311	3,3	3,364
210,5	2,879	3,278	3,307	3,33	3,344	3,345	3,311	3,376	3,32	3,315	3,306	3,31	3,277	3,346	3,327	3,303	3,294	3,341	3,321	3,295	3,384	3,308	3,31	3,325	3,355	3,335	3,273	3,307	3,286	3,322	3,27	3,284	3,333	3,31	3,272	3,283	3,261	3,297	3,328	3,283	3,293	3,296	3,252	3,303	3,304	3,314	3,295	3,263	3,264
211	2,693	3,185	3,251	3,305	3,244	3,28	3,313	3,275	3,29	3,29	3,275	3,25	3,261	3,264	3,282	3,28	3,26	3,269	3,324	3,247	3,329	3,209	3,298	3,288	3,276	3,285	3,281	3,31	3,308	3,301	3,256	3,258	3,265	3,282	3,246	3,278	3,273	3,256	3,238	3,239	3,29	3,301	3,256	3,22	3,284	3,266	3,31	3,271	3,291
211,5	2,483	3,102	3,162	3,21	3,196	3,21	3,221	3,25	3,234	3,236	3,244	3,189	3,207	3,226	3,251	3,238	3,21	3,214	3,212	3,199	3,257	3,231	3,252	3,242	3,245	3,273	3,233	3,235	3,226	3,258	3,236	3,232	3,229	3,229	3,256	3,236	3,238	3,223	3,227	3,236	3,231	3,225	3,223	3,228	3,263	3,207	3,24	3,234	3,189
212	2,231	2,928	3,082	3,089	3,123	3,108	3,1	3,103	3,109	3,124	3,154	3,107	3,078	3,112	3,138	3,12	3,115	3,099	3,095	3,112	3,111	3,11	3,133	3,119	3,134	3,137	3,129	3,109	3,11	3,139	3,134	3,135	3,179	3,126	3,153	3,136	3,15	3,122	3,179	3,127	3,164	3,146	3,139	3,158	3,126	3,144	3,172	3,148	3,153
212,5	1,976	2,694	2,87	2,899	2,925	2,906	2,92	2,927	2,916	2,9	2,933	2,953	2,925	2,929	2,932	2,945	2,94	2,9	2,928	2,926	2,951	2,943	2,948	2,95	2,955	2,946	2,936	2,982	2,981	2,956	2,968	2,977	2,96	2,987	2,958	2,954	2,976	2,95	2,983	2,97	3,001	2,981	2,991	2,972	2,984	2,977	2,989	2,999	2,993
213	1,749	2,469	2,645	2,651	2,683	2,682	2,686	2,703	2,713	2,706	2,698	2,716	2,715	2,699	2,709	2,715	2,72	2,706	2,708	2,703	2,713	2,724	2,735	2,744	2,739	2,739	2,734	2,737	2,742	2,753	2,753	2,76	2,764	2,771	2,754	2,755	2,772	2,759	2,784	2,766	2,788	2,769	2,785	2,77	2,78	2,782	2,78	2,793	2,794
213,5	1,553	2,25	2,424	2,44	2,461	2,455	2,469	2,481	2,482	2,488	2,483	2,489	2,479	2,474	2,49	2,504	2,489	2,483	2,497	2,498	2,494	2,506	2,509	2,519	2,519	2,521	2,526	2,525	2,528	2,53	2,529	2,543	2,547	2,547	2,542	2,536	2,564	2,556	2,567	2,556	2,562	2,551	2,573	2,562	2,571	2,566	2,575	2,583	2,581
214	1,371	2,037	2,203	2,221	2,23	2,232	2,246	2,246	2,253	2,259	2,25	2,258	2,261	2,253	2,263	2,271	2,265	2,266	2,279	2,274	2,272	2,275	2,277	2,292	2,297	2,3	2,308	2,296	2,307	2,308	2,307	2,315	2,325	2,321	2,328	2,325	2,345	2,331	2,343	2,349	2,343	2,35	2,343	2,344	2,355	2,364	2,36	2,365	2,371
214,5	1,21	1,849	1,996	2,017	2,022	2,032	2,034	2,037	2,051	2,056	2,044	2,053	2,06	2,048	2,055	2,073	2,056	2,064	2,07	2,07	2,067	2,07	2,075	2,087	2,096	2,098	2,104	2,092	2,108	2,106	2,109	2,111	2,12	2,122	2,128	2,119	2,132	2,136	2,136	2,136	2,139	2,145	2,14	2,143	2,15	2,155	2,156	2,16	2,162
215	1,072	1,69	1,822	1,843	1,845	1,855	1,86	1,86	1,877	1,883	1,87	1,88	1,882	1,872	1,879	1,901	1,879	1,888	1,896	1,894	1,895	1,897	1,899	1,91	1,919	1,922	1,927	1,921	1,935	1,931	1,934	1,936	1,944	1,946	1,951	1,945	1,953	1,959	1,959	1,962	1,96	1,972	1,964	1,968	1,977	1,981	1,984	1,981	1,987
215,5	0,936	1,531	1,653	1,674	1,671	1,681	1,69	1,69	1,704	1,708	1,696	1,707	1,709	1,699	1,702	1,726	1,703	1,711	1,719	1,72	1,722	1,722	1,726	1,733	1,743	1,748	1,752	1,749	1,765	1,761	1,76	1,762	1,771	1,774	1,773	1,777	1,776	1,786	1,782	1,786	1,788	1,798	1,788	1,794	1,805	1,807	1,808	1,808	1,814
216	0,815	1,391	1,502	1,524	1,518	1,526	1,537	1,536	1,546	1,552	1,543	1,551	1,551	1,546	1,546	1,568	1,548	1,554	1,561	1,567	1,569	1,569	1,573	1,576	1,586	1,59	1,596	1,595	1,608	1,605	1,604	1,605	1,614	1,617	1,616	1,623	1,62	1,628	1,623	1,627	1,633	1,643	1,631	1,638	1,648	1,649	1,653	1,655	1,656
216,5	0,715	1,276	1,377	1,398	1,392	1,4	1,41	1,409	1,417	1,423	1,417	1,423	1,421	1,42	1,418	1,438	1,421	1,425	1,432	1,44	1,441	1,443	1,448	1,45	1,456	1,46	1,466	1,466	1,478	1,476	1,476	1,478	1,485	1,488	1,486	1,495	1,492	1,498	1,492	1,497	1,505	1,51	1,504	1,51	1,517	1,519	1,525	1,525	1,528
217	0,63	1,178	1,268	1,288	1,284	1,291	1,3	1,3	1,305	1,311	1,308	1,313	1,309	1,31	1,308	1,324	1,312	1,315	1,321	1,33	1,332	1,334	1,339	1,34	1,345	1,348	1,354	1,355	1,364	1,363	1,365	1,367	1,373	1,375	1,373	1,384	1,381	1,385	1,38	1,386	1,392	1,396	1,394	1,398	1,404	1,406	1,411	1,411	1,416
217,5	0,554	1,089	1,169	1,187	1,187	1,194	1,199	1,201	1,204	1,209	1,212	1,214	1,208	1,21	1,21	1,223	1,214	1,216	1,22	1,23	1,233	1,235	1,239	1,242	1,245	1,246	1,252	1,253	1,261	1,261	1,262	1,266	1,27	1,271	1,271	1,281	1,279	1,281	1,278	1,286	1,289	1,293	1,292	1,295	1,301	1,305	1,307	1,307	1,312
218	0,485	1,012	1,081	1,097	1,099	1,106	1,109	1,112	1,114	1,118	1,124	1,125	1,116	1,119	1,121	1,132	1,125	1,128	1,129	1,139	1,143	1,144	1,149	1,152	1,156	1,156	1,16	1,162	1,168	1,169	1,17	1,173	1,177	1,178	1,18	1,187	1,187	1,188	1,187	1,195	1,196	1,198	1,201	1,203	1,207	1,211	1,212	1,213	1,216
218,5	0,427	0,947	1,008	1,022	1,026	1,033	1,033	1,039	1,039	1,043	1,05	1,05	1,04	1,043	1,047	1,055	1,05	1,054	1,054	1,062	1,068	1,068	1,074	1,077	1,08	1,08	1,083	1,086	1,09	1,093	1,093	1,096	1,099	1,1	1,104	1,109	1,109	1,111	1,111	1,118	1,118	1,12	1,124	1,125	1,127	1,132	1,132	1,134	1,137
219	0,377	0,892	0,945	0,958	0,963	0,969	0,969	0,975	0,974	0,978	0,984	0,985	0,975	0,978	0,984	0,99	0,987	0,99	0,989	0,997	1,002	1,001	1,009	1,012	1,015	1,015	1,017	1,021	1,024	1,027	1,026	1,029	1,032	1,033	1,037	1,042	1,041	1,043	1,045	1,052	1,051	1,052	1,057	1,058	1,06	1,064	1,064	1,065	1,068
219,5	0,332	0,843	0,889	0,901	0,907	0,911	0,912	0,918	0,916	0,919	0,926	0,927	0,917	0,92	0,928	0,931	0,931	0,932	0,931	0,937	0,943	0,943	0,951	0,953	0,957	0,957	0,957	0,962	0,963	0,968	0,966	0,97	0,972	0,973	0,977	0,981	0,98	0,983	0,986	0,991	0,99	0,991	0,998	0,997	1	1,002	1,001	1,003	1,006
220	0,293	0,802	0,841	0,852	0,858	0,861	0,863	0,868	0,867	0,87	0,876	0,877	0,866	0,87	0,879	0,881	0,882	0,882	0,881	0,886	0,891	0,891	0,9	0,902	0,906	0,906	0,907	0,91	0,911	0,916	0,914	0,918	0,92	0,921	0,924	0,928	0,928	0,93	0,935	0,938	0,938	0,938	0,946	0,944	0,947	0,948	0,948	0,95	0,952
220,5	0,26	0,768	0,801	0,811	0,818	0,82	0,822	0,827	0,826	0,828	0,834	0,836	0,825	0,828	0,838	0,839	0,841	0,841	0,84	0,844	0,848	0,849	0,858	0,859	0,863	0,863	0,864	0,868	0,868	0,873	0,871	0,875	0,876	0,879	0,881	0,884	0,884	0,887	0,892	0,894	0,894	0,894	0,901	0,9	0,902	0,903	0,903	0,906	0,907
221	0,232	0,739	0,768	0,776	0,782	0,784	0,786	0,79	0,79	0,792	0,798	0,8	0,789	0,792	0,802	0,803	0,804	0,804	0,804	0,807	0,81	0,812	0,82	0,822	0,825	0,826	0,827	0,83	0,831	0,836	0,834	0,838	0,838	0,841	0,843	0,845	0,846	0,848	0,854	0,856	0,856	0,856	0,862	0,861	0,862	0,863	0,863	0,867	0,867
221,5	0,207	0,713	0,737	0,744	0,749	0,752	0,754	0,757	0,758	0,76	0,764	0,766	0,757	0,759	0,768	0,77	0,77	0,771	0,771	0,773	0,775	0,778	0,786	0,788	0,791	0,792	0,793	0,796	0,796	0,8	0,799	0,803	0,804	0,806	0,808	0,81	0,811	0,813	0,818	0,82	0,82	0,82	0,825	0,825	0,825	0,826	0,827	0,83	0,83
222	0,185	0,691	0,711	0,717	0,721	0,724	0,726	0,729	0,731	0,732	0,735	0,737	0,73	0,731	0,739	0,742	0,741	0,742	0,743	0,744	0,746	0,748	0,756	0,759	0,761	0,762	0,764	0,766	0,767	0,77	0,769	0,773	0,774	0,776	0,777	0,779	0,78	0,783	0,787	0,788	0,789	0,79	0,793	0,793	0,793	0,795	0,795	0,799	0,799
222,5	0,167	0,672	0,689	0,694	0,698	0,701	0,703	0,705	0,708	0,709	0,711	0,713	0,706	0,708	0,715	0,719	0,716	0,717	0,72	0,72	0,721	0,723	0,731	0,733	0,736	0,737	0,739	0,741	0,742	0,745	0,744	0,748	0,749	0,751	0,751	0,752	0,754	0,758	0,759	0,761	0,762	0,763	0,766	0,766	0,766	0,768	0,768	0,772	0,772
223	0,152	0,657	0,671	0,676	0,679	0,682	0,684	0,686	0,69	0,69	0,692	0,694	0,688	0,689	0,695	0,7	0,696	0,697	0,7	0,7	0,701	0,703	0,71	0,713	0,716	0,717	0,719	0,72	0,722	0,724	0,723	0,726	0,729	0,73	0,73	0,731	0,733	0,737	0,737	0,739	0,741	0,742	0,743	0,744	0,744	0,746	0,747	0,749	0,749
223,5	0,139	0,644	0,657	0,661	0,664	0,666	0,669	0,67	0,674	0,674	0,676	0,677	0,671	0,673	0,678	0,684	0,679	0,68	0,683	0,683	0,684	0,685	0,693	0,696	0,698	0,699	0,702	0,703	0,705	0,706	0,705	0,708	0,71	0,712	0,712	0,714	0,715	0,719	0,718	0,72	0,722	0,724	0,724	0,725	0,725	0,727	0,728	0,73	0,73
224	0,127	0,633	0,644	0,648	0,65	0,653	0,655	0,656	0,659	0,661	0,661	0,663	0,657	0,658	0,664	0,67	0,664	0,665	0,667	0,668	0,669	0,67	0,678	0,68	0,683	0,684	0,685	0,687	0,689	0,69	0,69	0,692	0,694	0,696	0,696	0,698	0,699	0,702	0,702	0,703	0,705	0,707	0,707	0,708	0,708	0,709	0,711	0,713	0,713
224,5	0,117	0,626	0,634	0,638	0,639	0,642	0,644	0,645	0,648	0,649	0,65	0,652	0,645	0,647	0,652	0,658	0,653	0,653	0,655	0,657	0,657	0,658	0,666	0,668	0,67	0,671	0,673	0,674	0,676	0,677	0,677	0,679	0,68	0,682	0,683	0,685	0,686	0,687	0,687	0,689	0,691	0,692	0,693	0,693	0,693	0,695	0,697	0,698	0,699
225	0,108	0,62	0,627	0,63	0,632	0,634	0,636	0,638	0,639	0,641	0,642	0,643	0,636	0,639	0,644	0,649	0,644	0,645	0,646	0,648	0,648	0,649	0,657	0,658	0,66	0,661	0,663	0,664	0,666	0,667	0,667	0,668	0,67	0,671	0,673	0,674	0,675	0,676	0,677	0,678	0,68	0,681	0,681	0,682	0,682	0,684	0,685	0,686	0,687
225,5	0,101	0,617	0,623	0,625	0,627	0,629	0,631	0,632	0,634	0,635	0,636	0,637	0,63	0,633	0,638	0,643	0,638	0,638	0,639	0,641	0,642	0,643	0,65	0,652	0,653	0,654	0,655	0,657	0,659	0,659	0,659	0,661	0,662	0,663	0,665	0,666	0,667	0,668	0,668	0,67	0,671	0,672	0,673	0,673	0,674	0,676	0,676	0,677	0,678
226	0,095	0,616	0,62	0,623	0,624	0,626	0,628	0,629	0,631	0,632	0,633	0,634	0,627	0,629	0,634	0,639	0,634	0,635	0,636	0,637	0,638	0,639	0,646	0,648	0,649	0,65	0,651	0,652	0,654	0,655	0,654	0,656	0,657	0,659	0,66	0,661	0,661	0,663	0,663	0,664	0,666	0,667	0,668	0,668	0,669	0,67	0,67	0,672	0,672
226,5	0,09	0,616	0,619	0,621	0,623	0,625	0,626	0,628	0,629	0,63	0,632	0,633	0,625	0,627	0,632	0,637	0,632	0,632	0,633	0,635	0,636	0,636	0,644	0,645	0,646	0,647	0,648	0,649	0,651	0,652	0,651	0,653	0,654	0,655	0,656	0,657	0,658	0,659	0,66	0,661	0,662	0,663	0,664	0,664	0,664	0,666	0,666	0,667	0,668
227	0,085	0,617	0,62	0,621	0,623	0,624	0,626	0,627	0,629	0,63	0,631	0,632	0,624	0,626	0,632	0,636	0,632	0,632	0,632	0,634	0,634	0,635	0,642	0,644	0,645	0,645	0,646	0,648	0,649	0,65	0,649	0,651	0,652	0,653	0,654	0,655	0,655	0,657	0,657	0,658	0,659	0,66	0,661	0,661	0,661	0,663	0,662	0,664	0,664
227,5	0,082	0,619	0,621	0,622	0,624	0,625	0,627	0,628	0,629	0,63	0,631	0,632	0,624	0,626	0,632	0,636	0,631	0,631	0,632	0,633	0,634	0,635	0,642	0,643	0,644	0,644	0,645	0,647	0,648	0,649	0,648	0,65	0,651	0,652	0,652	0,653	0,654	0,655	0,655	0,656	0,657	0,658	0,659	0,659	0,66	0,661	0,66	0,662	0,662
228	0,078	0,621	0,622	0,623	0,624	0,626	0,627	0,628	0,629	0,63	0,632	0,632	0,624	0,626	0,632	0,636	0,631	0,631	0,632	0,633	0,634	0,634	0,641	0,643	0,644	0,644	0,645	0,646	0,647	0,648	0,647	0,648	0,649	0,651	0,651	0,652	0,652	0,654	0,654	0,655	0,656	0,657	0,658	0,657	0,658	0,659	0,659	0,66	0,66
228,5	0,076	0,622	0,622	0,623	0,625	0,626	0,627	0,628	0,629	0,63	0,631	0,632	0,624	0,626	0,632	0,635	0,631	0,631	0,631	0,632	0,633	0,633	0,641	0,642	0,643	0,643	0,644	0,645	0,646	0,646	0,646	0,647	0,648	0,649	0,65	0,651	0,651	0,652	0,652	0,653	0,654	0,655	0,656	0,655	0,656	0,657	0,656	0,657	0,658
229	0,073	0,622	0,622	0,623	0,624	0,626	0,627	0,628	0,628	0,629	0,631	0,631	0,623	0,625	0,631	0,634	0,63	0,63	0,63	0,631	0,631	0,632	0,639	0,64	0,641	0,641	0,642	0,643	0,644	0,645	0,644	0,645	0,646	0,647	0,648	0,648	0,649	0,65	0,65	0,651	0,651	0,652	0,653	0,652	0,653	0,654	0,654	0,655	0,655
229,5	0,071	0,621	0,62	0,621	0,623	0,624	0,625	0,626	0,627	0,628	0,629	0,629	0,621	0,623	0,629	0,632	0,628	0,628	0,628	0,628	0,629	0,63	0,636	0,638	0,638	0,639	0,639	0,64	0,641	0,642	0,641	0,642	0,643	0,644	0,644	0,645	0,645	0,646	0,647	0,648	0,648	0,649	0,65	0,649	0,649	0,65	0,65	0,651	0,651
230	0,069	0,619	0,618	0,619	0,62	0,621	0,622	0,623	0,624	0,625	0,626	0,626	0,618	0,62	0,625	0,629	0,624	0,624	0,625	0,625	0,626	0,626	0,633	0,634	0,635	0,635	0,635	0,637	0,637	0,638	0,637	0,638	0,639	0,64	0,64	0,641	0,641	0,642	0,643	0,643	0,644	0,644	0,645	0,645	0,645	0,646	0,645	0,646	0,646
230,5	0,068	0,616	0,614	0,615	0,617	0,618	0,618	0,619	0,62	0,621	0,622	0,622	0,614	0,616	0,621	0,625	0,62	0,62	0,62	0,621	0,621	0,622	0,628	0,63	0,631	0,631	0,631	0,632	0,633	0,633	0,632	0,633	0,634	0,635	0,635	0,636	0,636	0,637	0,638	0,638	0,638	0,639	0,64	0,639	0,64	0,64	0,64	0,641	0,641
231	0,066	0,611	0,61	0,61	0,612	0,613	0,614	0,614	0,615	0,616	0,617	0,617	0,609	0,61	0,616	0,62	0,615	0,615	0,615	0,615	0,616	0,616	0,623	0,624	0,625	0,625	0,626	0,627	0,627	0,628	0,626	0,628	0,628	0,629	0,629	0,63	0,63	0,631	0,632	0,632	0,632	0,633	0,634	0,633	0,633	0,634	0,633	0,635	0,634
231,5	0,065	0,606	0,604	0,605	0,606	0,607	0,608	0,608	0,61	0,61	0,61	0,611	0,603	0,604	0,61	0,614	0,609	0,608	0,609	0,609	0,609	0,61	0,616	0,617	0,618	0,618	0,619	0,62	0,621	0,621	0,619	0,621	0,622	0,623	0,622	0,623	0,623	0,625	0,624	0,625	0,626	0,626	0,626	0,626	0,626	0,626	0,626	0,628	0,627
232	0,064	0,599	0,597	0,598	0,599	0,6	0,601	0,601	0,603	0,603	0,603	0,604	0,596	0,597	0,602	0,607	0,601	0,601	0,601	0,602	0,601	0,602	0,609	0,61	0,611	0,611	0,611	0,612	0,613	0,613	0,612	0,613	0,614	0,615	0,614	0,615	0,615	0,616	0,616	0,617	0,617	0,618	0,618	0,618	0,617	0,618	0,618	0,619	0,619
232,5	0,063	0,592	0,59	0,591	0,591	0,592	0,594	0,593	0,595	0,595	0,595	0,596	0,588	0,59	0,594	0,599	0,593	0,593	0,593	0,594	0,593	0,594	0,6	0,601	0,602	0,602	0,603	0,604	0,604	0,605	0,604	0,605	0,606	0,606	0,605	0,606	0,607	0,608	0,608	0,608	0,609	0,609	0,609	0,609	0,608	0,609	0,609	0,61	0,61
233	0,062	0,583	0,582	0,583	0,582	0,583	0,585	0,584	0,586	0,587	0,586	0,587	0,58	0,581	0,585	0,589	0,584	0,584	0,584	0,585	0,584	0,584	0,591	0,592	0,593	0,593	0,594	0,595	0,595	0,596	0,594	0,596	0,596	0,597	0,596	0,597	0,598	0,599	0,598	0,598	0,599	0,599	0,599	0,599	0,598	0,6	0,6	0,6	0,601
233,5	0,061	0,572	0,571	0,572	0,571	0,572	0,574	0,574	0,575	0,576	0,576	0,576	0,568	0,57	0,574	0,578	0,573	0,572	0,573	0,574	0,573	0,573	0,58	0,58	0,581	0,582	0,582	0,583	0,584	0,584	0,583	0,584	0,585	0,585	0,585	0,586	0,586	0,587	0,586	0,586	0,587	0,587	0,587	0,587	0,586	0,588	0,588	0,588	0,589
234	0,061	0,559	0,559	0,559	0,559	0,559	0,561	0,561	0,562	0,563	0,563	0,563	0,555	0,557	0,56	0,565	0,56	0,559	0,559	0,561	0,56	0,559	0,567	0,567	0,568	0,568	0,569	0,57	0,57	0,57	0,57	0,571	0,571	0,571	0,572	0,572	0,573	0,573	0,572	0,572	0,573	0,573	0,573	0,573	0,573	0,575	0,574	0,574	0,575
234,5	0,06	0,543	0,543	0,544	0,543	0,544	0,546	0,546	0,547	0,547	0,548	0,547	0,539	0,542	0,545	0,549	0,544	0,543	0,543	0,544	0,544	0,543	0,551	0,55	0,551	0,552	0,552	0,553	0,554	0,554	0,554	0,555	0,554	0,555	0,556	0,556	0,556	0,557	0,555	0,555	0,557	0,557	0,557	0,557	0,557	0,558	0,557	0,558	0,558
235	0,059	0,525	0,525	0,526	0,526	0,525	0,528	0,529	0,528	0,529	0,53	0,528	0,521	0,524	0,527	0,53	0,526	0,524	0,525	0,526	0,526	0,525	0,533	0,532	0,533	0,533	0,534	0,535	0,535	0,535	0,535	0,536	0,536	0,536	0,537	0,537	0,537	0,538	0,536	0,536	0,538	0,538	0,539	0,538	0,539	0,54	0,538	0,539	0,539
235,5	0,059	0,503	0,504	0,505	0,505	0,504	0,506	0,508	0,507	0,508	0,509	0,508	0,499	0,502	0,507	0,509	0,506	0,503	0,503	0,505	0,506	0,504	0,512	0,511	0,511	0,512	0,512	0,513	0,513	0,513	0,514	0,514	0,514	0,514	0,516	0,515	0,516	0,516	0,515	0,515	0,516	0,516	0,517	0,516	0,518	0,518	0,516	0,516	0,517
236	0,058	0,479	0,481	0,482	0,483	0,481	0,483	0,485	0,483	0,484	0,486	0,485	0,476	0,479	0,484	0,485	0,483	0,48	0,479	0,481	0,482	0,482	0,489	0,488	0,487	0,488	0,488	0,489	0,489	0,489	0,49	0,49	0,49	0,49	0,492	0,491	0,492	0,491	0,492	0,491	0,492	0,491	0,494	0,491	0,494	0,494	0,492	0,492	0,493
236,5	0,058	0,455	0,456	0,457	0,459	0,458	0,458	0,461	0,459	0,459	0,462	0,461	0,451	0,454	0,46	0,46	0,459	0,456	0,455	0,456	0,458	0,458	0,465	0,464	0,462	0,463	0,463	0,464	0,464	0,464	0,465	0,465	0,465	0,465	0,467	0,466	0,467	0,466	0,468	0,467	0,467	0,466	0,469	0,466	0,469	0,469	0,467	0,467	0,468
237	0,058	0,428	0,429	0,43	0,432	0,431	0,431	0,433	0,431	0,432	0,434	0,434	0,423	0,426	0,433	0,433	0,431	0,429	0,428	0,428	0,43	0,43	0,437	0,438	0,435	0,436	0,436	0,436	0,436	0,436	0,437	0,436	0,436	0,436	0,439	0,438	0,438	0,438	0,441	0,44	0,439	0,438	0,441	0,438	0,441	0,44	0,438	0,438	0,439
237,5	0,057	0,401	0,4	0,402	0,404	0,404	0,402	0,405	0,404	0,404	0,406	0,407	0,395	0,398	0,405	0,404	0,403	0,402	0,4	0,399	0,401	0,402	0,408	0,409	0,408	0,408	0,408	0,407	0,406	0,406	0,408	0,407	0,407	0,408	0,41	0,409	0,409	0,409	0,413	0,412	0,41	0,41	0,413	0,409	0,412	0,411	0,409	0,409	0,41
238	0,057	0,372	0,371	0,372	0,376	0,376	0,373	0,376	0,375	0,376	0,377	0,378	0,367	0,368	0,376	0,376	0,374	0,373	0,372	0,37	0,371	0,372	0,378	0,38	0,379	0,379	0,379	0,377	0,377	0,377	0,378	0,378	0,378	0,378	0,38	0,379	0,379	0,38	0,383	0,383	0,38	0,381	0,383	0,379	0,382	0,381	0,38	0,38	0,38
238,5	0,057	0,342	0,341	0,342	0,346	0,347	0,344	0,346	0,346	0,346	0,347	0,349	0,338	0,338	0,345	0,346	0,343	0,343	0,343	0,34	0,341	0,342	0,348	0,35	0,35	0,349	0,35	0,348	0,347	0,348	0,348	0,347	0,348	0,35	0,349	0,349	0,349	0,351	0,353	0,353	0,351	0,351	0,352	0,35	0,351	0,35	0,35	0,35	0,35
239	0,056	0,313	0,313	0,314	0,316	0,318	0,315	0,316	0,318	0,318	0,317	0,319	0,309	0,309	0,315	0,318	0,313	0,313	0,313	0,31	0,311	0,312	0,318	0,32	0,321	0,32	0,321	0,319	0,319	0,32	0,318	0,318	0,319	0,321	0,32	0,319	0,319	0,322	0,322	0,323	0,322	0,322	0,322	0,322	0,321	0,32	0,321	0,321	0,32
239,5	0,056	0,287	0,287	0,288	0,29	0,291	0,289	0,289	0,292	0,292	0,29	0,292	0,283	0,283	0,289	0,292	0,286	0,286	0,287	0,284	0,284	0,285	0,291	0,293	0,294	0,293	0,295	0,294	0,293	0,294	0,292	0,292	0,294	0,295	0,293	0,293	0,293	0,295	0,295	0,296	0,296	0,296	0,294	0,296	0,294	0,293	0,295	0,294	0,293
240	0,056	0,262	0,263	0,264	0,264	0,266	0,265	0,264	0,267	0,267	0,265	0,267	0,259	0,258	0,263	0,268	0,261	0,261	0,261	0,26	0,259	0,259	0,265	0,267	0,268	0,268	0,269	0,268	0,268	0,269	0,267	0,268	0,269	0,27	0,268	0,268	0,269	0,27	0,269	0,27	0,271	0,271	0,269	0,27	0,268	0,268	0,27	0,269	0,269
240,5	0,056	0,237	0,24	0,241	0,24	0,241	0,242	0,24	0,243	0,243	0,241	0,242	0,235	0,234	0,238	0,244	0,236	0,236	0,236	0,236	0,234	0,235	0,24	0,242	0,243	0,243	0,244	0,244	0,244	0,244	0,243	0,244	0,245	0,245	0,244	0,244	0,245	0,246	0,244	0,244	0,246	0,246	0,243	0,246	0,243	0,244	0,246	0,245	0,245
241	0,055	0,214	0,217	0,218	0,217	0,218	0,219	0,217	0,22	0,22	0,218	0,219	0,211	0,212	0,215	0,22	0,212	0,213	0,213	0,214	0,212	0,211	0,217	0,219	0,22	0,22	0,22	0,22	0,221	0,221	0,22	0,221	0,221	0,221	0,221	0,221	0,222	0,222	0,22	0,221	0,222	0,222	0,22	0,222	0,219	0,221	0,222	0,221	0,222
241,5	0,055	0,193	0,196	0,197	0,196	0,196	0,198	0,196	0,198	0,198	0,197	0,197	0,19	0,19	0,193	0,198	0,191	0,191	0,191	0,192	0,191	0,19	0,196	0,197	0,198	0,198	0,199	0,199	0,2	0,199	0,199	0,199	0,199	0,2	0,2	0,2	0,2	0,2	0,198	0,199	0,2	0,2	0,198	0,2	0,198	0,2	0,2	0,199	0,2
242	0,055	0,174	0,177	0,178	0,177	0,177	0,178	0,177	0,179	0,179	0,178	0,178	0,17	0,171	0,174	0,179	0,172	0,172	0,172	0,173	0,172	0,171	0,177	0,178	0,179	0,179	0,179	0,179	0,18	0,179	0,18	0,18	0,18	0,18	0,181	0,181	0,18	0,18	0,179	0,179	0,18	0,18	0,179	0,18	0,179	0,181	0,18	0,18	0,18
242,5	0,055	0,158	0,162	0,163	0,162	0,161	0,163	0,162	0,163	0,163	0,163	0,162	0,154	0,156	0,158	0,163	0,157	0,156	0,156	0,157	0,157	0,155	0,162	0,162	0,162	0,163	0,163	0,163	0,164	0,163	0,164	0,164	0,164	0,164	0,165	0,165	0,164	0,164	0,163	0,163	0,164	0,164	0,163	0,164	0,164	0,165	0,164	0,163	0,164
243	0,055	0,144	0,147	0,147	0,147	0,146	0,147	0,148	0,147	0,148	0,148	0,147	0,139	0,14	0,143	0,147	0,142	0,141	0,141	0,142	0,142	0,14	0,147	0,147	0,147	0,147	0,147	0,148	0,148	0,148	0,148	0,148	0,148	0,148	0,149	0,149	0,149	0,148	0,147	0,148	0,148	0,148	0,148	0,148	0,149	0,15	0,148	0,148	0,148
243,5	0,055	0,13	0,133	0,133	0,134	0,133	0,134	0,134	0,134	0,134	0,135	0,134	0,125	0,126	0,13	0,133	0,129	0,127	0,127	0,128	0,128	0,127	0,134	0,133	0,133	0,134	0,133	0,134	0,134	0,134	0,134	0,134	0,134	0,134	0,135	0,135	0,135	0,134	0,134	0,134	0,134	0,134	0,134	0,134	0,135	0,135	0,134	0,134	0,134
244	0,054	0,119	0,121	0,122	0,122	0,121	0,122	0,123	0,122	0,122	0,123	0,123	0,113	0,115	0,119	0,122	0,117	0,116	0,115	0,116	0,116	0,116	0,122	0,122	0,121	0,122	0,122	0,122	0,122	0,122	0,122	0,122	0,122	0,122	0,123	0,123	0,123	0,122	0,122	0,122	0,122	0,122	0,123	0,122	0,123	0,123	0,122	0,122	0,122
244,5	0,054	0,109	0,111	0,111	0,112	0,111	0,112	0,112	0,112	0,112	0,113	0,112	0,103	0,104	0,109	0,111	0,107	0,106	0,105	0,106	0,106	0,105	0,112	0,112	0,111	0,111	0,111	0,112	0,112	0,112	0,112	0,112	0,112	0,112	0,112	0,112	0,112	0,112	0,112	0,112	0,112	0,112	0,112	0,112	0,112	0,113	0,112	0,111	0,112
245	0,054	0,101	0,102	0,102	0,103	0,103	0,103	0,104	0,103	0,103	0,104	0,104	0,094	0,095	0,1	0,102	0,099	0,097	0,096	0,097	0,097	0,097	0,103	0,103	0,102	0,103	0,102	0,103	0,103	0,103	0,103	0,103	0,103	0,103	0,103	0,103	0,103	0,103	0,103	0,103	0,103	0,103	0,104	0,103	0,103	0,104	0,103	0,103	0,103
245,5	0,054	0,094	0,095	0,095	0,096	0,096	0,095	0,096	0,095	0,095	0,096	0,096	0,087	0,088	0,093	0,095	0,091	0,09	0,089	0,089	0,089	0,089	0,095	0,096	0,095	0,095	0,095	0,095	0,095	0,095	0,095	0,095	0,095	0,095	0,095	0,095	0,095	0,095	0,096	0,096	0,095	0,095	0,096	0,095	0,095	0,096	0,095	0,095	0,095
246	0,054	0,088	0,088	0,088	0,089	0,089	0,088	0,089	0,089	0,089	0,089	0,089	0,08	0,081	0,086	0,088	0,084	0,083	0,082	0,082	0,082	0,082	0,088	0,089	0,088	0,089	0,088	0,088	0,088	0,088	0,088	0,088	0,088	0,088	0,088	0,088	0,088	0,088	0,089	0,089	0,088	0,088	0,089	0,088	0,088	0,089	0,088	0,088	0,088
246,5	0,054	0,082	0,082	0,082	0,083	0,083	0,083	0,083	0,083	0,083	0,083	0,083	0,074	0,075	0,08	0,082	0,078	0,077	0,076	0,076	0,076	0,076	0,082	0,083	0,082	0,083	0,082	0,082	0,082	0,083	0,082	0,082	0,082	0,082	0,082	0,082	0,082	0,083	0,083	0,083	0,082	0,082	0,083	0,082	0,082	0,083	0,082	0,082	0,082
247	0,054	0,078	0,078	0,077	0,078	0,078	0,078	0,078	0,078	0,078	0,078	0,079	0,07	0,07	0,075	0,077	0,073	0,072	0,072	0,071	0,071	0,071	0,077	0,078	0,078	0,078	0,078	0,078	0,078	0,078	0,077	0,077	0,078	0,078	0,078	0,077	0,077	0,078	0,078	0,078	0,078	0,078	0,078	0,077	0,077	0,078	0,077	0,077	0,077
247,5	0,053	0,074	0,074	0,074	0,074	0,074	0,074	0,074	0,075	0,075	0,075	0,075	0,066	0,066	0,071	0,074	0,069	0,068	0,068	0,067	0,067	0,067	0,074	0,074	0,074	0,074	0,074	0,074	0,074	0,074	0,074	0,074	0,074	0,074	0,074	0,074	0,074	0,074	0,074	0,074	0,074	0,074	0,074	0,074	0,074	0,074	0,073	0,074	0,073
248	0,053	0,071	0,07	0,07	0,07	0,071	0,071	0,071	0,071	0,071	0,071	0,071	0,062	0,063	0,067	0,07	0,065	0,065	0,064	0,064	0,064	0,063	0,07	0,07	0,07	0,07	0,07	0,07	0,07	0,07	0,07	0,07	0,07	0,07	0,07	0,07	0,07	0,07	0,07	0,07	0,07	0,07	0,07	0,07	0,07	0,07	0,07	0,07	0,07
248,5	0,053	0,068	0,068	0,067	0,067	0,068	0,068	0,068	0,068	0,068	0,068	0,068	0,059	0,06	0,064	0,067	0,062	0,062	0,061	0,061	0,061	0,061	0,067	0,067	0,067	0,067	0,067	0,067	0,067	0,067	0,067	0,067	0,067	0,067	0,067	0,067	0,067	0,067	0,067	0,067	0,067	0,067	0,067	0,067	0,067	0,067	0,067	0,067	0,067
249	0,053	0,065	0,065	0,065	0,065	0,065	0,065	0,065	0,065	0,065	0,065	0,065	0,057	0,057	0,062	0,065	0,06	0,059	0,059	0,058	0,058	0,058	0,064	0,065	0,065	0,065	0,065	0,065	0,065	0,065	0,065	0,065	0,065	0,065	0,065	0,065	0,065	0,065	0,065	0,065	0,065	0,065	0,064	0,064	0,064	0,064	0,064	0,064	0,064
249,5	0,053	0,064	0,063	0,063	0,063	0,063	0,063	0,063	0,063	0,064	0,063	0,063	0,055	0,056	0,06	0,063	0,058	0,057	0,057	0,057	0,056	0,056	0,062	0,063	0,063	0,063	0,063	0,063	0,063	0,063	0,063	0,063	0,063	0,063	0,063	0,063	0,063	0,063	0,063	0,063	0,063	0,063	0,062	0,062	0,062	0,063	0,062	0,062	0,062
250	0,053	0,062	0,062	0,061	0,061	0,061	0,062	0,062	0,062	0,062	0,062	0,062	0,053	0,054	0,058	0,061	0,056	0,055	0,055	0,055	0,055	0,054	0,061	0,061	0,061	0,061	0,061	0,061	0,061	0,061	0,061	0,061	0,061	0,061	0,061	0,061	0,061	0,061	0,061	0,061	0,061	0,061	0,061	0,061	0,061	0,061	0,061	0,061	0,061
250,5	0,053	0,061	0,06	0,06	0,06	0,06	0,06	0,06	0,06	0,06	0,06	0,06	0,051	0,052	0,057	0,059	0,055	0,054	0,053	0,053	0,053	0,053	0,059	0,059	0,059	0,059	0,059	0,059	0,06	0,059	0,059	0,059	0,059	0,059	0,06	0,059	0,06	0,06	0,059	0,059	0,059	0,059	0,059	0,059	0,059	0,059	0,059	0,059	0,059
251	0,053	0,06	0,059	0,059	0,059	0,059	0,059	0,059	0,059	0,059	0,059	0,059	0,05	0,051	0,056	0,058	0,054	0,053	0,052	0,052	0,052	0,052	0,058	0,058	0,058	0,058	0,058	0,058	0,058	0,058	0,058	0,058	0,058	0,058	0,058	0,058	0,058	0,058	0,058	0,058	0,058	0,058	0,058	0,058	0,058	0,058	0,058	0,058	0,058
251,5	0,053	0,059	0,058	0,058	0,058	0,058	0,058	0,058	0,058	0,058	0,058	0,058	0,049	0,05	0,055	0,057	0,053	0,052	0,051	0,051	0,051	0,051	0,057	0,058	0,057	0,057	0,057	0,057	0,058	0,057	0,057	0,057	0,057	0,057	0,058	0,057	0,058	0,057	0,057	0,057	0,058	0,058	0,057	0,057	0,057	0,057	0,057	0,057	0,057
252	0,053	0,058	0,058	0,057	0,058	0,057	0,058	0,058	0,058	0,058	0,058	0,058	0,049	0,05	0,054	0,057	0,052	0,051	0,051	0,051	0,051	0,05	0,057	0,057	0,057	0,057	0,057	0,057	0,057	0,057	0,057	0,057	0,057	0,057	0,057	0,057	0,057	0,057	0,057	0,057	0,057	0,057	0,057	0,057	0,057	0,057	0,057	0,057	0,057
252,5	0,052	0,058	0,057	0,057	0,057	0,057	0,057	0,057	0,057	0,057	0,057	0,057	0,048	0,049	0,054	0,056	0,052	0,051	0,05	0,05	0,05	0,05	0,056	0,056	0,056	0,056	0,056	0,056	0,056	0,056	0,056	0,056	0,056	0,056	0,056	0,056	0,056	0,056	0,056	0,056	0,056	0,056	0,056	0,056	0,056	0,056	0,056	0,056	0,056
253	0,052	0,058	0,057	0,057	0,057	0,057	0,057	0,057	0,057	0,057	0,057	0,057	0,048	0,049	0,053	0,056	0,051	0,051	0,05	0,05	0,05	0,049	0,056	0,056	0,056	0,056	0,056	0,056	0,056	0,056	0,056	0,056	0,056	0,056	0,056	0,056	0,056	0,056	0,056	0,056	0,056	0,056	0,056	0,056	0,056	0,056	0,056	0,056	0,056
253,5	0,052	0,058	0,057	0,056	0,057	0,057	0,057	0,057	0,057	0,057	0,057	0,057	0,048	0,049	0,053	0,056	0,051	0,05	0,05	0,05	0,05	0,049	0,056	0,056	0,056	0,056	0,056	0,056	0,056	0,056	0,056	0,056	0,056	0,056	0,056	0,056	0,056	0,056	0,056	0,056	0,056	0,056	0,056	0,056	0,056	0,056	0,056	0,056	0,056
254	0,052	0,058	0,057	0,056	0,056	0,056	0,057	0,057	0,057	0,057	0,057	0,057	0,048	0,049	0,053	0,056	0,051	0,05	0,05	0,05	0,05	0,049	0,056	0,056	0,056	0,056	0,056	0,056	0,056	0,056	0,056	0,056	0,056	0,056	0,056	0,056	0,056	0,056	0,056	0,056	0,056	0,056	0,056	0,056	0,056	0,056	0,055	0,056	0,055
254,5	0,052	0,058	0,057	0,057	0,057	0,057	0,057	0,057	0,057	0,057	0,057	0,057	0,048	0,049	0,053	0,056	0,051	0,05	0,05	0,05	0,05	0,049	0,056	0,056	0,056	0,056	0,056	0,056	0,056	0,056	0,056	0,056	0,056	0,056	0,056	0,056	0,056	0,056	0,056	0,056	0,056	0,056	0,056	0,056	0,056	0,056	0,056	0,056	0,056
255	0,052	0,058	0,057	0,057	0,057	0,057	0,057	0,057	0,057	0,057	0,057	0,057	0,048	0,049	0,054	0,056	0,051	0,051	0,05	0,05	0,05	0,05	0,056	0,056	0,056	0,056	0,056	0,056	0,056	0,056	0,056	0,056	0,056	0,056	0,056	0,056	0,056	0,056	0,056	0,056	0,056	0,056	0,056	0,056	0,056	0,056	0,056	0,056	0,056
255,5	0,052	0,058	0,057	0,057	0,057	0,057	0,057	0,057	0,057	0,057	0,057	0,057	0,048	0,049	0,054	0,056	0,052	0,051	0,05	0,05	0,05	0,05	0,056	0,056	0,056	0,056	0,056	0,056	0,056	0,056	0,056	0,056	0,056	0,056	0,056	0,056	0,056	0,056	0,056	0,056	0,056	0,056	0,056	0,056	0,056	0,056	0,056	0,056	0,056
256	0,052	0,059	0,058	0,057	0,057	0,057	0,057	0,058	0,058	0,058	0,058	0,058	0,049	0,05	0,054	0,057	0,052	0,051	0,051	0,051	0,051	0,05	0,057	0,057	0,057	0,057	0,057	0,057	0,057	0,057	0,057	0,057	0,057	0,057	0,057	0,057	0,057	0,057	0,057	0,057	0,057	0,057	0,057	0,057	0,057	0,057	0,056	0,056	0,057
256,5	0,052	0,059	0,058	0,058	0,058	0,058	0,058	0,058	0,058	0,058	0,058	0,058	0,049	0,05	0,055	0,057	0,052	0,052	0,051	0,051	0,051	0,051	0,057	0,057	0,057	0,057	0,057	0,057	0,057	0,057	0,057	0,057	0,057	0,057	0,057	0,057	0,057	0,057	0,057	0,057	0,057	0,057	0,057	0,057	0,057	0,057	0,057	0,057	0,057
257	0,052	0,06	0,058	0,058	0,058	0,058	0,058	0,058	0,058	0,059	0,059	0,059	0,05	0,051	0,055	0,058	0,053	0,052	0,052	0,052	0,052	0,051	0,058	0,058	0,058	0,058	0,058	0,058	0,058	0,058	0,058	0,058	0,058	0,058	0,058	0,058	0,058	0,058	0,058	0,058	0,058	0,058	0,058	0,057	0,058	0,058	0,057	0,057	0,057
257,5	0,051	0,06	0,059	0,059	0,059	0,059	0,059	0,059	0,059	0,059	0,059	0,059	0,05	0,051	0,056	0,058	0,054	0,053	0,052	0,052	0,052	0,052	0,058	0,058	0,058	0,058	0,058	0,058	0,058	0,058	0,058	0,058	0,058	0,058	0,058	0,058	0,058	0,058	0,058	0,058	0,058	0,058	0,058	0,058	0,058	0,058	0,058	0,058	0,058
258	0,052	0,061	0,06	0,06	0,06	0,06	0,06	0,06	0,06	0,06	0,06	0,06	0,051	0,052	0,057	0,059	0,054	0,054	0,053	0,053	0,053	0,053	0,059	0,059	0,059	0,059	0,059	0,059	0,059	0,059	0,059	0,059	0,059	0,059	0,059	0,059	0,059	0,059	0,059	0,059	0,059	0,059	0,059	0,059	0,059	0,059	0,059	0,059	0,059
258,5	0,051	0,062	0,06	0,06	0,06	0,061	0,061	0,061	0,061	0,061	0,061	0,061	0,052	0,053	0,057	0,06	0,055	0,054	0,054	0,054	0,054	0,053	0,06	0,06	0,06	0,06	0,06	0,06	0,06	0,06	0,06	0,06	0,06	0,06	0,06	0,06	0,06	0,06	0,06	0,06	0,06	0,06	0,06	0,06	0,06	0,06	0,059	0,059	0,059
259	0,051	0,062	0,061	0,061	0,061	0,061	0,061	0,061	0,061	0,061	0,061	0,061	0,052	0,053	0,058	0,061	0,056	0,055	0,054	0,054	0,054	0,054	0,06	0,061	0,06	0,061	0,06	0,061	0,06	0,061	0,06	0,06	0,06	0,06	0,06	0,06	0,06	0,061	0,06	0,06	0,06	0,06	0,06	0,06	0,06	0,06	0,06	0,06	0,06
259,5	0,051	0,063	0,062	0,062	0,062	0,062	0,062	0,062	0,062	0,062	0,062	0,062	0,053	0,054	0,059	0,061	0,057	0,056	0,055	0,055	0,055	0,055	0,061	0,061	0,061	0,061	0,061	0,061	0,061	0,061	0,061	0,061	0,061	0,061	0,061	0,061	0,061	0,062	0,061	0,061	0,061	0,061	0,061	0,061	0,061	0,061	0,061	0,061	0,061
260	0,051	0,064	0,063	0,063	0,063	0,063	0,063	0,063	0,063	0,063	0,063	0,063	0,054	0,055	0,06	0,062	0,058	0,057	0,056	0,056	0,056	0,056	0,062	0,062	0,062	0,062	0,062	0,062	0,062	0,062	0,062	0,062	0,062	0,062	0,062	0,062	0,062	0,062	0,062	0,062	0,062	0,062	0,062	0,062	0,062	0,062	0,062	0,062	0,062
260,5	0,051	0,065	0,064	0,064	0,064	0,064	0,064	0,064	0,064	0,064	0,064	0,064	0,055	0,056	0,061	0,063	0,058	0,058	0,057	0,057	0,057	0,057	0,063	0,063	0,063	0,063	0,063	0,063	0,063	0,063	0,063	0,063	0,063	0,063	0,063	0,063	0,063	0,063	0,063	0,063	0,063	0,063	0,063	0,063	0,063	0,063	0,063	0,063	0,063
261	0,051	0,066	0,065	0,065	0,065	0,065	0,065	0,065	0,065	0,065	0,065	0,065	0,056	0,057	0,062	0,064	0,059	0,059	0,058	0,058	0,058	0,058	0,064	0,064	0,064	0,064	0,064	0,064	0,064	0,064	0,064	0,064	0,064	0,064	0,064	0,064	0,064	0,064	0,064	0,064	0,064	0,064	0,064	0,064	0,064	0,064	0,064	0,064	0,064
261,5	0,051	0,067	0,066	0,066	0,066	0,066	0,066	0,066	0,066	0,066	0,066	0,066	0,057	0,058	0,063	0,065	0,06	0,06	0,059	0,059	0,059	0,059	0,065	0,065	0,065	0,065	0,065	0,065	0,065	0,065	0,065	0,065	0,065	0,065	0,065	0,065	0,065	0,065	0,065	0,065	0,065	0,065	0,065	0,065	0,065	0,065	0,065	0,065	0,065
262	0,051	0,068	0,067	0,067	0,067	0,067	0,067	0,067	0,067	0,067	0,067	0,067	0,058	0,059	0,064	0,066	0,061	0,061	0,06	0,06	0,06	0,06	0,066	0,066	0,066	0,066	0,066	0,066	0,066	0,066	0,066	0,066	0,066	0,066	0,066	0,066	0,066	0,066	0,066	0,066	0,066	0,066	0,066	0,066	0,066	0,066	0,066	0,066	0,066
262,5	0,051	0,07	0,068	0,068	0,068	0,068	0,068	0,068	0,068	0,069	0,069	0,069	0,06	0,061	0,065	0,068	0,063	0,062	0,062	0,062	0,061	0,061	0,067	0,068	0,068	0,068	0,068	0,068	0,067	0,068	0,067	0,068	0,068	0,068	0,068	0,068	0,068	0,067	0,067	0,067	0,067	0,068	0,067	0,067	0,067	0,067	0,067	0,067	0,067
263	0,051	0,071	0,07	0,069	0,069	0,069	0,069	0,069	0,07	0,07	0,07	0,07	0,061	0,062	0,066	0,069	0,064	0,063	0,063	0,063	0,063	0,062	0,069	0,069	0,069	0,069	0,069	0,069	0,069	0,069	0,069	0,069	0,069	0,069	0,069	0,069	0,069	0,069	0,069	0,069	0,069	0,069	0,069	0,069	0,068	0,069	0,068	0,068	0,068
263,5	0,051	0,072	0,071	0,071	0,071	0,071	0,071	0,071	0,071	0,071	0,071	0,071	0,062	0,063	0,068	0,07	0,065	0,065	0,064	0,064	0,064	0,064	0,07	0,07	0,07	0,07	0,07	0,07	0,07	0,07	0,07	0,07	0,07	0,07	0,07	0,07	0,07	0,07	0,07	0,07	0,07	0,07	0,07	0,07	0,07	0,07	0,07	0,07	0,07
264	0,051	0,074	0,073	0,072	0,072	0,072	0,073	0,072	0,073	0,073	0,073	0,073	0,064	0,065	0,069	0,072	0,067	0,066	0,066	0,066	0,066	0,065	0,072	0,072	0,072	0,072	0,072	0,072	0,072	0,072	0,072	0,072	0,072	0,072	0,072	0,072	0,072	0,072	0,072	0,071	0,072	0,072	0,071	0,072	0,071	0,072	0,071	0,071	0,071
264,5	0,051	0,075	0,074	0,074	0,074	0,074	0,074	0,074	0,074	0,074	0,074	0,074	0,065	0,066	0,071	0,073	0,068	0,068	0,067	0,067	0,067	0,067	0,073	0,073	0,073	0,073	0,073	0,073	0,073	0,073	0,073	0,073	0,073	0,073	0,073	0,073	0,073	0,073	0,073	0,073	0,073	0,073	0,073	0,073	0,073	0,073	0,073	0,073	0,073
265	0,05	0,077	0,075	0,075	0,075	0,075	0,075	0,075	0,075	0,075	0,076	0,075	0,067	0,068	0,072	0,075	0,07	0,069	0,068	0,068	0,068	0,068	0,074	0,074	0,074	0,075	0,074	0,074	0,075	0,075	0,074	0,074	0,075	0,075	0,075	0,075	0,074	0,074	0,074	0,074	0,074	0,074	0,074	0,074	0,074	0,074	0,074	0,074	0,074
265,5	0,05	0,078	0,077	0,077	0,077	0,077	0,077	0,077	0,077	0,077	0,077	0,077	0,068	0,069	0,074	0,076	0,071	0,071	0,07	0,07	0,07	0,07	0,076	0,076	0,076	0,076	0,076	0,076	0,076	0,076	0,076	0,076	0,076	0,076	0,076	0,076	0,076	0,076	0,076	0,076	0,076	0,076	0,076	0,076	0,076	0,076	0,076	0,076	0,076
266	0,051	0,08	0,079	0,078	0,079	0,078	0,079	0,079	0,079	0,079	0,079	0,079	0,07	0,071	0,075	0,078	0,073	0,072	0,072	0,072	0,072	0,071	0,078	0,078	0,078	0,078	0,078	0,078	0,078	0,078	0,078	0,078	0,078	0,078	0,078	0,078	0,078	0,078	0,078	0,078	0,078	0,078	0,078	0,078	0,078	0,078	0,078	0,077	0,078
266,5	0,05	0,082	0,08	0,08	0,08	0,08	0,08	0,081	0,08	0,08	0,081	0,081	0,072	0,073	0,077	0,08	0,075	0,074	0,074	0,074	0,074	0,073	0,08	0,08	0,08	0,08	0,08	0,08	0,08	0,08	0,08	0,08	0,08	0,08	0,08	0,08	0,08	0,08	0,079	0,08	0,08	0,08	0,08	0,079	0,079	0,08	0,079	0,079	0,079
267	0,05	0,083	0,082	0,082	0,082	0,082	0,082	0,082	0,082	0,082	0,082	0,082	0,073	0,074	0,079	0,082	0,077	0,076	0,075	0,075	0,075	0,075	0,081	0,081	0,081	0,081	0,081	0,081	0,081	0,081	0,081	0,081	0,081	0,081	0,081	0,081	0,081	0,081	0,081	0,081	0,081	0,081	0,081	0,081	0,081	0,081	0,081	0,081	0,081
267,5	0,05	0,085	0,084	0,084	0,084	0,084	0,084	0,084	0,084	0,084	0,084	0,084	0,075	0,076	0,081	0,083	0,079	0,078	0,077	0,077	0,077	0,077	0,083	0,083	0,083	0,083	0,083	0,083	0,083	0,083	0,083	0,083	0,083	0,083	0,083	0,083	0,083	0,083	0,083	0,083	0,083	0,083	0,083	0,083	0,083	0,083	0,083	0,083	0,083
268	0,05	0,087	0,086	0,086	0,086	0,086	0,086	0,086	0,086	0,086	0,086	0,086	0,077	0,078	0,083	0,085	0,08	0,08	0,079	0,079	0,079	0,079	0,085	0,085	0,085	0,085	0,085	0,085	0,085	0,085	0,085	0,085	0,085	0,085	0,085	0,085	0,085	0,085	0,085	0,085	0,085	0,085	0,085	0,085	0,085	0,085	0,085	0,085	0,085
268,5	0,05	0,089	0,088	0,088	0,088	0,088	0,088	0,088	0,088	0,088	0,088	0,088	0,079	0,08	0,085	0,087	0,082	0,082	0,081	0,081	0,081	0,081	0,087	0,087	0,087	0,087	0,087	0,087	0,087	0,087	0,087	0,087	0,087	0,087	0,087	0,087	0,087	0,087	0,087	0,087	0,087	0,087	0,087	0,087	0,087	0,087	0,087	0,087	0,087
269	0,05	0,091	0,09	0,089	0,09	0,09	0,09	0,09	0,09	0,09	0,09	0,09	0,081	0,082	0,087	0,089	0,084	0,084	0,083	0,083	0,083	0,083	0,089	0,089	0,089	0,089	0,089	0,089	0,089	0,089	0,089	0,089	0,089	0,089	0,089	0,089	0,089	0,089	0,089	0,089	0,089	0,089	0,089	0,089	0,089	0,089	0,089	0,089	0,088
269,5	0,05	0,093	0,092	0,092	0,092	0,092	0,092	0,092	0,092	0,092	0,092	0,092	0,083	0,084	0,089	0,091	0,086	0,086	0,085	0,085	0,085	0,085	0,091	0,091	0,091	0,091	0,091	0,091	0,091	0,091	0,091	0,091	0,091	0,091	0,091	0,091	0,091	0,091	0,091	0,091	0,091	0,091	0,091	0,091	0,091	0,091	0,091	0,091	0,091
270	0,05	0,095	0,094	0,094	0,094	0,094	0,094	0,094	0,094	0,094	0,094	0,094	0,085	0,087	0,091	0,094	0,089	0,088	0,087	0,087	0,087	0,087	0,093	0,093	0,094	0,093	0,093	0,093	0,093	0,094	0,093	0,093	0,093	0,093	0,093	0,093	0,093	0,093	0,093	0,093	0,093	0,093	0,093	0,093	0,093	0,093	0,093	0,093	0,093
270,5	0,05	0,098	0,096	0,096	0,096	0,096	0,096	0,096	0,096	0,097	0,097	0,097	0,088	0,089	0,093	0,096	0,091	0,09	0,09	0,09	0,09	0,089	0,096	0,096	0,096	0,096	0,096	0,096	0,096	0,096	0,096	0,096	0,095	0,096	0,096	0,096	0,096	0,096	0,096	0,096	0,096	0,095	0,096	0,096	0,095	0,096	0,095	0,095	0,095
271	0,05	0,1	0,099	0,098	0,099	0,099	0,099	0,099	0,099	0,099	0,099	0,099	0,09	0,091	0,096	0,098	0,093	0,093	0,092	0,092	0,092	0,092	0,098	0,098	0,098	0,098	0,098	0,098	0,098	0,098	0,098	0,098	0,098	0,098	0,098	0,098	0,098	0,098	0,098	0,098	0,098	0,098	0,098	0,098	0,098	0,098	0,098	0,098	0,098
271,5	0,05	0,103	0,101	0,101	0,101	0,101	0,101	0,102	0,101	0,102	0,102	0,102	0,093	0,094	0,098	0,101	0,096	0,095	0,095	0,095	0,095	0,094	0,101	0,101	0,101	0,101	0,101	0,101	0,101	0,101	0,101	0,101	0,101	0,101	0,101	0,101	0,101	0,101	0,101	0,101	0,101	0,101	0,101	0,101	0,1	0,101	0,1	0,1	0,1
272	0,05	0,106	0,104	0,104	0,104	0,104	0,104	0,104	0,104	0,104	0,104	0,104	0,095	0,096	0,101	0,103	0,098	0,098	0,097	0,097	0,097	0,097	0,103	0,103	0,103	0,103	0,103	0,103	0,103	0,103	0,103	0,103	0,103	0,103	0,103	0,103	0,103	0,103	0,103	0,103	0,103	0,103	0,103	0,103	0,103	0,103	0,103	0,103	0,103
272,5	0,05	0,108	0,107	0,106	0,107	0,107	0,107	0,107	0,107	0,107	0,107	0,107	0,098	0,1	0,104	0,106	0,101	0,101	0,1	0,1	0,1	0,1	0,106	0,106	0,106	0,106	0,106	0,106	0,106	0,106	0,106	0,106	0,106	0,106	0,106	0,106	0,106	0,106	0,106	0,106	0,106	0,106	0,106	0,106	0,106	0,106	0,106	0,106	0,105
273	0,05	0,111	0,11	0,109	0,11	0,11	0,11	0,11	0,11	0,11	0,11	0,11	0,101	0,102	0,107	0,109	0,104	0,104	0,103	0,103	0,103	0,103	0,109	0,109	0,109	0,109	0,109	0,109	0,109	0,109	0,109	0,109	0,109	0,109	0,109	0,109	0,109	0,109	0,109	0,109	0,109	0,109	0,109	0,109	0,109	0,109	0,109	0,109	0,109
273,5	0,049	0,114	0,113	0,112	0,112	0,112	0,112	0,113	0,113	0,113	0,113	0,113	0,104	0,105	0,109	0,112	0,107	0,106	0,106	0,106	0,106	0,106	0,112	0,112	0,112	0,112	0,112	0,112	0,112	0,112	0,112	0,112	0,112	0,112	0,112	0,112	0,112	0,112	0,112	0,112	0,112	0,112	0,112	0,112	0,111	0,112	0,111	0,112	0,111
274	0,05	0,117	0,115	0,115	0,115	0,115	0,115	0,115	0,116	0,115	0,116	0,116	0,107	0,108	0,112	0,115	0,11	0,109	0,109	0,109	0,109	0,108	0,115	0,115	0,115	0,115	0,115	0,115	0,115	0,115	0,115	0,115	0,115	0,115	0,115	0,115	0,115	0,115	0,115	0,115	0,115	0,115	0,114	0,114	0,114	0,115	0,114	0,114	0,114
274,5	0,049	0,12	0,118	0,118	0,118	0,118	0,118	0,118	0,118	0,118	0,118	0,118	0,109	0,11	0,115	0,118	0,112	0,112	0,111	0,111	0,111	0,111	0,117	0,117	0,117	0,117	0,117	0,117	0,117	0,117	0,117	0,117	0,117	0,117	0,117	0,117	0,117	0,117	0,117	0,117	0,117	0,117	0,117	0,117	0,117	0,117	0,117	0,117	0,117
275	0,05	0,122	0,12	0,12	0,12	0,12	0,121	0,121	0,121	0,121	0,121	0,121	0,112	0,113	0,117	0,12	0,115	0,114	0,114	0,114	0,114	0,113	0,12	0,12	0,12	0,12	0,12	0,12	0,12	0,12	0,12	0,12	0,12	0,12	0,12	0,12	0,12	0,12	0,12	0,12	0,12	0,12	0,12	0,12	0,12	0,12	0,12	0,119	0,12
275,5	0,049	0,125	0,123	0,123	0,123	0,123	0,123	0,123	0,123	0,123	0,123	0,123	0,114	0,116	0,12	0,123	0,118	0,117	0,117	0,117	0,117	0,116	0,123	0,123	0,123	0,122	0,122	0,123	0,123	0,123	0,122	0,122	0,123	0,123	0,123	0,123	0,123	0,122	0,122	0,123	0,123	0,123	0,122	0,122	0,122	0,122	0,122	0,122	0,122
276	0,049	0,127	0,126	0,126	0,126	0,126	0,126	0,126	0,126	0,126	0,126	0,126	0,117	0,118	0,123	0,125	0,12	0,12	0,119	0,119	0,119	0,119	0,125	0,125	0,125	0,125	0,125	0,125	0,125	0,125	0,125	0,125	0,125	0,125	0,125	0,125	0,125	0,125	0,125	0,125	0,125	0,125	0,125	0,125	0,125	0,125	0,125	0,125	0,125
276,5	0,049	0,13	0,128	0,128	0,128	0,128	0,128	0,128	0,128	0,128	0,129	0,129	0,12	0,121	0,125	0,128	0,123	0,122	0,122	0,122	0,122	0,121	0,128	0,128	0,128	0,128	0,128	0,128	0,128	0,128	0,127	0,128	0,128	0,128	0,128	0,128	0,128	0,128	0,128	0,128	0,128	0,128	0,128	0,127	0,127	0,127	0,127	0,127	0,127
277	0,049	0,132	0,131	0,131	0,131	0,131	0,131	0,131	0,131	0,131	0,131	0,131	0,122	0,123	0,128	0,13	0,125	0,125	0,124	0,124	0,124	0,124	0,13	0,13	0,13	0,13	0,13	0,13	0,13	0,13	0,13	0,13	0,13	0,13	0,13	0,13	0,13	0,13	0,13	0,13	0,13	0,13	0,13	0,13	0,13	0,13	0,13	0,13	0,13
277,5	0,049	0,135	0,133	0,133	0,133	0,133	0,133	0,133	0,133	0,134	0,134	0,134	0,125	0,126	0,13	0,133	0,128	0,127	0,127	0,127	0,127	0,126	0,133	0,133	0,133	0,133	0,133	0,133	0,133	0,133	0,133	0,133	0,133	0,133	0,133	0,133	0,133	0,133	0,133	0,133	0,133	0,133	0,133	0,132	0,133	0,133	0,132	0,132	0,132
278	0,049	0,137	0,135	0,135	0,136	0,135	0,136	0,136	0,136	0,136	0,136	0,136	0,127	0,128	0,133	0,135	0,13	0,13	0,129	0,129	0,129	0,129	0,135	0,135	0,135	0,135	0,135	0,135	0,135	0,135	0,135	0,135	0,135	0,135	0,135	0,135	0,135	0,135	0,135	0,135	0,135	0,135	0,135	0,135	0,135	0,135	0,135	0,134	0,134
278,5	0,049	0,14	0,138	0,138	0,138	0,138	0,138	0,139	0,138	0,138	0,139	0,139	0,129	0,131	0,135	0,138	0,133	0,132	0,132	0,132	0,132	0,131	0,138	0,138	0,138	0,138	0,138	0,138	0,138	0,138	0,137	0,138	0,138	0,138	0,138	0,138	0,138	0,138	0,138	0,138	0,138	0,138	0,138	0,137	0,137	0,137	0,137	0,137	0,137
279	0,049	0,143	0,141	0,141	0,141	0,141	0,141	0,141	0,141	0,141	0,141	0,141	0,132	0,133	0,138	0,141	0,136	0,135	0,135	0,134	0,134	0,134	0,141	0,141	0,141	0,141	0,141	0,141	0,141	0,141	0,14	0,14	0,14	0,14	0,14	0,141	0,141	0,141	0,14	0,14	0,14	0,14	0,14	0,14	0,14	0,14	0,14	0,14	0,14
279,5	0,049	0,146	0,144	0,144	0,144	0,144	0,144	0,144	0,144	0,144	0,144	0,144	0,135	0,137	0,141	0,144	0,139	0,138	0,137	0,137	0,137	0,137	0,143	0,144	0,144	0,144	0,143	0,144	0,144	0,144	0,143	0,143	0,143	0,143	0,143	0,143	0,143	0,143	0,144	0,143	0,143	0,143	0,144	0,143	0,143	0,143	0,143	0,143	0,143
280	0,049	0,149	0,147	0,147	0,147	0,147	0,147	0,147	0,147	0,147	0,147	0,148	0,138	0,14	0,144	0,147	0,142	0,141	0,141	0,141	0,141	0,14	0,147	0,147	0,147	0,147	0,147	0,146	0,147	0,147	0,146	0,146	0,147	0,147	0,147	0,147	0,146	0,147	0,147	0,146	0,147	0,146	0,146	0,146	0,146	0,146	0,146	0,146	0,146
280,5	0,049	0,152	0,15	0,15	0,15	0,15	0,15	0,15	0,15	0,15	0,151	0,151	0,141	0,143	0,147	0,15	0,145	0,144	0,144	0,144	0,143	0,143	0,15	0,15	0,15	0,15	0,15	0,15	0,15	0,15	0,149	0,15	0,15	0,15	0,15	0,15	0,15	0,15	0,15	0,15	0,15	0,15	0,15	0,149	0,149	0,149	0,149	0,149	0,149
281	0,049	0,155	0,153	0,153	0,153	0,153	0,153	0,153	0,153	0,153	0,154	0,154	0,144	0,146	0,15	0,153	0,148	0,147	0,147	0,147	0,147	0,146	0,153	0,153	0,153	0,153	0,153	0,153	0,153	0,153	0,152	0,153	0,153	0,153	0,153	0,153	0,153	0,153	0,153	0,153	0,153	0,153	0,153	0,152	0,152	0,152	0,152	0,152	0,152
281,5	0,049	0,158	0,156	0,155	0,156	0,156	0,156	0,156	0,156	0,156	0,156	0,156	0,147	0,148	0,153	0,155	0,151	0,15	0,15	0,149	0,149	0,149	0,155	0,155	0,155	0,155	0,155	0,156	0,156	0,155	0,155	0,155	0,155	0,155	0,155	0,155	0,155	0,155	0,155	0,155	0,155	0,155	0,155	0,155	0,155	0,155	0,155	0,155	0,155
282	0,049	0,16	0,158	0,158	0,158	0,158	0,158	0,158	0,158	0,158	0,159	0,159	0,149	0,151	0,155	0,158	0,153	0,152	0,152	0,152	0,152	0,151	0,158	0,158	0,158	0,158	0,158	0,158	0,158	0,158	0,157	0,157	0,158	0,158	0,158	0,158	0,158	0,158	0,158	0,158	0,158	0,158	0,158	0,157	0,157	0,157	0,157	0,157	0,157
282,5	0,049	0,162	0,16	0,16	0,16	0,16	0,16	0,16	0,16	0,16	0,16	0,16	0,151	0,153	0,157	0,16	0,155	0,154	0,153	0,154	0,153	0,153	0,159	0,16	0,16	0,16	0,159	0,16	0,16	0,16	0,159	0,159	0,16	0,16	0,16	0,16	0,16	0,16	0,159	0,16	0,159	0,159	0,159	0,159	0,159	0,159	0,159	0,159	0,159
283	0,049	0,163	0,161	0,161	0,161	0,161	0,161	0,161	0,161	0,162	0,162	0,162	0,153	0,154	0,158	0,161	0,156	0,155	0,155	0,155	0,154	0,154	0,161	0,161	0,161	0,161	0,161	0,161	0,161	0,161	0,161	0,161	0,161	0,161	0,161	0,161	0,161	0,161	0,161	0,161	0,161	0,161	0,161	0,161	0,16	0,161	0,16	0,16	0,16
283,5	0,049	0,163	0,162	0,161	0,162	0,162	0,162	0,162	0,162	0,162	0,162	0,162	0,153	0,155	0,159	0,162	0,157	0,156	0,156	0,156	0,155	0,155	0,161	0,162	0,162	0,161	0,161	0,161	0,162	0,162	0,161	0,161	0,161	0,162	0,161	0,161	0,161	0,161	0,161	0,161	0,161	0,161	0,161	0,161	0,161	0,161	0,161	0,161	0,161
284	0,049	0,164	0,162	0,162	0,162	0,162	0,162	0,162	0,162	0,162	0,163	0,163	0,153	0,155	0,159	0,162	0,157	0,156	0,156	0,156	0,156	0,155	0,162	0,162	0,162	0,162	0,162	0,162	0,162	0,162	0,161	0,162	0,162	0,162	0,162	0,162	0,162	0,162	0,162	0,162	0,162	0,162	0,162	0,162	0,161	0,161	0,161	0,161	0,161
284,5	0,048	0,163	0,161	0,161	0,161	0,161	0,162	0,162	0,162	0,162	0,162	0,162	0,153	0,154	0,158	0,161	0,156	0,156	0,155	0,155	0,155	0,155	0,161	0,161	0,161	0,161	0,161	0,161	0,161	0,161	0,161	0,161	0,161	0,161	0,161	0,161	0,161	0,161	0,161	0,161	0,161	0,161	0,161	0,161	0,161	0,161	0,161	0,161	0,161
285	0,048	0,162	0,16	0,16	0,16	0,16	0,16	0,161	0,161	0,161	0,161	0,161	0,152	0,153	0,158	0,16	0,155	0,155	0,154	0,154	0,154	0,154	0,16	0,16	0,16	0,16	0,16	0,16	0,16	0,16	0,16	0,16	0,16	0,16	0,16	0,16	0,16	0,16	0,16	0,16	0,16	0,16	0,16	0,16	0,16	0,16	0,16	0,16	0,16
285,5	0,049	0,161	0,159	0,159	0,159	0,159	0,159	0,16	0,16	0,16	0,16	0,16	0,151	0,152	0,157	0,159	0,154	0,154	0,153	0,153	0,153	0,153	0,159	0,159	0,159	0,159	0,159	0,159	0,159	0,159	0,159	0,159	0,159	0,159	0,159	0,159	0,159	0,159	0,159	0,159	0,159	0,159	0,159	0,159	0,159	0,159	0,159	0,159	0,159
286	0,048	0,159	0,157	0,157	0,158	0,158	0,158	0,158	0,158	0,158	0,158	0,158	0,149	0,15	0,155	0,158	0,153	0,152	0,151	0,152	0,151	0,151	0,157	0,157	0,157	0,157	0,157	0,158	0,157	0,157	0,157	0,157	0,157	0,157	0,157	0,157	0,157	0,158	0,157	0,157	0,157	0,157	0,157	0,157	0,157	0,157	0,157	0,157	0,157
286,5	0,048	0,158	0,156	0,156	0,156	0,156	0,156	0,156	0,156	0,156	0,157	0,157	0,148	0,149	0,153	0,156	0,151	0,15	0,15	0,15	0,15	0,149	0,156	0,156	0,156	0,156	0,156	0,156	0,156	0,156	0,156	0,156	0,156	0,156	0,156	0,156	0,156	0,156	0,156	0,156	0,156	0,156	0,156	0,156	0,156	0,156	0,155	0,155	0,155
287	0,048	0,156	0,154	0,154	0,154	0,154	0,154	0,154	0,155	0,155	0,155	0,155	0,146	0,147	0,151	0,154	0,149	0,148	0,148	0,148	0,148	0,147	0,154	0,154	0,154	0,154	0,154	0,154	0,154	0,154	0,154	0,154	0,154	0,154	0,154	0,154	0,154	0,154	0,154	0,154	0,154	0,154	0,154	0,154	0,154	0,154	0,153	0,154	0,154
287,5	0,048	0,154	0,153	0,152	0,153	0,153	0,153	0,153	0,153	0,153	0,153	0,153	0,144	0,145	0,15	0,152	0,148	0,147	0,147	0,146	0,146	0,146	0,152	0,152	0,152	0,152	0,152	0,152	0,153	0,152	0,152	0,152	0,152	0,152	0,153	0,153	0,152	0,152	0,152	0,152	0,152	0,152	0,152	0,152	0,152	0,152	0,152	0,152	0,152
288	0,048	0,153	0,152	0,151	0,152	0,152	0,152	0,152	0,152	0,152	0,152	0,152	0,143	0,144	0,149	0,151	0,146	0,146	0,145	0,145	0,145	0,145	0,151	0,151	0,151	0,151	0,151	0,151	0,151	0,151	0,151	0,151	0,151	0,151	0,151	0,151	0,151	0,151	0,151	0,151	0,151	0,151	0,151	0,151	0,151	0,151	0,151	0,151	0,151
288,5	0,048	0,152	0,151	0,151	0,15	0,15	0,151	0,151	0,151	0,151	0,151	0,151	0,142	0,143	0,148	0,15	0,145	0,145	0,144	0,145	0,144	0,144	0,15	0,15	0,15	0,15	0,15	0,15	0,15	0,15	0,15	0,15	0,15	0,15	0,15	0,15	0,15	0,15	0,15	0,15	0,15	0,15	0,15	0,15	0,15	0,15	0,15	0,15	0,15
289	0,048	0,151	0,15	0,15	0,15	0,15	0,15	0,15	0,15	0,15	0,15	0,15	0,141	0,143	0,147	0,149	0,145	0,144	0,143	0,143	0,143	0,143	0,149	0,149	0,149	0,15	0,149	0,149	0,15	0,149	0,149	0,149	0,149	0,149	0,15	0,15	0,15	0,15	0,149	0,149	0,15	0,149	0,149	0,149	0,149	0,149	0,149	0,149	0,149
289,5	0,048	0,151	0,149	0,149	0,149	0,149	0,149	0,15	0,15	0,15	0,15	0,15	0,141	0,142	0,146	0,149	0,144	0,144	0,143	0,143	0,143	0,143	0,149	0,149	0,149	0,149	0,149	0,149	0,149	0,149	0,149	0,149	0,149	0,149	0,149	0,149	0,149	0,149	0,149	0,149	0,149	0,149	0,149	0,149	0,149	0,149	0,149	0,149	0,148
290	0,048	0,15	0,149	0,149	0,149	0,149	0,149	0,149	0,149	0,149	0,149	0,149	0,14	0,142	0,146	0,149	0,144	0,143	0,143	0,143	0,142	0,142	0,149	0,148	0,148	0,148	0,148	0,149	0,149	0,149	0,148	0,148	0,149	0,149	0,149	0,149	0,149	0,149	0,148	0,149	0,149	0,149	0,149	0,148	0,148	0,148	0,148	0,148	0,148
290,5	0,048	0,15	0,148	0,148	0,148	0,148	0,148	0,148	0,149	0,149	0,149	0,149	0,14	0,141	0,145	0,148	0,143	0,142	0,142	0,142	0,142	0,142	0,148	0,148	0,148	0,148	0,148	0,148	0,148	0,148	0,148	0,148	0,148	0,148	0,148	0,148	0,148	0,148	0,148	0,148	0,148	0,148	0,148	0,148	0,147	0,148	0,147	0,147	0,147
291	0,047	0,149	0,147	0,147	0,147	0,147	0,147	0,148	0,148	0,148	0,148	0,148	0,139	0,14	0,144	0,147	0,142	0,141	0,141	0,141	0,141	0,141	0,147	0,147	0,147	0,147	0,147	0,147	0,147	0,147	0,147	0,147	0,147	0,147	0,147	0,147	0,147	0,147	0,147	0,147	0,147	0,147	0,147	0,147	0,147	0,147	0,147	0,146	0,147
291,5	0,048	0,148	0,146	0,146	0,146	0,146	0,146	0,146	0,146	0,147	0,147	0,147	0,138	0,139	0,143	0,146	0,141	0,14	0,14	0,14	0,14	0,139	0,146	0,146	0,146	0,146	0,146	0,146	0,146	0,146	0,145	0,146	0,146	0,146	0,146	0,146	0,146	0,146	0,146	0,146	0,146	0,146	0,146	0,145	0,145	0,146	0,145	0,145	0,145
292	0,047	0,146	0,144	0,144	0,144	0,144	0,144	0,144	0,144	0,144	0,145	0,145	0,135	0,137	0,141	0,144	0,139	0,138	0,138	0,138	0,138	0,137	0,144	0,144	0,144	0,144	0,144	0,144	0,144	0,144	0,143	0,144	0,144	0,144	0,144	0,144	0,144	0,144	0,144	0,144	0,144	0,144	0,144	0,143	0,143	0,144	0,143	0,143	0,143
292,5	0,047	0,142	0,141	0,141	0,141	0,141	0,141	0,141	0,141	0,141	0,142	0,142	0,132	0,134	0,138	0,141	0,136	0,135	0,135	0,135	0,135	0,134	0,141	0,141	0,141	0,141	0,14	0,141	0,141	0,141	0,14	0,14	0,141	0,141	0,141	0,141	0,141	0,141	0,14	0,141	0,141	0,141	0,141	0,14	0,14	0,14	0,14	0,14	0,14
293	0,047	0,138	0,137	0,137	0,137	0,137	0,137	0,137	0,137	0,137	0,137	0,138	0,128	0,13	0,134	0,137	0,132	0,131	0,13	0,131	0,131	0,13	0,137	0,137	0,137	0,136	0,136	0,137	0,137	0,137	0,136	0,136	0,136	0,136	0,137	0,137	0,136	0,137	0,136	0,137	0,137	0,136	0,136	0,136	0,136	0,136	0,136	0,136	0,136
293,5	0,047	0,133	0,132	0,132	0,132	0,132	0,132	0,132	0,132	0,132	0,132	0,133	0,123	0,124	0,129	0,131	0,126	0,126	0,125	0,125	0,125	0,125	0,132	0,132	0,132	0,131	0,131	0,132	0,131	0,132	0,131	0,131	0,131	0,132	0,131	0,131	0,131	0,131	0,131	0,132	0,131	0,131	0,131	0,131	0,131	0,131	0,131	0,131	0,131
294	0,047	0,127	0,126	0,126	0,126	0,126	0,126	0,126	0,126	0,126	0,127	0,127	0,117	0,119	0,123	0,125	0,121	0,12	0,119	0,12	0,12	0,119	0,126	0,126	0,126	0,126	0,125	0,126	0,125	0,126	0,125	0,125	0,125	0,126	0,125	0,125	0,125	0,125	0,125	0,126	0,126	0,125	0,125	0,125	0,125	0,125	0,125	0,125	0,125
294,5	0,047	0,121	0,12	0,12	0,12	0,12	0,12	0,12	0,12	0,12	0,12	0,12	0,111	0,112	0,117	0,119	0,115	0,114	0,113	0,113	0,113	0,113	0,12	0,119	0,119	0,119	0,119	0,12	0,119	0,12	0,119	0,119	0,119	0,119	0,119	0,119	0,119	0,119	0,119	0,119	0,119	0,119	0,119	0,119	0,119	0,119	0,119	0,119	0,119
295	0,047	0,114	0,113	0,113	0,113	0,113	0,113	0,113	0,113	0,113	0,114	0,113	0,104	0,105	0,11	0,112	0,108	0,107	0,106	0,106	0,106	0,106	0,113	0,112	0,112	0,112	0,112	0,113	0,112	0,113	0,112	0,112	0,112	0,112	0,112	0,112	0,112	0,112	0,112	0,112	0,112	0,112	0,112	0,112	0,112	0,112	0,112	0,112	0,111
295,5	0,047	0,106	0,105	0,105	0,105	0,105	0,105	0,105	0,105	0,105	0,106	0,106	0,096	0,098	0,102	0,104	0,1	0,099	0,099	0,099	0,099	0,098	0,105	0,105	0,104	0,105	0,105	0,105	0,104	0,105	0,104	0,105	0,104	0,105	0,105	0,104	0,104	0,104	0,105	0,105	0,105	0,104	0,104	0,104	0,104	0,104	0,104	0,104	0,104
296	0,047	0,098	0,098	0,097	0,098	0,098	0,098	0,098	0,098	0,098	0,098	0,098	0,089	0,09	0,095	0,097	0,093	0,092	0,091	0,091	0,091	0,09	0,097	0,097	0,097	0,097	0,097	0,097	0,097	0,097	0,097	0,097	0,097	0,097	0,097	0,097	0,097	0,097	0,097	0,097	0,097	0,097	0,097	0,097	0,096	0,096	0,096	0,096	0,096
296,5	0,047	0,091	0,09	0,09	0,09	0,09	0,09	0,09	0,09	0,09	0,09	0,09	0,081	0,082	0,087	0,089	0,085	0,084	0,084	0,083	0,083	0,083	0,089	0,089	0,089	0,089	0,089	0,089	0,089	0,089	0,089	0,089	0,089	0,089	0,089	0,089	0,089	0,089	0,089	0,089	0,089	0,089	0,089	0,089	0,089	0,089	0,089	0,089	0,089
297	0,047	0,084	0,084	0,084	0,084	0,084	0,084	0,084	0,084	0,084	0,084	0,084	0,075	0,076	0,08	0,083	0,078	0,078	0,077	0,077	0,077	0,076	0,083	0,083	0,083	0,083	0,083	0,083	0,083	0,083	0,083	0,083	0,083	0,083	0,083	0,083	0,083	0,083	0,083	0,083	0,083	0,083	0,082	0,082	0,082	0,082	0,082	0,082	0,082
297,5	0,047	0,078	0,078	0,077	0,078	0,078	0,078	0,078	0,078	0,078	0,078	0,078	0,069	0,07	0,074	0,077	0,072	0,071	0,071	0,071	0,071	0,07	0,077	0,077	0,077	0,077	0,077	0,077	0,077	0,077	0,077	0,077	0,077	0,077	0,077	0,077	0,077	0,077	0,076	0,076	0,076	0,077	0,076	0,076	0,076	0,076	0,076	0,076	0,076
298	0,046	0,072	0,072	0,072	0,072	0,072	0,072	0,072	0,072	0,072	0,072	0,072	0,063	0,064	0,068	0,071	0,066	0,066	0,065	0,065	0,065	0,064	0,071	0,071	0,071	0,071	0,071	0,071	0,071	0,071	0,071	0,071	0,071	0,071	0,071	0,071	0,071	0,071	0,07	0,071	0,071	0,071	0,07	0,07	0,07	0,07	0,07	0,07	0,07
298,5	0,046	0,067	0,067	0,067	0,067	0,067	0,067	0,067	0,067	0,067	0,067	0,067	0,058	0,059	0,063	0,066	0,061	0,06	0,06	0,06	0,06	0,059	0,066	0,066	0,066	0,066	0,066	0,066	0,066	0,066	0,066	0,066	0,066	0,066	0,066	0,066	0,066	0,066	0,065	0,066	0,066	0,066	0,065	0,065	0,065	0,065	0,065	0,065	0,065
299	0,046	0,063	0,062	0,062	0,063	0,063	0,063	0,063	0,063	0,063	0,063	0,063	0,054	0,055	0,059	0,062	0,057	0,056	0,056	0,056	0,056	0,055	0,061	0,061	0,061	0,062	0,061	0,061	0,062	0,061	0,061	0,061	0,061	0,061	0,061	0,061	0,061	0,061	0,061	0,061	0,061	0,061	0,061	0,061	0,061	0,061	0,061	0,061	0,061
299,5	0,047	0,059	0,059	0,059	0,059	0,059	0,059	0,059	0,059	0,059	0,059	0,059	0,05	0,051	0,055	0,058	0,053	0,052	0,052	0,052	0,052	0,051	0,058	0,058	0,058	0,058	0,058	0,058	0,058	0,058	0,057	0,058	0,058	0,058	0,058	0,058	0,057	0,057	0,057	0,057	0,057	0,057	0,057	0,057	0,057	0,057	0,057	0,057	0,057
300	0,046	0,056	0,055	0,055	0,055	0,055	0,055	0,055	0,055	0,055	0,055	0,055	0,046	0,048	0,052	0,054	0,049	0,049	0,048	0,048	0,048	0,048	0,054	0,054	0,054	0,054	0,054	0,054	0,054	0,054	0,054	0,054	0,054	0,054	0,054	0,054	0,054	0,054	0,054	0,054	0,054	0,054	0,054	0,054	0,054	0,053	0,054	0,053	0,053
300,5	0,046	0,053	0,052	0,052	0,052	0,052	0,052	0,052	0,053	0,053	0,053	0,053	0,044	0,045	0,049	0,051	0,047	0,046	0,046	0,045	0,045	0,045	0,051	0,051	0,051	0,051	0,051	0,051	0,051	0,051	0,051	0,051	0,051	0,051	0,051	0,051	0,051	0,051	0,051	0,051	0,051	0,051	0,051	0,051	0,051	0,051	0,051	0,051	0,051
301	0,046	0,051	0,05	0,05	0,05	0,05	0,05	0,05	0,05	0,05	0,05	0,05	0,041	0,042	0,046	0,049	0,045	0,044	0,043	0,043	0,043	0,043	0,049	0,049	0,049	0,049	0,049	0,049	0,049	0,049	0,049	0,049	0,049	0,049	0,049	0,049	0,049	0,049	0,049	0,049	0,049	0,049	0,049	0,048	0,049	0,049	0,048	0,048	0,049
301,5	0,046	0,049	0,048	0,048	0,048	0,048	0,048	0,048	0,048	0,048	0,048	0,048	0,039	0,04	0,045	0,047	0,042	0,042	0,041	0,041	0,041	0,041	0,047	0,047	0,047	0,047	0,047	0,047	0,047	0,047	0,047	0,047	0,047	0,047	0,047	0,047	0,047	0,047	0,047	0,047	0,047	0,047	0,047	0,047	0,047	0,046	0,046	0,046	0,047
302	0,046	0,047	0,046	0,046	0,046	0,046	0,046	0,046	0,046	0,047	0,047	0,047	0,037	0,039	0,043	0,045	0,041	0,04	0,039	0,04	0,039	0,039	0,045	0,045	0,045	0,045	0,045	0,045	0,045	0,045	0,045	0,045	0,045	0,045	0,045	0,045	0,045	0,045	0,045	0,045	0,045	0,045	0,045	0,045	0,045	0,045	0,045	0,045	0,045
302,5	0,046	0,046	0,045	0,045	0,045	0,045	0,045	0,045	0,045	0,045	0,045	0,045	0,036	0,037	0,041	0,044	0,039	0,038	0,038	0,038	0,038	0,037	0,044	0,044	0,044	0,044	0,044	0,044	0,044	0,044	0,044	0,044	0,043	0,044	0,044	0,044	0,044	0,043	0,044	0,043	0,043	0,043	0,043	0,043	0,043	0,043	0,043	0,043	0,043
303	0,046	0,045	0,044	0,044	0,044	0,044	0,044	0,044	0,044	0,044	0,044	0,044	0,035	0,036	0,04	0,043	0,038	0,037	0,037	0,037	0,037	0,036	0,043	0,042	0,043	0,043	0,043	0,043	0,042	0,043	0,042	0,042	0,042	0,042	0,042	0,042	0,042	0,042	0,042	0,042	0,042	0,042	0,042	0,042	0,042	0,042	0,042	0,042	0,042
303,5	0,046	0,044	0,043	0,043	0,043	0,043	0,043	0,043	0,043	0,043	0,043	0,043	0,034	0,035	0,039	0,042	0,037	0,036	0,036	0,036	0,036	0,035	0,042	0,042	0,042	0,041	0,042	0,042	0,041	0,042	0,041	0,042	0,041	0,042	0,042	0,042	0,042	0,041	0,041	0,042	0,041	0,041	0,041	0,041	0,041	0,041	0,041	0,041	0,041
304	0,046	0,043	0,042	0,042	0,042	0,042	0,042	0,042	0,042	0,042	0,042	0,042	0,033	0,034	0,039	0,041	0,036	0,036	0,035	0,035	0,035	0,035	0,041	0,041	0,041	0,041	0,041	0,041	0,041	0,041	0,041	0,041	0,041	0,041	0,041	0,041	0,041	0,041	0,04	0,041	0,041	0,041	0,04	0,04	0,04	0,04	0,04	0,04	0,04
304,5	0,046	0,042	0,041	0,041	0,041	0,041	0,041	0,042	0,042	0,041	0,042	0,042	0,033	0,034	0,038	0,04	0,036	0,035	0,035	0,034	0,035	0,034	0,04	0,04	0,04	0,04	0,04	0,04	0,04	0,04	0,04	0,04	0,04	0,04	0,04	0,04	0,04	0,04	0,04	0,04	0,04	0,04	0,04	0,04	0,04	0,04	0,04	0,04	0,04
305	0,046	0,042	0,041	0,041	0,041	0,041	0,041	0,041	0,041	0,041	0,041	0,041	0,032	0,033	0,037	0,04	0,035	0,034	0,034	0,034	0,034	0,033	0,04	0,04	0,039	0,04	0,04	0,04	0,04	0,039	0,04	0,04	0,04	0,04	0,04	0,04	0,039	0,04	0,039	0,04	0,039	0,039	0,039	0,039	0,039	0,039	0,039	0,039	0,039
305,5	0,046	0,041	0,04	0,04	0,04	0,04	0,04	0,04	0,04	0,04	0,04	0,04	0,031	0,032	0,037	0,039	0,035	0,034	0,033	0,033	0,033	0,033	0,039	0,039	0,039	0,039	0,039	0,039	0,039	0,039	0,039	0,039	0,039	0,039	0,039	0,039	0,039	0,039	0,039	0,039	0,039	0,039	0,039	0,039	0,039	0,039	0,038	0,039	0,039
306	0,045	0,041	0,04	0,039	0,04	0,04	0,039	0,04	0,04	0,04	0,04	0,04	0,029	0,03	0,036	0,039	0,034	0,033	0,033	0,033	0,033	0,033	0,038	0,038	0,038	0,038	0,038	0,038	0,038	0,038	0,038	0,038	0,038	0,038	0,038	0,038	0,038	0,038	0,038	0,038	0,038	0,038	0,038	0,038	0,038	0,038	0,038	0,038	0,038
306,5	0,046	0,041	0,039	0,04	0,039	0,039	0,039	0,04	0,04	0,039	0,04	0,04	0,029	0,03	0,036	0,038	0,034	0,033	0,033	0,033	0,033	0,033	0,038	0,038	0,038	0,038	0,038	0,038	0,038	0,038	0,038	0,038	0,038	0,038	0,038	0,038	0,038	0,038	0,038	0,038	0,038	0,038	0,038	0,038	0,038	0,038	0,038	0,038	0,038
307	0,045	0,04	0,039	0,039	0,039	0,039	0,039	0,039	0,039	0,039	0,039	0,039	0,028	0,03	0,036	0,038	0,034	0,033	0,032	0,032	0,032	0,032	0,038	0,038	0,038	0,038	0,038	0,038	0,038	0,038	0,038	0,038	0,038	0,038	0,038	0,038	0,038	0,038	0,038	0,038	0,038	0,038	0,038	0,038	0,038	0,037	0,038	0,037	0,037
307,5	0,045	0,04	0,039	0,039	0,039	0,039	0,039	0,039	0,039	0,039	0,039	0,039	0,028	0,029	0,035	0,038	0,033	0,033	0,032	0,032	0,032	0,032	0,038	0,038	0,038	0,038	0,038	0,037	0,038	0,038	0,038	0,038	0,038	0,038	0,038	0,038	0,037	0,038	0,037	0,038	0,037	0,038	0,037	0,037	0,037	0,037	0,037	0,037	0,037
308	0,046	0,04	0,039	0,039	0,039	0,039	0,039	0,039	0,039	0,039	0,039	0,039	0,028	0,029	0,035	0,038	0,033	0,033	0,032	0,032	0,032	0,032	0,037	0,038	0,038	0,037	0,037	0,038	0,037	0,037	0,038	0,038	0,038	0,037	0,037	0,038	0,037	0,037	0,037	0,037	0,037	0,037	0,037	0,037	0,037	0,037	0,037	0,037	0,037
308,5	0,045	0,04	0,039	0,039	0,039	0,039	0,038	0,039	0,039	0,039	0,039	0,039	0,028	0,029	0,035	0,038	0,033	0,032	0,032	0,032	0,032	0,032	0,037	0,037	0,037	0,037	0,037	0,037	0,037	0,037	0,037	0,037	0,037	0,037	0,037	0,037	0,037	0,037	0,037	0,037	0,037	0,037	0,037	0,037	0,037	0,037	0,037	0,037	0,037
309	0,045	0,039	0,038	0,038	0,038	0,038	0,038	0,038	0,038	0,038	0,038	0,038	0,027	0,029	0,035	0,037	0,033	0,032	0,032	0,032	0,032	0,032	0,037	0,037	0,037	0,037	0,037	0,037	0,037	0,037	0,037	0,037	0,037	0,037	0,037	0,037	0,037	0,037	0,037	0,037	0,037	0,037	0,037	0,037	0,037	0,037	0,037	0,037	0,037
309,5	0,045	0,04	0,038	0,038	0,038	0,038	0,038	0,038	0,038	0,038	0,038	0,039	0,027	0,029	0,035	0,037	0,033	0,032	0,032	0,032	0,032	0,032	0,037	0,037	0,037	0,037	0,037	0,037	0,037	0,037	0,037	0,037	0,037	0,037	0,037	0,037	0,037	0,037	0,037	0,037	0,037	0,037	0,037	0,037	0,037	0,037	0,037	0,037	0,037
310	0,045	0,039	0,038	0,038	0,038	0,038	0,038	0,038	0,038	0,038	0,038	0,038	0,027	0,028	0,035	0,037	0,033	0,032	0,031	0,031	0,032	0,031	0,037	0,037	0,037	0,037	0,037	0,037	0,037	0,037	0,037	0,037	0,037	0,037	0,037	0,037	0,037	0,037	0,037	0,037	0,037	0,037	0,037	0,037	0,037	0,036	0,037	0,037	0,037
310,5	0,045	0,039	0,038	0,038	0,038	0,038	0,038	0,038	0,038	0,038	0,038	0,038	0,027	0,029	0,035	0,037	0,033	0,032	0,032	0,032	0,031	0,032	0,037	0,037	0,037	0,037	0,037	0,037	0,037	0,037	0,037	0,037	0,037	0,037	0,037	0,037	0,037	0,037	0,037	0,037	0,037	0,037	0,037	0,037	0,037	0,037	0,037	0,036	0,037
311	0,045	0,039	0,038	0,038	0,038	0,038	0,038	0,038	0,038	0,038	0,038	0,038	0,027	0,028	0,035	0,037	0,033	0,032	0,031	0,031	0,031	0,031	0,037	0,037	0,037	0,037	0,037	0,037	0,037	0,037	0,037	0,037	0,037	0,037	0,037	0,037	0,037	0,037	0,037	0,037	0,036	0,037	0,036	0,036	0,037	0,036	0,036	0,036	0,036
311,5	0,045	0,039	0,038	0,038	0,038	0,038	0,038	0,038	0,038	0,038	0,038	0,038	0,027	0,029	0,035	0,037	0,033	0,032	0,031	0,032	0,032	0,031	0,037	0,037	0,037	0,037	0,037	0,037	0,037	0,037	0,037	0,037	0,037	0,037	0,037	0,037	0,037	0,037	0,037	0,037	0,037	0,037	0,037	0,037	0,037	0,037	0,037	0,036	0,037
312	0,045	0,039	0,038	0,038	0,038	0,038	0,038	0,038	0,038	0,038	0,038	0,038	0,027	0,029	0,035	0,037	0,033	0,032	0,031	0,031	0,031	0,031	0,037	0,037	0,037	0,037	0,037	0,037	0,037	0,037	0,037	0,037	0,037	0,037	0,037	0,037	0,037	0,037	0,036	0,037	0,036	0,036	0,036	0,037	0,036	0,036	0,036	0,036	0,036
312,5	0,045	0,039	0,038	0,038	0,038	0,038	0,038	0,038	0,038	0,038	0,038	0,038	0,027	0,029	0,035	0,037	0,032	0,032	0,031	0,031	0,031	0,031	0,037	0,037	0,037	0,037	0,036	0,036	0,037	0,037	0,036	0,037	0,036	0,037	0,037	0,037	0,037	0,036	0,036	0,036	0,036	0,036	0,036	0,036	0,036	0,036	0,036	0,036	0,036
313	0,045	0,039	0,038	0,038	0,038	0,038	0,037	0,038	0,038	0,038	0,038	0,038	0,027	0,028	0,034	0,037	0,032	0,031	0,031	0,031	0,031	0,031	0,037	0,037	0,036	0,037	0,036	0,036	0,037	0,036	0,036	0,036	0,036	0,037	0,036	0,036	0,036	0,036	0,036	0,036	0,036	0,036	0,036	0,036	0,036	0,036	0,036	0,036	0,036
313,5	0,045	0,039	0,038	0,038	0,038	0,038	0,038	0,038	0,038	0,038	0,038	0,038	0,027	0,028	0,035	0,037	0,033	0,032	0,031	0,031	0,031	0,031	0,036	0,037	0,037	0,037	0,037	0,037	0,036	0,037	0,036	0,036	0,036	0,037	0,036	0,036	0,036	0,036	0,036	0,036	0,036	0,036	0,036	0,036	0,036	0,036	0,036	0,036	0,036
314	0,045	0,039	0,037	0,037	0,038	0,037	0,037	0,038	0,038	0,038	0,038	0,038	0,027	0,028	0,034	0,036	0,032	0,032	0,031	0,031	0,031	0,031	0,036	0,036	0,036	0,036	0,036	0,036	0,036	0,036	0,036	0,036	0,036	0,036	0,036	0,036	0,036	0,036	0,036	0,036	0,036	0,036	0,036	0,036	0,036	0,036	0,036	0,036	0,036
314,5	0,045	0,039	0,038	0,037	0,037	0,037	0,038	0,037	0,038	0,037	0,037	0,037	0,027	0,028	0,034	0,036	0,032	0,031	0,031	0,031	0,031	0,031	0,036	0,036	0,036	0,036	0,036	0,036	0,036	0,036	0,036	0,036	0,036	0,036	0,036	0,036	0,036	0,036	0,036	0,036	0,036	0,036	0,036	0,036	0,036	0,036	0,036	0,036	0,036
315	0,045	0,039	0,038	0,037	0,038	0,037	0,037	0,037	0,038	0,038	0,038	0,038	0,027	0,028	0,034	0,037	0,032	0,031	0,031	0,031	0,031	0,031	0,036	0,036	0,036	0,036	0,036	0,036	0,036	0,036	0,036	0,036	0,036	0,036	0,036	0,036	0,036	0,036	0,036	0,036	0,036	0,036	0,036	0,036	0,036	0,036	0,036	0,036	0,036
315,5	0,045	0,039	0,037	0,038	0,037	0,037	0,037	0,037	0,037	0,038	0,038	0,038	0,027	0,028	0,034	0,036	0,032	0,031	0,031	0,031	0,031	0,031	0,036	0,036	0,036	0,036	0,036	0,036	0,036	0,036	0,036	0,036	0,036	0,036	0,036	0,036	0,036	0,036	0,036	0,036	0,036	0,036	0,036	0,036	0,036	0,036	0,036	0,036	0,036
316	0,045	0,039	0,037	0,037	0,037	0,037	0,037	0,037	0,037	0,037	0,038	0,037	0,027	0,028	0,034	0,036	0,032	0,031	0,031	0,031	0,031	0,031	0,036	0,036	0,036	0,036	0,036	0,036	0,036	0,036	0,036	0,036	0,036	0,036	0,036	0,036	0,036	0,036	0,036	0,036	0,036	0,036	0,036	0,036	0,036	0,036	0,036	0,036	0,036
316,5	0,045	0,039	0,037	0,037	0,037	0,037	0,037	0,037	0,037	0,037	0,037	0,037	0,027	0,028	0,034	0,036	0,032	0,031	0,031	0,03	0,031	0,03	0,036	0,036	0,036	0,036	0,036	0,036	0,036	0,036	0,036	0,036	0,036	0,036	0,036	0,036	0,036	0,036	0,036	0,036	0,036	0,036	0,036	0,036	0,036	0,036	0,036	0,036	0,036
317	0,044	0,038	0,037	0,037	0,037	0,037	0,037	0,037	0,037	0,037	0,037	0,037	0,026	0,028	0,034	0,036	0,032	0,031	0,031	0,031	0,031	0,031	0,036	0,036	0,036	0,036	0,036	0,036	0,036	0,036	0,036	0,036	0,036	0,036	0,036	0,036	0,036	0,036	0,036	0,036	0,036	0,036	0,036	0,036	0,036	0,036	0,036	0,035	0,036
317,5	0,045	0,038	0,037	0,037	0,037	0,037	0,037	0,037	0,037	0,037	0,037	0,037	0,026	0,028	0,034	0,036	0,032	0,031	0,031	0,031	0,03	0,031	0,036	0,036	0,036	0,036	0,036	0,036	0,036	0,036	0,036	0,036	0,036	0,036	0,036	0,036	0,036	0,036	0,036	0,036	0,036	0,036	0,036	0,036	0,036	0,036	0,036	0,035	0,036
318	0,044	0,039	0,037	0,037	0,037	0,037	0,037	0,037	0,037	0,037	0,037	0,037	0,026	0,028	0,034	0,036	0,032	0,031	0,031	0,031	0,03	0,03	0,036	0,036	0,036	0,036	0,036	0,036	0,036	0,036	0,036	0,036	0,036	0,036	0,036	0,036	0,036	0,036	0,036	0,036	0,036	0,036	0,036	0,036	0,036	0,035	0,036	0,036	0,036
318,5	0,044	0,038	0,037	0,037	0,037	0,037	0,037	0,037	0,037	0,037	0,037	0,037	0,026	0,028	0,034	0,036	0,032	0,031	0,03	0,03	0,03	0,03	0,036	0,036	0,036	0,036	0,036	0,036	0,036	0,036	0,036	0,036	0,036	0,036	0,036	0,036	0,036	0,035	0,036	0,036	0,035	0,036	0,035	0,036	0,035	0,035	0,036	0,035	0,035
319	0,044	0,039	0,037	0,037	0,037	0,037	0,037	0,037	0,037	0,037	0,037	0,037	0,026	0,028	0,034	0,036	0,032	0,031	0,03	0,03	0,03	0,03	0,036	0,036	0,036	0,036	0,036	0,036	0,036	0,036	0,036	0,036	0,036	0,036	0,036	0,036	0,036	0,036	0,036	0,036	0,035	0,035	0,036	0,035	0,035	0,035	0,036	0,035	0,035
319,5	0,045	0,039	0,037	0,037	0,037	0,037	0,037	0,037	0,037	0,037	0,037	0,037	0,027	0,028	0,034	0,036	0,032	0,031	0,031	0,031	0,031	0,03	0,036	0,036	0,036	0,036	0,036	0,036	0,036	0,036	0,036	0,036	0,036	0,036	0,036	0,036	0,036	0,036	0,036	0,036	0,036	0,036	0,036	0,036	0,036	0,036	0,036	0,036	0,036
320	0,044	0,039	0,037	0,037	0,037	0,037	0,037	0,037	0,037	0,037	0,037	0,037	0,026	0,028	0,034	0,036	0,032	0,031	0,031	0,031	0,03	0,031	0,036	0,036	0,036	0,036	0,036	0,036	0,036	0,036	0,036	0,036	0,036	0,036	0,036	0,036	0,036	0,036	0,036	0,036	0,036	0,036	0,036	0,036	0,036	0,035	0,036	0,035	0,036
320,5	0,044	0,039	0,037	0,037	0,037	0,037	0,037	0,037	0,037	0,037	0,037	0,038	0,026	0,028	0,034	0,036	0,032	0,031	0,031	0,031	0,031	0,031	0,036	0,036	0,036	0,036	0,036	0,036	0,036	0,036	0,036	0,036	0,036	0,036	0,036	0,036	0,036	0,036	0,036	0,036	0,036	0,036	0,036	0,036	0,036	0,036	0,036	0,035	0,036
321	0,044	0,038	0,037	0,037	0,037	0,037	0,037	0,037	0,037	0,037	0,037	0,037	0,026	0,028	0,034	0,036	0,032	0,031	0,03	0,03	0,03	0,03	0,036	0,036	0,036	0,036	0,036	0,036	0,036	0,036	0,036	0,036	0,036	0,036	0,036	0,036	0,036	0,036	0,036	0,036	0,036	0,036	0,036	0,036	0,036	0,036	0,036	0,035	0,036
321,5	0,044	0,038	0,037	0,037	0,037	0,037	0,037	0,037	0,037	0,037	0,037	0,037	0,026	0,027	0,034	0,036	0,032	0,031	0,03	0,03	0,03	0,03	0,036	0,036	0,036	0,036	0,036	0,035	0,036	0,036	0,036	0,036	0,036	0,036	0,036	0,036	0,036	0,036	0,036	0,036	0,036	0,036	0,035	0,036	0,035	0,036	0,036	0,035	0,035
322	0,044	0,039	0,037	0,037	0,037	0,037	0,037	0,037	0,037	0,037	0,037	0,037	0,026	0,028	0,034	0,036	0,032	0,031	0,03	0,031	0,031	0,03	0,036	0,036	0,036	0,036	0,036	0,036	0,036	0,036	0,036	0,036	0,036	0,036	0,036	0,036	0,036	0,036	0,036	0,036	0,036	0,036	0,036	0,036	0,036	0,035	0,036	0,035	0,035
322,5	0,044	0,039	0,037	0,037	0,037	0,037	0,037	0,037	0,037	0,037	0,037	0,037	0,026	0,028	0,034	0,036	0,032	0,031	0,03	0,03	0,03	0,03	0,036	0,036	0,036	0,036	0,036	0,036	0,036	0,036	0,036	0,036	0,036	0,036	0,036	0,036	0,036	0,036	0,036	0,036	0,036	0,035	0,036	0,036	0,036	0,035	0,035	0,035	0,035
323	0,044	0,039	0,037	0,037	0,037	0,037	0,037	0,037	0,037	0,037	0,037	0,037	0,026	0,028	0,034	0,036	0,032	0,031	0,031	0,03	0,03	0,03	0,036	0,036	0,036	0,036	0,036	0,036	0,036	0,036	0,036	0,036	0,036	0,036	0,036	0,036	0,036	0,036	0,036	0,036	0,036	0,036	0,036	0,035	0,035	0,036	0,035	0,035	0,036
323,5	0,044	0,039	0,037	0,037	0,037	0,037	0,037	0,037	0,037	0,037	0,037	0,037	0,026	0,028	0,034	0,036	0,032	0,031	0,03	0,031	0,031	0,03	0,036	0,036	0,036	0,036	0,036	0,036	0,036	0,036	0,036	0,036	0,036	0,036	0,036	0,036	0,036	0,036	0,036	0,036	0,036	0,036	0,036	0,036	0,035	0,036	0,035	0,036	0,035
324	0,044	0,038	0,037	0,037	0,037	0,037	0,037	0,037	0,037	0,037	0,037	0,037	0,026	0,027	0,034	0,036	0,032	0,031	0,03	0,03	0,03	0,03	0,035	0,036	0,036	0,036	0,036	0,036	0,036	0,036	0,036	0,036	0,036	0,036	0,035	0,036	0,036	0,036	0,035	0,036	0,035	0,036	0,036	0,035	0,035	0,035	0,035	0,035	0,035
324,5	0,044	0,039	0,037	0,037	0,037	0,037	0,037	0,037	0,037	0,037	0,037	0,037	0,026	0,028	0,034	0,036	0,032	0,031	0,03	0,03	0,03	0,03	0,036	0,036	0,036	0,036	0,036	0,036	0,036	0,036	0,036	0,036	0,036	0,036	0,035	0,036	0,036	0,036	0,036	0,036	0,035	0,036	0,036	0,035	0,035	0,035	0,035	0,035	0,035
325	0,044	0,039	0,037	0,037	0,037	0,037	0,037	0,037	0,037	0,037	0,037	0,037	0,026	0,028	0,034	0,036	0,032	0,031	0,031	0,031	0,031	0,03	0,036	0,036	0,036	0,036	0,036	0,036	0,036	0,036	0,036	0,036	0,036	0,036	0,036	0,036	0,036	0,036	0,036	0,036	0,036	0,035	0,036	0,036	0,036	0,035	0,036	0,036	0,036
325,5	0,044	0,039	0,037	0,037	0,037	0,037	0,037	0,037	0,037	0,037	0,037	0,037	0,026	0,028	0,034	0,036	0,032	0,031	0,03	0,03	0,031	0,03	0,036	0,036	0,036	0,036	0,036	0,036	0,036	0,036	0,036	0,036	0,036	0,036	0,036	0,036	0,036	0,036	0,036	0,036	0,036	0,036	0,035	0,035	0,035	0,036	0,036	0,035	0,035
326	0,044	0,039	0,037	0,037	0,037	0,037	0,037	0,037	0,037	0,037	0,037	0,037	0,026	0,028	0,034	0,036	0,032	0,031	0,031	0,03	0,03	0,03	0,036	0,036	0,036	0,036	0,036	0,036	0,035	0,036	0,036	0,036	0,036	0,036	0,036	0,036	0,036	0,036	0,036	0,036	0,036	0,036	0,036	0,035	0,035	0,035	0,036	0,035	0,035
326,5	0,044	0,038	0,037	0,036	0,037	0,036	0,037	0,037	0,037	0,037	0,037	0,037	0,026	0,027	0,033	0,036	0,031	0,03	0,03	0,03	0,03	0,03	0,036	0,035	0,035	0,035	0,035	0,035	0,035	0,035	0,035	0,035	0,035	0,035	0,035	0,035	0,035	0,035	0,035	0,035	0,035	0,035	0,035	0,035	0,035	0,035	0,035	0,035	0,035
327	0,044	0,038	0,037	0,037	0,037	0,037	0,037	0,037	0,037	0,037	0,037	0,037	0,026	0,028	0,034	0,036	0,031	0,031	0,03	0,03	0,03	0,03	0,036	0,035	0,035	0,036	0,035	0,036	0,036	0,036	0,036	0,036	0,035	0,036	0,035	0,035	0,035	0,035	0,036	0,035	0,035	0,035	0,035	0,035	0,035	0,035	0,035	0,035	0,035
327,5	0,044	0,038	0,037	0,037	0,037	0,037	0,037	0,037	0,036	0,037	0,037	0,037	0,026	0,027	0,034	0,036	0,031	0,031	0,03	0,03	0,03	0,03	0,035	0,035	0,036	0,036	0,035	0,035	0,036	0,036	0,035	0,035	0,035	0,036	0,035	0,035	0,035	0,035	0,035	0,035	0,035	0,035	0,035	0,035	0,035	0,035	0,035	0,035	0,035
328	0,044	0,038	0,037	0,037	0,037	0,036	0,037	0,037	0,037	0,037	0,037	0,037	0,026	0,028	0,033	0,035	0,031	0,03	0,03	0,03	0,03	0,03	0,035	0,035	0,036	0,035	0,035	0,035	0,035	0,036	0,035	0,035	0,035	0,035	0,035	0,035	0,035	0,035	0,035	0,035	0,035	0,035	0,035	0,035	0,035	0,035	0,035	0,035	0,035
328,5	0,044	0,038	0,037	0,037	0,037	0,037	0,037	0,036	0,037	0,037	0,037	0,037	0,026	0,027	0,033	0,036	0,031	0,031	0,03	0,03	0,03	0,03	0,035	0,035	0,035	0,035	0,035	0,035	0,036	0,035	0,035	0,035	0,035	0,035	0,035	0,035	0,035	0,035	0,035	0,035	0,035	0,035	0,035	0,035	0,035	0,035	0,035	0,035	0,035
329	0,044	0,038	0,037	0,037	0,037	0,037	0,037	0,037	0,037	0,037	0,037	0,037	0,026	0,027	0,034	0,036	0,031	0,031	0,03	0,03	0,03	0,03	0,035	0,035	0,035	0,035	0,035	0,036	0,035	0,035	0,035	0,035	0,036	0,035	0,035	0,035	0,035	0,035	0,035	0,035	0,035	0,035	0,035	0,035	0,035	0,035	0,035	0,035	0,035
329,5	0,044	0,038	0,036	0,036	0,037	0,036	0,037	0,036	0,036	0,037	0,037	0,037	0,026	0,027	0,033	0,036	0,031	0,03	0,03	0,03	0,03	0,03	0,035	0,035	0,035	0,035	0,035	0,035	0,035	0,035	0,035	0,035	0,035	0,035	0,035	0,035	0,035	0,035	0,035	0,035	0,035	0,035	0,035	0,035	0,035	0,035	0,035	0,035	0,035
330	0,044	0,038	0,037	0,037	0,037	0,037	0,037	0,037	0,037	0,037	0,037	0,037	0,026	0,027	0,034	0,036	0,031	0,031	0,03	0,03	0,03	0,03	0,035	0,036	0,035	0,036	0,035	0,035	0,035	0,035	0,036	0,035	0,036	0,035	0,035	0,036	0,035	0,035	0,035	0,036	0,035	0,035	0,035	0,035	0,035	0,035	0,035	0,035	0,035
330,5	0,044	0,039	0,037	0,037	0,037	0,037	0,037	0,037	0,037	0,037	0,037	0,037	0,026	0,028	0,034	0,036	0,032	0,031	0,03	0,03	0,03	0,031	0,036	0,036	0,036	0,036	0,035	0,036	0,036	0,036	0,036	0,036	0,036	0,036	0,036	0,036	0,036	0,036	0,036	0,035	0,036	0,035	0,036	0,036	0,035	0,035	0,035	0,035	0,035
331	0,044	0,038	0,037	0,037	0,037	0,037	0,037	0,037	0,037	0,037	0,037	0,037	0,026	0,028	0,034	0,036	0,032	0,031	0,03	0,03	0,03	0,03	0,036	0,036	0,036	0,036	0,036	0,036	0,036	0,035	0,036	0,036	0,036	0,036	0,036	0,035	0,036	0,036	0,035	0,035	0,035	0,035	0,035	0,035	0,036	0,035	0,035	0,035	0,035
331,5	0,044	0,038	0,037	0,037	0,037	0,037	0,037	0,037	0,037	0,037	0,037	0,037	0,026	0,028	0,034	0,035	0,031	0,031	0,03	0,03	0,03	0,03	0,036	0,036	0,035	0,036	0,035	0,035	0,036	0,035	0,036	0,035	0,035	0,035	0,035	0,035	0,036	0,036	0,036	0,036	0,035	0,035	0,035	0,035	0,035	0,035	0,035	0,035	0,035
332	0,043	0,038	0,036	0,037	0,037	0,036	0,037	0,036	0,037	0,036	0,036	0,037	0,026	0,027	0,033	0,035	0,031	0,03	0,03	0,03	0,03	0,03	0,035	0,035	0,035	0,035	0,035	0,035	0,035	0,035	0,035	0,035	0,035	0,035	0,035	0,035	0,035	0,035	0,035	0,035	0,035	0,035	0,035	0,035	0,035	0,035	0,035	0,035	0,035
332,5	0,044	0,039	0,036	0,037	0,037	0,037	0,037	0,037	0,037	0,037	0,037	0,037	0,026	0,027	0,034	0,036	0,032	0,031	0,03	0,03	0,03	0,03	0,035	0,036	0,035	0,036	0,035	0,036	0,035	0,035	0,035	0,035	0,035	0,036	0,035	0,035	0,035	0,035	0,036	0,035	0,035	0,035	0,035	0,035	0,035	0,035	0,035	0,035	0,035
333	0,044	0,039	0,037	0,037	0,037	0,037	0,037	0,037	0,037	0,037	0,037	0,037	0,026	0,028	0,034	0,036	0,032	0,031	0,03	0,031	0,03	0,03	0,036	0,036	0,036	0,036	0,036	0,036	0,036	0,036	0,035	0,035	0,036	0,036	0,035	0,035	0,035	0,035	0,036	0,036	0,035	0,035	0,035	0,036	0,035	0,035	0,036	0,035	0,035
333,5	0,044	0,038	0,037	0,037	0,037	0,037	0,037	0,037	0,037	0,037	0,037	0,037	0,026	0,028	0,034	0,036	0,032	0,031	0,03	0,03	0,03	0,03	0,035	0,035	0,035	0,035	0,036	0,035	0,036	0,035	0,035	0,035	0,036	0,035	0,035	0,035	0,036	0,035	0,035	0,036	0,035	0,035	0,035	0,035	0,035	0,035	0,035	0,035	0,035
334	0,044	0,038	0,036	0,037	0,037	0,036	0,037	0,037	0,037	0,037	0,037	0,037	0,026	0,027	0,034	0,036	0,031	0,03	0,03	0,03	0,03	0,03	0,035	0,035	0,035	0,035	0,035	0,035	0,035	0,035	0,035	0,036	0,035	0,035	0,035	0,035	0,035	0,035	0,035	0,035	0,035	0,035	0,035	0,035	0,035	0,035	0,035	0,035	0,035
334,5	0,043	0,038	0,036	0,036	0,036	0,036	0,036	0,036	0,036	0,037	0,036	0,036	0,025	0,027	0,033	0,035	0,031	0,03	0,03	0,029	0,03	0,03	0,035	0,035	0,035	0,035	0,035	0,035	0,035	0,035	0,035	0,035	0,035	0,035	0,035	0,035	0,035	0,035	0,035	0,035	0,035	0,035	0,035	0,035	0,035	0,035	0,035	0,035	0,034
335	0,044	0,038	0,036	0,036	0,036	0,036	0,036	0,036	0,036	0,037	0,036	0,037	0,026	0,027	0,033	0,035	0,031	0,031	0,03	0,03	0,03	0,03	0,035	0,035	0,035	0,035	0,035	0,035	0,035	0,035	0,035	0,035	0,035	0,035	0,035	0,035	0,035	0,035	0,035	0,035	0,035	0,035	0,035	0,035	0,035	0,035	0,035	0,035	0,035
335,5	0,044	0,038	0,037	0,037	0,037	0,037	0,037	0,037	0,037	0,037	0,037	0,037	0,026	0,027	0,034	0,036	0,032	0,031	0,03	0,03	0,03	0,03	0,035	0,035	0,036	0,036	0,036	0,035	0,035	0,036	0,036	0,036	0,035	0,036	0,036	0,035	0,035	0,035	0,035	0,035	0,035	0,035	0,036	0,035	0,035	0,035	0,035	0,035	0,035
336	0,043	0,038	0,036	0,036	0,036	0,036	0,036	0,036	0,036	0,036	0,037	0,036	0,025	0,027	0,033	0,035	0,031	0,03	0,03	0,03	0,03	0,03	0,035	0,035	0,035	0,035	0,035	0,035	0,035	0,035	0,035	0,035	0,035	0,035	0,035	0,035	0,035	0,035	0,035	0,035	0,035	0,035	0,035	0,035	0,035	0,035	0,035	0,035	0,035
336,5	0,044	0,038	0,036	0,036	0,036	0,036	0,036	0,037	0,037	0,036	0,037	0,037	0,026	0,027	0,033	0,036	0,031	0,03	0,03	0,03	0,03	0,03	0,035	0,035	0,035	0,035	0,035	0,035	0,035	0,035	0,035	0,035	0,035	0,035	0,035	0,035	0,035	0,035	0,035	0,035	0,035	0,035	0,035	0,035	0,035	0,035	0,035	0,035	0,035
337	0,043	0,037	0,036	0,036	0,036	0,036	0,036	0,036	0,036	0,036	0,036	0,036	0,026	0,027	0,033	0,035	0,031	0,03	0,03	0,03	0,03	0,03	0,035	0,035	0,035	0,035	0,035	0,035	0,035	0,035	0,035	0,035	0,035	0,035	0,035	0,035	0,035	0,035	0,035	0,035	0,035	0,035	0,035	0,035	0,035	0,034	0,035	0,035	0,035
337,5	0,044	0,038	0,036	0,037	0,037	0,036	0,036	0,037	0,037	0,036	0,037	0,037	0,026	0,027	0,034	0,036	0,031	0,03	0,03	0,03	0,03	0,03	0,035	0,035	0,035	0,035	0,035	0,035	0,035	0,035	0,035	0,035	0,035	0,035	0,035	0,035	0,035	0,035	0,035	0,035	0,035	0,035	0,035	0,035	0,035	0,035	0,035	0,035	0,035
338	0,044	0,038	0,036	0,037	0,037	0,037	0,037	0,036	0,037	0,036	0,037	0,037	0,026	0,027	0,034	0,035	0,031	0,03	0,03	0,03	0,03	0,03	0,035	0,035	0,035	0,035	0,035	0,035	0,035	0,035	0,035	0,035	0,035	0,035	0,035	0,035	0,035	0,035	0,035	0,035	0,035	0,035	0,035	0,035	0,035	0,035	0,035	0,035	0,035
338,5	0,044	0,038	0,037	0,036	0,036	0,036	0,036	0,036	0,037	0,037	0,037	0,037	0,026	0,027	0,034	0,035	0,031	0,031	0,03	0,03	0,03	0,03	0,035	0,035	0,035	0,035	0,035	0,035	0,035	0,035	0,035	0,035	0,035	0,035	0,035	0,035	0,035	0,035	0,035	0,035	0,035	0,035	0,035	0,035	0,035	0,035	0,035	0,035	0,035
339	0,043	0,038	0,036	0,036	0,036	0,036	0,036	0,036	0,036	0,036	0,036	0,036	0,026	0,027	0,034	0,035	0,031	0,03	0,03	0,03	0,03	0,03	0,035	0,035	0,035	0,035	0,035	0,035	0,035	0,035	0,035	0,035	0,035	0,035	0,035	0,035	0,035	0,035	0,035	0,035	0,035	0,035	0,035	0,035	0,035	0,035	0,035	0,034	0,034
339,5	0,044	0,038	0,036	0,037	0,037	0,037	0,036	0,036	0,037	0,037	0,037	0,037	0,026	0,027	0,034	0,035	0,031	0,031	0,03	0,03	0,03	0,03	0,035	0,035	0,035	0,036	0,035	0,035	0,035	0,035	0,035	0,035	0,035	0,035	0,035	0,035	0,035	0,035	0,035	0,035	0,035	0,035	0,035	0,035	0,035	0,035	0,035	0,035	0,035
340	0,043	0,038	0,036	0,036	0,036	0,036	0,036	0,036	0,036	0,037	0,036	0,037	0,025	0,027	0,033	0,035	0,031	0,03	0,03	0,029	0,03	0,03	0,035	0,035	0,035	0,035	0,035	0,035	0,035	0,035	0,035	0,035	0,035	0,035	0,035	0,035	0,035	0,035	0,035	0,035	0,035	0,035	0,035	0,035	0,035	0,034	0,035	0,035	0,034
340,5	0,043	0,038	0,037	0,037	0,036	0,037	0,036	0,036	0,037	0,037	0,037	0,037	0,026	0,027	0,033	0,035	0,031	0,031	0,03	0,03	0,03	0,03	0,035	0,035	0,035	0,035	0,035	0,035	0,035	0,035	0,035	0,035	0,035	0,035	0,035	0,035	0,035	0,035	0,035	0,035	0,035	0,035	0,035	0,035	0,035	0,035	0,035	0,035	0,035
341	0,043	0,038	0,036	0,036	0,036	0,037	0,036	0,036	0,036	0,036	0,036	0,037	0,026	0,028	0,034	0,035	0,032	0,031	0,031	0,031	0,031	0,031	0,035	0,035	0,035	0,035	0,035	0,035	0,035	0,035	0,035	0,035	0,035	0,035	0,035	0,035	0,035	0,035	0,035	0,035	0,035	0,035	0,035	0,035	0,035	0,035	0,035	0,035	0,035
341,5	0,043	0,038	0,037	0,036	0,036	0,036	0,036	0,037	0,036	0,036	0,037	0,037	0,026	0,028	0,034	0,036	0,032	0,031	0,031	0,031	0,031	0,031	0,035	0,035	0,035	0,036	0,035	0,035	0,035	0,035	0,035	0,035	0,035	0,035	0,036	0,035	0,035	0,035	0,035	0,035	0,035	0,036	0,035	0,035	0,035	0,035	0,035	0,035	0,035
342	0,043	0,038	0,036	0,036	0,037	0,037	0,036	0,036	0,037	0,036	0,036	0,037	0,026	0,028	0,034	0,036	0,032	0,031	0,031	0,031	0,031	0,031	0,035	0,035	0,035	0,035	0,035	0,035	0,035	0,035	0,035	0,035	0,035	0,035	0,035	0,035	0,035	0,035	0,035	0,035	0,035	0,035	0,035	0,035	0,035	0,035	0,035	0,035	0,035
342,5	0,043	0,038	0,036	0,036	0,036	0,036	0,036	0,036	0,036	0,036	0,036	0,036	0,026	0,027	0,034	0,035	0,031	0,031	0,03	0,03	0,03	0,03	0,035	0,035	0,035	0,035	0,035	0,035	0,035	0,035	0,035	0,035	0,035	0,035	0,035	0,035	0,035	0,035	0,035	0,035	0,035	0,034	0,035	0,035	0,035	0,034	0,034	0,035	0,034
343	0,044	0,038	0,036	0,036	0,037	0,037	0,037	0,037	0,037	0,036	0,036	0,037	0,026	0,028	0,034	0,035	0,032	0,031	0,031	0,031	0,031	0,031	0,035	0,035	0,035	0,035	0,035	0,036	0,035	0,035	0,035	0,036	0,035	0,035	0,035	0,035	0,035	0,035	0,035	0,035	0,035	0,035	0,035	0,035	0,035	0,035	0,035	0,035	0,035
343,5	0,043	0,038	0,036	0,036	0,036	0,037	0,037	0,037	0,036	0,036	0,037	0,036	0,026	0,028	0,034	0,035	0,032	0,031	0,031	0,031	0,031	0,031	0,035	0,035	0,035	0,035	0,035	0,035	0,035	0,036	0,035	0,035	0,035	0,035	0,036	0,035	0,035	0,035	0,035	0,035	0,035	0,035	0,035	0,035	0,035	0,035	0,035	0,035	0,035
344	0,043	0,038	0,036	0,036	0,036	0,036	0,036	0,036	0,036	0,036	0,036	0,036	0,026	0,028	0,034	0,035	0,032	0,031	0,031	0,031	0,031	0,031	0,035	0,035	0,035	0,035	0,035	0,035	0,035	0,035	0,035	0,035	0,035	0,035	0,035	0,035	0,035	0,035	0,035	0,035	0,035	0,035	0,035	0,035	0,035	0,035	0,035	0,035	0,035
344,5	0,043	0,038	0,036	0,036	0,037	0,037	0,036	0,036	0,036	0,036	0,036	0,037	0,026	0,028	0,034	0,035	0,032	0,031	0,03	0,031	0,031	0,031	0,035	0,035	0,035	0,035	0,035	0,035	0,035	0,035	0,035	0,036	0,035	0,035	0,035	0,036	0,035	0,035	0,035	0,035	0,035	0,035	0,035	0,035	0,035	0,035	0,035	0,035	0,035
345	0,043	0,038	0,036	0,036	0,036	0,036	0,036	0,036	0,036	0,036	0,036	0,036	0,026	0,028	0,034	0,035	0,032	0,031	0,03	0,03	0,03	0,031	0,035	0,035	0,035	0,035	0,035	0,035	0,035	0,035	0,035	0,035	0,035	0,035	0,035	0,035	0,035	0,035	0,035	0,035	0,035	0,035	0,035	0,035	0,035	0,035	0,035	0,035	0,035
345,5	0,043	0,039	0,036	0,036	0,036	0,036	0,037	0,036	0,036	0,036	0,036	0,036	0,026	0,028	0,034	0,035	0,032	0,031	0,03	0,031	0,031	0,031	0,035	0,035	0,035	0,035	0,035	0,035	0,035	0,035	0,035	0,035	0,035	0,035	0,035	0,035	0,035	0,035	0,035	0,035	0,035	0,035	0,035	0,035	0,035	0,035	0,035	0,035	0,035
346	0,043	0,038	0,036	0,036	0,036	0,036	0,036	0,036	0,036	0,036	0,036	0,036	0,026	0,028	0,033	0,035	0,032	0,031	0,03	0,03	0,03	0,031	0,035	0,035	0,035	0,035	0,035	0,035	0,035	0,035	0,035	0,035	0,035	0,035	0,035	0,035	0,035	0,035	0,035	0,035	0,035	0,035	0,035	0,035	0,035	0,035	0,035	0,035	0,035
346,5	0,043	0,038	0,036	0,036	0,036	0,036	0,035	0,036	0,036	0,036	0,036	0,036	0,026	0,027	0,033	0,035	0,032	0,03	0,03	0,03	0,03	0,03	0,035	0,035	0,035	0,035	0,035	0,035	0,035	0,035	0,035	0,035	0,035	0,035	0,035	0,034	0,035	0,035	0,035	0,035	0,034	0,035	0,034	0,035	0,034	0,035	0,034	0,034	0,034
347	0,043	0,038	0,036	0,036	0,036	0,036	0,036	0,036	0,036	0,036	0,036	0,036	0,026	0,027	0,034	0,035	0,032	0,031	0,03	0,03	0,03	0,031	0,035	0,035	0,035	0,035	0,035	0,035	0,035	0,035	0,035	0,035	0,035	0,035	0,035	0,035	0,035	0,035	0,035	0,035	0,035	0,035	0,035	0,035	0,035	0,035	0,035	0,035	0,034
347,5	0,043	0,039	0,036	0,036	0,036	0,036	0,036	0,036	0,036	0,036	0,036	0,036	0,026	0,027	0,034	0,035	0,032	0,031	0,03	0,03	0,031	0,03	0,035	0,035	0,035	0,035	0,035	0,035	0,035	0,035	0,035	0,035	0,035	0,035	0,035	0,035	0,035	0,035	0,035	0,035	0,035	0,035	0,035	0,035	0,034	0,035	0,035	0,034	0,034
348	0,042	0,038	0,036	0,036	0,036	0,036	0,036	0,036	0,036	0,036	0,036	0,036	0,026	0,027	0,033	0,035	0,031	0,031	0,03	0,03	0,03	0,03	0,035	0,035	0,034	0,035	0,035	0,035	0,035	0,035	0,035	0,035	0,034	0,035	0,035	0,035	0,035	0,034	0,035	0,035	0,035	0,034	0,035	0,034	0,035	0,034	0,034	0,034	0,034
348,5	0,043	0,038	0,036	0,036	0,036	0,036	0,036	0,036	0,036	0,036	0,036	0,036	0,026	0,027	0,033	0,035	0,031	0,031	0,03	0,03	0,03	0,03	0,035	0,035	0,035	0,035	0,035	0,035	0,035	0,035	0,035	0,035	0,035	0,035	0,035	0,035	0,035	0,035	0,035	0,035	0,035	0,035	0,035	0,035	0,034	0,034	0,034	0,035	0,034
349	0,043	0,038	0,036	0,036	0,036	0,036	0,036	0,036	0,036	0,036	0,036	0,036	0,025	0,027	0,034	0,035	0,031	0,031	0,03	0,03	0,03	0,03	0,035	0,035	0,035	0,035	0,035	0,035	0,035	0,035	0,035	0,035	0,035	0,035	0,035	0,035	0,035	0,035	0,035	0,035	0,035	0,035	0,034	0,035	0,034	0,034	0,034	0,034	0,034
349,5	0,043	0,039	0,036	0,036	0,036	0,037	0,036	0,036	0,036	0,036	0,036	0,036	0,026	0,028	0,034	0,035	0,032	0,031	0,031	0,031	0,031	0,031	0,035	0,035	0,036	0,035	0,035	0,035	0,035	0,035	0,035	0,035	0,035	0,035	0,035	0,035	0,035	0,035	0,035	0,035	0,035	0,035	0,035	0,035	0,035	0,035	0,035	0,035	0,035
350	0,043	0,038	0,036	0,036	0,036	0,036	0,036	0,036	0,036	0,036	0,036	0,036	0,026	0,027	0,034	0,035	0,032	0,031	0,03	0,03	0,03	0,031	0,035	0,035	0,035	0,035	0,035	0,035	0,035	0,035	0,035	0,035	0,035	0,035	0,035	0,035	0,035	0,035	0,035	0,035	0,035	0,035	0,035	0,035	0,035	0,035	0,034	0,035	0,035
350,5	0,043	0,038	0,036	0,036	0,036	0,036	0,036	0,036	0,036	0,036	0,036	0,036	0,026	0,028	0,033	0,035	0,032	0,031	0,03	0,03	0,03	0,03	0,035	0,035	0,035	0,035	0,035	0,035	0,035	0,035	0,035	0,035	0,034	0,035	0,035	0,035	0,035	0,035	0,035	0,035	0,035	0,035	0,034	0,034	0,035	0,035	0,034	0,034	0,034
351	0,043	0,038	0,036	0,036	0,036	0,036	0,036	0,036	0,036	0,036	0,036	0,036	0,026	0,027	0,033	0,035	0,032	0,031	0,03	0,03	0,03	0,031	0,035	0,035	0,035	0,035	0,035	0,035	0,035	0,035	0,035	0,034	0,035	0,035	0,035	0,035	0,035	0,035	0,035	0,035	0,035	0,035	0,035	0,035	0,034	0,035	0,034	0,034	0,034
351,5	0,043	0,038	0,036	0,036	0,036	0,036	0,036	0,036	0,036	0,036	0,036	0,036	0,026	0,027	0,033	0,035	0,031	0,031	0,03	0,03	0,03	0,03	0,035	0,035	0,034	0,035	0,034	0,034	0,035	0,035	0,035	0,035	0,035	0,035	0,035	0,035	0,035	0,035	0,035	0,034	0,035	0,034	0,035	0,034	0,034	0,034	0,035	0,034	0,034
352	0,042	0,038	0,036	0,036	0,036	0,036	0,036	0,036	0,036	0,036	0,036	0,036	0,025	0,027	0,033	0,035	0,031	0,031	0,03	0,03	0,03	0,03	0,034	0,035	0,034	0,034	0,034	0,034	0,035	0,034	0,035	0,035	0,035	0,035	0,035	0,035	0,035	0,035	0,034	0,035	0,035	0,035	0,034	0,034	0,034	0,034	0,035	0,034	0,034
352,5	0,042	0,038	0,036	0,036	0,036	0,036	0,036	0,036	0,036	0,036	0,036	0,036	0,026	0,027	0,033	0,035	0,031	0,031	0,03	0,03	0,03	0,03	0,035	0,035	0,035	0,035	0,035	0,034	0,035	0,035	0,035	0,035	0,035	0,035	0,035	0,035	0,034	0,035	0,034	0,035	0,035	0,035	0,034	0,035	0,034	0,034	0,034	0,035	0,034
353	0,042	0,038	0,036	0,036	0,036	0,036	0,036	0,036	0,036	0,036	0,036	0,036	0,025	0,027	0,033	0,034	0,031	0,031	0,03	0,03	0,03	0,03	0,034	0,035	0,035	0,035	0,034	0,034	0,034	0,035	0,034	0,034	0,035	0,034	0,035	0,034	0,035	0,034	0,035	0,034	0,034	0,034	0,034	0,035	0,034	0,034	0,034	0,034	0,034
353,5	0,042	0,038	0,036	0,036	0,036	0,036	0,036	0,036	0,036	0,036	0,036	0,036	0,026	0,027	0,033	0,034	0,031	0,03	0,03	0,03	0,03	0,03	0,035	0,035	0,035	0,035	0,034	0,035	0,035	0,035	0,035	0,035	0,035	0,034	0,034	0,034	0,035	0,034	0,035	0,034	0,034	0,034	0,034	0,035	0,035	0,034	0,034	0,034	0,034
354	0,043	0,038	0,036	0,036	0,036	0,035	0,036	0,036	0,036	0,036	0,036	0,036	0,026	0,027	0,033	0,035	0,031	0,031	0,03	0,03	0,03	0,03	0,035	0,035	0,035	0,035	0,035	0,035	0,035	0,035	0,035	0,035	0,035	0,035	0,035	0,035	0,035	0,035	0,035	0,035	0,035	0,034	0,035	0,035	0,034	0,034	0,035	0,034	0,035
354,5	0,043	0,038	0,036	0,036	0,036	0,036	0,036	0,036	0,036	0,036	0,036	0,036	0,026	0,027	0,033	0,035	0,031	0,03	0,03	0,03	0,03	0,03	0,035	0,035	0,035	0,035	0,035	0,035	0,035	0,035	0,035	0,035	0,035	0,035	0,035	0,035	0,035	0,035	0,035	0,035	0,034	0,034	0,035	0,035	0,035	0,034	0,034	0,035	0,035
355	0,042	0,038	0,036	0,036	0,036	0,036	0,035	0,035	0,035	0,036	0,036	0,036	0,026	0,027	0,033	0,035	0,031	0,03	0,03	0,03	0,03	0,03	0,034	0,034	0,034	0,035	0,034	0,034	0,034	0,034	0,035	0,034	0,034	0,034	0,034	0,034	0,034	0,034	0,035	0,034	0,034	0,034	0,034	0,034	0,034	0,034	0,034	0,034	0,034
355,5	0,043	0,038	0,036	0,036	0,036	0,036	0,036	0,036	0,036	0,036	0,036	0,036	0,026	0,027	0,033	0,035	0,032	0,031	0,03	0,03	0,03	0,03	0,035	0,035	0,035	0,035	0,035	0,035	0,035	0,035	0,035	0,035	0,035	0,035	0,035	0,034	0,035	0,035	0,035	0,035	0,035	0,035	0,035	0,035	0,035	0,034	0,035	0,034	0,035
356	0,043	0,038	0,036	0,036	0,036	0,036	0,036	0,036	0,036	0,036	0,036	0,036	0,026	0,027	0,033	0,035	0,032	0,031	0,03	0,03	0,03	0,03	0,035	0,035	0,035	0,035	0,035	0,035	0,035	0,035	0,035	0,035	0,035	0,035	0,035	0,035	0,035	0,035	0,035	0,035	0,035	0,035	0,035	0,035	0,035	0,035	0,035	0,035	0,035
356,5	0,042	0,038	0,036	0,036	0,036	0,036	0,036	0,036	0,036	0,036	0,036	0,036	0,026	0,027	0,033	0,035	0,031	0,031	0,03	0,03	0,03	0,03	0,034	0,034	0,035	0,034	0,034	0,034	0,034	0,035	0,034	0,035	0,035	0,034	0,034	0,035	0,034	0,035	0,034	0,035	0,034	0,034	0,034	0,034	0,034	0,034	0,034	0,034	0,034
357	0,043	0,038	0,036	0,036	0,036	0,036	0,036	0,036	0,036	0,036	0,036	0,036	0,026	0,027	0,033	0,035	0,031	0,03	0,03	0,03	0,03	0,03	0,035	0,034	0,034	0,035	0,035	0,034	0,035	0,035	0,035	0,035	0,035	0,035	0,035	0,034	0,034	0,035	0,035	0,035	0,034	0,034	0,034	0,035	0,035	0,034	0,034	0,034	0,035
357,5	0,043	0,038	0,036	0,036	0,036	0,035	0,036	0,036	0,036	0,036	0,036	0,036	0,026	0,027	0,033	0,035	0,031	0,031	0,03	0,03	0,03	0,03	0,035	0,035	0,035	0,035	0,035	0,035	0,035	0,035	0,034	0,034	0,035	0,035	0,035	0,035	0,035	0,034	0,035	0,034	0,035	0,034	0,034	0,034	0,034	0,034	0,034	0,034	0,034
358	0,043	0,038	0,036	0,036	0,036	0,036	0,036	0,036	0,036	0,036	0,036	0,036	0,026	0,027	0,033	0,035	0,031	0,031	0,03	0,03	0,03	0,03	0,035	0,035	0,035	0,035	0,035	0,034	0,035	0,035	0,035	0,035	0,035	0,035	0,035	0,035	0,035	0,034	0,035	0,035	0,035	0,034	0,035	0,034	0,034	0,035	0,034	0,034	0,034
358,5	0,043	0,038	0,036	0,036	0,036	0,036	0,036	0,036	0,035	0,036	0,036	0,036	0,026	0,027	0,033	0,035	0,031	0,03	0,03	0,03	0,03	0,03	0,035	0,035	0,035	0,035	0,035	0,035	0,035	0,035	0,035	0,035	0,035	0,035	0,035	0,035	0,034	0,034	0,035	0,035	0,035	0,034	0,035	0,034	0,035	0,034	0,034	0,034	0,035
359	0,042	0,038	0,035	0,035	0,035	0,035	0,035	0,035	0,036	0,036	0,036	0,036	0,025	0,027	0,033	0,034	0,031	0,03	0,03	0,03	0,03	0,03	0,034	0,034	0,034	0,034	0,034	0,035	0,034	0,034	0,034	0,034	0,034	0,034	0,034	0,034	0,034	0,034	0,034	0,034	0,034	0,034	0,034	0,034	0,034	0,034	0,034	0,034	0,034
359,5	0,042	0,038	0,036	0,036	0,035	0,036	0,035	0,036	0,036	0,036	0,036	0,036	0,026	0,027	0,033	0,035	0,031	0,03	0,03	0,03	0,03	0,03	0,034	0,034	0,034	0,034	0,034	0,035	0,034	0,034	0,035	0,035	0,034	0,034	0,034	0,034	0,035	0,034	0,034	0,035	0,034	0,034	0,034	0,034	0,034	0,034	0,034	0,034	0,034
360	0,042	0,038	0,035	0,035	0,035	0,035	0,035	0,035	0,035	0,036	0,036	0,035	0,025	0,027	0,033	0,034	0,031	0,03	0,029	0,029	0,03	0,03	0,034	0,034	0,034	0,034	0,034	0,034	0,034	0,034	0,034	0,034	0,034	0,034	0,034	0,034	0,034	0,034	0,034	0,034	0,034	0,034	0,034	0,034	0,034	0,034	0,034	0,034	0,034
360,5	0,042	0,038	0,035	0,036	0,036	0,035	0,035	0,035	0,035	0,036	0,035	0,036	0,026	0,027	0,033	0,035	0,031	0,03	0,03	0,029	0,03	0,03	0,034	0,034	0,034	0,034	0,034	0,035	0,034	0,034	0,034	0,034	0,034	0,034	0,034	0,034	0,034	0,034	0,034	0,034	0,035	0,034	0,034	0,034	0,034	0,034	0,034	0,034	0,034
361	0,042	0,038	0,036	0,036	0,036	0,036	0,036	0,036	0,036	0,036	0,036	0,036	0,026	0,027	0,033	0,035	0,031	0,03	0,03	0,03	0,03	0,03	0,034	0,035	0,034	0,035	0,034	0,035	0,034	0,035	0,035	0,035	0,035	0,035	0,034	0,034	0,035	0,035	0,034	0,034	0,035	0,034	0,034	0,035	0,034	0,034	0,034	0,034	0,034
361,5	0,042	0,038	0,036	0,036	0,036	0,035	0,036	0,036	0,036	0,035	0,036	0,036	0,025	0,027	0,033	0,035	0,031	0,031	0,03	0,03	0,03	0,03	0,034	0,034	0,034	0,034	0,034	0,034	0,034	0,034	0,034	0,034	0,035	0,034	0,035	0,035	0,034	0,034	0,035	0,034	0,034	0,034	0,034	0,034	0,034	0,034	0,034	0,034	0,034
362	0,042	0,038	0,035	0,036	0,035	0,036	0,036	0,035	0,035	0,036	0,036	0,035	0,025	0,027	0,033	0,035	0,031	0,03	0,03	0,03	0,03	0,03	0,034	0,034	0,034	0,034	0,034	0,034	0,034	0,034	0,034	0,034	0,034	0,034	0,034	0,034	0,034	0,034	0,034	0,034	0,034	0,034	0,034	0,034	0,034	0,034	0,034	0,034	0,034
362,5	0,042	0,038	0,036	0,036	0,035	0,036	0,035	0,036	0,036	0,036	0,036	0,036	0,025	0,027	0,033	0,035	0,031	0,03	0,03	0,03	0,03	0,03	0,034	0,034	0,034	0,034	0,034	0,034	0,035	0,035	0,034	0,034	0,034	0,035	0,034	0,034	0,034	0,034	0,034	0,034	0,034	0,034	0,034	0,034	0,034	0,034	0,034	0,034	0,034
363	0,042	0,038	0,036	0,036	0,036	0,036	0,035	0,035	0,036	0,036	0,036	0,036	0,025	0,027	0,033	0,035	0,031	0,03	0,03	0,03	0,03	0,03	0,034	0,034	0,035	0,034	0,035	0,034	0,035	0,035	0,035	0,034	0,035	0,035	0,034	0,034	0,034	0,035	0,034	0,034	0,034	0,034	0,034	0,034	0,034	0,034	0,034	0,034	0,034
363,5	0,042	0,038	0,035	0,036	0,035	0,036	0,035	0,035	0,036	0,036	0,035	0,036	0,026	0,027	0,033	0,035	0,031	0,031	0,03	0,03	0,03	0,03	0,035	0,034	0,034	0,034	0,035	0,034	0,034	0,034	0,035	0,034	0,034	0,035	0,034	0,034	0,035	0,034	0,034	0,035	0,034	0,034	0,034	0,034	0,034	0,034	0,034	0,034	0,034
364	0,042	0,037	0,035	0,035	0,035	0,035	0,035	0,035	0,035	0,035	0,035	0,036	0,025	0,027	0,033	0,034	0,031	0,03	0,03	0,03	0,03	0,03	0,034	0,034	0,034	0,034	0,034	0,034	0,034	0,034	0,034	0,034	0,034	0,034	0,034	0,034	0,034	0,034	0,034	0,034	0,034	0,034	0,034	0,034	0,034	0,034	0,034	0,034	0,034
364,5	0,042	0,037	0,035	0,035	0,036	0,035	0,035	0,036	0,035	0,035	0,036	0,035	0,025	0,026	0,033	0,034	0,031	0,03	0,03	0,03	0,03	0,03	0,034	0,034	0,034	0,034	0,034	0,034	0,034	0,034	0,034	0,034	0,034	0,034	0,034	0,034	0,034	0,034	0,034	0,034	0,034	0,034	0,034	0,034	0,034	0,034	0,034	0,034	0,034
365	0,042	0,038	0,036	0,035	0,036	0,035	0,035	0,036	0,035	0,036	0,036	0,036	0,026	0,027	0,033	0,034	0,031	0,03	0,03	0,03	0,03	0,03	0,034	0,034	0,034	0,034	0,034	0,034	0,034	0,035	0,034	0,034	0,034	0,034	0,034	0,034	0,034	0,034	0,034	0,034	0,034	0,034	0,034	0,034	0,034	0,034	0,034	0,034	0,034
365,5	0,042	0,038	0,036	0,036	0,036	0,036	0,036	0,036	0,036	0,036	0,036	0,036	0,026	0,027	0,033	0,035	0,031	0,03	0,03	0,03	0,03	0,03	0,035	0,035	0,035	0,035	0,035	0,035	0,035	0,035	0,035	0,035	0,035	0,035	0,035	0,035	0,035	0,035	0,034	0,035	0,034	0,035	0,035	0,034	0,034	0,034	0,034	0,034	0,034
366	0,042	0,038	0,035	0,035	0,035	0,035	0,035	0,035	0,035	0,035	0,036	0,036	0,026	0,027	0,033	0,034	0,031	0,03	0,03	0,03	0,03	0,03	0,034	0,034	0,034	0,034	0,034	0,034	0,034	0,034	0,034	0,034	0,034	0,034	0,034	0,034	0,034	0,034	0,034	0,034	0,034	0,034	0,034	0,034	0,034	0,034	0,034	0,034	0,034
366,5	0,042	0,038	0,035	0,035	0,035	0,035	0,035	0,036	0,035	0,036	0,035	0,036	0,026	0,027	0,033	0,035	0,031	0,03	0,03	0,03	0,03	0,03	0,034	0,034	0,034	0,034	0,034	0,034	0,034	0,034	0,034	0,034	0,034	0,034	0,034	0,034	0,034	0,034	0,034	0,034	0,034	0,034	0,034	0,034	0,034	0,034	0,034	0,034	0,034
367	0,042	0,038	0,036	0,035	0,035	0,036	0,036	0,036	0,036	0,036	0,036	0,036	0,026	0,027	0,033	0,035	0,031	0,031	0,03	0,03	0,03	0,03	0,034	0,034	0,035	0,035	0,034	0,035	0,034	0,035	0,034	0,034	0,035	0,034	0,035	0,034	0,034	0,034	0,035	0,034	0,034	0,034	0,034	0,034	0,034	0,034	0,034	0,034	0,034
367,5	0,042	0,038	0,035	0,035	0,035	0,035	0,035	0,036	0,036	0,035	0,036	0,035	0,026	0,027	0,033	0,035	0,031	0,03	0,03	0,03	0,03	0,03	0,034	0,034	0,034	0,034	0,034	0,034	0,034	0,034	0,034	0,034	0,034	0,034	0,034	0,034	0,034	0,034	0,034	0,034	0,034	0,034	0,034	0,034	0,034	0,034	0,034	0,034	0,034
368	0,042	0,038	0,035	0,036	0,035	0,035	0,035	0,036	0,036	0,035	0,035	0,035	0,026	0,027	0,033	0,035	0,031	0,03	0,03	0,03	0,03	0,03	0,035	0,034	0,034	0,035	0,034	0,034	0,034	0,034	0,034	0,034	0,034	0,034	0,034	0,034	0,034	0,034	0,034	0,034	0,034	0,034	0,034	0,034	0,034	0,034	0,034	0,034	0,034
368,5	0,042	0,038	0,036	0,035	0,035	0,035	0,035	0,035	0,035	0,035	0,035	0,036	0,026	0,027	0,033	0,035	0,031	0,03	0,03	0,03	0,03	0,03	0,034	0,034	0,034	0,034	0,035	0,034	0,034	0,034	0,034	0,034	0,034	0,034	0,034	0,034	0,034	0,034	0,034	0,034	0,034	0,034	0,034	0,034	0,034	0,034	0,034	0,034	0,034
369	0,042	0,038	0,035	0,035	0,035	0,035	0,035	0,036	0,035	0,036	0,035	0,036	0,026	0,027	0,033	0,035	0,031	0,03	0,03	0,03	0,03	0,03	0,034	0,034	0,034	0,035	0,034	0,034	0,034	0,034	0,034	0,034	0,034	0,034	0,034	0,034	0,034	0,034	0,034	0,034	0,034	0,034	0,034	0,034	0,034	0,034	0,034	0,034	0,034
369,5	0,042	0,037	0,035	0,035	0,035	0,035	0,035	0,035	0,035	0,036	0,035	0,035	0,025	0,027	0,033	0,034	0,031	0,03	0,03	0,03	0,03	0,03	0,034	0,034	0,034	0,034	0,034	0,034	0,034	0,034	0,034	0,034	0,034	0,034	0,034	0,034	0,034	0,034	0,034	0,034	0,034	0,034	0,034	0,034	0,034	0,034	0,034	0,034	0,034
370	0,042	0,037	0,035	0,035	0,035	0,035	0,035	0,035	0,035	0,035	0,035	0,035	0,026	0,027	0,033	0,034	0,031	0,03	0,029	0,029	0,03	0,03	0,034	0,034	0,034	0,034	0,034	0,034	0,034	0,034	0,034	0,034	0,034	0,034	0,034	0,034	0,034	0,034	0,034	0,034	0,034	0,034	0,034	0,034	0,034	0,034	0,034	0,034	0,034
370,5	0,042	0,037	0,035	0,035	0,035	0,035	0,035	0,035	0,035	0,035	0,035	0,035	0,025	0,027	0,033	0,034	0,031	0,03	0,03	0,029	0,03	0,03	0,034	0,034	0,034	0,034	0,034	0,034	0,034	0,034	0,034	0,034	0,034	0,034	0,034	0,034	0,034	0,034	0,034	0,034	0,034	0,034	0,034	0,034	0,034	0,034	0,034	0,034	0,034
371	0,042	0,038	0,035	0,035	0,035	0,036	0,036	0,036	0,035	0,035	0,036	0,035	0,026	0,027	0,033	0,034	0,031	0,03	0,03	0,03	0,03	0,03	0,034	0,034	0,034	0,034	0,034	0,035	0,034	0,034	0,034	0,034	0,034	0,034	0,034	0,034	0,034	0,034	0,034	0,034	0,034	0,034	0,034	0,034	0,034	0,034	0,034	0,034	0,034
371,5	0,042	0,038	0,035	0,035	0,035	0,035	0,035	0,035	0,035	0,036	0,035	0,035	0,025	0,027	0,033	0,035	0,031	0,03	0,03	0,03	0,03	0,03	0,034	0,034	0,034	0,034	0,034	0,034	0,034	0,034	0,034	0,034	0,034	0,034	0,034	0,034	0,034	0,034	0,034	0,034	0,034	0,034	0,034	0,034	0,034	0,034	0,034	0,034	0,034
372	0,042	0,037	0,035	0,035	0,035	0,035	0,035	0,035	0,035	0,035	0,035	0,035	0,026	0,027	0,033	0,034	0,031	0,03	0,03	0,03	0,029	0,03	0,034	0,034	0,034	0,034	0,034	0,034	0,034	0,034	0,034	0,034	0,034	0,034	0,034	0,034	0,034	0,034	0,034	0,034	0,034	0,034	0,034	0,034	0,034	0,034	0,034	0,034	0,034
372,5	0,042	0,038	0,035	0,035	0,035	0,035	0,035	0,035	0,035	0,035	0,035	0,035	0,025	0,027	0,033	0,034	0,031	0,03	0,03	0,03	0,03	0,03	0,034	0,034	0,034	0,034	0,034	0,034	0,034	0,034	0,034	0,034	0,034	0,034	0,034	0,034	0,034	0,034	0,034	0,034	0,034	0,034	0,034	0,034	0,034	0,034	0,034	0,034	0,034
373	0,042	0,037	0,035	0,035	0,035	0,035	0,035	0,035	0,035	0,035	0,035	0,035	0,025	0,027	0,033	0,034	0,031	0,03	0,03	0,03	0,03	0,03	0,034	0,034	0,034	0,034	0,034	0,034	0,034	0,034	0,034	0,034	0,034	0,034	0,034	0,034	0,034	0,034	0,034	0,034	0,034	0,034	0,034	0,034	0,034	0,034	0,034	0,034	0,034
373,5	0,042	0,038	0,035	0,035	0,035	0,035	0,035	0,035	0,035	0,035	0,036	0,035	0,026	0,027	0,033	0,035	0,031	0,03	0,03	0,03	0,03	0,03	0,034	0,034	0,034	0,034	0,034	0,034	0,034	0,034	0,034	0,034	0,034	0,034	0,034	0,034	0,034	0,034	0,034	0,034	0,034	0,034	0,034	0,034	0,034	0,034	0,034	0,034	0,034
374	0,042	0,038	0,035	0,035	0,035	0,035	0,035	0,035	0,035	0,035	0,035	0,035	0,025	0,027	0,033	0,034	0,031	0,03	0,03	0,03	0,029	0,029	0,034	0,034	0,034	0,034	0,034	0,034	0,034	0,034	0,034	0,034	0,034	0,034	0,034	0,034	0,034	0,034	0,034	0,034	0,034	0,034	0,034	0,034	0,034	0,034	0,034	0,034	0,034
374,5	0,042	0,037	0,035	0,035	0,035	0,035	0,035	0,035	0,035	0,035	0,035	0,035	0,025	0,027	0,033	0,034	0,03	0,03	0,03	0,03	0,03	0,029	0,034	0,034	0,034	0,034	0,034	0,034	0,034	0,034	0,034	0,034	0,034	0,034	0,034	0,034	0,034	0,034	0,034	0,034	0,034	0,034	0,034	0,034	0,034	0,034	0,034	0,034	0,033
375	0,042	0,037	0,035	0,035	0,035	0,035	0,035	0,035	0,035	0,035	0,035	0,035	0,025	0,027	0,032	0,034	0,03	0,03	0,029	0,029	0,029	0,029	0,034	0,034	0,034	0,034	0,034	0,034	0,034	0,034	0,034	0,034	0,034	0,034	0,034	0,034	0,034	0,034	0,034	0,034	0,034	0,034	0,034	0,034	0,034	0,034	0,034	0,034	0,033
375,5	0,042	0,037	0,035	0,035	0,035	0,035	0,035	0,035	0,035	0,035	0,035	0,035	0,025	0,027	0,032	0,034	0,03	0,03	0,029	0,029	0,029	0,029	0,034	0,034	0,034	0,034	0,034	0,034	0,034	0,034	0,034	0,034	0,034	0,034	0,034	0,034	0,034	0,034	0,034	0,034	0,034	0,034	0,034	0,034	0,034	0,034	0,034	0,033	0,034
376	0,042	0,037	0,035	0,035	0,035	0,035	0,035	0,035	0,035	0,035	0,035	0,035	0,025	0,027	0,033	0,034	0,031	0,03	0,03	0,029	0,03	0,03	0,034	0,034	0,034	0,034	0,034	0,034	0,034	0,034	0,034	0,034	0,034	0,034	0,034	0,034	0,034	0,034	0,034	0,034	0,034	0,034	0,034	0,034	0,034	0,034	0,034	0,034	0,034
376,5	0,042	0,037	0,035	0,035	0,035	0,035	0,035	0,035	0,035	0,035	0,035	0,035	0,025	0,027	0,033	0,034	0,031	0,03	0,03	0,029	0,03	0,03	0,034	0,034	0,034	0,034	0,034	0,034	0,034	0,034	0,034	0,034	0,034	0,034	0,034	0,034	0,034	0,034	0,034	0,034	0,034	0,034	0,034	0,034	0,034	0,034	0,034	0,034	0,034
377	0,042	0,037	0,035	0,035	0,035	0,035	0,035	0,035	0,035	0,035	0,035	0,035	0,025	0,027	0,032	0,034	0,031	0,03	0,029	0,029	0,029	0,03	0,034	0,034	0,034	0,034	0,034	0,034	0,034	0,034	0,034	0,034	0,034	0,034	0,034	0,034	0,034	0,034	0,034	0,034	0,034	0,034	0,034	0,034	0,034	0,034	0,034	0,034	0,034
377,5	0,041	0,037	0,035	0,035	0,035	0,035	0,035	0,035	0,035	0,035	0,035	0,035	0,025	0,027	0,032	0,034	0,03	0,03	0,029	0,029	0,029	0,029	0,034	0,034	0,034	0,034	0,034	0,034	0,033	0,034	0,034	0,034	0,034	0,033	0,034	0,034	0,034	0,034	0,034	0,034	0,034	0,033	0,034	0,033	0,033	0,033	0,033	0,033	0,033
378	0,042	0,037	0,035	0,035	0,035	0,035	0,035	0,035	0,035	0,035	0,035	0,035	0,025	0,027	0,032	0,034	0,03	0,03	0,029	0,029	0,029	0,029	0,034	0,034	0,034	0,034	0,034	0,034	0,034	0,034	0,034	0,034	0,034	0,034	0,034	0,034	0,034	0,034	0,034	0,034	0,034	0,034	0,034	0,033	0,033	0,033	0,033	0,034	0,033
378,5	0,042	0,037	0,035	0,035	0,035	0,035	0,035	0,035	0,035	0,035	0,035	0,035	0,025	0,027	0,032	0,034	0,03	0,03	0,029	0,029	0,029	0,029	0,034	0,034	0,034	0,034	0,034	0,034	0,034	0,034	0,034	0,034	0,034	0,034	0,034	0,034	0,034	0,034	0,034	0,034	0,034	0,034	0,033	0,034	0,034	0,034	0,033	0,034	0,033
379	0,042	0,037	0,035	0,035	0,035	0,035	0,035	0,035	0,035	0,035	0,035	0,035	0,025	0,027	0,032	0,034	0,031	0,03	0,03	0,029	0,03	0,03	0,034	0,034	0,034	0,034	0,034	0,034	0,034	0,034	0,034	0,034	0,034	0,034	0,034	0,034	0,034	0,034	0,034	0,034	0,034	0,034	0,034	0,034	0,034	0,034	0,034	0,034	0,034
379,5	0,042	0,037	0,035	0,035	0,035	0,035	0,035	0,035	0,035	0,035	0,035	0,035	0,025	0,027	0,033	0,034	0,031	0,03	0,03	0,03	0,03	0,03	0,034	0,034	0,034	0,034	0,034	0,034	0,034	0,034	0,034	0,034	0,034	0,034	0,034	0,034	0,034	0,034	0,034	0,034	0,034	0,034	0,034	0,034	0,034	0,034	0,034	0,034	0,034
380	0,042	0,037	0,035	0,035	0,035	0,035	0,035	0,035	0,035	0,035	0,035	0,035	0,025	0,027	0,032	0,034	0,03	0,03	0,029	0,029	0,029	0,029	0,034	0,034	0,034	0,034	0,034	0,034	0,034	0,034	0,034	0,034	0,034	0,034	0,034	0,034	0,034	0,034	0,034	0,034	0,034	0,033	0,034	0,034	0,034	0,034	0,033	0,033	0,034
380,5	0,041	0,037	0,035	0,035	0,035	0,035	0,035	0,035	0,035	0,035	0,035	0,035	0,025	0,027	0,033	0,034	0,03	0,03	0,029	0,029	0,029	0,029	0,034	0,034	0,034	0,034	0,034	0,034	0,034	0,034	0,034	0,034	0,034	0,034	0,034	0,034	0,034	0,034	0,034	0,034	0,033	0,034	0,034	0,034	0,034	0,033	0,034	0,034	0,034
381	0,041	0,037	0,035	0,035	0,035	0,035	0,035	0,035	0,035	0,035	0,035	0,035	0,025	0,027	0,032	0,034	0,03	0,03	0,029	0,029	0,029	0,029	0,034	0,034	0,034	0,034	0,034	0,034	0,034	0,034	0,034	0,034	0,034	0,034	0,034	0,034	0,034	0,034	0,034	0,034	0,034	0,034	0,033	0,033	0,033	0,033	0,033	0,033	0,033
381,5	0,042	0,037	0,035	0,035	0,035	0,035	0,035	0,035	0,035	0,035	0,035	0,035	0,025	0,027	0,033	0,034	0,031	0,03	0,029	0,029	0,029	0,029	0,034	0,034	0,034	0,034	0,034	0,034	0,034	0,034	0,034	0,034	0,034	0,034	0,034	0,034	0,034	0,034	0,034	0,034	0,034	0,034	0,034	0,033	0,034	0,034	0,034	0,034	0,034
382	0,041	0,037	0,035	0,035	0,035	0,035	0,035	0,035	0,035	0,035	0,035	0,035	0,025	0,027	0,032	0,034	0,03	0,03	0,029	0,029	0,029	0,029	0,034	0,034	0,034	0,034	0,034	0,034	0,034	0,034	0,034	0,034	0,034	0,034	0,034	0,034	0,034	0,034	0,034	0,034	0,034	0,034	0,033	0,034	0,034	0,034	0,034	0,033	0,033
382,5	0,041	0,037	0,035	0,035	0,035	0,035	0,035	0,035	0,035	0,035	0,035	0,035	0,025	0,027	0,032	0,034	0,03	0,03	0,029	0,029	0,029	0,029	0,034	0,034	0,034	0,034	0,034	0,034	0,034	0,034	0,034	0,034	0,034	0,034	0,034	0,034	0,034	0,034	0,033	0,034	0,034	0,034	0,034	0,033	0,033	0,033	0,034	0,033	0,033
383	0,041	0,037	0,035	0,035	0,035	0,035	0,035	0,035	0,035	0,035	0,035	0,035	0,025	0,027	0,032	0,034	0,03	0,03	0,029	0,029	0,029	0,029	0,034	0,034	0,034	0,034	0,034	0,034	0,034	0,034	0,034	0,034	0,034	0,034	0,034	0,034	0,034	0,034	0,034	0,034	0,034	0,034	0,034	0,033	0,034	0,033	0,033	0,033	0,034
383,5	0,041	0,037	0,035	0,035	0,035	0,035	0,035	0,035	0,035	0,035	0,035	0,035	0,025	0,027	0,032	0,034	0,03	0,03	0,029	0,029	0,029	0,029	0,034	0,034	0,034	0,034	0,034	0,034	0,034	0,034	0,034	0,034	0,034	0,034	0,034	0,033	0,034	0,034	0,034	0,034	0,033	0,033	0,033	0,033	0,033	0,033	0,033	0,033	0,034
384	0,041	0,037	0,035	0,035	0,035	0,035	0,035	0,035	0,035	0,035	0,035	0,035	0,025	0,027	0,032	0,034	0,03	0,03	0,029	0,029	0,029	0,029	0,034	0,034	0,034	0,034	0,034	0,034	0,034	0,034	0,034	0,034	0,034	0,034	0,034	0,034	0,034	0,034	0,034	0,034	0,034	0,034	0,034	0,034	0,034	0,034	0,034	0,033	0,033
384,5	0,041	0,037	0,035	0,035	0,035	0,035	0,035	0,035	0,035	0,035	0,035	0,035	0,025	0,026	0,032	0,034	0,03	0,03	0,029	0,029	0,029	0,029	0,034	0,033	0,034	0,034	0,033	0,034	0,034	0,034	0,034	0,034	0,034	0,033	0,033	0,034	0,034	0,033	0,033	0,033	0,033	0,033	0,033	0,033	0,033	0,033	0,033	0,033	0,033
385	0,042	0,037	0,035	0,035	0,035	0,035	0,035	0,035	0,035	0,035	0,035	0,035	0,025	0,027	0,032	0,034	0,03	0,03	0,029	0,029	0,029	0,029	0,034	0,034	0,034	0,034	0,034	0,034	0,034	0,034	0,034	0,034	0,034	0,034	0,034	0,034	0,034	0,034	0,034	0,034	0,033	0,034	0,034	0,033	0,034	0,033	0,033	0,033	0,033
385,5	0,041	0,037	0,035	0,035	0,035	0,035	0,035	0,035	0,035	0,035	0,035	0,035	0,025	0,027	0,032	0,034	0,03	0,03	0,029	0,029	0,029	0,029	0,034	0,034	0,034	0,034	0,034	0,034	0,034	0,034	0,034	0,034	0,034	0,034	0,034	0,034	0,034	0,034	0,034	0,034	0,034	0,034	0,033	0,033	0,034	0,033	0,033	0,033	0,033
386	0,041	0,037	0,035	0,035	0,035	0,035	0,035	0,035	0,035	0,035	0,035	0,035	0,025	0,026	0,032	0,034	0,03	0,03	0,029	0,029	0,029	0,029	0,034	0,034	0,034	0,033	0,033	0,034	0,033	0,033	0,033	0,034	0,033	0,034	0,034	0,034	0,034	0,033	0,033	0,033	0,033	0,033	0,033	0,033	0,033	0,033	0,033	0,033	0,033
386,5	0,041	0,037	0,034	0,034	0,035	0,034	0,035	0,034	0,035	0,035	0,035	0,035	0,025	0,026	0,032	0,034	0,03	0,029	0,029	0,029	0,029	0,029	0,033	0,033	0,033	0,033	0,033	0,033	0,033	0,033	0,033	0,033	0,033	0,033	0,033	0,033	0,033	0,033	0,033	0,033	0,033	0,033	0,033	0,033	0,033	0,033	0,033	0,033	0,033
387	0,041	0,037	0,035	0,034	0,035	0,035	0,035	0,035	0,035	0,035	0,035	0,035	0,025	0,026	0,032	0,034	0,03	0,029	0,029	0,029	0,029	0,029	0,033	0,033	0,033	0,033	0,033	0,033	0,033	0,033	0,033	0,033	0,034	0,033	0,033	0,033	0,033	0,033	0,033	0,033	0,033	0,033	0,033	0,033	0,033	0,033	0,033	0,033	0,033
387,5	0,041	0,037	0,035	0,035	0,035	0,035	0,035	0,035	0,035	0,035	0,035	0,035	0,025	0,026	0,032	0,034	0,03	0,03	0,029	0,029	0,029	0,029	0,033	0,033	0,033	0,033	0,033	0,034	0,034	0,033	0,033	0,033	0,033	0,033	0,033	0,033	0,034	0,034	0,033	0,033	0,033	0,033	0,033	0,033	0,033	0,033	0,033	0,033	0,033
388	0,041	0,037	0,035	0,035	0,035	0,035	0,035	0,035	0,035	0,035	0,035	0,035	0,025	0,026	0,032	0,034	0,03	0,03	0,029	0,029	0,029	0,029	0,033	0,033	0,033	0,033	0,033	0,034	0,033	0,034	0,033	0,033	0,033	0,033	0,034	0,033	0,034	0,034	0,033	0,033	0,033	0,033	0,033	0,033	0,033	0,033	0,033	0,033	0,033
388,5	0,041	0,037	0,035	0,035	0,035	0,035	0,035	0,035	0,035	0,035	0,035	0,035	0,025	0,026	0,032	0,034	0,03	0,03	0,029	0,029	0,029	0,029	0,034	0,034	0,034	0,034	0,034	0,034	0,034	0,034	0,034	0,034	0,034	0,033	0,034	0,034	0,034	0,033	0,034	0,033	0,033	0,033	0,033	0,033	0,033	0,033	0,033	0,033	0,033
389	0,041	0,037	0,035	0,035	0,035	0,035	0,035	0,035	0,035	0,035	0,035	0,035	0,025	0,026	0,032	0,034	0,03	0,03	0,029	0,029	0,029	0,029	0,034	0,033	0,034	0,034	0,033	0,034	0,033	0,033	0,034	0,033	0,034	0,033	0,033	0,034	0,033	0,033	0,033	0,034	0,033	0,033	0,033	0,033	0,033	0,033	0,033	0,033	0,033
389,5	0,041	0,037	0,034	0,035	0,035	0,035	0,035	0,035	0,035	0,035	0,035	0,035	0,025	0,026	0,032	0,034	0,03	0,029	0,029	0,029	0,029	0,029	0,033	0,033	0,033	0,033	0,033	0,033	0,033	0,033	0,033	0,033	0,033	0,034	0,033	0,033	0,033	0,033	0,033	0,033	0,033	0,033	0,033	0,033	0,033	0,033	0,033	0,033	0,033
390	0,041	0,037	0,035	0,035	0,035	0,035	0,035	0,035	0,035	0,035	0,035	0,035	0,025	0,026	0,032	0,034	0,03	0,03	0,029	0,029	0,029	0,029	0,033	0,033	0,033	0,033	0,033	0,033	0,033	0,033	0,033	0,034	0,033	0,033	0,033	0,033	0,033	0,033	0,033	0,033	0,033	0,033	0,033	0,033	0,033	0,033	0,033	0,033	0,033
390,5	0,041	0,037	0,035	0,035	0,035	0,035	0,035	0,035	0,035	0,035	0,035	0,035	0,025	0,026	0,032	0,034	0,03	0,03	0,029	0,029	0,029	0,029	0,034	0,034	0,034	0,034	0,034	0,034	0,034	0,034	0,034	0,034	0,034	0,034	0,034	0,034	0,034	0,034	0,033	0,034	0,034	0,033	0,034	0,034	0,033	0,033	0,033	0,033	0,033
391	0,041	0,037	0,035	0,035	0,035	0,035	0,035	0,035	0,035	0,035	0,035	0,035	0,025	0,026	0,032	0,034	0,03	0,03	0,029	0,029	0,029	0,029	0,034	0,034	0,034	0,034	0,034	0,034	0,034	0,033	0,034	0,034	0,034	0,034	0,034	0,033	0,034	0,034	0,033	0,033	0,034	0,033	0,033	0,033	0,033	0,033	0,033	0,033	0,033
391,5	0,041	0,037	0,035	0,035	0,035	0,035	0,035	0,035	0,035	0,035	0,035	0,035	0,025	0,026	0,032	0,034	0,03	0,03	0,029	0,029	0,029	0,029	0,034	0,034	0,033	0,034	0,034	0,034	0,034	0,033	0,034	0,034	0,033	0,034	0,034	0,034	0,034	0,034	0,033	0,033	0,033	0,033	0,033	0,033	0,033	0,033	0,033	0,033	0,033
392	0,041	0,037	0,035	0,035	0,035	0,035	0,035	0,035	0,035	0,035	0,035	0,035	0,025	0,026	0,032	0,034	0,03	0,03	0,029	0,029	0,029	0,029	0,033	0,033	0,033	0,034	0,033	0,034	0,034	0,033	0,033	0,034	0,033	0,033	0,033	0,033	0,034	0,033	0,033	0,033	0,033	0,033	0,033	0,033	0,033	0,033	0,033	0,033	0,033
392,5	0,041	0,037	0,035	0,035	0,035	0,035	0,035	0,035	0,035	0,035	0,035	0,035	0,025	0,026	0,032	0,034	0,03	0,03	0,029	0,029	0,029	0,029	0,033	0,033	0,033	0,033	0,033	0,034	0,034	0,034	0,033	0,034	0,033	0,033	0,033	0,033	0,034	0,034	0,033	0,033	0,033	0,033	0,033	0,033	0,033	0,033	0,033	0,033	0,033
393	0,041	0,037	0,034	0,035	0,035	0,035	0,034	0,034	0,035	0,035	0,034	0,035	0,025	0,026	0,032	0,034	0,03	0,029	0,029	0,029	0,029	0,029	0,033	0,033	0,033	0,033	0,033	0,033	0,033	0,033	0,033	0,033	0,033	0,033	0,033	0,033	0,033	0,033	0,033	0,033	0,033	0,033	0,033	0,033	0,033	0,033	0,033	0,033	0,033
393,5	0,041	0,037	0,035	0,034	0,034	0,035	0,035	0,034	0,035	0,035	0,034	0,035	0,025	0,026	0,032	0,034	0,03	0,029	0,029	0,029	0,029	0,029	0,033	0,033	0,033	0,033	0,033	0,033	0,033	0,033	0,033	0,033	0,033	0,033	0,033	0,033	0,033	0,033	0,033	0,033	0,033	0,033	0,033	0,033	0,033	0,033	0,033	0,033	0,033
394	0,041	0,037	0,035	0,035	0,034	0,034	0,034	0,034	0,035	0,035	0,034	0,035	0,025	0,026	0,032	0,034	0,03	0,029	0,029	0,029	0,029	0,029	0,033	0,033	0,033	0,033	0,033	0,033	0,033	0,033	0,033	0,033	0,033	0,033	0,033	0,033	0,033	0,033	0,033	0,033	0,033	0,033	0,033	0,033	0,033	0,033	0,033	0,033	0,033
394,5	0,041	0,037	0,035	0,035	0,035	0,035	0,035	0,035	0,035	0,035	0,035	0,035	0,025	0,026	0,032	0,034	0,03	0,029	0,029	0,029	0,029	0,029	0,033	0,033	0,033	0,033	0,033	0,033	0,033	0,033	0,033	0,033	0,033	0,033	0,033	0,033	0,033	0,033	0,033	0,033	0,033	0,033	0,033	0,033	0,033	0,033	0,033	0,033	0,033
395	0,041	0,037	0,034	0,035	0,035	0,035	0,034	0,034	0,035	0,034	0,034	0,034	0,025	0,026	0,032	0,034	0,03	0,029	0,029	0,029	0,029	0,029	0,033	0,033	0,033	0,033	0,033	0,033	0,033	0,033	0,033	0,033	0,033	0,033	0,033	0,033	0,033	0,033	0,033	0,033	0,033	0,033	0,033	0,033	0,033	0,033	0,033	0,033	0,033
395,5	0,041	0,037	0,034	0,034	0,035	0,035	0,034	0,034	0,035	0,035	0,034	0,034	0,025	0,026	0,032	0,034	0,03	0,029	0,029	0,029	0,029	0,029	0,033	0,033	0,033	0,033	0,033	0,033	0,033	0,033	0,033	0,033	0,033	0,033	0,033	0,033	0,033	0,033	0,033	0,033	0,033	0,033	0,033	0,033	0,033	0,033	0,033	0,033	0,033
396	0,041	0,037	0,034	0,034	0,034	0,034	0,034	0,034	0,034	0,034	0,034	0,035	0,025	0,026	0,032	0,034	0,03	0,029	0,029	0,029	0,029	0,029	0,033	0,033	0,033	0,033	0,033	0,033	0,033	0,033	0,033	0,033	0,033	0,033	0,033	0,033	0,033	0,033	0,033	0,033	0,033	0,033	0,033	0,033	0,033	0,033	0,033	0,033	0,033
396,5	0,041	0,037	0,034	0,034	0,035	0,034	0,035	0,034	0,034	0,034	0,034	0,035	0,025	0,026	0,032	0,034	0,03	0,029	0,029	0,029	0,029	0,029	0,033	0,033	0,033	0,033	0,033	0,033	0,033	0,033	0,033	0,033	0,033	0,033	0,033	0,033	0,033	0,033	0,033	0,033	0,033	0,033	0,033	0,033	0,033	0,033	0,033	0,033	0,033
397	0,041	0,037	0,034	0,035	0,035	0,035	0,035	0,034	0,035	0,035	0,035	0,035	0,025	0,026	0,032	0,034	0,03	0,03	0,029	0,029	0,029	0,029	0,033	0,033	0,033	0,033	0,033	0,033	0,033	0,033	0,033	0,033	0,033	0,033	0,033	0,033	0,033	0,033	0,033	0,033	0,033	0,033	0,033	0,033	0,033	0,033	0,033	0,033	0,033
397,5	0,041	0,037	0,035	0,035	0,035	0,035	0,035	0,035	0,035	0,035	0,035	0,035	0,025	0,026	0,032	0,034	0,03	0,03	0,029	0,029	0,029	0,029	0,033	0,033	0,033	0,033	0,034	0,033	0,033	0,033	0,033	0,033	0,033	0,033	0,033	0,033	0,034	0,033	0,033	0,033	0,033	0,033	0,033	0,033	0,033	0,033	0,033	0,033	0,033
398	0,041	0,037	0,034	0,035	0,035	0,035	0,035	0,035	0,034	0,035	0,035	0,035	0,025	0,026	0,032	0,034	0,03	0,029	0,029	0,029	0,029	0,029	0,033	0,033	0,033	0,033	0,033	0,033	0,033	0,033	0,033	0,033	0,033	0,033	0,033	0,033	0,033	0,033	0,033	0,033	0,033	0,033	0,033	0,033	0,033	0,033	0,033	0,033	0,033
398,5	0,041	0,036	0,034	0,034	0,034	0,034	0,034	0,034	0,034	0,034	0,034	0,034	0,024	0,026	0,032	0,034	0,03	0,029	0,029	0,029	0,029	0,029	0,033	0,033	0,033	0,033	0,033	0,033	0,033	0,033	0,033	0,033	0,033	0,033	0,033	0,033	0,033	0,033	0,033	0,033	0,033	0,033	0,033	0,033	0,033	0,033	0,033	0,033	0,033
399	0,041	0,036	0,034	0,034	0,034	0,034	0,034	0,034	0,034	0,034	0,034	0,034	0,025	0,026	0,032	0,033	0,03	0,029	0,029	0,029	0,029	0,029	0,033	0,033	0,033	0,033	0,033	0,033	0,033	0,033	0,033	0,033	0,033	0,033	0,033	0,033	0,033	0,033	0,033	0,033	0,033	0,033	0,033	0,033	0,033	0,033	0,033	0,033	0,033
399,5	0,041	0,036	0,034	0,034	0,034	0,035	0,034	0,034	0,034	0,034	0,034	0,034	0,025	0,026	0,032	0,034	0,03	0,029	0,029	0,029	0,029	0,029	0,033	0,033	0,033	0,033	0,033	0,033	0,033	0,033	0,033	0,033	0,033	0,033	0,033	0,033	0,033	0,033	0,033	0,033	0,033	0,033	0,033	0,033	0,033	0,033	0,033	0,033	0,033
400	0,041	0,036	0,034	0,034	0,034	0,034	0,034	0,034	0,034	0,034	0,034	0,034	0,025	0,026	0,032	0,033	0,03	0,029	0,029	0,029	0,029	0,029	0,033	0,033	0,033	0,033	0,033	0,033	0,033	0,033	0,033	0,033	0,033	0,033	0,033	0,033	0,033	0,033	0,033	0,033	0,033	0,033	0,033	0,033	0,033	0,033	0,033	0,033	0,033
400,5	0,041	0,036	0,034	0,034	0,034	0,035	0,034	0,034	0,034	0,034	0,034	0,035	0,025	0,026	0,032	0,034	0,03	0,029	0,029	0,029	0,029	0,029	0,033	0,033	0,033	0,033	0,033	0,033	0,033	0,033	0,033	0,033	0,033	0,033	0,033	0,033	0,033	0,033	0,033	0,033	0,033	0,033	0,033	0,033	0,033	0,033	0,033	0,033	0,033
401	0,041	0,036	0,034	0,034	0,035	0,034	0,034	0,034	0,034	0,034	0,034	0,034	0,025	0,026	0,032	0,034	0,03	0,029	0,029	0,029	0,029	0,029	0,033	0,033	0,033	0,033	0,033	0,033	0,033	0,033	0,033	0,033	0,033	0,033	0,033	0,033	0,033	0,033	0,033	0,033	0,033	0,033	0,033	0,033	0,033	0,033	0,033	0,033	0,033
401,5	0,041	0,036	0,034	0,034	0,034	0,034	0,034	0,034	0,034	0,034	0,034	0,034	0,025	0,026	0,032	0,033	0,03	0,029	0,029	0,029	0,029	0,029	0,033	0,033	0,033	0,033	0,033	0,033	0,033	0,033	0,033	0,033	0,033	0,033	0,033	0,033	0,033	0,033	0,033	0,033	0,033	0,033	0,033	0,033	0,033	0,033	0,033	0,033	0,033
402	0,041	0,036	0,034	0,034	0,034	0,034	0,034	0,034	0,034	0,034	0,034	0,034	0,024	0,026	0,032	0,033	0,03	0,029	0,029	0,029	0,029	0,029	0,033	0,033	0,033	0,033	0,033	0,033	0,033	0,033	0,033	0,033	0,033	0,033	0,033	0,033	0,033	0,033	0,033	0,033	0,033	0,033	0,033	0,033	0,033	0,033	0,033	0,033	0,033
402,5	0,041	0,036	0,034	0,034	0,034	0,034	0,034	0,034	0,034	0,034	0,034	0,034	0,025	0,026	0,032	0,033	0,03	0,029	0,029	0,029	0,029	0,029	0,033	0,033	0,033	0,033	0,033	0,033	0,033	0,033	0,033	0,033	0,033	0,033	0,033	0,033	0,033	0,033	0,033	0,033	0,033	0,033	0,033	0,033	0,033	0,033	0,033	0,033	0,033
403	0,041	0,036	0,034	0,034	0,034	0,034	0,034	0,034	0,034	0,034	0,034	0,034	0,025	0,026	0,032	0,033	0,03	0,029	0,029	0,029	0,029	0,029	0,033	0,033	0,033	0,033	0,033	0,033	0,033	0,033	0,033	0,033	0,033	0,033	0,033	0,033	0,033	0,033	0,033	0,033	0,033	0,033	0,033	0,033	0,033	0,033	0,033	0,033	0,033
403,5	0,041	0,036	0,034	0,034	0,034	0,034	0,034	0,034	0,034	0,034	0,034	0,034	0,025	0,026	0,032	0,034	0,03	0,029	0,029	0,029	0,029	0,029	0,033	0,033	0,033	0,033	0,033	0,033	0,033	0,033	0,033	0,033	0,033	0,033	0,033	0,033	0,033	0,033	0,033	0,033	0,033	0,033	0,033	0,033	0,033	0,033	0,033	0,033	0,033
404	0,041	0,036	0,034	0,035	0,034	0,034	0,034	0,034	0,034	0,034	0,034	0,034	0,025	0,026	0,032	0,034	0,03	0,029	0,029	0,029	0,029	0,029	0,033	0,033	0,033	0,033	0,033	0,033	0,033	0,033	0,033	0,033	0,033	0,033	0,033	0,033	0,033	0,033	0,033	0,033	0,033	0,033	0,033	0,033	0,033	0,033	0,033	0,033	0,033
404,5	0,041	0,036	0,034	0,034	0,034	0,034	0,034	0,034	0,034	0,034	0,034	0,034	0,025	0,026	0,032	0,034	0,03	0,029	0,029	0,029	0,029	0,029	0,033	0,033	0,033	0,033	0,033	0,033	0,033	0,033	0,033	0,033	0,033	0,033	0,033	0,033	0,033	0,033	0,033	0,033	0,033	0,033	0,033	0,033	0,033	0,033	0,033	0,033	0,033
405	0,041	0,036	0,034	0,034	0,034	0,034	0,034	0,034	0,034	0,034	0,034	0,034	0,024	0,026	0,032	0,033	0,03	0,029	0,029	0,029	0,029	0,029	0,033	0,033	0,033	0,033	0,033	0,033	0,033	0,033	0,033	0,033	0,033	0,033	0,033	0,033	0,033	0,033	0,033	0,033	0,033	0,033	0,033	0,033	0,033	0,033	0,033	0,033	0,033
405,5	0,041	0,036	0,034	0,034	0,034	0,034	0,034	0,034	0,034	0,034	0,034	0,034	0,024	0,026	0,032	0,033	0,03	0,029	0,029	0,029	0,029	0,029	0,033	0,033	0,033	0,033	0,033	0,033	0,033	0,033	0,033	0,033	0,033	0,033	0,033	0,033	0,033	0,033	0,033	0,033	0,033	0,033	0,033	0,033	0,033	0,033	0,033	0,033	0,033
406	0,041	0,036	0,034	0,034	0,034	0,034	0,034	0,034	0,034	0,034	0,034	0,034	0,024	0,026	0,032	0,033	0,03	0,029	0,029	0,029	0,029	0,029	0,033	0,033	0,033	0,033	0,033	0,033	0,033	0,033	0,033	0,033	0,033	0,033	0,033	0,033	0,033	0,033	0,033	0,033	0,033	0,033	0,033	0,033	0,033	0,033	0,033	0,033	0,033
406,5	0,041	0,036	0,034	0,034	0,034	0,034	0,034	0,034	0,034	0,034	0,034	0,034	0,025	0,026	0,032	0,033	0,03	0,029	0,029	0,029	0,029	0,029	0,033	0,033	0,033	0,033	0,033	0,033	0,033	0,033	0,033	0,033	0,033	0,033	0,033	0,033	0,033	0,033	0,033	0,033	0,033	0,033	0,033	0,033	0,033	0,033	0,033	0,033	0,033
407	0,041	0,036	0,034	0,034	0,034	0,034	0,034	0,034	0,034	0,034	0,034	0,034	0,025	0,026	0,032	0,033	0,03	0,029	0,029	0,029	0,029	0,029	0,033	0,033	0,033	0,033	0,033	0,033	0,033	0,033	0,033	0,033	0,033	0,033	0,033	0,033	0,033	0,033	0,033	0,033	0,033	0,033	0,033	0,033	0,033	0,033	0,033	0,033	0,033
407,5	0,041	0,036	0,034	0,034	0,034	0,034	0,034	0,034	0,034	0,034	0,034	0,034	0,024	0,026	0,032	0,033	0,03	0,029	0,029	0,029	0,029	0,029	0,033	0,033	0,033	0,033	0,033	0,033	0,033	0,033	0,033	0,033	0,033	0,033	0,033	0,033	0,033	0,033	0,033	0,033	0,033	0,033	0,033	0,033	0,033	0,033	0,033	0,033	0,033
408	0,041	0,036	0,034	0,034	0,034	0,034	0,034	0,034	0,034	0,034	0,034	0,034	0,024	0,026	0,032	0,033	0,03	0,029	0,029	0,028	0,029	0,029	0,033	0,033	0,033	0,033	0,033	0,033	0,033	0,033	0,033	0,033	0,033	0,033	0,033	0,033	0,033	0,033	0,033	0,033	0,033	0,033	0,033	0,033	0,033	0,033	0,033	0,033	0,033
408,5	0,04	0,036	0,034	0,034	0,034	0,034	0,034	0,034	0,034	0,034	0,034	0,034	0,024	0,026	0,032	0,033	0,03	0,029	0,029	0,029	0,029	0,029	0,033	0,033	0,033	0,033	0,033	0,033	0,033	0,033	0,033	0,033	0,033	0,033	0,033	0,033	0,033	0,033	0,033	0,033	0,033	0,033	0,033	0,033	0,033	0,033	0,033	0,033	0,033
409	0,04	0,036	0,034	0,034	0,034	0,034	0,034	0,034	0,034	0,034	0,034	0,034	0,024	0,026	0,032	0,033	0,03	0,029	0,029	0,029	0,029	0,029	0,033	0,033	0,033	0,033	0,033	0,033	0,033	0,033	0,033	0,033	0,033	0,033	0,033	0,033	0,033	0,033	0,033	0,033	0,033	0,033	0,033	0,033	0,033	0,033	0,033	0,033	0,033
409,5	0,041	0,036	0,034	0,034	0,034	0,034	0,034	0,034	0,034	0,034	0,034	0,034	0,024	0,026	0,032	0,033	0,03	0,029	0,029	0,029	0,029	0,029	0,033	0,033	0,033	0,033	0,033	0,033	0,033	0,033	0,033	0,033	0,033	0,033	0,033	0,033	0,033	0,033	0,033	0,033	0,033	0,033	0,033	0,033	0,033	0,033	0,033	0,033	0,033
410	0,041	0,036	0,034	0,034	0,034	0,034	0,034	0,034	0,034	0,034	0,034	0,034	0,024	0,026	0,032	0,033	0,03	0,029	0,029	0,029	0,029	0,029	0,033	0,033	0,033	0,033	0,033	0,033	0,033	0,033	0,033	0,033	0,033	0,033	0,033	0,033	0,033	0,033	0,033	0,033	0,033	0,033	0,033	0,033	0,033	0,033	0,033	0,033	0,033
410,5	0,04	0,036	0,034	0,034	0,034	0,034	0,034	0,034	0,034	0,034	0,034	0,034	0,024	0,026	0,032	0,033	0,03	0,029	0,029	0,028	0,028	0,029	0,033	0,033	0,033	0,033	0,033	0,033	0,033	0,033	0,033	0,033	0,033	0,033	0,033	0,033	0,033	0,033	0,033	0,033	0,033	0,033	0,033	0,033	0,033	0,033	0,033	0,033	0,033
411	0,04	0,036	0,034	0,034	0,034	0,034	0,034	0,034	0,034	0,034	0,034	0,034	0,024	0,026	0,032	0,033	0,03	0,029	0,029	0,028	0,028	0,029	0,033	0,033	0,033	0,033	0,033	0,033	0,033	0,033	0,033	0,033	0,033	0,033	0,033	0,033	0,033	0,033	0,033	0,033	0,033	0,033	0,033	0,033	0,033	0,033	0,033	0,033	0,033
411,5	0,04	0,036	0,034	0,034	0,034	0,034	0,034	0,034	0,034	0,034	0,034	0,034	0,024	0,026	0,032	0,033	0,03	0,029	0,028	0,028	0,028	0,029	0,033	0,033	0,033	0,033	0,033	0,033	0,033	0,033	0,033	0,033	0,033	0,033	0,033	0,033	0,033	0,033	0,033	0,033	0,033	0,033	0,033	0,033	0,033	0,033	0,033	0,033	0,033
412	0,04	0,036	0,034	0,034	0,034	0,034	0,034	0,034	0,034	0,034	0,034	0,034	0,024	0,026	0,032	0,033	0,03	0,029	0,029	0,028	0,028	0,029	0,033	0,033	0,033	0,033	0,033	0,033	0,033	0,033	0,033	0,033	0,033	0,033	0,033	0,033	0,033	0,033	0,033	0,033	0,033	0,033	0,033	0,033	0,033	0,033	0,033	0,033	0,033
412,5	0,041	0,036	0,034	0,034	0,034	0,034	0,034	0,034	0,034	0,034	0,034	0,034	0,024	0,026	0,032	0,033	0,03	0,029	0,029	0,029	0,029	0,029	0,033	0,033	0,033	0,033	0,033	0,033	0,033	0,033	0,033	0,033	0,033	0,033	0,033	0,033	0,033	0,033	0,033	0,033	0,033	0,033	0,033	0,033	0,033	0,033	0,033	0,033	0,033
413	0,04	0,036	0,034	0,034	0,034	0,034	0,034	0,034	0,034	0,034	0,034	0,034	0,024	0,026	0,032	0,033	0,03	0,029	0,029	0,029	0,028	0,029	0,033	0,033	0,033	0,033	0,033	0,033	0,033	0,033	0,033	0,033	0,033	0,033	0,033	0,033	0,033	0,033	0,033	0,033	0,033	0,033	0,033	0,033	0,033	0,033	0,033	0,033	0,033
413,5	0,04	0,036	0,034	0,034	0,034	0,034	0,034	0,034	0,034	0,034	0,034	0,034	0,024	0,026	0,032	0,033	0,03	0,029	0,029	0,028	0,028	0,029	0,033	0,033	0,033	0,033	0,033	0,033	0,033	0,033	0,033	0,033	0,033	0,033	0,033	0,033	0,033	0,033	0,033	0,033	0,033	0,033	0,033	0,033	0,033	0,033	0,033	0,033	0,033
414	0,04	0,036	0,034	0,034	0,034	0,034	0,034	0,034	0,034	0,034	0,034	0,034	0,024	0,026	0,032	0,033	0,03	0,029	0,028	0,028	0,028	0,029	0,033	0,033	0,033	0,033	0,033	0,033	0,033	0,033	0,033	0,033	0,033	0,033	0,033	0,033	0,033	0,033	0,033	0,033	0,033	0,033	0,033	0,033	0,033	0,033	0,033	0,033	0,033
414,5	0,04	0,036	0,034	0,034	0,034	0,034	0,034	0,034	0,034	0,034	0,034	0,034	0,024	0,026	0,031	0,033	0,029	0,029	0,028	0,028	0,028	0,028	0,033	0,033	0,033	0,033	0,033	0,033	0,033	0,033	0,033	0,033	0,033	0,033	0,033	0,033	0,033	0,033	0,033	0,033	0,033	0,033	0,033	0,033	0,033	0,033	0,033	0,033	0,033
415	0,04	0,036	0,034	0,034	0,034	0,034	0,034	0,034	0,034	0,034	0,034	0,034	0,024	0,026	0,031	0,033	0,029	0,029	0,028	0,028	0,028	0,028	0,033	0,033	0,033	0,033	0,033	0,033	0,033	0,033	0,033	0,033	0,033	0,033	0,033	0,033	0,033	0,033	0,033	0,033	0,033	0,033	0,033	0,033	0,033	0,032	0,032	0,032	0,032
415,5	0,04	0,036	0,034	0,034	0,034	0,034	0,034	0,034	0,034	0,034	0,034	0,034	0,024	0,026	0,031	0,033	0,03	0,029	0,028	0,028	0,028	0,029	0,033	0,033	0,033	0,033	0,033	0,033	0,033	0,033	0,033	0,033	0,033	0,033	0,033	0,033	0,033	0,033	0,033	0,033	0,033	0,033	0,033	0,033	0,033	0,032	0,032	0,033	0,033
416	0,04	0,036	0,034	0,034	0,034	0,034	0,034	0,034	0,034	0,034	0,034	0,034	0,024	0,026	0,032	0,033	0,03	0,029	0,029	0,028	0,028	0,029	0,033	0,033	0,033	0,033	0,033	0,033	0,033	0,033	0,033	0,033	0,033	0,033	0,033	0,033	0,033	0,033	0,033	0,033	0,033	0,033	0,033	0,033	0,033	0,033	0,033	0,033	0,033
416,5	0,041	0,036	0,034	0,034	0,034	0,034	0,034	0,034	0,034	0,034	0,034	0,034	0,024	0,026	0,032	0,033	0,03	0,029	0,029	0,028	0,029	0,029	0,033	0,033	0,033	0,033	0,033	0,033	0,033	0,033	0,033	0,033	0,033	0,033	0,033	0,033	0,033	0,033	0,033	0,033	0,033	0,033	0,033	0,033	0,033	0,033	0,033	0,033	0,033
417	0,04	0,036	0,034	0,034	0,034	0,034	0,034	0,034	0,034	0,034	0,034	0,034	0,024	0,026	0,032	0,033	0,03	0,029	0,029	0,029	0,029	0,029	0,033	0,033	0,033	0,033	0,033	0,033	0,033	0,033	0,033	0,033	0,033	0,033	0,033	0,033	0,033	0,033	0,033	0,033	0,033	0,033	0,033	0,033	0,033	0,033	0,033	0,033	0,033
417,5	0,04	0,036	0,034	0,034	0,034	0,034	0,034	0,034	0,034	0,034	0,034	0,034	0,024	0,026	0,031	0,033	0,03	0,029	0,029	0,028	0,028	0,029	0,033	0,033	0,033	0,033	0,033	0,033	0,033	0,033	0,033	0,033	0,033	0,033	0,033	0,033	0,033	0,033	0,033	0,033	0,033	0,033	0,033	0,033	0,033	0,033	0,033	0,033	0,032
418	0,04	0,036	0,034	0,034	0,034	0,034	0,034	0,034	0,034	0,034	0,034	0,034	0,024	0,026	0,031	0,033	0,029	0,029	0,028	0,028	0,028	0,029	0,033	0,033	0,033	0,033	0,033	0,033	0,033	0,033	0,033	0,033	0,033	0,033	0,033	0,033	0,033	0,033	0,033	0,033	0,033	0,033	0,033	0,033	0,033	0,033	0,032	0,033	0,032
418,5	0,04	0,036	0,034	0,034	0,034	0,034	0,034	0,034	0,034	0,034	0,034	0,034	0,024	0,026	0,031	0,033	0,029	0,029	0,028	0,028	0,028	0,029	0,033	0,033	0,033	0,033	0,033	0,033	0,033	0,033	0,033	0,033	0,033	0,033	0,033	0,033	0,033	0,033	0,033	0,033	0,033	0,033	0,033	0,033	0,033	0,033	0,032	0,032	0,032
419	0,04	0,036	0,034	0,034	0,034	0,034	0,034	0,034	0,034	0,034	0,034	0,034	0,024	0,026	0,031	0,033	0,029	0,029	0,028	0,028	0,028	0,028	0,033	0,033	0,033	0,033	0,033	0,033	0,033	0,033	0,033	0,033	0,033	0,033	0,033	0,033	0,033	0,033	0,033	0,033	0,033	0,033	0,033	0,033	0,033	0,033	0,033	0,032	0,032
419,5	0,04	0,036	0,034	0,034	0,034	0,034	0,034	0,034	0,034	0,034	0,034	0,034	0,024	0,026	0,031	0,033	0,029	0,029	0,028	0,028	0,028	0,028	0,033	0,033	0,033	0,033	0,033	0,033	0,033	0,033	0,033	0,033	0,033	0,033	0,033	0,033	0,033	0,033	0,033	0,033	0,033	0,033	0,033	0,033	0,032	0,033	0,032	0,032	0,032
420	0,04	0,036	0,034	0,034	0,034	0,034	0,034	0,034	0,034	0,034	0,034	0,034	0,024	0,026	0,031	0,033	0,03	0,029	0,028	0,028	0,028	0,029	0,033	0,033	0,033	0,033	0,033	0,033	0,033	0,033	0,033	0,033	0,033	0,033	0,033	0,033	0,033	0,033	0,033	0,033	0,033	0,033	0,033	0,033	0,033	0,033	0,033	0,032	0,033
420,5	0,04	0,036	0,034	0,034	0,034	0,034	0,034	0,034	0,034	0,034	0,034	0,034	0,024	0,026	0,031	0,033	0,03	0,029	0,029	0,028	0,028	0,029	0,033	0,033	0,033	0,033	0,033	0,033	0,033	0,033	0,033	0,033	0,033	0,033	0,033	0,033	0,033	0,033	0,033	0,033	0,033	0,033	0,033	0,033	0,033	0,033	0,033	0,033	0,033
421	0,04	0,036	0,034	0,034	0,034	0,034	0,034	0,034	0,034	0,034	0,034	0,034	0,024	0,026	0,031	0,033	0,03	0,029	0,028	0,028	0,028	0,029	0,033	0,033	0,033	0,033	0,033	0,033	0,033	0,033	0,033	0,033	0,033	0,033	0,033	0,033	0,033	0,033	0,033	0,033	0,033	0,033	0,033	0,033	0,033	0,033	0,032	0,032	0,033
421,5	0,04	0,036	0,034	0,034	0,034	0,034	0,034	0,034	0,034	0,034	0,034	0,034	0,024	0,026	0,031	0,033	0,029	0,029	0,028	0,028	0,028	0,028	0,033	0,033	0,033	0,033	0,033	0,033	0,033	0,033	0,033	0,033	0,033	0,033	0,033	0,033	0,033	0,033	0,033	0,033	0,033	0,033	0,032	0,033	0,032	0,032	0,032	0,032	0,032
422	0,04	0,036	0,034	0,034	0,034	0,034	0,034	0,034	0,034	0,034	0,034	0,034	0,024	0,026	0,031	0,033	0,029	0,029	0,028	0,028	0,028	0,028	0,033	0,033	0,033	0,033	0,033	0,033	0,033	0,033	0,033	0,033	0,033	0,033	0,033	0,033	0,033	0,033	0,033	0,033	0,033	0,033	0,033	0,033	0,032	0,033	0,032	0,032	0,032
422,5	0,04	0,036	0,034	0,034	0,034	0,034	0,034	0,034	0,034	0,034	0,034	0,034	0,024	0,026	0,031	0,033	0,029	0,029	0,028	0,028	0,028	0,029	0,033	0,033	0,033	0,033	0,033	0,033	0,033	0,033	0,033	0,033	0,033	0,033	0,033	0,033	0,033	0,033	0,033	0,033	0,033	0,033	0,033	0,033	0,032	0,032	0,032	0,032	0,032
423	0,04	0,036	0,034	0,034	0,034	0,034	0,034	0,034	0,034	0,034	0,034	0,034	0,024	0,026	0,032	0,033	0,029	0,029	0,028	0,028	0,028	0,029	0,033	0,033	0,033	0,033	0,033	0,033	0,033	0,033	0,033	0,033	0,033	0,033	0,033	0,033	0,033	0,033	0,033	0,033	0,033	0,033	0,033	0,033	0,032	0,033	0,033	0,032	0,032
423,5	0,04	0,036	0,034	0,034	0,034	0,034	0,034	0,034	0,034	0,034	0,034	0,034	0,024	0,026	0,031	0,033	0,029	0,029	0,028	0,028	0,028	0,028	0,033	0,033	0,033	0,033	0,033	0,033	0,033	0,033	0,033	0,033	0,033	0,033	0,033	0,033	0,033	0,033	0,033	0,033	0,033	0,033	0,033	0,033	0,032	0,032	0,032	0,032	0,032
424	0,04	0,035	0,034	0,034	0,034	0,034	0,034	0,034	0,034	0,034	0,034	0,034	0,024	0,026	0,031	0,033	0,029	0,029	0,028	0,028	0,028	0,028	0,033	0,033	0,033	0,033	0,033	0,033	0,033	0,033	0,033	0,033	0,033	0,033	0,033	0,033	0,033	0,033	0,033	0,033	0,033	0,032	0,032	0,033	0,032	0,032	0,032	0,032	0,032
424,5	0,04	0,036	0,034	0,034	0,034	0,034	0,034	0,034	0,034	0,034	0,034	0,034	0,024	0,026	0,031	0,033	0,029	0,029	0,028	0,028	0,028	0,028	0,033	0,033	0,033	0,033	0,033	0,033	0,033	0,033	0,033	0,033	0,033	0,033	0,033	0,033	0,033	0,033	0,033	0,033	0,033	0,033	0,033	0,033	0,032	0,033	0,033	0,032	0,032
425	0,04	0,035	0,034	0,034	0,034	0,034	0,034	0,034	0,034	0,034	0,034	0,034	0,024	0,026	0,031	0,033	0,029	0,029	0,028	0,028	0,028	0,028	0,033	0,033	0,033	0,033	0,033	0,033	0,033	0,033	0,033	0,033	0,033	0,033	0,033	0,033	0,033	0,033	0,033	0,033	0,032	0,032	0,032	0,032	0,032	0,032	0,032	0,032	0,032
425,5	0,04	0,035	0,034	0,034	0,034	0,034	0,034	0,034	0,034	0,034	0,034	0,034	0,024	0,025	0,031	0,033	0,029	0,029	0,028	0,028	0,028	0,028	0,033	0,033	0,033	0,033	0,032	0,033	0,033	0,033	0,033	0,033	0,032	0,033	0,033	0,033	0,032	0,033	0,032	0,032	0,032	0,032	0,032	0,032	0,032	0,032	0,032	0,032	0,032
426	0,04	0,035	0,034	0,034	0,034	0,034	0,034	0,034	0,034	0,034	0,034	0,034	0,024	0,026	0,031	0,033	0,029	0,029	0,028	0,028	0,028	0,028	0,033	0,033	0,033	0,033	0,033	0,033	0,033	0,033	0,033	0,033	0,033	0,033	0,033	0,033	0,033	0,033	0,033	0,033	0,032	0,032	0,032	0,032	0,032	0,032	0,032	0,032	0,032
426,5	0,04	0,035	0,034	0,034	0,034	0,034	0,034	0,034	0,034	0,034	0,034	0,034	0,024	0,025	0,031	0,033	0,029	0,029	0,028	0,028	0,028	0,028	0,033	0,033	0,033	0,033	0,033	0,033	0,033	0,033	0,033	0,033	0,033	0,033	0,033	0,033	0,033	0,033	0,032	0,033	0,032	0,032	0,032	0,032	0,032	0,032	0,032	0,032	0,032
427	0,04	0,036	0,034	0,034	0,034	0,034	0,034	0,034	0,034	0,034	0,034	0,034	0,024	0,026	0,031	0,033	0,029	0,029	0,028	0,028	0,028	0,028	0,033	0,033	0,033	0,033	0,033	0,033	0,033	0,033	0,033	0,033	0,033	0,033	0,033	0,033	0,033	0,033	0,033	0,033	0,033	0,032	0,032	0,033	0,032	0,032	0,032	0,032	0,032
427,5	0,04	0,035	0,034	0,034	0,034	0,034	0,034	0,034	0,034	0,034	0,034	0,034	0,024	0,026	0,031	0,033	0,029	0,029	0,028	0,028	0,028	0,028	0,033	0,033	0,033	0,033	0,033	0,033	0,033	0,033	0,033	0,033	0,033	0,033	0,033	0,033	0,033	0,033	0,033	0,033	0,033	0,033	0,033	0,033	0,032	0,032	0,032	0,032	0,032
428	0,04	0,035	0,034	0,034	0,034	0,034	0,034	0,034	0,034	0,034	0,034	0,034	0,024	0,026	0,031	0,033	0,029	0,029	0,028	0,028	0,028	0,028	0,033	0,033	0,033	0,033	0,033	0,033	0,033	0,033	0,033	0,033	0,033	0,033	0,033	0,033	0,033	0,033	0,033	0,033	0,032	0,033	0,032	0,032	0,032	0,032	0,032	0,032	0,032
428,5	0,04	0,035	0,034	0,034	0,034	0,034	0,034	0,034	0,034	0,034	0,034	0,034	0,024	0,025	0,031	0,033	0,029	0,029	0,028	0,028	0,028	0,028	0,033	0,032	0,033	0,032	0,033	0,033	0,033	0,033	0,033	0,033	0,032	0,033	0,033	0,032	0,032	0,033	0,032	0,032	0,032	0,032	0,032	0,032	0,032	0,032	0,032	0,032	0,032
429	0,04	0,035	0,034	0,034	0,034	0,034	0,034	0,034	0,034	0,034	0,034	0,034	0,024	0,025	0,031	0,033	0,029	0,029	0,028	0,028	0,028	0,028	0,032	0,032	0,032	0,032	0,032	0,032	0,032	0,032	0,032	0,032	0,032	0,032	0,032	0,032	0,032	0,032	0,032	0,032	0,032	0,032	0,032	0,032	0,032	0,032	0,032	0,032	0,032
429,5	0,04	0,035	0,034	0,034	0,034	0,034	0,034	0,034	0,034	0,034	0,034	0,034	0,024	0,025	0,031	0,033	0,029	0,029	0,028	0,028	0,028	0,028	0,033	0,032	0,033	0,032	0,032	0,032	0,033	0,032	0,032	0,032	0,032	0,032	0,032	0,032	0,032	0,032	0,032	0,032	0,032	0,032	0,032	0,032	0,032	0,032	0,032	0,032	0,032
430	0,04	0,035	0,034	0,034	0,034	0,034	0,034	0,034	0,034	0,034	0,034	0,034	0,024	0,026	0,031	0,033	0,029	0,029	0,028	0,028	0,028	0,028	0,033	0,033	0,033	0,033	0,033	0,033	0,033	0,033	0,033	0,033	0,033	0,033	0,033	0,033	0,033	0,033	0,033	0,033	0,032	0,032	0,032	0,032	0,032	0,032	0,032	0,032	0,032
430,5	0,04	0,035	0,034	0,034	0,034	0,034	0,034	0,034	0,034	0,034	0,034	0,034	0,024	0,026	0,031	0,033	0,029	0,029	0,028	0,028	0,028	0,028	0,033	0,033	0,033	0,033	0,033	0,033	0,033	0,033	0,033	0,033	0,033	0,033	0,033	0,033	0,033	0,033	0,033	0,033	0,033	0,032	0,033	0,032	0,032	0,032	0,032	0,032	0,032
431	0,04	0,035	0,034	0,034	0,034	0,034	0,034	0,034	0,034	0,034	0,034	0,034	0,024	0,026	0,031	0,033	0,029	0,029	0,028	0,028	0,028	0,028	0,033	0,033	0,033	0,033	0,033	0,033	0,033	0,033	0,033	0,033	0,033	0,033	0,033	0,033	0,033	0,033	0,032	0,033	0,033	0,032	0,033	0,032	0,032	0,032	0,032	0,032	0,032
431,5	0,04	0,035	0,034	0,034	0,034	0,034	0,034	0,034	0,034	0,034	0,034	0,034	0,024	0,025	0,031	0,033	0,029	0,029	0,028	0,028	0,028	0,028	0,033	0,032	0,033	0,032	0,033	0,033	0,033	0,033	0,033	0,032	0,032	0,032	0,033	0,032	0,032	0,032	0,032	0,032	0,032	0,032	0,032	0,032	0,032	0,032	0,032	0,032	0,032
432	0,04	0,035	0,034	0,034	0,034	0,034	0,034	0,034	0,034	0,034	0,034	0,034	0,024	0,025	0,031	0,033	0,029	0,029	0,028	0,028	0,028	0,028	0,033	0,032	0,033	0,032	0,032	0,033	0,033	0,032	0,033	0,033	0,032	0,032	0,032	0,032	0,032	0,032	0,032	0,032	0,032	0,032	0,032	0,032	0,032	0,032	0,032	0,032	0,032
432,5	0,04	0,035	0,034	0,034	0,034	0,034	0,034	0,034	0,034	0,034	0,034	0,034	0,024	0,025	0,031	0,033	0,029	0,029	0,028	0,028	0,028	0,028	0,032	0,032	0,032	0,032	0,032	0,032	0,032	0,032	0,032	0,032	0,032	0,032	0,032	0,032	0,032	0,032	0,032	0,032	0,032	0,032	0,032	0,032	0,032	0,032	0,032	0,032	0,032
433	0,04	0,035	0,034	0,034	0,034	0,034	0,034	0,034	0,034	0,034	0,034	0,034	0,024	0,025	0,031	0,033	0,029	0,029	0,028	0,028	0,028	0,028	0,032	0,032	0,032	0,032	0,032	0,032	0,032	0,032	0,033	0,032	0,032	0,032	0,032	0,032	0,032	0,032	0,032	0,032	0,032	0,032	0,032	0,032	0,032	0,032	0,032	0,032	0,032
433,5	0,04	0,035	0,034	0,034	0,034	0,034	0,034	0,034	0,034	0,034	0,034	0,034	0,024	0,025	0,031	0,033	0,029	0,029	0,028	0,028	0,028	0,028	0,033	0,032	0,033	0,032	0,033	0,032	0,032	0,033	0,032	0,033	0,032	0,032	0,032	0,032	0,032	0,032	0,032	0,032	0,032	0,032	0,032	0,032	0,032	0,032	0,032	0,032	0,032
434	0,04	0,035	0,034	0,034	0,034	0,034	0,034	0,034	0,034	0,034	0,034	0,034	0,024	0,025	0,031	0,033	0,029	0,029	0,028	0,028	0,028	0,028	0,032	0,032	0,032	0,032	0,032	0,032	0,032	0,032	0,032	0,032	0,032	0,032	0,032	0,032	0,032	0,032	0,032	0,032	0,032	0,032	0,032	0,032	0,032	0,032	0,032	0,032	0,032
434,5	0,04	0,035	0,034	0,034	0,034	0,034	0,034	0,034	0,034	0,034	0,034	0,034	0,024	0,025	0,031	0,033	0,029	0,029	0,028	0,028	0,028	0,028	0,033	0,033	0,033	0,032	0,032	0,033	0,033	0,032	0,032	0,032	0,032	0,032	0,032	0,032	0,033	0,033	0,032	0,032	0,032	0,032	0,032	0,032	0,032	0,032	0,032	0,032	0,032
435	0,04	0,035	0,034	0,034	0,034	0,034	0,034	0,034	0,034	0,034	0,034	0,034	0,024	0,025	0,031	0,033	0,029	0,029	0,028	0,028	0,028	0,028	0,033	0,032	0,032	0,032	0,032	0,032	0,032	0,032	0,032	0,032	0,032	0,032	0,032	0,032	0,032	0,032	0,032	0,032	0,032	0,032	0,032	0,032	0,032	0,032	0,032	0,032	0,032
435,5	0,04	0,035	0,033	0,034	0,034	0,034	0,034	0,033	0,033	0,034	0,034	0,034	0,024	0,025	0,031	0,033	0,029	0,028	0,028	0,028	0,028	0,028	0,032	0,032	0,032	0,032	0,032	0,032	0,032	0,032	0,032	0,032	0,032	0,032	0,032	0,032	0,032	0,032	0,032	0,032	0,032	0,032	0,032	0,032	0,032	0,032	0,032	0,032	0,032
436	0,04	0,035	0,034	0,034	0,033	0,034	0,034	0,034	0,034	0,034	0,034	0,034	0,024	0,025	0,031	0,033	0,029	0,029	0,028	0,028	0,028	0,028	0,032	0,032	0,032	0,032	0,032	0,032	0,032	0,032	0,032	0,032	0,032	0,032	0,032	0,032	0,032	0,032	0,032	0,032	0,032	0,032	0,032	0,032	0,032	0,032	0,032	0,032	0,032
436,5	0,04	0,035	0,033	0,034	0,033	0,033	0,034	0,033	0,033	0,034	0,033	0,034	0,024	0,025	0,031	0,033	0,029	0,028	0,028	0,028	0,028	0,028	0,032	0,032	0,032	0,032	0,032	0,032	0,032	0,032	0,032	0,032	0,032	0,032	0,032	0,032	0,032	0,032	0,032	0,032	0,032	0,032	0,032	0,032	0,032	0,032	0,032	0,032	0,032
437	0,04	0,035	0,034	0,034	0,033	0,034	0,034	0,034	0,034	0,034	0,034	0,034	0,024	0,025	0,031	0,033	0,029	0,029	0,028	0,028	0,028	0,028	0,032	0,032	0,032	0,032	0,032	0,032	0,032	0,032	0,032	0,032	0,032	0,032	0,032	0,032	0,032	0,032	0,032	0,032	0,032	0,032	0,032	0,032	0,032	0,032	0,032	0,032	0,032
437,5	0,04	0,035	0,034	0,034	0,034	0,034	0,034	0,034	0,034	0,034	0,034	0,034	0,024	0,025	0,031	0,033	0,029	0,029	0,028	0,028	0,028	0,028	0,032	0,032	0,032	0,032	0,033	0,032	0,032	0,032	0,032	0,032	0,032	0,032	0,032	0,032	0,032	0,032	0,032	0,032	0,032	0,032	0,032	0,032	0,032	0,032	0,032	0,032	0,032
438	0,04	0,035	0,034	0,034	0,034	0,034	0,034	0,034	0,034	0,034	0,034	0,034	0,024	0,025	0,031	0,033	0,029	0,029	0,028	0,028	0,028	0,028	0,032	0,032	0,032	0,032	0,032	0,032	0,033	0,032	0,032	0,032	0,032	0,032	0,032	0,032	0,032	0,032	0,032	0,032	0,032	0,032	0,032	0,032	0,032	0,032	0,032	0,032	0,032
438,5	0,04	0,035	0,034	0,034	0,034	0,034	0,034	0,034	0,034	0,034	0,034	0,034	0,024	0,025	0,031	0,033	0,029	0,028	0,028	0,028	0,028	0,028	0,032	0,032	0,032	0,032	0,032	0,032	0,032	0,032	0,032	0,032	0,032	0,032	0,032	0,032	0,032	0,032	0,032	0,032	0,032	0,032	0,032	0,032	0,032	0,032	0,032	0,032	0,032
439	0,04	0,035	0,034	0,034	0,033	0,034	0,034	0,033	0,033	0,033	0,034	0,034	0,024	0,025	0,031	0,033	0,029	0,028	0,028	0,028	0,028	0,028	0,032	0,032	0,032	0,032	0,032	0,032	0,032	0,032	0,032	0,032	0,032	0,032	0,032	0,032	0,032	0,032	0,032	0,032	0,032	0,032	0,032	0,032	0,032	0,032	0,032	0,032	0,032
439,5	0,04	0,035	0,034	0,034	0,033	0,033	0,034	0,033	0,033	0,033	0,034	0,034	0,024	0,025	0,031	0,033	0,029	0,028	0,028	0,028	0,028	0,028	0,032	0,032	0,032	0,032	0,032	0,032	0,032	0,032	0,032	0,032	0,032	0,032	0,032	0,032	0,032	0,032	0,032	0,032	0,032	0,032	0,032	0,032	0,032	0,032	0,032	0,032	0,032
440	0,04	0,035	0,033	0,033	0,033	0,033	0,033	0,033	0,033	0,033	0,033	0,033	0,024	0,025	0,031	0,032	0,029	0,028	0,028	0,028	0,028	0,028	0,032	0,032	0,032	0,032	0,032	0,032	0,032	0,032	0,032	0,032	0,032	0,032	0,032	0,032	0,032	0,032	0,032	0,032	0,032	0,032	0,032	0,032	0,032	0,032	0,032	0,032	0,032
440,5	0,04	0,035	0,033	0,033	0,033	0,033	0,034	0,033	0,033	0,033	0,033	0,034	0,024	0,025	0,031	0,033	0,029	0,028	0,028	0,028	0,028	0,028	0,032	0,032	0,032	0,032	0,032	0,032	0,032	0,032	0,032	0,032	0,032	0,032	0,032	0,032	0,032	0,032	0,032	0,032	0,032	0,032	0,032	0,032	0,032	0,032	0,032	0,032	0,032
441	0,04	0,035	0,033	0,034	0,033	0,033	0,033	0,033	0,033	0,033	0,033	0,033	0,024	0,025	0,031	0,033	0,029	0,028	0,028	0,028	0,028	0,028	0,032	0,032	0,032	0,032	0,032	0,032	0,032	0,032	0,032	0,032	0,032	0,032	0,032	0,032	0,032	0,032	0,032	0,032	0,032	0,032	0,032	0,032	0,032	0,032	0,032	0,032	0,032
441,5	0,04	0,035	0,034	0,034	0,034	0,033	0,034	0,034	0,034	0,034	0,034	0,034	0,024	0,025	0,031	0,033	0,029	0,028	0,028	0,028	0,028	0,028	0,032	0,032	0,032	0,032	0,032	0,032	0,032	0,032	0,032	0,032	0,032	0,032	0,032	0,032	0,032	0,032	0,032	0,032	0,032	0,032	0,032	0,032	0,032	0,032	0,032	0,032	0,032
442	0,04	0,035	0,034	0,034	0,034	0,034	0,034	0,034	0,034	0,034	0,034	0,034	0,024	0,025	0,031	0,033	0,029	0,029	0,028	0,028	0,028	0,028	0,032	0,032	0,032	0,032	0,032	0,032	0,032	0,032	0,032	0,032	0,032	0,032	0,032	0,032	0,032	0,032	0,032	0,032	0,032	0,032	0,032	0,032	0,032	0,032	0,032	0,032	0,032
442,5	0,04	0,035	0,034	0,033	0,033	0,033	0,033	0,033	0,033	0,033	0,033	0,034	0,024	0,025	0,031	0,033	0,029	0,028	0,028	0,028	0,028	0,028	0,032	0,032	0,032	0,032	0,032	0,032	0,032	0,032	0,032	0,032	0,032	0,032	0,032	0,032	0,032	0,032	0,032	0,032	0,032	0,032	0,032	0,032	0,032	0,032	0,032	0,032	0,032
443	0,04	0,035	0,033	0,033	0,033	0,033	0,033	0,033	0,033	0,033	0,033	0,033	0,024	0,025	0,031	0,033	0,029	0,028	0,028	0,028	0,028	0,028	0,032	0,032	0,032	0,032	0,032	0,032	0,032	0,032	0,032	0,032	0,032	0,032	0,032	0,032	0,032	0,032	0,032	0,032	0,032	0,032	0,032	0,032	0,032	0,032	0,032	0,032	0,032
443,5	0,04	0,035	0,033	0,033	0,033	0,033	0,033	0,033	0,033	0,033	0,033	0,033	0,024	0,025	0,031	0,032	0,029	0,028	0,028	0,028	0,028	0,028	0,032	0,032	0,032	0,032	0,032	0,032	0,032	0,032	0,032	0,032	0,032	0,032	0,032	0,032	0,032	0,032	0,032	0,032	0,032	0,032	0,032	0,032	0,032	0,032	0,032	0,032	0,032
444	0,04	0,035	0,033	0,033	0,033	0,033	0,033	0,033	0,033	0,033	0,033	0,033	0,024	0,025	0,031	0,032	0,029	0,028	0,028	0,028	0,028	0,028	0,032	0,032	0,032	0,032	0,032	0,032	0,032	0,032	0,032	0,032	0,032	0,032	0,032	0,032	0,032	0,032	0,032	0,032	0,032	0,032	0,032	0,032	0,032	0,032	0,032	0,032	0,032
444,5	0,04	0,035	0,033	0,033	0,033	0,033	0,033	0,033	0,033	0,033	0,033	0,033	0,024	0,025	0,031	0,032	0,029	0,028	0,028	0,028	0,028	0,028	0,032	0,032	0,032	0,032	0,032	0,032	0,032	0,032	0,032	0,032	0,032	0,032	0,032	0,032	0,032	0,032	0,032	0,032	0,032	0,032	0,032	0,032	0,032	0,032	0,032	0,032	0,032
445	0,04	0,035	0,034	0,033	0,033	0,033	0,033	0,033	0,033	0,033	0,033	0,034	0,024	0,025	0,031	0,032	0,029	0,028	0,028	0,028	0,028	0,028	0,032	0,032	0,032	0,032	0,032	0,032	0,032	0,032	0,032	0,032	0,032	0,032	0,032	0,032	0,032	0,032	0,032	0,032	0,032	0,032	0,032	0,032	0,032	0,032	0,032	0,032	0,032
445,5	0,04	0,035	0,034	0,034	0,034	0,034	0,034	0,034	0,034	0,034	0,034	0,034	0,024	0,025	0,031	0,033	0,029	0,029	0,028	0,028	0,028	0,028	0,032	0,032	0,032	0,032	0,032	0,032	0,032	0,032	0,032	0,032	0,032	0,032	0,032	0,032	0,032	0,032	0,032	0,032	0,032	0,032	0,032	0,032	0,032	0,032	0,032	0,032	0,032
446	0,04	0,035	0,034	0,034	0,033	0,033	0,034	0,033	0,034	0,033	0,034	0,034	0,024	0,025	0,031	0,033	0,029	0,028	0,028	0,028	0,028	0,028	0,032	0,032	0,032	0,032	0,032	0,032	0,032	0,032	0,032	0,032	0,032	0,032	0,032	0,032	0,032	0,032	0,032	0,032	0,032	0,032	0,032	0,032	0,032	0,032	0,032	0,032	0,032
446,5	0,04	0,035	0,033	0,033	0,033	0,033	0,033	0,033	0,033	0,033	0,034	0,033	0,024	0,025	0,031	0,033	0,029	0,028	0,028	0,028	0,028	0,028	0,032	0,032	0,032	0,032	0,032	0,032	0,032	0,032	0,032	0,032	0,032	0,032	0,032	0,032	0,032	0,032	0,032	0,032	0,032	0,032	0,032	0,032	0,032	0,032	0,032	0,032	0,032
447	0,04	0,035	0,033	0,033	0,033	0,033	0,033	0,033	0,033	0,033	0,033	0,033	0,024	0,025	0,031	0,032	0,029	0,028	0,028	0,028	0,028	0,028	0,032	0,032	0,032	0,032	0,032	0,032	0,032	0,032	0,032	0,032	0,032	0,032	0,032	0,032	0,032	0,032	0,032	0,032	0,032	0,032	0,032	0,032	0,032	0,032	0,032	0,032	0,032
447,5	0,039	0,035	0,033	0,033	0,033	0,033	0,033	0,033	0,033	0,033	0,033	0,033	0,024	0,025	0,031	0,032	0,029	0,028	0,028	0,028	0,028	0,028	0,032	0,032	0,032	0,032	0,032	0,032	0,032	0,032	0,032	0,032	0,032	0,032	0,032	0,032	0,032	0,032	0,032	0,032	0,032	0,032	0,032	0,032	0,032	0,032	0,032	0,032	0,032
448	0,039	0,035	0,033	0,033	0,033	0,033	0,033	0,033	0,033	0,033	0,033	0,033	0,024	0,025	0,031	0,032	0,029	0,028	0,028	0,028	0,028	0,028	0,032	0,032	0,032	0,032	0,032	0,032	0,032	0,032	0,032	0,032	0,032	0,032	0,032	0,032	0,032	0,032	0,032	0,032	0,032	0,032	0,032	0,032	0,032	0,032	0,032	0,032	0,032
448,5	0,04	0,035	0,033	0,033	0,033	0,033	0,033	0,033	0,033	0,033	0,033	0,033	0,024	0,025	0,031	0,032	0,029	0,028	0,028	0,028	0,028	0,028	0,032	0,032	0,032	0,032	0,032	0,032	0,032	0,032	0,032	0,032	0,032	0,032	0,032	0,032	0,032	0,032	0,032	0,032	0,032	0,032	0,032	0,032	0,032	0,032	0,032	0,032	0,032
449	0,04	0,035	0,033	0,033	0,033	0,033	0,033	0,033	0,033	0,033	0,034	0,033	0,024	0,025	0,031	0,033	0,029	0,028	0,028	0,028	0,028	0,028	0,032	0,032	0,032	0,032	0,032	0,032	0,032	0,032	0,032	0,032	0,032	0,032	0,032	0,032	0,032	0,032	0,032	0,032	0,032	0,032	0,032	0,032	0,032	0,032	0,032	0,032	0,032
449,5	0,04	0,035	0,033	0,033	0,033	0,033	0,033	0,033	0,033	0,033	0,034	0,033	0,024	0,025	0,031	0,033	0,029	0,028	0,028	0,028	0,028	0,028	0,032	0,032	0,032	0,032	0,032	0,032	0,032	0,032	0,032	0,032	0,032	0,032	0,032	0,032	0,032	0,032	0,032	0,032	0,032	0,032	0,032	0,032	0,032	0,032	0,032	0,032	0,032
450	0,04	0,035	0,033	0,033	0,033	0,033	0,033	0,033	0,033	0,033	0,033	0,033	0,024	0,025	0,031	0,032	0,029	0,028	0,028	0,028	0,028	0,028	0,032	0,032	0,032	0,032	0,032	0,032	0,032	0,032	0,032	0,032	0,032	0,032	0,032	0,032	0,032	0,032	0,032	0,032	0,032	0,032	0,032	0,032	0,032	0,032	0,032	0,032	0,032
450,5	0,04	0,035	0,033	0,033	0,033	0,033	0,033	0,033	0,033	0,033	0,033	0,033	0,024	0,025	0,031	0,032	0,029	0,028	0,028	0,028	0,028	0,028	0,032	0,032	0,032	0,032	0,032	0,032	0,032	0,032	0,032	0,032	0,032	0,032	0,032	0,032	0,032	0,032	0,032	0,032	0,032	0,032	0,032	0,032	0,032	0,032	0,032	0,032	0,032
451	0,04	0,035	0,033	0,033	0,033	0,033	0,033	0,033	0,033	0,033	0,033	0,033	0,024	0,025	0,031	0,032	0,029	0,028	0,028	0,028	0,028	0,028	0,032	0,032	0,032	0,032	0,032	0,032	0,032	0,032	0,032	0,032	0,032	0,032	0,032	0,032	0,032	0,032	0,032	0,032	0,032	0,032	0,032	0,032	0,032	0,032	0,032	0,032	0,032
451,5	0,039	0,035	0,033	0,033	0,033	0,033	0,033	0,033	0,033	0,033	0,033	0,033	0,024	0,025	0,031	0,032	0,029	0,028	0,028	0,028	0,028	0,028	0,032	0,032	0,032	0,032	0,032	0,032	0,032	0,032	0,032	0,032	0,032	0,032	0,032	0,032	0,032	0,032	0,032	0,032	0,032	0,032	0,032	0,032	0,032	0,032	0,032	0,032	0,032
452	0,039	0,035	0,033	0,033	0,033	0,033	0,033	0,033	0,033	0,033	0,033	0,033	0,023	0,025	0,031	0,032	0,029	0,028	0,028	0,028	0,028	0,028	0,032	0,032	0,032	0,032	0,032	0,032	0,032	0,032	0,032	0,032	0,032	0,032	0,032	0,032	0,032	0,032	0,032	0,032	0,032	0,032	0,032	0,032	0,032	0,032	0,032	0,032	0,032
452,5	0,04	0,035	0,033	0,033	0,033	0,033	0,033	0,033	0,033	0,033	0,033	0,033	0,024	0,025	0,031	0,032	0,029	0,028	0,028	0,028	0,028	0,028	0,032	0,032	0,032	0,032	0,032	0,032	0,032	0,032	0,032	0,032	0,032	0,032	0,032	0,032	0,032	0,032	0,032	0,032	0,032	0,032	0,032	0,032	0,032	0,032	0,032	0,032	0,032
453	0,039	0,035	0,033	0,033	0,033	0,033	0,033	0,033	0,033	0,033	0,033	0,033	0,024	0,025	0,031	0,032	0,029	0,028	0,028	0,028	0,028	0,028	0,032	0,032	0,032	0,032	0,032	0,032	0,032	0,032	0,032	0,032	0,032	0,032	0,032	0,032	0,032	0,032	0,032	0,032	0,032	0,032	0,032	0,032	0,032	0,032	0,032	0,032	0,032
453,5	0,04	0,035	0,033	0,033	0,033	0,033	0,033	0,033	0,033	0,033	0,033	0,033	0,024	0,025	0,031	0,032	0,029	0,028	0,028	0,028	0,028	0,028	0,032	0,032	0,032	0,032	0,032	0,032	0,032	0,032	0,032	0,032	0,032	0,032	0,032	0,032	0,032	0,032	0,032	0,032	0,032	0,032	0,032	0,032	0,032	0,032	0,032	0,032	0,032
454	0,039	0,035	0,033	0,033	0,033	0,033	0,033	0,033	0,033	0,033	0,033	0,033	0,024	0,025	0,031	0,032	0,029	0,028	0,028	0,028	0,028	0,028	0,032	0,032	0,032	0,032	0,032	0,032	0,032	0,032	0,032	0,032	0,032	0,032	0,032	0,032	0,032	0,032	0,032	0,032	0,032	0,032	0,032	0,032	0,032	0,032	0,032	0,032	0,032
454,5	0,039	0,035	0,033	0,033	0,033	0,033	0,033	0,033	0,033	0,033	0,033	0,033	0,023	0,025	0,031	0,032	0,029	0,028	0,028	0,028	0,028	0,028	0,032	0,032	0,032	0,032	0,032	0,032	0,032	0,032	0,032	0,032	0,032	0,032	0,032	0,032	0,032	0,032	0,032	0,032	0,032	0,032	0,032	0,032	0,032	0,032	0,032	0,032	0,032
455	0,039	0,035	0,033	0,033	0,033	0,033	0,033	0,033	0,033	0,033	0,033	0,033	0,023	0,025	0,031	0,032	0,029	0,028	0,028	0,028	0,028	0,028	0,032	0,032	0,032	0,032	0,032	0,032	0,032	0,032	0,032	0,032	0,032	0,032	0,032	0,032	0,032	0,032	0,032	0,032	0,032	0,032	0,032	0,032	0,032	0,032	0,032	0,032	0,032
455,5	0,039	0,035	0,033	0,033	0,033	0,033	0,033	0,033	0,033	0,033	0,033	0,033	0,023	0,025	0,031	0,032	0,029	0,028	0,028	0,028	0,028	0,028	0,032	0,032	0,032	0,032	0,032	0,032	0,032	0,032	0,032	0,032	0,032	0,032	0,032	0,032	0,032	0,032	0,032	0,032	0,032	0,032	0,032	0,032	0,032	0,032	0,032	0,032	0,032
456	0,039	0,035	0,033	0,033	0,033	0,033	0,033	0,033	0,033	0,033	0,033	0,033	0,023	0,025	0,031	0,032	0,029	0,028	0,028	0,028	0,028	0,028	0,032	0,032	0,032	0,032	0,032	0,032	0,032	0,032	0,032	0,032	0,032	0,032	0,032	0,032	0,032	0,032	0,032	0,032	0,032	0,032	0,032	0,032	0,032	0,032	0,032	0,032	0,032
456,5	0,039	0,035	0,033	0,033	0,033	0,033	0,033	0,033	0,033	0,033	0,033	0,033	0,023	0,025	0,031	0,032	0,029	0,028	0,028	0,028	0,028	0,028	0,032	0,032	0,032	0,032	0,032	0,032	0,032	0,032	0,032	0,032	0,032	0,032	0,032	0,032	0,032	0,032	0,032	0,032	0,032	0,032	0,032	0,032	0,032	0,032	0,032	0,032	0,032
457	0,039	0,035	0,033	0,033	0,033	0,033	0,033	0,033	0,033	0,033	0,033	0,033	0,024	0,025	0,031	0,032	0,029	0,028	0,028	0,028	0,028	0,028	0,032	0,032	0,032	0,032	0,032	0,032	0,032	0,032	0,032	0,032	0,032	0,032	0,032	0,032	0,032	0,032	0,032	0,032	0,032	0,032	0,032	0,032	0,032	0,032	0,032	0,032	0,032
457,5	0,039	0,035	0,033	0,033	0,033	0,033	0,033	0,033	0,033	0,033	0,033	0,033	0,024	0,025	0,031	0,032	0,029	0,028	0,028	0,028	0,028	0,028	0,032	0,032	0,032	0,032	0,032	0,032	0,032	0,032	0,032	0,032	0,032	0,032	0,032	0,032	0,032	0,032	0,032	0,032	0,032	0,032	0,032	0,032	0,032	0,032	0,032	0,032	0,032
458	0,039	0,035	0,033	0,033	0,033	0,033	0,033	0,033	0,033	0,033	0,033	0,033	0,023	0,025	0,031	0,032	0,029	0,028	0,028	0,028	0,028	0,028	0,032	0,032	0,032	0,032	0,032	0,032	0,032	0,032	0,032	0,032	0,032	0,032	0,032	0,032	0,032	0,032	0,032	0,032	0,032	0,032	0,032	0,032	0,032	0,032	0,032	0,032	0,032
458,5	0,039	0,035	0,033	0,033	0,033	0,033	0,033	0,033	0,033	0,033	0,033	0,033	0,023	0,025	0,031	0,032	0,029	0,028	0,028	0,028	0,028	0,028	0,032	0,032	0,032	0,032	0,032	0,032	0,032	0,032	0,032	0,032	0,032	0,032	0,032	0,032	0,032	0,032	0,032	0,032	0,032	0,032	0,032	0,032	0,032	0,032	0,032	0,032	0,032
459	0,039	0,035	0,033	0,033	0,033	0,033	0,033	0,033	0,033	0,033	0,033	0,033	0,023	0,025	0,031	0,032	0,029	0,028	0,028	0,028	0,028	0,028	0,032	0,032	0,032	0,032	0,032	0,032	0,032	0,032	0,032	0,032	0,032	0,032	0,032	0,032	0,032	0,032	0,032	0,032	0,032	0,032	0,032	0,032	0,032	0,032	0,032	0,032	0,032
459,5	0,039	0,035	0,033	0,033	0,033	0,033	0,033	0,033	0,033	0,033	0,033	0,033	0,023	0,025	0,031	0,032	0,029	0,028	0,028	0,028	0,028	0,028	0,032	0,032	0,032	0,032	0,032	0,032	0,032	0,032	0,032	0,032	0,032	0,032	0,032	0,032	0,032	0,032	0,032	0,032	0,032	0,032	0,032	0,032	0,032	0,032	0,032	0,032	0,032
460	0,039	0,035	0,033	0,033	0,033	0,033	0,033	0,033	0,033	0,033	0,033	0,033	0,023	0,025	0,031	0,032	0,029	0,028	0,028	0,028	0,028	0,028	0,032	0,032	0,032	0,032	0,032	0,032	0,032	0,032	0,032	0,032	0,032	0,032	0,032	0,032	0,032	0,032	0,032	0,032	0,032	0,032	0,032	0,032	0,032	0,032	0,032	0,032	0,032
460,5	0,039	0,035	0,033	0,033	0,033	0,033	0,033	0,033	0,033	0,033	0,033	0,033	0,023	0,025	0,031	0,032	0,029	0,028	0,028	0,028	0,028	0,028	0,032	0,032	0,032	0,032	0,032	0,032	0,032	0,032	0,032	0,032	0,032	0,032	0,032	0,032	0,032	0,032	0,032	0,032	0,032	0,032	0,032	0,032	0,032	0,032	0,032	0,032	0,032
461	0,039	0,035	0,033	0,033	0,033	0,033	0,033	0,033	0,033	0,033	0,033	0,033	0,023	0,025	0,031	0,032	0,029	0,028	0,028	0,028	0,028	0,028	0,032	0,032	0,032	0,032	0,032	0,032	0,032	0,032	0,032	0,032	0,032	0,032	0,032	0,032	0,032	0,032	0,032	0,032	0,032	0,032	0,032	0,032	0,032	0,032	0,032	0,032	0,032
461,5	0,039	0,035	0,033	0,033	0,033	0,033	0,033	0,033	0,033	0,033	0,033	0,033	0,023	0,025	0,031	0,032	0,029	0,028	0,028	0,028	0,028	0,028	0,032	0,032	0,032	0,032	0,032	0,032	0,032	0,032	0,032	0,032	0,032	0,032	0,032	0,032	0,032	0,032	0,032	0,032	0,032	0,032	0,032	0,032	0,032	0,032	0,032	0,032	0,032
462	0,039	0,035	0,033	0,033	0,033	0,033	0,033	0,033	0,033	0,033	0,033	0,033	0,023	0,025	0,031	0,032	0,029	0,028	0,028	0,028	0,028	0,028	0,032	0,032	0,032	0,032	0,032	0,032	0,032	0,032	0,032	0,032	0,032	0,032	0,032	0,032	0,032	0,032	0,032	0,032	0,032	0,032	0,032	0,032	0,032	0,032	0,032	0,032	0,032
462,5	0,039	0,035	0,033	0,033	0,033	0,033	0,033	0,033	0,033	0,033	0,033	0,033	0,023	0,025	0,031	0,032	0,029	0,028	0,028	0,028	0,028	0,028	0,032	0,032	0,032	0,032	0,032	0,032	0,032	0,032	0,032	0,032	0,032	0,032	0,032	0,032	0,032	0,032	0,032	0,032	0,032	0,032	0,032	0,032	0,032	0,032	0,032	0,032	0,032
463	0,039	0,035	0,033	0,033	0,033	0,033	0,033	0,033	0,033	0,033	0,033	0,033	0,023	0,025	0,031	0,032	0,029	0,028	0,028	0,028	0,028	0,028	0,032	0,032	0,032	0,032	0,032	0,032	0,032	0,032	0,032	0,032	0,032	0,032	0,032	0,032	0,032	0,032	0,032	0,032	0,032	0,032	0,032	0,032	0,032	0,032	0,032	0,032	0,032
463,5	0,039	0,034	0,033	0,033	0,033	0,033	0,033	0,033	0,033	0,033	0,033	0,033	0,023	0,025	0,031	0,032	0,029	0,028	0,028	0,028	0,028	0,028	0,032	0,032	0,032	0,032	0,032	0,032	0,032	0,032	0,032	0,032	0,032	0,032	0,032	0,032	0,032	0,032	0,032	0,032	0,032	0,032	0,032	0,032	0,032	0,032	0,032	0,032	0,032
464	0,039	0,034	0,033	0,033	0,033	0,033	0,033	0,033	0,033	0,033	0,033	0,033	0,023	0,025	0,031	0,032	0,029	0,028	0,028	0,028	0,028	0,028	0,032	0,032	0,032	0,032	0,032	0,032	0,032	0,032	0,032	0,032	0,032	0,032	0,032	0,032	0,032	0,032	0,032	0,032	0,032	0,032	0,032	0,032	0,032	0,032	0,032	0,032	0,032
464,5	0,039	0,035	0,033	0,033	0,033	0,033	0,033	0,033	0,033	0,033	0,033	0,033	0,023	0,025	0,031	0,032	0,029	0,028	0,028	0,028	0,028	0,028	0,032	0,032	0,032	0,032	0,032	0,032	0,032	0,032	0,032	0,032	0,032	0,032	0,032	0,032	0,032	0,032	0,032	0,032	0,032	0,032	0,032	0,032	0,032	0,032	0,032	0,032	0,032
465	0,039	0,035	0,033	0,033	0,033	0,033	0,033	0,033	0,033	0,033	0,033	0,033	0,023	0,025	0,031	0,032	0,029	0,028	0,028	0,028	0,028	0,028	0,032	0,032	0,032	0,032	0,032	0,032	0,032	0,032	0,032	0,032	0,032	0,032	0,032	0,032	0,032	0,032	0,032	0,032	0,032	0,032	0,032	0,032	0,032	0,032	0,032	0,032	0,032
465,5	0,039	0,035	0,033	0,033	0,033	0,033	0,033	0,033	0,033	0,033	0,033	0,033	0,023	0,025	0,031	0,032	0,029	0,028	0,028	0,028	0,028	0,028	0,032	0,032	0,032	0,032	0,032	0,032	0,032	0,032	0,032	0,032	0,032	0,032	0,032	0,032	0,032	0,032	0,032	0,032	0,032	0,032	0,032	0,032	0,032	0,032	0,032	0,032	0,032
466	0,039	0,035	0,033	0,033	0,033	0,033	0,033	0,033	0,033	0,033	0,033	0,033	0,023	0,025	0,031	0,032	0,029	0,028	0,028	0,028	0,028	0,028	0,032	0,032	0,032	0,032	0,032	0,032	0,032	0,032	0,032	0,032	0,032	0,032	0,032	0,032	0,032	0,032	0,032	0,032	0,032	0,032	0,032	0,032	0,032	0,032	0,032	0,032	0,032
466,5	0,039	0,035	0,033	0,033	0,033	0,033	0,033	0,033	0,033	0,033	0,033	0,033	0,023	0,025	0,031	0,032	0,029	0,028	0,028	0,028	0,028	0,028	0,032	0,032	0,032	0,032	0,032	0,032	0,032	0,032	0,032	0,032	0,032	0,032	0,032	0,032	0,032	0,032	0,032	0,032	0,032	0,032	0,032	0,032	0,032	0,032	0,032	0,032	0,032
467	0,039	0,035	0,033	0,033	0,033	0,033	0,033	0,033	0,033	0,033	0,033	0,033	0,023	0,025	0,031	0,032	0,029	0,028	0,028	0,028	0,028	0,028	0,032	0,032	0,032	0,032	0,032	0,032	0,032	0,032	0,032	0,032	0,032	0,032	0,032	0,032	0,032	0,032	0,032	0,032	0,032	0,032	0,032	0,032	0,032	0,032	0,032	0,032	0,032
467,5	0,039	0,035	0,033	0,033	0,033	0,033	0,033	0,033	0,033	0,033	0,033	0,033	0,023	0,025	0,031	0,032	0,029	0,028	0,028	0,028	0,028	0,028	0,032	0,032	0,032	0,032	0,032	0,032	0,032	0,032	0,032	0,032	0,032	0,032	0,032	0,032	0,032	0,032	0,032	0,032	0,032	0,032	0,032	0,032	0,032	0,032	0,032	0,032	0,032
468	0,039	0,034	0,033	0,033	0,033	0,033	0,033	0,033	0,033	0,033	0,033	0,033	0,023	0,025	0,031	0,032	0,029	0,028	0,028	0,028	0,028	0,028	0,032	0,032	0,032	0,032	0,032	0,032	0,032	0,032	0,032	0,032	0,032	0,032	0,032	0,032	0,032	0,032	0,032	0,032	0,032	0,032	0,032	0,032	0,032	0,032	0,032	0,032	0,032
468,5	0,039	0,034	0,033	0,033	0,033	0,033	0,033	0,033	0,033	0,033	0,033	0,033	0,023	0,025	0,031	0,032	0,029	0,028	0,028	0,028	0,028	0,028	0,032	0,032	0,032	0,032	0,032	0,032	0,032	0,032	0,032	0,032	0,032	0,032	0,032	0,032	0,032	0,032	0,032	0,032	0,032	0,032	0,032	0,032	0,032	0,032	0,032	0,032	0,032
469	0,039	0,034	0,033	0,033	0,033	0,033	0,033	0,033	0,033	0,033	0,033	0,033	0,023	0,025	0,031	0,032	0,029	0,028	0,028	0,028	0,028	0,028	0,032	0,032	0,032	0,032	0,032	0,032	0,032	0,032	0,032	0,032	0,032	0,032	0,032	0,032	0,032	0,032	0,032	0,032	0,032	0,032	0,032	0,032	0,032	0,032	0,032	0,032	0,032
469,5	0,039	0,035	0,033	0,033	0,033	0,033	0,033	0,033	0,033	0,033	0,033	0,033	0,023	0,025	0,031	0,032	0,029	0,028	0,028	0,028	0,028	0,028	0,032	0,032	0,032	0,032	0,032	0,032	0,032	0,032	0,032	0,032	0,032	0,032	0,032	0,032	0,032	0,032	0,032	0,032	0,032	0,032	0,032	0,032	0,032	0,032	0,032	0,032	0,032
470	0,039	0,035	0,033	0,033	0,033	0,033	0,033	0,033	0,033	0,033	0,033	0,033	0,023	0,025	0,031	0,032	0,029	0,028	0,028	0,028	0,028	0,028	0,032	0,032	0,032	0,032	0,032	0,032	0,032	0,032	0,032	0,032	0,032	0,032	0,032	0,032	0,032	0,032	0,032	0,032	0,032	0,032	0,032	0,032	0,032	0,032	0,032	0,032	0,032
470,5	0,039	0,035	0,033	0,033	0,033	0,033	0,033	0,033	0,033	0,033	0,033	0,033	0,023	0,025	0,031	0,032	0,029	0,028	0,028	0,028	0,028	0,028	0,032	0,032	0,032	0,032	0,032	0,032	0,032	0,032	0,032	0,032	0,032	0,032	0,032	0,032	0,032	0,032	0,032	0,032	0,032	0,032	0,032	0,032	0,032	0,032	0,032	0,032	0,032
471	0,039	0,035	0,033	0,033	0,033	0,033	0,033	0,033	0,033	0,033	0,033	0,033	0,023	0,025	0,031	0,032	0,029	0,028	0,028	0,028	0,028	0,028	0,032	0,032	0,032	0,032	0,032	0,032	0,032	0,032	0,032	0,032	0,032	0,032	0,032	0,032	0,032	0,032	0,032	0,032	0,032	0,032	0,032	0,032	0,032	0,032	0,032	0,032	0,032
471,5	0,039	0,035	0,033	0,033	0,033	0,033	0,033	0,033	0,033	0,033	0,033	0,033	0,023	0,025	0,031	0,032	0,029	0,028	0,028	0,028	0,028	0,028	0,032	0,032	0,032	0,032	0,032	0,032	0,032	0,032	0,032	0,032	0,032	0,032	0,032	0,032	0,032	0,032	0,032	0,032	0,032	0,032	0,032	0,032	0,032	0,032	0,032	0,032	0,032
472	0,039	0,034	0,033	0,033	0,033	0,033	0,033	0,033	0,033	0,033	0,033	0,033	0,023	0,025	0,031	0,032	0,029	0,028	0,028	0,028	0,027	0,028	0,032	0,032	0,032	0,032	0,032	0,032	0,032	0,032	0,032	0,032	0,032	0,032	0,032	0,032	0,032	0,032	0,032	0,032	0,032	0,032	0,032	0,032	0,032	0,032	0,032	0,032	0,031
472,5	0,039	0,034	0,033	0,033	0,033	0,033	0,033	0,033	0,033	0,033	0,033	0,033	0,023	0,025	0,031	0,032	0,029	0,028	0,028	0,028	0,027	0,028	0,032	0,032	0,032	0,032	0,032	0,032	0,032	0,032	0,032	0,032	0,032	0,032	0,032	0,032	0,032	0,032	0,032	0,032	0,032	0,032	0,032	0,032	0,032	0,032	0,032	0,032	0,031
473	0,039	0,034	0,033	0,033	0,033	0,033	0,033	0,033	0,033	0,033	0,033	0,033	0,023	0,025	0,031	0,032	0,029	0,028	0,028	0,027	0,027	0,028	0,032	0,032	0,032	0,032	0,032	0,032	0,032	0,032	0,032	0,032	0,032	0,032	0,032	0,032	0,032	0,032	0,032	0,032	0,032	0,032	0,032	0,032	0,032	0,032	0,031	0,032	0,031
473,5	0,039	0,034	0,033	0,033	0,033	0,033	0,033	0,033	0,033	0,033	0,033	0,033	0,023	0,025	0,031	0,032	0,029	0,028	0,028	0,027	0,027	0,028	0,032	0,032	0,032	0,032	0,032	0,032	0,032	0,032	0,032	0,032	0,032	0,032	0,032	0,032	0,032	0,032	0,032	0,032	0,032	0,032	0,032	0,032	0,032	0,032	0,032	0,032	0,031
474	0,039	0,034	0,033	0,033	0,033	0,033	0,033	0,033	0,033	0,033	0,033	0,033	0,023	0,025	0,031	0,032	0,029	0,028	0,028	0,028	0,028	0,028	0,032	0,032	0,032	0,032	0,032	0,032	0,032	0,032	0,032	0,032	0,032	0,032	0,032	0,032	0,032	0,032	0,032	0,032	0,032	0,032	0,032	0,032	0,032	0,032	0,032	0,032	0,032
474,5	0,039	0,034	0,033	0,033	0,033	0,033	0,033	0,033	0,033	0,033	0,033	0,033	0,023	0,025	0,031	0,032	0,029	0,028	0,028	0,028	0,028	0,028	0,032	0,032	0,032	0,032	0,032	0,032	0,032	0,032	0,032	0,032	0,032	0,032	0,032	0,032	0,032	0,032	0,032	0,032	0,032	0,032	0,032	0,032	0,032	0,032	0,032	0,032	0,032
475	0,039	0,034	0,033	0,033	0,033	0,033	0,033	0,033	0,033	0,033	0,033	0,033	0,023	0,025	0,031	0,032	0,029	0,028	0,028	0,028	0,028	0,028	0,032	0,032	0,032	0,032	0,032	0,032	0,032	0,032	0,032	0,032	0,032	0,032	0,032	0,032	0,032	0,032	0,032	0,032	0,032	0,032	0,032	0,032	0,032	0,032	0,032	0,032	0,032
475,5	0,039	0,034	0,033	0,033	0,033	0,033	0,033	0,033	0,033	0,033	0,033	0,033	0,023	0,025	0,031	0,032	0,029	0,028	0,028	0,028	0,028	0,028	0,032	0,032	0,032	0,032	0,032	0,032	0,032	0,032	0,032	0,032	0,032	0,032	0,032	0,032	0,032	0,032	0,032	0,032	0,032	0,032	0,032	0,032	0,032	0,032	0,032	0,032	0,032
476	0,039	0,034	0,033	0,033	0,033	0,033	0,033	0,033	0,033	0,033	0,033	0,033	0,023	0,025	0,031	0,032	0,029	0,028	0,028	0,028	0,028	0,028	0,032	0,032	0,032	0,032	0,032	0,032	0,032	0,032	0,032	0,032	0,032	0,032	0,032	0,032	0,032	0,032	0,032	0,032	0,032	0,032	0,032	0,032	0,032	0,032	0,032	0,032	0,032
476,5	0,039	0,034	0,033	0,033	0,033	0,033	0,033	0,033	0,033	0,033	0,033	0,033	0,023	0,025	0,031	0,032	0,029	0,028	0,028	0,028	0,028	0,028	0,032	0,032	0,032	0,032	0,032	0,032	0,032	0,032	0,032	0,032	0,032	0,032	0,032	0,032	0,032	0,032	0,032	0,032	0,032	0,032	0,032	0,032	0,031	0,032	0,032	0,032	0,031
477	0,039	0,034	0,033	0,033	0,033	0,033	0,033	0,033	0,033	0,033	0,033	0,033	0,023	0,025	0,031	0,032	0,029	0,028	0,027	0,028	0,027	0,028	0,032	0,032	0,032	0,032	0,032	0,032	0,032	0,032	0,032	0,032	0,032	0,032	0,032	0,032	0,032	0,032	0,032	0,032	0,032	0,032	0,032	0,032	0,031	0,031	0,031	0,031	0,031
477,5	0,039	0,034	0,033	0,033	0,033	0,033	0,033	0,033	0,033	0,033	0,033	0,033	0,023	0,025	0,031	0,032	0,028	0,028	0,027	0,028	0,027	0,028	0,032	0,032	0,032	0,032	0,032	0,032	0,032	0,032	0,032	0,032	0,032	0,032	0,032	0,032	0,032	0,032	0,032	0,032	0,032	0,032	0,032	0,032	0,031	0,031	0,031	0,031	0,031
478	0,039	0,034	0,033	0,033	0,033	0,033	0,033	0,033	0,033	0,033	0,033	0,033	0,023	0,025	0,031	0,032	0,029	0,028	0,028	0,028	0,028	0,028	0,032	0,032	0,032	0,032	0,032	0,032	0,032	0,032	0,032	0,032	0,032	0,032	0,032	0,032	0,032	0,032	0,032	0,032	0,032	0,032	0,032	0,032	0,032	0,032	0,031	0,031	0,031
478,5	0,039	0,034	0,033	0,033	0,033	0,033	0,033	0,033	0,033	0,033	0,033	0,033	0,023	0,025	0,031	0,032	0,029	0,028	0,028	0,028	0,028	0,028	0,032	0,032	0,032	0,032	0,032	0,032	0,032	0,032	0,032	0,032	0,032	0,032	0,032	0,032	0,032	0,032	0,032	0,032	0,032	0,032	0,032	0,032	0,032	0,032	0,032	0,032	0,032
479	0,039	0,034	0,033	0,033	0,033	0,033	0,033	0,033	0,033	0,033	0,033	0,033	0,023	0,025	0,031	0,032	0,029	0,028	0,028	0,028	0,028	0,028	0,032	0,032	0,032	0,032	0,032	0,032	0,032	0,032	0,032	0,032	0,032	0,032	0,032	0,032	0,032	0,032	0,032	0,032	0,032	0,032	0,032	0,032	0,032	0,032	0,032	0,032	0,032
479,5	0,039	0,034	0,033	0,033	0,033	0,033	0,033	0,033	0,033	0,033	0,033	0,033	0,023	0,025	0,031	0,032	0,029	0,028	0,028	0,028	0,028	0,028	0,032	0,032	0,032	0,032	0,032	0,032	0,032	0,032	0,032	0,032	0,032	0,032	0,032	0,032	0,032	0,032	0,032	0,032	0,032	0,032	0,032	0,032	0,032	0,032	0,032	0,032	0,032
480	0,039	0,034	0,033	0,033	0,033	0,033	0,033	0,033	0,033	0,033	0,033	0,033	0,023	0,025	0,031	0,032	0,029	0,028	0,028	0,028	0,028	0,028	0,032	0,032	0,032	0,032	0,032	0,032	0,032	0,032	0,032	0,032	0,032	0,032	0,032	0,032	0,032	0,032	0,032	0,032	0,032	0,032	0,032	0,032	0,032	0,032	0,032	0,032	0,032
480,5	0,039	0,034	0,033	0,033	0,033	0,033	0,033	0,033	0,033	0,033	0,033	0,033	0,023	0,025	0,031	0,032	0,029	0,028	0,028	0,028	0,028	0,028	0,032	0,032	0,032	0,032	0,032	0,032	0,032	0,032	0,032	0,032	0,032	0,032	0,032	0,032	0,032	0,032	0,032	0,032	0,032	0,032	0,032	0,032	0,032	0,032	0,032	0,032	0,031
481	0,039	0,034	0,033	0,033	0,033	0,033	0,033	0,033	0,033	0,033	0,033	0,033	0,023	0,025	0,031	0,032	0,029	0,028	0,027	0,028	0,027	0,028	0,032	0,032	0,032	0,032	0,032	0,032	0,032	0,032	0,032	0,032	0,032	0,032	0,032	0,032	0,032	0,032	0,032	0,032	0,032	0,032	0,032	0,032	0,031	0,032	0,031	0,031	0,031
481,5	0,039	0,034	0,033	0,033	0,033	0,033	0,033	0,033	0,033	0,033	0,033	0,033	0,023	0,024	0,031	0,032	0,028	0,028	0,027	0,027	0,027	0,027	0,032	0,032	0,032	0,032	0,032	0,032	0,032	0,032	0,032	0,032	0,032	0,032	0,032	0,032	0,032	0,032	0,032	0,032	0,032	0,032	0,031	0,032	0,031	0,031	0,031	0,031	0,031
482	0,039	0,034	0,033	0,033	0,033	0,033	0,033	0,033	0,033	0,033	0,033	0,033	0,023	0,024	0,031	0,032	0,029	0,028	0,027	0,028	0,027	0,028	0,032	0,032	0,032	0,032	0,032	0,032	0,032	0,032	0,032	0,032	0,032	0,032	0,032	0,032	0,032	0,032	0,032	0,032	0,032	0,032	0,032	0,032	0,032	0,032	0,031	0,032	0,031
482,5	0,039	0,034	0,033	0,033	0,033	0,033	0,033	0,033	0,033	0,033	0,033	0,033	0,023	0,025	0,031	0,032	0,029	0,028	0,028	0,028	0,027	0,028	0,032	0,032	0,032	0,032	0,032	0,032	0,032	0,032	0,032	0,032	0,032	0,032	0,032	0,032	0,032	0,032	0,032	0,032	0,032	0,032	0,032	0,032	0,031	0,032	0,031	0,032	0,031
483	0,039	0,034	0,033	0,033	0,033	0,033	0,033	0,033	0,033	0,033	0,033	0,033	0,023	0,025	0,031	0,032	0,029	0,028	0,028	0,028	0,028	0,028	0,032	0,032	0,032	0,032	0,032	0,032	0,032	0,032	0,032	0,032	0,032	0,032	0,032	0,032	0,032	0,032	0,032	0,032	0,032	0,032	0,032	0,032	0,032	0,032	0,032	0,032	0,032
483,5	0,039	0,034	0,033	0,033	0,033	0,033	0,033	0,033	0,033	0,033	0,033	0,033	0,023	0,025	0,031	0,032	0,029	0,028	0,028	0,028	0,028	0,028	0,032	0,032	0,032	0,032	0,032	0,032	0,032	0,032	0,032	0,032	0,032	0,032	0,032	0,032	0,032	0,032	0,032	0,032	0,032	0,032	0,032	0,032	0,032	0,032	0,032	0,032	0,032
484	0,039	0,034	0,033	0,033	0,033	0,033	0,033	0,033	0,033	0,033	0,033	0,033	0,023	0,025	0,031	0,032	0,029	0,028	0,028	0,028	0,028	0,028	0,032	0,032	0,032	0,032	0,032	0,032	0,032	0,032	0,032	0,032	0,032	0,032	0,032	0,032	0,032	0,032	0,032	0,032	0,032	0,032	0,032	0,032	0,032	0,032	0,032	0,032	0,032
484,5	0,039	0,034	0,033	0,033	0,033	0,033	0,033	0,033	0,033	0,033	0,033	0,033	0,023	0,025	0,031	0,032	0,029	0,028	0,028	0,028	0,028	0,028	0,032	0,032	0,032	0,032	0,032	0,032	0,032	0,032	0,032	0,032	0,032	0,032	0,032	0,032	0,032	0,032	0,032	0,032	0,032	0,032	0,032	0,032	0,032	0,032	0,032	0,032	0,032
485	0,039	0,034	0,033	0,033	0,033	0,033	0,033	0,033	0,033	0,033	0,033	0,033	0,023	0,025	0,031	0,032	0,029	0,028	0,028	0,028	0,027	0,028	0,032	0,032	0,032	0,032	0,032	0,032	0,032	0,032	0,032	0,032	0,032	0,032	0,032	0,032	0,032	0,032	0,032	0,032	0,032	0,032	0,032	0,032	0,032	0,032	0,032	0,032	0,031
485,5	0,039	0,034	0,033	0,033	0,033	0,033	0,033	0,033	0,033	0,033	0,033	0,033	0,023	0,025	0,031	0,032	0,029	0,028	0,028	0,028	0,028	0,028	0,032	0,032	0,032	0,032	0,032	0,032	0,032	0,032	0,032	0,032	0,032	0,032	0,032	0,032	0,032	0,032	0,032	0,032	0,032	0,032	0,032	0,032	0,032	0,032	0,031	0,031	0,031
486	0,039	0,034	0,033	0,033	0,033	0,033	0,033	0,033	0,033	0,033	0,033	0,033	0,023	0,024	0,03	0,032	0,028	0,028	0,027	0,027	0,027	0,027	0,032	0,032	0,032	0,032	0,032	0,032	0,032	0,032	0,032	0,032	0,032	0,032	0,032	0,032	0,032	0,032	0,032	0,032	0,032	0,032	0,031	0,032	0,031	0,031	0,031	0,031	0,031
486,5	0,039	0,034	0,033	0,033	0,033	0,033	0,033	0,033	0,033	0,033	0,033	0,033	0,023	0,024	0,03	0,032	0,028	0,028	0,027	0,027	0,027	0,027	0,032	0,032	0,032	0,032	0,032	0,032	0,032	0,032	0,032	0,032	0,032	0,032	0,032	0,032	0,032	0,032	0,032	0,032	0,032	0,032	0,032	0,031	0,031	0,031	0,031	0,031	0,031
487	0,039	0,034	0,033	0,033	0,033	0,033	0,033	0,033	0,033	0,033	0,033	0,033	0,023	0,024	0,031	0,032	0,029	0,028	0,027	0,027	0,027	0,027	0,032	0,032	0,032	0,032	0,032	0,032	0,032	0,032	0,032	0,032	0,032	0,032	0,032	0,032	0,032	0,032	0,032	0,032	0,032	0,032	0,032	0,032	0,032	0,031	0,031	0,031	0,031
487,5	0,039	0,034	0,033	0,033	0,033	0,033	0,033	0,033	0,033	0,033	0,033	0,033	0,023	0,025	0,031	0,032	0,029	0,028	0,028	0,028	0,027	0,028	0,032	0,032	0,032	0,032	0,032	0,032	0,032	0,032	0,032	0,032	0,032	0,032	0,032	0,032	0,032	0,032	0,032	0,032	0,032	0,032	0,032	0,032	0,032	0,032	0,031	0,031	0,031
488	0,039	0,034	0,033	0,033	0,033	0,033	0,033	0,033	0,033	0,033	0,033	0,033	0,023	0,025	0,031	0,032	0,029	0,028	0,028	0,028	0,028	0,028	0,032	0,032	0,032	0,032	0,032	0,032	0,032	0,032	0,032	0,032	0,032	0,032	0,032	0,032	0,032	0,032	0,032	0,032	0,032	0,032	0,032	0,032	0,032	0,032	0,032	0,032	0,031
488,5	0,039	0,034	0,033	0,033	0,033	0,033	0,033	0,033	0,033	0,033	0,033	0,033	0,023	0,025	0,031	0,032	0,029	0,028	0,028	0,028	0,028	0,028	0,032	0,032	0,032	0,032	0,032	0,032	0,032	0,032	0,032	0,032	0,032	0,032	0,032	0,032	0,032	0,032	0,032	0,032	0,032	0,032	0,032	0,032	0,032	0,032	0,032	0,032	0,032
489	0,039	0,034	0,033	0,033	0,033	0,033	0,033	0,033	0,033	0,033	0,033	0,033	0,023	0,025	0,031	0,032	0,029	0,028	0,028	0,028	0,028	0,028	0,032	0,032	0,032	0,032	0,032	0,032	0,032	0,032	0,032	0,032	0,032	0,032	0,032	0,032	0,032	0,032	0,032	0,032	0,032	0,032	0,032	0,032	0,032	0,032	0,032	0,032	0,031
489,5	0,039	0,034	0,033	0,033	0,033	0,033	0,033	0,033	0,033	0,033	0,033	0,033	0,023	0,025	0,031	0,032	0,029	0,028	0,028	0,028	0,027	0,028	0,032	0,032	0,032	0,032	0,032	0,032	0,032	0,032	0,032	0,032	0,032	0,032	0,032	0,032	0,032	0,032	0,032	0,032	0,032	0,032	0,032	0,032	0,032	0,032	0,031	0,031	0,031
490	0,039	0,034	0,033	0,033	0,033	0,033	0,033	0,033	0,033	0,033	0,033	0,033	0,023	0,025	0,03	0,032	0,028	0,028	0,027	0,027	0,027	0,027	0,032	0,032	0,032	0,032	0,032	0,032	0,032	0,032	0,032	0,032	0,032	0,032	0,032	0,032	0,032	0,032	0,032	0,032	0,032	0,032	0,032	0,032	0,031	0,031	0,031	0,031	0,031
490,5	0,039	0,034	0,033	0,033	0,033	0,033	0,033	0,033	0,033	0,033	0,033	0,033	0,023	0,025	0,03	0,032	0,028	0,028	0,027	0,027	0,027	0,027	0,032	0,032	0,032	0,032	0,032	0,032	0,032	0,032	0,032	0,032	0,032	0,032	0,032	0,032	0,032	0,032	0,032	0,032	0,032	0,031	0,031	0,031	0,031	0,031	0,031	0,031	0,031
491	0,039	0,034	0,033	0,033	0,033	0,033	0,033	0,033	0,033	0,033	0,033	0,033	0,023	0,025	0,03	0,032	0,028	0,028	0,027	0,027	0,027	0,027	0,032	0,032	0,032	0,032	0,032	0,032	0,032	0,032	0,032	0,032	0,032	0,032	0,032	0,032	0,032	0,032	0,032	0,031	0,031	0,031	0,031	0,031	0,031	0,031	0,031	0,031	0,031
491,5	0,039	0,034	0,033	0,033	0,033	0,033	0,033	0,033	0,033	0,033	0,033	0,033	0,023	0,025	0,03	0,032	0,028	0,028	0,027	0,027	0,027	0,027	0,032	0,032	0,032	0,032	0,032	0,032	0,032	0,032	0,031	0,032	0,032	0,032	0,032	0,031	0,032	0,032	0,031	0,031	0,032	0,031	0,031	0,031	0,031	0,031	0,031	0,031	0,031
492	0,039	0,034	0,033	0,033	0,033	0,033	0,033	0,033	0,033	0,033	0,033	0,033	0,023	0,025	0,03	0,032	0,028	0,028	0,027	0,027	0,027	0,027	0,032	0,032	0,032	0,032	0,032	0,032	0,032	0,032	0,032	0,032	0,032	0,032	0,032	0,032	0,032	0,032	0,032	0,032	0,032	0,032	0,032	0,031	0,031	0,031	0,031	0,031	0,031
492,5	0,039	0,034	0,033	0,033	0,033	0,033	0,033	0,033	0,033	0,033	0,033	0,033	0,023	0,025	0,031	0,032	0,029	0,028	0,027	0,028	0,027	0,028	0,032	0,032	0,032	0,032	0,032	0,032	0,032	0,032	0,032	0,032	0,032	0,032	0,032	0,032	0,032	0,032	0,032	0,032	0,032	0,032	0,032	0,032	0,032	0,031	0,031	0,031	0,031
493	0,039	0,034	0,033	0,033	0,033	0,033	0,033	0,033	0,033	0,033	0,033	0,033	0,023	0,025	0,031	0,032	0,029	0,028	0,028	0,028	0,027	0,028	0,032	0,032	0,032	0,032	0,032	0,032	0,032	0,032	0,032	0,032	0,032	0,032	0,032	0,032	0,032	0,032	0,032	0,032	0,032	0,032	0,032	0,032	0,032	0,032	0,031	0,031	0,031
493,5	0,039	0,034	0,033	0,033	0,033	0,033	0,033	0,033	0,033	0,033	0,033	0,033	0,024	0,025	0,031	0,032	0,029	0,028	0,028	0,028	0,028	0,028	0,032	0,032	0,032	0,032	0,032	0,032	0,032	0,032	0,032	0,032	0,032	0,032	0,032	0,032	0,032	0,032	0,032	0,032	0,032	0,032	0,032	0,032	0,032	0,031	0,031	0,031	0,031
494	0,039	0,034	0,033	0,033	0,033	0,033	0,033	0,033	0,033	0,033	0,033	0,033	0,023	0,025	0,031	0,032	0,029	0,028	0,028	0,027	0,027	0,028	0,032	0,032	0,032	0,032	0,032	0,032	0,032	0,032	0,032	0,032	0,032	0,032	0,032	0,032	0,032	0,032	0,032	0,032	0,032	0,032	0,032	0,031	0,031	0,031	0,031	0,031	0,031
494,5	0,039	0,034	0,033	0,033	0,033	0,033	0,033	0,033	0,033	0,033	0,033	0,033	0,023	0,025	0,03	0,032	0,028	0,028	0,027	0,027	0,027	0,028	0,032	0,032	0,032	0,032	0,032	0,032	0,032	0,032	0,032	0,032	0,032	0,032	0,032	0,032	0,032	0,032	0,032	0,031	0,032	0,032	0,031	0,031	0,031	0,031	0,031	0,031	0,031
495	0,039	0,034	0,033	0,033	0,033	0,033	0,033	0,033	0,033	0,033	0,033	0,033	0,023	0,025	0,03	0,032	0,028	0,028	0,027	0,027	0,027	0,027	0,032	0,032	0,032	0,032	0,032	0,032	0,032	0,032	0,031	0,032	0,032	0,032	0,032	0,032	0,032	0,032	0,032	0,031	0,032	0,031	0,031	0,031	0,031	0,031	0,031	0,031	0,031
495,5	0,038	0,034	0,033	0,033	0,033	0,033	0,033	0,033	0,033	0,033	0,033	0,033	0,023	0,025	0,03	0,032	0,028	0,028	0,027	0,027	0,027	0,027	0,032	0,031	0,032	0,032	0,032	0,032	0,032	0,031	0,031	0,032	0,031	0,031	0,031	0,031	0,031	0,031	0,031	0,031	0,031	0,031	0,031	0,031	0,031	0,031	0,031	0,031	0,031
496	0,038	0,034	0,033	0,033	0,033	0,033	0,033	0,033	0,033	0,033	0,033	0,033	0,023	0,025	0,03	0,032	0,028	0,028	0,027	0,027	0,027	0,027	0,032	0,032	0,032	0,032	0,032	0,031	0,031	0,032	0,031	0,032	0,031	0,031	0,031	0,031	0,031	0,031	0,031	0,031	0,031	0,031	0,031	0,031	0,031	0,031	0,031	0,031	0,031
496,5	0,039	0,034	0,033	0,033	0,033	0,033	0,033	0,033	0,033	0,033	0,033	0,033	0,023	0,025	0,03	0,032	0,028	0,028	0,027	0,027	0,027	0,027	0,032	0,032	0,032	0,032	0,032	0,032	0,032	0,032	0,031	0,032	0,031	0,032	0,032	0,031	0,032	0,031	0,031	0,031	0,031	0,031	0,031	0,031	0,031	0,031	0,031	0,031	0,031
497	0,039	0,034	0,033	0,033	0,033	0,033	0,033	0,033	0,033	0,033	0,033	0,033	0,023	0,025	0,03	0,032	0,028	0,028	0,027	0,027	0,027	0,027	0,032	0,032	0,032	0,032	0,032	0,032	0,032	0,032	0,032	0,032	0,032	0,032	0,032	0,032	0,032	0,032	0,032	0,031	0,031	0,031	0,031	0,031	0,031	0,031	0,031	0,031	0,031
497,5	0,039	0,034	0,033	0,033	0,033	0,033	0,033	0,033	0,033	0,033	0,033	0,033	0,024	0,025	0,031	0,032	0,028	0,028	0,028	0,027	0,027	0,027	0,032	0,032	0,032	0,032	0,032	0,032	0,032	0,032	0,032	0,032	0,032	0,032	0,032	0,032	0,032	0,032	0,032	0,031	0,032	0,032	0,032	0,031	0,031	0,031	0,031	0,031	0,031
498	0,039	0,034	0,033	0,033	0,033	0,033	0,033	0,033	0,033	0,033	0,033	0,033	0,024	0,025	0,031	0,032	0,029	0,028	0,028	0,027	0,027	0,028	0,032	0,032	0,032	0,032	0,032	0,032	0,032	0,032	0,032	0,032	0,032	0,032	0,032	0,032	0,032	0,032	0,032	0,032	0,032	0,032	0,032	0,031	0,032	0,031	0,031	0,031	0,031
498,5	0,039	0,034	0,033	0,033	0,033	0,033	0,033	0,033	0,033	0,033	0,033	0,033	0,024	0,025	0,031	0,032	0,029	0,028	0,028	0,027	0,027	0,028	0,032	0,032	0,032	0,032	0,032	0,032	0,032	0,032	0,032	0,032	0,032	0,032	0,032	0,032	0,032	0,032	0,032	0,032	0,032	0,032	0,032	0,032	0,032	0,031	0,031	0,031	0,031
499	0,039	0,034	0,033	0,033	0,033	0,033	0,033	0,033	0,033	0,033	0,033	0,033	0,023	0,025	0,031	0,032	0,028	0,028	0,027	0,027	0,027	0,028	0,032	0,032	0,032	0,032	0,032	0,032	0,032	0,032	0,032	0,032	0,032	0,032	0,032	0,032	0,032	0,032	0,032	0,032	0,032	0,032	0,032	0,031	0,031	0,031	0,031	0,031	0,031
499,5	0,038	0,034	0,033	0,033	0,033	0,033	0,033	0,033	0,033	0,033	0,033	0,033	0,023	0,025	0,03	0,032	0,028	0,028	0,027	0,027	0,027	0,027	0,032	0,032	0,032	0,032	0,032	0,032	0,032	0,032	0,032	0,032	0,032	0,032	0,032	0,032	0,032	0,032	0,032	0,031	0,031	0,032	0,031	0,031	0,031	0,031	0,031	0,031	0,031
500	0,038	0,034	0,033	0,033	0,033	0,033	0,033	0,033	0,033	0,033	0,033	0,033	0,023	0,025	0,03	0,032	0,028	0,028	0,027	0,027	0,027	0,027	0,032	0,032	0,032	0,032	0,032	0,032	0,032	0,032	0,031	0,032	0,032	0,031	0,031	0,032	0,032	0,032	0,031	0,031	0,031	0,031	0,031	0,031	0,031	0,031	0,031	0,031	0,031
500,5	0,038	0,034	0,033	0,033	0,033	0,033	0,033	0,033	0,033	0,033	0,033	0,033	0,023	0,025	0,03	0,032	0,028	0,028	0,027	0,027	0,027	0,027	0,031	0,031	0,032	0,032	0,031	0,031	0,032	0,031	0,031	0,031	0,031	0,031	0,031	0,031	0,031	0,031	0,031	0,031	0,031	0,031	0,031	0,031	0,031	0,031	0,031	0,031	0,031
501	0,038	0,034	0,033	0,033	0,033	0,033	0,033	0,033	0,033	0,033	0,033	0,033	0,023	0,025	0,03	0,032	0,028	0,028	0,027	0,027	0,027	0,027	0,031	0,031	0,032	0,032	0,032	0,031	0,032	0,031	0,031	0,031	0,031	0,031	0,031	0,031	0,031	0,031	0,031	0,031	0,031	0,031	0,031	0,031	0,031	0,031	0,031	0,031	0,031
501,5	0,038	0,034	0,033	0,033	0,033	0,033	0,033	0,033	0,033	0,033	0,033	0,033	0,023	0,025	0,03	0,032	0,028	0,028	0,027	0,027	0,027	0,027	0,031	0,031	0,032	0,032	0,032	0,032	0,032	0,031	0,031	0,031	0,031	0,031	0,031	0,031	0,031	0,031	0,031	0,031	0,031	0,031	0,031	0,031	0,031	0,031	0,031	0,031	0,031
502	0,038	0,034	0,033	0,033	0,033	0,033	0,033	0,033	0,033	0,033	0,033	0,033	0,023	0,025	0,03	0,032	0,028	0,028	0,027	0,027	0,027	0,027	0,032	0,032	0,032	0,032	0,032	0,032	0,032	0,032	0,032	0,032	0,032	0,032	0,032	0,031	0,032	0,031	0,031	0,031	0,031	0,032	0,031	0,031	0,031	0,031	0,031	0,031	0,031
502,5	0,039	0,034	0,033	0,033	0,033	0,033	0,033	0,033	0,033	0,033	0,033	0,033	0,023	0,025	0,03	0,032	0,028	0,028	0,027	0,027	0,027	0,027	0,032	0,032	0,032	0,032	0,032	0,032	0,032	0,032	0,032	0,032	0,032	0,032	0,032	0,032	0,032	0,032	0,032	0,031	0,032	0,032	0,031	0,031	0,031	0,031	0,031	0,031	0,031
503	0,039	0,034	0,033	0,033	0,033	0,033	0,033	0,033	0,033	0,033	0,033	0,033	0,023	0,025	0,031	0,032	0,029	0,028	0,028	0,027	0,027	0,028	0,032	0,032	0,032	0,032	0,032	0,032	0,032	0,032	0,032	0,032	0,032	0,032	0,032	0,032	0,032	0,032	0,032	0,032	0,032	0,032	0,032	0,032	0,032	0,031	0,031	0,031	0,031
503,5	0,039	0,034	0,033	0,033	0,033	0,033	0,033	0,033	0,033	0,033	0,033	0,033	0,023	0,025	0,031	0,032	0,029	0,028	0,028	0,027	0,027	0,028	0,032	0,032	0,032	0,032	0,032	0,032	0,032	0,032	0,032	0,032	0,032	0,032	0,032	0,032	0,032	0,032	0,032	0,032	0,032	0,032	0,031	0,031	0,032	0,031	0,031	0,031	0,031
504	0,039	0,034	0,033	0,033	0,033	0,033	0,033	0,033	0,033	0,033	0,033	0,033	0,023	0,025	0,03	0,032	0,028	0,028	0,027	0,027	0,027	0,027	0,032	0,032	0,032	0,032	0,032	0,032	0,032	0,032	0,032	0,032	0,032	0,032	0,032	0,032	0,032	0,032	0,032	0,032	0,032	0,032	0,031	0,031	0,031	0,031	0,031	0,031	0,031
504,5	0,038	0,034	0,033	0,033	0,033	0,033	0,033	0,033	0,033	0,033	0,033	0,033	0,023	0,025	0,03	0,032	0,028	0,028	0,027	0,027	0,027	0,027	0,032	0,032	0,032	0,032	0,032	0,032	0,032	0,032	0,032	0,032	0,032	0,032	0,032	0,032	0,032	0,032	0,031	0,031	0,031	0,032	0,031	0,031	0,031	0,031	0,031	0,031	0,031
505	0,038	0,034	0,033	0,033	0,033	0,033	0,033	0,033	0,033	0,033	0,033	0,033	0,023	0,025	0,03	0,032	0,028	0,028	0,027	0,027	0,027	0,027	0,031	0,031	0,032	0,032	0,031	0,032	0,031	0,031	0,031	0,032	0,031	0,031	0,031	0,031	0,031	0,031	0,031	0,031	0,031	0,031	0,031	0,031	0,031	0,031	0,031	0,031	0,031
505,5	0,038	0,034	0,033	0,033	0,033	0,033	0,033	0,033	0,033	0,033	0,033	0,033	0,023	0,025	0,03	0,032	0,028	0,028	0,027	0,027	0,027	0,027	0,031	0,031	0,032	0,032	0,031	0,031	0,031	0,031	0,031	0,031	0,031	0,031	0,031	0,031	0,031	0,031	0,031	0,031	0,031	0,031	0,031	0,031	0,031	0,031	0,031	0,031	0,031
506	0,038	0,034	0,033	0,033	0,033	0,033	0,033	0,033	0,033	0,033	0,033	0,033	0,023	0,025	0,03	0,032	0,028	0,028	0,027	0,027	0,027	0,027	0,031	0,031	0,032	0,032	0,031	0,031	0,031	0,031	0,031	0,032	0,031	0,031	0,031	0,031	0,031	0,031	0,031	0,031	0,031	0,031	0,031	0,031	0,031	0,031	0,031	0,031	0,031
506,5	0,038	0,034	0,033	0,033	0,033	0,033	0,033	0,033	0,033	0,033	0,033	0,033	0,023	0,025	0,03	0,032	0,028	0,028	0,027	0,027	0,027	0,027	0,031	0,031	0,032	0,032	0,032	0,031	0,031	0,031	0,031	0,032	0,031	0,031	0,031	0,031	0,031	0,031	0,031	0,031	0,031	0,031	0,031	0,031	0,031	0,031	0,031	0,031	0,031
507	0,038	0,034	0,033	0,033	0,033	0,033	0,033	0,033	0,033	0,033	0,033	0,033	0,023	0,025	0,03	0,032	0,028	0,028	0,027	0,027	0,027	0,027	0,032	0,032	0,032	0,032	0,032	0,032	0,032	0,032	0,031	0,032	0,032	0,032	0,032	0,032	0,032	0,031	0,031	0,031	0,031	0,031	0,031	0,031	0,031	0,031	0,031	0,031	0,031
507,5	0,038	0,034	0,033	0,033	0,033	0,033	0,033	0,033	0,033	0,033	0,033	0,033	0,023	0,025	0,03	0,032	0,028	0,028	0,027	0,027	0,027	0,027	0,032	0,032	0,032	0,032	0,032	0,032	0,032	0,032	0,032	0,032	0,032	0,032	0,032	0,032	0,032	0,032	0,032	0,031	0,032	0,032	0,031	0,031	0,031	0,031	0,031	0,031	0,031
508	0,038	0,034	0,033	0,033	0,033	0,033	0,033	0,033	0,033	0,033	0,033	0,033	0,023	0,025	0,03	0,032	0,029	0,028	0,027	0,027	0,027	0,027	0,032	0,032	0,032	0,032	0,032	0,032	0,032	0,032	0,032	0,032	0,032	0,032	0,032	0,032	0,032	0,032	0,032	0,032	0,031	0,032	0,031	0,031	0,032	0,031	0,031	0,031	0,031
508,5	0,039	0,034	0,033	0,033	0,033	0,033	0,033	0,033	0,033	0,033	0,033	0,033	0,023	0,025	0,03	0,032	0,029	0,028	0,028	0,027	0,027	0,027	0,032	0,032	0,032	0,032	0,032	0,032	0,032	0,032	0,032	0,032	0,032	0,032	0,032	0,032	0,032	0,032	0,032	0,032	0,032	0,032	0,031	0,031	0,032	0,031	0,031	0,031	0,031
509	0,038	0,034	0,033	0,033	0,033	0,033	0,033	0,033	0,033	0,033	0,033	0,033	0,023	0,025	0,03	0,032	0,028	0,028	0,027	0,027	0,027	0,027	0,032	0,032	0,032	0,032	0,032	0,032	0,032	0,032	0,032	0,032	0,032	0,032	0,032	0,032	0,031	0,031	0,031	0,031	0,031	0,032	0,031	0,031	0,031	0,031	0,031	0,031	0,031
509,5	0,038	0,034	0,033	0,033	0,033	0,033	0,033	0,033	0,033	0,033	0,033	0,033	0,023	0,025	0,03	0,032	0,028	0,028	0,027	0,027	0,027	0,027	0,031	0,032	0,032	0,032	0,032	0,031	0,031	0,031	0,031	0,031	0,031	0,031	0,031	0,031	0,031	0,031	0,031	0,031	0,031	0,031	0,031	0,031	0,031	0,031	0,031	0,031	0,031
510	0,038	0,034	0,033	0,033	0,033	0,033	0,033	0,033	0,033	0,033	0,033	0,033	0,023	0,025	0,03	0,032	0,028	0,028	0,027	0,027	0,027	0,027	0,031	0,031	0,032	0,032	0,032	0,031	0,032	0,031	0,031	0,031	0,031	0,031	0,031	0,031	0,031	0,031	0,031	0,031	0,031	0,031	0,031	0,031	0,031	0,031	0,031	0,031	0,031
510,5	0,038	0,034	0,033	0,033	0,033	0,033	0,033	0,033	0,033	0,033	0,033	0,033	0,023	0,025	0,03	0,032	0,028	0,028	0,027	0,027	0,027	0,027	0,031	0,031	0,032	0,032	0,031	0,031	0,031	0,031	0,031	0,031	0,031	0,031	0,031	0,031	0,031	0,031	0,031	0,031	0,031	0,031	0,031	0,031	0,031	0,031	0,031	0,031	0,031
511	0,038	0,034	0,033	0,033	0,033	0,033	0,033	0,033	0,033	0,033	0,033	0,033	0,023	0,025	0,03	0,032	0,028	0,028	0,027	0,027	0,027	0,027	0,031	0,031	0,032	0,032	0,031	0,031	0,031	0,031	0,031	0,031	0,031	0,031	0,031	0,031	0,031	0,031	0,031	0,031	0,031	0,031	0,031	0,031	0,031	0,031	0,031	0,031	0,031
511,5	0,038	0,034	0,033	0,033	0,033	0,033	0,033	0,033	0,033	0,033	0,033	0,033	0,023	0,025	0,03	0,032	0,028	0,028	0,027	0,027	0,027	0,027	0,031	0,032	0,032	0,032	0,032	0,032	0,031	0,031	0,032	0,032	0,031	0,031	0,031	0,031	0,031	0,031	0,031	0,031	0,031	0,031	0,031	0,031	0,031	0,031	0,031	0,031	0,031
512	0,038	0,034	0,033	0,033	0,033	0,033	0,033	0,033	0,033	0,033	0,033	0,033	0,023	0,025	0,03	0,032	0,028	0,028	0,027	0,027	0,027	0,027	0,032	0,032	0,032	0,032	0,032	0,032	0,032	0,032	0,032	0,032	0,032	0,032	0,032	0,032	0,031	0,031	0,031	0,031	0,031	0,031	0,031	0,031	0,031	0,031	0,031	0,031	0,031
512,5	0,038	0,034	0,033	0,033	0,033	0,033	0,033	0,033	0,033	0,033	0,033	0,033	0,023	0,025	0,03	0,032	0,028	0,028	0,027	0,027	0,027	0,027	0,032	0,032	0,032	0,032	0,032	0,032	0,032	0,032	0,032	0,032	0,032	0,032	0,032	0,032	0,032	0,032	0,031	0,031	0,031	0,031	0,031	0,031	0,031	0,031	0,031	0,031	0,031
513	0,038	0,034	0,033	0,033	0,033	0,033	0,033	0,033	0,033	0,033	0,033	0,033	0,023	0,025	0,03	0,032	0,029	0,028	0,027	0,027	0,027	0,027	0,032	0,032	0,032	0,032	0,032	0,032	0,032	0,032	0,032	0,032	0,032	0,032	0,032	0,032	0,032	0,032	0,032	0,031	0,031	0,032	0,031	0,031	0,032	0,031	0,031	0,031	0,031
513,5	0,038	0,034	0,033	0,033	0,033	0,033	0,033	0,033	0,033	0,033	0,033	0,033	0,023	0,025	0,03	0,032	0,028	0,028	0,027	0,027	0,027	0,027	0,032	0,032	0,032	0,032	0,032	0,032	0,032	0,032	0,032	0,032	0,032	0,032	0,032	0,032	0,032	0,032	0,031	0,031	0,031	0,032	0,031	0,031	0,032	0,031	0,031	0,031	0,031
514	0,038	0,034	0,033	0,033	0,033	0,033	0,033	0,033	0,033	0,033	0,033	0,033	0,023	0,025	0,03	0,032	0,028	0,028	0,027	0,027	0,027	0,027	0,032	0,032	0,032	0,032	0,032	0,032	0,032	0,032	0,032	0,032	0,032	0,032	0,032	0,032	0,032	0,032	0,032	0,032	0,031	0,032	0,031	0,031	0,031	0,031	0,031	0,031	0,031
514,5	0,038	0,034	0,033	0,033	0,033	0,033	0,033	0,033	0,033	0,033	0,033	0,033	0,023	0,025	0,03	0,032	0,028	0,028	0,027	0,027	0,027	0,027	0,032	0,032	0,032	0,032	0,032	0,032	0,032	0,032	0,032	0,032	0,032	0,032	0,032	0,032	0,032	0,032	0,031	0,031	0,031	0,032	0,031	0,031	0,031	0,031	0,031	0,031	0,031
515	0,038	0,034	0,033	0,033	0,033	0,033	0,033	0,033	0,033	0,033	0,033	0,033	0,023	0,025	0,03	0,032	0,028	0,028	0,027	0,027	0,027	0,027	0,032	0,032	0,032	0,032	0,032	0,032	0,032	0,032	0,031	0,032	0,032	0,031	0,032	0,031	0,032	0,031	0,031	0,031	0,031	0,031	0,031	0,031	0,031	0,031	0,031	0,031	0,031
515,5	0,038	0,034	0,033	0,033	0,033	0,033	0,033	0,033	0,033	0,033	0,033	0,033	0,023	0,025	0,03	0,032	0,028	0,028	0,027	0,027	0,027	0,027	0,031	0,032	0,032	0,032	0,031	0,031	0,031	0,031	0,031	0,031	0,031	0,031	0,031	0,031	0,031	0,031	0,031	0,031	0,031	0,031	0,031	0,031	0,031	0,031	0,031	0,031	0,031
516	0,038	0,034	0,033	0,033	0,033	0,033	0,033	0,033	0,033	0,033	0,033	0,033	0,023	0,025	0,03	0,032	0,028	0,028	0,027	0,027	0,027	0,027	0,031	0,031	0,031	0,031	0,031	0,031	0,031	0,031	0,031	0,031	0,031	0,031	0,031	0,031	0,031	0,031	0,031	0,031	0,031	0,031	0,031	0,031	0,031	0,031	0,031	0,031	0,031
516,5	0,038	0,034	0,033	0,033	0,033	0,033	0,033	0,033	0,033	0,033	0,033	0,033	0,023	0,025	0,03	0,032	0,028	0,028	0,027	0,027	0,027	0,027	0,031	0,031	0,032	0,032	0,031	0,031	0,031	0,031	0,031	0,031	0,031	0,031	0,031	0,031	0,031	0,031	0,031	0,031	0,031	0,031	0,031	0,031	0,031	0,031	0,031	0,031	0,031
517	0,038	0,034	0,033	0,033	0,033	0,033	0,033	0,033	0,033	0,033	0,033	0,033	0,023	0,025	0,03	0,032	0,028	0,028	0,027	0,027	0,027	0,027	0,031	0,031	0,032	0,032	0,031	0,031	0,031	0,031	0,031	0,031	0,031	0,031	0,031	0,031	0,031	0,031	0,031	0,031	0,031	0,031	0,031	0,031	0,031	0,031	0,031	0,031	0,031
517,5	0,038	0,034	0,033	0,033	0,033	0,033	0,033	0,033	0,033	0,033	0,033	0,033	0,023	0,025	0,03	0,032	0,028	0,028	0,027	0,027	0,027	0,027	0,032	0,032	0,032	0,032	0,032	0,032	0,032	0,032	0,031	0,031	0,031	0,031	0,032	0,031	0,031	0,031	0,031	0,031	0,031	0,031	0,031	0,031	0,031	0,031	0,031	0,031	0,031
518	0,038	0,034	0,033	0,033	0,033	0,033	0,033	0,033	0,033	0,033	0,033	0,033	0,023	0,025	0,03	0,032	0,028	0,028	0,027	0,027	0,027	0,027	0,032	0,032	0,032	0,032	0,032	0,032	0,032	0,032	0,032	0,032	0,031	0,032	0,032	0,031	0,032	0,031	0,032	0,031	0,031	0,031	0,031	0,031	0,031	0,031	0,031	0,031	0,031
518,5	0,038	0,034	0,033	0,033	0,033	0,033	0,033	0,033	0,033	0,033	0,033	0,033	0,023	0,025	0,031	0,032	0,029	0,028	0,027	0,027	0,027	0,027	0,032	0,032	0,032	0,032	0,032	0,032	0,032	0,032	0,032	0,032	0,032	0,032	0,032	0,032	0,032	0,032	0,032	0,031	0,031	0,032	0,031	0,031	0,031	0,031	0,031	0,031	0,031
519	0,038	0,034	0,033	0,033	0,033	0,033	0,033	0,033	0,033	0,033	0,033	0,033	0,023	0,025	0,03	0,032	0,028	0,028	0,027	0,027	0,027	0,027	0,032	0,032	0,032	0,032	0,032	0,032	0,032	0,032	0,032	0,032	0,032	0,032	0,032	0,032	0,032	0,032	0,032	0,031	0,031	0,032	0,031	0,031	0,031	0,031	0,031	0,031	0,031
519,5	0,038	0,034	0,033	0,033	0,033	0,033	0,033	0,033	0,033	0,033	0,033	0,033	0,023	0,025	0,03	0,032	0,028	0,028	0,027	0,027	0,027	0,027	0,031	0,032	0,032	0,032	0,032	0,032	0,032	0,032	0,031	0,032	0,031	0,031	0,031	0,031	0,031	0,031	0,031	0,031	0,031	0,031	0,031	0,031	0,031	0,031	0,031	0,031	0,031
520	0,038	0,034	0,033	0,033	0,033	0,033	0,033	0,033	0,033	0,033	0,033	0,033	0,023	0,025	0,03	0,032	0,028	0,028	0,027	0,027	0,027	0,027	0,032	0,032	0,032	0,032	0,032	0,032	0,032	0,032	0,031	0,032	0,031	0,031	0,031	0,031	0,031	0,031	0,031	0,031	0,031	0,031	0,031	0,031	0,031	0,031	0,031	0,031	0,031
520,5	0,038	0,034	0,033	0,033	0,033	0,033	0,033	0,033	0,033	0,033	0,033	0,033	0,023	0,025	0,03	0,032	0,028	0,028	0,027	0,027	0,027	0,027	0,031	0,032	0,032	0,032	0,031	0,031	0,031	0,031	0,031	0,031	0,031	0,031	0,031	0,031	0,031	0,031	0,031	0,031	0,031	0,031	0,031	0,031	0,031	0,031	0,031	0,031	0,031
521	0,038	0,034	0,033	0,033	0,033	0,033	0,033	0,033	0,033	0,033	0,033	0,033	0,023	0,025	0,03	0,032	0,028	0,028	0,027	0,027	0,027	0,027	0,031	0,032	0,031	0,032	0,032	0,032	0,031	0,031	0,031	0,031	0,031	0,031	0,031	0,031	0,031	0,031	0,031	0,031	0,031	0,031	0,031	0,031	0,031	0,031	0,031	0,031	0,031
521,5	0,038	0,034	0,033	0,033	0,033	0,033	0,033	0,033	0,033	0,033	0,033	0,033	0,023	0,025	0,03	0,032	0,028	0,028	0,027	0,027	0,027	0,027	0,031	0,031	0,031	0,032	0,031	0,031	0,031	0,031	0,031	0,031	0,031	0,031	0,031	0,031	0,031	0,031	0,031	0,031	0,031	0,031	0,031	0,031	0,031	0,031	0,031	0,031	0,031
522	0,038	0,034	0,033	0,033	0,033	0,033	0,033	0,033	0,033	0,033	0,033	0,033	0,023	0,025	0,03	0,032	0,028	0,028	0,027	0,027	0,027	0,027	0,031	0,031	0,031	0,031	0,031	0,031	0,031	0,031	0,031	0,031	0,031	0,031	0,031	0,031	0,031	0,031	0,031	0,031	0,031	0,031	0,031	0,031	0,031	0,031	0,031	0,031	0,031
522,5	0,038	0,034	0,033	0,033	0,033	0,033	0,033	0,033	0,033	0,033	0,033	0,033	0,023	0,025	0,03	0,032	0,028	0,028	0,027	0,027	0,027	0,027	0,031	0,032	0,031	0,032	0,031	0,031	0,031	0,031	0,031	0,031	0,031	0,031	0,031	0,031	0,031	0,031	0,031	0,031	0,031	0,031	0,031	0,031	0,031	0,031	0,031	0,031	0,031
523	0,038	0,034	0,033	0,033	0,033	0,033	0,033	0,033	0,033	0,033	0,033	0,033	0,023	0,025	0,03	0,032	0,028	0,028	0,027	0,027	0,027	0,027	0,031	0,031	0,031	0,032	0,032	0,031	0,031	0,031	0,031	0,031	0,031	0,031	0,031	0,031	0,031	0,031	0,031	0,031	0,031	0,031	0,031	0,031	0,031	0,031	0,031	0,031	0,031
523,5	0,038	0,034	0,033	0,033	0,033	0,033	0,033	0,033	0,033	0,033	0,033	0,033	0,023	0,025	0,03	0,032	0,028	0,028	0,027	0,027	0,027	0,027	0,031	0,032	0,032	0,032	0,032	0,032	0,032	0,031	0,031	0,032	0,031	0,031	0,031	0,031	0,031	0,031	0,031	0,031	0,031	0,031	0,031	0,031	0,031	0,031	0,031	0,031	0,031
524	0,038	0,034	0,033	0,033	0,033	0,033	0,033	0,033	0,033	0,033	0,033	0,033	0,023	0,025	0,03	0,032	0,028	0,028	0,027	0,027	0,027	0,027	0,032	0,032	0,032	0,032	0,032	0,032	0,032	0,032	0,031	0,032	0,031	0,031	0,031	0,031	0,031	0,031	0,031	0,031	0,031	0,031	0,031	0,031	0,031	0,031	0,031	0,031	0,031
524,5	0,038	0,034	0,033	0,033	0,033	0,033	0,033	0,033	0,033	0,033	0,033	0,033	0,023	0,025	0,03	0,032	0,028	0,028	0,027	0,027	0,027	0,027	0,032	0,032	0,032	0,032	0,032	0,032	0,032	0,032	0,032	0,032	0,032	0,031	0,031	0,031	0,031	0,031	0,031	0,031	0,031	0,031	0,031	0,031	0,031	0,031	0,031	0,031	0,031
525	0,038	0,034	0,033	0,033	0,033	0,033	0,033	0,033	0,033	0,033	0,033	0,033	0,023	0,025	0,03	0,032	0,028	0,028	0,027	0,027	0,027	0,027	0,032	0,032	0,032	0,032	0,032	0,032	0,032	0,032	0,032	0,032	0,031	0,032	0,031	0,032	0,031	0,031	0,031	0,031	0,031	0,031	0,031	0,031	0,031	0,031	0,031	0,031	0,031
525,5	0,038	0,034	0,033	0,033	0,033	0,033	0,033	0,033	0,033	0,033	0,033	0,033	0,023	0,025	0,03	0,032	0,028	0,028	0,027	0,027	0,027	0,027	0,031	0,032	0,032	0,032	0,031	0,031	0,031	0,031	0,031	0,031	0,031	0,031	0,031	0,031	0,031	0,031	0,031	0,031	0,031	0,031	0,031	0,031	0,031	0,031	0,031	0,031	0,031
526	0,038	0,034	0,033	0,033	0,033	0,033	0,033	0,033	0,033	0,033	0,033	0,033	0,023	0,025	0,03	0,032	0,028	0,028	0,027	0,027	0,027	0,027	0,031	0,031	0,031	0,031	0,031	0,031	0,031	0,031	0,031	0,031	0,031	0,031	0,031	0,031	0,031	0,031	0,031	0,031	0,031	0,031	0,031	0,031	0,031	0,031	0,031	0,031	0,031
526,5	0,038	0,034	0,033	0,033	0,033	0,033	0,033	0,033	0,033	0,033	0,033	0,033	0,023	0,025	0,03	0,032	0,028	0,028	0,027	0,027	0,027	0,027	0,031	0,031	0,031	0,031	0,031	0,031	0,031	0,031	0,031	0,031	0,031	0,031	0,031	0,031	0,031	0,031	0,031	0,031	0,031	0,031	0,031	0,031	0,031	0,031	0,031	0,031	0,031
527	0,038	0,034	0,033	0,033	0,033	0,033	0,033	0,032	0,033	0,033	0,033	0,033	0,023	0,025	0,03	0,032	0,028	0,028	0,027	0,027	0,027	0,027	0,031	0,031	0,031	0,031	0,031	0,031	0,031	0,031	0,031	0,031	0,031	0,031	0,031	0,031	0,031	0,031	0,031	0,031	0,031	0,031	0,031	0,031	0,031	0,031	0,031	0,031	0,031
527,5	0,038	0,034	0,033	0,033	0,033	0,033	0,033	0,032	0,033	0,033	0,032	0,033	0,023	0,025	0,03	0,032	0,028	0,028	0,027	0,027	0,027	0,027	0,031	0,031	0,031	0,031	0,031	0,031	0,031	0,031	0,031	0,031	0,031	0,031	0,031	0,031	0,031	0,031	0,031	0,031	0,031	0,031	0,031	0,031	0,031	0,031	0,031	0,031	0,031
528	0,038	0,034	0,033	0,033	0,033	0,033	0,033	0,033	0,033	0,033	0,033	0,033	0,023	0,025	0,03	0,032	0,028	0,028	0,027	0,027	0,027	0,027	0,031	0,031	0,031	0,031	0,031	0,031	0,031	0,031	0,031	0,031	0,031	0,031	0,031	0,031	0,031	0,031	0,031	0,031	0,031	0,031	0,031	0,031	0,031	0,031	0,031	0,031	0,031
528,5	0,038	0,034	0,033	0,033	0,033	0,033	0,033	0,033	0,033	0,033	0,033	0,033	0,023	0,025	0,03	0,032	0,028	0,028	0,027	0,027	0,027	0,027	0,031	0,031	0,031	0,032	0,031	0,031	0,031	0,031	0,031	0,031	0,031	0,031	0,031	0,031	0,031	0,031	0,031	0,031	0,031	0,031	0,031	0,031	0,031	0,031	0,031	0,031	0,031
529	0,038	0,034	0,033	0,033	0,033	0,033	0,033	0,033	0,033	0,033	0,033	0,033	0,023	0,025	0,03	0,032	0,028	0,028	0,027	0,027	0,027	0,027	0,031	0,032	0,032	0,032	0,031	0,031	0,032	0,031	0,031	0,031	0,031	0,031	0,031	0,031	0,031	0,031	0,031	0,031	0,031	0,031	0,031	0,031	0,031	0,031	0,031	0,031	0,031
529,5	0,038	0,034	0,033	0,033	0,033	0,033	0,033	0,033	0,033	0,033	0,033	0,033	0,023	0,025	0,03	0,032	0,028	0,028	0,027	0,027	0,027	0,027	0,031	0,032	0,032	0,032	0,032	0,032	0,032	0,031	0,032	0,032	0,031	0,031	0,031	0,031	0,031	0,031	0,031	0,031	0,031	0,031	0,031	0,031	0,031	0,031	0,031	0,031	0,031
530	0,038	0,034	0,033	0,033	0,033	0,033	0,033	0,033	0,033	0,033	0,033	0,033	0,023	0,025	0,03	0,032	0,028	0,028	0,027	0,027	0,027	0,027	0,032	0,032	0,032	0,032	0,032	0,032	0,032	0,032	0,032	0,032	0,032	0,032	0,032	0,032	0,031	0,032	0,031	0,031	0,031	0,031	0,031	0,031	0,031	0,031	0,031	0,031	0,031
530,5	0,038	0,034	0,033	0,033	0,033	0,033	0,033	0,033	0,033	0,033	0,033	0,033	0,023	0,025	0,03	0,032	0,028	0,028	0,027	0,027	0,027	0,027	0,031	0,031	0,032	0,032	0,032	0,032	0,031	0,031	0,031	0,031	0,031	0,031	0,031	0,031	0,031	0,031	0,031	0,031	0,031	0,031	0,031	0,031	0,031	0,031	0,031	0,031	0,031
531	0,038	0,034	0,033	0,033	0,033	0,033	0,033	0,033	0,033	0,033	0,033	0,033	0,023	0,025	0,03	0,032	0,028	0,028	0,027	0,027	0,027	0,027	0,031	0,031	0,031	0,031	0,031	0,031	0,031	0,031	0,031	0,031	0,031	0,031	0,031	0,031	0,031	0,031	0,031	0,031	0,031	0,031	0,031	0,031	0,031	0,031	0,031	0,031	0,031
531,5	0,038	0,034	0,033	0,033	0,033	0,033	0,033	0,032	0,033	0,033	0,033	0,033	0,023	0,025	0,03	0,032	0,028	0,028	0,027	0,027	0,027	0,027	0,031	0,031	0,031	0,031	0,031	0,031	0,031	0,031	0,031	0,031	0,031	0,031	0,031	0,031	0,031	0,031	0,031	0,031	0,031	0,031	0,031	0,031	0,031	0,031	0,031	0,031	0,031
532	0,038	0,034	0,033	0,033	0,032	0,032	0,032	0,032	0,033	0,032	0,032	0,032	0,023	0,024	0,03	0,032	0,028	0,028	0,027	0,027	0,027	0,027	0,031	0,031	0,031	0,031	0,031	0,031	0,031	0,031	0,031	0,031	0,031	0,031	0,031	0,031	0,031	0,031	0,031	0,031	0,031	0,031	0,031	0,031	0,031	0,031	0,031	0,031	0,031
532,5	0,038	0,034	0,033	0,032	0,032	0,032	0,032	0,032	0,032	0,032	0,032	0,032	0,023	0,024	0,03	0,032	0,028	0,028	0,027	0,027	0,027	0,027	0,031	0,031	0,031	0,031	0,031	0,031	0,031	0,031	0,031	0,031	0,031	0,031	0,031	0,031	0,031	0,031	0,031	0,031	0,031	0,031	0,031	0,031	0,031	0,031	0,031	0,031	0,031
533	0,038	0,034	0,033	0,033	0,032	0,032	0,033	0,032	0,033	0,032	0,032	0,032	0,023	0,024	0,03	0,032	0,028	0,028	0,027	0,027	0,027	0,027	0,031	0,031	0,031	0,031	0,031	0,031	0,031	0,031	0,031	0,031	0,031	0,031	0,031	0,031	0,031	0,031	0,031	0,031	0,031	0,031	0,031	0,031	0,031	0,031	0,031	0,031	0,031
533,5	0,038	0,034	0,033	0,033	0,033	0,033	0,033	0,033	0,033	0,033	0,033	0,033	0,023	0,025	0,03	0,032	0,028	0,028	0,027	0,027	0,027	0,027	0,031	0,031	0,031	0,031	0,031	0,031	0,031	0,031	0,031	0,031	0,031	0,031	0,031	0,031	0,031	0,031	0,031	0,031	0,031	0,031	0,031	0,031	0,031	0,031	0,031	0,031	0,031
534	0,038	0,034	0,033	0,033	0,033	0,033	0,033	0,033	0,033	0,033	0,033	0,033	0,023	0,025	0,03	0,032	0,028	0,028	0,027	0,027	0,027	0,027	0,031	0,031	0,031	0,031	0,031	0,031	0,031	0,031	0,031	0,031	0,031	0,031	0,031	0,031	0,031	0,031	0,031	0,031	0,031	0,031	0,031	0,031	0,031	0,031	0,031	0,031	0,031
534,5	0,038	0,034	0,033	0,033	0,033	0,033	0,033	0,033	0,033	0,033	0,033	0,033	0,023	0,025	0,03	0,032	0,028	0,028	0,027	0,027	0,027	0,027	0,031	0,031	0,031	0,031	0,031	0,031	0,031	0,031	0,031	0,031	0,031	0,031	0,031	0,031	0,031	0,031	0,031	0,031	0,031	0,031	0,031	0,031	0,031	0,031	0,031	0,031	0,031
535	0,038	0,034	0,033	0,033	0,033	0,033	0,033	0,033	0,033	0,033	0,033	0,033	0,023	0,025	0,03	0,032	0,028	0,028	0,027	0,027	0,027	0,027	0,031	0,031	0,031	0,031	0,031	0,031	0,031	0,031	0,031	0,031	0,031	0,031	0,031	0,031	0,031	0,031	0,031	0,031	0,031	0,031	0,031	0,031	0,031	0,031	0,031	0,031	0,031
535,5	0,038	0,034	0,033	0,033	0,033	0,033	0,033	0,033	0,033	0,033	0,033	0,033	0,023	0,025	0,03	0,032	0,028	0,028	0,027	0,027	0,027	0,027	0,031	0,031	0,031	0,031	0,031	0,031	0,031	0,031	0,031	0,031	0,031	0,031	0,031	0,031	0,031	0,031	0,031	0,031	0,031	0,031	0,031	0,031	0,031	0,031	0,031	0,031	0,031
536	0,038	0,034	0,033	0,033	0,033	0,033	0,033	0,033	0,033	0,033	0,033	0,033	0,023	0,025	0,03	0,032	0,028	0,028	0,027	0,027	0,027	0,027	0,031	0,031	0,031	0,031	0,031	0,031	0,031	0,031	0,031	0,031	0,031	0,031	0,031	0,031	0,031	0,031	0,031	0,031	0,031	0,031	0,031	0,031	0,031	0,031	0,031	0,031	0,031
536,5	0,038	0,034	0,033	0,033	0,033	0,033	0,033	0,033	0,033	0,033	0,033	0,033	0,023	0,025	0,03	0,032	0,028	0,028	0,027	0,027	0,027	0,027	0,031	0,031	0,031	0,031	0,031	0,031	0,031	0,031	0,031	0,031	0,031	0,031	0,031	0,031	0,031	0,031	0,031	0,031	0,031	0,031	0,031	0,031	0,031	0,031	0,031	0,031	0,031
537	0,038	0,034	0,033	0,033	0,033	0,033	0,033	0,033	0,033	0,033	0,033	0,033	0,023	0,025	0,03	0,032	0,028	0,028	0,027	0,027	0,027	0,027	0,031	0,031	0,031	0,031	0,031	0,031	0,031	0,031	0,031	0,031	0,031	0,031	0,031	0,031	0,031	0,031	0,031	0,031	0,031	0,031	0,031	0,031	0,031	0,031	0,031	0,031	0,031
537,5	0,038	0,034	0,033	0,033	0,033	0,033	0,033	0,033	0,033	0,032	0,032	0,032	0,023	0,025	0,03	0,032	0,028	0,028	0,027	0,027	0,027	0,027	0,031	0,031	0,031	0,031	0,031	0,031	0,031	0,031	0,031	0,031	0,031	0,031	0,031	0,031	0,031	0,031	0,031	0,031	0,031	0,031	0,031	0,031	0,031	0,031	0,031	0,031	0,031
538	0,038	0,034	0,033	0,032	0,032	0,032	0,033	0,032	0,033	0,032	0,032	0,032	0,023	0,024	0,03	0,032	0,028	0,028	0,027	0,027	0,027	0,027	0,031	0,031	0,031	0,031	0,031	0,031	0,031	0,031	0,031	0,031	0,031	0,031	0,031	0,031	0,031	0,031	0,031	0,031	0,031	0,031	0,031	0,031	0,031	0,031	0,031	0,031	0,031
538,5	0,038	0,034	0,033	0,032	0,032	0,032	0,033	0,032	0,033	0,032	0,032	0,032	0,023	0,024	0,03	0,032	0,028	0,028	0,027	0,027	0,027	0,027	0,031	0,031	0,031	0,031	0,031	0,031	0,031	0,031	0,031	0,031	0,031	0,031	0,031	0,031	0,031	0,031	0,031	0,031	0,031	0,031	0,031	0,031	0,031	0,031	0,031	0,031	0,031
539	0,038	0,034	0,033	0,033	0,032	0,033	0,033	0,033	0,033	0,033	0,032	0,033	0,023	0,025	0,03	0,032	0,028	0,028	0,027	0,027	0,027	0,027	0,031	0,031	0,031	0,031	0,031	0,031	0,031	0,031	0,031	0,031	0,031	0,031	0,031	0,031	0,031	0,031	0,031	0,031	0,031	0,031	0,031	0,031	0,031	0,031	0,031	0,031	0,031
539,5	0,038	0,034	0,033	0,033	0,033	0,033	0,033	0,033	0,033	0,033	0,033	0,033	0,023	0,025	0,03	0,032	0,028	0,028	0,027	0,027	0,027	0,027	0,031	0,031	0,031	0,031	0,031	0,031	0,031	0,031	0,031	0,031	0,031	0,031	0,031	0,031	0,031	0,031	0,031	0,031	0,031	0,031	0,031	0,031	0,031	0,031	0,031	0,031	0,031
540	0,038	0,034	0,033	0,033	0,033	0,033	0,033	0,033	0,033	0,033	0,033	0,033	0,023	0,025	0,03	0,032	0,028	0,028	0,027	0,027	0,027	0,027	0,031	0,031	0,031	0,031	0,031	0,031	0,031	0,031	0,031	0,031	0,031	0,031	0,031	0,031	0,031	0,031	0,031	0,031	0,031	0,031	0,031	0,031	0,031	0,031	0,031	0,031	0,031
540,5	0,038	0,034	0,033	0,033	0,033	0,033	0,033	0,033	0,033	0,033	0,033	0,033	0,023	0,025	0,03	0,032	0,028	0,028	0,027	0,027	0,027	0,027	0,031	0,031	0,031	0,031	0,031	0,031	0,031	0,031	0,031	0,031	0,031	0,031	0,031	0,031	0,031	0,031	0,031	0,031	0,031	0,031	0,031	0,031	0,031	0,031	0,031	0,031	0,031
541	0,038	0,034	0,033	0,033	0,033	0,033	0,033	0,033	0,033	0,033	0,033	0,033	0,023	0,025	0,03	0,032	0,028	0,028	0,027	0,027	0,027	0,027	0,031	0,031	0,032	0,031	0,032	0,031	0,032	0,032	0,031	0,031	0,031	0,031	0,031	0,031	0,031	0,031	0,031	0,031	0,031	0,031	0,031	0,031	0,031	0,031	0,031	0,031	0,031
541,5	0,038	0,034	0,033	0,033	0,033	0,033	0,033	0,033	0,033	0,033	0,033	0,033	0,023	0,025	0,03	0,032	0,028	0,028	0,027	0,027	0,027	0,027	0,031	0,031	0,032	0,031	0,032	0,031	0,032	0,032	0,031	0,031	0,031	0,031	0,031	0,031	0,031	0,031	0,031	0,031	0,031	0,031	0,031	0,031	0,031	0,031	0,031	0,031	0,031
542	0,038	0,034	0,033	0,033	0,033	0,033	0,033	0,033	0,033	0,033	0,033	0,033	0,023	0,025	0,03	0,032	0,028	0,028	0,027	0,027	0,027	0,027	0,031	0,031	0,031	0,031	0,031	0,031	0,031	0,031	0,031	0,031	0,031	0,031	0,031	0,031	0,031	0,031	0,031	0,031	0,031	0,031	0,031	0,031	0,031	0,031	0,031	0,031	0,031
542,5	0,038	0,034	0,033	0,033	0,033	0,033	0,033	0,033	0,033	0,033	0,033	0,033	0,023	0,025	0,03	0,032	0,028	0,028	0,027	0,027	0,027	0,027	0,031	0,031	0,031	0,031	0,031	0,031	0,031	0,031	0,031	0,031	0,031	0,031	0,031	0,031	0,031	0,031	0,031	0,031	0,031	0,031	0,031	0,031	0,031	0,031	0,031	0,031	0,031
543	0,038	0,034	0,033	0,033	0,033	0,033	0,033	0,033	0,033	0,033	0,033	0,033	0,023	0,025	0,03	0,032	0,028	0,028	0,027	0,027	0,027	0,027	0,031	0,031	0,031	0,031	0,031	0,031	0,031	0,031	0,031	0,031	0,031	0,031	0,031	0,031	0,031	0,031	0,031	0,031	0,031	0,031	0,031	0,031	0,031	0,031	0,031	0,031	0,031
543,5	0,038	0,034	0,033	0,032	0,032	0,032	0,032	0,032	0,032	0,032	0,032	0,032	0,023	0,024	0,03	0,032	0,028	0,028	0,027	0,027	0,027	0,027	0,031	0,031	0,031	0,031	0,031	0,031	0,031	0,031	0,031	0,031	0,031	0,031	0,031	0,031	0,031	0,031	0,031	0,031	0,031	0,031	0,031	0,031	0,031	0,031	0,031	0,031	0,031
544	0,038	0,034	0,033	0,032	0,032	0,032	0,032	0,032	0,032	0,032	0,032	0,032	0,023	0,024	0,03	0,032	0,028	0,028	0,027	0,027	0,027	0,027	0,031	0,031	0,031	0,031	0,031	0,031	0,031	0,031	0,031	0,031	0,031	0,031	0,031	0,031	0,031	0,031	0,031	0,031	0,031	0,031	0,031	0,031	0,031	0,031	0,031	0,031	0,031
544,5	0,038	0,034	0,033	0,032	0,032	0,032	0,032	0,032	0,032	0,032	0,032	0,032	0,023	0,024	0,03	0,032	0,028	0,028	0,027	0,027	0,027	0,027	0,031	0,031	0,031	0,031	0,031	0,031	0,031	0,031	0,031	0,031	0,031	0,031	0,031	0,031	0,031	0,031	0,031	0,031	0,031	0,031	0,031	0,031	0,031	0,031	0,031	0,031	0,031
545	0,038	0,034	0,033	0,033	0,033	0,032	0,033	0,033	0,033	0,033	0,033	0,033	0,023	0,025	0,03	0,032	0,028	0,028	0,027	0,027	0,027	0,027	0,031	0,031	0,031	0,031	0,031	0,031	0,031	0,031	0,031	0,031	0,031	0,031	0,031	0,031	0,031	0,031	0,031	0,031	0,031	0,031	0,031	0,031	0,031	0,031	0,031	0,031	0,031
545,5	0,038	0,034	0,033	0,033	0,033	0,033	0,033	0,033	0,033	0,033	0,033	0,033	0,023	0,025	0,03	0,032	0,028	0,028	0,027	0,027	0,027	0,027	0,031	0,031	0,031	0,031	0,031	0,031	0,031	0,031	0,031	0,031	0,031	0,031	0,031	0,031	0,031	0,031	0,031	0,031	0,031	0,031	0,031	0,031	0,031	0,031	0,031	0,031	0,031
546	0,038	0,034	0,033	0,033	0,033	0,033	0,033	0,033	0,033	0,033	0,033	0,033	0,023	0,025	0,03	0,032	0,028	0,028	0,027	0,027	0,027	0,027	0,031	0,031	0,031	0,031	0,032	0,031	0,031	0,031	0,031	0,031	0,031	0,031	0,031	0,031	0,031	0,031	0,031	0,031	0,031	0,031	0,031	0,031	0,031	0,031	0,031	0,031	0,031
546,5	0,038	0,034	0,033	0,033	0,033	0,033	0,033	0,033	0,033	0,033	0,033	0,033	0,023	0,025	0,03	0,032	0,028	0,028	0,027	0,027	0,027	0,027	0,031	0,031	0,031	0,031	0,032	0,031	0,032	0,031	0,031	0,031	0,031	0,031	0,031	0,031	0,031	0,031	0,031	0,031	0,031	0,031	0,031	0,031	0,031	0,031	0,031	0,031	0,031
547	0,038	0,034	0,033	0,033	0,033	0,033	0,033	0,033	0,033	0,033	0,033	0,033	0,023	0,025	0,03	0,032	0,028	0,028	0,027	0,027	0,027	0,027	0,031	0,031	0,031	0,031	0,032	0,031	0,031	0,031	0,031	0,031	0,031	0,031	0,031	0,031	0,031	0,031	0,031	0,031	0,031	0,031	0,031	0,031	0,031	0,031	0,031	0,031	0,031
547,5	0,038	0,034	0,033	0,033	0,033	0,033	0,033	0,033	0,033	0,033	0,033	0,033	0,023	0,025	0,03	0,032	0,028	0,028	0,027	0,027	0,027	0,027	0,031	0,031	0,031	0,031	0,032	0,031	0,031	0,031	0,031	0,031	0,031	0,031	0,031	0,031	0,031	0,031	0,031	0,031	0,031	0,031	0,031	0,031	0,031	0,031	0,031	0,031	0,031
548	0,038	0,034	0,033	0,033	0,033	0,033	0,033	0,033	0,033	0,033	0,033	0,033	0,023	0,025	0,03	0,032	0,028	0,028	0,027	0,027	0,027	0,027	0,031	0,031	0,031	0,031	0,032	0,031	0,031	0,031	0,031	0,031	0,031	0,031	0,031	0,031	0,031	0,031	0,031	0,031	0,031	0,031	0,031	0,031	0,031	0,031	0,031	0,031	0,031
548,5	0,038	0,034	0,033	0,033	0,033	0,033	0,033	0,033	0,033	0,033	0,033	0,033	0,023	0,025	0,03	0,032	0,028	0,028	0,027	0,027	0,027	0,027	0,031	0,031	0,031	0,031	0,031	0,031	0,031	0,031	0,031	0,031	0,031	0,031	0,031	0,031	0,031	0,031	0,031	0,031	0,031	0,031	0,031	0,031	0,031	0,031	0,031	0,031	0,031
549	0,038	0,034	0,033	0,033	0,033	0,032	0,033	0,033	0,033	0,032	0,032	0,033	0,023	0,025	0,03	0,032	0,028	0,028	0,027	0,027	0,027	0,027	0,031	0,031	0,031	0,031	0,031	0,031	0,031	0,031	0,031	0,031	0,031	0,031	0,031	0,031	0,031	0,031	0,031	0,031	0,031	0,031	0,031	0,031	0,031	0,031	0,031	0,031	0,031
549,5	0,038	0,034	0,033	0,032	0,032	0,032	0,032	0,032	0,032	0,032	0,032	0,032	0,023	0,024	0,03	0,032	0,028	0,028	0,027	0,027	0,027	0,027	0,031	0,031	0,031	0,031	0,031	0,031	0,031	0,031	0,031	0,031	0,031	0,031	0,031	0,031	0,031	0,031	0,031	0,031	0,031	0,031	0,031	0,031	0,031	0,031	0,031	0,031	0,031
550	0,038	0,034	0,033	0,032	0,032	0,032	0,032	0,032	0,032	0,032	0,032	0,032	0,023	0,024	0,03	0,032	0,028	0,028	0,027	0,027	0,027	0,027	0,031	0,031	0,031	0,031	0,031	0,031	0,031	0,031	0,031	0,031	0,031	0,031	0,031	0,031	0,031	0,031	0,031	0,031	0,031	0,031	0,031	0,031	0,031	0,031	0,031	0,031	0,031
550,5	0,038	0,034	0,033	0,032	0,032	0,032	0,032	0,032	0,032	0,032	0,032	0,032	0,023	0,024	0,03	0,032	0,028	0,028	0,027	0,027	0,027	0,027	0,031	0,031	0,031	0,031	0,031	0,031	0,031	0,031	0,031	0,031	0,031	0,031	0,031	0,031	0,031	0,031	0,031	0,031	0,031	0,031	0,031	0,031	0,031	0,031	0,031	0,031	0,031
551	0,038	0,034	0,033	0,032	0,032	0,032	0,032	0,032	0,032	0,032	0,032	0,032	0,023	0,024	0,03	0,032	0,028	0,028	0,027	0,027	0,027	0,027	0,031	0,031	0,031	0,031	0,031	0,031	0,031	0,031	0,031	0,031	0,031	0,031	0,031	0,031	0,031	0,031	0,031	0,031	0,031	0,031	0,031	0,031	0,031	0,031	0,031	0,031	0,031
551,5	0,038	0,034	0,033	0,033	0,033	0,033	0,033	0,033	0,033	0,033	0,033	0,033	0,023	0,025	0,03	0,032	0,028	0,028	0,027	0,027	0,027	0,027	0,031	0,031	0,031	0,031	0,031	0,031	0,031	0,031	0,031	0,031	0,031	0,031	0,031	0,031	0,031	0,031	0,031	0,031	0,031	0,031	0,031	0,031	0,031	0,031	0,031	0,031	0,031
552	0,038	0,034	0,033	0,033	0,033	0,033	0,033	0,033	0,033	0,033	0,033	0,033	0,023	0,025	0,03	0,032	0,028	0,028	0,027	0,027	0,027	0,027	0,031	0,031	0,031	0,031	0,031	0,031	0,031	0,031	0,031	0,031	0,031	0,031	0,031	0,031	0,031	0,031	0,031	0,031	0,031	0,031	0,031	0,031	0,031	0,031	0,031	0,031	0,031
552,5	0,038	0,034	0,033	0,033	0,033	0,033	0,033	0,033	0,033	0,033	0,033	0,033	0,023	0,025	0,03	0,032	0,028	0,028	0,027	0,027	0,027	0,027	0,031	0,031	0,031	0,031	0,031	0,031	0,031	0,031	0,031	0,031	0,031	0,031	0,031	0,031	0,031	0,031	0,031	0,031	0,031	0,031	0,031	0,031	0,031	0,031	0,031	0,031	0,031
553	0,038	0,034	0,033	0,033	0,033	0,033	0,033	0,033	0,033	0,033	0,033	0,033	0,023	0,025	0,03	0,032	0,028	0,028	0,027	0,027	0,027	0,027	0,031	0,031	0,031	0,031	0,032	0,031	0,032	0,031	0,031	0,031	0,031	0,031	0,031	0,031	0,031	0,031	0,031	0,031	0,031	0,031	0,031	0,031	0,031	0,031	0,031	0,031	0,031
553,5	0,038	0,034	0,033	0,033	0,033	0,033	0,033	0,033	0,033	0,033	0,033	0,033	0,023	0,025	0,03	0,032	0,028	0,028	0,027	0,027	0,027	0,027	0,031	0,031	0,031	0,031	0,031	0,031	0,031	0,031	0,031	0,031	0,031	0,031	0,031	0,031	0,031	0,031	0,031	0,031	0,031	0,031	0,031	0,031	0,031	0,031	0,031	0,031	0,031
554	0,038	0,034	0,034	0,033	0,033	0,033	0,033	0,033	0,033	0,033	0,033	0,033	0,023	0,025	0,03	0,032	0,028	0,028	0,027	0,027	0,027	0,027	0,031	0,031	0,031	0,031	0,031	0,031	0,031	0,031	0,031	0,031	0,031	0,031	0,031	0,031	0,031	0,031	0,031	0,031	0,031	0,031	0,031	0,031	0,031	0,031	0,031	0,031	0,031
554,5	0,038	0,034	0,034	0,032	0,032	0,032	0,033	0,033	0,033	0,032	0,032	0,032	0,023	0,024	0,03	0,032	0,028	0,028	0,027	0,027	0,027	0,027	0,031	0,031	0,031	0,031	0,031	0,031	0,031	0,031	0,031	0,031	0,031	0,031	0,031	0,031	0,031	0,031	0,031	0,031	0,031	0,031	0,031	0,031	0,031	0,031	0,031	0,031	0,031
555	0,038	0,034	0,034	0,032	0,032	0,032	0,032	0,032	0,032	0,032	0,032	0,032	0,023	0,024	0,03	0,032	0,028	0,028	0,027	0,027	0,027	0,027	0,031	0,031	0,031	0,031	0,031	0,031	0,031	0,031	0,031	0,031	0,031	0,031	0,031	0,031	0,031	0,031	0,031	0,031	0,031	0,031	0,031	0,031	0,031	0,031	0,031	0,031	0,031
555,5	0,038	0,034	0,034	0,032	0,032	0,032	0,032	0,032	0,032	0,032	0,032	0,032	0,023	0,024	0,03	0,031	0,028	0,028	0,027	0,027	0,027	0,027	0,031	0,031	0,031	0,031	0,031	0,031	0,031	0,031	0,031	0,031	0,031	0,031	0,031	0,031	0,031	0,031	0,031	0,031	0,031	0,031	0,031	0,031	0,031	0,031	0,031	0,031	0,031
556	0,038	0,034	0,034	0,032	0,032	0,032	0,032	0,032	0,032	0,032	0,032	0,032	0,023	0,024	0,03	0,032	0,028	0,028	0,027	0,027	0,027	0,027	0,031	0,031	0,031	0,031	0,031	0,031	0,031	0,031	0,031	0,031	0,031	0,031	0,031	0,031	0,031	0,031	0,031	0,031	0,031	0,031	0,031	0,031	0,031	0,031	0,031	0,031	0,031
556,5	0,038	0,034	0,033	0,032	0,032	0,032	0,032	0,032	0,032	0,032	0,032	0,032	0,023	0,024	0,03	0,032	0,028	0,028	0,027	0,027	0,027	0,027	0,031	0,031	0,031	0,031	0,031	0,031	0,031	0,031	0,031	0,031	0,031	0,031	0,031	0,031	0,031	0,031	0,031	0,031	0,031	0,031	0,031	0,031	0,031	0,031	0,031	0,031	0,031
557	0,038	0,034	0,033	0,032	0,032	0,032	0,032	0,033	0,033	0,033	0,032	0,032	0,023	0,025	0,03	0,032	0,028	0,028	0,027	0,027	0,027	0,027	0,031	0,031	0,031	0,031	0,031	0,031	0,031	0,031	0,031	0,031	0,031	0,031	0,031	0,031	0,031	0,031	0,031	0,031	0,031	0,031	0,031	0,031	0,031	0,031	0,031	0,031	0,031
557,5	0,038	0,034	0,033	0,032	0,033	0,033	0,033	0,033	0,033	0,033	0,033	0,033	0,023	0,025	0,03	0,032	0,028	0,028	0,027	0,027	0,027	0,027	0,031	0,031	0,031	0,031	0,031	0,031	0,031	0,031	0,031	0,031	0,031	0,031	0,031	0,031	0,031	0,031	0,031	0,031	0,031	0,031	0,031	0,031	0,031	0,031	0,031	0,031	0,031
558	0,038	0,034	0,033	0,033	0,033	0,033	0,033	0,033	0,033	0,033	0,033	0,033	0,023	0,025	0,03	0,032	0,028	0,028	0,027	0,027	0,027	0,027	0,031	0,031	0,031	0,031	0,031	0,031	0,031	0,031	0,031	0,031	0,031	0,031	0,031	0,031	0,031	0,031	0,031	0,031	0,031	0,031	0,031	0,031	0,031	0,031	0,031	0,031	0,031
558,5	0,038	0,034	0,033	0,033	0,033	0,033	0,033	0,033	0,033	0,033	0,033	0,033	0,023	0,025	0,03	0,032	0,028	0,028	0,027	0,027	0,027	0,027	0,031	0,031	0,031	0,031	0,031	0,031	0,031	0,031	0,031	0,031	0,031	0,031	0,031	0,031	0,031	0,031	0,031	0,031	0,031	0,031	0,031	0,031	0,031	0,031	0,031	0,031	0,031
559	0,038	0,034	0,033	0,033	0,033	0,033	0,033	0,033	0,033	0,033	0,033	0,033	0,023	0,025	0,03	0,032	0,028	0,028	0,027	0,027	0,027	0,027	0,031	0,031	0,031	0,031	0,031	0,031	0,031	0,031	0,031	0,031	0,031	0,031	0,031	0,031	0,031	0,031	0,031	0,031	0,031	0,031	0,031	0,031	0,031	0,031	0,031	0,031	0,031
559,5	0,038	0,034	0,033	0,033	0,033	0,033	0,033	0,033	0,033	0,033	0,033	0,033	0,023	0,025	0,03	0,032	0,028	0,028	0,027	0,027	0,027	0,027	0,031	0,031	0,031	0,031	0,031	0,031	0,031	0,031	0,031	0,031	0,031	0,031	0,031	0,031	0,031	0,031	0,031	0,031	0,031	0,031	0,031	0,031	0,031	0,031	0,031	0,031	0,031
560	0,038	0,034	0,033	0,032	0,033	0,033	0,033	0,033	0,032	0,032	0,033	0,033	0,023	0,025	0,03	0,032	0,028	0,028	0,027	0,027	0,027	0,027	0,031	0,031	0,031	0,031	0,031	0,031	0,031	0,031	0,031	0,031	0,031	0,031	0,031	0,031	0,031	0,031	0,031	0,031	0,031	0,031	0,031	0,031	0,031	0,031	0,031	0,031	0,031
560,5	0,038	0,034	0,033	0,032	0,033	0,032	0,032	0,033	0,032	0,032	0,032	0,032	0,023	0,024	0,03	0,032	0,028	0,028	0,027	0,027	0,027	0,027	0,031	0,031	0,031	0,031	0,031	0,031	0,031	0,031	0,031	0,031	0,031	0,031	0,031	0,031	0,031	0,031	0,031	0,031	0,031	0,031	0,031	0,031	0,031	0,031	0,031	0,031	0,031
561	0,038	0,034	0,032	0,032	0,032	0,032	0,032	0,032	0,032	0,032	0,032	0,032	0,023	0,024	0,03	0,031	0,028	0,028	0,027	0,027	0,027	0,027	0,031	0,031	0,031	0,031	0,031	0,031	0,031	0,031	0,031	0,031	0,031	0,031	0,031	0,031	0,031	0,031	0,031	0,031	0,031	0,031	0,031	0,031	0,031	0,031	0,031	0,031	0,031
561,5	0,038	0,034	0,032	0,032	0,032	0,032	0,032	0,032	0,032	0,032	0,032	0,032	0,023	0,024	0,03	0,031	0,028	0,028	0,027	0,027	0,027	0,027	0,031	0,031	0,031	0,031	0,031	0,031	0,031	0,031	0,031	0,031	0,031	0,031	0,031	0,031	0,031	0,031	0,031	0,031	0,031	0,031	0,031	0,031	0,031	0,031	0,031	0,031	0,031
562	0,038	0,034	0,032	0,032	0,032	0,032	0,032	0,032	0,032	0,032	0,032	0,032	0,023	0,024	0,03	0,031	0,028	0,028	0,027	0,027	0,027	0,027	0,031	0,031	0,031	0,031	0,031	0,031	0,031	0,031	0,031	0,031	0,031	0,031	0,031	0,031	0,031	0,031	0,031	0,031	0,031	0,031	0,031	0,031	0,031	0,031	0,031	0,031	0,031
562,5	0,038	0,034	0,032	0,032	0,032	0,032	0,032	0,032	0,032	0,032	0,032	0,032	0,023	0,024	0,03	0,031	0,028	0,028	0,027	0,027	0,027	0,027	0,031	0,031	0,031	0,031	0,031	0,031	0,031	0,031	0,031	0,031	0,031	0,031	0,031	0,031	0,031	0,031	0,031	0,031	0,031	0,031	0,031	0,031	0,031	0,031	0,031	0,031	0,031
563	0,038	0,034	0,032	0,032	0,032	0,032	0,032	0,032	0,032	0,032	0,032	0,032	0,023	0,024	0,03	0,031	0,028	0,028	0,027	0,027	0,027	0,027	0,031	0,031	0,031	0,031	0,031	0,031	0,031	0,031	0,031	0,031	0,031	0,031	0,031	0,031	0,031	0,031	0,031	0,031	0,031	0,031	0,031	0,031	0,031	0,031	0,031	0,031	0,031
563,5	0,038	0,034	0,033	0,032	0,032	0,032	0,032	0,032	0,032	0,032	0,032	0,032	0,023	0,024	0,03	0,032	0,028	0,028	0,027	0,027	0,027	0,027	0,031	0,031	0,031	0,031	0,031	0,031	0,031	0,031	0,031	0,031	0,031	0,031	0,031	0,031	0,031	0,031	0,031	0,031	0,031	0,031	0,031	0,031	0,031	0,031	0,031	0,031	0,031
564	0,038	0,034	0,033	0,032	0,033	0,032	0,032	0,033	0,032	0,033	0,032	0,032	0,023	0,025	0,03	0,032	0,028	0,028	0,027	0,027	0,027	0,027	0,031	0,031	0,031	0,031	0,031	0,031	0,031	0,031	0,031	0,031	0,031	0,031	0,031	0,031	0,031	0,031	0,031	0,031	0,031	0,031	0,031	0,031	0,031	0,031	0,031	0,031	0,031
564,5	0,038	0,034	0,033	0,032	0,033	0,032	0,033	0,033	0,032	0,033	0,033	0,033	0,023	0,025	0,03	0,032	0,028	0,028	0,027	0,027	0,027	0,027	0,031	0,031	0,031	0,031	0,031	0,031	0,031	0,031	0,031	0,031	0,031	0,031	0,031	0,031	0,031	0,031	0,031	0,031	0,031	0,031	0,031	0,031	0,031	0,031	0,031	0,031	0,031
565	0,038	0,034	0,033	0,032	0,033	0,032	0,033	0,033	0,033	0,033	0,033	0,033	0,023	0,025	0,03	0,032	0,028	0,028	0,027	0,027	0,027	0,027	0,031	0,031	0,031	0,031	0,031	0,031	0,031	0,031	0,031	0,031	0,031	0,031	0,031	0,031	0,031	0,031	0,031	0,031	0,031	0,031	0,031	0,031	0,031	0,031	0,031	0,031	0,031
565,5	0,038	0,034	0,033	0,033	0,033	0,032	0,033	0,033	0,033	0,033	0,033	0,033	0,023	0,025	0,03	0,032	0,028	0,028	0,027	0,027	0,027	0,027	0,031	0,031	0,031	0,031	0,031	0,031	0,031	0,031	0,031	0,031	0,031	0,031	0,031	0,031	0,031	0,031	0,031	0,031	0,031	0,031	0,031	0,031	0,031	0,031	0,031	0,031	0,031
566	0,038	0,034	0,033	0,033	0,033	0,033	0,033	0,033	0,033	0,033	0,033	0,033	0,023	0,025	0,03	0,032	0,028	0,028	0,027	0,027	0,027	0,027	0,031	0,031	0,031	0,031	0,031	0,031	0,031	0,031	0,031	0,031	0,031	0,031	0,031	0,031	0,031	0,031	0,031	0,031	0,031	0,031	0,031	0,031	0,031	0,031	0,031	0,031	0,031
566,5	0,038	0,034	0,033	0,032	0,033	0,032	0,033	0,033	0,033	0,033	0,032	0,033	0,023	0,025	0,03	0,032	0,028	0,028	0,027	0,027	0,027	0,027	0,031	0,031	0,031	0,031	0,031	0,031	0,031	0,031	0,031	0,031	0,031	0,031	0,031	0,031	0,031	0,031	0,031	0,031	0,031	0,031	0,031	0,031	0,031	0,031	0,031	0,031	0,031
567	0,038	0,034	0,033	0,032	0,032	0,032	0,032	0,032	0,032	0,032	0,032	0,032	0,023	0,024	0,03	0,032	0,028	0,028	0,027	0,027	0,027	0,027	0,031	0,031	0,031	0,031	0,031	0,031	0,031	0,031	0,031	0,031	0,031	0,031	0,031	0,031	0,031	0,031	0,031	0,031	0,031	0,031	0,031	0,031	0,031	0,031	0,031	0,031	0,031
567,5	0,038	0,034	0,032	0,032	0,032	0,032	0,032	0,032	0,032	0,032	0,032	0,032	0,023	0,024	0,03	0,031	0,028	0,028	0,027	0,027	0,027	0,027	0,031	0,031	0,031	0,031	0,031	0,031	0,031	0,031	0,031	0,031	0,031	0,031	0,031	0,031	0,031	0,031	0,031	0,031	0,031	0,031	0,031	0,031	0,031	0,031	0,031	0,031	0,031
568	0,038	0,034	0,032	0,032	0,032	0,032	0,032	0,032	0,032	0,032	0,032	0,032	0,023	0,024	0,03	0,031	0,028	0,028	0,027	0,027	0,027	0,027	0,031	0,031	0,031	0,031	0,031	0,031	0,031	0,031	0,031	0,031	0,031	0,031	0,031	0,031	0,031	0,031	0,031	0,031	0,031	0,031	0,031	0,031	0,031	0,031	0,031	0,031	0,031
568,5	0,038	0,034	0,032	0,032	0,032	0,032	0,032	0,032	0,032	0,032	0,032	0,032	0,023	0,024	0,03	0,031	0,028	0,028	0,027	0,027	0,027	0,027	0,031	0,031	0,031	0,031	0,031	0,031	0,031	0,031	0,031	0,031	0,031	0,031	0,031	0,031	0,031	0,031	0,031	0,031	0,031	0,031	0,031	0,031	0,031	0,031	0,031	0,031	0,031
569	0,038	0,034	0,032	0,032	0,032	0,032	0,032	0,032	0,032	0,032	0,032	0,032	0,023	0,024	0,03	0,031	0,028	0,028	0,027	0,027	0,027	0,027	0,031	0,031	0,031	0,031	0,031	0,031	0,031	0,031	0,031	0,031	0,031	0,031	0,031	0,031	0,031	0,031	0,031	0,031	0,031	0,031	0,031	0,031	0,031	0,031	0,031	0,031	0,031
569,5	0,038	0,034	0,032	0,032	0,032	0,032	0,032	0,032	0,032	0,032	0,032	0,032	0,023	0,024	0,03	0,031	0,028	0,028	0,027	0,027	0,027	0,027	0,031	0,031	0,031	0,031	0,031	0,031	0,031	0,031	0,031	0,031	0,031	0,031	0,031	0,031	0,031	0,031	0,031	0,031	0,031	0,031	0,031	0,031	0,031	0,031	0,031	0,031	0,031
570	0,038	0,034	0,032	0,032	0,032	0,032	0,032	0,032	0,032	0,032	0,032	0,032	0,023	0,024	0,03	0,031	0,028	0,028	0,027	0,027	0,027	0,027	0,031	0,031	0,031	0,031	0,031	0,031	0,031	0,031	0,031	0,031	0,031	0,031	0,031	0,031	0,031	0,031	0,031	0,031	0,031	0,031	0,031	0,031	0,031	0,031	0,031	0,031	0,031
570,5	0,038	0,034	0,033	0,032	0,032	0,032	0,032	0,032	0,032	0,032	0,032	0,032	0,023	0,024	0,03	0,032	0,028	0,028	0,027	0,027	0,027	0,027	0,031	0,031	0,031	0,031	0,031	0,031	0,031	0,031	0,031	0,031	0,031	0,031	0,031	0,031	0,031	0,031	0,031	0,031	0,031	0,031	0,031	0,031	0,031	0,031	0,031	0,031	0,031
571	0,038	0,034	0,033	0,032	0,033	0,032	0,033	0,033	0,033	0,033	0,033	0,032	0,023	0,025	0,03	0,032	0,028	0,028	0,027	0,027	0,027	0,027	0,031	0,031	0,031	0,031	0,031	0,031	0,031	0,031	0,031	0,031	0,031	0,031	0,031	0,031	0,031	0,031	0,031	0,031	0,031	0,031	0,031	0,031	0,031	0,031	0,031	0,031	0,031
571,5	0,038	0,034	0,033	0,032	0,033	0,032	0,033	0,033	0,033	0,033	0,032	0,032	0,023	0,024	0,03	0,032	0,028	0,028	0,027	0,027	0,027	0,027	0,031	0,031	0,031	0,031	0,031	0,031	0,031	0,031	0,031	0,031	0,031	0,031	0,031	0,031	0,031	0,031	0,031	0,031	0,031	0,031	0,031	0,031	0,031	0,031	0,031	0,031	0,031
572	0,038	0,034	0,033	0,032	0,033	0,033	0,033	0,033	0,033	0,033	0,033	0,033	0,023	0,025	0,03	0,032	0,028	0,028	0,027	0,027	0,027	0,027	0,031	0,031	0,031	0,031	0,031	0,031	0,031	0,031	0,031	0,031	0,031	0,031	0,031	0,031	0,031	0,031	0,031	0,031	0,031	0,031	0,031	0,031	0,031	0,031	0,031	0,031	0,031
572,5	0,038	0,034	0,033	0,032	0,033	0,032	0,033	0,033	0,033	0,033	0,032	0,033	0,023	0,025	0,03	0,032	0,028	0,028	0,027	0,027	0,027	0,027	0,031	0,031	0,031	0,031	0,031	0,031	0,031	0,031	0,031	0,031	0,031	0,031	0,031	0,031	0,031	0,031	0,031	0,031	0,031	0,031	0,031	0,031	0,031	0,031	0,031	0,031	0,031
573	0,038	0,034	0,033	0,032	0,033	0,032	0,032	0,033	0,032	0,033	0,032	0,032	0,023	0,024	0,03	0,032	0,028	0,028	0,027	0,027	0,027	0,027	0,031	0,031	0,031	0,031	0,031	0,031	0,031	0,031	0,031	0,031	0,031	0,031	0,031	0,031	0,031	0,031	0,031	0,031	0,031	0,031	0,031	0,031	0,031	0,031	0,031	0,031	0,031
573,5	0,038	0,034	0,033	0,032	0,032	0,032	0,032	0,032	0,032	0,033	0,032	0,032	0,023	0,024	0,03	0,032	0,028	0,028	0,027	0,027	0,027	0,027	0,031	0,031	0,031	0,031	0,031	0,031	0,031	0,031	0,031	0,031	0,031	0,031	0,031	0,031	0,031	0,031	0,031	0,031	0,031	0,031	0,031	0,031	0,031	0,031	0,031	0,031	0,031
574	0,038	0,034	0,032	0,032	0,032	0,032	0,032	0,032	0,032	0,032	0,032	0,032	0,023	0,024	0,03	0,031	0,028	0,028	0,027	0,027	0,027	0,027	0,031	0,031	0,031	0,031	0,031	0,031	0,031	0,031	0,031	0,031	0,031	0,031	0,031	0,031	0,031	0,031	0,031	0,031	0,031	0,031	0,031	0,031	0,031	0,031	0,031	0,031	0,031
574,5	0,038	0,034	0,032	0,032	0,032	0,032	0,032	0,032	0,032	0,032	0,032	0,032	0,023	0,024	0,03	0,031	0,028	0,028	0,027	0,027	0,027	0,027	0,031	0,031	0,031	0,031	0,031	0,031	0,031	0,031	0,031	0,031	0,031	0,031	0,031	0,031	0,031	0,031	0,031	0,031	0,031	0,031	0,031	0,031	0,031	0,031	0,031	0,031	0,031
575	0,038	0,034	0,032	0,032	0,032	0,032	0,032	0,032	0,032	0,032	0,032	0,032	0,023	0,024	0,03	0,031	0,028	0,028	0,027	0,027	0,027	0,027	0,031	0,031	0,031	0,031	0,031	0,031	0,031	0,031	0,031	0,031	0,031	0,031	0,031	0,031	0,031	0,031	0,031	0,031	0,031	0,031	0,031	0,031	0,031	0,031	0,031	0,031	0,031
575,5	0,038	0,034	0,032	0,032	0,032	0,032	0,032	0,032	0,032	0,032	0,032	0,032	0,023	0,024	0,03	0,031	0,028	0,028	0,027	0,027	0,027	0,027	0,031	0,031	0,031	0,031	0,031	0,031	0,031	0,031	0,031	0,031	0,031	0,031	0,031	0,031	0,031	0,031	0,031	0,031	0,031	0,031	0,031	0,031	0,031	0,031	0,031	0,031	0,031
576	0,038	0,034	0,032	0,032	0,032	0,032	0,032	0,032	0,032	0,032	0,032	0,032	0,023	0,024	0,03	0,031	0,028	0,028	0,027	0,027	0,027	0,027	0,031	0,031	0,031	0,031	0,031	0,031	0,031	0,031	0,031	0,031	0,031	0,031	0,031	0,031	0,031	0,031	0,031	0,031	0,031	0,031	0,031	0,031	0,031	0,031	0,031	0,031	0,031
576,5	0,038	0,034	0,032	0,032	0,032	0,032	0,032	0,032	0,032	0,032	0,032	0,032	0,023	0,024	0,03	0,032	0,028	0,028	0,027	0,027	0,027	0,027	0,031	0,031	0,031	0,031	0,031	0,031	0,031	0,031	0,031	0,031	0,031	0,031	0,031	0,031	0,031	0,031	0,031	0,031	0,031	0,031	0,031	0,031	0,031	0,031	0,031	0,031	0,031
577	0,038	0,034	0,033	0,032	0,033	0,032	0,033	0,032	0,032	0,033	0,032	0,032	0,023	0,024	0,03	0,032	0,028	0,028	0,027	0,027	0,027	0,027	0,031	0,031	0,031	0,031	0,031	0,031	0,031	0,031	0,031	0,031	0,031	0,031	0,031	0,031	0,031	0,031	0,031	0,031	0,031	0,031	0,031	0,031	0,031	0,031	0,031	0,031	0,031
577,5	0,038	0,034	0,033	0,032	0,033	0,033	0,033	0,033	0,033	0,033	0,032	0,033	0,023	0,025	0,03	0,032	0,028	0,028	0,027	0,027	0,027	0,027	0,031	0,031	0,031	0,031	0,031	0,031	0,031	0,031	0,031	0,031	0,031	0,031	0,031	0,031	0,031	0,031	0,031	0,031	0,031	0,031	0,031	0,031	0,031	0,031	0,031	0,031	0,031
578	0,038	0,034	0,033	0,033	0,033	0,033	0,033	0,033	0,033	0,033	0,033	0,033	0,023	0,025	0,03	0,032	0,028	0,028	0,027	0,027	0,027	0,027	0,031	0,031	0,031	0,031	0,031	0,031	0,031	0,031	0,031	0,031	0,031	0,031	0,031	0,031	0,031	0,031	0,031	0,031	0,031	0,031	0,031	0,031	0,031	0,031	0,031	0,031	0,031
578,5	0,038	0,034	0,033	0,033	0,033	0,033	0,033	0,033	0,033	0,033	0,033	0,033	0,023	0,025	0,03	0,032	0,028	0,028	0,027	0,027	0,027	0,027	0,031	0,031	0,031	0,031	0,031	0,031	0,031	0,031	0,031	0,031	0,031	0,031	0,031	0,031	0,031	0,031	0,031	0,031	0,031	0,031	0,031	0,031	0,031	0,031	0,031	0,031	0,031
579	0,038	0,034	0,033	0,033	0,033	0,033	0,033	0,033	0,033	0,033	0,033	0,033	0,023	0,025	0,03	0,032	0,028	0,028	0,027	0,027	0,027	0,027	0,031	0,031	0,031	0,031	0,031	0,031	0,031	0,031	0,031	0,031	0,031	0,031	0,031	0,031	0,031	0,031	0,031	0,031	0,031	0,031	0,031	0,031	0,031	0,031	0,031	0,031	0,031
579,5	0,038	0,034	0,033	0,032	0,033	0,032	0,033	0,033	0,032	0,033	0,032	0,032	0,023	0,025	0,03	0,032	0,028	0,028	0,027	0,027	0,027	0,027	0,031	0,031	0,031	0,031	0,031	0,031	0,031	0,031	0,031	0,031	0,031	0,031	0,031	0,031	0,031	0,031	0,031	0,031	0,031	0,031	0,031	0,031	0,031	0,031	0,031	0,031	0,031
580	0,038	0,034	0,033	0,032	0,032	0,032	0,032	0,032	0,032	0,032	0,032	0,032	0,023	0,024	0,03	0,032	0,028	0,028	0,027	0,027	0,027	0,027	0,031	0,031	0,031	0,031	0,031	0,031	0,031	0,031	0,031	0,031	0,031	0,031	0,031	0,031	0,031	0,031	0,031	0,031	0,031	0,031	0,031	0,031	0,031	0,031	0,031	0,031	0,031
580,5	0,038	0,034	0,032	0,032	0,032	0,032	0,032	0,032	0,032	0,032	0,032	0,032	0,023	0,024	0,03	0,032	0,028	0,028	0,027	0,027	0,027	0,027	0,031	0,031	0,031	0,031	0,031	0,031	0,031	0,031	0,031	0,031	0,031	0,031	0,031	0,031	0,031	0,031	0,031	0,031	0,031	0,031	0,031	0,031	0,031	0,031	0,031	0,031	0,031
581	0,038	0,034	0,032	0,032	0,032	0,032	0,032	0,032	0,032	0,032	0,032	0,032	0,023	0,024	0,03	0,031	0,028	0,028	0,027	0,027	0,027	0,027	0,031	0,031	0,031	0,031	0,031	0,031	0,031	0,031	0,031	0,031	0,031	0,031	0,031	0,031	0,031	0,031	0,031	0,031	0,031	0,031	0,031	0,031	0,031	0,031	0,031	0,031	0,031
581,5	0,038	0,034	0,032	0,032	0,032	0,032	0,032	0,032	0,032	0,032	0,032	0,032	0,023	0,024	0,03	0,031	0,028	0,028	0,027	0,027	0,027	0,027	0,031	0,031	0,031	0,031	0,031	0,031	0,031	0,031	0,031	0,031	0,031	0,031	0,031	0,031	0,031	0,031	0,031	0,031	0,031	0,031	0,031	0,031	0,031	0,031	0,031	0,031	0,031
582	0,038	0,034	0,032	0,032	0,032	0,032	0,032	0,032	0,032	0,032	0,032	0,032	0,023	0,024	0,03	0,031	0,028	0,028	0,027	0,027	0,027	0,027	0,031	0,031	0,031	0,031	0,031	0,031	0,031	0,031	0,031	0,031	0,031	0,031	0,031	0,031	0,031	0,031	0,031	0,031	0,031	0,031	0,031	0,031	0,031	0,031	0,031	0,031	0,031
582,5	0,038	0,034	0,032	0,032	0,032	0,032	0,032	0,032	0,032	0,032	0,032	0,032	0,023	0,024	0,03	0,032	0,028	0,028	0,027	0,027	0,027	0,027	0,031	0,031	0,031	0,031	0,031	0,031	0,031	0,031	0,031	0,031	0,031	0,031	0,031	0,031	0,031	0,031	0,031	0,031	0,031	0,031	0,031	0,031	0,031	0,031	0,031	0,031	0,031
583	0,038	0,034	0,032	0,032	0,032	0,032	0,032	0,032	0,032	0,032	0,032	0,032	0,023	0,024	0,03	0,032	0,028	0,028	0,027	0,027	0,027	0,027	0,031	0,031	0,031	0,031	0,031	0,031	0,031	0,031	0,031	0,031	0,031	0,031	0,031	0,031	0,031	0,031	0,031	0,031	0,031	0,031	0,031	0,031	0,031	0,031	0,031	0,031	0,031
583,5	0,038	0,034	0,033	0,032	0,033	0,032	0,033	0,033	0,032	0,033	0,032	0,032	0,023	0,025	0,03	0,032	0,028	0,028	0,027	0,027	0,027	0,027	0,031	0,031	0,031	0,031	0,031	0,031	0,031	0,031	0,031	0,031	0,031	0,031	0,031	0,031	0,031	0,031	0,031	0,031	0,031	0,031	0,031	0,031	0,031	0,031	0,031	0,031	0,031
584	0,038	0,034	0,033	0,033	0,033	0,033	0,033	0,033	0,033	0,033	0,033	0,033	0,023	0,025	0,03	0,032	0,028	0,028	0,027	0,027	0,027	0,027	0,031	0,031	0,031	0,031	0,031	0,031	0,031	0,031	0,031	0,031	0,031	0,031	0,031	0,031	0,031	0,031	0,031	0,031	0,031	0,031	0,031	0,031	0,031	0,031	0,031	0,031	0,031
584,5	0,038	0,034	0,033	0,033	0,033	0,033	0,033	0,033	0,033	0,033	0,033	0,033	0,023	0,025	0,03	0,032	0,028	0,028	0,027	0,027	0,027	0,027	0,031	0,031	0,031	0,031	0,031	0,031	0,031	0,031	0,031	0,031	0,031	0,031	0,031	0,031	0,031	0,031	0,031	0,031	0,031	0,031	0,031	0,031	0,031	0,031	0,031	0,031	0,031
585	0,038	0,034	0,033	0,033	0,033	0,033	0,033	0,033	0,033	0,033	0,033	0,033	0,023	0,025	0,03	0,032	0,028	0,028	0,027	0,027	0,027	0,027	0,031	0,031	0,031	0,031	0,032	0,031	0,031	0,031	0,031	0,031	0,031	0,031	0,031	0,031	0,031	0,031	0,031	0,031	0,031	0,031	0,031	0,031	0,031	0,031	0,031	0,031	0,031
585,5	0,038	0,034	0,033	0,033	0,033	0,033	0,033	0,033	0,033	0,033	0,033	0,033	0,023	0,025	0,03	0,032	0,028	0,028	0,027	0,027	0,027	0,027	0,031	0,031	0,031	0,031	0,032	0,031	0,031	0,031	0,031	0,031	0,031	0,031	0,031	0,031	0,031	0,031	0,031	0,031	0,031	0,031	0,031	0,031	0,031	0,031	0,031	0,031	0,031
586	0,038	0,034	0,033	0,033	0,033	0,033	0,033	0,033	0,033	0,033	0,033	0,033	0,023	0,025	0,03	0,032	0,028	0,028	0,027	0,027	0,027	0,027	0,031	0,031	0,031	0,031	0,032	0,031	0,031	0,031	0,031	0,031	0,031	0,031	0,031	0,031	0,031	0,031	0,031	0,031	0,031	0,031	0,031	0,031	0,031	0,031	0,031	0,031	0,031
586,5	0,038	0,034	0,033	0,033	0,033	0,033	0,033	0,033	0,033	0,033	0,033	0,033	0,023	0,025	0,03	0,032	0,028	0,028	0,027	0,027	0,027	0,027	0,031	0,031	0,031	0,031	0,031	0,031	0,031	0,031	0,031	0,031	0,031	0,031	0,031	0,031	0,031	0,031	0,031	0,031	0,031	0,031	0,031	0,031	0,031	0,031	0,031	0,031	0,031
587	0,038	0,034	0,033	0,033	0,033	0,033	0,033	0,033	0,033	0,033	0,033	0,033	0,023	0,025	0,03	0,032	0,028	0,028	0,027	0,027	0,027	0,027	0,031	0,031	0,031	0,031	0,031	0,031	0,031	0,031	0,031	0,031	0,031	0,031	0,031	0,031	0,031	0,031	0,031	0,031	0,031	0,031	0,031	0,031	0,031	0,031	0,031	0,031	0,031
587,5	0,038	0,034	0,033	0,032	0,033	0,032	0,033	0,033	0,033	0,033	0,032	0,033	0,023	0,025	0,03	0,032	0,028	0,028	0,027	0,027	0,027	0,027	0,031	0,031	0,031	0,031	0,031	0,031	0,031	0,031	0,031	0,031	0,031	0,031	0,031	0,031	0,031	0,031	0,031	0,031	0,031	0,031	0,031	0,031	0,031	0,031	0,031	0,031	0,031
588	0,038	0,034	0,033	0,032	0,033	0,032	0,033	0,033	0,033	0,033	0,032	0,032	0,023	0,025	0,03	0,032	0,028	0,028	0,027	0,027	0,027	0,027	0,031	0,031	0,031	0,031	0,031	0,031	0,031	0,031	0,031	0,031	0,031	0,031	0,031	0,031	0,031	0,031	0,031	0,031	0,031	0,031	0,031	0,031	0,031	0,031	0,031	0,031	0,031
588,5	0,038	0,034	0,033	0,032	0,033	0,032	0,033	0,032	0,032	0,033	0,032	0,032	0,023	0,025	0,03	0,032	0,028	0,028	0,027	0,027	0,027	0,027	0,031	0,031	0,031	0,031	0,031	0,031	0,031	0,031	0,031	0,031	0,031	0,031	0,031	0,031	0,031	0,031	0,031	0,031	0,031	0,031	0,031	0,031	0,031	0,031	0,031	0,031	0,031
589	0,038	0,034	0,033	0,032	0,033	0,032	0,033	0,033	0,032	0,033	0,032	0,033	0,023	0,025	0,03	0,032	0,028	0,028	0,027	0,027	0,027	0,027	0,031	0,031	0,031	0,031	0,031	0,031	0,031	0,031	0,031	0,031	0,031	0,031	0,031	0,031	0,031	0,031	0,031	0,031	0,031	0,031	0,031	0,031	0,031	0,031	0,031	0,031	0,031
589,5	0,038	0,034	0,033	0,033	0,033	0,033	0,033	0,033	0,033	0,033	0,033	0,033	0,023	0,025	0,03	0,032	0,028	0,028	0,027	0,027	0,027	0,027	0,031	0,031	0,031	0,031	0,031	0,031	0,031	0,031	0,031	0,031	0,031	0,031	0,031	0,031	0,031	0,031	0,031	0,031	0,031	0,031	0,031	0,031	0,031	0,031	0,031	0,031	0,031
590	0,038	0,034	0,033	0,033	0,033	0,033	0,033	0,033	0,033	0,033	0,033	0,033	0,023	0,025	0,03	0,032	0,028	0,028	0,027	0,027	0,027	0,027	0,031	0,031	0,031	0,031	0,031	0,031	0,031	0,031	0,031	0,031	0,031	0,031	0,031	0,031	0,031	0,031	0,031	0,031	0,031	0,031	0,031	0,031	0,031	0,031	0,031	0,031	0,031
590,5	0,038	0,034	0,033	0,033	0,033	0,033	0,033	0,033	0,033	0,033	0,033	0,033	0,023	0,025	0,03	0,032	0,028	0,028	0,027	0,027	0,027	0,027	0,031	0,031	0,031	0,031	0,032	0,031	0,031	0,031	0,031	0,031	0,031	0,031	0,031	0,031	0,031	0,031	0,031	0,031	0,031	0,031	0,031	0,031	0,031	0,031	0,031	0,031	0,031
591	0,038	0,034	0,033	0,033	0,033	0,033	0,033	0,033	0,033	0,033	0,033	0,033	0,023	0,025	0,031	0,032	0,028	0,028	0,027	0,028	0,027	0,028	0,031	0,031	0,032	0,032	0,032	0,031	0,032	0,031	0,032	0,031	0,031	0,031	0,031	0,031	0,031	0,031	0,031	0,031	0,031	0,031	0,031	0,031	0,031	0,031	0,031	0,031	0,031
591,5	0,038	0,034	0,033	0,033	0,033	0,033	0,033	0,033	0,033	0,033	0,033	0,033	0,023	0,025	0,031	0,032	0,028	0,028	0,028	0,027	0,027	0,028	0,032	0,032	0,032	0,032	0,032	0,032	0,032	0,032	0,032	0,031	0,031	0,032	0,031	0,032	0,031	0,031	0,031	0,031	0,031	0,031	0,031	0,031	0,031	0,031	0,031	0,031	0,031
592	0,038	0,034	0,033	0,033	0,033	0,033	0,033	0,033	0,033	0,033	0,033	0,033	0,023	0,025	0,031	0,032	0,029	0,028	0,028	0,028	0,028	0,028	0,032	0,032	0,032	0,032	0,032	0,032	0,032	0,032	0,032	0,032	0,032	0,032	0,032	0,032	0,032	0,032	0,031	0,032	0,031	0,031	0,031	0,031	0,031	0,031	0,031	0,031	0,031
592,5	0,038	0,034	0,033	0,033	0,033	0,033	0,033	0,033	0,033	0,033	0,033	0,033	0,023	0,025	0,031	0,032	0,029	0,028	0,028	0,028	0,028	0,028	0,032	0,032	0,032	0,032	0,032	0,032	0,032	0,032	0,032	0,032	0,032	0,032	0,032	0,032	0,032	0,032	0,031	0,032	0,031	0,031	0,031	0,031	0,031	0,031	0,031	0,031	0,031
593	0,038	0,034	0,033	0,033	0,033	0,033	0,033	0,033	0,033	0,033	0,033	0,033	0,023	0,025	0,031	0,032	0,028	0,028	0,028	0,028	0,028	0,028	0,032	0,032	0,032	0,032	0,032	0,032	0,032	0,032	0,032	0,032	0,032	0,032	0,032	0,032	0,032	0,031	0,031	0,031	0,031	0,031	0,031	0,031	0,031	0,031	0,031	0,031	0,031
593,5	0,038	0,034	0,033	0,033	0,033	0,033	0,033	0,033	0,033	0,033	0,033	0,033	0,023	0,025	0,031	0,032	0,029	0,028	0,028	0,028	0,028	0,028	0,032	0,032	0,032	0,032	0,032	0,032	0,032	0,032	0,032	0,032	0,032	0,032	0,032	0,032	0,032	0,032	0,031	0,031	0,031	0,031	0,031	0,031	0,031	0,031	0,031	0,031	0,031
594	0,038	0,034	0,033	0,033	0,033	0,033	0,033	0,033	0,033	0,033	0,033	0,033	0,023	0,025	0,031	0,032	0,028	0,028	0,028	0,028	0,027	0,028	0,032	0,032	0,032	0,032	0,032	0,031	0,032	0,031	0,032	0,032	0,031	0,031	0,031	0,031	0,031	0,031	0,031	0,031	0,031	0,031	0,031	0,031	0,031	0,031	0,031	0,031	0,031
594,5	0,038	0,034	0,033	0,033	0,033	0,033	0,033	0,033	0,033	0,033	0,033	0,033	0,023	0,025	0,031	0,032	0,028	0,028	0,028	0,028	0,027	0,028	0,032	0,032	0,032	0,032	0,032	0,031	0,032	0,031	0,032	0,032	0,031	0,032	0,031	0,031	0,031	0,031	0,031	0,031	0,031	0,031	0,031	0,031	0,031	0,031	0,031	0,031	0,031
595	0,038	0,034	0,033	0,033	0,033	0,033	0,033	0,033	0,033	0,033	0,033	0,033	0,023	0,025	0,031	0,032	0,028	0,028	0,027	0,027	0,027	0,028	0,032	0,032	0,031	0,032	0,032	0,031	0,032	0,031	0,032	0,031	0,031	0,031	0,031	0,031	0,031	0,031	0,031	0,031	0,031	0,031	0,031	0,031	0,031	0,031	0,031	0,031	0,031
595,5	0,038	0,034	0,033	0,033	0,033	0,033	0,033	0,033	0,033	0,033	0,033	0,033	0,023	0,025	0,03	0,032	0,028	0,028	0,027	0,027	0,027	0,028	0,031	0,032	0,032	0,031	0,032	0,031	0,032	0,031	0,032	0,031	0,031	0,031	0,031	0,031	0,031	0,031	0,031	0,031	0,031	0,031	0,031	0,031	0,031	0,031	0,031	0,031	0,031
596	0,038	0,034	0,033	0,033	0,033	0,033	0,033	0,033	0,033	0,033	0,033	0,033	0,023	0,025	0,031	0,032	0,028	0,028	0,028	0,027	0,027	0,028	0,032	0,032	0,032	0,032	0,032	0,031	0,032	0,031	0,032	0,032	0,031	0,031	0,031	0,031	0,031	0,031	0,031	0,031	0,031	0,031	0,031	0,031	0,031	0,031	0,031	0,031	0,031
596,5	0,038	0,034	0,033	0,033	0,033	0,033	0,033	0,033	0,033	0,033	0,033	0,033	0,023	0,025	0,031	0,032	0,029	0,028	0,028	0,028	0,027	0,028	0,032	0,032	0,032	0,032	0,032	0,032	0,032	0,032	0,032	0,032	0,032	0,032	0,032	0,032	0,032	0,031	0,031	0,031	0,031	0,031	0,031	0,031	0,031	0,031	0,031	0,031	0,031
597	0,038	0,034	0,033	0,033	0,033	0,033	0,033	0,033	0,033	0,033	0,033	0,033	0,023	0,025	0,031	0,032	0,029	0,028	0,028	0,028	0,028	0,028	0,032	0,032	0,032	0,032	0,032	0,032	0,032	0,032	0,032	0,032	0,032	0,032	0,032	0,032	0,032	0,032	0,031	0,032	0,032	0,031	0,031	0,031	0,031	0,031	0,031	0,031	0,031
597,5	0,038	0,034	0,033	0,033	0,033	0,033	0,033	0,033	0,033	0,033	0,033	0,033	0,023	0,025	0,031	0,032	0,029	0,028	0,028	0,028	0,028	0,028	0,032	0,032	0,032	0,032	0,032	0,032	0,032	0,032	0,032	0,032	0,032	0,032	0,032	0,032	0,032	0,032	0,032	0,032	0,032	0,032	0,031	0,032	0,031	0,031	0,031	0,031	0,031
598	0,038	0,034	0,033	0,033	0,033	0,033	0,033	0,033	0,033	0,033	0,033	0,033	0,023	0,025	0,031	0,032	0,029	0,028	0,028	0,028	0,028	0,028	0,032	0,032	0,032	0,032	0,032	0,032	0,032	0,032	0,032	0,032	0,032	0,032	0,032	0,032	0,032	0,032	0,032	0,032	0,032	0,032	0,032	0,032	0,032	0,032	0,031	0,031	0,031
598,5	0,038	0,034	0,033	0,033	0,033	0,033	0,033	0,033	0,033	0,033	0,033	0,033	0,023	0,025	0,031	0,032	0,029	0,028	0,028	0,028	0,028	0,028	0,032	0,032	0,032	0,032	0,032	0,032	0,032	0,032	0,032	0,032	0,032	0,032	0,032	0,032	0,032	0,032	0,032	0,032	0,032	0,032	0,032	0,032	0,032	0,032	0,032	0,032	0,032
599	0,038	0,034	0,033	0,033	0,033	0,033	0,033	0,033	0,033	0,033	0,033	0,033	0,023	0,025	0,031	0,032	0,029	0,028	0,028	0,028	0,028	0,028	0,032	0,032	0,032	0,032	0,032	0,032	0,032	0,032	0,032	0,032	0,032	0,032	0,032	0,032	0,032	0,032	0,032	0,032	0,032	0,032	0,032	0,032	0,032	0,032	0,032	0,032	0,032
599,5	0,038	0,034	0,033	0,033	0,033	0,033	0,033	0,033	0,033	0,033	0,033	0,033	0,023	0,025	0,031	0,032	0,029	0,028	0,028	0,028	0,028	0,028	0,032	0,032	0,032	0,032	0,032	0,032	0,032	0,032	0,032	0,032	0,032	0,032	0,032	0,032	0,032	0,032	0,032	0,032	0,032	0,032	0,032	0,032	0,032	0,032	0,032	0,032	0,032
600	0,038	0,034	0,033	0,033	0,033	0,033	0,033	0,033	0,033	0,033	0,033	0,033	0,024	0,025	0,031	0,032	0,029	0,028	0,028	0,028	0,028	0,028	0,032	0,032	0,032	0,032	0,032	0,032	0,032	0,032	0,032	0,032	0,032	0,032	0,032	0,032	0,032	0,032	0,032	0,032	0,032	0,032	0,032	0,032	0,032	0,032	0,032	0,032	0,032
600,5	0,038	0,034	0,033	0,033	0,033	0,033	0,033	0,033	0,033	0,033	0,033	0,033	0,024	0,025	0,031	0,032	0,029	0,028	0,028	0,028	0,028	0,028	0,032	0,032	0,032	0,032	0,032	0,032	0,032	0,032	0,032	0,032	0,032	0,032	0,032	0,032	0,032	0,032	0,032	0,032	0,032	0,032	0,032	0,032	0,032	0,032	0,032	0,032	0,032
601	0,038	0,034	0,033	0,033	0,033	0,033	0,033	0,033	0,033	0,033	0,033	0,033	0,023	0,025	0,031	0,032	0,029	0,028	0,028	0,028	0,028	0,028	0,032	0,032	0,032	0,032	0,032	0,032	0,032	0,032	0,032	0,032	0,032	0,032	0,032	0,032	0,032	0,032	0,032	0,032	0,032	0,032	0,032	0,032	0,032	0,032	0,032	0,032	0,032
601,5	0,038	0,034	0,033	0,033	0,033	0,033	0,033	0,033	0,033	0,033	0,033	0,033	0,023	0,025	0,031	0,032	0,029	0,028	0,028	0,028	0,028	0,028	0,032	0,032	0,032	0,032	0,032	0,032	0,032	0,032	0,032	0,032	0,032	0,032	0,032	0,032	0,032	0,032	0,032	0,032	0,032	0,032	0,032	0,032	0,032	0,032	0,032	0,032	0,032
602	0,038	0,034	0,033	0,033	0,033	0,033	0,033	0,033	0,033	0,033	0,033	0,033	0,023	0,025	0,031	0,032	0,029	0,028	0,028	0,028	0,028	0,028	0,032	0,032	0,032	0,032	0,032	0,032	0,032	0,032	0,032	0,032	0,032	0,032	0,032	0,032	0,032	0,032	0,032	0,032	0,032	0,032	0,032	0,032	0,032	0,032	0,032	0,032	0,032
602,5	0,038	0,034	0,033	0,033	0,033	0,033	0,033	0,033	0,033	0,033	0,033	0,033	0,023	0,025	0,031	0,032	0,029	0,028	0,028	0,028	0,028	0,028	0,032	0,032	0,032	0,032	0,032	0,032	0,032	0,032	0,032	0,032	0,032	0,032	0,032	0,032	0,032	0,032	0,032	0,032	0,032	0,032	0,032	0,032	0,032	0,032	0,032	0,032	0,032
603	0,038	0,034	0,033	0,033	0,033	0,033	0,033	0,033	0,033	0,033	0,033	0,033	0,023	0,025	0,031	0,032	0,029	0,028	0,028	0,028	0,028	0,028	0,032	0,032	0,032	0,032	0,032	0,032	0,032	0,032	0,032	0,032	0,032	0,032	0,032	0,032	0,032	0,032	0,032	0,032	0,032	0,032	0,032	0,032	0,032	0,032	0,032	0,032	0,032
603,5	0,038	0,034	0,033	0,033	0,033	0,033	0,033	0,033	0,033	0,033	0,033	0,033	0,023	0,025	0,031	0,032	0,029	0,028	0,028	0,028	0,028	0,028	0,032	0,032	0,032	0,032	0,032	0,032	0,032	0,032	0,032	0,032	0,032	0,032	0,032	0,032	0,032	0,032	0,032	0,032	0,032	0,032	0,032	0,032	0,032	0,032	0,032	0,032	0,032
604	0,038	0,034	0,033	0,033	0,033	0,033	0,033	0,033	0,033	0,033	0,033	0,033	0,024	0,025	0,031	0,032	0,029	0,028	0,028	0,028	0,028	0,028	0,032	0,032	0,032	0,032	0,032	0,032	0,032	0,032	0,032	0,032	0,032	0,032	0,032	0,032	0,032	0,032	0,032	0,032	0,032	0,032	0,032	0,032	0,032	0,032	0,032	0,032	0,032
604,5	0,038	0,034	0,033	0,033	0,033	0,033	0,033	0,033	0,033	0,033	0,033	0,033	0,024	0,025	0,031	0,032	0,029	0,028	0,028	0,028	0,028	0,028	0,032	0,032	0,032	0,032	0,032	0,032	0,032	0,032	0,032	0,032	0,032	0,032	0,032	0,032	0,032	0,032	0,032	0,032	0,032	0,032	0,032	0,032	0,032	0,032	0,032	0,032	0,032
605	0,038	0,035	0,033	0,033	0,033	0,033	0,033	0,033	0,033	0,033	0,033	0,033	0,024	0,025	0,031	0,032	0,029	0,028	0,028	0,028	0,028	0,028	0,032	0,032	0,032	0,032	0,032	0,032	0,032	0,032	0,032	0,032	0,032	0,032	0,032	0,032	0,032	0,032	0,032	0,032	0,032	0,032	0,032	0,032	0,032	0,032	0,032	0,032	0,032
605,5	0,038	0,035	0,033	0,033	0,033	0,033	0,033	0,033	0,033	0,033	0,033	0,033	0,024	0,025	0,031	0,032	0,029	0,029	0,028	0,028	0,028	0,028	0,032	0,032	0,032	0,032	0,032	0,032	0,032	0,032	0,032	0,032	0,032	0,032	0,032	0,032	0,032	0,032	0,032	0,032	0,032	0,032	0,032	0,032	0,032	0,032	0,032	0,032	0,032
606	0,038	0,035	0,033	0,033	0,033	0,033	0,033	0,033	0,033	0,033	0,033	0,033	0,024	0,025	0,031	0,032	0,029	0,029	0,028	0,028	0,028	0,028	0,032	0,032	0,032	0,032	0,032	0,032	0,032	0,032	0,032	0,032	0,032	0,032	0,032	0,032	0,032	0,032	0,032	0,032	0,032	0,032	0,032	0,032	0,032	0,032	0,032	0,032	0,032
606,5	0,038	0,035	0,033	0,033	0,033	0,033	0,033	0,033	0,033	0,033	0,033	0,033	0,024	0,025	0,031	0,032	0,029	0,029	0,028	0,028	0,028	0,028	0,032	0,032	0,032	0,032	0,032	0,032	0,032	0,032	0,032	0,032	0,032	0,032	0,032	0,032	0,032	0,032	0,032	0,032	0,032	0,032	0,032	0,032	0,032	0,032	0,032	0,032	0,032
607	0,038	0,035	0,033	0,033	0,033	0,033	0,033	0,033	0,033	0,033	0,033	0,033	0,024	0,025	0,031	0,032	0,029	0,028	0,028	0,028	0,028	0,028	0,032	0,032	0,032	0,032	0,032	0,032	0,032	0,032	0,032	0,032	0,032	0,032	0,032	0,032	0,032	0,032	0,032	0,032	0,032	0,032	0,032	0,032	0,032	0,032	0,032	0,032	0,032
607,5	0,038	0,034	0,033	0,033	0,033	0,033	0,033	0,033	0,033	0,033	0,033	0,033	0,024	0,025	0,031	0,032	0,029	0,028	0,028	0,028	0,028	0,028	0,032	0,032	0,032	0,032	0,032	0,032	0,032	0,032	0,032	0,032	0,032	0,032	0,032	0,032	0,032	0,032	0,032	0,032	0,032	0,032	0,032	0,032	0,032	0,032	0,032	0,032	0,032
608	0,038	0,034	0,033	0,033	0,033	0,033	0,033	0,033	0,033	0,033	0,033	0,033	0,024	0,025	0,031	0,032	0,029	0,028	0,028	0,028	0,028	0,028	0,032	0,032	0,032	0,032	0,032	0,032	0,032	0,032	0,032	0,032	0,032	0,032	0,032	0,032	0,032	0,032	0,032	0,032	0,032	0,032	0,032	0,032	0,032	0,032	0,032	0,032	0,032
608,5	0,038	0,034	0,033	0,033	0,033	0,033	0,033	0,033	0,033	0,033	0,033	0,033	0,024	0,025	0,031	0,032	0,029	0,028	0,028	0,028	0,028	0,028	0,032	0,032	0,032	0,032	0,032	0,032	0,032	0,032	0,032	0,032	0,032	0,032	0,032	0,032	0,032	0,032	0,032	0,032	0,032	0,032	0,032	0,032	0,032	0,032	0,032	0,032	0,032
609	0,038	0,034	0,033	0,033	0,033	0,033	0,033	0,033	0,033	0,033	0,033	0,033	0,023	0,025	0,031	0,032	0,029	0,028	0,028	0,028	0,028	0,028	0,032	0,032	0,032	0,032	0,032	0,032	0,032	0,032	0,032	0,032	0,032	0,032	0,032	0,032	0,032	0,032	0,032	0,032	0,032	0,032	0,032	0,032	0,032	0,032	0,032	0,032	0,032
609,5	0,038	0,034	0,033	0,033	0,033	0,033	0,033	0,033	0,033	0,033	0,033	0,033	0,023	0,025	0,031	0,032	0,029	0,028	0,028	0,028	0,028	0,028	0,032	0,032	0,032	0,032	0,032	0,032	0,032	0,032	0,032	0,032	0,032	0,032	0,032	0,032	0,032	0,032	0,032	0,032	0,032	0,032	0,032	0,032	0,032	0,032	0,032	0,032	0,032
610	0,038	0,034	0,033	0,033	0,033	0,033	0,033	0,033	0,033	0,033	0,033	0,033	0,023	0,025	0,031	0,032	0,029	0,028	0,028	0,028	0,028	0,028	0,032	0,032	0,032	0,032	0,032	0,032	0,032	0,032	0,032	0,032	0,032	0,032	0,032	0,032	0,032	0,032	0,032	0,032	0,032	0,032	0,032	0,032	0,032	0,032	0,032	0,032	0,032
610,5	0,038	0,034	0,033	0,033	0,033	0,033	0,033	0,033	0,033	0,033	0,033	0,033	0,023	0,025	0,031	0,032	0,029	0,028	0,028	0,028	0,028	0,028	0,032	0,032	0,032	0,032	0,032	0,032	0,032	0,032	0,032	0,032	0,032	0,032	0,032	0,032	0,032	0,032	0,032	0,032	0,032	0,032	0,032	0,032	0,032	0,032	0,032	0,032	0,032
611	0,038	0,034	0,033	0,033	0,033	0,033	0,033	0,033	0,033	0,033	0,033	0,033	0,023	0,025	0,031	0,032	0,029	0,028	0,028	0,028	0,028	0,028	0,032	0,032	0,032	0,032	0,032	0,032	0,032	0,032	0,032	0,032	0,032	0,032	0,032	0,032	0,032	0,032	0,032	0,032	0,032	0,032	0,032	0,032	0,032	0,032	0,032	0,032	0,032
611,5	0,038	0,034	0,033	0,033	0,033	0,033	0,033	0,033	0,033	0,033	0,033	0,033	0,023	0,025	0,031	0,032	0,029	0,028	0,028	0,028	0,028	0,028	0,032	0,032	0,032	0,032	0,032	0,032	0,032	0,032	0,032	0,032	0,032	0,032	0,032	0,032	0,032	0,032	0,032	0,032	0,032	0,032	0,032	0,032	0,032	0,032	0,032	0,032	0,032
612	0,038	0,034	0,033	0,033	0,033	0,033	0,033	0,033	0,033	0,033	0,033	0,033	0,023	0,025	0,031	0,032	0,029	0,028	0,028	0,028	0,028	0,028	0,032	0,032	0,032	0,032	0,032	0,032	0,032	0,032	0,032	0,032	0,032	0,032	0,032	0,032	0,032	0,032	0,032	0,032	0,032	0,032	0,032	0,032	0,032	0,032	0,032	0,032	0,032
612,5	0,038	0,034	0,033	0,033	0,033	0,033	0,033	0,033	0,033	0,033	0,033	0,033	0,024	0,025	0,031	0,032	0,029	0,028	0,028	0,028	0,028	0,028	0,032	0,032	0,032	0,032	0,032	0,032	0,032	0,032	0,032	0,032	0,032	0,032	0,032	0,032	0,032	0,032	0,032	0,032	0,032	0,032	0,032	0,032	0,032	0,032	0,032	0,032	0,032
613	0,038	0,034	0,033	0,033	0,033	0,033	0,033	0,033	0,033	0,033	0,033	0,033	0,024	0,025	0,031	0,032	0,029	0,028	0,028	0,028	0,028	0,028	0,032	0,032	0,032	0,032	0,032	0,032	0,032	0,032	0,032	0,032	0,032	0,032	0,032	0,032	0,032	0,032	0,032	0,032	0,032	0,032	0,032	0,032	0,032	0,032	0,032	0,032	0,032
613,5	0,038	0,034	0,033	0,033	0,033	0,033	0,033	0,033	0,033	0,033	0,033	0,033	0,024	0,025	0,031	0,032	0,029	0,028	0,028	0,028	0,028	0,028	0,032	0,032	0,032	0,032	0,032	0,032	0,032	0,032	0,032	0,032	0,032	0,032	0,032	0,032	0,032	0,032	0,032	0,032	0,032	0,032	0,032	0,032	0,032	0,032	0,032	0,032	0,032
614	0,038	0,034	0,033	0,033	0,033	0,033	0,033	0,033	0,033	0,033	0,033	0,033	0,024	0,025	0,031	0,032	0,029	0,028	0,028	0,028	0,028	0,028	0,032	0,032	0,032	0,032	0,032	0,032	0,032	0,032	0,032	0,032	0,032	0,032	0,032	0,032	0,032	0,032	0,032	0,032	0,032	0,032	0,032	0,032	0,032	0,032	0,032	0,032	0,032
614,5	0,038	0,034	0,033	0,033	0,033	0,033	0,033	0,033	0,033	0,033	0,033	0,033	0,024	0,025	0,031	0,032	0,029	0,028	0,028	0,028	0,028	0,028	0,032	0,032	0,032	0,032	0,032	0,032	0,032	0,032	0,032	0,032	0,032	0,032	0,032	0,032	0,032	0,032	0,032	0,032	0,032	0,032	0,032	0,032	0,032	0,032	0,032	0,032	0,032
615	0,038	0,034	0,033	0,033	0,033	0,033	0,033	0,033	0,033	0,033	0,033	0,033	0,024	0,025	0,031	0,032	0,029	0,028	0,028	0,028	0,028	0,028	0,032	0,032	0,032	0,032	0,032	0,032	0,032	0,032	0,032	0,032	0,032	0,032	0,032	0,032	0,032	0,032	0,032	0,032	0,032	0,032	0,032	0,032	0,032	0,032	0,032	0,032	0,032
615,5	0,038	0,034	0,033	0,033	0,033	0,033	0,033	0,033	0,033	0,033	0,033	0,033	0,023	0,025	0,031	0,032	0,029	0,028	0,028	0,028	0,028	0,028	0,032	0,032	0,032	0,032	0,032	0,032	0,032	0,032	0,032	0,032	0,032	0,032	0,032	0,032	0,032	0,032	0,032	0,032	0,032	0,032	0,032	0,032	0,032	0,032	0,032	0,032	0,032
616	0,038	0,034	0,033	0,033	0,033	0,033	0,033	0,033	0,033	0,033	0,033	0,033	0,023	0,025	0,031	0,032	0,029	0,028	0,028	0,028	0,028	0,028	0,032	0,032	0,032	0,032	0,032	0,032	0,032	0,032	0,032	0,032	0,032	0,032	0,032	0,032	0,032	0,032	0,032	0,032	0,032	0,032	0,032	0,032	0,032	0,032	0,032	0,032	0,032
616,5	0,038	0,034	0,033	0,033	0,033	0,033	0,033	0,033	0,033	0,033	0,033	0,033	0,023	0,025	0,031	0,032	0,029	0,028	0,028	0,028	0,028	0,028	0,032	0,032	0,032	0,032	0,032	0,032	0,032	0,032	0,032	0,032	0,032	0,032	0,032	0,032	0,032	0,032	0,032	0,032	0,032	0,032	0,032	0,032	0,032	0,032	0,032	0,032	0,032
617	0,038	0,034	0,033	0,033	0,033	0,033	0,033	0,033	0,033	0,033	0,033	0,033	0,023	0,025	0,031	0,032	0,029	0,028	0,028	0,028	0,028	0,028	0,032	0,032	0,032	0,032	0,032	0,032	0,032	0,032	0,032	0,032	0,032	0,032	0,032	0,032	0,032	0,032	0,032	0,032	0,032	0,032	0,032	0,032	0,032	0,032	0,032	0,031	0,031
617,5	0,038	0,034	0,033	0,033	0,033	0,033	0,033	0,033	0,033	0,033	0,033	0,033	0,023	0,025	0,031	0,032	0,029	0,028	0,028	0,028	0,028	0,028	0,032	0,032	0,032	0,032	0,032	0,032	0,032	0,032	0,032	0,032	0,032	0,032	0,032	0,032	0,032	0,032	0,032	0,032	0,032	0,032	0,032	0,032	0,032	0,032	0,032	0,031	0,031
618	0,038	0,034	0,033	0,033	0,033	0,033	0,033	0,033	0,033	0,033	0,033	0,033	0,023	0,025	0,031	0,032	0,029	0,028	0,028	0,028	0,028	0,028	0,032	0,032	0,032	0,032	0,032	0,032	0,032	0,032	0,032	0,032	0,032	0,032	0,032	0,032	0,032	0,032	0,032	0,032	0,032	0,032	0,032	0,032	0,032	0,032	0,031	0,031	0,031
618,5	0,038	0,034	0,033	0,033	0,033	0,033	0,033	0,033	0,033	0,033	0,033	0,033	0,023	0,025	0,031	0,032	0,029	0,028	0,028	0,028	0,028	0,028	0,032	0,032	0,032	0,032	0,032	0,032	0,032	0,032	0,032	0,032	0,032	0,032	0,032	0,032	0,032	0,032	0,032	0,032	0,032	0,032	0,032	0,032	0,032	0,032	0,032	0,031	0,031
619	0,038	0,034	0,033	0,033	0,033	0,033	0,033	0,033	0,033	0,033	0,033	0,033	0,023	0,025	0,031	0,032	0,029	0,028	0,028	0,028	0,028	0,028	0,032	0,032	0,032	0,032	0,032	0,032	0,032	0,032	0,032	0,032	0,032	0,032	0,032	0,032	0,032	0,032	0,032	0,032	0,032	0,032	0,032	0,032	0,032	0,032	0,032	0,032	0,031
619,5	0,038	0,034	0,033	0,033	0,033	0,033	0,033	0,033	0,033	0,033	0,033	0,033	0,023	0,025	0,031	0,032	0,029	0,028	0,028	0,028	0,028	0,028	0,032	0,032	0,032	0,032	0,032	0,032	0,032	0,032	0,032	0,032	0,032	0,032	0,032	0,032	0,032	0,032	0,032	0,032	0,032	0,032	0,032	0,032	0,032	0,032	0,032	0,032	0,032
620	0,038	0,034	0,033	0,033	0,033	0,033	0,033	0,033	0,033	0,033	0,033	0,033	0,023	0,025	0,031	0,032	0,029	0,028	0,028	0,028	0,028	0,028	0,032	0,032	0,032	0,032	0,032	0,032	0,032	0,032	0,032	0,032	0,032	0,032	0,032	0,032	0,032	0,032	0,032	0,032	0,032	0,032	0,032	0,032	0,032	0,032	0,032	0,032	0,032
620,5	0,038	0,034	0,033	0,033	0,033	0,033	0,033	0,033	0,033	0,033	0,033	0,033	0,023	0,025	0,031	0,032	0,029	0,028	0,028	0,028	0,028	0,028	0,032	0,032	0,032	0,032	0,032	0,032	0,032	0,032	0,032	0,032	0,032	0,032	0,032	0,032	0,032	0,032	0,032	0,032	0,032	0,032	0,032	0,032	0,032	0,032	0,032	0,032	0,032
621	0,038	0,034	0,033	0,033	0,033	0,033	0,033	0,033	0,033	0,033	0,033	0,033	0,023	0,025	0,031	0,032	0,029	0,028	0,028	0,028	0,028	0,028	0,032	0,032	0,032	0,032	0,032	0,032	0,032	0,032	0,032	0,032	0,032	0,032	0,032	0,032	0,032	0,032	0,032	0,032	0,032	0,032	0,032	0,032	0,032	0,032	0,032	0,032	0,032
621,5	0,038	0,034	0,033	0,033	0,033	0,033	0,033	0,033	0,033	0,033	0,033	0,033	0,023	0,025	0,031	0,032	0,029	0,028	0,028	0,028	0,028	0,028	0,032	0,032	0,032	0,032	0,032	0,032	0,032	0,032	0,032	0,032	0,032	0,032	0,032	0,032	0,032	0,032	0,032	0,032	0,032	0,032	0,032	0,032	0,032	0,032	0,032	0,032	0,032
622	0,038	0,034	0,033	0,033	0,033	0,033	0,033	0,033	0,033	0,033	0,033	0,033	0,023	0,025	0,031	0,032	0,029	0,028	0,028	0,028	0,028	0,028	0,032	0,032	0,032	0,032	0,032	0,032	0,032	0,032	0,032	0,032	0,032	0,032	0,032	0,032	0,032	0,032	0,032	0,032	0,032	0,032	0,032	0,032	0,032	0,032	0,032	0,032	0,032
622,5	0,038	0,034	0,033	0,033	0,033	0,033	0,033	0,033	0,033	0,033	0,033	0,033	0,023	0,025	0,031	0,032	0,029	0,028	0,028	0,028	0,028	0,028	0,032	0,032	0,032	0,032	0,032	0,032	0,032	0,032	0,032	0,032	0,032	0,032	0,032	0,032	0,032	0,032	0,032	0,032	0,032	0,032	0,032	0,032	0,032	0,032	0,032	0,032	0,032
623	0,038	0,034	0,033	0,033	0,033	0,033	0,033	0,033	0,033	0,033	0,033	0,033	0,023	0,025	0,031	0,032	0,029	0,028	0,028	0,028	0,028	0,028	0,032	0,032	0,032	0,032	0,032	0,032	0,032	0,032	0,032	0,032	0,032	0,032	0,032	0,032	0,032	0,032	0,032	0,032	0,032	0,032	0,032	0,032	0,032	0,032	0,032	0,032	0,032
623,5	0,038	0,034	0,033	0,033	0,033	0,033	0,033	0,033	0,033	0,033	0,033	0,033	0,023	0,025	0,031	0,032	0,029	0,028	0,028	0,028	0,028	0,028	0,032	0,032	0,032	0,032	0,032	0,032	0,032	0,032	0,032	0,032	0,032	0,032	0,032	0,032	0,032	0,032	0,032	0,032	0,032	0,032	0,032	0,032	0,032	0,032	0,032	0,032	0,032
624	0,038	0,034	0,033	0,033	0,033	0,033	0,033	0,033	0,033	0,033	0,033	0,033	0,023	0,025	0,031	0,032	0,029	0,028	0,028	0,028	0,028	0,028	0,032	0,032	0,032	0,032	0,032	0,032	0,032	0,032	0,032	0,032	0,032	0,032	0,032	0,032	0,032	0,032	0,032	0,032	0,032	0,032	0,032	0,032	0,032	0,032	0,031	0,031	0,031
624,5	0,038	0,034	0,033	0,033	0,033	0,033	0,033	0,033	0,033	0,033	0,033	0,033	0,023	0,025	0,031	0,032	0,029	0,028	0,028	0,028	0,028	0,028	0,032	0,032	0,032	0,032	0,032	0,032	0,032	0,032	0,032	0,032	0,032	0,032	0,032	0,032	0,032	0,032	0,032	0,032	0,032	0,032	0,032	0,032	0,032	0,032	0,031	0,031	0,031
625	0,038	0,034	0,033	0,033	0,033	0,033	0,033	0,033	0,033	0,033	0,033	0,033	0,023	0,025	0,031	0,032	0,029	0,028	0,028	0,028	0,028	0,028	0,032	0,032	0,032	0,032	0,032	0,032	0,032	0,032	0,032	0,032	0,032	0,032	0,032	0,032	0,032	0,032	0,032	0,032	0,032	0,032	0,032	0,032	0,032	0,031	0,031	0,031	0,031
625,5	0,038	0,034	0,033	0,033	0,033	0,033	0,033	0,033	0,033	0,033	0,033	0,033	0,023	0,025	0,031	0,032	0,029	0,028	0,028	0,028	0,028	0,028	0,032	0,032	0,032	0,032	0,032	0,032	0,032	0,032	0,032	0,032	0,032	0,032	0,032	0,032	0,032	0,032	0,032	0,032	0,032	0,032	0,032	0,032	0,031	0,031	0,031	0,031	0,031
626	0,038	0,034	0,033	0,033	0,033	0,033	0,033	0,033	0,033	0,033	0,033	0,033	0,023	0,025	0,031	0,032	0,029	0,028	0,028	0,028	0,028	0,028	0,032	0,032	0,032	0,032	0,032	0,032	0,032	0,032	0,032	0,032	0,032	0,032	0,032	0,032	0,032	0,032	0,032	0,032	0,032	0,032	0,032	0,032	0,031	0,031	0,031	0,031	0,031
626,5	0,038	0,034	0,033	0,033	0,033	0,033	0,033	0,033	0,033	0,033	0,033	0,033	0,023	0,025	0,031	0,032	0,029	0,028	0,028	0,028	0,028	0,028	0,032	0,032	0,032	0,032	0,032	0,032	0,032	0,032	0,032	0,032	0,032	0,032	0,032	0,032	0,032	0,032	0,032	0,032	0,032	0,032	0,032	0,032	0,032	0,032	0,031	0,031	0,031
627	0,038	0,034	0,033	0,033	0,033	0,033	0,033	0,033	0,033	0,033	0,033	0,033	0,023	0,025	0,031	0,032	0,029	0,028	0,028	0,028	0,028	0,028	0,032	0,032	0,032	0,032	0,032	0,032	0,032	0,032	0,032	0,032	0,032	0,032	0,032	0,032	0,032	0,032	0,032	0,032	0,032	0,032	0,032	0,032	0,032	0,032	0,031	0,031	0,031
627,5	0,038	0,034	0,033	0,033	0,033	0,033	0,033	0,033	0,033	0,033	0,033	0,033	0,023	0,025	0,031	0,032	0,029	0,028	0,028	0,028	0,028	0,028	0,032	0,032	0,032	0,032	0,032	0,032	0,032	0,032	0,032	0,032	0,032	0,032	0,032	0,032	0,032	0,032	0,032	0,032	0,032	0,032	0,032	0,032	0,032	0,032	0,032	0,031	0,031
628	0,038	0,034	0,033	0,033	0,033	0,033	0,033	0,033	0,033	0,033	0,033	0,033	0,023	0,025	0,031	0,032	0,029	0,028	0,028	0,028	0,028	0,028	0,032	0,032	0,032	0,032	0,032	0,032	0,032	0,032	0,032	0,032	0,032	0,032	0,032	0,032	0,032	0,032	0,032	0,032	0,032	0,032	0,032	0,032	0,032	0,032	0,032	0,032	0,032
628,5	0,038	0,034	0,033	0,033	0,033	0,033	0,033	0,033	0,033	0,033	0,033	0,033	0,023	0,025	0,031	0,032	0,029	0,028	0,028	0,028	0,028	0,028	0,032	0,032	0,032	0,032	0,032	0,032	0,032	0,032	0,032	0,032	0,032	0,032	0,032	0,032	0,032	0,032	0,032	0,032	0,032	0,032	0,032	0,032	0,032	0,032	0,032	0,032	0,032
629	0,038	0,034	0,033	0,033	0,033	0,033	0,033	0,033	0,033	0,033	0,033	0,033	0,023	0,025	0,031	0,032	0,029	0,028	0,028	0,028	0,028	0,028	0,032	0,032	0,032	0,032	0,032	0,032	0,032	0,032	0,032	0,032	0,032	0,032	0,032	0,032	0,032	0,032	0,032	0,032	0,032	0,032	0,032	0,032	0,032	0,032	0,032	0,032	0,032
629,5	0,038	0,034	0,033	0,033	0,033	0,033	0,033	0,033	0,033	0,033	0,033	0,033	0,023	0,025	0,031	0,032	0,029	0,028	0,028	0,028	0,028	0,028	0,032	0,032	0,032	0,032	0,032	0,032	0,032	0,032	0,032	0,032	0,032	0,032	0,032	0,032	0,032	0,032	0,032	0,032	0,032	0,032	0,032	0,032	0,032	0,032	0,032	0,032	0,032
630	0,038	0,034	0,033	0,033	0,033	0,033	0,033	0,033	0,033	0,033	0,033	0,033	0,023	0,025	0,031	0,032	0,029	0,028	0,028	0,028	0,028	0,028	0,032	0,032	0,032	0,032	0,032	0,032	0,032	0,032	0,032	0,032	0,032	0,032	0,032	0,032	0,032	0,032	0,032	0,032	0,032	0,032	0,032	0,032	0,032	0,032	0,032	0,032	0,032
630,5	0,038	0,034	0,033	0,033	0,033	0,033	0,033	0,033	0,033	0,033	0,033	0,033	0,023	0,025	0,031	0,032	0,029	0,028	0,028	0,028	0,028	0,028	0,032	0,032	0,032	0,032	0,032	0,032	0,032	0,032	0,032	0,032	0,032	0,032	0,032	0,032	0,032	0,032	0,032	0,032	0,032	0,032	0,032	0,032	0,032	0,032	0,032	0,032	0,032
631	0,038	0,034	0,033	0,033	0,033	0,033	0,033	0,033	0,033	0,033	0,033	0,033	0,023	0,025	0,031	0,032	0,029	0,028	0,028	0,028	0,028	0,028	0,032	0,032	0,032	0,032	0,032	0,032	0,032	0,032	0,032	0,032	0,032	0,032	0,032	0,032	0,032	0,032	0,032	0,032	0,032	0,032	0,032	0,032	0,032	0,032	0,032	0,031	0,031
631,5	0,038	0,034	0,033	0,033	0,033	0,033	0,033	0,033	0,033	0,033	0,033	0,033	0,023	0,025	0,031	0,032	0,029	0,028	0,028	0,028	0,028	0,028	0,032	0,032	0,032	0,032	0,032	0,032	0,032	0,032	0,032	0,032	0,032	0,032	0,032	0,032	0,032	0,032	0,032	0,032	0,032	0,032	0,032	0,032	0,032	0,032	0,031	0,031	0,031
632	0,038	0,034	0,033	0,033	0,033	0,033	0,033	0,033	0,033	0,033	0,033	0,033	0,023	0,025	0,031	0,032	0,029	0,028	0,028	0,028	0,028	0,028	0,032	0,032	0,032	0,032	0,032	0,032	0,032	0,032	0,032	0,032	0,032	0,032	0,032	0,032	0,032	0,032	0,032	0,032	0,032	0,032	0,032	0,032	0,031	0,031	0,031	0,031	0,031
632,5	0,038	0,034	0,033	0,033	0,033	0,033	0,033	0,033	0,033	0,033	0,033	0,033	0,023	0,025	0,031	0,032	0,029	0,028	0,028	0,028	0,028	0,028	0,032	0,032	0,032	0,032	0,032	0,032	0,032	0,032	0,032	0,032	0,032	0,032	0,032	0,032	0,032	0,032	0,032	0,032	0,032	0,032	0,031	0,031	0,031	0,031	0,031	0,031	0,031
633	0,038	0,034	0,033	0,033	0,033	0,033	0,033	0,033	0,033	0,033	0,033	0,033	0,023	0,025	0,031	0,032	0,029	0,028	0,028	0,028	0,028	0,028	0,032	0,032	0,032	0,032	0,032	0,032	0,032	0,032	0,032	0,032	0,032	0,032	0,032	0,032	0,032	0,032	0,032	0,032	0,032	0,031	0,031	0,031	0,031	0,031	0,031	0,031	0,031
633,5	0,038	0,034	0,033	0,033	0,033	0,033	0,033	0,033	0,033	0,033	0,033	0,033	0,023	0,025	0,031	0,032	0,029	0,028	0,028	0,028	0,028	0,028	0,032	0,032	0,032	0,032	0,032	0,032	0,032	0,032	0,032	0,032	0,032	0,032	0,032	0,032	0,032	0,032	0,032	0,032	0,031	0,031	0,031	0,031	0,031	0,031	0,031	0,031	0,031
634	0,038	0,034	0,033	0,033	0,033	0,033	0,033	0,033	0,033	0,033	0,033	0,033	0,023	0,025	0,031	0,032	0,029	0,028	0,028	0,028	0,028	0,028	0,032	0,032	0,032	0,032	0,032	0,032	0,032	0,032	0,032	0,032	0,032	0,032	0,032	0,032	0,032	0,032	0,032	0,032	0,032	0,032	0,032	0,031	0,031	0,031	0,031	0,031	0,031
634,5	0,038	0,034	0,033	0,033	0,033	0,033	0,033	0,033	0,033	0,033	0,033	0,033	0,023	0,025	0,031	0,032	0,029	0,028	0,028	0,028	0,028	0,028	0,032	0,032	0,032	0,032	0,032	0,032	0,032	0,032	0,032	0,032	0,032	0,032	0,032	0,032	0,032	0,032	0,032	0,032	0,032	0,032	0,032	0,031	0,031	0,031	0,031	0,031	0,031
635	0,038	0,034	0,033	0,033	0,033	0,033	0,033	0,033	0,033	0,033	0,033	0,033	0,023	0,025	0,031	0,032	0,029	0,028	0,028	0,028	0,028	0,028	0,032	0,032	0,032	0,032	0,032	0,032	0,032	0,032	0,032	0,032	0,032	0,032	0,032	0,032	0,032	0,032	0,032	0,032	0,032	0,032	0,032	0,032	0,032	0,032	0,032	0,031	0,031
635,5	0,038	0,034	0,033	0,033	0,033	0,033	0,033	0,033	0,033	0,033	0,033	0,033	0,023	0,025	0,031	0,032	0,029	0,028	0,028	0,028	0,028	0,028	0,032	0,032	0,032	0,032	0,032	0,032	0,032	0,032	0,032	0,032	0,032	0,032	0,032	0,032	0,032	0,032	0,032	0,032	0,032	0,032	0,032	0,032	0,032	0,032	0,032	0,032	0,031
636	0,038	0,034	0,033	0,033	0,033	0,033	0,033	0,033	0,033	0,033	0,033	0,033	0,023	0,025	0,031	0,032	0,029	0,028	0,028	0,028	0,028	0,028	0,032	0,032	0,032	0,032	0,032	0,032	0,032	0,032	0,032	0,032	0,032	0,032	0,032	0,032	0,032	0,032	0,032	0,032	0,032	0,032	0,032	0,032	0,032	0,032	0,032	0,032	0,032
636,5	0,038	0,034	0,033	0,033	0,033	0,033	0,033	0,033	0,033	0,033	0,033	0,033	0,023	0,025	0,031	0,032	0,029	0,028	0,028	0,028	0,028	0,028	0,032	0,032	0,032	0,032	0,032	0,032	0,032	0,032	0,032	0,032	0,032	0,032	0,032	0,032	0,032	0,032	0,032	0,032	0,032	0,032	0,032	0,032	0,032	0,032	0,032	0,032	0,032
637	0,038	0,034	0,033	0,033	0,033	0,033	0,033	0,033	0,033	0,033	0,033	0,033	0,023	0,025	0,031	0,032	0,029	0,028	0,028	0,028	0,028	0,028	0,032	0,032	0,032	0,032	0,032	0,032	0,032	0,032	0,032	0,032	0,032	0,032	0,032	0,032	0,032	0,032	0,032	0,032	0,032	0,032	0,032	0,032	0,032	0,032	0,032	0,032	0,032
637,5	0,038	0,034	0,033	0,033	0,033	0,033	0,033	0,033	0,033	0,033	0,033	0,033	0,023	0,025	0,031	0,032	0,029	0,028	0,028	0,028	0,028	0,028	0,032	0,032	0,032	0,032	0,032	0,032	0,032	0,032	0,032	0,032	0,032	0,032	0,032	0,032	0,032	0,032	0,032	0,032	0,032	0,032	0,032	0,032	0,032	0,032	0,032	0,032	0,032
638	0,038	0,034	0,033	0,033	0,033	0,033	0,033	0,033	0,033	0,033	0,033	0,033	0,023	0,025	0,031	0,032	0,029	0,028	0,028	0,028	0,028	0,028	0,032	0,032	0,032	0,032	0,032	0,032	0,032	0,032	0,032	0,032	0,032	0,032	0,032	0,032	0,032	0,032	0,032	0,032	0,032	0,032	0,032	0,032	0,032	0,032	0,032	0,032	0,032
638,5	0,038	0,034	0,033	0,033	0,033	0,033	0,033	0,033	0,033	0,033	0,033	0,033	0,023	0,025	0,031	0,032	0,029	0,028	0,028	0,028	0,028	0,028	0,032	0,032	0,032	0,032	0,032	0,032	0,032	0,032	0,032	0,032	0,032	0,032	0,032	0,032	0,032	0,032	0,032	0,032	0,032	0,032	0,032	0,032	0,032	0,032	0,032	0,032	0,032
639	0,038	0,034	0,033	0,033	0,033	0,033	0,033	0,033	0,033	0,033	0,033	0,033	0,023	0,025	0,031	0,032	0,029	0,028	0,028	0,028	0,028	0,028	0,032	0,032	0,032	0,032	0,032	0,032	0,032	0,032	0,032	0,032	0,032	0,032	0,032	0,032	0,032	0,032	0,032	0,032	0,032	0,032	0,032	0,032	0,032	0,032	0,032	0,032	0,032
639,5	0,038	0,034	0,033	0,033	0,033	0,033	0,033	0,033	0,033	0,033	0,033	0,033	0,023	0,025	0,031	0,032	0,029	0,028	0,028	0,028	0,028	0,028	0,032	0,032	0,032	0,032	0,032	0,032	0,032	0,032	0,032	0,032	0,032	0,032	0,032	0,032	0,032	0,032	0,032	0,032	0,032	0,032	0,032	0,032	0,032	0,032	0,032	0,032	0,031
640	0,038	0,034	0,033	0,033	0,033	0,033	0,033	0,033	0,033	0,033	0,033	0,033	0,023	0,025	0,031	0,032	0,029	0,028	0,028	0,028	0,028	0,028	0,032	0,032	0,032	0,032	0,032	0,032	0,032	0,032	0,032	0,032	0,032	0,032	0,032	0,032	0,032	0,032	0,032	0,032	0,032	0,032	0,032	0,032	0,032	0,032	0,031	0,031	0,031
640,5	0,038	0,034	0,033	0,033	0,033	0,033	0,033	0,033	0,033	0,033	0,033	0,033	0,023	0,025	0,031	0,032	0,029	0,028	0,028	0,028	0,028	0,028	0,032	0,032	0,032	0,032	0,032	0,032	0,032	0,032	0,032	0,032	0,032	0,032	0,032	0,032	0,032	0,032	0,032	0,032	0,032	0,032	0,032	0,032	0,031	0,031	0,031	0,031	0,031
641	0,038	0,034	0,033	0,033	0,033	0,033	0,033	0,033	0,033	0,033	0,033	0,033	0,023	0,025	0,031	0,032	0,029	0,028	0,028	0,028	0,028	0,028	0,032	0,032	0,032	0,032	0,032	0,032	0,032	0,032	0,032	0,032	0,032	0,032	0,032	0,032	0,032	0,032	0,032	0,032	0,032	0,032	0,031	0,031	0,031	0,031	0,031	0,031	0,031
641,5	0,038	0,034	0,033	0,033	0,033	0,033	0,033	0,033	0,033	0,033	0,033	0,033	0,023	0,025	0,031	0,032	0,029	0,028	0,028	0,028	0,028	0,028	0,032	0,032	0,032	0,032	0,032	0,032	0,032	0,032	0,032	0,032	0,032	0,032	0,032	0,032	0,032	0,032	0,032	0,032	0,032	0,032	0,031	0,031	0,031	0,031	0,031	0,031	0,031
642	0,038	0,034	0,033	0,033	0,033	0,033	0,033	0,033	0,033	0,033	0,033	0,033	0,023	0,025	0,031	0,032	0,029	0,028	0,028	0,028	0,028	0,028	0,032	0,032	0,032	0,032	0,032	0,032	0,032	0,032	0,032	0,032	0,032	0,032	0,032	0,032	0,032	0,032	0,032	0,032	0,032	0,032	0,031	0,031	0,031	0,031	0,031	0,031	0,031
642,5	0,038	0,034	0,033	0,033	0,033	0,033	0,033	0,033	0,033	0,033	0,033	0,033	0,023	0,025	0,031	0,032	0,029	0,028	0,028	0,028	0,028	0,028	0,032	0,032	0,032	0,032	0,032	0,032	0,032	0,032	0,032	0,032	0,032	0,032	0,032	0,032	0,032	0,032	0,032	0,032	0,032	0,032	0,032	0,031	0,031	0,031	0,031	0,031	0,031
643	0,038	0,034	0,033	0,033	0,033	0,033	0,033	0,033	0,033	0,033	0,033	0,033	0,023	0,025	0,031	0,032	0,029	0,028	0,028	0,028	0,028	0,028	0,032	0,032	0,032	0,032	0,032	0,032	0,032	0,032	0,032	0,032	0,032	0,032	0,032	0,032	0,032	0,032	0,032	0,032	0,032	0,032	0,032	0,031	0,031	0,031	0,031	0,031	0,031
643,5	0,038	0,034	0,033	0,033	0,033	0,033	0,033	0,033	0,033	0,033	0,033	0,033	0,023	0,025	0,031	0,032	0,029	0,028	0,028	0,028	0,028	0,028	0,032	0,032	0,032	0,032	0,032	0,032	0,032	0,032	0,032	0,032	0,032	0,032	0,032	0,032	0,032	0,032	0,032	0,032	0,032	0,032	0,032	0,032	0,032	0,031	0,031	0,031	0,031
644	0,038	0,034	0,033	0,033	0,033	0,033	0,033	0,033	0,033	0,033	0,033	0,033	0,024	0,025	0,031	0,032	0,029	0,028	0,028	0,028	0,028	0,028	0,032	0,032	0,032	0,032	0,032	0,032	0,032	0,032	0,032	0,032	0,032	0,032	0,032	0,032	0,032	0,032	0,032	0,032	0,032	0,032	0,032	0,032	0,032	0,032	0,032	0,031	0,031
644,5	0,038	0,034	0,033	0,033	0,033	0,033	0,033	0,033	0,033	0,033	0,033	0,033	0,024	0,025	0,031	0,032	0,029	0,028	0,028	0,028	0,028	0,028	0,032	0,032	0,032	0,032	0,032	0,032	0,032	0,032	0,032	0,032	0,032	0,032	0,032	0,032	0,032	0,032	0,032	0,032	0,032	0,032	0,032	0,032	0,032	0,032	0,032	0,031	0,031
645	0,038	0,034	0,033	0,033	0,033	0,033	0,033	0,033	0,033	0,033	0,033	0,033	0,024	0,025	0,031	0,032	0,029	0,028	0,028	0,028	0,028	0,028	0,032	0,032	0,032	0,032	0,032	0,032	0,032	0,032	0,032	0,032	0,032	0,032	0,032	0,032	0,032	0,032	0,032	0,032	0,032	0,032	0,032	0,032	0,032	0,032	0,032	0,032	0,032
645,5	0,038	0,034	0,033	0,033	0,033	0,033	0,033	0,033	0,033	0,033	0,033	0,033	0,024	0,025	0,031	0,032	0,029	0,028	0,028	0,028	0,028	0,028	0,032	0,032	0,032	0,032	0,032	0,032	0,032	0,032	0,032	0,032	0,032	0,032	0,032	0,032	0,032	0,032	0,032	0,032	0,032	0,032	0,032	0,032	0,032	0,032	0,032	0,032	0,032
646	0,038	0,034	0,033	0,033	0,033	0,033	0,033	0,033	0,033	0,033	0,033	0,033	0,024	0,025	0,031	0,032	0,029	0,028	0,028	0,028	0,028	0,028	0,032	0,032	0,032	0,032	0,032	0,032	0,032	0,032	0,032	0,032	0,032	0,032	0,032	0,032	0,032	0,032	0,032	0,032	0,032	0,032	0,032	0,032	0,032	0,032	0,032	0,031	0,031
646,5	0,038	0,034	0,033	0,033	0,033	0,033	0,033	0,033	0,033	0,033	0,033	0,033	0,024	0,025	0,031	0,032	0,029	0,028	0,028	0,028	0,028	0,028	0,032	0,032	0,032	0,032	0,032	0,032	0,032	0,032	0,032	0,032	0,032	0,032	0,032	0,032	0,032	0,032	0,032	0,032	0,032	0,032	0,032	0,032	0,032	0,032	0,032	0,031	0,031
647	0,038	0,034	0,033	0,033	0,033	0,033	0,033	0,033	0,033	0,033	0,033	0,033	0,024	0,025	0,031	0,032	0,029	0,028	0,028	0,028	0,028	0,028	0,032	0,032	0,032	0,032	0,032	0,032	0,032	0,032	0,032	0,032	0,032	0,032	0,032	0,032	0,032	0,032	0,032	0,032	0,032	0,032	0,032	0,032	0,032	0,032	0,031	0,031	0,031
647,5	0,038	0,034	0,033	0,033	0,033	0,033	0,033	0,033	0,033	0,033	0,033	0,033	0,024	0,025	0,031	0,032	0,029	0,028	0,028	0,028	0,028	0,028	0,032	0,032	0,032	0,032	0,032	0,032	0,032	0,032	0,032	0,032	0,032	0,032	0,032	0,032	0,032	0,032	0,032	0,032	0,032	0,032	0,032	0,031	0,031	0,031	0,031	0,031	0,031
648	0,038	0,034	0,033	0,033	0,033	0,033	0,033	0,033	0,033	0,033	0,033	0,033	0,024	0,025	0,031	0,032	0,029	0,028	0,028	0,028	0,028	0,028	0,032	0,032	0,032	0,032	0,032	0,032	0,032	0,032	0,032	0,032	0,032	0,032	0,032	0,032	0,032	0,032	0,032	0,032	0,032	0,032	0,031	0,031	0,031	0,031	0,031	0,031	0,031
648,5	0,038	0,034	0,033	0,033	0,033	0,033	0,033	0,033	0,033	0,033	0,033	0,033	0,024	0,025	0,031	0,032	0,029	0,028	0,028	0,028	0,028	0,028	0,032	0,032	0,032	0,032	0,032	0,032	0,032	0,032	0,032	0,032	0,032	0,032	0,032	0,032	0,032	0,032	0,032	0,032	0,031	0,031	0,031	0,031	0,031	0,031	0,031	0,031	0,031
649	0,038	0,034	0,033	0,033	0,033	0,033	0,033	0,033	0,033	0,033	0,033	0,033	0,024	0,025	0,031	0,032	0,029	0,028	0,028	0,028	0,028	0,028	0,032	0,032	0,032	0,032	0,032	0,032	0,032	0,032	0,032	0,032	0,032	0,032	0,032	0,032	0,032	0,032	0,032	0,032	0,031	0,031	0,031	0,031	0,031	0,031	0,031	0,031	0,031
649,5	0,038	0,034	0,033	0,033	0,033	0,033	0,033	0,033	0,033	0,033	0,033	0,033	0,024	0,025	0,031	0,032	0,029	0,028	0,028	0,028	0,028	0,028	0,032	0,032	0,032	0,032	0,032	0,032	0,032	0,032	0,032	0,032	0,032	0,032	0,032	0,032	0,032	0,032	0,031	0,031	0,031	0,031	0,031	0,031	0,031	0,031	0,031	0,031	0,031
650	0,038	0,034	0,033	0,033	0,033	0,033	0,033	0,033	0,033	0,033	0,033	0,033	0,024	0,025	0,031	0,032	0,029	0,028	0,028	0,028	0,028	0,028	0,032	0,032	0,032	0,032	0,032	0,032	0,032	0,032	0,032	0,032	0,032	0,032	0,032	0,032	0,032	0,032	0,031	0,032	0,031	0,031	0,031	0,031	0,031	0,031	0,031	0,031	0,031
650,5	0,038	0,034	0,033	0,033	0,033	0,033	0,033	0,033	0,033	0,033	0,033	0,033	0,024	0,025	0,031	0,032	0,029	0,028	0,028	0,028	0,028	0,028	0,032	0,032	0,032	0,032	0,032	0,032	0,032	0,032	0,032	0,032	0,032	0,032	0,032	0,032	0,032	0,032	0,032	0,032	0,032	0,032	0,031	0,031	0,031	0,031	0,031	0,031	0,031
651	0,038	0,034	0,033	0,033	0,033	0,033	0,033	0,033	0,033	0,033	0,033	0,033	0,024	0,025	0,031	0,032	0,029	0,028	0,028	0,028	0,028	0,028	0,032	0,032	0,032	0,032	0,032	0,032	0,032	0,032	0,032	0,032	0,032	0,032	0,032	0,032	0,032	0,032	0,032	0,032	0,032	0,032	0,031	0,031	0,031	0,031	0,031	0,031	0,031
651,5	0,038	0,034	0,033	0,033	0,033	0,033	0,033	0,033	0,033	0,033	0,033	0,033	0,024	0,025	0,031	0,032	0,029	0,028	0,028	0,028	0,028	0,028	0,032	0,032	0,032	0,032	0,032	0,032	0,032	0,032	0,032	0,032	0,032	0,032	0,032	0,032	0,032	0,032	0,032	0,032	0,032	0,032	0,032	0,032	0,031	0,031	0,031	0,031	0,031
652	0,038	0,034	0,033	0,033	0,033	0,033	0,033	0,033	0,033	0,033	0,033	0,033	0,024	0,025	0,031	0,032	0,029	0,028	0,028	0,028	0,028	0,028	0,032	0,032	0,032	0,032	0,032	0,032	0,032	0,032	0,032	0,032	0,032	0,032	0,032	0,032	0,032	0,032	0,032	0,032	0,032	0,032	0,032	0,032	0,032	0,032	0,031	0,031	0,031
652,5	0,038	0,034	0,033	0,033	0,033	0,033	0,033	0,033	0,033	0,033	0,033	0,033	0,024	0,026	0,031	0,032	0,029	0,028	0,028	0,028	0,028	0,028	0,032	0,032	0,032	0,032	0,032	0,032	0,032	0,032	0,032	0,032	0,032	0,032	0,032	0,032	0,032	0,032	0,032	0,032	0,032	0,032	0,032	0,032	0,032	0,032	0,032	0,032	0,031
653	0,038	0,034	0,033	0,033	0,033	0,033	0,033	0,033	0,033	0,033	0,033	0,033	0,024	0,026	0,031	0,032	0,029	0,028	0,028	0,028	0,028	0,028	0,032	0,032	0,032	0,032	0,032	0,032	0,032	0,032	0,032	0,032	0,032	0,032	0,032	0,032	0,032	0,032	0,032	0,032	0,032	0,032	0,032	0,032	0,032	0,032	0,032	0,032	0,032
653,5	0,038	0,034	0,033	0,033	0,033	0,033	0,033	0,033	0,033	0,033	0,033	0,033	0,024	0,026	0,031	0,032	0,029	0,028	0,028	0,028	0,028	0,028	0,032	0,032	0,032	0,032	0,032	0,032	0,032	0,032	0,032	0,032	0,032	0,032	0,032	0,032	0,032	0,032	0,032	0,032	0,032	0,032	0,032	0,032	0,032	0,032	0,032	0,032	0,032
654	0,038	0,034	0,033	0,033	0,033	0,033	0,033	0,033	0,033	0,033	0,033	0,033	0,024	0,026	0,031	0,032	0,029	0,028	0,028	0,028	0,028	0,028	0,032	0,032	0,032	0,032	0,032	0,032	0,032	0,032	0,032	0,032	0,032	0,032	0,032	0,032	0,032	0,032	0,032	0,032	0,032	0,032	0,032	0,032	0,032	0,032	0,032	0,032	0,032
654,5	0,038	0,034	0,033	0,033	0,033	0,033	0,033	0,033	0,033	0,033	0,033	0,033	0,024	0,026	0,031	0,032	0,029	0,028	0,028	0,028	0,028	0,028	0,032	0,032	0,032	0,032	0,032	0,032	0,032	0,032	0,032	0,032	0,032	0,032	0,032	0,032	0,032	0,032	0,032	0,032	0,032	0,032	0,032	0,032	0,032	0,032	0,032	0,032	0,032
655	0,038	0,034	0,033	0,033	0,033	0,033	0,033	0,033	0,033	0,033	0,033	0,033	0,024	0,026	0,031	0,032	0,029	0,028	0,028	0,028	0,028	0,028	0,032	0,032	0,032	0,032	0,032	0,032	0,032	0,032	0,032	0,032	0,032	0,032	0,032	0,032	0,032	0,032	0,032	0,032	0,032	0,032	0,032	0,032	0,032	0,032	0,032	0,032	0,032
655,5	0,038	0,034	0,033	0,033	0,033	0,033	0,033	0,033	0,033	0,033	0,033	0,033	0,024	0,025	0,031	0,032	0,029	0,028	0,028	0,028	0,028	0,028	0,032	0,032	0,032	0,032	0,032	0,032	0,032	0,032	0,032	0,032	0,032	0,032	0,032	0,032	0,032	0,032	0,032	0,032	0,032	0,032	0,032	0,032	0,032	0,032	0,032	0,032	0,032
656	0,038	0,034	0,033	0,033	0,033	0,033	0,033	0,033	0,033	0,033	0,033	0,033	0,024	0,025	0,031	0,032	0,029	0,028	0,028	0,028	0,028	0,028	0,032	0,032	0,032	0,032	0,032	0,032	0,032	0,032	0,032	0,032	0,032	0,032	0,032	0,032	0,032	0,032	0,032	0,032	0,032	0,032	0,032	0,032	0,032	0,032	0,032	0,032	0,032
656,5	0,038	0,034	0,033	0,033	0,033	0,033	0,033	0,033	0,033	0,033	0,033	0,033	0,024	0,025	0,031	0,032	0,029	0,028	0,028	0,028	0,028	0,028	0,032	0,032	0,032	0,032	0,032	0,032	0,032	0,032	0,032	0,032	0,032	0,032	0,032	0,032	0,032	0,032	0,032	0,032	0,032	0,032	0,032	0,032	0,032	0,032	0,032	0,032	0,032
657	0,038	0,034	0,033	0,033	0,033	0,033	0,033	0,033	0,033	0,033	0,033	0,033	0,024	0,025	0,031	0,032	0,029	0,028	0,028	0,028	0,028	0,028	0,032	0,032	0,032	0,032	0,032	0,032	0,032	0,032	0,032	0,032	0,032	0,032	0,032	0,032	0,032	0,032	0,032	0,032	0,032	0,032	0,032	0,032	0,032	0,032	0,032	0,032	0,032
657,5	0,038	0,034	0,033	0,033	0,033	0,033	0,033	0,033	0,033	0,033	0,033	0,033	0,024	0,025	0,031	0,032	0,029	0,028	0,028	0,028	0,028	0,028	0,032	0,032	0,032	0,032	0,032	0,032	0,032	0,032	0,032	0,032	0,032	0,032	0,032	0,032	0,032	0,032	0,032	0,032	0,032	0,032	0,032	0,032	0,032	0,032	0,032	0,032	0,031
658	0,038	0,034	0,033	0,033	0,033	0,033	0,033	0,033	0,033	0,033	0,033	0,033	0,024	0,025	0,031	0,032	0,029	0,028	0,028	0,028	0,028	0,028	0,032	0,032	0,032	0,032	0,032	0,032	0,032	0,032	0,032	0,032	0,032	0,032	0,032	0,032	0,032	0,032	0,032	0,032	0,032	0,032	0,032	0,032	0,032	0,032	0,032	0,032	0,032
658,5	0,038	0,034	0,033	0,033	0,033	0,033	0,033	0,033	0,033	0,033	0,033	0,033	0,024	0,025	0,031	0,032	0,029	0,028	0,028	0,028	0,028	0,028	0,032	0,032	0,032	0,032	0,032	0,032	0,032	0,032	0,032	0,032	0,032	0,032	0,032	0,032	0,032	0,032	0,032	0,032	0,032	0,032	0,032	0,032	0,032	0,032	0,032	0,032	0,032
659	0,038	0,034	0,033	0,033	0,033	0,033	0,033	0,033	0,033	0,033	0,033	0,033	0,024	0,025	0,031	0,032	0,029	0,028	0,028	0,028	0,028	0,028	0,032	0,032	0,032	0,032	0,032	0,032	0,032	0,032	0,032	0,032	0,032	0,032	0,032	0,032	0,032	0,032	0,032	0,032	0,032	0,032	0,032	0,032	0,032	0,032	0,032	0,032	0,032
659,5	0,038	0,034	0,033	0,033	0,033	0,033	0,033	0,033	0,033	0,033	0,033	0,033	0,024	0,025	0,031	0,032	0,029	0,028	0,028	0,028	0,028	0,028	0,032	0,032	0,032	0,032	0,032	0,032	0,032	0,032	0,032	0,032	0,032	0,032	0,032	0,032	0,032	0,032	0,032	0,032	0,032	0,032	0,032	0,032	0,032	0,032	0,032	0,032	0,032
660	0,038	0,034	0,033	0,033	0,033	0,033	0,033	0,033	0,033	0,033	0,033	0,033	0,024	0,026	0,031	0,032	0,029	0,028	0,028	0,028	0,028	0,028	0,032	0,032	0,032	0,032	0,032	0,032	0,032	0,032	0,032	0,032	0,032	0,032	0,032	0,032	0,032	0,032	0,032	0,032	0,032	0,032	0,032	0,032	0,032	0,032	0,032	0,032	0,032
660,5	0,038	0,034	0,033	0,033	0,033	0,033	0,033	0,033	0,033	0,033	0,033	0,033	0,024	0,026	0,031	0,032	0,029	0,029	0,028	0,028	0,028	0,028	0,032	0,032	0,032	0,032	0,032	0,032	0,032	0,032	0,032	0,032	0,032	0,032	0,032	0,032	0,032	0,032	0,032	0,032	0,032	0,032	0,032	0,032	0,032	0,032	0,032	0,032	0,032
661	0,038	0,034	0,033	0,033	0,033	0,033	0,033	0,033	0,033	0,033	0,033	0,033	0,024	0,026	0,031	0,032	0,029	0,029	0,028	0,028	0,028	0,028	0,032	0,032	0,032	0,032	0,032	0,032	0,032	0,032	0,032	0,032	0,032	0,032	0,032	0,032	0,032	0,032	0,032	0,032	0,032	0,032	0,032	0,032	0,032	0,032	0,032	0,032	0,032
661,5	0,038	0,034	0,033	0,033	0,033	0,033	0,033	0,033	0,033	0,033	0,033	0,033	0,024	0,026	0,031	0,032	0,029	0,029	0,028	0,028	0,028	0,028	0,032	0,032	0,032	0,032	0,032	0,032	0,032	0,032	0,032	0,032	0,032	0,032	0,032	0,032	0,032	0,032	0,032	0,032	0,032	0,032	0,032	0,032	0,032	0,032	0,032	0,032	0,032
662	0,038	0,035	0,033	0,033	0,033	0,033	0,033	0,033	0,033	0,033	0,033	0,033	0,024	0,026	0,031	0,032	0,029	0,029	0,028	0,028	0,028	0,028	0,032	0,032	0,032	0,032	0,032	0,032	0,032	0,032	0,032	0,032	0,032	0,032	0,032	0,032	0,032	0,032	0,032	0,032	0,032	0,032	0,032	0,032	0,032	0,032	0,032	0,032	0,032
662,5	0,038	0,035	0,033	0,033	0,033	0,033	0,033	0,033	0,033	0,033	0,033	0,033	0,024	0,026	0,031	0,032	0,029	0,029	0,028	0,028	0,028	0,028	0,032	0,032	0,032	0,032	0,032	0,032	0,032	0,032	0,032	0,032	0,032	0,032	0,032	0,032	0,032	0,032	0,032	0,032	0,032	0,032	0,032	0,032	0,032	0,032	0,032	0,032	0,032
663	0,038	0,035	0,033	0,033	0,033	0,033	0,033	0,033	0,033	0,033	0,033	0,033	0,024	0,026	0,031	0,032	0,029	0,029	0,028	0,028	0,028	0,028	0,032	0,032	0,032	0,032	0,032	0,032	0,032	0,032	0,032	0,032	0,032	0,032	0,032	0,032	0,032	0,032	0,032	0,032	0,032	0,032	0,032	0,032	0,032	0,032	0,032	0,032	0,032
663,5	0,038	0,034	0,033	0,033	0,033	0,033	0,033	0,033	0,033	0,033	0,033	0,033	0,024	0,026	0,031	0,032	0,029	0,029	0,028	0,028	0,028	0,028	0,032	0,032	0,032	0,032	0,032	0,032	0,032	0,032	0,032	0,032	0,032	0,032	0,032	0,032	0,032	0,032	0,032	0,032	0,032	0,032	0,032	0,032	0,032	0,032	0,032	0,032	0,032
664	0,038	0,034	0,033	0,033	0,033	0,033	0,033	0,033	0,033	0,033	0,033	0,033	0,024	0,026	0,031	0,032	0,029	0,029	0,028	0,028	0,028	0,028	0,032	0,032	0,032	0,032	0,032	0,032	0,032	0,032	0,032	0,032	0,032	0,032	0,032	0,032	0,032	0,032	0,032	0,032	0,032	0,032	0,032	0,032	0,032	0,032	0,032	0,032	0,032
664,5	0,038	0,034	0,033	0,033	0,033	0,033	0,033	0,033	0,033	0,033	0,033	0,033	0,024	0,026	0,031	0,032	0,029	0,029	0,028	0,028	0,028	0,028	0,032	0,032	0,032	0,032	0,032	0,032	0,032	0,032	0,032	0,032	0,032	0,032	0,032	0,032	0,032	0,032	0,032	0,032	0,032	0,032	0,032	0,032	0,032	0,032	0,032	0,032	0,032
665	0,038	0,034	0,033	0,033	0,033	0,033	0,033	0,033	0,033	0,033	0,033	0,033	0,024	0,026	0,031	0,032	0,029	0,029	0,028	0,028	0,028	0,028	0,032	0,032	0,032	0,032	0,032	0,032	0,032	0,032	0,032	0,032	0,032	0,032	0,032	0,032	0,032	0,032	0,032	0,032	0,032	0,032	0,032	0,032	0,032	0,032	0,032	0,032	0,032
665,5	0,038	0,034	0,033	0,033	0,033	0,033	0,033	0,033	0,033	0,033	0,033	0,033	0,024	0,026	0,031	0,032	0,029	0,029	0,028	0,028	0,028	0,028	0,032	0,032	0,032	0,032	0,032	0,032	0,032	0,032	0,032	0,032	0,032	0,032	0,032	0,032	0,032	0,032	0,032	0,032	0,032	0,032	0,032	0,032	0,032	0,032	0,032	0,032	0,032
666	0,038	0,034	0,033	0,033	0,033	0,033	0,033	0,033	0,033	0,033	0,033	0,033	0,024	0,026	0,031	0,032	0,029	0,029	0,028	0,028	0,028	0,028	0,032	0,032	0,032	0,032	0,032	0,032	0,032	0,032	0,032	0,032	0,032	0,032	0,032	0,032	0,032	0,032	0,032	0,032	0,032	0,032	0,032	0,032	0,032	0,032	0,032	0,032	0,032
666,5	0,038	0,034	0,033	0,033	0,033	0,033	0,033	0,033	0,033	0,033	0,033	0,033	0,024	0,025	0,031	0,032	0,029	0,028	0,028	0,028	0,028	0,028	0,032	0,032	0,032	0,032	0,032	0,032	0,032	0,032	0,032	0,032	0,032	0,032	0,032	0,032	0,032	0,032	0,032	0,032	0,032	0,032	0,032	0,032	0,032	0,032	0,032	0,032	0,032
667	0,038	0,034	0,033	0,033	0,033	0,033	0,033	0,033	0,033	0,033	0,033	0,033	0,024	0,025	0,031	0,032	0,029	0,028	0,028	0,028	0,028	0,028	0,032	0,032	0,032	0,032	0,032	0,032	0,032	0,032	0,032	0,032	0,032	0,032	0,032	0,032	0,032	0,032	0,032	0,032	0,032	0,032	0,032	0,032	0,032	0,032	0,032	0,032	0,032
667,5	0,038	0,034	0,033	0,033	0,033	0,033	0,033	0,033	0,033	0,033	0,033	0,033	0,024	0,025	0,031	0,032	0,029	0,028	0,028	0,028	0,028	0,028	0,032	0,032	0,032	0,032	0,032	0,032	0,032	0,032	0,032	0,032	0,032	0,032	0,032	0,032	0,032	0,032	0,032	0,032	0,032	0,032	0,032	0,032	0,032	0,032	0,032	0,032	0,032
668	0,038	0,034	0,033	0,033	0,033	0,033	0,033	0,033	0,033	0,033	0,033	0,033	0,024	0,025	0,031	0,032	0,029	0,028	0,028	0,028	0,028	0,028	0,032	0,032	0,032	0,032	0,032	0,032	0,032	0,032	0,032	0,032	0,032	0,032	0,032	0,032	0,032	0,032	0,032	0,032	0,032	0,032	0,032	0,032	0,032	0,032	0,032	0,032	0,032
668,5	0,038	0,034	0,033	0,033	0,033	0,033	0,033	0,033	0,033	0,033	0,033	0,033	0,024	0,025	0,031	0,032	0,029	0,028	0,028	0,028	0,028	0,028	0,032	0,032	0,032	0,032	0,032	0,032	0,032	0,032	0,032	0,032	0,032	0,032	0,032	0,032	0,032	0,032	0,032	0,032	0,032	0,032	0,032	0,032	0,032	0,032	0,032	0,032	0,032
669	0,038	0,034	0,033	0,033	0,033	0,033	0,033	0,033	0,033	0,033	0,033	0,033	0,024	0,026	0,031	0,032	0,029	0,029	0,028	0,028	0,028	0,028	0,032	0,032	0,032	0,032	0,032	0,032	0,032	0,032	0,032	0,032	0,032	0,032	0,032	0,032	0,032	0,032	0,032	0,032	0,032	0,032	0,032	0,032	0,032	0,032	0,032	0,032	0,032
669,5	0,038	0,034	0,033	0,033	0,033	0,033	0,033	0,033	0,033	0,033	0,033	0,033	0,024	0,026	0,031	0,032	0,029	0,029	0,028	0,028	0,028	0,028	0,032	0,032	0,032	0,032	0,032	0,032	0,032	0,032	0,032	0,032	0,032	0,032	0,032	0,032	0,032	0,032	0,032	0,032	0,032	0,032	0,032	0,032	0,032	0,032	0,032	0,032	0,032
670	0,038	0,034	0,033	0,033	0,033	0,033	0,033	0,033	0,033	0,033	0,033	0,033	0,024	0,026	0,031	0,032	0,029	0,029	0,028	0,028	0,028	0,028	0,032	0,032	0,032	0,032	0,032	0,032	0,032	0,032	0,032	0,032	0,032	0,032	0,032	0,032	0,032	0,032	0,032	0,032	0,032	0,032	0,032	0,032	0,032	0,032	0,032	0,032	0,032
670,5	0,038	0,034	0,033	0,033	0,033	0,033	0,033	0,033	0,033	0,033	0,033	0,033	0,024	0,026	0,031	0,032	0,029	0,029	0,028	0,028	0,028	0,028	0,032	0,032	0,032	0,032	0,032	0,032	0,032	0,032	0,032	0,032	0,032	0,032	0,032	0,032	0,032	0,032	0,032	0,032	0,032	0,032	0,032	0,032	0,032	0,032	0,032	0,032	0,032
671	0,038	0,034	0,033	0,033	0,033	0,033	0,033	0,033	0,033	0,033	0,033	0,033	0,024	0,026	0,031	0,032	0,029	0,029	0,028	0,028	0,028	0,028	0,032	0,032	0,032	0,032	0,032	0,032	0,032	0,032	0,032	0,032	0,032	0,032	0,032	0,032	0,032	0,032	0,032	0,032	0,032	0,032	0,032	0,032	0,032	0,032	0,032	0,032	0,032
671,5	0,038	0,034	0,033	0,033	0,033	0,033	0,033	0,033	0,033	0,033	0,033	0,033	0,024	0,026	0,031	0,032	0,029	0,029	0,028	0,028	0,028	0,028	0,032	0,032	0,032	0,032	0,032	0,032	0,032	0,032	0,032	0,032	0,032	0,032	0,032	0,032	0,032	0,032	0,032	0,032	0,032	0,032	0,032	0,032	0,032	0,032	0,032	0,032	0,032
672	0,038	0,035	0,033	0,033	0,033	0,033	0,033	0,033	0,033	0,033	0,033	0,033	0,024	0,026	0,031	0,032	0,029	0,029	0,028	0,028	0,028	0,028	0,032	0,032	0,032	0,032	0,032	0,032	0,032	0,032	0,032	0,032	0,032	0,032	0,032	0,032	0,032	0,032	0,032	0,032	0,032	0,032	0,032	0,032	0,032	0,032	0,032	0,032	0,032
672,5	0,038	0,034	0,033	0,033	0,033	0,033	0,033	0,033	0,033	0,033	0,033	0,033	0,024	0,026	0,031	0,032	0,029	0,029	0,028	0,028	0,028	0,028	0,032	0,032	0,032	0,032	0,032	0,032	0,032	0,032	0,032	0,032	0,032	0,032	0,032	0,032	0,032	0,032	0,032	0,032	0,032	0,032	0,032	0,032	0,032	0,032	0,032	0,032	0,032
673	0,038	0,034	0,033	0,033	0,033	0,033	0,033	0,033	0,033	0,033	0,033	0,033	0,024	0,026	0,031	0,032	0,029	0,029	0,028	0,028	0,028	0,028	0,032	0,032	0,032	0,032	0,032	0,032	0,032	0,032	0,032	0,032	0,032	0,032	0,032	0,032	0,032	0,032	0,032	0,032	0,032	0,032	0,032	0,032	0,032	0,032	0,032	0,032	0,032
673,5	0,038	0,034	0,033	0,033	0,033	0,033	0,033	0,033	0,033	0,033	0,033	0,033	0,024	0,025	0,031	0,032	0,029	0,028	0,028	0,028	0,028	0,028	0,032	0,032	0,032	0,032	0,032	0,032	0,032	0,032	0,032	0,032	0,032	0,032	0,032	0,032	0,032	0,032	0,032	0,032	0,032	0,032	0,032	0,032	0,032	0,032	0,032	0,032	0,032
674	0,038	0,034	0,033	0,033	0,033	0,033	0,033	0,033	0,033	0,033	0,033	0,033	0,024	0,025	0,031	0,032	0,029	0,028	0,028	0,028	0,028	0,028	0,032	0,032	0,032	0,032	0,032	0,032	0,032	0,032	0,032	0,032	0,032	0,032	0,032	0,032	0,032	0,032	0,032	0,032	0,032	0,032	0,032	0,032	0,032	0,032	0,032	0,032	0,032
674,5	0,038	0,034	0,033	0,033	0,033	0,033	0,033	0,033	0,033	0,033	0,033	0,033	0,024	0,025	0,031	0,032	0,029	0,028	0,028	0,028	0,028	0,028	0,032	0,032	0,032	0,032	0,032	0,032	0,032	0,032	0,032	0,032	0,032	0,032	0,032	0,032	0,032	0,032	0,032	0,032	0,032	0,032	0,032	0,032	0,032	0,032	0,032	0,032	0,032
675	0,038	0,034	0,033	0,033	0,033	0,033	0,033	0,033	0,033	0,033	0,033	0,033	0,024	0,025	0,031	0,032	0,029	0,028	0,028	0,028	0,028	0,028	0,032	0,032	0,032	0,032	0,032	0,032	0,032	0,032	0,032	0,032	0,032	0,032	0,032	0,032	0,032	0,032	0,032	0,032	0,032	0,032	0,032	0,032	0,032	0,032	0,032	0,032	0,032
675,5	0,038	0,034	0,033	0,033	0,033	0,033	0,033	0,033	0,033	0,033	0,033	0,033	0,024	0,025	0,031	0,032	0,029	0,028	0,028	0,028	0,028	0,028	0,032	0,032	0,032	0,032	0,032	0,032	0,032	0,032	0,032	0,032	0,032	0,032	0,032	0,032	0,032	0,032	0,032	0,032	0,032	0,032	0,032	0,032	0,032	0,032	0,032	0,032	0,032
676	0,038	0,034	0,033	0,033	0,033	0,033	0,033	0,033	0,033	0,033	0,033	0,033	0,024	0,025	0,031	0,032	0,029	0,028	0,028	0,028	0,028	0,028	0,032	0,032	0,032	0,032	0,032	0,032	0,032	0,032	0,032	0,032	0,032	0,032	0,032	0,032	0,032	0,032	0,032	0,032	0,032	0,032	0,032	0,032	0,032	0,032	0,032	0,032	0,032
676,5	0,038	0,034	0,033	0,033	0,033	0,033	0,033	0,033	0,033	0,033	0,033	0,033	0,024	0,025	0,031	0,032	0,029	0,028	0,028	0,028	0,028	0,028	0,032	0,032	0,032	0,032	0,032	0,032	0,032	0,032	0,032	0,032	0,032	0,032	0,032	0,032	0,032	0,032	0,032	0,032	0,032	0,032	0,032	0,032	0,032	0,032	0,032	0,032	0,032
677	0,038	0,034	0,033	0,033	0,033	0,033	0,033	0,033	0,033	0,033	0,033	0,033	0,024	0,025	0,031	0,032	0,029	0,028	0,028	0,028	0,028	0,028	0,032	0,032	0,032	0,032	0,032	0,032	0,032	0,032	0,032	0,032	0,032	0,032	0,032	0,032	0,032	0,032	0,032	0,032	0,032	0,032	0,032	0,032	0,032	0,032	0,032	0,032	0,032
677,5	0,038	0,034	0,033	0,033	0,033	0,033	0,033	0,033	0,033	0,033	0,033	0,033	0,024	0,025	0,031	0,032	0,029	0,028	0,028	0,028	0,028	0,028	0,032	0,032	0,032	0,032	0,032	0,032	0,032	0,032	0,032	0,032	0,032	0,032	0,032	0,032	0,032	0,032	0,032	0,032	0,032	0,032	0,032	0,032	0,032	0,032	0,032	0,032	0,032
678	0,038	0,034	0,033	0,033	0,033	0,033	0,033	0,033	0,033	0,033	0,033	0,033	0,024	0,025	0,031	0,032	0,029	0,028	0,028	0,028	0,028	0,028	0,032	0,032	0,032	0,032	0,032	0,032	0,032	0,032	0,032	0,032	0,032	0,032	0,032	0,032	0,032	0,032	0,032	0,032	0,032	0,032	0,032	0,032	0,032	0,032	0,032	0,032	0,032
678,5	0,038	0,034	0,033	0,033	0,033	0,033	0,033	0,033	0,033	0,033	0,033	0,033	0,024	0,025	0,031	0,032	0,029	0,029	0,028	0,028	0,028	0,028	0,032	0,032	0,032	0,032	0,032	0,032	0,032	0,032	0,032	0,032	0,032	0,032	0,032	0,032	0,032	0,032	0,032	0,032	0,032	0,032	0,032	0,032	0,032	0,032	0,032	0,032	0,032
679	0,038	0,034	0,033	0,033	0,033	0,033	0,033	0,033	0,033	0,033	0,033	0,033	0,024	0,025	0,031	0,032	0,029	0,029	0,028	0,028	0,028	0,028	0,032	0,032	0,032	0,032	0,032	0,032	0,032	0,032	0,032	0,032	0,032	0,032	0,032	0,032	0,032	0,032	0,032	0,032	0,032	0,032	0,032	0,032	0,032	0,032	0,032	0,032	0,032
679,5	0,038	0,034	0,033	0,033	0,033	0,033	0,033	0,033	0,033	0,033	0,033	0,033	0,024	0,026	0,031	0,032	0,029	0,029	0,028	0,028	0,028	0,028	0,032	0,032	0,032	0,032	0,032	0,032	0,032	0,032	0,032	0,032	0,032	0,032	0,032	0,032	0,032	0,032	0,032	0,032	0,032	0,032	0,032	0,032	0,032	0,032	0,032	0,032	0,032
680	0,038	0,035	0,033	0,033	0,033	0,033	0,033	0,033	0,033	0,033	0,033	0,033	0,024	0,026	0,031	0,032	0,029	0,029	0,028	0,028	0,028	0,028	0,032	0,032	0,032	0,032	0,032	0,032	0,032	0,032	0,032	0,032	0,032	0,032	0,032	0,032	0,032	0,032	0,032	0,032	0,032	0,032	0,032	0,032	0,032	0,032	0,032	0,032	0,032
680,5	0,038	0,035	0,033	0,033	0,033	0,033	0,033	0,033	0,033	0,033	0,033	0,033	0,024	0,026	0,031	0,032	0,029	0,029	0,028	0,028	0,028	0,028	0,032	0,032	0,032	0,032	0,032	0,032	0,032	0,032	0,032	0,032	0,032	0,032	0,032	0,032	0,032	0,032	0,032	0,032	0,032	0,032	0,032	0,032	0,032	0,032	0,032	0,032	0,032
681	0,038	0,035	0,033	0,033	0,033	0,033	0,033	0,033	0,033	0,033	0,033	0,033	0,024	0,026	0,031	0,032	0,029	0,029	0,028	0,028	0,028	0,028	0,032	0,032	0,032	0,032	0,032	0,032	0,032	0,032	0,032	0,032	0,032	0,032	0,032	0,032	0,032	0,032	0,032	0,032	0,032	0,032	0,032	0,032	0,032	0,032	0,032	0,032	0,032
681,5	0,038	0,034	0,033	0,033	0,033	0,033	0,033	0,033	0,033	0,033	0,033	0,033	0,024	0,025	0,031	0,032	0,029	0,029	0,028	0,028	0,028	0,028	0,032	0,032	0,032	0,032	0,032	0,032	0,032	0,032	0,032	0,032	0,032	0,032	0,032	0,032	0,032	0,032	0,032	0,032	0,032	0,032	0,032	0,032	0,032	0,032	0,032	0,032	0,032
682	0,038	0,034	0,033	0,033	0,033	0,033	0,033	0,033	0,033	0,033	0,033	0,033	0,024	0,026	0,031	0,032	0,029	0,029	0,028	0,028	0,028	0,028	0,032	0,032	0,032	0,032	0,032	0,032	0,032	0,032	0,032	0,032	0,032	0,032	0,032	0,032	0,032	0,032	0,032	0,032	0,032	0,032	0,032	0,032	0,032	0,032	0,032	0,032	0,032
682,5	0,038	0,034	0,033	0,033	0,033	0,033	0,033	0,033	0,033	0,033	0,033	0,033	0,024	0,026	0,031	0,032	0,029	0,029	0,028	0,028	0,028	0,028	0,032	0,032	0,032	0,032	0,032	0,032	0,032	0,032	0,032	0,032	0,032	0,032	0,032	0,032	0,032	0,032	0,032	0,032	0,032	0,032	0,032	0,032	0,032	0,032	0,032	0,032	0,032
683	0,038	0,034	0,033	0,033	0,033	0,033	0,033	0,033	0,033	0,033	0,033	0,033	0,024	0,025	0,031	0,032	0,029	0,029	0,028	0,028	0,028	0,028	0,032	0,032	0,032	0,032	0,032	0,032	0,032	0,032	0,032	0,032	0,032	0,032	0,032	0,032	0,032	0,032	0,032	0,032	0,032	0,032	0,032	0,032	0,032	0,032	0,032	0,032	0,032
683,5	0,038	0,034	0,033	0,033	0,033	0,033	0,033	0,033	0,033	0,033	0,033	0,033	0,024	0,025	0,031	0,032	0,029	0,028	0,028	0,028	0,028	0,028	0,032	0,032	0,032	0,032	0,032	0,032	0,032	0,032	0,032	0,032	0,032	0,032	0,032	0,032	0,032	0,032	0,032	0,032	0,032	0,032	0,032	0,032	0,032	0,032	0,032	0,032	0,032
684	0,038	0,034	0,033	0,033	0,033	0,033	0,033	0,033	0,033	0,033	0,033	0,033	0,024	0,025	0,031	0,032	0,029	0,028	0,028	0,028	0,028	0,028	0,032	0,032	0,032	0,032	0,032	0,032	0,032	0,032	0,032	0,032	0,032	0,032	0,032	0,032	0,032	0,032	0,032	0,032	0,032	0,032	0,032	0,032	0,032	0,032	0,032	0,032	0,032
684,5	0,038	0,034	0,033	0,033	0,033	0,033	0,033	0,033	0,033	0,033	0,033	0,033	0,024	0,025	0,031	0,032	0,029	0,028	0,028	0,028	0,028	0,028	0,032	0,032	0,032	0,032	0,032	0,032	0,032	0,032	0,032	0,032	0,032	0,032	0,032	0,032	0,032	0,032	0,032	0,032	0,032	0,032	0,032	0,032	0,032	0,032	0,032	0,032	0,032
685	0,038	0,034	0,033	0,033	0,033	0,033	0,033	0,033	0,033	0,033	0,033	0,033	0,024	0,025	0,031	0,032	0,029	0,028	0,028	0,028	0,028	0,028	0,032	0,032	0,032	0,032	0,032	0,032	0,032	0,032	0,032	0,032	0,032	0,032	0,032	0,032	0,032	0,032	0,032	0,032	0,032	0,032	0,032	0,032	0,032	0,032	0,032	0,032	0,032
685,5	0,038	0,034	0,033	0,033	0,033	0,033	0,033	0,033	0,033	0,033	0,033	0,033	0,024	0,025	0,031	0,032	0,029	0,028	0,028	0,028	0,028	0,028	0,032	0,032	0,032	0,032	0,032	0,032	0,032	0,032	0,032	0,032	0,032	0,032	0,032	0,032	0,032	0,032	0,032	0,032	0,032	0,032	0,032	0,032	0,032	0,032	0,032	0,032	0,032
686	0,038	0,034	0,033	0,033	0,033	0,033	0,033	0,033	0,033	0,033	0,033	0,033	0,024	0,025	0,031	0,032	0,029	0,028	0,028	0,028	0,028	0,028	0,032	0,032	0,032	0,032	0,032	0,032	0,032	0,032	0,032	0,032	0,032	0,032	0,032	0,032	0,032	0,032	0,032	0,032	0,032	0,032	0,032	0,032	0,032	0,032	0,032	0,032	0,032
686,5	0,038	0,034	0,033	0,033	0,033	0,033	0,033	0,033	0,033	0,033	0,033	0,033	0,024	0,025	0,031	0,032	0,029	0,029	0,028	0,028	0,028	0,028	0,032	0,032	0,032	0,032	0,032	0,032	0,032	0,032	0,032	0,032	0,032	0,032	0,032	0,032	0,032	0,032	0,032	0,032	0,032	0,032	0,032	0,032	0,032	0,032	0,032	0,032	0,032
687	0,038	0,034	0,033	0,033	0,033	0,033	0,033	0,033	0,033	0,033	0,033	0,033	0,024	0,025	0,031	0,032	0,029	0,029	0,028	0,028	0,028	0,028	0,032	0,032	0,032	0,032	0,032	0,032	0,032	0,032	0,032	0,032	0,032	0,032	0,032	0,032	0,032	0,032	0,032	0,032	0,032	0,032	0,032	0,032	0,032	0,032	0,032	0,032	0,032
687,5	0,038	0,034	0,033	0,033	0,033	0,033	0,033	0,033	0,033	0,033	0,033	0,033	0,024	0,025	0,031	0,032	0,029	0,029	0,028	0,028	0,028	0,028	0,032	0,032	0,032	0,032	0,032	0,032	0,032	0,032	0,032	0,032	0,032	0,032	0,032	0,032	0,032	0,032	0,032	0,032	0,032	0,032	0,032	0,032	0,032	0,032	0,032	0,032	0,032
688	0,038	0,035	0,033	0,033	0,033	0,033	0,033	0,033	0,033	0,033	0,033	0,033	0,024	0,026	0,031	0,032	0,029	0,029	0,028	0,028	0,028	0,028	0,032	0,032	0,032	0,032	0,032	0,032	0,032	0,032	0,032	0,032	0,032	0,032	0,032	0,032	0,032	0,032	0,032	0,032	0,032	0,032	0,032	0,032	0,032	0,032	0,032	0,032	0,032
688,5	0,038	0,035	0,033	0,033	0,033	0,033	0,033	0,033	0,033	0,033	0,033	0,033	0,024	0,026	0,031	0,032	0,029	0,029	0,028	0,028	0,028	0,028	0,032	0,032	0,032	0,032	0,032	0,032	0,032	0,032	0,032	0,032	0,032	0,032	0,032	0,032	0,032	0,032	0,032	0,032	0,032	0,032	0,032	0,032	0,032	0,032	0,032	0,032	0,032
689	0,038	0,035	0,033	0,033	0,033	0,033	0,033	0,033	0,033	0,033	0,033	0,033	0,024	0,026	0,031	0,032	0,029	0,029	0,028	0,028	0,028	0,028	0,032	0,032	0,032	0,032	0,032	0,032	0,032	0,032	0,032	0,032	0,032	0,032	0,032	0,032	0,032	0,032	0,032	0,032	0,032	0,032	0,032	0,032	0,032	0,032	0,032	0,032	0,032
689,5	0,038	0,035	0,033	0,033	0,033	0,033	0,033	0,033	0,033	0,033	0,033	0,033	0,024	0,026	0,031	0,032	0,029	0,029	0,028	0,028	0,028	0,028	0,032	0,032	0,032	0,032	0,032	0,032	0,032	0,032	0,032	0,032	0,032	0,032	0,032	0,032	0,032	0,032	0,032	0,032	0,032	0,032	0,032	0,032	0,032	0,032	0,032	0,032	0,032
690	0,038	0,035	0,033	0,033	0,033	0,033	0,033	0,033	0,033	0,033	0,033	0,033	0,024	0,026	0,031	0,032	0,029	0,029	0,028	0,028	0,028	0,028	0,032	0,032	0,032	0,032	0,032	0,032	0,032	0,032	0,032	0,032	0,032	0,032	0,032	0,032	0,032	0,032	0,032	0,032	0,032	0,032	0,032	0,032	0,032	0,032	0,032	0,032	0,032
690,5	0,038	0,035	0,033	0,033	0,033	0,033	0,033	0,033	0,033	0,033	0,033	0,033	0,024	0,026	0,031	0,032	0,029	0,029	0,028	0,028	0,028	0,029	0,032	0,032	0,032	0,032	0,032	0,032	0,032	0,032	0,032	0,032	0,032	0,032	0,032	0,032	0,032	0,032	0,032	0,032	0,032	0,032	0,032	0,032	0,032	0,032	0,032	0,032	0,032
691	0,038	0,035	0,033	0,033	0,033	0,033	0,033	0,033	0,033	0,033	0,033	0,033	0,024	0,026	0,031	0,032	0,029	0,029	0,028	0,028	0,028	0,029	0,032	0,032	0,032	0,032	0,032	0,032	0,032	0,032	0,032	0,032	0,032	0,032	0,032	0,032	0,032	0,032	0,032	0,032	0,032	0,032	0,032	0,032	0,032	0,032	0,032	0,032	0,032
691,5	0,038	0,035	0,033	0,033	0,033	0,033	0,033	0,033	0,033	0,033	0,033	0,033	0,024	0,026	0,031	0,032	0,029	0,029	0,028	0,028	0,028	0,029	0,032	0,032	0,032	0,032	0,032	0,032	0,032	0,032	0,032	0,032	0,032	0,032	0,032	0,032	0,032	0,032	0,032	0,032	0,032	0,032	0,032	0,032	0,032	0,032	0,032	0,032	0,032
692	0,038	0,035	0,033	0,033	0,033	0,033	0,033	0,033	0,033	0,033	0,033	0,033	0,024	0,026	0,031	0,032	0,029	0,029	0,028	0,028	0,028	0,028	0,032	0,032	0,032	0,032	0,032	0,032	0,032	0,032	0,032	0,032	0,032	0,032	0,032	0,032	0,032	0,032	0,032	0,032	0,032	0,032	0,032	0,032	0,032	0,032	0,032	0,032	0,032
692,5	0,038	0,035	0,033	0,033	0,033	0,033	0,033	0,033	0,033	0,033	0,033	0,033	0,024	0,026	0,031	0,032	0,029	0,029	0,028	0,028	0,028	0,029	0,032	0,032	0,032	0,032	0,032	0,032	0,032	0,032	0,032	0,032	0,032	0,032	0,032	0,032	0,032	0,032	0,032	0,032	0,032	0,032	0,032	0,032	0,032	0,032	0,032	0,032	0,032
693	0,038	0,035	0,033	0,033	0,033	0,033	0,033	0,033	0,033	0,033	0,033	0,033	0,024	0,026	0,031	0,032	0,029	0,029	0,028	0,028	0,028	0,028	0,032	0,032	0,032	0,032	0,032	0,032	0,032	0,032	0,032	0,032	0,032	0,032	0,032	0,032	0,032	0,032	0,032	0,032	0,032	0,032	0,032	0,032	0,032	0,032	0,032	0,032	0,032
693,5	0,038	0,035	0,033	0,033	0,033	0,033	0,033	0,033	0,033	0,033	0,033	0,033	0,024	0,026	0,031	0,032	0,029	0,029	0,028	0,028	0,028	0,028	0,032	0,032	0,032	0,032	0,032	0,032	0,032	0,032	0,032	0,032	0,032	0,032	0,032	0,032	0,032	0,032	0,032	0,032	0,032	0,032	0,032	0,032	0,032	0,032	0,032	0,032	0,032
694	0,038	0,035	0,033	0,033	0,033	0,033	0,033	0,033	0,033	0,033	0,033	0,033	0,024	0,026	0,031	0,032	0,029	0,029	0,028	0,028	0,028	0,028	0,032	0,032	0,032	0,032	0,032	0,032	0,032	0,032	0,032	0,032	0,032	0,032	0,032	0,032	0,032	0,032	0,032	0,032	0,032	0,032	0,032	0,032	0,032	0,032	0,032	0,032	0,032
694,5	0,038	0,035	0,033	0,033	0,033	0,033	0,033	0,033	0,033	0,033	0,033	0,033	0,024	0,026	0,031	0,032	0,029	0,029	0,028	0,028	0,028	0,028	0,032	0,032	0,032	0,032	0,032	0,032	0,032	0,032	0,032	0,032	0,032	0,032	0,032	0,032	0,032	0,032	0,032	0,032	0,032	0,032	0,032	0,032	0,032	0,032	0,032	0,032	0,032
695	0,038	0,035	0,033	0,033	0,033	0,033	0,033	0,033	0,033	0,033	0,033	0,033	0,024	0,026	0,031	0,032	0,029	0,029	0,028	0,028	0,028	0,028	0,032	0,032	0,032	0,032	0,032	0,032	0,032	0,032	0,032	0,032	0,032	0,032	0,032	0,032	0,032	0,032	0,032	0,032	0,032	0,032	0,032	0,032	0,032	0,032	0,032	0,032	0,032
695,5	0,038	0,035	0,033	0,033	0,033	0,033	0,033	0,033	0,033	0,033	0,033	0,033	0,024	0,026	0,031	0,032	0,029	0,029	0,029	0,028	0,028	0,029	0,032	0,032	0,032	0,032	0,032	0,032	0,032	0,032	0,032	0,032	0,032	0,032	0,032	0,032	0,032	0,032	0,032	0,032	0,032	0,032	0,032	0,032	0,032	0,032	0,032	0,032	0,032
696	0,038	0,035	0,034	0,033	0,033	0,034	0,033	0,034	0,033	0,034	0,033	0,033	0,024	0,026	0,031	0,033	0,029	0,029	0,029	0,028	0,028	0,029	0,032	0,032	0,032	0,032	0,032	0,032	0,032	0,032	0,032	0,032	0,032	0,032	0,032	0,032	0,032	0,032	0,032	0,032	0,032	0,032	0,032	0,032	0,032	0,032	0,032	0,032	0,032
696,5	0,038	0,035	0,034	0,034	0,034	0,034	0,034	0,034	0,033	0,034	0,034	0,034	0,024	0,026	0,032	0,033	0,029	0,029	0,029	0,029	0,028	0,029	0,032	0,032	0,032	0,032	0,032	0,032	0,032	0,032	0,032	0,032	0,032	0,032	0,032	0,032	0,032	0,032	0,032	0,032	0,032	0,032	0,032	0,032	0,032	0,032	0,032	0,032	0,032
697	0,038	0,035	0,034	0,034	0,034	0,034	0,034	0,034	0,034	0,034	0,034	0,034	0,024	0,026	0,032	0,033	0,03	0,029	0,029	0,029	0,029	0,029	0,032	0,032	0,032	0,032	0,032	0,032	0,032	0,032	0,032	0,032	0,032	0,032	0,032	0,032	0,032	0,032	0,032	0,032	0,032	0,032	0,032	0,032	0,032	0,032	0,032	0,032	0,032
697,5	0,038	0,035	0,034	0,034	0,034	0,034	0,034	0,034	0,034	0,034	0,034	0,034	0,024	0,026	0,032	0,033	0,03	0,029	0,029	0,029	0,029	0,029	0,032	0,032	0,033	0,032	0,032	0,032	0,032	0,032	0,032	0,032	0,032	0,032	0,032	0,032	0,032	0,032	0,032	0,032	0,032	0,032	0,032	0,032	0,032	0,032	0,032	0,032	0,032
698	0,038	0,035	0,034	0,034	0,034	0,034	0,034	0,034	0,034	0,034	0,034	0,034	0,024	0,026	0,032	0,033	0,03	0,029	0,029	0,029	0,029	0,029	0,033	0,033	0,033	0,033	0,033	0,033	0,033	0,033	0,033	0,032	0,032	0,033	0,032	0,032	0,032	0,032	0,032	0,032	0,032	0,032	0,032	0,032	0,032	0,032	0,032	0,032	0,032
698,5	0,038	0,035	0,034	0,034	0,034	0,034	0,034	0,034	0,034	0,034	0,034	0,034	0,024	0,026	0,032	0,033	0,03	0,029	0,029	0,029	0,029	0,029	0,033	0,033	0,033	0,033	0,033	0,033	0,033	0,033	0,033	0,033	0,033	0,033	0,033	0,033	0,033	0,033	0,033	0,032	0,032	0,032	0,032	0,032	0,032	0,032	0,032	0,032	0,032
699	0,038	0,035	0,034	0,034	0,034	0,034	0,034	0,034	0,034	0,034	0,034	0,034	0,025	0,026	0,032	0,033	0,03	0,029	0,029	0,029	0,029	0,029	0,033	0,033	0,033	0,033	0,033	0,033	0,033	0,033	0,033	0,033	0,033	0,033	0,033	0,033	0,033	0,033	0,033	0,033	0,032	0,032	0,032	0,032	0,032	0,032	0,032	0,032	0,032
699,5	0,038	0,035	0,034	0,034	0,034	0,034	0,034	0,034	0,034	0,034	0,034	0,034	0,025	0,026	0,032	0,033	0,03	0,029	0,029	0,029	0,029	0,029	0,033	0,033	0,033	0,033	0,033	0,033	0,033	0,033	0,033	0,033	0,033	0,033	0,033	0,033	0,033	0,033	0,033	0,033	0,033	0,033	0,032	0,032	0,032	0,032	0,032	0,032	0,032
700	0,038	0,035	0,034	0,034	0,034	0,034	0,034	0,034	0,034	0,034	0,034	0,034	0,025	0,026	0,032	0,033	0,03	0,029	0,029	0,029	0,029	0,029	0,033	0,033	0,033	0,033	0,033	0,033	0,033	0,033	0,033	0,033	0,033	0,033	0,033	0,033	0,033	0,033	0,033	0,033	0,033	0,033	0,033	0,032	0,032	0,032	0,032	0,032	0,032
700,5	0,038	0,035	0,034	0,034	0,034	0,034	0,034	0,034	0,034	0,034	0,034	0,034	0,025	0,026	0,032	0,033	0,03	0,029	0,029	0,029	0,029	0,029	0,033	0,033	0,033	0,033	0,033	0,033	0,033	0,033	0,033	0,033	0,033	0,033	0,033	0,033	0,033	0,033	0,033	0,033	0,033	0,033	0,033	0,033	0,033	0,033	0,032	0,032	0,032
701	0,039	0,035	0,034	0,034	0,034	0,034	0,034	0,034	0,034	0,034	0,034	0,034	0,025	0,026	0,032	0,033	0,03	0,029	0,029	0,029	0,029	0,029	0,033	0,033	0,033	0,033	0,033	0,033	0,033	0,033	0,033	0,033	0,033	0,033	0,033	0,033	0,033	0,033	0,033	0,033	0,033	0,033	0,033	0,033	0,033	0,032	0,033	0,032	0,032
701,5	0,039	0,035	0,034	0,034	0,034	0,034	0,034	0,034	0,034	0,034	0,034	0,034	0,025	0,026	0,032	0,033	0,03	0,029	0,029	0,029	0,029	0,029	0,033	0,033	0,033	0,033	0,033	0,033	0,033	0,033	0,033	0,033	0,033	0,033	0,033	0,033	0,033	0,033	0,033	0,033	0,033	0,033	0,033	0,033	0,033	0,033	0,032	0,032	0,032
702	0,039	0,035	0,034	0,034	0,034	0,034	0,034	0,034	0,034	0,034	0,034	0,034	0,025	0,026	0,032	0,033	0,03	0,029	0,029	0,029	0,029	0,029	0,033	0,033	0,033	0,033	0,033	0,033	0,033	0,033	0,033	0,033	0,033	0,033	0,033	0,033	0,033	0,033	0,033	0,033	0,033	0,033	0,033	0,033	0,033	0,033	0,033	0,032	0,032
702,5	0,039	0,035	0,034	0,034	0,034	0,034	0,034	0,034	0,034	0,034	0,034	0,034	0,025	0,026	0,032	0,033	0,03	0,029	0,029	0,029	0,029	0,029	0,033	0,033	0,033	0,033	0,033	0,033	0,033	0,033	0,033	0,033	0,033	0,033	0,033	0,033	0,033	0,033	0,033	0,033	0,033	0,033	0,033	0,033	0,033	0,033	0,032	0,032	0,032
703	0,039	0,035	0,034	0,034	0,034	0,034	0,034	0,034	0,034	0,034	0,034	0,034	0,025	0,026	0,032	0,033	0,03	0,029	0,029	0,029	0,029	0,029	0,033	0,033	0,033	0,033	0,033	0,033	0,033	0,033	0,033	0,033	0,033	0,033	0,033	0,033	0,033	0,033	0,033	0,033	0,033	0,033	0,033	0,033	0,033	0,033	0,033	0,032	0,032
703,5	0,039	0,035	0,034	0,034	0,034	0,034	0,034	0,034	0,034	0,034	0,034	0,034	0,025	0,026	0,032	0,033	0,03	0,029	0,029	0,029	0,029	0,029	0,033	0,033	0,033	0,033	0,033	0,033	0,033	0,033	0,033	0,033	0,033	0,033	0,033	0,033	0,033	0,033	0,033	0,033	0,033	0,033	0,033	0,033	0,033	0,033	0,033	0,033	0,033
704	0,039	0,035	0,034	0,034	0,034	0,034	0,034	0,034	0,034	0,034	0,034	0,034	0,025	0,026	0,032	0,033	0,03	0,029	0,029	0,029	0,029	0,029	0,033	0,033	0,033	0,033	0,033	0,033	0,033	0,033	0,033	0,033	0,033	0,033	0,033	0,033	0,033	0,033	0,033	0,033	0,033	0,033	0,033	0,033	0,033	0,033	0,033	0,033	0,033
704,5	0,039	0,035	0,034	0,034	0,034	0,034	0,034	0,034	0,034	0,034	0,034	0,034	0,025	0,026	0,032	0,033	0,03	0,029	0,029	0,029	0,029	0,029	0,033	0,033	0,033	0,033	0,033	0,033	0,033	0,033	0,033	0,033	0,033	0,033	0,033	0,033	0,033	0,033	0,033	0,033	0,033	0,033	0,033	0,033	0,033	0,033	0,033	0,033	0,033
705	0,039	0,035	0,034	0,034	0,034	0,034	0,034	0,034	0,034	0,034	0,034	0,034	0,025	0,026	0,032	0,033	0,03	0,029	0,029	0,029	0,029	0,029	0,033	0,033	0,033	0,033	0,033	0,033	0,033	0,033	0,033	0,033	0,033	0,033	0,033	0,033	0,033	0,033	0,033	0,033	0,033	0,033	0,033	0,033	0,033	0,033	0,033	0,033	0,033
705,5	0,039	0,035	0,034	0,034	0,034	0,034	0,034	0,034	0,034	0,034	0,034	0,034	0,025	0,026	0,032	0,033	0,03	0,03	0,029	0,029	0,029	0,029	0,033	0,033	0,033	0,033	0,033	0,033	0,033	0,033	0,033	0,033	0,033	0,033	0,033	0,033	0,033	0,033	0,033	0,033	0,033	0,033	0,033	0,033	0,033	0,033	0,033	0,033	0,033
706	0,039	0,035	0,034	0,034	0,034	0,034	0,034	0,034	0,034	0,034	0,034	0,034	0,025	0,027	0,032	0,033	0,03	0,03	0,029	0,029	0,029	0,029	0,033	0,033	0,033	0,033	0,033	0,033	0,033	0,033	0,033	0,033	0,033	0,033	0,033	0,033	0,033	0,033	0,033	0,033	0,033	0,033	0,033	0,033	0,033	0,033	0,033	0,033	0,033
706,5	0,039	0,036	0,034	0,034	0,034	0,034	0,034	0,034	0,034	0,034	0,034	0,034	0,025	0,027	0,032	0,033	0,03	0,03	0,029	0,029	0,029	0,029	0,033	0,033	0,033	0,033	0,033	0,033	0,033	0,033	0,033	0,033	0,033	0,033	0,033	0,033	0,033	0,033	0,033	0,033	0,033	0,033	0,033	0,033	0,033	0,033	0,033	0,033	0,033
707	0,039	0,036	0,034	0,034	0,034	0,034	0,034	0,034	0,034	0,034	0,034	0,034	0,025	0,027	0,032	0,033	0,03	0,03	0,029	0,029	0,029	0,03	0,033	0,033	0,033	0,033	0,033	0,033	0,033	0,033	0,033	0,033	0,033	0,033	0,033	0,033	0,033	0,033	0,033	0,033	0,033	0,033	0,033	0,033	0,033	0,033	0,033	0,033	0,033
707,5	0,039	0,036	0,035	0,035	0,035	0,035	0,035	0,035	0,035	0,035	0,035	0,035	0,025	0,027	0,033	0,034	0,03	0,03	0,03	0,03	0,029	0,03	0,033	0,033	0,033	0,033	0,033	0,033	0,033	0,033	0,033	0,033	0,033	0,033	0,033	0,033	0,033	0,033	0,033	0,033	0,033	0,033	0,033	0,033	0,033	0,033	0,033	0,033	0,033
708	0,039	0,036	0,035	0,035	0,035	0,035	0,035	0,035	0,035	0,035	0,035	0,035	0,025	0,027	0,033	0,034	0,031	0,03	0,03	0,03	0,03	0,03	0,033	0,033	0,033	0,033	0,033	0,033	0,033	0,033	0,033	0,033	0,033	0,033	0,033	0,033	0,033	0,033	0,033	0,033	0,033	0,033	0,033	0,033	0,033	0,033	0,033	0,033	0,033
708,5	0,039	0,036	0,035	0,035	0,035	0,035	0,035	0,035	0,035	0,035	0,035	0,035	0,025	0,027	0,033	0,034	0,031	0,03	0,03	0,03	0,03	0,03	0,033	0,033	0,034	0,033	0,033	0,033	0,033	0,033	0,033	0,033	0,033	0,033	0,033	0,033	0,033	0,033	0,033	0,033	0,033	0,033	0,033	0,033	0,033	0,033	0,033	0,033	0,033
709	0,039	0,036	0,035	0,035	0,035	0,035	0,035	0,035	0,035	0,035	0,035	0,035	0,025	0,027	0,033	0,034	0,031	0,03	0,03	0,03	0,03	0,03	0,034	0,034	0,034	0,034	0,034	0,034	0,034	0,034	0,034	0,033	0,034	0,033	0,033	0,033	0,033	0,033	0,033	0,033	0,033	0,033	0,033	0,033	0,033	0,033	0,033	0,033	0,033
709,5	0,039	0,036	0,035	0,035	0,035	0,035	0,035	0,035	0,035	0,035	0,035	0,035	0,025	0,027	0,033	0,034	0,031	0,03	0,03	0,03	0,03	0,03	0,034	0,034	0,034	0,034	0,034	0,034	0,034	0,034	0,034	0,034	0,034	0,034	0,034	0,034	0,034	0,034	0,034	0,034	0,033	0,033	0,033	0,033	0,033	0,033	0,033	0,033	0,033
710	0,039	0,036	0,035	0,035	0,035	0,035	0,035	0,035	0,035	0,035	0,035	0,035	0,026	0,027	0,033	0,034	0,031	0,03	0,03	0,03	0,03	0,03	0,034	0,034	0,034	0,034	0,034	0,034	0,034	0,034	0,034	0,034	0,034	0,034	0,034	0,034	0,034	0,034	0,034	0,034	0,034	0,034	0,033	0,033	0,033	0,033	0,033	0,033	0,033
710,5	0,039	0,036	0,035	0,035	0,035	0,035	0,035	0,035	0,035	0,035	0,035	0,035	0,026	0,027	0,033	0,034	0,031	0,03	0,03	0,03	0,03	0,03	0,034	0,034	0,034	0,034	0,034	0,034	0,034	0,034	0,034	0,034	0,034	0,034	0,034	0,034	0,034	0,034	0,034	0,034	0,034	0,034	0,034	0,034	0,034	0,034	0,033	0,033	0,033
711	0,04	0,036	0,035	0,035	0,035	0,035	0,035	0,035	0,035	0,035	0,035	0,035	0,026	0,027	0,033	0,034	0,031	0,03	0,03	0,03	0,03	0,03	0,034	0,034	0,034	0,034	0,034	0,034	0,034	0,034	0,034	0,034	0,034	0,034	0,034	0,034	0,034	0,034	0,034	0,034	0,034	0,034	0,034	0,034	0,034	0,034	0,034	0,034	0,034
711,5	0,04	0,036	0,035	0,035	0,035	0,035	0,035	0,035	0,035	0,035	0,035	0,035	0,026	0,027	0,033	0,034	0,031	0,031	0,03	0,03	0,03	0,03	0,034	0,034	0,034	0,034	0,034	0,034	0,034	0,034	0,034	0,034	0,034	0,034	0,034	0,034	0,034	0,034	0,034	0,034	0,034	0,034	0,034	0,034	0,034	0,034	0,034	0,034	0,034
712	0,04	0,036	0,035	0,035	0,035	0,035	0,035	0,035	0,035	0,035	0,035	0,035	0,026	0,027	0,033	0,034	0,031	0,031	0,03	0,03	0,03	0,03	0,034	0,034	0,034	0,034	0,034	0,034	0,034	0,034	0,034	0,034	0,034	0,034	0,034	0,034	0,034	0,034	0,034	0,034	0,034	0,034	0,034	0,034	0,034	0,034	0,034	0,034	0,034
712,5	0,04	0,036	0,035	0,035	0,035	0,035	0,035	0,035	0,035	0,035	0,035	0,035	0,026	0,027	0,033	0,034	0,031	0,031	0,03	0,03	0,03	0,03	0,034	0,034	0,034	0,034	0,034	0,034	0,034	0,034	0,034	0,034	0,034	0,034	0,034	0,034	0,034	0,034	0,034	0,034	0,034	0,034	0,034	0,034	0,034	0,034	0,034	0,034	0,034
713	0,04	0,036	0,035	0,035	0,035	0,035	0,035	0,035	0,035	0,035	0,035	0,035	0,026	0,028	0,033	0,034	0,031	0,031	0,03	0,03	0,03	0,03	0,034	0,034	0,034	0,034	0,034	0,034	0,034	0,034	0,034	0,034	0,034	0,034	0,034	0,034	0,034	0,034	0,034	0,034	0,034	0,034	0,034	0,034	0,034	0,034	0,034	0,034	0,034
713,5	0,04	0,036	0,035	0,035	0,035	0,035	0,035	0,035	0,035	0,035	0,035	0,035	0,026	0,028	0,033	0,034	0,031	0,031	0,03	0,03	0,03	0,031	0,034	0,034	0,034	0,034	0,034	0,034	0,034	0,034	0,034	0,034	0,034	0,034	0,034	0,034	0,034	0,034	0,034	0,034	0,034	0,034	0,034	0,034	0,034	0,034	0,034	0,034	0,034
714	0,04	0,037	0,035	0,035	0,035	0,035	0,035	0,036	0,035	0,036	0,035	0,035	0,026	0,028	0,034	0,035	0,031	0,031	0,031	0,03	0,03	0,031	0,034	0,034	0,034	0,034	0,034	0,034	0,034	0,034	0,034	0,034	0,034	0,034	0,034	0,034	0,034	0,034	0,034	0,034	0,034	0,034	0,034	0,034	0,034	0,034	0,034	0,034	0,034
714,5	0,04	0,037	0,036	0,036	0,036	0,036	0,036	0,036	0,036	0,036	0,036	0,036	0,026	0,028	0,034	0,035	0,031	0,031	0,031	0,031	0,031	0,031	0,034	0,034	0,034	0,034	0,034	0,034	0,034	0,034	0,034	0,034	0,034	0,034	0,034	0,034	0,034	0,034	0,034	0,034	0,034	0,034	0,034	0,034	0,034	0,034	0,034	0,034	0,034
715	0,04	0,037	0,036	0,036	0,036	0,036	0,036	0,036	0,036	0,036	0,036	0,036	0,026	0,028	0,034	0,035	0,032	0,031	0,031	0,031	0,031	0,031	0,034	0,034	0,034	0,034	0,034	0,034	0,034	0,034	0,034	0,034	0,034	0,034	0,034	0,034	0,034	0,034	0,034	0,034	0,034	0,034	0,034	0,034	0,034	0,034	0,034	0,034	0,034
715,5	0,04	0,037	0,036	0,036	0,036	0,036	0,036	0,036	0,036	0,036	0,036	0,036	0,026	0,028	0,034	0,035	0,032	0,031	0,031	0,031	0,031	0,031	0,035	0,035	0,035	0,035	0,035	0,035	0,035	0,035	0,035	0,035	0,035	0,035	0,035	0,035	0,035	0,034	0,034	0,034	0,034	0,034	0,034	0,034	0,034	0,034	0,034	0,034	0,034
716	0,04	0,037	0,036	0,036	0,036	0,036	0,036	0,036	0,036	0,036	0,036	0,036	0,027	0,028	0,034	0,035	0,032	0,031	0,031	0,031	0,031	0,031	0,035	0,035	0,035	0,035	0,035	0,035	0,035	0,035	0,035	0,035	0,035	0,035	0,035	0,035	0,035	0,035	0,035	0,035	0,035	0,035	0,035	0,035	0,034	0,034	0,034	0,034	0,034
716,5	0,04	0,037	0,036	0,036	0,036	0,036	0,036	0,036	0,036	0,036	0,036	0,036	0,027	0,028	0,034	0,035	0,032	0,031	0,031	0,031	0,031	0,031	0,035	0,035	0,035	0,035	0,035	0,035	0,035	0,035	0,035	0,035	0,035	0,035	0,035	0,035	0,035	0,035	0,035	0,035	0,035	0,035	0,035	0,035	0,035	0,035	0,035	0,035	0,035
717	0,041	0,037	0,036	0,036	0,036	0,036	0,036	0,036	0,036	0,036	0,036	0,036	0,027	0,028	0,034	0,035	0,032	0,032	0,031	0,031	0,031	0,031	0,035	0,035	0,035	0,035	0,035	0,035	0,035	0,035	0,035	0,035	0,035	0,035	0,035	0,035	0,035	0,035	0,035	0,035	0,035	0,035	0,035	0,035	0,035	0,035	0,035	0,035	0,035
717,5	0,041	0,037	0,036	0,036	0,036	0,036	0,036	0,036	0,036	0,036	0,036	0,036	0,027	0,029	0,034	0,035	0,032	0,032	0,031	0,031	0,031	0,032	0,035	0,035	0,035	0,035	0,035	0,035	0,035	0,035	0,035	0,035	0,035	0,035	0,035	0,035	0,035	0,035	0,035	0,035	0,035	0,035	0,035	0,035	0,035	0,035	0,035	0,035	0,035
718	0,041	0,038	0,037	0,037	0,037	0,037	0,037	0,037	0,037	0,037	0,037	0,037	0,027	0,029	0,035	0,036	0,032	0,032	0,032	0,032	0,032	0,032	0,035	0,035	0,035	0,035	0,035	0,035	0,035	0,035	0,035	0,035	0,035	0,035	0,035	0,035	0,035	0,035	0,035	0,035	0,035	0,035	0,035	0,035	0,035	0,035	0,035	0,035	0,035
718,5	0,041	0,038	0,037	0,037	0,037	0,037	0,037	0,037	0,037	0,037	0,037	0,037	0,027	0,029	0,035	0,036	0,033	0,032	0,032	0,032	0,032	0,032	0,036	0,035	0,036	0,036	0,036	0,036	0,036	0,035	0,035	0,035	0,035	0,035	0,035	0,035	0,035	0,035	0,035	0,035	0,035	0,035	0,035	0,035	0,035	0,035	0,035	0,035	0,035
719	0,041	0,038	0,037	0,037	0,037	0,037	0,037	0,037	0,037	0,037	0,037	0,037	0,028	0,029	0,035	0,036	0,033	0,032	0,032	0,032	0,032	0,032	0,036	0,036	0,036	0,036	0,036	0,036	0,036	0,036	0,036	0,036	0,036	0,036	0,036	0,036	0,036	0,036	0,036	0,036	0,035	0,035	0,035	0,035	0,035	0,035	0,035	0,035	0,035
719,5	0,041	0,038	0,037	0,037	0,037	0,037	0,037	0,037	0,037	0,037	0,037	0,037	0,028	0,029	0,035	0,036	0,033	0,032	0,032	0,032	0,032	0,032	0,036	0,036	0,036	0,036	0,036	0,036	0,036	0,036	0,036	0,036	0,036	0,036	0,036	0,036	0,036	0,036	0,036	0,036	0,036	0,036	0,036	0,036	0,036	0,036	0,036	0,035	0,036
720	0,041	0,038	0,037	0,037	0,037	0,037	0,037	0,037	0,037	0,037	0,037	0,037	0,028	0,029	0,035	0,036	0,033	0,033	0,032	0,032	0,032	0,032	0,036	0,036	0,036	0,036	0,036	0,036	0,036	0,036	0,036	0,036	0,036	0,036	0,036	0,036	0,036	0,036	0,036	0,036	0,036	0,036	0,036	0,036	0,036	0,036	0,036	0,036	0,036
720,5	0,042	0,038	0,037	0,037	0,037	0,037	0,037	0,037	0,037	0,037	0,037	0,037	0,028	0,03	0,035	0,036	0,033	0,033	0,032	0,032	0,032	0,032	0,036	0,036	0,036	0,036	0,036	0,036	0,036	0,036	0,036	0,036	0,036	0,036	0,036	0,036	0,036	0,036	0,036	0,036	0,036	0,036	0,036	0,036	0,036	0,036	0,036	0,036	0,036
721	0,042	0,038	0,037	0,038	0,037	0,037	0,037	0,038	0,037	0,038	0,037	0,037	0,028	0,03	0,035	0,036	0,033	0,033	0,032	0,032	0,032	0,033	0,036	0,036	0,036	0,036	0,036	0,036	0,036	0,036	0,036	0,036	0,036	0,036	0,036	0,036	0,036	0,036	0,036	0,036	0,036	0,036	0,036	0,036	0,036	0,036	0,036	0,036	0,036
721,5	0,042	0,039	0,038	0,038	0,038	0,038	0,038	0,038	0,038	0,038	0,038	0,038	0,028	0,03	0,036	0,037	0,033	0,033	0,033	0,033	0,033	0,033	0,036	0,036	0,036	0,036	0,036	0,036	0,036	0,036	0,036	0,036	0,036	0,036	0,036	0,036	0,036	0,036	0,036	0,036	0,036	0,036	0,036	0,036	0,036	0,036	0,036	0,036	0,036
722	0,042	0,039	0,038	0,038	0,038	0,038	0,038	0,038	0,038	0,038	0,038	0,038	0,028	0,03	0,036	0,037	0,034	0,033	0,033	0,033	0,033	0,033	0,036	0,036	0,036	0,036	0,036	0,036	0,036	0,036	0,036	0,036	0,036	0,036	0,036	0,036	0,036	0,036	0,036	0,036	0,036	0,036	0,036	0,036	0,036	0,036	0,036	0,036	0,036
722,5	0,042	0,039	0,038	0,038	0,038	0,038	0,038	0,038	0,038	0,038	0,038	0,038	0,028	0,03	0,036	0,037	0,034	0,033	0,033	0,033	0,033	0,033	0,037	0,037	0,037	0,037	0,037	0,037	0,037	0,037	0,037	0,037	0,037	0,037	0,036	0,037	0,036	0,036	0,036	0,036	0,036	0,036	0,036	0,036	0,036	0,036	0,036	0,036	0,036
723	0,042	0,039	0,038	0,038	0,038	0,038	0,038	0,038	0,038	0,038	0,038	0,038	0,029	0,03	0,036	0,037	0,034	0,033	0,033	0,033	0,033	0,033	0,037	0,037	0,037	0,037	0,037	0,037	0,037	0,037	0,037	0,037	0,037	0,037	0,037	0,037	0,037	0,037	0,037	0,037	0,037	0,036	0,036	0,036	0,036	0,036	0,036	0,036	0,036
723,5	0,042	0,039	0,038	0,038	0,038	0,038	0,038	0,038	0,038	0,038	0,038	0,038	0,029	0,03	0,036	0,037	0,034	0,033	0,033	0,033	0,033	0,033	0,037	0,037	0,037	0,037	0,037	0,037	0,037	0,037	0,037	0,037	0,037	0,037	0,037	0,037	0,037	0,037	0,037	0,037	0,037	0,037	0,037	0,037	0,037	0,037	0,036	0,036	0,036
724	0,042	0,039	0,038	0,038	0,038	0,038	0,038	0,038	0,038	0,038	0,038	0,038	0,029	0,03	0,036	0,037	0,034	0,033	0,033	0,033	0,033	0,033	0,037	0,037	0,037	0,037	0,037	0,037	0,037	0,037	0,037	0,037	0,037	0,037	0,037	0,037	0,037	0,037	0,037	0,037	0,037	0,037	0,037	0,037	0,037	0,037	0,037	0,037	0,037
724,5	0,042	0,039	0,038	0,038	0,038	0,038	0,038	0,038	0,038	0,038	0,038	0,038	0,029	0,031	0,036	0,037	0,034	0,034	0,033	0,033	0,033	0,033	0,037	0,037	0,037	0,037	0,037	0,037	0,037	0,037	0,037	0,037	0,037	0,037	0,037	0,037	0,037	0,037	0,037	0,037	0,037	0,037	0,037	0,037	0,037	0,037	0,037	0,037	0,037
725	0,043	0,039	0,038	0,039	0,038	0,038	0,038	0,038	0,038	0,038	0,038	0,038	0,029	0,031	0,036	0,038	0,034	0,034	0,033	0,034	0,033	0,034	0,037	0,037	0,037	0,037	0,037	0,037	0,037	0,037	0,037	0,037	0,037	0,037	0,037	0,037	0,037	0,037	0,037	0,037	0,037	0,037	0,037	0,037	0,037	0,037	0,037	0,037	0,037
725,5	0,043	0,04	0,039	0,039	0,039	0,039	0,039	0,039	0,039	0,039	0,039	0,039	0,029	0,031	0,037	0,038	0,035	0,034	0,034	0,034	0,034	0,034	0,037	0,037	0,037	0,037	0,037	0,037	0,037	0,037	0,037	0,037	0,037	0,037	0,037	0,037	0,037	0,037	0,037	0,037	0,037	0,037	0,037	0,037	0,037	0,037	0,037	0,037	0,037
726	0,043	0,04	0,039	0,039	0,039	0,039	0,039	0,039	0,039	0,039	0,039	0,039	0,029	0,031	0,037	0,038	0,035	0,034	0,034	0,034	0,034	0,034	0,038	0,038	0,038	0,038	0,038	0,038	0,038	0,038	0,038	0,038	0,038	0,038	0,038	0,038	0,037	0,037	0,037	0,037	0,037	0,037	0,037	0,037	0,037	0,037	0,037	0,037	0,037
726,5	0,043	0,04	0,039	0,039	0,039	0,039	0,039	0,039	0,039	0,039	0,039	0,039	0,03	0,031	0,037	0,038	0,035	0,034	0,034	0,034	0,034	0,034	0,038	0,038	0,038	0,038	0,038	0,038	0,038	0,038	0,038	0,038	0,038	0,038	0,038	0,038	0,038	0,038	0,038	0,038	0,038	0,038	0,038	0,038	0,038	0,038	0,037	0,037	0,037
727	0,043	0,04	0,039	0,039	0,039	0,039	0,039	0,039	0,039	0,039	0,039	0,039	0,03	0,032	0,037	0,038	0,035	0,035	0,034	0,034	0,034	0,034	0,038	0,038	0,038	0,038	0,038	0,038	0,038	0,038	0,038	0,038	0,038	0,038	0,038	0,038	0,038	0,038	0,038	0,038	0,038	0,038	0,038	0,038	0,038	0,038	0,038	0,038	0,038
727,5	0,044	0,04	0,039	0,04	0,04	0,039	0,039	0,04	0,04	0,04	0,039	0,039	0,03	0,032	0,038	0,039	0,035	0,035	0,035	0,035	0,035	0,035	0,038	0,038	0,038	0,038	0,038	0,038	0,038	0,038	0,038	0,038	0,038	0,038	0,038	0,038	0,038	0,038	0,038	0,038	0,038	0,038	0,038	0,038	0,038	0,038	0,038	0,038	0,038
728	0,044	0,041	0,04	0,04	0,04	0,04	0,04	0,04	0,04	0,04	0,04	0,04	0,03	0,032	0,038	0,039	0,036	0,035	0,035	0,035	0,035	0,035	0,038	0,039	0,039	0,039	0,039	0,039	0,038	0,038	0,038	0,038	0,038	0,038	0,038	0,038	0,038	0,038	0,038	0,038	0,038	0,038	0,038	0,038	0,038	0,038	0,038	0,038	0,038
728,5	0,044	0,041	0,04	0,04	0,04	0,04	0,04	0,04	0,04	0,04	0,04	0,04	0,031	0,032	0,038	0,039	0,036	0,035	0,035	0,035	0,035	0,035	0,039	0,039	0,039	0,039	0,039	0,039	0,039	0,039	0,039	0,039	0,039	0,039	0,039	0,039	0,039	0,039	0,039	0,039	0,039	0,039	0,039	0,039	0,039	0,039	0,038	0,038	0,039
729	0,044	0,041	0,04	0,04	0,04	0,04	0,04	0,04	0,04	0,04	0,04	0,04	0,031	0,033	0,038	0,039	0,036	0,036	0,035	0,035	0,035	0,035	0,039	0,039	0,039	0,039	0,039	0,039	0,039	0,039	0,039	0,039	0,039	0,039	0,039	0,039	0,039	0,039	0,039	0,039	0,039	0,039	0,039	0,039	0,039	0,039	0,039	0,039	0,039
729,5	0,045	0,042	0,041	0,041	0,041	0,041	0,041	0,041	0,041	0,041	0,041	0,041	0,031	0,033	0,039	0,04	0,037	0,036	0,036	0,036	0,036	0,036	0,039	0,039	0,039	0,039	0,039	0,039	0,039	0,039	0,039	0,039	0,039	0,039	0,039	0,039	0,039	0,039	0,039	0,039	0,039	0,039	0,039	0,039	0,039	0,039	0,039	0,039	0,039
730	0,045	0,042	0,041	0,041	0,041	0,041	0,041	0,041	0,041	0,041	0,041	0,041	0,032	0,033	0,039	0,04	0,037	0,036	0,036	0,036	0,036	0,036	0,04	0,04	0,04	0,04	0,04	0,04	0,04	0,04	0,04	0,04	0,04	0,04	0,04	0,04	0,04	0,04	0,04	0,04	0,04	0,04	0,039	0,039	0,039	0,039	0,039	0,039	0,039
730,5	0,045	0,042	0,041	0,041	0,041	0,041	0,041	0,041	0,041	0,041	0,041	0,041	0,032	0,034	0,039	0,04	0,037	0,037	0,036	0,036	0,036	0,036	0,04	0,04	0,04	0,04	0,04	0,04	0,04	0,04	0,04	0,04	0,04	0,04	0,04	0,04	0,04	0,04	0,04	0,04	0,04	0,04	0,04	0,04	0,04	0,04	0,04	0,04	0,04
731	0,045	0,042	0,042	0,042	0,042	0,042	0,042	0,042	0,042	0,042	0,042	0,042	0,032	0,034	0,04	0,041	0,038	0,037	0,037	0,037	0,037	0,037	0,04	0,04	0,04	0,04	0,04	0,04	0,04	0,04	0,04	0,04	0,04	0,04	0,04	0,04	0,04	0,04	0,04	0,04	0,04	0,04	0,04	0,04	0,04	0,04	0,04	0,04	0,04
731,5	0,046	0,043	0,042	0,042	0,042	0,042	0,042	0,042	0,042	0,042	0,042	0,042	0,033	0,034	0,04	0,041	0,038	0,037	0,037	0,037	0,037	0,037	0,041	0,041	0,041	0,041	0,041	0,041	0,041	0,041	0,041	0,041	0,041	0,041	0,041	0,041	0,041	0,041	0,04	0,04	0,04	0,04	0,04	0,04	0,04	0,04	0,04	0,04	0,04
732	0,046	0,043	0,042	0,042	0,042	0,042	0,042	0,042	0,042	0,042	0,042	0,042	0,033	0,035	0,04	0,041	0,038	0,038	0,037	0,037	0,037	0,037	0,041	0,041	0,041	0,041	0,041	0,041	0,041	0,041	0,041	0,041	0,041	0,041	0,041	0,041	0,041	0,041	0,041	0,041	0,041	0,041	0,041	0,041	0,041	0,041	0,041	0,041	0,041
732,5	0,046	0,043	0,042	0,043	0,042	0,042	0,043	0,043	0,042	0,043	0,042	0,042	0,033	0,035	0,041	0,042	0,038	0,038	0,038	0,038	0,038	0,038	0,041	0,041	0,041	0,041	0,041	0,041	0,041	0,041	0,041	0,041	0,041	0,041	0,041	0,041	0,041	0,041	0,041	0,041	0,041	0,041	0,041	0,041	0,041	0,041	0,041	0,041	0,041
733	0,047	0,044	0,043	0,043	0,043	0,043	0,043	0,043	0,043	0,043	0,043	0,043	0,033	0,035	0,041	0,042	0,039	0,038	0,038	0,038	0,038	0,038	0,042	0,042	0,042	0,042	0,042	0,042	0,041	0,041	0,041	0,041	0,042	0,041	0,041	0,041	0,041	0,041	0,041	0,041	0,041	0,041	0,041	0,041	0,041	0,041	0,041	0,041	0,041
733,5	0,047	0,044	0,043	0,043	0,043	0,043	0,043	0,043	0,043	0,043	0,043	0,043	0,034	0,035	0,041	0,042	0,039	0,038	0,038	0,038	0,038	0,038	0,042	0,042	0,042	0,042	0,042	0,042	0,042	0,042	0,042	0,042	0,042	0,042	0,042	0,042	0,042	0,042	0,042	0,042	0,042	0,042	0,042	0,042	0,042	0,042	0,041	0,041	0,041
734	0,047	0,044	0,043	0,043	0,043	0,043	0,043	0,043	0,043	0,043	0,043	0,043	0,034	0,036	0,041	0,042	0,039	0,039	0,038	0,038	0,038	0,038	0,042	0,042	0,042	0,042	0,042	0,042	0,042	0,042	0,042	0,042	0,042	0,042	0,042	0,042	0,042	0,042	0,042	0,042	0,042	0,042	0,042	0,042	0,042	0,042	0,042	0,042	0,042
734,5	0,047	0,044	0,043	0,044	0,043	0,044	0,043	0,044	0,043	0,044	0,043	0,043	0,034	0,036	0,042	0,042	0,039	0,039	0,039	0,039	0,038	0,039	0,042	0,042	0,042	0,042	0,042	0,042	0,042	0,042	0,042	0,042	0,042	0,042	0,042	0,042	0,042	0,042	0,042	0,042	0,042	0,042	0,042	0,042	0,042	0,042	0,042	0,042	0,042
735	0,048	0,044	0,044	0,044	0,044	0,044	0,044	0,044	0,044	0,044	0,044	0,044	0,034	0,036	0,042	0,043	0,04	0,039	0,039	0,039	0,039	0,039	0,042	0,042	0,042	0,042	0,042	0,042	0,042	0,042	0,042	0,042	0,042	0,042	0,042	0,042	0,042	0,042	0,042	0,042	0,042	0,042	0,042	0,042	0,042	0,042	0,042	0,042	0,042
735,5	0,048	0,045	0,044	0,044	0,044	0,044	0,044	0,044	0,044	0,044	0,044	0,044	0,035	0,036	0,042	0,043	0,04	0,039	0,039	0,039	0,039	0,039	0,043	0,043	0,043	0,043	0,043	0,043	0,043	0,043	0,043	0,043	0,043	0,043	0,043	0,043	0,043	0,043	0,043	0,043	0,043	0,043	0,042	0,042	0,042	0,042	0,042	0,042	0,042
736	0,048	0,045	0,044	0,044	0,044	0,044	0,044	0,044	0,044	0,044	0,044	0,044	0,035	0,036	0,042	0,043	0,04	0,04	0,039	0,039	0,039	0,039	0,043	0,043	0,043	0,043	0,043	0,043	0,043	0,043	0,043	0,043	0,043	0,043	0,043	0,043	0,043	0,043	0,043	0,043	0,043	0,043	0,043	0,043	0,043	0,043	0,043	0,043	0,043
736,5	0,048	0,045	0,044	0,044	0,044	0,044	0,044	0,044	0,044	0,044	0,044	0,044	0,035	0,037	0,042	0,043	0,04	0,04	0,039	0,039	0,039	0,039	0,043	0,043	0,043	0,043	0,043	0,043	0,043	0,043	0,043	0,043	0,043	0,043	0,043	0,043	0,043	0,043	0,043	0,043	0,043	0,043	0,043	0,043	0,043	0,043	0,043	0,043	0,043
737	0,048	0,045	0,044	0,045	0,044	0,045	0,044	0,044	0,044	0,045	0,044	0,044	0,035	0,037	0,043	0,044	0,04	0,04	0,04	0,04	0,04	0,04	0,043	0,043	0,043	0,043	0,043	0,043	0,043	0,043	0,043	0,043	0,043	0,043	0,043	0,043	0,043	0,043	0,043	0,043	0,043	0,043	0,043	0,043	0,043	0,043	0,043	0,043	0,043
737,5	0,048	0,045	0,045	0,045	0,045	0,045	0,045	0,045	0,045	0,045	0,045	0,045	0,035	0,037	0,043	0,044	0,041	0,04	0,04	0,04	0,04	0,04	0,043	0,043	0,043	0,043	0,043	0,043	0,043	0,043	0,043	0,043	0,043	0,043	0,043	0,043	0,043	0,043	0,043	0,043	0,043	0,043	0,043	0,043	0,043	0,043	0,043	0,043	0,043
738	0,048	0,046	0,045	0,045	0,045	0,045	0,045	0,045	0,045	0,045	0,045	0,045	0,036	0,037	0,043	0,044	0,041	0,04	0,04	0,04	0,04	0,04	0,044	0,044	0,044	0,044	0,044	0,044	0,044	0,044	0,044	0,044	0,044	0,043	0,043	0,044	0,043	0,043	0,043	0,043	0,043	0,043	0,043	0,043	0,043	0,043	0,043	0,043	0,043
738,5	0,049	0,046	0,045	0,045	0,045	0,045	0,045	0,045	0,045	0,045	0,045	0,045	0,036	0,037	0,043	0,044	0,041	0,04	0,04	0,04	0,04	0,04	0,044	0,044	0,044	0,044	0,044	0,044	0,044	0,044	0,044	0,044	0,044	0,044	0,044	0,044	0,044	0,044	0,044	0,044	0,044	0,043	0,043	0,043	0,043	0,043	0,043	0,043	0,043
739	0,049	0,046	0,045	0,045	0,045	0,045	0,045	0,045	0,045	0,045	0,045	0,045	0,036	0,037	0,043	0,044	0,041	0,04	0,04	0,04	0,04	0,04	0,044	0,044	0,044	0,044	0,044	0,044	0,044	0,044	0,044	0,044	0,044	0,044	0,044	0,044	0,044	0,044	0,044	0,044	0,044	0,044	0,044	0,044	0,044	0,043	0,043	0,043	0,043
739,5	0,049	0,046	0,045	0,045	0,045	0,045	0,045	0,045	0,045	0,045	0,045	0,045	0,036	0,037	0,043	0,044	0,041	0,041	0,04	0,04	0,04	0,04	0,044	0,044	0,044	0,044	0,044	0,044	0,044	0,044	0,044	0,044	0,044	0,044	0,044	0,044	0,044	0,044	0,044	0,044	0,044	0,044	0,044	0,044	0,044	0,044	0,044	0,044	0,044
740	0,049	0,046	0,045	0,045	0,045	0,045	0,045	0,045	0,045	0,045	0,045	0,045	0,036	0,037	0,043	0,044	0,041	0,041	0,04	0,04	0,04	0,04	0,044	0,044	0,044	0,044	0,044	0,044	0,044	0,044	0,044	0,044	0,044	0,044	0,044	0,044	0,044	0,044	0,044	0,044	0,044	0,044	0,044	0,044	0,044	0,044	0,044	0,044	0,044
740,5	0,049	0,046	0,045	0,045	0,045	0,045	0,045	0,045	0,045	0,045	0,045	0,045	0,036	0,038	0,043	0,044	0,041	0,041	0,04	0,04	0,04	0,04	0,044	0,044	0,044	0,044	0,044	0,044	0,044	0,044	0,044	0,044	0,044	0,044	0,044	0,044	0,044	0,044	0,044	0,044	0,044	0,044	0,044	0,044	0,044	0,044	0,044	0,044	0,044
741	0,049	0,046	0,045	0,045	0,045	0,045	0,045	0,045	0,045	0,045	0,045	0,045	0,036	0,038	0,043	0,044	0,041	0,041	0,04	0,04	0,04	0,04	0,044	0,044	0,044	0,044	0,044	0,044	0,044	0,044	0,044	0,044	0,044	0,044	0,044	0,044	0,044	0,044	0,044	0,044	0,044	0,044	0,044	0,044	0,044	0,044	0,044	0,044	0,044
741,5	0,049	0,046	0,045	0,045	0,045	0,045	0,045	0,045	0,045	0,045	0,045	0,045	0,036	0,038	0,043	0,044	0,041	0,041	0,04	0,04	0,04	0,04	0,044	0,044	0,044	0,044	0,044	0,044	0,044	0,044	0,044	0,044	0,044	0,044	0,044	0,044	0,044	0,044	0,044	0,044	0,044	0,044	0,044	0,044	0,044	0,044	0,044	0,044	0,044
742	0,049	0,046	0,045	0,045	0,045	0,045	0,045	0,045	0,045	0,045	0,045	0,045	0,036	0,038	0,043	0,044	0,041	0,041	0,04	0,04	0,04	0,04	0,044	0,044	0,044	0,044	0,044	0,044	0,044	0,044	0,044	0,044	0,044	0,044	0,044	0,044	0,044	0,044	0,044	0,044	0,044	0,044	0,044	0,044	0,044	0,044	0,044	0,044	0,044
742,5	0,049	0,046	0,045	0,045	0,045	0,045	0,045	0,045	0,045	0,045	0,045	0,045	0,036	0,038	0,043	0,044	0,041	0,041	0,04	0,04	0,04	0,04	0,044	0,044	0,044	0,044	0,044	0,044	0,044	0,044	0,044	0,044	0,044	0,044	0,044	0,044	0,044	0,044	0,044	0,044	0,044	0,044	0,044	0,044	0,044	0,044	0,044	0,044	0,044
743	0,049	0,046	0,045	0,045	0,045	0,045	0,045	0,045	0,045	0,045	0,045	0,045	0,036	0,037	0,043	0,044	0,041	0,041	0,04	0,04	0,04	0,04	0,044	0,044	0,044	0,044	0,044	0,044	0,044	0,044	0,044	0,044	0,044	0,044	0,044	0,044	0,044	0,044	0,044	0,044	0,044	0,044	0,044	0,044	0,044	0,044	0,044	0,044	0,044
743,5	0,049	0,046	0,045	0,045	0,045	0,045	0,045	0,045	0,045	0,045	0,045	0,045	0,036	0,037	0,043	0,044	0,041	0,041	0,04	0,04	0,04	0,04	0,044	0,044	0,044	0,044	0,044	0,044	0,044	0,044	0,044	0,044	0,044	0,044	0,044	0,044	0,044	0,044	0,044	0,044	0,044	0,044	0,044	0,044	0,044	0,044	0,044	0,044	0,044
744	0,049	0,046	0,045	0,045	0,045	0,045	0,045	0,045	0,045	0,045	0,045	0,045	0,036	0,037	0,043	0,044	0,041	0,04	0,04	0,04	0,04	0,04	0,044	0,044	0,044	0,044	0,044	0,044	0,044	0,044	0,044	0,044	0,044	0,044	0,044	0,044	0,044	0,044	0,044	0,044	0,044	0,044	0,044	0,044	0,044	0,044	0,044	0,043	0,043
744,5	0,049	0,046	0,045	0,045	0,045	0,045	0,045	0,045	0,045	0,045	0,045	0,045	0,036	0,037	0,043	0,044	0,041	0,04	0,04	0,04	0,04	0,04	0,044	0,044	0,044	0,044	0,044	0,044	0,044	0,044	0,044	0,044	0,044	0,044	0,044	0,044	0,044	0,044	0,044	0,044	0,044	0,044	0,044	0,044	0,043	0,043	0,043	0,043	0,043
745	0,049	0,046	0,045	0,045	0,045	0,045	0,045	0,045	0,045	0,045	0,045	0,045	0,036	0,037	0,043	0,044	0,041	0,04	0,04	0,04	0,04	0,04	0,044	0,044	0,044	0,044	0,044	0,044	0,044	0,044	0,044	0,044	0,044	0,044	0,044	0,044	0,044	0,044	0,044	0,044	0,043	0,043	0,043	0,043	0,043	0,043	0,043	0,043	0,043
745,5	0,049	0,046	0,045	0,045	0,045	0,045	0,045	0,045	0,045	0,045	0,045	0,045	0,036	0,037	0,043	0,044	0,041	0,04	0,04	0,04	0,04	0,04	0,044	0,044	0,044	0,044	0,044	0,044	0,044	0,044	0,044	0,044	0,044	0,044	0,044	0,044	0,044	0,044	0,043	0,043	0,043	0,043	0,043	0,043	0,043	0,043	0,043	0,043	0,043
746	0,049	0,046	0,045	0,045	0,045	0,045	0,045	0,045	0,045	0,045	0,045	0,045	0,036	0,037	0,043	0,044	0,041	0,04	0,04	0,04	0,04	0,04	0,044	0,044	0,044	0,044	0,044	0,044	0,044	0,044	0,044	0,043	0,043	0,043	0,043	0,043	0,043	0,043	0,043	0,043	0,043	0,043	0,043	0,043	0,043	0,043	0,043	0,043	0,043
746,5	0,049	0,046	0,045	0,045	0,045	0,045	0,045	0,045	0,045	0,045	0,045	0,045	0,035	0,037	0,043	0,044	0,041	0,04	0,04	0,04	0,04	0,04	0,043	0,043	0,043	0,043	0,043	0,043	0,043	0,043	0,043	0,043	0,043	0,043	0,043	0,043	0,043	0,043	0,043	0,043	0,043	0,043	0,043	0,043	0,043	0,043	0,043	0,043	0,043
747	0,049	0,045	0,045	0,045	0,045	0,045	0,045	0,045	0,045	0,045	0,045	0,045	0,035	0,037	0,043	0,044	0,041	0,04	0,04	0,04	0,04	0,04	0,043	0,043	0,043	0,043	0,043	0,043	0,043	0,043	0,043	0,043	0,043	0,043	0,043	0,043	0,043	0,043	0,043	0,043	0,043	0,043	0,043	0,043	0,043	0,043	0,043	0,043	0,043
747,5	0,049	0,045	0,045	0,045	0,045	0,045	0,045	0,045	0,045	0,045	0,045	0,045	0,035	0,037	0,043	0,044	0,041	0,04	0,04	0,04	0,04	0,04	0,043	0,043	0,043	0,043	0,043	0,043	0,043	0,043	0,043	0,043	0,043	0,043	0,043	0,043	0,043	0,043	0,043	0,043	0,043	0,043	0,043	0,043	0,043	0,043	0,043	0,043	0,043
748	0,048	0,045	0,045	0,045	0,045	0,045	0,045	0,045	0,045	0,045	0,045	0,045	0,035	0,037	0,043	0,044	0,041	0,04	0,04	0,04	0,04	0,04	0,043	0,043	0,043	0,043	0,043	0,043	0,043	0,043	0,043	0,043	0,043	0,043	0,043	0,043	0,043	0,043	0,043	0,043	0,043	0,043	0,043	0,043	0,043	0,043	0,043	0,043	0,043
748,5	0,048	0,045	0,045	0,045	0,045	0,045	0,045	0,045	0,045	0,045	0,045	0,045	0,035	0,037	0,043	0,044	0,041	0,04	0,04	0,04	0,04	0,04	0,043	0,043	0,043	0,043	0,043	0,043	0,043	0,043	0,043	0,043	0,043	0,043	0,043	0,043	0,043	0,043	0,043	0,043	0,043	0,043	0,043	0,043	0,043	0,043	0,043	0,043	0,043
749	0,048	0,045	0,045	0,045	0,045	0,045	0,045	0,045	0,045	0,045	0,045	0,045	0,035	0,037	0,043	0,044	0,041	0,04	0,04	0,04	0,04	0,04	0,043	0,043	0,043	0,043	0,043	0,043	0,043	0,043	0,043	0,043	0,043	0,043	0,043	0,043	0,043	0,043	0,043	0,043	0,043	0,043	0,043	0,043	0,043	0,043	0,043	0,043	0,043
749,5	0,048	0,045	0,045	0,045	0,045	0,045	0,045	0,045	0,045	0,045	0,045	0,045	0,035	0,037	0,043	0,044	0,041	0,04	0,04	0,04	0,04	0,04	0,043	0,043	0,043	0,043	0,043	0,043	0,043	0,043	0,043	0,043	0,043	0,043	0,043	0,043	0,043	0,043	0,043	0,043	0,043	0,043	0,043	0,043	0,043	0,043	0,043	0,043	0,043
750	0,048	0,045	0,045	0,045	0,045	0,045	0,045	0,045	0,044	0,045	0,044	0,044	0,035	0,037	0,043	0,044	0,04	0,04	0,04	0,04	0,04	0,04	0,043	0,043	0,043	0,043	0,043	0,043	0,043	0,043	0,043	0,043	0,043	0,043	0,043	0,043	0,043	0,043	0,043	0,043	0,043	0,043	0,043	0,043	0,043	0,043	0,043	0,043	0,043
750,5	0,048	0,045	0,044	0,045	0,045	0,045	0,045	0,045	0,044	0,045	0,044	0,044	0,035	0,037	0,043	0,044	0,04	0,04	0,04	0,04	0,04	0,04	0,043	0,043	0,043	0,043	0,043	0,043	0,043	0,043	0,043	0,043	0,043	0,043	0,043	0,043	0,043	0,043	0,043	0,043	0,043	0,043	0,043	0,043	0,043	0,043	0,043	0,043	0,043
751	0,048	0,045	0,044	0,045	0,045	0,045	0,045	0,045	0,044	0,045	0,044	0,044	0,035	0,037	0,043	0,044	0,04	0,04	0,04	0,04	0,04	0,04	0,043	0,043	0,043	0,043	0,043	0,043	0,043	0,043	0,043	0,043	0,043	0,043	0,043	0,043	0,043	0,043	0,043	0,043	0,043	0,043	0,043	0,043	0,043	0,043	0,043	0,043	0,043
751,5	0,048	0,045	0,044	0,045	0,045	0,045	0,044	0,045	0,044	0,045	0,044	0,044	0,035	0,037	0,043	0,044	0,04	0,04	0,04	0,04	0,04	0,04	0,043	0,043	0,043	0,043	0,043	0,043	0,043	0,043	0,043	0,043	0,043	0,043	0,043	0,043	0,043	0,043	0,043	0,043	0,043	0,043	0,043	0,043	0,043	0,043	0,043	0,043	0,043
752	0,048	0,045	0,044	0,045	0,044	0,045	0,044	0,044	0,044	0,044	0,044	0,044	0,035	0,037	0,043	0,043	0,04	0,04	0,04	0,04	0,04	0,04	0,043	0,043	0,043	0,043	0,043	0,043	0,043	0,043	0,043	0,043	0,043	0,043	0,043	0,043	0,043	0,043	0,043	0,043	0,043	0,043	0,043	0,043	0,043	0,043	0,043	0,043	0,043
752,5	0,048	0,045	0,044	0,044	0,044	0,045	0,044	0,044	0,044	0,044	0,044	0,044	0,035	0,037	0,043	0,043	0,04	0,04	0,04	0,04	0,039	0,04	0,043	0,043	0,043	0,043	0,043	0,043	0,043	0,043	0,043	0,043	0,043	0,043	0,043	0,043	0,043	0,043	0,043	0,043	0,043	0,043	0,043	0,043	0,043	0,043	0,043	0,043	0,043
753	0,048	0,045	0,044	0,044	0,044	0,045	0,044	0,044	0,044	0,044	0,044	0,044	0,035	0,037	0,042	0,043	0,04	0,04	0,039	0,039	0,039	0,04	0,043	0,043	0,043	0,043	0,043	0,043	0,043	0,043	0,043	0,043	0,043	0,043	0,043	0,043	0,043	0,043	0,043	0,043	0,043	0,043	0,043	0,043	0,043	0,043	0,043	0,043	0,043
753,5	0,048	0,045	0,044	0,044	0,044	0,044	0,044	0,044	0,044	0,044	0,044	0,044	0,035	0,037	0,042	0,043	0,04	0,04	0,039	0,039	0,039	0,04	0,043	0,043	0,043	0,043	0,043	0,043	0,043	0,043	0,043	0,043	0,043	0,043	0,043	0,043	0,043	0,043	0,043	0,043	0,043	0,043	0,043	0,043	0,043	0,043	0,043	0,043	0,043
754	0,048	0,045	0,044	0,044	0,044	0,044	0,044	0,044	0,044	0,044	0,044	0,044	0,035	0,037	0,042	0,043	0,04	0,04	0,039	0,039	0,039	0,039	0,043	0,043	0,043	0,043	0,043	0,043	0,043	0,043	0,043	0,043	0,043	0,043	0,043	0,043	0,043	0,043	0,043	0,043	0,043	0,043	0,043	0,043	0,043	0,043	0,043	0,043	0,043
754,5	0,048	0,045	0,044	0,044	0,044	0,044	0,044	0,044	0,044	0,044	0,044	0,044	0,035	0,037	0,042	0,043	0,04	0,04	0,039	0,039	0,039	0,039	0,043	0,043	0,043	0,043	0,043	0,043	0,043	0,043	0,043	0,043	0,043	0,043	0,043	0,043	0,043	0,043	0,043	0,043	0,043	0,043	0,043	0,043	0,043	0,043	0,043	0,043	0,043
755	0,048	0,045	0,044	0,044	0,044	0,044	0,044	0,044	0,044	0,044	0,044	0,044	0,035	0,037	0,042	0,043	0,04	0,04	0,039	0,039	0,039	0,039	0,043	0,043	0,043	0,043	0,043	0,043	0,043	0,043	0,043	0,043	0,043	0,043	0,043	0,043	0,043	0,043	0,043	0,043	0,043	0,043	0,043	0,043	0,043	0,043	0,043	0,043	0,043
755,5	0,048	0,045	0,044	0,044	0,044	0,044	0,044	0,044	0,044	0,044	0,044	0,044	0,035	0,036	0,042	0,043	0,04	0,04	0,039	0,039	0,039	0,039	0,043	0,043	0,043	0,043	0,043	0,043	0,043	0,043	0,043	0,043	0,043	0,043	0,043	0,043	0,043	0,043	0,043	0,043	0,043	0,043	0,043	0,043	0,043	0,043	0,043	0,042	0,042
756	0,048	0,045	0,044	0,044	0,044	0,044	0,044	0,044	0,044	0,044	0,044	0,044	0,035	0,036	0,042	0,043	0,04	0,039	0,039	0,039	0,039	0,039	0,043	0,043	0,043	0,043	0,043	0,043	0,043	0,043	0,043	0,043	0,043	0,043	0,043	0,043	0,043	0,043	0,043	0,043	0,043	0,043	0,043	0,043	0,042	0,042	0,042	0,042	0,042
756,5	0,048	0,045	0,044	0,044	0,044	0,044	0,044	0,044	0,044	0,044	0,044	0,044	0,035	0,036	0,042	0,043	0,04	0,039	0,039	0,039	0,039	0,039	0,043	0,043	0,043	0,043	0,043	0,043	0,043	0,043	0,043	0,043	0,043	0,043	0,043	0,043	0,043	0,043	0,043	0,043	0,043	0,042	0,042	0,042	0,042	0,042	0,042	0,042	0,042
757	0,048	0,045	0,044	0,044	0,044	0,044	0,044	0,044	0,044	0,044	0,044	0,044	0,035	0,036	0,042	0,043	0,04	0,039	0,039	0,039	0,039	0,039	0,043	0,043	0,043	0,043	0,043	0,043	0,043	0,043	0,043	0,043	0,043	0,043	0,043	0,043	0,042	0,042	0,042	0,042	0,042	0,042	0,042	0,042	0,042	0,042	0,042	0,042	0,042
757,5	0,048	0,045	0,044	0,044	0,044	0,044	0,044	0,044	0,044	0,044	0,044	0,044	0,035	0,036	0,042	0,043	0,04	0,039	0,039	0,039	0,039	0,039	0,043	0,043	0,043	0,043	0,043	0,043	0,043	0,043	0,043	0,042	0,042	0,042	0,042	0,042	0,042	0,042	0,042	0,042	0,042	0,042	0,042	0,042	0,042	0,042	0,042	0,042	0,042
758	0,048	0,045	0,044	0,044	0,044	0,044	0,044	0,044	0,044	0,044	0,044	0,044	0,035	0,036	0,042	0,043	0,04	0,039	0,039	0,039	0,039	0,039	0,042	0,042	0,042	0,043	0,042	0,042	0,042	0,042	0,042	0,042	0,042	0,042	0,042	0,042	0,042	0,042	0,042	0,042	0,042	0,042	0,042	0,042	0,042	0,042	0,042	0,042	0,042
758,5	0,048	0,045	0,044	0,044	0,044	0,044	0,044	0,044	0,044	0,044	0,044	0,044	0,034	0,036	0,042	0,043	0,04	0,039	0,039	0,039	0,039	0,039	0,042	0,042	0,042	0,042	0,042	0,042	0,042	0,042	0,042	0,042	0,042	0,042	0,042	0,042	0,042	0,042	0,042	0,042	0,042	0,042	0,042	0,042	0,042	0,042	0,042	0,042	0,042
759	0,048	0,045	0,044	0,044	0,044	0,044	0,044	0,044	0,044	0,044	0,044	0,044	0,034	0,036	0,042	0,043	0,04	0,039	0,039	0,039	0,039	0,039	0,042	0,042	0,042	0,042	0,042	0,042	0,042	0,042	0,042	0,042	0,042	0,042	0,042	0,042	0,042	0,042	0,042	0,042	0,042	0,042	0,042	0,042	0,042	0,042	0,042	0,042	0,042
759,5	0,048	0,045	0,044	0,044	0,044	0,044	0,044	0,044	0,044	0,044	0,044	0,044	0,034	0,036	0,042	0,043	0,04	0,039	0,039	0,039	0,039	0,039	0,042	0,042	0,042	0,042	0,042	0,042	0,042	0,042	0,042	0,042	0,042	0,042	0,042	0,042	0,042	0,042	0,042	0,042	0,042	0,042	0,042	0,042	0,042	0,042	0,042	0,042	0,042
760	0,048	0,045	0,044	0,044	0,044	0,044	0,044	0,044	0,044	0,044	0,044	0,044	0,034	0,036	0,042	0,043	0,04	0,039	0,039	0,039	0,039	0,039	0,042	0,042	0,042	0,042	0,042	0,042	0,042	0,042	0,042	0,042	0,042	0,042	0,042	0,042	0,042	0,042	0,042	0,042	0,042	0,042	0,042	0,042	0,042	0,042	0,042	0,042	0,042
760,5	0,048	0,045	0,044	0,044	0,044	0,044	0,044	0,044	0,044	0,044	0,044	0,044	0,034	0,036	0,042	0,043	0,04	0,039	0,039	0,039	0,039	0,039	0,042	0,042	0,042	0,042	0,042	0,042	0,042	0,042	0,042	0,042	0,042	0,042	0,042	0,042	0,042	0,042	0,042	0,042	0,042	0,042	0,042	0,042	0,042	0,042	0,042	0,042	0,042
761	0,048	0,045	0,044	0,044	0,044	0,044	0,044	0,044	0,044	0,044	0,044	0,044	0,034	0,036	0,042	0,043	0,04	0,039	0,039	0,039	0,039	0,039	0,042	0,042	0,042	0,042	0,042	0,042	0,042	0,042	0,042	0,042	0,042	0,042	0,042	0,042	0,042	0,042	0,042	0,042	0,042	0,042	0,042	0,042	0,042	0,042	0,042	0,042	0,042
761,5	0,048	0,045	0,044	0,044	0,044	0,044	0,044	0,044	0,044	0,044	0,044	0,044	0,034	0,036	0,042	0,043	0,04	0,039	0,039	0,039	0,039	0,039	0,042	0,042	0,042	0,042	0,042	0,042	0,042	0,042	0,042	0,042	0,042	0,042	0,042	0,042	0,042	0,042	0,042	0,042	0,042	0,042	0,042	0,042	0,042	0,042	0,042	0,042	0,042
762	0,048	0,045	0,044	0,044	0,044	0,044	0,044	0,044	0,044	0,044	0,044	0,043	0,034	0,036	0,042	0,043	0,04	0,039	0,039	0,039	0,039	0,039	0,042	0,042	0,042	0,042	0,042	0,042	0,042	0,042	0,042	0,042	0,042	0,042	0,042	0,042	0,042	0,042	0,042	0,042	0,042	0,042	0,042	0,042	0,042	0,042	0,042	0,042	0,042
762,5	0,048	0,045	0,043	0,044	0,044	0,044	0,044	0,044	0,043	0,044	0,043	0,043	0,034	0,036	0,042	0,043	0,039	0,039	0,039	0,039	0,039	0,039	0,042	0,042	0,042	0,042	0,042	0,042	0,042	0,042	0,042	0,042	0,042	0,042	0,042	0,042	0,042	0,042	0,042	0,042	0,042	0,042	0,042	0,042	0,042	0,042	0,042	0,042	0,042
763	0,048	0,045	0,043	0,044	0,044	0,044	0,043	0,044	0,043	0,043	0,043	0,043	0,034	0,036	0,042	0,043	0,039	0,039	0,039	0,039	0,039	0,039	0,042	0,042	0,042	0,042	0,042	0,042	0,042	0,042	0,042	0,042	0,042	0,042	0,042	0,042	0,042	0,042	0,042	0,042	0,042	0,042	0,042	0,042	0,042	0,042	0,042	0,042	0,042
763,5	0,048	0,044	0,043	0,043	0,043	0,044	0,043	0,043	0,043	0,043	0,043	0,043	0,034	0,036	0,042	0,042	0,039	0,039	0,039	0,039	0,038	0,039	0,042	0,042	0,042	0,042	0,042	0,042	0,042	0,042	0,042	0,042	0,042	0,042	0,042	0,042	0,042	0,042	0,042	0,042	0,042	0,042	0,042	0,042	0,042	0,042	0,042	0,042	0,042
764	0,048	0,044	0,043	0,043	0,043	0,044	0,043	0,043	0,043	0,043	0,043	0,043	0,034	0,036	0,042	0,042	0,039	0,039	0,038	0,038	0,038	0,039	0,042	0,042	0,042	0,042	0,042	0,042	0,042	0,042	0,042	0,042	0,042	0,042	0,042	0,042	0,042	0,042	0,042	0,042	0,042	0,042	0,042	0,042	0,042	0,042	0,042	0,042	0,042
764,5	0,048	0,044	0,043	0,043	0,043	0,043	0,043	0,043	0,043	0,043	0,043	0,043	0,034	0,036	0,041	0,042	0,039	0,039	0,038	0,038	0,038	0,039	0,042	0,042	0,042	0,042	0,042	0,042	0,042	0,042	0,042	0,042	0,042	0,042	0,042	0,042	0,042	0,042	0,042	0,042	0,042	0,042	0,042	0,042	0,042	0,042	0,042	0,042	0,042
765	0,048	0,044	0,043	0,043	0,043	0,043	0,043	0,043	0,043	0,043	0,043	0,043	0,034	0,036	0,041	0,042	0,039	0,039	0,038	0,038	0,038	0,038	0,042	0,042	0,042	0,042	0,042	0,042	0,042	0,042	0,042	0,042	0,042	0,042	0,042	0,042	0,042	0,042	0,042	0,042	0,042	0,042	0,042	0,042	0,042	0,042	0,042	0,042	0,042
765,5	0,048	0,044	0,043	0,043	0,043	0,043	0,043	0,043	0,043	0,043	0,043	0,043	0,034	0,036	0,041	0,042	0,039	0,039	0,038	0,038	0,038	0,038	0,042	0,042	0,042	0,042	0,042	0,042	0,042	0,042	0,042	0,042	0,042	0,042	0,042	0,042	0,042	0,042	0,042	0,042	0,042	0,042	0,042	0,042	0,042	0,042	0,042	0,042	0,042
766	0,047	0,044	0,043	0,043	0,043	0,043	0,043	0,043	0,043	0,043	0,043	0,043	0,034	0,036	0,041	0,042	0,039	0,039	0,038	0,038	0,038	0,038	0,042	0,042	0,042	0,042	0,042	0,042	0,042	0,042	0,042	0,042	0,042	0,042	0,042	0,042	0,042	0,042	0,042	0,042	0,042	0,042	0,042	0,042	0,042	0,042	0,042	0,042	0,042
766,5	0,047	0,044	0,043	0,043	0,043	0,043	0,043	0,043	0,043	0,043	0,043	0,043	0,034	0,035	0,041	0,042	0,039	0,039	0,038	0,038	0,038	0,038	0,042	0,042	0,042	0,042	0,042	0,042	0,042	0,042	0,042	0,042	0,042	0,042	0,042	0,042	0,042	0,042	0,042	0,042	0,042	0,042	0,042	0,042	0,042	0,042	0,042	0,041	0,041
767	0,047	0,044	0,043	0,043	0,043	0,043	0,043	0,043	0,043	0,043	0,043	0,043	0,034	0,035	0,041	0,042	0,039	0,038	0,038	0,038	0,038	0,038	0,042	0,042	0,042	0,042	0,042	0,042	0,042	0,042	0,042	0,042	0,042	0,042	0,042	0,042	0,042	0,042	0,042	0,042	0,042	0,042	0,042	0,042	0,041	0,041	0,041	0,041	0,041
767,5	0,047	0,044	0,043	0,043	0,043	0,043	0,043	0,043	0,043	0,043	0,043	0,043	0,034	0,035	0,041	0,042	0,039	0,038	0,038	0,038	0,038	0,038	0,042	0,042	0,042	0,042	0,042	0,042	0,042	0,042	0,042	0,042	0,042	0,042	0,042	0,042	0,042	0,042	0,042	0,042	0,042	0,041	0,041	0,041	0,041	0,041	0,041	0,041	0,041
768	0,047	0,044	0,043	0,043	0,043	0,043	0,043	0,043	0,043	0,043	0,043	0,043	0,034	0,035	0,041	0,042	0,039	0,038	0,038	0,038	0,038	0,038	0,042	0,042	0,042	0,042	0,042	0,042	0,042	0,042	0,042	0,042	0,042	0,042	0,042	0,042	0,041	0,042	0,041	0,041	0,041	0,041	0,041	0,041	0,041	0,041	0,041	0,041	0,041
768,5	0,047	0,044	0,043	0,043	0,043	0,043	0,043	0,043	0,043	0,043	0,043	0,043	0,034	0,035	0,041	0,042	0,039	0,038	0,038	0,038	0,038	0,038	0,041	0,041	0,041	0,042	0,042	0,041	0,042	0,042	0,041	0,041	0,041	0,041	0,041	0,041	0,041	0,041	0,041	0,041	0,041	0,041	0,041	0,041	0,041	0,041	0,041	0,041	0,041
769	0,047	0,044	0,043	0,043	0,043	0,043	0,043	0,043	0,043	0,043	0,043	0,043	0,033	0,035	0,041	0,042	0,039	0,038	0,038	0,038	0,038	0,038	0,041	0,041	0,041	0,041	0,041	0,041	0,041	0,041	0,041	0,041	0,041	0,041	0,041	0,041	0,041	0,041	0,041	0,041	0,041	0,041	0,041	0,041	0,041	0,041	0,041	0,041	0,041
769,5	0,047	0,044	0,043	0,043	0,043	0,043	0,043	0,043	0,043	0,043	0,043	0,043	0,033	0,035	0,041	0,042	0,039	0,038	0,038	0,038	0,038	0,038	0,041	0,041	0,041	0,041	0,041	0,041	0,041	0,041	0,041	0,041	0,041	0,041	0,041	0,041	0,041	0,041	0,041	0,041	0,041	0,041	0,041	0,041	0,041	0,041	0,041	0,041	0,041
770	0,047	0,044	0,043	0,043	0,043	0,043	0,043	0,043	0,043	0,043	0,043	0,043	0,033	0,035	0,041	0,042	0,039	0,038	0,038	0,038	0,038	0,038	0,041	0,041	0,041	0,041	0,041	0,041	0,041	0,041	0,041	0,041	0,041	0,041	0,041	0,041	0,041	0,041	0,041	0,041	0,041	0,041	0,041	0,041	0,041	0,041	0,041	0,041	0,041
770,5	0,047	0,044	0,043	0,043	0,043	0,043	0,043	0,043	0,043	0,043	0,042	0,043	0,033	0,035	0,041	0,042	0,039	0,038	0,038	0,038	0,038	0,038	0,041	0,041	0,041	0,041	0,041	0,041	0,041	0,041	0,041	0,041	0,041	0,041	0,041	0,041	0,041	0,041	0,041	0,041	0,041	0,041	0,041	0,041	0,041	0,041	0,041	0,041	0,041
771	0,047	0,044	0,042	0,043	0,043	0,043	0,042	0,043	0,042	0,042	0,042	0,042	0,033	0,035	0,041	0,042	0,038	0,038	0,038	0,038	0,038	0,038	0,041	0,041	0,041	0,041	0,041	0,041	0,041	0,041	0,041	0,041	0,041	0,041	0,041	0,041	0,041	0,041	0,041	0,041	0,041	0,041	0,041	0,041	0,041	0,041	0,041	0,041	0,041
771,5	0,047	0,044	0,042	0,042	0,042	0,043	0,042	0,042	0,042	0,042	0,042	0,042	0,033	0,035	0,041	0,041	0,038	0,038	0,038	0,038	0,038	0,038	0,041	0,041	0,041	0,041	0,041	0,041	0,041	0,041	0,041	0,041	0,041	0,041	0,041	0,041	0,041	0,041	0,041	0,041	0,041	0,041	0,041	0,041	0,041	0,041	0,041	0,041	0,041
772	0,047	0,044	0,042	0,042	0,042	0,042	0,042	0,042	0,042	0,042	0,042	0,042	0,033	0,035	0,041	0,041	0,038	0,038	0,038	0,038	0,037	0,038	0,041	0,041	0,041	0,041	0,041	0,041	0,041	0,041	0,041	0,041	0,041	0,041	0,041	0,041	0,041	0,041	0,041	0,041	0,041	0,041	0,041	0,041	0,041	0,041	0,041	0,041	0,041
772,5	0,047	0,044	0,042	0,042	0,042	0,042	0,042	0,042	0,042	0,042	0,042	0,042	0,033	0,035	0,041	0,041	0,038	0,038	0,038	0,038	0,037	0,038	0,041	0,041	0,041	0,041	0,041	0,041	0,041	0,041	0,041	0,041	0,041	0,041	0,041	0,041	0,041	0,041	0,041	0,041	0,041	0,041	0,041	0,041	0,041	0,041	0,041	0,041	0,041
773	0,047	0,044	0,042	0,042	0,042	0,042	0,042	0,042	0,042	0,042	0,042	0,042	0,033	0,035	0,041	0,041	0,038	0,038	0,038	0,037	0,037	0,038	0,041	0,041	0,041	0,041	0,041	0,041	0,041	0,041	0,041	0,041	0,041	0,041	0,041	0,041	0,041	0,041	0,041	0,041	0,041	0,041	0,041	0,041	0,041	0,041	0,041	0,041	0,041
773,5	0,047	0,044	0,042	0,042	0,042	0,042	0,042	0,042	0,042	0,042	0,042	0,042	0,033	0,035	0,04	0,041	0,038	0,038	0,037	0,037	0,037	0,038	0,041	0,041	0,041	0,041	0,041	0,041	0,041	0,041	0,041	0,041	0,041	0,041	0,041	0,041	0,041	0,041	0,041	0,041	0,041	0,041	0,041	0,041	0,041	0,041	0,041	0,041	0,041
774	0,047	0,043	0,042	0,042	0,042	0,042	0,042	0,042	0,042	0,042	0,042	0,042	0,033	0,035	0,04	0,041	0,038	0,038	0,037	0,037	0,037	0,038	0,041	0,041	0,041	0,041	0,041	0,041	0,041	0,041	0,041	0,041	0,041	0,041	0,041	0,041	0,041	0,041	0,041	0,041	0,041	0,041	0,041	0,041	0,041	0,041	0,041	0,041	0,041
774,5	0,047	0,043	0,042	0,042	0,042	0,042	0,042	0,042	0,042	0,042	0,042	0,042	0,033	0,035	0,04	0,041	0,038	0,038	0,037	0,037	0,037	0,038	0,041	0,041	0,041	0,041	0,041	0,041	0,041	0,041	0,041	0,041	0,041	0,041	0,041	0,041	0,041	0,041	0,041	0,041	0,041	0,041	0,041	0,041	0,041	0,041	0,041	0,041	0,041
775	0,047	0,043	0,042	0,042	0,042	0,042	0,042	0,042	0,042	0,042	0,042	0,042	0,033	0,035	0,04	0,041	0,038	0,038	0,037	0,037	0,037	0,037	0,041	0,041	0,041	0,041	0,041	0,041	0,041	0,041	0,041	0,041	0,041	0,041	0,041	0,041	0,041	0,041	0,041	0,041	0,041	0,041	0,041	0,041	0,041	0,041	0,041	0,041	0,041
775,5	0,047	0,043	0,042	0,042	0,042	0,042	0,042	0,042	0,042	0,042	0,042	0,042	0,033	0,035	0,04	0,041	0,038	0,038	0,037	0,037	0,037	0,037	0,041	0,041	0,041	0,041	0,041	0,041	0,041	0,041	0,041	0,041	0,041	0,041	0,041	0,041	0,041	0,041	0,041	0,041	0,041	0,041	0,041	0,041	0,041	0,041	0,041	0,041	0,041
776	0,046	0,043	0,042	0,042	0,042	0,042	0,042	0,042	0,042	0,042	0,042	0,042	0,033	0,035	0,04	0,041	0,038	0,038	0,037	0,037	0,037	0,037	0,041	0,041	0,041	0,041	0,041	0,041	0,041	0,041	0,041	0,041	0,041	0,041	0,041	0,041	0,041	0,041	0,041	0,041	0,041	0,041	0,041	0,041	0,041	0,041	0,041	0,04	0,04
776,5	0,046	0,043	0,042	0,042	0,042	0,042	0,042	0,042	0,042	0,042	0,042	0,042	0,033	0,034	0,04	0,041	0,038	0,038	0,037	0,037	0,037	0,037	0,041	0,041	0,041	0,041	0,041	0,041	0,041	0,041	0,041	0,041	0,041	0,041	0,041	0,041	0,041	0,041	0,041	0,041	0,041	0,041	0,041	0,041	0,04	0,04	0,04	0,04	0,04
777	0,046	0,043	0,042	0,042	0,042	0,042	0,042	0,042	0,042	0,042	0,042	0,042	0,033	0,034	0,04	0,041	0,038	0,037	0,037	0,037	0,037	0,037	0,041	0,041	0,041	0,041	0,041	0,041	0,041	0,041	0,041	0,041	0,041	0,041	0,041	0,041	0,041	0,041	0,041	0,041	0,041	0,041	0,04	0,041	0,04	0,04	0,04	0,04	0,04
777,5	0,046	0,043	0,042	0,042	0,042	0,042	0,042	0,042	0,042	0,042	0,042	0,042	0,033	0,034	0,04	0,041	0,038	0,037	0,037	0,037	0,037	0,037	0,041	0,041	0,041	0,041	0,041	0,041	0,041	0,041	0,041	0,041	0,041	0,041	0,041	0,041	0,041	0,041	0,041	0,041	0,04	0,04	0,04	0,04	0,04	0,04	0,04	0,04	0,04
778	0,046	0,043	0,042	0,042	0,042	0,042	0,042	0,042	0,042	0,042	0,042	0,042	0,033	0,034	0,04	0,041	0,038	0,037	0,037	0,037	0,037	0,037	0,041	0,041	0,041	0,041	0,041	0,041	0,041	0,041	0,041	0,041	0,041	0,041	0,041	0,041	0,041	0,04	0,04	0,04	0,04	0,04	0,04	0,04	0,04	0,04	0,04	0,04	0,04
778,5	0,046	0,043	0,042	0,042	0,042	0,042	0,042	0,042	0,042	0,042	0,042	0,042	0,033	0,034	0,04	0,041	0,038	0,037	0,037	0,037	0,037	0,037	0,04	0,04	0,04	0,04	0,041	0,04	0,041	0,04	0,04	0,04	0,04	0,04	0,04	0,04	0,04	0,04	0,04	0,04	0,04	0,04	0,04	0,04	0,04	0,04	0,04	0,04	0,04
779	0,046	0,043	0,042	0,042	0,042	0,042	0,042	0,042	0,042	0,042	0,042	0,042	0,032	0,034	0,04	0,041	0,038	0,037	0,037	0,037	0,037	0,037	0,04	0,04	0,04	0,04	0,04	0,04	0,04	0,04	0,04	0,04	0,04	0,04	0,04	0,04	0,04	0,04	0,04	0,04	0,04	0,04	0,04	0,04	0,04	0,04	0,04	0,04	0,04
779,5	0,046	0,043	0,042	0,042	0,042	0,042	0,042	0,042	0,042	0,042	0,042	0,042	0,032	0,034	0,04	0,041	0,038	0,037	0,037	0,037	0,037	0,037	0,04	0,04	0,04	0,04	0,04	0,04	0,04	0,04	0,04	0,04	0,04	0,04	0,04	0,04	0,04	0,04	0,04	0,04	0,04	0,04	0,04	0,04	0,04	0,04	0,04	0,04	0,04
780	0,046	0,043	0,042	0,042	0,042	0,042	0,042	0,042	0,042	0,042	0,042	0,042	0,032	0,034	0,04	0,041	0,038	0,037	0,037	0,037	0,037	0,037	0,04	0,04	0,04	0,04	0,04	0,04	0,04	0,04	0,04	0,04	0,04	0,04	0,04	0,04	0,04	0,04	0,04	0,04	0,04	0,04	0,04	0,04	0,04	0,04	0,04	0,04	0,04
780,5	0,046	0,043	0,041	0,041	0,041	0,042	0,041	0,041	0,041	0,041	0,041	0,041	0,032	0,034	0,04	0,04	0,037	0,037	0,037	0,037	0,037	0,037	0,04	0,04	0,04	0,04	0,04	0,04	0,04	0,04	0,04	0,04	0,04	0,04	0,04	0,04	0,04	0,04	0,04	0,04	0,04	0,04	0,04	0,04	0,04	0,04	0,04	0,04	0,04
781	0,046	0,043	0,041	0,041	0,041	0,041	0,041	0,041	0,041	0,041	0,041	0,041	0,032	0,034	0,04	0,04	0,037	0,037	0,037	0,036	0,036	0,037	0,04	0,04	0,04	0,04	0,04	0,04	0,04	0,04	0,04	0,04	0,04	0,04	0,04	0,04	0,04	0,04	0,04	0,04	0,04	0,04	0,04	0,04	0,04	0,04	0,04	0,04	0,04
781,5	0,046	0,042	0,041	0,041	0,041	0,041	0,041	0,041	0,041	0,041	0,041	0,041	0,032	0,034	0,039	0,04	0,037	0,037	0,036	0,036	0,036	0,037	0,04	0,04	0,04	0,04	0,04	0,04	0,04	0,04	0,04	0,04	0,04	0,04	0,04	0,04	0,04	0,04	0,04	0,04	0,04	0,04	0,04	0,04	0,04	0,04	0,04	0,04	0,04
782	0,046	0,042	0,041	0,041	0,041	0,041	0,041	0,041	0,041	0,041	0,041	0,041	0,032	0,034	0,039	0,04	0,037	0,037	0,036	0,036	0,036	0,036	0,04	0,04	0,04	0,04	0,04	0,04	0,04	0,04	0,04	0,04	0,04	0,04	0,04	0,04	0,04	0,04	0,04	0,04	0,04	0,04	0,04	0,04	0,04	0,04	0,04	0,04	0,04
782,5	0,046	0,042	0,041	0,041	0,041	0,041	0,041	0,041	0,041	0,041	0,041	0,041	0,032	0,034	0,039	0,04	0,037	0,037	0,036	0,036	0,036	0,036	0,04	0,04	0,04	0,04	0,04	0,04	0,04	0,04	0,04	0,04	0,04	0,04	0,04	0,04	0,04	0,04	0,04	0,04	0,04	0,04	0,04	0,04	0,04	0,04	0,04	0,04	0,04
783	0,046	0,042	0,041	0,041	0,041	0,041	0,041	0,041	0,041	0,041	0,041	0,041	0,032	0,034	0,039	0,04	0,037	0,037	0,036	0,036	0,036	0,036	0,04	0,04	0,04	0,04	0,04	0,04	0,04	0,04	0,04	0,04	0,04	0,04	0,04	0,04	0,04	0,04	0,04	0,04	0,04	0,04	0,04	0,04	0,04	0,04	0,039	0,039	0,039
783,5	0,045	0,042	0,041	0,041	0,041	0,041	0,041	0,041	0,041	0,041	0,041	0,041	0,032	0,033	0,039	0,04	0,037	0,037	0,036	0,036	0,036	0,036	0,04	0,04	0,04	0,04	0,04	0,04	0,04	0,04	0,04	0,04	0,04	0,04	0,04	0,04	0,04	0,04	0,04	0,04	0,04	0,04	0,04	0,04	0,04	0,039	0,039	0,039	0,039
784	0,045	0,042	0,041	0,041	0,041	0,041	0,041	0,041	0,041	0,041	0,041	0,041	0,032	0,033	0,039	0,04	0,037	0,036	0,036	0,036	0,036	0,036	0,04	0,04	0,04	0,04	0,04	0,04	0,04	0,04	0,04	0,04	0,04	0,04	0,04	0,04	0,04	0,04	0,04	0,04	0,04	0,04	0,039	0,039	0,039	0,039	0,039	0,039	0,039
784,5	0,045	0,042	0,041	0,041	0,041	0,041	0,041	0,041	0,041	0,041	0,041	0,041	0,032	0,033	0,039	0,04	0,037	0,036	0,036	0,036	0,036	0,036	0,04	0,04	0,04	0,04	0,04	0,04	0,04	0,04	0,04	0,04	0,04	0,04	0,04	0,04	0,04	0,04	0,04	0,04	0,04	0,039	0,039	0,039	0,039	0,039	0,039	0,039	0,039
785	0,045	0,042	0,041	0,041	0,041	0,041	0,041	0,041	0,041	0,041	0,041	0,041	0,032	0,033	0,039	0,04	0,037	0,036	0,036	0,036	0,036	0,036	0,04	0,04	0,04	0,04	0,04	0,04	0,04	0,04	0,04	0,04	0,04	0,04	0,04	0,04	0,04	0,04	0,04	0,039	0,039	0,039	0,039	0,039	0,039	0,039	0,039	0,039	0,039
785,5	0,045	0,042	0,041	0,041	0,041	0,041	0,041	0,041	0,041	0,041	0,041	0,041	0,032	0,033	0,039	0,04	0,037	0,036	0,036	0,036	0,036	0,036	0,04	0,04	0,04	0,04	0,04	0,04	0,04	0,04	0,04	0,04	0,04	0,04	0,04	0,04	0,04	0,04	0,04	0,039	0,039	0,039	0,039	0,039	0,039	0,039	0,039	0,039	0,039
786	0,045	0,042	0,041	0,041	0,041	0,041	0,041	0,041	0,041	0,041	0,041	0,041	0,032	0,033	0,039	0,04	0,037	0,036	0,036	0,036	0,036	0,036	0,04	0,04	0,04	0,04	0,04	0,04	0,04	0,04	0,04	0,04	0,04	0,04	0,04	0,04	0,039	0,04	0,039	0,039	0,039	0,039	0,039	0,039	0,039	0,039	0,039	0,039	0,039
786,5	0,045	0,042	0,041	0,041	0,041	0,041	0,041	0,041	0,041	0,041	0,041	0,041	0,032	0,033	0,039	0,04	0,037	0,036	0,036	0,036	0,036	0,036	0,04	0,04	0,04	0,04	0,04	0,04	0,04	0,04	0,04	0,04	0,039	0,04	0,039	0,039	0,039	0,039	0,039	0,039	0,039	0,039	0,039	0,039	0,039	0,039	0,039	0,039	0,039
787	0,045	0,042	0,041	0,041	0,041	0,041	0,041	0,041	0,041	0,041	0,041	0,041	0,032	0,033	0,039	0,04	0,037	0,036	0,036	0,036	0,036	0,036	0,039	0,04	0,04	0,04	0,04	0,039	0,04	0,039	0,039	0,039	0,039	0,039	0,039	0,039	0,039	0,039	0,039	0,039	0,039	0,039	0,039	0,039	0,039	0,039	0,039	0,039	0,039
787,5	0,045	0,042	0,041	0,041	0,041	0,041	0,041	0,041	0,041	0,041	0,041	0,041	0,032	0,033	0,039	0,04	0,037	0,036	0,036	0,036	0,036	0,036	0,039	0,039	0,039	0,039	0,039	0,039	0,039	0,039	0,039	0,039	0,039	0,039	0,039	0,039	0,039	0,039	0,039	0,039	0,039	0,039	0,039	0,039	0,039	0,039	0,039	0,039	0,039
788	0,045	0,042	0,041	0,041	0,041	0,041	0,041	0,041	0,041	0,041	0,041	0,041	0,032	0,033	0,039	0,04	0,037	0,036	0,036	0,036	0,036	0,036	0,039	0,039	0,039	0,039	0,039	0,039	0,039	0,039	0,039	0,039	0,039	0,039	0,039	0,039	0,039	0,039	0,039	0,039	0,039	0,039	0,039	0,039	0,039	0,039	0,039	0,039	0,039
788,5	0,045	0,042	0,041	0,041	0,041	0,041	0,041	0,041	0,041	0,041	0,041	0,041	0,031	0,033	0,039	0,04	0,037	0,036	0,036	0,036	0,036	0,036	0,039	0,039	0,039	0,039	0,039	0,039	0,039	0,039	0,039	0,039	0,039	0,039	0,039	0,039	0,039	0,039	0,039	0,039	0,039	0,039	0,039	0,039	0,039	0,039	0,039	0,039	0,039
789	0,045	0,042	0,041	0,041	0,041	0,041	0,041	0,041	0,041	0,041	0,041	0,041	0,031	0,033	0,039	0,04	0,037	0,036	0,036	0,036	0,036	0,036	0,039	0,039	0,039	0,039	0,039	0,039	0,039	0,039	0,039	0,039	0,039	0,039	0,039	0,039	0,039	0,039	0,039	0,039	0,039	0,039	0,039	0,039	0,039	0,039	0,039	0,039	0,039
789,5	0,045	0,042	0,041	0,04	0,041	0,041	0,04	0,041	0,04	0,04	0,04	0,04	0,031	0,033	0,039	0,039	0,036	0,036	0,036	0,036	0,036	0,036	0,039	0,039	0,039	0,039	0,039	0,039	0,039	0,039	0,039	0,039	0,039	0,039	0,039	0,039	0,039	0,039	0,039	0,039	0,039	0,039	0,039	0,039	0,039	0,039	0,039	0,039	0,039
790	0,045	0,042	0,04	0,04	0,04	0,04	0,04	0,04	0,04	0,04	0,04	0,04	0,031	0,033	0,039	0,039	0,036	0,036	0,036	0,036	0,035	0,036	0,039	0,039	0,039	0,039	0,039	0,039	0,039	0,039	0,039	0,039	0,039	0,039	0,039	0,039	0,039	0,039	0,039	0,039	0,039	0,039	0,039	0,039	0,039	0,039	0,039	0,039	0,039
790,5	0,045	0,042	0,04	0,04	0,04	0,04	0,04	0,04	0,04	0,04	0,04	0,04	0,031	0,033	0,039	0,039	0,036	0,036	0,035	0,035	0,035	0,036	0,039	0,039	0,039	0,039	0,039	0,039	0,039	0,039	0,039	0,039	0,039	0,039	0,039	0,039	0,039	0,039	0,039	0,039	0,039	0,039	0,039	0,039	0,039	0,039	0,039	0,039	0,039
791	0,045	0,042	0,04	0,04	0,04	0,04	0,04	0,04	0,04	0,04	0,04	0,04	0,031	0,033	0,038	0,039	0,036	0,036	0,035	0,035	0,035	0,035	0,039	0,039	0,039	0,039	0,039	0,039	0,039	0,039	0,039	0,039	0,039	0,039	0,039	0,039	0,039	0,039	0,039	0,039	0,039	0,039	0,039	0,039	0,039	0,039	0,039	0,039	0,039
791,5	0,045	0,041	0,04	0,04	0,04	0,04	0,04	0,04	0,04	0,04	0,04	0,04	0,031	0,033	0,038	0,039	0,036	0,036	0,035	0,035	0,035	0,035	0,039	0,039	0,039	0,039	0,039	0,039	0,039	0,039	0,039	0,039	0,039	0,039	0,039	0,039	0,039	0,039	0,039	0,039	0,039	0,039	0,039	0,039	0,039	0,039	0,039	0,039	0,039
792	0,045	0,041	0,04	0,04	0,04	0,04	0,04	0,04	0,04	0,04	0,04	0,04	0,031	0,033	0,038	0,039	0,036	0,036	0,035	0,035	0,035	0,035	0,039	0,039	0,039	0,039	0,039	0,039	0,039	0,039	0,039	0,039	0,039	0,039	0,039	0,039	0,039	0,039	0,039	0,039	0,039	0,039	0,039	0,039	0,039	0,039	0,038	0,038	0,038
792,5	0,044	0,041	0,04	0,04	0,04	0,04	0,04	0,04	0,04	0,04	0,04	0,04	0,031	0,032	0,038	0,039	0,036	0,035	0,035	0,035	0,035	0,035	0,039	0,039	0,039	0,039	0,039	0,039	0,039	0,039	0,039	0,039	0,039	0,039	0,039	0,039	0,039	0,039	0,039	0,039	0,039	0,038	0,038	0,039	0,038	0,038	0,038	0,038	0,038
793	0,044	0,041	0,04	0,04	0,04	0,04	0,04	0,04	0,04	0,04	0,04	0,04	0,031	0,032	0,038	0,039	0,036	0,035	0,035	0,035	0,035	0,035	0,039	0,039	0,039	0,039	0,039	0,039	0,039	0,039	0,039	0,039	0,039	0,039	0,039	0,039	0,039	0,039	0,038	0,038	0,039	0,038	0,038	0,038	0,038	0,038	0,038	0,038	0,038
793,5	0,044	0,041	0,04	0,04	0,04	0,04	0,04	0,04	0,04	0,04	0,04	0,04	0,031	0,032	0,038	0,039	0,036	0,035	0,035	0,035	0,035	0,035	0,039	0,039	0,039	0,039	0,039	0,039	0,039	0,039	0,039	0,039	0,038	0,039	0,038	0,038	0,038	0,038	0,038	0,038	0,038	0,038	0,038	0,038	0,038	0,038	0,038	0,038	0,038
794	0,044	0,041	0,04	0,04	0,04	0,04	0,04	0,04	0,04	0,04	0,04	0,04	0,031	0,032	0,038	0,039	0,036	0,035	0,035	0,035	0,035	0,035	0,038	0,038	0,039	0,039	0,039	0,039	0,038	0,038	0,038	0,038	0,038	0,038	0,038	0,038	0,038	0,038	0,038	0,038	0,038	0,038	0,038	0,038	0,038	0,038	0,038	0,038	0,038
794,5	0,044	0,041	0,04	0,04	0,04	0,04	0,04	0,04	0,04	0,04	0,04	0,04	0,031	0,032	0,038	0,039	0,036	0,035	0,035	0,035	0,035	0,035	0,038	0,038	0,038	0,038	0,038	0,038	0,038	0,038	0,038	0,038	0,038	0,038	0,038	0,038	0,038	0,038	0,038	0,038	0,038	0,038	0,038	0,038	0,038	0,038	0,038	0,038	0,038
795	0,044	0,041	0,04	0,04	0,04	0,04	0,04	0,04	0,04	0,04	0,04	0,04	0,031	0,032	0,038	0,039	0,036	0,035	0,035	0,035	0,035	0,035	0,038	0,038	0,038	0,038	0,038	0,038	0,038	0,038	0,038	0,038	0,038	0,038	0,038	0,038	0,038	0,038	0,038	0,038	0,038	0,038	0,038	0,038	0,038	0,038	0,038	0,038	0,038
795,5	0,044	0,041	0,04	0,04	0,04	0,04	0,04	0,04	0,04	0,04	0,04	0,04	0,031	0,032	0,038	0,039	0,036	0,035	0,035	0,035	0,035	0,035	0,038	0,038	0,038	0,038	0,038	0,038	0,038	0,038	0,038	0,038	0,038	0,038	0,038	0,038	0,038	0,038	0,038	0,038	0,038	0,038	0,038	0,038	0,038	0,038	0,038	0,038	0,038
796	0,044	0,041	0,04	0,04	0,04	0,04	0,04	0,04	0,04	0,04	0,04	0,04	0,03	0,032	0,038	0,039	0,036	0,035	0,035	0,035	0,035	0,035	0,038	0,038	0,038	0,038	0,038	0,038	0,038	0,038	0,038	0,038	0,038	0,038	0,038	0,038	0,038	0,038	0,038	0,038	0,038	0,038	0,038	0,038	0,038	0,038	0,038	0,038	0,038
796,5	0,044	0,041	0,04	0,04	0,04	0,04	0,04	0,04	0,04	0,04	0,04	0,04	0,03	0,032	0,038	0,039	0,036	0,035	0,035	0,035	0,035	0,035	0,038	0,038	0,038	0,038	0,038	0,038	0,038	0,038	0,038	0,038	0,038	0,038	0,038	0,038	0,038	0,038	0,038	0,038	0,038	0,038	0,038	0,038	0,038	0,038	0,038	0,038	0,038
797	0,044	0,041	0,04	0,04	0,04	0,04	0,04	0,04	0,04	0,04	0,04	0,04	0,03	0,032	0,038	0,039	0,036	0,035	0,035	0,035	0,035	0,035	0,038	0,038	0,038	0,038	0,038	0,038	0,038	0,038	0,038	0,038	0,038	0,038	0,038	0,038	0,038	0,038	0,038	0,038	0,038	0,038	0,038	0,038	0,038	0,038	0,038	0,038	0,038
797,5	0,044	0,041	0,04	0,04	0,04	0,04	0,04	0,04	0,04	0,04	0,04	0,04	0,03	0,032	0,038	0,039	0,036	0,035	0,035	0,035	0,035	0,035	0,038	0,038	0,038	0,038	0,038	0,038	0,038	0,038	0,038	0,038	0,038	0,038	0,038	0,038	0,038	0,038	0,038	0,038	0,038	0,038	0,038	0,038	0,038	0,038	0,038	0,038	0,038
798	0,044	0,041	0,04	0,04	0,04	0,04	0,04	0,04	0,04	0,04	0,04	0,04	0,03	0,032	0,038	0,039	0,036	0,035	0,035	0,035	0,035	0,035	0,038	0,038	0,038	0,038	0,038	0,038	0,038	0,038	0,038	0,038	0,038	0,038	0,038	0,038	0,038	0,038	0,038	0,038	0,038	0,038	0,038	0,038	0,038	0,038	0,038	0,038	0,038
798,5	0,044	0,041	0,04	0,04	0,04	0,04	0,04	0,04	0,04	0,04	0,039	0,04	0,03	0,032	0,038	0,039	0,036	0,035	0,035	0,035	0,035	0,035	0,038	0,038	0,038	0,038	0,038	0,038	0,038	0,038	0,038	0,038	0,038	0,038	0,038	0,038	0,038	0,038	0,038	0,038	0,038	0,038	0,038	0,038	0,038	0,038	0,038	0,038	0,038
799	0,044	0,041	0,04	0,04	0,04	0,04	0,039	0,04	0,039	0,039	0,039	0,04	0,03	0,032	0,038	0,038	0,036	0,035	0,035	0,035	0,035	0,035	0,038	0,038	0,038	0,038	0,038	0,038	0,038	0,038	0,038	0,038	0,038	0,038	0,038	0,038	0,038	0,038	0,038	0,038	0,038	0,038	0,038	0,038	0,038	0,038	0,038	0,038	0,038
799,5	0,044	0,041	0,04	0,04	0,04	0,04	0,039	0,04	0,039	0,039	0,039	0,04	0,03	0,032	0,038	0,038	0,035	0,035	0,035	0,035	0,035	0,035	0,038	0,038	0,038	0,038	0,038	0,038	0,038	0,038	0,038	0,038	0,038	0,038	0,038	0,038	0,038	0,038	0,038	0,038	0,038	0,038	0,038	0,038	0,038	0,038	0,038	0,038	0,038
800	0,044	0,041	0,04	0,04	0,04	0,04	0,039	0,04	0,039	0,039	0,039	0,04	0,03	0,032	0,038	0,039	0,035	0,035	0,035	0,035	0,035	0,035	0,038	0,038	0,038	0,038	0,038	0,038	0,038	0,038	0,038	0,038	0,038	0,038	0,038	0,038	0,038	0,038	0,038	0,038	0,038	0,038	0,038	0,038	0,038	0,038	0,038	0,038	0,038
[truncated: 52 more columns]
