# Supplementary material for: Characterization data and kinetic studies of novel lipophilic analogues from 2,4-dichlorophenoxyacetic acid and Propanil herbicides
Source: Data Brief. 2020 Aug 21;32:106202. doi: 10.1016/j.dib.2020.106202 (PMC7482028; doi:10.1016/j.dib.2020.106202)
Supplement: Supplementary file 5 [file mmc5.zip › UV data_txt/Figure 34A.txt]

Wavelength	Absorbance	Wavelength	Absorbance	Wavelength	Absorbance	Wavelength	Absorbance	Wavelength	Absorbance	Wavelength	Absorbance	Wavelength	Absorbance	Wavelength	Absorbance	Wavelength	Absorbance	Wavelength	Absorbance	Wavelength	Absorbance	Wavelength	Absorbance	Wavelength	Absorbance	Wavelength	Absorbance	Wavelength	Absorbance	Wavelength	Absorbance	Wavelength	Absorbance	Wavelength	Absorbance	Wavelength	Absorbance	Wavelength	Absorbance	Wavelength	Absorbance	Wavelength	Absorbance	Wavelength	Absorbance	Wavelength	Absorbance	Wavelength	Absorbance	Wavelength	Absorbance	Wavelength	Absorbance	Wavelength	Absorbance	Wavelength	Absorbance	Wavelength	Absorbance	Wavelength	Absorbance	Wavelength	Absorbance	Wavelength	Absorbance	Wavelength	Absorbance	Wavelength	Absorbance	Wavelength	Absorbance	Wavelength	Absorbance	Wavelength	Absorbance	Wavelength	Absorbance	Wavelength	Absorbance	Wavelength	Absorbance	Wavelength	Absorbance	Wavelength	Absorbance	Wavelength	Absorbance	Wavelength	Absorbance	Wavelength	Absorbance	Wavelength	Absorbance	Wavelength	Absorbance	Wavelength	Absorbance	Wavelength	Absorbance	Wavelength	Absorbance	Wavelength	Absorbance	Wavelength	Absorbance	Wavelength	Absorbance	Wavelength	Absorbance	Wavelength	Absorbance	Wavelength	Absorbance	Wavelength	Absorbance	Wavelength	Absorbance	Wavelength	Absorbance	Wavelength	Absorbance	Wavelength	Absorbance	Wavelength	Absorbance	Wavelength	Absorbance	Wavelength	Absorbance	Wavelength	Absorbance	Wavelength	Absorbance	Wavelength	Absorbance	Wavelength	Absorbance	Wavelength	Absorbance	Wavelength	Absorbance	Wavelength	Absorbance	Wavelength	Absorbance	Wavelength	Absorbance	Wavelength	Absorbance	Wavelength	Absorbance	Wavelength	Absorbance	Wavelength	Absorbance	Wavelength	Absorbance	Wavelength	Absorbance	Wavelength	Absorbance	Wavelength	Absorbance	Wavelength	Absorbance	Wavelength	Absorbance	Wavelength	Absorbance	Wavelength	Absorbance	Wavelength	Absorbance	Wavelength	Absorbance	Wavelength	Absorbance	Wavelength	Absorbance	Wavelength	Absorbance	Wavelength	Absorbance	Wavelength	Absorbance	Wavelength	Absorbance	Wavelength	Absorbance	Wavelength	Absorbance	Wavelength	Absorbance	Wavelength	Absorbance	Wavelength	Absorbance	Wavelength	Absorbance	Wavelength	Absorbance	Wavelength	Absorbance	Wavelength	Absorbance	Wavelength	Absorbance	Wavelength	Absorbance	Wavelength	Absorbance	Wavelength	Absorbance	Wavelength	Absorbance	Wavelength	Absorbance	Wavelength	Absorbance	Wavelength	Absorbance	Wavelength	Absorbance	Wavelength	Absorbance	Wavelength	Absorbance	Wavelength	Absorbance	Wavelength	Absorbance	Wavelength	Absorbance	Wavelength	Absorbance	Wavelength	Absorbance	Wavelength	Absorbance	Wavelength	Absorbance	Wavelength	Absorbance	Wavelength	Absorbance	Wavelength	Absorbance	Wavelength	Absorbance	Wavelength	Absorbance	Wavelength	Absorbance	Wavelength	Absorbance	Wavelength	Absorbance	Wavelength	Absorbance	Wavelength	Absorbance	Wavelength	Absorbance	Wavelength	Absorbance	Wavelength	Absorbance	Wavelength	Absorbance	Wavelength	Absorbance	Wavelength	Absorbance	Wavelength	Absorbance	Wavelength	Absorbance	Wavelength	Absorbance	Wavelength	Absorbance	Wavelength	Absorbance	Wavelength	Absorbance	Wavelength	Absorbance	Wavelength	Absorbance	Wavelength	Absorbance	Wavelength	Absorbance	Wavelength	Absorbance	Wavelength	Absorbance	Wavelength	Absorbance	Wavelength	Absorbance	Wavelength	Absorbance	Wavelength	Absorbance	Wavelength	Absorbance	Wavelength	Absorbance	Wavelength	Absorbance	Wavelength	Absorbance	Wavelength	Absorbance	Wavelength	Absorbance	Wavelength	Absorbance	Wavelength	Absorbance	Wavelength	Absorbance	Wavelength	Absorbance	Wavelength	Absorbance	Wavelength	Absorbance	Wavelength	Absorbance	Wavelength	Absorbance	Wavelength	Absorbance	Wavelength	Absorbance	Wavelength	Absorbance	Wavelength	Absorbance	Wavelength	Absorbance	Wavelength	Absorbance	Wavelength	Absorbance	Wavelength	Absorbance	Wavelength	Absorbance	Wavelength	Absorbance	Wavelength	Absorbance	Wavelength	Absorbance	Wavelength	Absorbance	Wavelength	Absorbance	Wavelength	Absorbance	Wavelength	Absorbance
nm		nm		nm		nm		nm		nm		nm		nm		nm		nm		nm		nm		nm		nm		nm		nm		nm		nm		nm		nm		nm		nm		nm		nm		nm		nm		nm		nm		nm		nm		nm		nm		nm		nm		nm		nm		nm		nm		nm		nm		nm		nm		nm		nm		nm		nm		nm		nm		nm		nm		nm		nm		nm		nm		nm		nm		nm		nm		nm		nm		nm		nm		nm		nm		nm		nm		nm		nm		nm		nm		nm		nm		nm		nm		nm		nm		nm		nm		nm		nm		nm		nm		nm		nm		nm		nm		nm		nm		nm		nm		nm		nm		nm		nm		nm		nm		nm		nm		nm		nm		nm		nm		nm		nm		nm		nm		nm		nm		nm		nm		nm		nm		nm		nm		nm		nm		nm		nm		nm		nm		nm		nm		nm		nm		nm		nm		nm		nm		nm		nm		nm		nm		nm		nm		nm		nm		nm		nm		nm		nm		nm		nm		nm		nm		nm		nm		nm		nm		nm		nm		nm		nm		nm		nm		nm		nm		nm		nm		nm		nm		nm		nm		nm		nm		nm		nm		nm		nm		nm		nm		nm		nm		nm		nm		nm		nm		nm		nm		nm		nm		nm		nm		nm
[truncated: 2,216,863 more chars]
