# Supplementary material for: Characterization data and kinetic studies of novel lipophilic analogues from 2,4-dichlorophenoxyacetic acid and Propanil herbicides
Source: Data Brief. 2020 Aug 21;32:106202. doi: 10.1016/j.dib.2020.106202 (PMC7482028; doi:10.1016/j.dib.2020.106202)
Supplement: Supplementary file 5 [file mmc5.zip › UV data_txt/Figure 34B.txt]

exp		fit
0,9210000038	0,0656291842	0,9210000038	0,0773677559225107
2,91899991	0,0695399046000001	1,65172971640881	0,0777702605275324
4,920000076	0,0732004643000002	2,38245942901762	0,0781718998449578
6,919000149	0,0708665848	3,11318914162643	0,078572675734946
8,918999672	0,0798455477000002	3,84391885423524	0,0789725900536573
10,92000008	0,0813609362000002	4,57464856684404	0,0793716446532616
12,91899967	0,0867735148000002	5,30537827945285	0,0797698413819473
14,92000008	0,0779806971000001	6,03610799206166	0,0801671820839294
16,91900063	0,0937021971000002	6,76683770467047	0,0805636685994583
18,91900063	0,0893791914000002	7,49756741727928	0,0809593027648285
20,91900063	0,0864346624	8,22829712988809	0,0813540864123867
22,92000008	0,0919997097	8,9590268424969	0,0817480213705407
24,92000008	0,0949096680000002	9,68975655510571	0,0821411094637674
26,91900063	0,0931281447	10,4204862677145	0,0825333525126217
28,91900063	0,0949695707000001	11,1512159803233	0,0829247523337448
30,92000008	0,0952002406000002	11,8819456929321	0,0833153107398724
32,91899872	0,0905539989000003	12,6126754055409	0,0837050295398434
34,91899872	0,1001272201	13,3434051181498	0,084093910538608
36,91899872	0,0985347033	14,0741348307586	0,0844819555372362
38,91999817	0,1001304984	14,8048645433674	0,0848691663329263
40,91999817	0,1055935621	15,5355942559762	0,0852555447190129
42,91899872	0,0986938477000002	16,266323968585	0,0856410924849755
44,91899872	0,0968583822000002	16,9970536811938	0,0860258114164464
46,91899872	0,0901321769000001	17,7277833938026	0,0864097032952196
48,91999817	0,1073067785	18,4585131064114	0,0867927698992583
50,91899872	0,1045972109	19,1892428190202	0,0871750130027037
52,91899872	0,102924943	19,919972531629	0,087556434375883
54,91999817	0,1035971641	20,6507022442378	0,0879370357853176
56,91899872	0,0949237346	21,3814319568466	0,0883168189937314
58,91999817	0,1057117581	22,1121616694555	0,0886957857600588
60,91899872	0,0967398882000002	22,8428913820643	0,0890739378394528
62,91899872	0,0999117493	23,5736210946731	0,0894512769832935
64,91999817	0,1142104864	24,3043508072819	0,0898278049391957
66,91999817	0,1094110608	25,0350805198907	0,0902035234510175
68,91999817	0,1108494997	25,7658102324995	0,0905784342588678
70,91999817	0,1209706068	26,4965399451083	0,090952539099115
72,91999817	0,1151528954	27,2272696577171	0,0913258397043946
74,91899872	0,1216318011	27,9579993703259	0,0916983378036173
76,91899872	0,1176672578	28,6887290829347	0,0920700351219772
78,91899872	0,1141284704	29,4194587955435	0,0924409333809596
80,91999817	0,1262292862	30,1501885081524	0,0928110342983488
82,91999817	0,1312963962	30,8809182207612	0,0931803395882366
84,91999817	0,1238402128	31,61164793337	0,0935488509610299
86,91999817	0,1183680296	32,3423776459788	0,0939165701234583
88,91999817	0,1187753081	33,0731073585876	0,0942834987785827
90,91999817	0,1303086877	33,8038370711964	0,0946496386258027
92,91999817	0,1182314157	34,5345667838052	0,0950149913608645
94,91999817	0,1219091415	35,265296496414	0,0953795586758691
96,91899872	0,1158463358	35,9960262090228	0,0957433422592796
98,91899872	0,125838697	36,7267559216316	0,0961063437959297
100,9199982	0,1223403811	37,4574856342404	0,0964685649670306
102,9189987	0,1358252764	38,1882153468493	0,0968300074501797
104,9189987	0,1272094845	38,9189450594581	0,0971906729193679
106,9199982	0,1300802231	39,6496747720669	0,0975505630449873
108,9199982	0,1178461314	40,3804044846757	0,0979096794938392
110,9199982	0,1302838922	41,1111341972845	0,0982680239291416
112,9189987	0,1305097937	41,8418639098933	0,0986255980105369
114,9189987	0,1360555887	42,5725936225021	0,0989824033940999
116,9199982	0,1325888038	43,3033233351109	0,099338441732345
118,9189987	0,1349710226	44,0340530477197	0,0996937146742343
120,9199982	0,1269840598	44,7647827603285	0,100048223865185
125,9189987	0,1466186643	45,4955124729373	0,100401970947077
130,9190063	0,1310001016	46,2262421855461	0,10075495755826
135,9199982	0,1493263245	46,956971898155	0,101107185333563
140,9190063	0,1348545552	47,6877016107638	0,101458655904299
145,9190063	0,1425532103	48,4184313233726	0,101809370898275
150,9190063	0,156730175	49,1491610359814	0,102159331939798
155,9199982	0,1478270889	49,8798907485902	0,102508540649685
160,9199982	0,1500823498	50,610620461199	0,102856998645265
165,9199982	0,1427044868	51,3413501738078	0,103204707540394
170,9199982	0,1489468217	52,0720798864166	0,103551668945456
175,9190063	0,146214962	52,8028095990254	0,103897884467375
180,9190063	0,1572732329	53,5335393116342	0,104243355709618
185,9190063	0,1470636726	54,264269024243	0,104588084272207
190,9190063	0,1716113091	54,9949987368519	0,104932071751723
195,9199982	0,1687752008	55,7257284494607	0,105275319741317
200,9199982	0,1643280387	56,4564581620695	0,105617829830713
205,9199982	0,1618857383	57,1871878746783	0,105959603606217
210,9199982	0,1685765982	57,9179175872871	0,106300642650727
215,9190063	0,1630548239	58,6486472998959	0,106640948543736
220,9190063	0,1649149656	59,3793770125047	0,106980522861344
225,9199982	0,1676480174	60,1101067251135	0,10731936717626
230,9199982	0,1742808819	60,8408364377223	0,107657483057814
235,9199982	0,1705493331	61,5715661503311	0,107994872071961
240,9199982	0,174100399	62,3022958629399	0,108331535781291
245,9199982	0,1788699031	63,0330255755488	0,108667475745033
250,9199982	0,1832929253	63,7637552881576	0,109002693519066
255,9190063	0,1665652394	64,4944850007664	0,109337190655923
260,9190063	0,1736367941	65,2252147133752	0,109670968704799
265,9200134	0,1818982959	65,955944425984	0,11000402921156
270,9190063	0,1809375882	66,6866741385928	0,110336373718749
275,9190063	0,1885764598	67,4174038512016	0,11066800376559
280,9190063	0,1822644472	68,1481335638104	0,110998920888001
285,9200134	0,1807919144	68,8788632764192	0,111329126618598
290,9200134	0,1758281589	69,609592989028	0,1116586224867
295,9200134	0,1817300916	70,3403227016368	0,11198741001834
300,9200134	0,1691930294	71,0710524142457	0,112315490736272
305,9200134	0,1917824149	71,8017821268545	0,112642866159972
310,9190063	0,1879490018	72,5325118394633	0,112969537805653
315,9190063	0,1915798783	73,2632415520721	0,113295507186269
320,9190063	0,1846805215	73,9939712646809	0,113620775811518
325,9190063	0,1881645322	74,7247009772897	0,113945345187856
330,9190063	0,1783088446	75,4554306898985	0,114269216818498
335,92099	0,1822884679	76,1861604025073	0,11459239220343
340,9200134	0,1933341027	76,9168901151161	0,114914872839411
345,9190063	0,1859157681	77,6476198277249	0,115236660219984
350,9200134	0,20123595	78,3783495403337	0,11555775583548
355,9200134	0,2075927854	79,1090792529426	0,115878161173026
360,9200134	0,1969941258	79,8398089655514	0,116197877716554
365,9190063	0,2047502994	80,5705386781602	0,116516906946804
370,9190063	0,2099088431	81,301268390769	0,116835250341334
375,9200134	0,2023655772	82,0319981033778	0,117152909374524
380,9190063	0,2023516893	82,7627278159866	0,117469885517586
385,9200134	0,1989174485	83,4934575285954	0,117786180238569
390,9190063	0,2062713503	84,2241872412042	0,118101795002364
395,9200134	0,1999429465	84,954916953813	0,118416731270717
400,9190063	0,2099903226	85,6856466664218	0,118730990502228
405,9200134	0,2123817206	86,4163763790306	0,119044574152363
410,9200134	0,2127524018	87,1471060916394	0,119357483673458
415,92099	0,206976235	87,8778358042482	0,119669720514727
420,9190063	0,2202533484	88,6085655168571	0,119981286122271
425,9190063	0,2074805498	89,3392952294659	0,120292181939078
430,9200134	0,2094350457	90,0700249420747	0,120602409405038
435,9190063	0,2198411226	90,8007546546835	0,120911969956942
440,9200134	0,213160038	91,5314843672923	0,121220865028495
445,9190063	0,2150424123	92,2622140799011	0,121529096050319
450,9190063	0,2096316218	92,9929437925099	0,121836664449961
455,9200134	0,2290332914	93,7236735051187	0,122143571651897
460,9200134	0,2134783864	94,4544032177275	0,122449819077542
465,9200134	0,2083891034	95,1851329303363	0,122755408145258
470,9190063	0,2160215974	95,9158626429451	0,123060340270353
475,9200134	0,2136636973	96,646592355554	0,123364616865095
480,9200134	0,2222744226	97,3773220681628	0,123668239338718
485,9200134	0,2154178619	98,1080517807716	0,123971209097421
490,9200134	0,2310469746	98,8387814933804	0,124273527544386
495,9190063	0,2241001725	99,5695112059892	0,124575196079775
500,9190063	0,2303529382	100,300240918598	0,12487621610074
505,9200134	0,2267104388	101,030970631207	0,125176589001431
510,9200134	0,2163215876	101,761700343816	0,125476316172999
515,9190063	0,2124093771	102,492430056424	0,125775399003607
520,9190063	0,2335515022	103,223159769033	0,126073838878432
525,9199829	0,2180420757	103,953889481642	0,126371637179673
530,9199829	0,2277858853	104,684619194251	0,126668795286559
535,9199829	0,2230699063	105,41534890686	0,126965314575352
540,9199829	0,2333006263	106,146078619468	0,127261196419357
545,9190063	0,216588378	106,876808332077	0,127556442188925
550,9190063	0,2161035537	107,607538044686	0,127851053251465
555,9190063	0,237542212	108,338267757295	0,128145030971441
560,9199829	0,2211158276	109,068997469904	0,128438376710388
565,9190063	0,2255809307	109,799727182513	0,128731091826911
570,9190063	0,2263255119	110,530456895121	0,129023177676697
575,9199829	0,2251814603	111,26118660773	0,129314635612518
580,9190063	0,2290443182	111,991916320339	0,129605466984235
585,9190063	0,2322244644	112,722646032948	0,129895673138811
590,9190063	0,2214547396	113,453375745557	0,130185255420311
595,9199829	0,233641386	114,184105458165	0,130474215169912
600,9199829	0,2364035845	114,914835170774	0,130762553725907
605,9190063	0,2398052216	115,645564883383	0,131050272423711
610,9190063	0,2248098254	116,376294595992	0,13133737259587
615,9199829	0,2348024249	117,107024308601	0,131623855572065
620,9190063	0,228530407	117,837754021209	0,131909722679118
625,9199829	0,2382448316	118,568483733818	0,132194975240998
630,9190063	0,2375977039	119,299213446427	0,132479614578829
635,9199829	0,232629478	120,029943159036	0,132763642010894
640,9199829	0,2319537997	120,760672871645	0,133047058852644
645,9199829	0,2344784736	121,491402584253	0,133329866416699
650,9199829	0,2241920233	122,222132296862	0,13361206601286
655,9199829	0,2471448779	122,952862009471	0,13389365894811
660,9199829	0,236058116	123,68359172208	0,134174646526623
665,9199829	0,2407611609	124,414321434689	0,134455030049771
670,9190063	0,2482047081	125,145051147298	0,134734810816126
675,9199829	0,2409155965	125,875780859906	0,135013990121469
680,9190063	0,2365072965	126,606510572515	0,135292569258797
685,9190063	0,2378116847	127,337240285124	0,135570549518326
690,9190063	0,2343953848	128,067969997733	0,135847932187497
695,9190063	0,2426096797	128,798699710342	0,136124718550987
700,9199829	0,2441051007	129,52942942295	0,136400909890707
705,9199829	0,2539772392	130,260159135559	0,136676507485815
710,9199829	0,2474765777	130,990888848168	0,13695151261272
715,9190063	0,2484228015	131,721618560777	0,137225926545083
720,9199829	0,2435535193	132,452348273386	0,13749975055383
725,9190063	0,2439225912	133,183077985994	0,137772985907155
730,9199829	0,2498957515	133,913807698603	0,138045633870524
		134,644537411212	0,138317695706684
		135,375267123821	0,138589172675666
		136,10599683643	0,138860066034794
		136,836726549038	0,139130377038688
		137,567456261647	0,13940010693927
		138,298185974256	0,139669256985773
		139,028915686865	0,139937828424742
		139,759645399474	0,140205822500043
		140,490375112082	0,14047324045287
		141,221104824691	0,140740083521745
		141,9518345373	0,141006352942532
		142,682564249909	0,141272049948433
		143,413293962518	0,141537175770004
		144,144023675127	0,141801731635151
		144,874753387735	0,142065718769144
		145,605483100344	0,142329138394618
		146,336212812953	0,142591991731577
		147,066942525562	0,142854279997407
		147,797672238171	0,143116004406872
		148,528401950779	0,143377166172128
		149,259131663388	0,143637766502724
		149,989861375997	0,143897806605609
		150,720591088606	0,144157287685137
		151,451320801215	0,144416210943073
		152,182050513823	0,144674577578598
		152,912780226432	0,144932388788316
		153,643509939041	0,145189645766258
		154,37423965165	0,145446349703889
		155,104969364259	0,145702501790112
		155,835699076867	0,145958103211274
		156,566428789476	0,146213155151171
		157,297158502085	0,146467658791055
		158,027888214694	0,14672161530964
		158,758617927303	0,146975025883102
		159,489347639912	0,147227891685094
		160,22007735252	0,14748021388674
		160,950807065129	0,147731993656652
		161,681536777738	0,147983232160925
		162,412266490347	0,14823393056315
		163,142996202956	0,148484090024416
		163,873725915564	0,148733711703316
		164,604455628173	0,148982796755952
		165,335185340782	0,14923134633594
		166,065915053391	0,149479361594417
		166,796644766	0,149726843680046
		167,527374478608	0,149973793739019
		168,258104191217	0,150220212915064
		168,988833903826	0,150466102349453
		169,719563616435	0,150711463181
		170,450293329044	0,150956296546076
		171,181023041652	0,151200603578604
		171,911752754261	0,151444385410072
		172,64248246687	0,151687643169537
		173,373212179479	0,151930377983626
		174,103941892088	0,152172590976545
		174,834671604697	0,152414283270084
		175,565401317305	0,15265545598362
		176,296131029914	0,152896110234125
		177,026860742523	0,153136247136169
		177,757590455132	0,153375867801926
		178,488320167741	0,153614973341179
		179,219049880349	0,153853564861326
		179,949779592958	0,154091643467384
		180,680509305567	0,154329210261994
		181,411239018176	0,154566266345426
		182,141968730785	0,154802812815587
		182,872698443393	0,155038850768021
		183,603428156002	0,15527438129592
		184,334157868611	0,155509405490122
		185,06488758122	0,155743924439123
		185,795617293829	0,155977939229078
		186,526347006437	0,156211450943807
		187,257076719046	0,156444460664801
		187,987806431655	0,156676969471224
		188,718536144264	0,156908978439921
		189,449265856873	0,157140488645424
		190,179995569481	0,157371501159951
		190,91072528209	0,157602017053419
		191,641454994699	0,157832037393443
		192,372184707308	0,158061563245343
		193,102914419917	0,158290595672148
		193,833644132526	0,158519135734603
		194,564373845134	0,158747184491174
		195,295103557743	0,158974742998048
		196,025833270352	0,159201812309144
		196,756562982961	0,159428393476114
		197,48729269557	0,159654487548351
		198,218022408178	0,15988009557299
		198,948752120787	0,160105218594917
		199,679481833396	0,160329857656769
		200,410211546005	0,160554013798944
		201,140941258614	0,160777688059603
		201,871670971222	0,161000881474674
		202,602400683831	0,161223595077859
		203,33313039644	0,161445829900638
		204,063860109049	0,161667586972272
		204,794589821658	0,161888867319812
		205,525319534266	0,162109671968098
		206,256049246875	0,16233000193977
		206,986778959484	0,162549858255267
		207,717508672093	0,162769241932835
		208,448238384702	0,162988153988531
		209,178968097311	0,16320659543623
		209,909697809919	0,163424567287624
		210,640427522528	0,163642070552231
		211,371157235137	0,1638591062374
		212,101886947746	0,164075675348314
		212,832616660355	0,164291778887995
		213,563346372963	0,164507417857307
		214,294076085572	0,164722593254966
		215,024805798181	0,164937306077538
		215,75553551079	0,165151557319448
		216,486265223399	0,165365347972982
		217,216994936007	0,165578679028295
		217,947724648616	0,165791551473411
		218,678454361225	0,166003966294231
		219,409184073834	0,166215924474538
		220,139913786443	0,166427426995997
		220,870643499051	0,166638474838165
		221,60137321166	0,166849068978493
		222,332102924269	0,16705921039233
		223,062832636878	0,167268900052928
		223,793562349487	0,167478138931447
		224,524292062096	0,167686927996961
		225,255021774704	0,167895268216459
		225,985751487313	0,16810316055485
		226,716481199922	0,168310605974971
		227,447210912531	0,168517605437588
		228,17794062514	0,168724159901402
		228,908670337748	0,168930270323053
		229,639400050357	0,169135937657124
		230,370129762966	0,169341162856147
		231,100859475575	0,169545946870604
		231,831589188184	0,169750290648936
		232,562318900792	0,169954195137545
		233,293048613401	0,170157661280796
		234,02377832601	0,170360690021027
		234,754508038619	0,170563282298548
		235,485237751228	0,170765439051648
		236,215967463836	0,1709671612166
		236,946697176445	0,171168449727663
		237,677426889054	0,171369305517089
		238,408156601663	0,171569729515124
		239,138886314272	0,171769722650015
		239,86961602688	0,171969285848013
		240,600345739489	0,17216842003338
		241,331075452098	0,172367126128389
		242,061805164707	0,17256540505333
		242,792534877316	0,172763257726516
		243,523264589925	0,172960685064285
		244,253994302533	0,173157687981005
		244,984724015142	0,173354267389079
		245,715453727751	0,173550424198949
		246,44618344036	0,173746159319097
		247,176913152969	0,173941473656056
		247,907642865577	0,174136368114407
		248,638372578186	0,174330843596788
		249,369102290795	0,174524901003896
		250,099832003404	0,174718541234491
		250,830561716013	0,174911765185403
		251,561291428621	0,175104573751532
		252,29202114123	0,175296967825854
		253,022750853839	0,175488948299428
		253,753480566448	0,175680516061394
		254,484210279057	0,175871671998983
		255,214939991665	0,176062416997517
		255,945669704274	0,176252751940417
		256,676399416883	0,176442677709202
		257,407129129492	0,176632195183499
		258,137858842101	0,176821305241042
		258,86858855471	0,177010008757677
		259,599318267318	0,177198306607371
		260,330047979927	0,177386199662208
		261,060777692536	0,1775736887924
		261,791507405145	0,177760774866287
		262,522237117754	0,177947458750342
		263,252966830362	0,178133741309178
		263,983696542971	0,178319623405545
		264,71442625558	0,178505105900342
		265,445155968189	0,178690189652614
		266,175885680798	0,178874875519563
		266,906615393406	0,179059164356545
		267,637345106015	0,17924305701708
		268,368074818624	0,179426554352849
		269,098804531233	0,179609657213707
		269,829534243842	0,179792366447678
		270,56026395645	0,179974682900966
		271,290993669059	0,180156607417954
		272,021723381668	0,180338140841211
		272,752453094277	0,180519284011492
		273,483182806886	0,180700037767748
		274,213912519494	0,180880402947125
		274,944642232103	0,18106038038497
		275,675371944712	0,181239970914832
		276,406101657321	0,18141917536847
		277,13683136993	0,181597994575855
		277,867561082538	0,181776429365174
		278,598290795147	0,181954480562832
		279,329020507756	0,182132148993458
		280,059750220365	0,182309435479909
		280,790479932974	0,182486340843273
		281,521209645583	0,182662865902872
		282,251939358191	0,182839011476267
		282,9826690708	0,183014778379263
		283,713398783409	0,183190167425908
		284,444128496018	0,183365179428503
		285,174858208627	0,183539815197601
		285,905587921235	0,183714075542013
		286,636317633844	0,183887961268811
		287,367047346453	0,184061473183334
		288,097777059062	0,184234612089186
		288,828506771671	0,184407378788247
		289,559236484279	0,18457977408067
		290,289966196888	0,184751798764891
		291,020695909497	0,184923453637627
		291,751425622106	0,185094739493885
		292,482155334715	0,185265657126959
		293,212885047323	0,185436207328441
		293,943614759932	0,18560639088822
		294,674344472541	0,185776208594486
		295,40507418515	0,185945661233738
		296,135803897759	0,186114749590779
		296,866533610368	0,18628347444873
		297,597263322976	0,186451836589025
		298,327993035585	0,18661983679142
		299,058722748194	0,186787475833993
		299,789452460803	0,18695475449315
		300,520182173412	0,18712167354363
		301,25091188602	0,187288233758504
		301,981641598629	0,187454435909181
		302,712371311238	0,187620280765413
		303,443101023847	0,187785769095296
		304,173830736456	0,187950901665277
		304,904560449064	0,188115679240153
		305,635290161673	0,188280102583077
		306,366019874282	0,188444172455563
		307,096749586891	0,188607889617487
		307,8274792995	0,188771254827091
		308,558209012108	0,188934268840987
		309,288938724717	0,189096932414162
		310,019668437326	0,189259246299977
		310,750398149935	0,189421211250178
		311,481127862544	0,18958282801489
		312,211857575153	0,189744097342628
		312,942587287761	0,189905019980298
		313,67331700037	0,1900655966732
		314,404046712979	0,190225828165031
		315,134776425588	0,19038571519789
		315,865506138197	0,190545258512281
		316,596235850805	0,190704458847115
		317,326965563414	0,190863316939715
		318,057695276023	0,19102183352582
		318,788424988632	0,191180009339586
		319,519154701241	0,191337845113591
		320,249884413849	0,191495341578838
		320,980614126458	0,191652499464759
		321,711343839067	0,191809319499218
		322,442073551676	0,191965802408514
		323,172803264285	0,192121948917384
		323,903532976893	0,192277759749008
		324,634262689502	0,192433235625011
		325,364992402111	0,192588377265466
		326,09572211472	0,1927431853889
		326,826451827329	0,192897660712293
		327,557181539938	0,193051803951084
		328,287911252546	0,193205615819176
		329,018640965155	0,193359097028935
		329,749370677764	0,193512248291196
		330,480100390373	0,193665070315268
		331,210830102982	0,193817563808933
		331,94155981559	0,193969729478451
		332,672289528199	0,194121568028565
		333,403019240808	0,194273080162503
		334,133748953417	0,19442426658198
		334,864478666026	0,194575127987205
		335,595208378634	0,194725665076879
		336,325938091243	0,194875878548202
		337,056667803852	0,195025769096876
		337,787397516461	0,195175337417105
		338,51812722907	0,195324584201604
		339,248856941678	0,195473510141596
		339,979586654287	0,19562211592682
		340,710316366896	0,19577040224553
		341,441046079505	0,195918369784503
		342,171775792114	0,196066019229038
		342,902505504723	0,196213351262962
		343,633235217331	0,196360366568629
		344,36396492994	0,19650706582693
		345,094694642549	0,19665344971729
		345,825424355158	0,196799518917673
		346,556154067767	0,196945274104587
		347,286883780375	0,197090715953086
		348,017613492984	0,19723584513677
		348,748343205593	0,197380662327794
		349,479072918202	0,197525168196867
		350,209802630811	0,197669363413255
		350,940532343419	0,197813248644787
		351,671262056028	0,197956824557855
		352,401991768637	0,198100091817418
		353,132721481246	0,198243051087008
		353,863451193855	0,198385703028729
		354,594180906463	0,198528048303261
		355,324910619072	0,198670087569864
		356,055640331681	0,198811821486381
		356,78637004429	0,198953250709242
		357,517099756899	0,199094375893464
		358,247829469508	0,199235197692657
		358,978559182116	0,199375716759024
		359,709288894725	0,199515933743369
		360,440018607334	0,199655849295095
		361,170748319943	0,199795464062208
		361,901478032552	0,199934778691324
		362,63220774516	0,200073793827667
		363,362937457769	0,200212510115072
		364,093667170378	0,200350928195994
		364,824396882987	0,200489048711505
		365,555126595596	0,200626872301297
		366,285856308204	0,20076439960369
		367,016586020813	0,20090163125563
		367,747315733422	0,201038567892693
		368,478045446031	0,20117521014909
		369,20877515864	0,20131155865767
		369,939504871248	0,201447614049918
		370,670234583857	0,201583376955963
		371,400964296466	0,201718848004581
		372,131694009075	0,201854027823194
		372,862423721684	0,201988917037877
		373,593153434292	0,202123516273357
		374,323883146901	0,20225782615302
		375,05461285951	0,20239184729891
		375,785342572119	0,202525580331736
		376,516072284728	0,202659025870872
		377,246801997336	0,202792184534358
		377,977531709945	0,202925056938909
		378,708261422554	0,203057643699911
		379,438991135163	0,20318994543143
		380,169720847772	0,203321962746209
		380,900450560381	0,203453696255677
		381,631180272989	0,203585146569946
		382,361909985598	0,203716314297816
		383,092639698207	0,203847200046781
		383,823369410816	0,203977804423028
		384,554099123425	0,204108128031438
		385,284828836033	0,204238171475596
		386,015558548642	0,204367935357787
		386,746288261251	0,204497420279001
		387,47701797386	0,204626626838937
		388,207747686469	0,204755555636005
		388,938477399077	0,204884207267327
		389,669207111686	0,205012582328743
		390,399936824295	0,205140681414811
		391,130666536904	0,205268505118812
		391,861396249513	0,20539605403275
		392,592125962121	0,205523328747358
		393,32285567473	0,205650329852098
		394,053585387339	0,205777057935165
		394,784315099948	0,20590351358349
		395,515044812557	0,206029697382741
		396,245774525166	0,206155609917328
		396,976504237774	0,206281251770405
		397,707233950383	0,206406623523871
		398,437963662992	0,206531725758376
		399,168693375601	0,20665655905332
		399,89942308821	0,206781123986858
		400,630152800818	0,206905421135901
		401,360882513427	0,207029451076123
		402,091612226036	0,207153214381958
		402,822341938645	0,207276711626604
		403,553071651254	0,20739994338203
		404,283801363862	0,207522910218972
		405,014531076471	0,207645612706942
		405,74526078908	0,207768051414226
		406,475990501689	0,207890226907888
		407,206720214298	0,208012139753775
		407,937449926906	0,208133790516515
		408,668179639515	0,208255179759523
		409,398909352124	0,208376308045006
		410,129639064733	0,208497175933956
		410,860368777342	0,208617783986165
		411,591098489951	0,208738132760219
		412,321828202559	0,208858222813502
		413,052557915168	0,208978054702202
		413,783287627777	0,20909762898131
		414,514017340386	0,209216946204625
		415,244747052995	0,209336006924755
		415,975476765603	0,209454811693119
		416,706206478212	0,209573361059952
		417,436936190821	0,209691655574305
		418,16766590343	0,20980969578405
		418,898395616039	0,209927482235879
		419,629125328647	0,210045015475312
		420,359855041256	0,210162296046694
		421,090584753865	0,210279324493199
		421,821314466474	0,210396101356835
		422,552044179083	0,210512627178446
		423,282773891691	0,210628902497709
		424,0135036043	0,210744927853146
		424,744233316909	0,210860703782117
		425,474963029518	0,210976230820829
		426,205692742127	0,211091509504337
		426,936422454736	0,211206540366543
		427,667152167344	0,211321323940204
		428,397881879953	0,21143586075693
		429,128611592562	0,21155015134719
		429,859341305171	0,21166419624031
		430,59007101778	0,211777995964479
		431,320800730388	0,211891551046753
		432,051530442997	0,212004862013051
		432,782260155606	0,212117929388164
		433,512989868215	0,212230753695755
		434,243719580824	0,212343335458359
		434,974449293432	0,21245567519739
		435,705179006041	0,21256777343314
		436,43590871865	0,212679630684782
		437,166638431259	0,212791247470375
		437,897368143868	0,212902624306862
		438,628097856476	0,213013761710075
		439,358827569085	0,213124660194739
		440,089557281694	0,21323532027447
		440,820286994303	0,213345742461781
		441,551016706912	0,213455927268085
		442,281746419521	0,213565875203691
		443,012476132129	0,213675586777815
		443,743205844738	0,213785062498578
		444,473935557347	0,213894302873006
		445,204665269956	0,214003308407039
		445,935394982565	0,214112079605524
		446,666124695173	0,214220616972228
		447,396854407782	0,214328921009833
		448,127584120391	0,214436992219938
		448,858313833	0,214544831103068
		449,589043545609	0,214652438158669
		450,319773258217	0,214759813885114
		451,050502970826	0,214866958779706
		451,781232683435	0,214973873338675
		452,511962396044	0,21508055805719
		453,242692108653	0,21518701342935
		453,973421821261	0,215293239948195
		454,70415153387	0,215399238105705
		455,434881246479	0,215505008392801
		456,165610959088	0,21561055129935
		456,896340671697	0,215715867314164
		457,627070384305	0,215820956925006
		458,357800096914	0,21592582061859
		459,088529809523	0,216030458880584
		459,819259522132	0,21613487219561
		460,549989234741	0,21623906104725
		461,28071894735	0,216343025918047
		462,011448659958	0,216446767289505
		462,742178372567	0,216550285642094
		463,472908085176	0,21665358145525
		464,203637797785	0,216756655207379
		464,934367510394	0,216859507375858
		465,665097223002	0,21696213843704
		466,395826935611	0,217064548866251
		467,12655664822	0,217166739137797
		467,857286360829	0,217268709724963
		468,588016073438	0,217370461100017
		469,318745786046	0,217471993734214
		470,049475498655	0,217573308097792
		470,780205211264	0,217674404659981
		471,510934923873	0,217775283889002
		472,241664636482	0,217875946252067
		472,97239434909	0,217976392215386
		473,703124061699	0,218076622244167
		474,433853774308	0,218176636802617
		475,164583486917	0,218276436353944
		475,895313199526	0,218376021360361
		476,626042912134	0,21847539228309
		477,356772624743	0,218574549582357
		478,087502337352	0,218673493717402
		478,818232049961	0,218772225146476
		479,54896176257	0,218870744326846
		480,279691475179	0,218969051714795
		481,010421187787	0,219067147765625
		481,741150900396	0,21916503293366
		482,471880613005	0,219262707672248
		483,202610325614	0,21936017243376
		483,933340038223	0,219457427669597
		484,664069750831	0,219554473830188
		485,39479946344	0,219651311364994
		486,125529176049	0,219747940722511
		486,856258888658	0,219844362350269
		487,586988601267	0,219940576694837
		488,317718313875	0,220036584201824
		489,048448026484	0,22013238531588
		489,779177739093	0,220227980480701
		490,509907451702	0,220323370139027
		491,240637164311	0,220418554732648
		491,971366876919	0,220513534702404
		492,702096589528	0,220608310488186
		493,432826302137	0,22070288252894
		494,163556014746	0,220797251262669
		494,894285727355	0,220891417126433
		495,625015439964	0,220985380556356
		496,355745152572	0,221079141987619
		497,086474865181	0,221172701854472
		497,81720457779	0,221266060590228
		498,547934290399	0,221359218627272
		499,278664003008	0,221452176397058
		500,009393715616	0,22154493433011
		500,740123428225	0,221637492856031
		501,470853140834	0,221729852403496
		502,201582853443	0,221822013400262
		502,932312566052	0,221913976273165
		503,66304227866	0,222005741448123
		504,393771991269	0,222097309350139
		505,124501703878	0,222188680403301
		505,855231416487	0,222279855030788
		506,585961129096	0,222370833654867
		507,316690841704	0,222461616696899
		508,047420554313	0,222552204577336
		508,778150266922	0,22264259771573
		509,508879979531	0,222732796530729
		510,23960969214	0,222822801440081
		510,970339404749	0,222912612860636
		511,701069117357	0,223002231208349
		512,431798829966	0,223091656898279
		513,162528542575	0,223180890344594
		513,893258255184	0,223269931960572
		514,623987967793	0,223358782158601
		515,354717680401	0,223447441350183
		516,08544739301	0,223535909945937
		516,816177105619	0,223624188355596
		517,546906818228	0,223712276988016
		518,277636530837	0,223800176251172
		519,008366243445	0,223887886552161
		519,739095956054	0,223975408297207
		520,469825668663	0,22406274189166
		521,200555381272	0,224149887739996
		521,931285093881	0,224236846245827
		522,66201480649	0,224323617811891
		523,392744519098	0,224410202840066
		524,123474231707	0,224496601731361
		524,854203944316	0,224582814885927
		525,584933656925	0,224668842703053
		526,315663369534	0,224754685581168
		527,046393082142	0,224840343917848
		527,777122794751	0,224925818109812
		528,50785250736	0,225011108552927
		529,238582219969	0,225096215642207
		529,969311932578	0,22518113977182
		530,700041645186	0,225265881335084
		531,430771357795	0,225350440724474
		532,161501070404	0,225434818331618
		532,892230783013	0,225519014547305
		533,622960495622	0,225603029761483
		534,35369020823	0,22568686436326
		535,084419920839	0,22577051874091
		535,815149633448	0,225853993281872
		536,545879346057	0,225937288372751
		537,276609058666	0,22602040439932
		538,007338771274	0,226103341746525
		538,738068483883	0,226186100798484
		539,468798196492	0,226268681938488
		540,199527909101	0,226351085549005
		540,93025762171	0,22643331201168
		541,660987334319	0,226515361707338
		542,391717046927	0,226597235015986
		543,122446759536	0,226678932316813
		543,853176472145	0,226760453988193
		544,583906184754	0,226841800407688
		545,314635897363	0,226922971952045
		546,045365609971	0,227003968997206
		546,77609532258	0,2270847919183
		547,506825035189	0,227165441089653
		548,237554747798	0,227245916884784
		548,968284460407	0,22732621967641
		549,699014173015	0,227406349836447
		550,429743885624	0,227486307736012
		551,160473598233	0,227566093745422
		551,891203310842	0,2276457082342
		552,621933023451	0,227725151571073
		553,35266273606	0,227804424123978
		554,083392448668	0,227883526260058
		554,814122161277	0,227962458345667
		555,544851873886	0,228041220746375
		556,275581586495	0,228119813826962
		557,006311299104	0,228198237951425
		557,737041011712	0,228276493482979
		558,467770724321	0,228354580784058
		559,19850043693	0,228432500216318
		559,929230149539	0,228510252140635
		560,659959862148	0,228587836917111
		561,390689574756	0,228665254905074
		562,121419287365	0,228742506463078
		562,852148999974	0,228819591948907
		563,582878712583	0,228896511719578
		564,313608425192	0,228973266131337
		565,0443381378	0,229049855539665
		565,775067850409	0,229126280299281
		566,505797563018	0,229202540764139
		567,236527275627	0,229278637287434
		567,967256988236	0,2293545702216
		568,697986700844	0,229430339918313
		569,428716413453	0,229505946728496
		570,159446126062	0,229581391002315
		570,890175838671	0,229656673089184
		571,62090555128	0,229731793337765
		572,351635263889	0,229806752095972
		573,082364976497	0,22988154971097
		573,813094689106	0,229956186529177
		574,543824401715	0,230030662896269
		575,274554114324	0,230104979157176
		576,005283826933	0,230179135656088
		576,736013539541	0,230253132736454
		577,46674325215	0,230326970740986
		578,197472964759	0,230400650011659
		578,928202677368	0,230474170889711
		579,658932389977	0,230547533715649
		580,389662102585	0,230620738829247
		581,120391815194	0,230693786569548
		581,851121527803	0,230766677274865
		582,581851240412	0,230839411282788
		583,312580953021	0,230911988930177
		584,04331066563	0,23098441055317
		584,774040378238	0,23105667648718
		585,504770090847	0,231128787066903
		586,235499803456	0,231200742626312
		586,966229516065	0,231272543498663
		587,696959228674	0,231344190016497
		588,427688941282	0,231415682511637
		589,158418653891	0,231487021315196
		589,8891483665	0,231558206757574
		590,619878079109	0,231629239168459
		591,350607791718	0,231700118876832
		592,081337504326	0,231770846210968
		592,812067216935	0,231841421498433
		593,542796929544	0,231911845066092
		594,273526642153	0,231982117240105
		595,004256354762	0,232052238345932
		595,73498606737	0,232122208708333
		596,465715779979	0,23219202865137
		597,196445492588	0,232261698498409
		597,927175205197	0,232331218572118
		598,657904917806	0,232400589194476
		599,388634630414	0,232469810686766
		600,119364343023	0,232538883369581
		600,850094055632	0,232607807562826
		601,580823768241	0,232676583585719
		602,31155348085	0,232745211756788
		603,042283193459	0,232813692393881
		603,773012906067	0,232882025814158
		604,503742618676	0,232950212334102
		605,234472331285	0,233018252269511
		605,965202043894	0,233086145935508
		606,695931756503	0,233153893646536
		607,426661469111	0,233221495716363
		608,15739118172	0,233288952458083
		608,888120894329	0,233356264184115
		609,618850606938	0,233423431206209
		610,349580319547	0,233490453835443
		611,080310032155	0,233557332382227
		611,811039744764	0,233624067156303
		612,541769457373	0,233690658466747
		613,272499169982	0,233757106621973
		614,003228882591	0,233823411929728
		614,733958595199	0,233889574697101
		615,464688307808	0,233955595230518
		616,195418020417	0,234021473835749
		616,926147733026	0,234087210817905
		617,656877445635	0,234152806481441
		618,387607158243	0,234218261130158
		619,118336870852	0,234283575067203
		619,849066583461	0,234348748595074
		620,57979629607	0,234413782015615
		621,310526008679	0,234478675630024
		622,041255721287	0,234543429738849
		622,771985433896	0,234608044641995
		623,502715146505	0,234672520638719
		624,233444859114	0,234736858027637
		624,964174571723	0,234801057106723
		625,694904284332	0,234865118173308
		626,42563399694	0,234929041524087
		627,156363709549	0,234992827455116
		627,887093422158	0,235056476261812
		628,617823134767	0,235119988238961
		629,348552847376	0,235183363680713
		630,079282559984	0,235246602880586
		630,810012272593	0,235309706131467
		631,540741985202	0,235372673725614
		632,271471697811	0,235435505954656
		633,00220141042	0,235498203109595
		633,732931123028	0,235560765480808
		634,463660835637	0,235623193358046
		635,194390548246	0,235685487030441
		635,925120260855	0,235747646786499
		636,655849973464	0,235809672914109
		637,386579686073	0,235871565700539
		638,117309398681	0,23593332543244
		638,84803911129	0,235994952395849
		639,578768823899	0,236056446876184
		640,309498536508	0,236117809158252
		641,040228249117	0,236179039526249
		641,770957961725	0,236240138263756
		642,501687674334	0,236301105653748
		643,232417386943	0,23636194197859
		643,963147099552	0,236422647520041
		644,693876812161	0,236483222559254
		645,424606524769	0,236543667376776
		646,155336237378	0,236603982252552
		646,886065949987	0,236664167465927
		647,616795662596	0,236724223295642
		648,347525375205	0,236784150019842
		649,078255087813	0,236843947916072
		649,808984800422	0,236903617261282
		650,539714513031	0,236963158331824
		651,27044422564	0,237022571403458
		652,001173938249	0,237081856751351
		652,731903650857	0,237141014650078
		653,462633363466	0,237200045373624
		654,193363076075	0,237258949195385
		654,924092788684	0,237317726388169
		655,654822501293	0,237376377224198
		656,385552213902	0,237434901975109
		657,11628192651	0,237493300911953
		657,847011639119	0,2375515743052
		658,577741351728	0,237609722424739
		659,308471064337	0,237667745539879
		660,039200776946	0,237725643919348
		660,769930489554	0,237783417831298
		661,500660202163	0,237841067543304
		662,231389914772	0,237898593322366
		662,962119627381	0,237955995434909
		663,69284933999	0,238013274146788
		664,423579052598	0,238070429723283
		665,154308765207	0,238127462429105
		665,885038477816	0,238184372528398
		666,615768190425	0,238241160284735
		667,346497903034	0,238297825961124
		668,077227615643	0,238354369820008
		668,807957328251	0,238410792123264
		669,53868704086	0,238467093132209
		670,269416753469	0,238523273107595
		671,000146466078	0,238579332309615
		671,730876178687	0,238635270997903
		672,461605891295	0,238691089431534
		673,192335603904	0,238746787869027
		673,923065316513	0,238802366568344
		674,653795029122	0,238857825786893
		675,384524741731	0,23891316578153
		676,115254454339	0,238968386808557
		676,845984166948	0,239023489123725
		677,576713879557	0,239078472982237
		678,307443592166	0,239133338638744
		679,038173304775	0,239188086347354
		679,768903017383	0,239242716361626
		680,499632729992	0,239297228934573
		681,230362442601	0,239351624318667
		681,96109215521	0,239405902765836
		682,691821867819	0,239460064527464
		683,422551580427	0,239514109854398
		684,153281293036	0,239568038996945
		684,884011005645	0,239621852204873
		685,614740718254	0,239675549727412
		686,345470430863	0,23972913181326
		687,076200143472	0,239782598710576
		687,80692985608	0,239835950666989
		688,537659568689	0,239889187929593
		689,268389281298	0,239942310744952
		689,999118993907	0,239995319359101
		690,729848706516	0,240048214017544
		691,460578419124	0,240100994965258
		692,191308131733	0,240153662446694
		692,922037844342	0,240206216705778
		693,652767556951	0,240258657985909
		694,38349726956	0,240310986529966
		695,114226982168	0,240363202580303
		695,844956694777	0,240415306378756
		696,575686407386	0,240467298166637
		697,306416119995	0,240519178184743
		698,037145832604	0,240570946673353
		698,767875545212	0,240622603872226
		699,498605257821	0,240674150020611
		700,22933497043	0,240725585357237
		700,960064683039	0,240776910120324
		701,690794395648	0,240828124547578
		702,421524108256	0,240879228876194
		703,152253820865	0,240930223342858
		703,882983533474	0,240981108183747
		704,613713246083	0,241031883634528
		705,344442958692	0,241082549930366
		706,0751726713	0,241133107305916
		706,805902383909	0,241183555995331
		707,536632096518	0,241233896232259
		708,267361809127	0,241284128249847
		708,998091521736	0,241334252280742
		709,728821234345	0,241384268557087
		710,459550946953	0,241434177310529
		711,190280659562	0,241483978772217
		711,921010372171	0,241533673172801
		712,65174008478	0,241583260742438
		713,382469797389	0,241632741710787
		714,113199509997	0,241682116307017
		714,843929222606	0,241731384759801
		715,574658935215	0,241780547297321
		716,305388647824	0,241829604147272
		717,036118360433	0,241878555536854
		717,766848073042	0,241927401692782
		718,49757778565	0,241976142841284
		719,228307498259	0,242024779208099
		719,959037210868	0,242073311018484
		720,689766923477	0,242121738497208
		721,420496636086	0,242170061868561
		722,151226348694	0,242218281356347
		722,881956061303	0,242266397183891
		723,612685773912	0,242314409574038
		724,343415486521	0,242362318749153
		725,07414519913	0,242410124931124
		725,804874911738	0,24245782834136
		726,535604624347	0,242505429200796
		727,266334336956	0,242552927729893
		727,997064049565	0,242600324148634
		728,727793762174	0,242647618676533
		729,458523474782	0,24269481153263
		730,189253187391	0,242741902935495
		730,9199829	0,242788893103228
