# Supplementary material for: Characterization data and kinetic studies of novel lipophilic analogues from 2,4-dichlorophenoxyacetic acid and Propanil herbicides
Source: Data Brief. 2020 Aug 21;32:106202. doi: 10.1016/j.dib.2020.106202 (PMC7482028; doi:10.1016/j.dib.2020.106202)
Supplement: Supplementary file 5 [file mmc5.zip › UV data_txt/Figure 35B.txt]

exp		fit
0,6200000048	0,66151	0,6200000048	0,652250065131329
2,618999958	0,65542	1,19056855434474	0,654216425453826
4,618999958	0,65242	1,76113710388949	0,656139935174451
6,618000031	0,66553	2,33170565343423	0,6580215377612
8,618000031	0,6767	2,618999958	0,658953396865831
10,61999989	0,67874	2,90227420297898	0,659862155909154
12,61800003	0,68459	3,47284275252372	0,661662691997851
14,61900043	0,68877	4,04341130206847	0,663424028538584
16,61800003	0,69293	4,61397985161321	0,665147028611853
18,61800003	0,69898	4,618999958	0,665162020692104
20,61800003	0,70335	5,18454840115796	0,666832536295188
22,62000084	0,69796	5,7551169507027	0,668481377081543
24,61899948	0,71627	6,32568550024745	0,670094358288488
26,61899948	0,71693	6,618000031	0,670907088156824
28,61800003	0,7159	6,89625404979219	0,671672269458387
30,61899948	0,72139	7,46682259933694	0,673215882749765
32,61800003	0,71885	8,03739114888168	0,674725953320058
34,61800003	0,72212	8,60795969842643	0,67620321969994
36,61800003	0,7238	8,618000031	0,676228925919359
38,61899948	0,72611	9,17852824797117	0,6776484041594
40,61899948	0,72495	9,74909679751592	0,679062213065765
42,61899948	0,72667	10,3196653470607	0,680445337233841
44,61800003	0,72819	10,61999989	0,681161285224485
46,61800003	0,73006	10,8902338966054	0,681798452268338
48,61899948	0,72852	11,4608024461502	0,683122218898766
50,61800003	0,73065	12,0313709956949	0,684417283306945
52,61800003	0,73111	12,6019395452396	0,685684277447313
54,61899948	0,73027	12,61800003	0,685719540961976
56,61800003	0,7314	13,1725080947844	0,686923819360183
58,61999893	0,73304	13,7430766443291	0,688136513478091
60,61800003	0,73438	14,3136451938739	0,689322950925415
62,61800003	0,73122	14,61900043	0,689947320182303
64,6190033	0,73368	14,8842137434186	0,69048370981138
66,62000275	0,73682	15,4547822929634	0,69161935551663
68,6190033	0,73478	16,0253508425081	0,692730440973474
70,62000275	0,74025	16,5959193920529	0,693817506939972
72,6190033	0,7372	16,61800003	0,693859100203634
74,6190033	0,73671	17,1664879415976	0,694881082267981
76,61799622	0,73674	17,7370564911423	0,695921684165303
78,61799622	0,73942	18,3076250406871	0,696939818452059
80,6190033	0,73794	18,61800003	0,697484399499644
82,62000275	0,73692	18,8781935902318	0,697935979811416
84,6190033	0,73801	19,4487621397766	0,6989106520348
86,6190033	0,73561	20,0193306893213	0,699864308261704
88,6190033	0,73911	20,5898992388661	0,700797411214218
90,62000275	0,74027	20,61800003	0,700842843981443
92,62000275	0,73736	21,1604677884108	0,701710413426395
94,6190033	0,74011	21,7310363379556	0,702603757468571
96,61799622	0,74086	22,3016048875003	0,703477876166736
98,61799622	0,74111	22,62000084	0,703957462762801
100,6190033	0,74335	22,872173437045	0,704333192817087
102,6179962	0,73789	23,4427419865898	0,705170121395847
104,6179962	0,74325	24,0133105361345	0,705989066764472
106,6200027	0,74037	24,5838790856793	0,706790424870334
108,6190033	0,74355	24,61899948	0,706839185274707
110,6190033	0,74142	25,154447635224	0,707574582942989
112,6179962	0,74293	25,7250161847688	0,708341919686123
114,6179962	0,74174	26,2955847343135	0,709092805465268
116,6190033	0,7428	26,61899948	0,709511261931368
118,6179962	0,74284	26,8661532838583	0,709827602491395
120,6190033	0,7463	27,436721833403	0,71054666500045
125,6179962	0,74318	28,0072903829478	0,711250339428951
130,6179962	0,7445	28,5778589324925	0,711938964585708
135,6190033	0,744	28,61800003	0,711986853328171
140,6179962	0,74428	29,1484274820372	0,712612871819775
145,6179962	0,74486	29,718996031582	0,713272385184684
150,6179962	0,74533	30,2895645811267	0,713917821599085
155,6190033	0,74577	30,61899948	0,714284194974098
160,6190033	0,74593	30,8601331306715	0,714549491003836
165,6199951	0,74807	31,4307016802162	0,715167696515636
170,6190033	0,74543	32,001270229761	0,715772734577277
175,6190033	0,74518	32,5718387793057	0,716364895104589
180,6190033	0,74832	32,61800003	0,716412248808412
185,6179962	0,7455	33,1424073288505	0,716944461630148
190,6179962	0,74655	33,7129758783952	0,717511711443818
195,6190033	0,74818	34,2835444279399	0,718066915730202
200,6199951	0,74663	34,61800003	0,718386871766841
205,6190033	0,74837	34,8541129774847	0,718610339703065
210,6190033	0,75074	35,4246815270294	0,7191422427368
215,6179962	0,74872	35,9952500765742	0,719662878494992
220,6179962	0,74489	36,5658186261189	0,720172495056161
225,6199951	0,7497	36,61800003	0,720218560610778
230,6190033	0,74913	37,1363871756637	0,720671335036729
235,6190033	0,7493	37,7069557252084	0,721159635711283
240,6199951	0,74894	38,2775242747532	0,721637629130192
245,6190033	0,74874	38,61899948	0,721918863700009
250,6179962	0,75018	38,8480928242979	0,722105542234628
255,6179962	0,75079	39,4186613738426	0,72256359696906
260,618988	0,75114	39,9892299233874	0,723012010391268
265,618988	0,75031	40,5597984729321	0,723450994779941
270,6180115	0,75026	40,61899948	0,723496011342185
275,6180115	0,75079	41,1303670224769	0,723880757739897
280,6180115	0,75202	41,7009355720216	0,724301502304987
285,6199951	0,75101	42,2715041215664	0,724713427038748
290,618988	0,75138	42,61899948	0,724960064407875
295,6199951	0,75332	42,8420726711111	0,725116726132818
300,6199951	0,75289	43,4126412206559	0,725511589503197
305,618988	0,75204	43,9832097702006	0,725898202884391
310,6180115	0,75153	44,5537783197453	0,726276747921474
315,6180115	0,75457	44,61800003	0,726318858650892
320,6180115	0,75477	45,1243468692901	0,726647402260128
325,6180115	0,75447	45,6949154188348	0,727010339634704
330,6180115	0,75384	46,2654839683796	0,727365729954336
335,6199951	0,75329	46,61800003	0,727581602600472
340,618988	0,75375	46,8360525179243	0,72771373938716
345,6180115	0,75547	47,4066210674691	0,728054530442693
350,618988	0,75336	47,9771896170138	0,728388262052377
355,6199951	0,7549	48,5477581665586	0,728715089648361
360,618988	0,75779	48,61899948	0,728755420175481
365,6180115	0,75986	49,1183267161033	0,729035165240553
370,6180115	0,75578	49,6888952656481	0,729348637491962
375,618988	0,75478	50,2594638151928	0,729655651792395
380,6180115	0,75342	50,61800003	0,729845334518466
385,618988	0,75397	50,8300323647375	0,729956350330523
390,6180115	0,75495	51,4006009142823	0,730250872164356
395,6199951	0,7529	51,971169463827	0,730539353290186
400,6180115	0,75419	52,5417380133718	0,730821926709986
405,6199951	0,75519	52,61800003	0,730859254847388
410,618988	0,75362	53,1123065629165	0,731098722497346
415,618988	0,75517	53,6828751124613	0,731369867861942
420,6180115	0,75593	54,253443662006	0,731635487212604
425,6180115	0,75582	54,61899948	0,73180281808112
430,6199951	0,75622	54,8240122115508	0,731895702218966
435,618988	0,7533	55,3945807610955	0,732150631871797
440,618988	0,75606	55,9651493106402	0,732400392541967
445,6180115	0,75793	56,535717860185	0,732645098038138
450,6180115	0,75532	56,61800003	0,732679976746755
455,618988	0,75504	57,1062864097297	0,73288485966318
460,618988	0,75619	57,6768549592745	0,733119786269337
465,6199951	0,75672	58,2474235088192	0,733349984312185
470,6180115	0,75523	58,61999893	0,733497799090729
475,618988	0,75674	58,817992058364	0,733575557903405
480,6199951	0,75774	59,3885606079087	0,733796608862386
485,618988	0,75649	59,9591291574535	0,734013236766698
490,6199951	0,75682	60,5296977069982	0,734225539001447
495,6180115	0,75769	60,61800003	0,734258014931399
500,6180115	0,75854	61,1002662565429	0,734433610807557
505,6199951	0,75699	61,6708348060877	0,73463754532897
510,618988	0,75799	62,2414033556324	0,734837433658822
515,617981	0,75553	62,61800003	0,73496719414141
520,617981	0,75803	62,8119719051772	0,735033364884594
525,6190186	0,75879	63,3825404547219	0,735225426132278
530,6190186	0,75983	63,9531090042667	0,735413702609553
535,6190186	0,75918	64,5236775538114	0,735598277648033
540,6199951	0,75843	64,6190033	0,735628759781948
545,617981	0,76137	65,0942461033562	0,735779232744567
550,617981	0,76058	65,6648146529009	0,735956647601637
555,617981	0,76058	66,2353832024457	0,73613060016687
560,6190186	0,75941	66,62000275	0,736245946172599
565,617981	0,75973	66,8059517519904	0,736301166671668
570,617981	0,76142	67,3765203015352	0,736468421669002
--	--	67,9470888510799	0,736632438070362
--	--	68,5176574006246	0,736793287181906
--	--	68,6190033	0,73682153169118
--	--	69,0882259501694	0,736951038739796
--	--	69,6587944997141	0,73710576094477
--	--	70,2293630492589	0,737257520495952
--	--	70,62000275	0,737359747824757
--	--	70,7999315988036	0,737406382623909
--	--	71,3705001483484	0,737552411122982
--	--	71,9410686978931	0,737695668382922
--	--	72,5116372474378	0,737836215419798
--	--	72,6190033	0,737862364597382
--	--	73,0822057969826	0,737974111906256
--	--	73,6527743465273	0,73810941620109
--	--	74,2233428960721	0,738242185378173
--	--	74,6190033	0,738332795034181
--	--	74,7939114456168	0,738372475254751
--	--	75,3644799951616	0,738500340419102
--	--	75,9350485447063	0,738625834257603
--	--	76,5056170942511	0,738749008981191
--	--	76,61799622	0,738773000520867
--	--	77,0761856437958	0,738869915651242
--	--	77,6467541933406	0,738988604204881
--	--	78,2173227428853	0,739105123479741
--	--	78,61799622	0,739185676658487
--	--	78,78789129243	0,739219521238163
--	--	79,3584598419748	0,739331844190874
--	--	79,9290283915195	0,739442138020147
--	--	80,4995969410643	0,739550447402436
--	--	80,6190033	0,739572866951989
--	--	81,070165490609	0,739656816030529
--	--	81,6407340401538	0,739761286635204
--	--	82,2113025896985	0,739863901006404
--	--	82,62000275	0,739936285785255
--	--	82,7818711392433	0,739964700013959
--	--	83,352439688788	0,740063723627851
--	--	83,9230082383327	0,740161010938005
--	--	84,4935767878775	0,740256600173688
--	--	84,6190033	0,740277389346788
--	--	85,0641453374222	0,740350528722449
--	--	85,634713886967	0,74044283314865
--	--	86,2052824365117	0,740533549211594
--	--	86,6190033	0,740598354159852
--	--	86,7758509860565	0,740622711883249
--	--	87,3464195356012	0,740710355365585
--	--	87,916988085146	0,740796513107524
--	--	88,4875566346907	0,740881217821526
--	--	88,6190033	0,740900529410451
--	--	89,0581251842355	0,740964501499797
--	--	89,6286937337802	0,741046395430153
--	--	90,1992622833249	0,741126930211527
--	--	90,62000275	0,741185463878424
--	--	90,7698308328697	0,741206135769138
--	--	91,3403993824144	0,741284041369317
--	--	91,9109679319592	0,741360675634027
--	--	92,4815364815039	0,741436066555042
--	--	92,62000275	0,741454178133187
--	--	93,0521050310487	0,741510241507822
--	--	93,6226735805934	0,741583227265084
--	--	94,1932421301381	0,741655050010079
--	--	94,6190033	0,741707902084667
--	--	94,7638106796829	0,741725735349559
--	--	95,3343792292276	0,74179530832648
--	--	95,9049477787724	0,741863793432411
--	--	96,4755163283171	0,741931214619676
--	--	96,61799622	0,741947887486733
--	--	97,0460848778619	0,741997595313223
--	--	97,6166534274066	0,742062958422243
--	--	98,1872219769514	0,742127326351517
--	--	98,61799622	0,742175277613582
--	--	98,7577905264961	0,742190721012529
--	--	99,3283590760409	0,742253163834325
		99,8989276255856	0,742314675774129
		100,46949617513	0,742375277327744
		100,6190033	0,742391008844418
		101,040064724675	0,742434988539702
		101,61063327422	0,742493829013201
		102,181201823765	0,742551817919822
		102,6179962	0,742595647090433
		102,751770373309	0,742608974009039
		103,322338922854	0,7426653156175
		103,892907472399	0,742720860678129
		104,463476021944	0,742775626729009
		104,6179962	0,742790326547117
		105,034044571488	0,742829630922077
		105,604613121033	0,74288289003162
		106,175181670578	0,742935420462604
		106,6200027	0,742975878558944
		106,745750220123	0,742987238258788
		107,316318769667	0,743038359110691
		107,886887319212	0,743088798363363
		108,457455868757	0,743138571023993
		108,6190033	0,743152544313976
		109,028024418302	0,743187691769347
		109,598592967846	0,743236174953042
		110,169161517391	0,743284034612667
		110,6190033	0,743321337055019
		110,739730066936	0,743331284476731
		111,31029861648	0,743377937971478
		111,880867166025	0,74342400822754
		112,45143571557	0,743469508086437
		112,6179962	0,743482684671528
		113,022004265115	0,743514450106956
		113,592572814659	0,743558846571366
		114,163141364204	0,74360270949151
		114,6179962	0,743637302472343
		114,733709913749	0,743646050614761
		115,304278463294	0,74368888142984
		115,874847012838	0,743731213172515
		116,445415562383	0,74377305683117
		116,6190033	0,743785692005398
		117,015984111928	0,743814423152252
		117,586552661473	0,743855322645593
		118,157121211017	0,743895765589625
		118,6179962	0,743928106802082
		118,727689760562	0,743935762036478
		119,298258310107	0,74397532181695
		119,868826859652	0,744014454545395
		120,439395409196	0,74405316962448
		120,6190033	0,744065271696164
		121,009963958741	0,744091476249846
		121,580532508286	0,74412938341467
		122,151101057831	0,744166899914119
		122,721669607375	0,744204034349713
		123,29223815692	0,744240795133587
		123,862806706465	0,744277190492659
		124,43337525601	0,744313228472711
		125,003943805554	0,744348916942377
		125,574512355099	0,74438426359704
		125,6179962	0,744386943613055
		126,145080904644	0,744419275962653
		126,715649454189	0,744453961399462
		127,286218003733	0,74448832710566
		127,856786553278	0,74452238012095
		128,427355102823	0,744556127330041
		128,997923652368	0,744589575466056
		129,568492201912	0,74462273111387
		130,139060751457	0,744655600713373
		130,6179962	0,744682975244759
		130,709629301002	0,74468819056267
		131,280197850547	0,744720506821191
		131,850766400091	0,744752555512752
		132,421334949636	0,744784342528541
		132,991903499181	0,74481587363003
		133,562472048726	0,744847154451844
		134,13304059827	0,744878190504544
		134,703609147815	0,744908987177361
		135,27417769736	0,744939549740869
		135,6190033	0,744957909038099
		135,844746246905	0,744969883349597
		136,415314796449	0,744999993044582
		136,985883345994	0,745029883755871
		137,556451895539	0,745059560304962
		138,127020445084	0,745089027407195
		138,697588994628	0,745118289674091
		139,268157544173	0,745147351615635
		139,838726093718	0,745176217642512
		140,409294643262	0,745204892068297
		140,6179962	0,74521533352377
		140,979863192807	0,745233379111587
		141,550431742352	0,745261682898101
		142,121000291897	0,745289807462712
		142,691568841441	0,745317756751461
		143,262137390986	0,745345534623503
		143,832705940531	0,745373144853025
		144,403274490076	0,745400591131115
		144,97384303962	0,745427877067594
		145,544411589165	0,745455006192798
		145,6179962	0,745458493722684
		146,11498013871	0,745481981959342
		146,685548688255	0,745508807743815
		147,256117237799	0,745535486848462
		147,826685787344	0,745562022502827
		148,397254336889	0,745588417865341
		148,967822886434	0,745614676024895
		149,538391435978	0,745640800002372
		150,108959985523	0,74566679275214
		150,6179962	0,745689873932326
		150,679528535068	0,745692657163521
		151,250097084613	0,745718396062221
		151,820665634157	0,745744012211726
		152,391234183702	0,745769508314685
		152,961802733247	0,745794887014233
		153,532371282792	0,745820150895313
		154,102939832336	0,745845302485956
		154,673508381881	0,745870344258531
		155,244076931426	0,745895278630962
		155,6190033	0,74591160592771
		155,814645480971	0,745920107967953
		156,385214030515	0,745944834582129
		156,95578258006	0,745969460735198
		157,526351129605	0,745993988639082
		158,09691967915	0,746018420456988
		158,667488228694	0,746042758304499
		159,238056778239	0,746067004250625
		159,808625327784	0,746091160318811
		160,379193877329	0,746115228487952
		160,6190033	0,746125318548562
		160,949762426873	0,746139210693381
		161,520330976418	0,746163108827809
		162,090899525963	0,746186924742283
		162,661468075508	0,746210660247087
		163,232036625052	0,746234317112649
		163,802605174597	0,746257897070422
		164,373173724142	0,746281401813731
		164,943742273687	0,746304832998617
		165,514310823231	0,746328192244657
		165,6199951	0,746332511221037
		166,084879372776	0,74635148113578
		166,655447922321	0,746374701221032
		167,226016471865	0,746397854015352
		167,79658502141	0,746420941000326
		168,367153570955	0,746443963624919
		168,9377221205	0,746466923306193
		169,508290670044	0,746489821430012
		170,078859219589	0,746512659351718
		170,6190033	0,746534225212794
		170,649427769134	0,746535438396824
		171,219996318679	0,746558159861651
		171,790564868223	0,746580825013978
		172,361133417768	0,746603435093671
		172,931701967313	0,746625991313301
		173,502270516858	0,746648494858737
		174,072839066402	0,746670946889736
		174,643407615947	0,746693348540528
		175,213976165492	0,746715700920359
		175,6190033	0,746731538805423
		175,784544715037	0,746738005114064
		176,355113264581	0,746760262182583
		176,925681814126	0,746782473163502
		177,496250363671	0,746804639071558
		178,066818913216	0,74682676089915
		178,63738746276	0,74684883961682
		179,207956012305	0,746870876173751
		179,77852456185	0,746892871498223
		180,349093111395	0,74691482649807
		180,6190033	0,746925198621972
		180,919661660939	0,746936742061148
		181,490230210484	0,74695861905576
		182,060798760029	0,74698045833109
		182,631367309574	0,74700226071763
		183,201935859118	0,747024027027579
		183,772504408663	0,74704575805526
		184,343072958208	0,747067454577505
		184,913641507753	0,747089117354041
		185,484210057297	0,747110747127866
		185,6179962	0,747115814150214
		186,054778606842	0,747132344625624
		186,625347156387	0,747153910557954
		187,195915705932	0,74717544561985
		187,766484255476	0,74719695049101
		188,337052805021	0,747218425836162
		188,907621354566	0,747239872305392
		189,478189904111	0,747261290534483
		190,048758453655	0,747282681145218
		190,6179962	0,747303994947845
		190,6193270032	0,747304044745683
		191,189895552745	0,747325381930582
		191,76046410229	0,747346693281524
		192,331032651834	0,747367979367305
		192,901601201379	0,747389240744213
		193,472169750924	0,747410477956268
		194,042738300469	0,747431691535529
		194,613306850013	0,747452882002334
		195,183875399558	0,747474049865562
		195,6190033	0,74749017805171
		195,754443949103	0,747495195622888
		196,325012498647	0,747516319761036
		196,895581048192	0,747537422756005
		197,466149597737	0,747558505073319
		198,036718147282	0,747579567168249
		198,607286696826	0,747600609486047
		199,177855246371	0,747621632462154
		199,748423795916	0,747642636522429
		200,318992345461	0,747663622083358
		200,6199951	0,747674685675597
		200,889560895005	0,747684589552244
		201,46012944455	0,74770553932744
		202,030697994095	0,747726471798512
		202,60126654364	0,747747387346457
		203,171835093184	0,747768286343882
		203,742403642729	0,747789169155195
		204,312972192274	0,747810036136765
		204,883540741819	0,747830887637137
		205,454109291363	0,747851723997163
		205,6190033	0,747857742921693
		206,024677840908	0,747872545550195
		206,595246390453	0,747893352622255
		207,165814939998	0,747914145532176
		207,736383489542	0,747934924591772
		208,306952039087	0,747955690105997
		208,877520588632	0,747976442373086
		209,448089138177	0,747997181684713
		210,018657687721	0,748017908326122
		210,589226237266	0,748038622576284
		210,6190033	0,748039703284904
		211,159794786811	0,748059324708021
		211,730363336356	0,748080014988157
		212,3009318859	0,748100693677633
		212,871500435445	0,748121361031646
		213,44206898499	0,748142017299778
		214,012637534535	0,748162662726116
		214,583206084079	0,748183297549365
		215,153774633624	0,748203922002984
		215,6179962	0,748220694818827
		215,724343183169	0,748224536315283
		216,294911732714	0,748245140709556
		216,865480282258	0,748265735404171
		217,436048831803	0,74828632061269
		218,006617381348	0,748306896543976
		218,577185930893	0,748327463402292
		219,147754480437	0,7483480213874
		219,718323029982	0,748368570694669
		220,288891579527	0,748389111515166
		220,6179962	0,748400955698743
		220,859460129071	0,748409644035747
		221,430028678616	0,748430168439158
		222,000597228161	0,748450684904118
		222,571165777706	0,748471193605414
		223,14173432725	0,748491694713983
		223,712302876795	0,748512188396998
		224,28287142634	0,748532674817951
		224,853439975885	0,748553154136739
		225,424008525429	0,748573626509736
		225,6199951	0,74858065706129
		225,994577074974	0,748594092089864
		226,565145624519	0,74861455102669
		227,135714174064	0,748635003466483
		227,706282723608	0,748655449552296
		228,276851273153	0,748675889424026
		228,847419822698	0,74869632321849
		229,417988372243	0,748716751069496
		229,988556921787	0,748737173107906
		230,559125471332	0,748757589461699
		230,6190033	0,748759731714025
		231,129694020877	0,748778000256038
		231,700262570422	0,748798405613326
		232,270831119966	0,748818805653275
		232,841399669511	0,74883920049296
		233,411968219056	0,748859590246879
		233,982536768601	0,74887997502701
		234,553105318145	0,748900354942863
		235,12367386769	0,748920730101534
		235,6190033	0,748938414674483
		235,694242417235	0,748941100607771
		236,26481096678	0,748961466564004
		236,835379516324	0,748981828070416
		237,405948065869	0,749002185224982
		237,976516615414	0,749022538123518
		238,547085164959	0,749042886859733
		239,117653714503	0,749063231525267
		239,688222264048	0,749083572209753
		240,258790813593	0,749103909000838
		240,6199951	0,749116781441946
		240,829359363138	0,749124241984252
		241,399927912682	0,749144571243826
		241,970496462227	0,74916489686155
		242,541065011772	0,749185218917613
		243,111633561317	0,74920553749043
		243,682202110861	0,749225852656696
		244,252770660406	0,749246164491413
		244,823339209951	0,749266473067936
		245,393907759496	0,749286778458003
		245,6190033	0,749294788295667
		245,96447630904	0,749307080731771
		246,535044858585	0,749327379957852
		247,10561340813	0,749347676203351
		247,676181957674	0,749367969533894
		248,246750507219	0,749388260013656
		248,817319056764	0,749408547705412
		249,387887606309	0,749428832670543
		249,958456155853	0,749449114969083
		250,529024705398	0,749469394659742
		250,6179962	0,749472556738019
		251,099593254943	0,749489671799947
		251,670161804488	0,749509946445842
		252,240730354032	0,749530218652354
		252,811298903577	0,749550488473189
		253,381867453122	0,749570755960876
		253,952436002667	0,749591021166784
		254,523004552211	0,749611284141151
		255,093573101756	0,749631544933112
		255,6179962	0,749650165224428
		255,664141651301	0,749651803590719
		256,234710200846	0,749672060160964
		256,80527875039	0,749692314689804
		257,375847299935	0,749712567222189
		257,94641584948	0,749732817802074
		258,516984399025	0,74975306647245
		259,087552948569	0,74977331327536
		259,658121498114	0,749793558251921
		260,228690047659	0,749813801442342
		260,618988	0,749827647807277
		260,799258597204	0,749834042885955
		261,369827146748	0,749854282621215
		261,940395696293	0,749874520685739
		262,510964245838	0,749894757116313
		263,081532795383	0,749914991948908
		263,652101344927	0,749935225218715
		264,222669894472	0,749955456960135
		264,793238444017	0,749975687206829
		265,363806993562	0,749995915991696
		265,618988	0,750004962646332
		265,934375543106	0,75001614334693
		266,504944092651	0,750036369304009
		267,075512642196	0,750056593893709
		267,646081191741	0,750076817146144
		268,216649741285	0,750097039090753
		268,78721829083	0,750117259756332
		269,357786840375	0,750137479171049
		269,928355389919	0,750157697362435
		270,498923939464	0,750177914357429
		270,6180115	0,750182133846766
		271,069492489009	0,75019813018237
		271,640061038554	0,750218344863027
		272,210629588098	0,750238558424585
		272,781198137643	0,750258770891693
		273,351766687188	0,750278982288443
		273,922335236733	0,750299192638401
		274,492903786277	0,750319401964617
		275,063472335822	0,750339610289632
		275,6180115	0,750359249949416
		275,634040885367	0,750359817635487
		276,204609434912	0,750380024023744
		276,775177984456	0,750400229475486
		277,345746534001	0,750420434011331
		277,916315083546	0,750440637651447
		278,486883633091	0,750460840415554
		279,057452182635	0,75048104232294
		279,62802073218	0,750501243392473
		280,198589281725	0,750521443642595
		280,6180115	0,750536292238013
		280,76915783127	0,750541643091347
		281,339726380814	0,750561841756373
		281,910294930359	0,750582039654936
		282,480863479904	0,750602236803901
		283,051432029449	0,750622433219781
		283,622000578993	0,750642628918711
		284,192569128538	0,750662823916481
		284,763137678083	0,750683018228528
		285,333706227628	0,75070321186995
		285,6199951	0,750713343997503
		285,904274777172	0,750723404855505
		286,474843326717	0,750743597199647
		287,045411876262	0,750763788916488
		287,615980425807	0,750783980019846
		288,186548975351	0,750804170523224
		288,757117524896	0,750824360439833
		289,327686074441	0,750844549782593
		289,898254623986	0,750864738564139
		290,46882317353	0,75088492679683
		290,618988	0,750890239938035
		291,039391723075	0,750905114492745
		291,60996027262	0,750925301663709
		292,180528822165	0,750945488321272
		292,751097371709	0,750965674476745
		293,321665921254	0,750985860141177
		293,892234470799	0,751006045325386
		294,462803020344	0,75102623003994
		295,033371569888	0,751046414295186
		295,603940119433	0,751066598101228
		295,6199951	0,751067166038181
		296,174508668978	0,751086781467966
		296,745077218523	0,751106964405064
		297,315645768067	0,751127146921982
		297,886214317612	0,751147329027981
		298,456782867157	0,751167510732096
		299,027351416701	0,75118769204319
		299,597919966246	0,751207872969901
		300,168488515791	0,751228053520699
		300,6199951	0,751244022684554
		300,739057065336	0,751248233703863
		301,30962561488	0,751268413527483
		301,880194164425	0,751288592999484
		302,45076271397	0,751308772127595
		303,021331263515	0,751328950919395
		303,591899813059	0,75134912938229
		304,162468362604	0,751369307523517
		304,733036912149	0,751389485350164
		305,303605461694	0,75140966286915
		305,618988	0,751420815890543
		305,874174011238	0,751429840087254
		306,444742560783	0,751450017011101
		307,015311110328	0,751470193647172
		307,585879659873	0,751490370001792
		308,156448209417	0,751510546081172
		308,727016758962	0,751530721891364
		309,297585308507	0,751550897438295
		309,868153858052	0,751571072727765
		310,438722407596	0,751591247765437
		310,6180115	0,751597587292982
		311,009290957141	0,751611422556862
		311,579859506686	0,751631597107459
		312,150428056231	0,751651771422529
		312,720996605775	0,751671945507263
		313,29156515532	0,751692119366719
		313,862133704865	0,751712293005873
		314,43270225441	0,751732466429565
		315,003270803954	0,751752639642548
		315,573839353499	0,751772812649452
		315,6180115	0,751774374390261
		316,144407903044	0,751792985454819
		316,714976452589	0,751813158063084
		317,285545002133	0,751833330478587
		317,856113551678	0,751853502705578
		318,426682101223	0,751873674748203
		318,997250650768	0,75189384661052
		319,567819200312	0,751914018296502
		320,138387749857	0,751934189810029
		320,6180115	0,751951145988982
		320,708956299402	0,751954361154897
		321,279524848947	0,751974532334823
		321,850093398491	0,751994703353439
		322,420661948036	0,752014874214292
		322,991230497581	0,75203504492086
		323,561799047126	0,752055215476534
		324,13236759667	0,752075385884648
		324,702936146215	0,752095556148437
		325,27350469576	0,752115726271089
		325,6180115	0,752127904836235
		325,844073245305	0,752135896255706
		326,414641794849	0,75215606610533
		326,985210344394	0,752176235822932
		327,555778893939	0,752196405411417
		328,126347443484	0,752216574873629
		328,696915993028	0,752236744212355
		329,267484542573	0,752256913430302
		329,838053092118	0,752277082530136
		330,408621641662	0,75229725151446
		330,6180115	0,752304653192192
		330,979190191207	0,752317420385812
		331,549758740752	0,752337589146682
		332,120327290297	0,752357757799499
		332,690895839841	0,752377926346648
		333,261464389386	0,752398094790452
		333,832032938931	0,752418263133184
		334,402601488476	0,752438431377077
		334,97317003802	0,7524585995243
		335,543738587565	0,752478767576986
		335,6199951	0,75248146303109
		336,11430713711	0,752498935537216
		336,684875686655	0,752519103407019
		337,255444236199	0,752539271188387
		337,826012785744	0,752559438883282
		338,396581335289	0,752579606493591
		338,967149884834	0,752599774021182
		339,537718434378	0,752619941467882
		340,108286983923	0,752640108835462
		340,618988	0,752658160054115
		340,678855533468	0,752660276125671
		341,249424083013	0,752680443340208
		341,819992632557	0,752700610480745
		342,390561182102	0,752720777548906
		342,961129731647	0,752740944546287
		343,531698281192	0,752761111474439
		344,102266830736	0,752781278334902
		344,672835380281	0,752801445129152
		345,243403929826	0,752821611858654
		345,6180115	0,752834852318274
		345,813972479371	0,752841778524833
		346,384541028915	0,752861945129081
		346,95510957846	0,752882111672766
		347,525678128005	0,752902278157209
		348,09624667755	0,752922444583729
		348,666815227094	0,752942610953597
		349,237383776639	0,752962777268057
		349,807952326184	0,752982943528331
		350,378520875729	0,753003109735613
		350,618988	0,753011608803747
		350,949089425273	0,753023275891065
		351,519657974818	0,75304344199584
		352,090226524363	0,753063608051041
		352,660795073908	0,753083774057765
		353,231363623452	0,753103940017081
		353,801932172997	0,753124105930025
		354,372500722542	0,753144271797624
		354,943069272086	0,753164437620876
		355,513637821631	0,753184603400762
		355,6199951	0,753188362414073
		356,084206371176	0,75320476913823
		356,654774920721	0,753224934834219
		357,225343470265	0,753245100489633
		357,79591201981	0,753265266105374
		358,366480569355	0,753285431682312
		358,9370491189	0,753305597221304
		359,507617668444	0,753325762723187
		360,078186217989	0,753345928188765
		360,618988	0,753365041581941
		360,648754767534	0,753366093618859
		361,219323317079	0,753386259014232
		361,789891866623	0,753406424375656
		362,360460416168	0,753426589703879
		362,931028965713	0,75344675499963
		363,501597515258	0,753466920263624
		364,072166064802	0,753487085496564
		364,642734614347	0,75350725069912
		365,213303163892	0,753527415871983
		365,6180115	0,753541719155075
		365,783871713437	0,753547581015792
		366,354440262981	0,75356774613119
		366,925008812526	0,753587911218806
		367,495577362071	0,753608076279243
		368,066145911616	0,753628241313106
		368,63671446116	0,753648406320974
		369,207283010705	0,75366857130343
		369,77785156025	0,753688736261023
		370,348420109795	0,753708901194313
		370,6180115	0,753718429037485
		370,918988659339	0,75372906610382
		371,489557208884	0,753749230990075
		372,060125758429	0,753769395853593
		372,630694307974	0,753789560694867
		373,201262857518	0,753809725514395
		373,771831407063	0,753829890312656
		374,342399956608	0,753850055090106
		374,912968506153	0,753870219847216
		375,483537055697	0,753890384584424
		375,618988	0,753895171618443
		376,054105605242	0,753910549302177
		376,624674154787	0,753930714000899
		377,195242704332	0,753950878681011
		377,765811253876	0,75397104334292
		378,336379803421	0,753991207987029
		378,906948352966	0,754011372613726
		379,477516902511	0,754031537223402
		380,048085452055	0,754051701816423
		380,6180115	0,754071843686394
		380,6186540016	0,754071866393162
		381,189222551145	0,754092030953982
		381,759791100689	0,754112195499215
		382,330359650234	0,754132360029225
		382,900928199779	0,754152524544339
		383,471496749324	0,754172689044876
		384,042065298868	0,754192853531174
		384,612633848413	0,75421301800353
		385,183202397958	0,754233182462262
		385,618988	0,754248583548891
		385,753770947503	0,754253346907668
		386,324339497047	0,754273511340036
		386,894908046592	0,754293675759663
		387,465476596137	0,754313840166824
		388,036045145682	0,754334004561788
		388,606613695226	0,754354168944834
		389,177182244771	0,754374333316215
		389,747750794316	0,754394497676189
		390,318319343861	0,754414662025018
		390,6180115	0,754425253381094
		390,888887893405	0,75443482636294
		391,45945644295	0,754454990690186
		392,030024992495	0,754475155007005
		392,60059354204	0,75449531931362
		393,171162091584	0,754515483610256
		393,741730641129	0,75453564789714
		394,312299190674	0,754555812174474
		394,882867740219	0,754575976442472
		395,453436289763	0,754596140701353
		395,6199951	0,75460202699495
		396,024004839308	0,754616304951296
		396,594573388853	0,754636469192513
		397,165141938398	0,754656633425193
		397,735710487942	0,754676797649524
		398,306279037487	0,754696961865688
		398,876847587032	0,754717126073858
		399,447416136577	0,754737290274226
		400,017984686121	0,754757454466955
		400,588553235666	0,75477761865221
		400,6180115	0,754778659722182
		401,159121785211	0,754797782830161
		401,729690334756	0,754817947000967
		402,3002588843	0,754838111164781
		402,870827433845	0,754858275321767
		403,44139598339	0,754878439472063
		404,011964532935	0,754898603615829
		404,582533082479	0,754918767753204
		405,153101632024	0,754938931884323
		405,6199951	0,75495543209015
		405,723670181569	0,754959096009324
		406,294238731114	0,754979260128352
		406,864807280658	0,754999424241526
		407,435375830203	0,755019588348991
		408,005944379748	0,75503975245086
		408,576512929293	0,755059916547251
		409,147081478837	0,755080080638295
		409,717650028382	0,755100244724113
		410,288218577927	0,755120408804811
		410,618988	0,755132098302966
		410,858787127471	0,755140572880504
		411,429355677016	0,755160736951305
		411,999924226561	0,75518090101732
		412,570492776106	0,755201065078649
		413,14106132565	0,755221229135409
		413,711629875195	0,755241393187693
		414,28219842474	0,755261557235593
		414,852766974285	0,755281721279212
		415,423335523829	0,755301885318645
		415,618988	0,755308799726575
		415,993904073374	0,755322049353979
		416,564472622919	0,755342213385313
		417,135041172464	0,755362377412728
		417,705609722008	0,755382541436313
		418,276178271553	0,755402705456153
		418,846746821098	0,75542286947232
		419,417315370643	0,755443033484913
		419,987883920187	0,755463197494003
		420,558452469732	0,755483361499661
		420,6180115	0,755485466327401
		421,129021019277	0,755503525501969
		421,699589568822	0,755523689500998
		422,270158118366	0,755543853496819
		422,840726667911	0,755564017489509
		423,411295217456	0,755584181479134
		423,981863767001	0,755604345465757
		424,552432316545	0,755624509449452
		425,12300086609	0,755644673430273
		425,6180115	0,755662167180387
		425,693569415635	0,755664837408287
		426,26413796518	0,755685001383562
		426,834706514724	0,755705165356155
		427,405275064269	0,755725329326126
		427,975843613814	0,755745493293532
		428,546412163359	0,75576565725842
		429,116980712903	0,755785821220859
		429,687549262448	0,7558059851809
		430,258117811993	0,755826149138593
		430,6199951	0,755838937922083
		430,828686361538	0,755846313093994
		431,399254911082	0,75586647704714
		431,969823460627	0,755886640998097
		432,540392010172	0,755906804946908
		433,110960559717	0,755926968893612
		433,681529109261	0,75594713283827
		434,252097658806	0,755967296780917
		434,822666208351	0,7559874607216
		435,393234757896	0,75600762466036
		435,618988	0,7560156027977
		435,96380330744	0,756027788597241
		436,534371856985	0,756047952532286
		437,10494040653	0,756068116465536
		437,675508956075	0,756088280397024
		438,246077505619	0,756108444326796
		438,816646055164	0,756128608254891
		439,387214604709	0,756148772181335
		439,957783154253	0,756168936106172
		440,528351703798	0,756189100029443
		440,618988	0,756192303120888
		441,098920253343	0,756209263951171
		441,669488802888	0,756229427871397
		442,240057352432	0,756249591790153
		442,810625901977	0,756269755707465
		443,381194451522	0,756289919623378
		443,951763001067	0,756310083537913
		444,522331550611	0,756330247451101
		445,092900100156	0,756350411362974
		445,6180115	0,7563689688165
		445,663468649701	0,756370575273562
		446,234037199246	0,756390739182892
		446,80460574879	0,756410903090985
		447,375174298335	0,756431066997881
		447,94574284788	0,756451230903598
		448,516311397425	0,756471394808164
		449,086879946969	0,756491558711603
		449,657448496514	0,756511722613945
		450,228017046059	0,756531886515203
		450,6180115	0,75654566892456
		450,798585595604	0,756552050415413
		451,369154145148	0,756572214314592
		451,939722694693	0,756592378212763
		452,510291244238	0,75661254210995
		453,080859793783	0,75663270600617
		453,651428343327	0,756652869901452
		454,221996892872	0,756673033795814
		454,792565442417	0,756693197689271
		455,363133991962	0,756713361581849
		455,618988	0,756722403462225
		455,933702541506	0,756733525473561
		456,504271091051	0,756753689364431
		457,074839640596	0,756773853254484
		457,645408190141	0,756794017143723
		458,215976739685	0,756814181032174
		458,78654528923	0,75683434491986
		459,357113838775	0,756854508806787
		459,92768238832	0,756874672692974
		460,498250937864	0,756894836578447
		460,618988	0,756899103424634
		461,068819487409	0,756915000463207
		461,639388036954	0,75693516434728
		462,209956586498	0,756955328230679
		462,780525136043	0,756975492113417
		463,351093685588	0,756995655995515
		463,921662235133	0,757015819876974
		464,492230784677	0,757035983757821
		465,062799334222	0,757056147638065
		465,6199951	0,757075838923844
		465,633367883767	0,757076311517715
		466,203936433312	0,75709647539679
		466,774504982856	0,7571166392753
		467,345073532401	0,757136803153252
		467,915642081946	0,757156967030675
		468,486210631491	0,757177130907562
		469,056779181035	0,75719729478394
		469,62734773058	0,757217458659803
		470,197916280125	0,757237622535176
		470,6180115	0,757252468687299
		470,76848482967	0,75725778641007
		471,339053379214	0,757277950284487
		471,909621928759	0,757298114158442
		472,480190478304	0,757318278031947
		473,050759027849	0,757338441905007
		473,621327577393	0,757358605777633
		474,191896126938	0,757378769649845
		474,762464676483	0,75739893352164
		475,333033226028	0,75741909739303
		475,618988	0,75742920302399
		475,903601775572	0,757439261264023
		476,474170325117	0,757459425134631
		477,044738874662	0,75747958900486
		477,615307424207	0,757499752874716
		478,185875973751	0,757519916744216
		478,756444523296	0,757540080613361
		479,327013072841	0,757560244482154
		479,897581622386	0,757580408350617
		480,46815017193	0,757600572218746
		480,6199951	0,757605938411953
		481,038718721475	0,757620736086552
		481,60928727102	0,757640899954038
		482,179855820565	0,757661063821215
		482,750424370109	0,757681227688093
		483,320992919654	0,757701391554673
		483,891561469199	0,757721555420962
		484,462130018744	0,757741719286973
		485,032698568288	0,757761883152704
		485,618988	0,757782602593388
		490,6199951	0,757959337936169
		495,6180115	0,758135967570987
		500,6180115	0,758312667292331
		505,6199951	0,758489437102623
		510,618988	0,75866610121241
		515,617981	0,758842765318044
		520,617981	0,759019465004667
		525,6190186	0,759196201354812
		530,6190186	0,75937290103196
		535,6190186	0,759549600705573
		540,6199951	0,759726334885746
		545,617981	0,759902963375923
		550,617981	0,760079663042299
		555,617981	0,760256362707058
		560,6190186	0,760433099039209
		565,617981	0,760609762032837
		570,617981	0,760786461694282
