# Supplementary material for: Characterization data and kinetic studies of novel lipophilic analogues from 2,4-dichlorophenoxyacetic acid and Propanil herbicides
Source: Data Brief. 2020 Aug 21;32:106202. doi: 10.1016/j.dib.2020.106202 (PMC7482028; doi:10.1016/j.dib.2020.106202)
Supplement: Supplementary file 5 [file mmc5.zip › UV data_txt/Figure 36A.txt]

Wavelength	Absorbance	Wavelength	Absorbance	Wavelength	Absorbance	Wavelength	Absorbance	Wavelength	Absorbance	Wavelength	Absorbance	Wavelength	Absorbance	Wavelength	Absorbance	Wavelength	Absorbance	Wavelength	Absorbance	Wavelength	Absorbance	Wavelength	Absorbance	Wavelength	Absorbance	Wavelength	Absorbance	Wavelength	Absorbance	Wavelength	Absorbance	Wavelength	Absorbance	Wavelength	Absorbance	Wavelength	Absorbance	Wavelength	Absorbance	Wavelength	Absorbance	Wavelength	Absorbance	Wavelength	Absorbance	Wavelength	Absorbance	Wavelength	Absorbance
nm		nm		nm		nm		nm		nm		nm		nm		nm		nm		nm		nm		nm		nm		nm		nm		nm		nm		nm		nm		nm		nm		nm		nm		nm
800,0101929	0,07750683278	800,0101929	0,07571373135	800,0101929	0,07651192695	800,0101929	0,0771388486	800,0101929	0,07851192355	800,0101929	0,07972047478	800,0101929	0,07971285284	800,0101929	0,07973954082	800,0101929	0,07977238297	800,0101929	0,07951612025	800,0101929	0,07963491976	800,0101929	0,07940627635	800,0101929	0,07938455045	800,0101929	0,07988217473	800,0101929	0,07994627208	800,0101929	0,07958010584	800,0101929	0,0797431767	800,0101929	0,07977039367	800,0101929	0,07942495495	800,0101929	0,07992532849	800,0101929	0,07980617136	800,0101929	0,07994427532	800,0101929	0,08042995632	800,0101929	0,0795127973	800,0101929	0,07978087664
795,8145142	0,07810578495	795,8145142	0,07592573762	795,8145142	0,07756710798	795,8145142	0,07846035063	795,8145142	0,07950262725	795,8145142	0,08036382496	795,8145142	0,08059892803	795,8145142	0,08028322458	795,8145142	0,08097309619	795,8145142	0,08091886342	795,8145142	0,08089902252	795,8145142	0,08077869564	795,8145142	0,08084993809	795,8145142	0,08128431439	795,8145142	0,08124017715	795,8145142	0,08093707263	795,8145142	0,08053666353	795,8145142	0,08091215789	795,8145142	0,08050790429	795,8145142	0,08131181449	795,8145142	0,08068367839	795,8145142	0,08124583215	795,8145142	0,08085873723	795,8145142	0,08084779233	795,8145142	0,08057615161
791,6464844	0,07920008153	791,6464844	0,07756234705	791,6464844	0,07837601006	791,6464844	0,07933638245	791,6464844	0,0800998956	791,6464844	0,08109941334	791,6464844	0,08160568774	791,6464844	0,08095353842	791,6464844	0,08189003915	791,6464844	0,0817958042	791,6464844	0,0822783038	791,6464844	0,08183775097	791,6464844	0,08164548874	791,6464844	0,08144125342	791,6464844	0,08155646175	791,6464844	0,08194818348	791,6464844	0,08155702055	791,6464844	0,08159159869	791,6464844	0,08180158585	791,6464844	0,08193427324	791,6464844	0,08128344268	791,6464844	0,0813293606	791,6464844	0,08212828636	791,6464844	0,0812350288	791,6464844	0,08152370155
787,5064087	0,07987538725	787,5064087	0,07839801908	787,5064087	0,07930136472	787,5064087	0,08009379357	787,5064087	0,08029461652	787,5064087	0,08196087182	787,5064087	0,0824855566	787,5064087	0,08200767636	787,5064087	0,08275676519	787,5064087	0,08336479962	787,5064087	0,08276230842	787,5064087	0,0826869905	787,5064087	0,08299496025	787,5064087	0,08278498799	787,5064087	0,08233693987	787,5064087	0,08279422671	787,5064087	0,08291051537	787,5064087	0,08255207539	787,5064087	0,08263736218	787,5064087	0,0827241987	787,5064087	0,08282987028	787,5064087	0,08220544457	787,5064087	0,08263397962	787,5064087	0,08298709244	787,5064087	0,08232920617
783,3247681	0,08025862277	783,3247681	0,0790264979	783,3247681	0,0795282498	783,3247681	0,08148384839	783,3247681	0,0816353634	783,3247681	0,08281117678	783,3247681	0,08340701461	783,3247681	0,08328828216	783,3247681	0,08388861269	783,3247681	0,08406201005	783,3247681	0,08350947499	783,3247681	0,08381331712	783,3247681	0,0837161839	783,3247681	0,0836360231	783,3247681	0,08326037228	783,3247681	0,08353058994	783,3247681	0,0840588063	783,3247681	0,08329592645	783,3247681	0,08381962776	783,3247681	0,08408422023	783,3247681	0,08334099501	783,3247681	0,08367054909	783,3247681	0,08312841505	783,3247681	0,08332051337	783,3247681	0,08324930072
779,1362305	0,0818971321	779,1362305	0,08022405207	779,1362305	0,08086924255	779,1362305	0,08243876696	779,1362305	0,08255999535	779,1362305	0,08368514478	779,1362305	0,08431148529	779,1362305	0,08411491662	779,1362305	0,0841441676	779,1362305	0,08460623026	779,1362305	0,08469393104	779,1362305	0,08508587629	779,1362305	0,08461670578	779,1362305	0,08454992622	779,1362305	0,08498585224	779,1362305	0,0846087113	779,1362305	0,08465510607	779,1362305	0,08469282836	779,1362305	0,08459763974	779,1362305	0,08461427689	779,1362305	0,08463720977	779,1362305	0,08435045928	779,1362305	0,08447879553	779,1362305	0,08469836414	779,1362305	0,0843192488
774,9760132	0,0823007375	774,9760132	0,0808685571	774,9760132	0,08128862083	774,9760132	0,08260833472	774,9760132	0,08384891599	774,9760132	0,08466976881	774,9760132	0,08508594334	774,9760132	0,08476059884	774,9760132	0,08512782305	774,9760132	0,08532333374	774,9760132	0,08515899628	774,9760132	0,08519314229	774,9760132	0,08574719727	774,9760132	0,08536110818	774,9760132	0,08586556464	774,9760132	0,08468376845	774,9760132	0,08539894968	774,9760132	0,08568330854	774,9760132	0,08544392139	774,9760132	0,08588862419	774,9760132	0,08526095748	774,9760132	0,08557607979	774,9760132	0,08536974341	774,9760132	0,085435763	774,9760132	0,08528499305
770,8092041	0,08307863772	770,8092041	0,08119889349	770,8092041	0,08236146718	770,8092041	0,08387155831	770,8092041	0,08462122828	770,8092041	0,08533249795	770,8092041	0,08575274795	770,8092041	0,08615830541	770,8092041	0,08601392061	770,8092041	0,08663859963	770,8092041	0,08615253121	770,8092041	0,08642635494	770,8092041	0,08696459234	770,8092041	0,08684064448	770,8092041	0,08633811772	770,8092041	0,08646546304	770,8092041	0,08679673076	770,8092041	0,08657158166	770,8092041	0,08631591499	770,8092041	0,08694890887	770,8092041	0,08597592264	770,8092041	0,08665187657	770,8092041	0,08670379966	770,8092041	0,0864417702	770,8092041	0,08580806851
766,6357422	0,08358073235	766,6357422	0,08244083077	766,6357422	0,08307079971	766,6357422	0,08442867547	766,6357422	0,085474208	766,6357422	0,08652668446	766,6357422	0,08636002988	766,6357422	0,08704242855	766,6357422	0,08721390367	766,6357422	0,08736451715	766,6357422	0,08706267923	766,6357422	0,087334387	766,6357422	0,08748403192	766,6357422	0,087084122	766,6357422	0,08756765723	766,6357422	0,08725789189	766,6357422	0,08759305626	766,6357422	0,08735581487	766,6357422	0,08681155741	766,6357422	0,08735688776	766,6357422	0,08724019676	766,6357422	0,08717960119	766,6357422	0,08729447424	766,6357422	0,08723880351	766,6357422	0,08687283099
762,4558105	0,08446838707	762,4558105	0,08341915905	762,4558105	0,08391197026	762,4558105	0,08552639931	762,4558105	0,08631528169	762,4558105	0,08717789501	762,4558105	0,08764351159	762,4558105	0,0877892673	762,4558105	0,08807256073	762,4558105	0,08845694363	762,4558105	0,08857256174	762,4558105	0,08860675246	762,4558105	0,08870384097	762,4558105	0,08820397407	762,4558105	0,08826550096	762,4558105	0,08849096298	762,4558105	0,08862249553	762,4558105	0,08814489096	762,4558105	0,08812364191	762,4558105	0,08817888796	762,4558105	0,08815807849	762,4558105	0,08817713708	762,4558105	0,08824076504	762,4558105	0,08801473677	762,4558105	0,0878219381
758,3045044	0,08490107954	758,3045044	0,08401831985	758,3045044	0,08466756344	758,3045044	0,08616493642	758,3045044	0,08708374202	758,3045044	0,08790332079	758,3045044	0,08823098987	758,3045044	0,08824849874	758,3045044	0,08842359483	758,3045044	0,0890885517	758,3045044	0,08904565126	758,3045044	0,08937272429	758,3045044	0,08954076469	758,3045044	0,08878093958	758,3045044	0,08918937296	758,3045044	0,08940802515	758,3045044	0,08930490166	758,3045044	0,08866484463	758,3045044	0,08880405873	758,3045044	0,0889903307	758,3045044	0,08896139264	758,3045044	0,08897708356	758,3045044	0,08892796934	758,3045044	0,08857814968	758,3045044	0,08843545616
754,1469116	0,08548337966	754,1469116	0,08506027609	754,1469116	0,08548473567	754,1469116	0,08721880615	754,1469116	0,08807700127	754,1469116	0,08893790841	754,1469116	0,08897022158	754,1469116	0,08956497163	754,1469116	0,09001232684	754,1469116	0,08978649229	754,1469116	0,08997321874	754,1469116	0,08998522907	754,1469116	0,08997115493	754,1469116	0,08945872635	754,1469116	0,09002643824	754,1469116	0,08985570073	754,1469116	0,09008364379	754,1469116	0,08968989551	754,1469116	0,08985821158	754,1469116	0,0897936523	754,1469116	0,08993921429	754,1469116	0,08959319443	754,1469116	0,08977172524	754,1469116	0,08967404813	754,1469116	0,08960942179
749,9476318	0,08657006174	749,9476318	0,08610152453	749,9476318	0,08662138134	749,9476318	0,08777887374	749,9476318	0,08935759217	749,9476318	0,09000650048	749,9476318	0,09028888494	749,9476318	0,09109985083	749,9476318	0,09121308476	749,9476318	0,09112667292	749,9476318	0,09098946303	749,9476318	0,09158992767	749,9476318	0,09122160822	749,9476318	0,09114828706	749,9476318	0,09123495966	749,9476318	0,09101011604	749,9476318	0,0913752839	749,9476318	0,09110684693	749,9476318	0,09108456224	749,9476318	0,09095278382	749,9476318	0,09118615836	749,9476318	0,09096405655	749,9476318	0,09123399854	749,9476318	0,09111817926	749,9476318	0,09070470929
745,7773438	0,08706960082	745,7773438	0,08675794303	745,7773438	0,08736771345	745,7773438	0,08882422745	745,7773438	0,09008494765	745,7773438	0,09062206745	745,7773438	0,09105426073	745,7773438	0,09164625406	745,7773438	0,09168195724	745,7773438	0,09201703966	745,7773438	0,0920394063	745,7773438	0,09223562479	745,7773438	0,09171565622	745,7773438	0,09164129943	745,7773438	0,09170252085	745,7773438	0,09174919873	745,7773438	0,09178616107	745,7773438	0,09177874774	745,7773438	0,09148608893	745,7773438	0,09199406952	745,7773438	0,09191009402	745,7773438	0,09177196771	745,7773438	0,09147404134	745,7773438	0,09168375283	745,7773438	0,09191463888
741,6361694	0,08766188473	741,6361694	0,08708383888	741,6361694	0,08805002272	741,6361694	0,08930264413	741,6361694	0,09061893821	741,6361694	0,09155067801	741,6361694	0,09170977771	741,6361694	0,09199445695	741,6361694	0,0924051553	741,6361694	0,09265430272	741,6361694	0,09262867272	741,6361694	0,09313905239	741,6361694	0,09285980463	741,6361694	0,09256085008	741,6361694	0,09239516407	741,6361694	0,09249313176	741,6361694	0,09252977371	741,6361694	0,09204583615	741,6361694	0,09255681187	741,6361694	0,09268788993	741,6361694	0,09261399508	741,6361694	0,09232769907	741,6361694	0,09233535081	741,6361694	0,09216924012	741,6361694	0,09213393927
737,4534912	0,08776937425	737,4534912	0,08748175204	737,4534912	0,08862738311	737,4534912	0,0896313116	737,4534912	0,09126625955	737,4534912	0,09167154133	737,4534912	0,09217496961	737,4534912	0,09240246564	737,4534912	0,09275646508	737,4534912	0,09306807071	737,4534912	0,09301418811	737,4534912	0,0936325267	737,4534912	0,09320805222	737,4534912	0,09283079952	737,4534912	0,09305299073	737,4534912	0,09272041172	737,4534912	0,09287913889	737,4534912	0,09286144376	737,4534912	0,09259250015	737,4534912	0,09299892187	737,4534912	0,09282325953	737,4534912	0,09251196682	737,4534912	0,09282169491	737,4534912	0,09262992442	737,4534912	0,09282576293
733,2645874	0,08698515594	733,2645874	0,08581267297	733,2645874	0,08751933277	733,2645874	0,08815820515	733,2645874	0,08987966925	733,2645874	0,09018211067	733,2645874	0,0909197554	733,2645874	0,0913554132	733,2645874	0,09140489995	733,2645874	0,09139384329	733,2645874	0,09176556766	733,2645874	0,09175217152	733,2645874	0,09172010422	733,2645874	0,09151686728	733,2645874	0,09114426374	733,2645874	0,09160680324	733,2645874	0,09134205431	733,2645874	0,09128721058	733,2645874	0,09126929194	733,2645874	0,09154655784	733,2645874	0,09124754369	733,2645874	0,09108915925	733,2645874	0,09158615768	733,2645874	0,09128382802	733,2645874	0,09101939946
729,1050415	0,08542365581	729,1050415	0,08432606608	729,1050415	0,08564802259	729,1050415	0,08644164354	729,1050415	0,08781354129	729,1050415	0,08851867169	729,1050415	0,08884452283	729,1050415	0,08959863335	729,1050415	0,08959166706	729,1050415	0,0896967724	729,1050415	0,08994641155	729,1050415	0,09006418288	729,1050415	0,08981660753	729,1050415	0,0895678699	729,1050415	0,08975179493	729,1050415	0,09001449496	729,1050415	0,08962326497	729,1050415	0,08945938945	729,1050415	0,08950007707	729,1050415	0,08977694064	729,1050415	0,08976475149	729,1050415	0,08944953233	729,1050415	0,08946187049	729,1050415	0,08952282369	729,1050415	0,08928140253
724,9395752	0,08448845148	724,9395752	0,08264603466	724,9395752	0,08447039872	724,9395752	0,08484109491	724,9395752	0,086484164	724,9395752	0,08710927516	724,9395752	0,08764667809	724,9395752	0,08821202815	724,9395752	0,0882216692	724,9395752	0,08839862049	724,9395752	0,0886214152	724,9395752	0,08864125609	724,9395752	0,08830138296	724,9395752	0,08835033327	724,9395752	0,0881966427	724,9395752	0,0882577002	724,9395752	0,08815056831	724,9395752	0,08802570403	724,9395752	0,08815973252	724,9395752	0,08827774972	724,9395752	0,08837570995	724,9395752	0,08803658187	724,9395752	0,08794293553	724,9395752	0,08821719885	724,9395752	0,08785264194
720,7680664	0,0840433538	720,7680664	0,08209754527	720,7680664	0,08357618004	720,7680664	0,0843385458	720,7680664	0,08580065519	720,7680664	0,08645440638	720,7680664	0,08707106113	720,7680664	0,08756677061	720,7680664	0,08753288537	720,7680664	0,08786731958	720,7680664	0,08812624216	720,7680664	0,08782878518	720,7680664	0,08773563057	720,7680664	0,08726710081	720,7680664	0,08778898418	720,7680664	0,08769631386	720,7680664	0,08772492409	720,7680664	0,08733954281	720,7680664	0,08764246851	720,7680664	0,08756620437	720,7680664	0,08772108704	720,7680664	0,08748482168	720,7680664	0,0875935927	720,7680664	0,08749036491	720,7680664	0,08720152825
716,5906982	0,08364292979	716,5906982	0,08148360252	716,5906982	0,08293748647	716,5906982	0,08374189585	716,5906982	0,08517024666	716,5906982	0,08598409593	716,5906982	0,0862589851	716,5906982	0,08692936599	716,5906982	0,08709064126	716,5906982	0,08697395772	716,5906982	0,08746278286	716,5906982	0,08733897656	716,5906982	0,08730083704	716,5906982	0,0869794935	716,5906982	0,08709481359	716,5906982	0,08716286719	716,5906982	0,08695555478	716,5906982	0,08703787625	716,5906982	0,08699593693	716,5906982	0,08718789369	716,5906982	0,08734742552	716,5906982	0,08697547764	716,5906982	0,08681295067	716,5906982	0,08711303771	716,5906982	0,08678525686
712,4430542	0,08327692747	712,4430542	0,08127819747	712,4430542	0,0826523602	712,4430542	0,08344299346	712,4430542	0,08508653939	712,4430542	0,08544861525	712,4430542	0,0862281397	712,4430542	0,08661152422	712,4430542	0,08683612198	712,4430542	0,08686729521	712,4430542	0,08717444539	712,4430542	0,08713559061	712,4430542	0,08712613583	712,4430542	0,08661739528	712,4430542	0,08678586036	712,4430542	0,08717489243	712,4430542	0,08684990555	712,4430542	0,08666521311	712,4430542	0,08647089452	712,4430542	0,08696611226	712,4430542	0,08711981028	712,4430542	0,08685579151	712,4430542	0,08661815524	712,4430542	0,08674504608	712,4430542	0,08644126356
708,2540283	0,08319199085	708,2540283	0,08128175884	708,2540283	0,08238096535	708,2540283	0,08304450661	708,2540283	0,08467546105	708,2540283	0,08541565388	708,2540283	0,08598078787	708,2540283	0,08679537475	708,2540283	0,0868069455	708,2540283	0,08672563732	708,2540283	0,08710709214	708,2540283	0,08692727983	708,2540283	0,08699735999	708,2540283	0,08670013398	708,2540283	0,08647237718	708,2540283	0,08696010709	708,2540283	0,08682208508	708,2540283	0,08639480174	708,2540283	0,08674770594	708,2540283	0,08685060591	708,2540283	0,08694536984	708,2540283	0,08677852154	708,2540283	0,08666735888	708,2540283	0,08683210611	708,2540283	0,08634974062
704,0947876	0,08335513622	704,0947876	0,08151398599	704,0947876	0,08259885013	704,0947876	0,08349030465	704,0947876	0,08519276232	704,0947876	0,08564642072	704,0947876	0,08610073477	704,0947876	0,08680359274	704,0947876	0,08730716258	704,0947876	0,08683969826	704,0947876	0,08730375022	704,0947876	0,08703446388	704,0947876	0,08712303638	704,0947876	0,08675772697	704,0947876	0,08683912456	704,0947876	0,08736094087	704,0947876	0,08713094145	704,0947876	0,08656506985	704,0947876	0,08694311976	704,0947876	0,08721362054	704,0947876	0,08715840429	704,0947876	0,08698872477	704,0947876	0,08691871166	704,0947876	0,08700014651	704,0947876	0,08656365424
699,9299927	0,08370300382	699,9299927	0,08176633716	699,9299927	0,08270681649	699,9299927	0,08377708495	699,9299927	0,08530464768	699,9299927	0,08569844067	699,9299927	0,08639189601	699,9299927	0,08718257397	699,9299927	0,08732736111	699,9299927	0,08727294952	699,9299927	0,08740933985	699,9299927	0,08737176657	699,9299927	0,0874202624	699,9299927	0,08694726229	699,9299927	0,0873080194	699,9299927	0,08739130199	699,9299927	0,08717925847	699,9299927	0,08695058525	699,9299927	0,08697908372	699,9299927	0,08726016432	699,9299927	0,08738037944	699,9299927	0,08717913181	699,9299927	0,0871033892	699,9299927	0,08741959929	699,9299927	0,08710341901
695,7595215	0,08385532349	695,7595215	0,08195468038	695,7595215	0,08312279731	695,7595215	0,08434269577	695,7595215	0,08568567038	695,7595215	0,08619152009	695,7595215	0,08681279421	695,7595215	0,0873722136	695,7595215	0,08771769702	695,7595215	0,08725143224	695,7595215	0,08771700412	695,7595215	0,08767876774	695,7595215	0,08780685812	695,7595215	0,087445274	695,7595215	0,08742362261	695,7595215	0,08775951713	695,7595215	0,08739193529	695,7595215	0,08737885952	695,7595215	0,08752158284	695,7595215	0,08755058795	695,7595215	0,08774336427	695,7595215	0,0876519382	695,7595215	0,08737683296	695,7595215	0,08780647814	695,7595215	0,0873458758
691,583374	0,08448958397	691,583374	0,08269281685	691,583374	0,0836514309	691,583374	0,08502133191	691,583374	0,08626997471	691,583374	0,08701722324	691,583374	0,08758710325	691,583374	0,08820980787	691,583374	0,08842105418	691,583374	0,08822214603	691,583374	0,08838335425	691,583374	0,08853117377	691,583374	0,08872672915	691,583374	0,08805709332	691,583374	0,08829719573	691,583374	0,08861418068	691,583374	0,08834953606	691,583374	0,08827035874	691,583374	0,08847385645	691,583374	0,08834341168	691,583374	0,08852479607	691,583374	0,08818240464	691,583374	0,08835591376	691,583374	0,0886163041	691,583374	0,0882646814
687,4015503	0,08488354832	687,4015503	0,08311229944	687,4015503	0,08407781273	687,4015503	0,08562384546	687,4015503	0,0872869119	687,4015503	0,0875550881	687,4015503	0,08800576627	687,4015503	0,08881504834	687,4015503	0,08894709498	687,4015503	0,08853641152	687,4015503	0,08892879635	687,4015503	0,08877836168	687,4015503	0,08910670131	687,4015503	0,08845186234	687,4015503	0,0887299031	687,4015503	0,08894705772	687,4015503	0,08873149753	687,4015503	0,08852114528	687,4015503	0,08903024346	687,4015503	0,08869863302	687,4015503	0,08916699141	687,4015503	0,08881165087	687,4015503	0,08877169341	687,4015503	0,08941674232	687,4015503	0,08837974072
683,2503662	0,08526363224	683,2503662	0,083692424	683,2503662	0,08447024226	683,2503662	0,08599703759	683,2503662	0,08768725395	683,2503662	0,08811353147	683,2503662	0,08848144114	683,2503662	0,08912920207	683,2503662	0,08965797722	683,2503662	0,08925412595	683,2503662	0,08933208883	683,2503662	0,08914095908	683,2503662	0,08926843107	683,2503662	0,08871304244	683,2503662	0,08900348842	683,2503662	0,0895139128	683,2503662	0,08911550045	683,2503662	0,08930261433	683,2503662	0,08948566765	683,2503662	0,0892290771	683,2503662	0,0896691829	683,2503662	0,08872974664	683,2503662	0,08908842504	683,2503662	0,0894915536	683,2503662	0,08904441446
679,0576172	0,08649241179	679,0576172	0,08471535146	679,0576172	0,08537597954	679,0576172	0,08693119884	679,0576172	0,08856100589	679,0576172	0,08925332874	679,0576172	0,08938274533	679,0576172	0,09014521539	679,0576172	0,0902325809	679,0576172	0,08994475752	679,0576172	0,09044513106	679,0576172	0,09000490606	679,0576172	0,09047277272	679,0576172	0,09000535309	679,0576172	0,09013970941	679,0576172	0,090474464	679,0576172	0,0904578492	679,0576172	0,09008949995	679,0576172	0,09038080275	679,0576172	0,09013531357	679,0576172	0,09008147568	679,0576172	0,09017188102	679,0576172	0,09019106627	679,0576172	0,09032381326	679,0576172	0,08990629017
674,8954468	0,08660472929	674,8954468	0,08493082225	674,8954468	0,08619678766	674,8954468	0,08717805147	674,8954468	0,08884004503	674,8954468	0,08977518976	674,8954468	0,08965963125	674,8954468	0,09029169381	674,8954468	0,09084201604	674,8954468	0,09019833058	674,8954468	0,09088136256	674,8954468	0,09071105719	674,8954468	0,09100615233	674,8954468	0,09039275348	674,8954468	0,09048584104	674,8954468	0,0909819603	674,8954468	0,09063466638	674,8954468	0,09039903432	674,8954468	0,09039638937	674,8954468	0,09044121206	674,8954468	0,09069296718	674,8954468	0,09051906317	674,8954468	0,09082191437	674,8954468	0,09090597183	674,8954468	0,09040933102
670,7279663	0,08720320463	670,7279663	0,08591424674	670,7279663	0,08670291305	670,7279663	0,08820580691	670,7279663	0,08963608742	670,7279663	0,09069047868	670,7279663	0,09078238904	670,7279663	0,09141045809	670,7279663	0,09175166488	670,7279663	0,09133259952	670,7279663	0,09175524116	670,7279663	0,09166555852	670,7279663	0,09213166684	670,7279663	0,09131065756	670,7279663	0,09153284132	670,7279663	0,09204760194	670,7279663	0,0917442143	670,7279663	0,09126022458	670,7279663	0,09130720794	670,7279663	0,09188754857	670,7279663	0,09133397788	670,7279663	0,09162077308	670,7279663	0,09179297835	670,7279663	0,09172201902	670,7279663	0,09122301638
666,5551147	0,08802335709	666,5551147	0,08686485887	666,5551147	0,08731776476	666,5551147	0,08884032816	666,5551147	0,09020208567	666,5551147	0,09131138772	666,5551147	0,0915626958	666,5551147	0,09202501178	666,5551147	0,09223802388	666,5551147	0,09200021625	666,5551147	0,09240330011	666,5551147	0,09242580831	666,5551147	0,09272419661	666,5551147	0,09206862003	666,5551147	0,0923038125	666,5551147	0,09273954481	666,5551147	0,09237994999	666,5551147	0,09231562912	666,5551147	0,09206382185	666,5551147	0,09204484522	666,5551147	0,09248810261	666,5551147	0,09225402772	666,5551147	0,0923133865	666,5551147	0,09250523895	666,5551147	0,09204299003
662,3770142	0,08881555498	662,3770142	0,08735616505	662,3770142	0,08798407763	662,3770142	0,08953618258	662,3770142	0,09123342484	662,3770142	0,09223158658	662,3770142	0,09242609888	662,3770142	0,09285762906	662,3770142	0,09321790189	662,3770142	0,0927612111	662,3770142	0,09336711466	662,3770142	0,09360413998	662,3770142	0,09337186813	662,3770142	0,09284634143	662,3770142	0,09331355244	662,3770142	0,09317754209	662,3770142	0,0930980593	662,3770142	0,09289946407	662,3770142	0,09305738658	662,3770142	0,09294319153	662,3770142	0,09332405031	662,3770142	0,09293758124	662,3770142	0,09301627427	662,3770142	0,09347744286	662,3770142	0,09293053299
658,2299805	0,0895543173	658,2299805	0,0880593732	658,2299805	0,08877706528	658,2299805	0,09028471261	658,2299805	0,09179428965	658,2299805	0,09292517602	658,2299805	0,09322695434	658,2299805	0,09350058436	658,2299805	0,09414774925	658,2299805	0,09341420233	658,2299805	0,09419877827	658,2299805	0,09423514456	658,2299805	0,09418353438	658,2299805	0,09360792488	658,2299805	0,09388742596	658,2299805	0,09420298785	658,2299805	0,09374140203	658,2299805	0,09362334013	658,2299805	0,0938963294	658,2299805	0,09392399341	658,2299805	0,09376145154	658,2299805	0,09361887723	658,2299805	0,09355712682	658,2299805	0,09405760467	658,2299805	0,09377776831
654,0413208	0,09010504931	654,0413208	0,08813071251	654,0413208	0,08866468817	654,0413208	0,09045325965	654,0413208	0,09200440347	654,0413208	0,09315438569	654,0413208	0,0934895426	654,0413208	0,09372187406	654,0413208	0,09388042241	654,0413208	0,0940791741	654,0413208	0,09444574267	654,0413208	0,09436251223	654,0413208	0,09448046237	654,0413208	0,09400051832	654,0413208	0,09391647577	654,0413208	0,09460899234	654,0413208	0,09422241151	654,0413208	0,09414193034	654,0413208	0,09423476458	654,0413208	0,09403552115	654,0413208	0,09420420974	654,0413208	0,09421411902	654,0413208	0,09381571412	654,0413208	0,09448888898	654,0413208	0,09388681501
649,8840332	0,09082006663	649,8840332	0,08929698169	649,8840332	0,08982491493	649,8840332	0,09161524475	649,8840332	0,09287343174	649,8840332	0,09393328428	649,8840332	0,09456969798	649,8840332	0,09470830113	649,8840332	0,09550531209	649,8840332	0,09501421452	649,8840332	0,09528904408	649,8840332	0,09548315406	649,8840332	0,0957391113	649,8840332	0,09495584667	649,8840332	0,09534027427	649,8840332	0,09523076564	649,8840332	0,09533476084	649,8840332	0,09514161944	649,8840332	0,0949812904	649,8840332	0,09502703696	649,8840332	0,09511177987	649,8840332	0,09516904503	649,8840332	0,09521129727	649,8840332	0,09565424919	649,8840332	0,09483864158
645,7216187	0,09159597009	645,7216187	0,0896076411	645,7216187	0,09057282656	645,7216187	0,09259858727	645,7216187	0,09365998209	645,7216187	0,09444606304	645,7216187	0,09498686343	645,7216187	0,09563076496	645,7216187	0,09586724639	645,7216187	0,09554034472	645,7216187	0,09626165777	645,7216187	0,0960810557	645,7216187	0,09615653753	645,7216187	0,09550721943	645,7216187	0,0956357941	645,7216187	0,0958757028	645,7216187	0,0956454128	645,7216187	0,09591902792	645,7216187	0,0960912928	645,7216187	0,09544909745	645,7216187	0,0959847942	645,7216187	0,09561060369	645,7216187	0,09578881413	645,7216187	0,09626411647	645,7216187	0,09550953656
641,5540771	0,0922569111	641,5540771	0,0904160887	641,5540771	0,09143585712	641,5540771	0,09327109903	641,5540771	0,09469246119	641,5540771	0,09525387734	641,5540771	0,09586407989	641,5540771	0,09634903073	641,5540771	0,09689363092	641,5540771	0,09660857171	641,5540771	0,09691608697	641,5540771	0,09688331187	641,5540771	0,09714666754	641,5540771	0,09639198333	641,5540771	0,09676992148	641,5540771	0,09713384509	641,5540771	0,09662765265	641,5540771	0,09675113112	641,5540771	0,09685949981	641,5540771	0,09635520726	641,5540771	0,09684474766	641,5540771	0,0966886431	641,5540771	0,09671092778	641,5540771	0,09700333327	641,5540771	0,09636618942
637,3815918	0,09324774146	637,3815918	0,09110850841	637,3815918	0,09213089198	637,3815918	0,09420241416	637,3815918	0,09555718303	637,3815918	0,09615660459	637,3815918	0,09679033607	637,3815918	0,09721414	637,3815918	0,0975157395	637,3815918	0,097339347	637,3815918	0,09800889343	637,3815918	0,09761723876	637,3815918	0,09793169796	637,3815918	0,09719507396	637,3815918	0,09759944677	637,3815918	0,09792582691	637,3815918	0,09760440141	637,3815918	0,09764368087	637,3815918	0,09760757536	637,3815918	0,09738034755	637,3815918	0,09761273116	637,3815918	0,09735262394	637,3815918	0,0975285098	637,3815918	0,09765298665	637,3815918	0,09721527994
633,2041016	0,0938616544	633,2041016	0,09189960361	633,2041016	0,09311662614	633,2041016	0,09528527409	633,2041016	0,09602738172	633,2041016	0,09694366157	633,2041016	0,09783596545	633,2041016	0,09835139662	633,2041016	0,09825758636	633,2041016	0,098414056	633,2041016	0,09877735376	633,2041016	0,09866291285	633,2041016	0,09882281721	633,2041016	0,09832400084	633,2041016	0,09848698974	633,2041016	0,09876848012	633,2041016	0,09844844788	633,2041016	0,0984121412	633,2041016	0,09832188487	633,2041016	0,09839688241	633,2041016	0,09866090119	633,2041016	0,09834909439	633,2041016	0,09841389954	633,2041016	0,09881839901	633,2041016	0,0982388556
629,0216064	0,09498467296	629,0216064	0,09270759672	629,0216064	0,0938430205	629,0216064	0,09579184651	629,0216064	0,09706176072	629,0216064	0,09774129093	629,0216064	0,09863793105	629,0216064	0,09915086627	629,0216064	0,09916137159	629,0216064	0,09929312021	629,0216064	0,09963852912	629,0216064	0,09933490306	629,0216064	0,09958480299	629,0216064	0,09914436191	629,0216064	0,09939165413	629,0216064	0,09963530302	629,0216064	0,09936971962	629,0216064	0,09920121729	629,0216064	0,09922646731	629,0216064	0,09921137244	629,0216064	0,09966861457	629,0216064	0,09935732186	629,0216064	0,09920535237	629,0216064	0,09954339266	629,0216064	0,09899181873
624,8709717	0,09580214322	624,8709717	0,09347317368	624,8709717	0,09508893639	624,8709717	0,09708538651	624,8709717	0,09800380468	624,8709717	0,09872818738	624,8709717	0,09966366738	624,8709717	0,1002431884	624,8709717	0,1002160609	624,8709717	0,100102447	624,8709717	0,1007443517	624,8709717	0,1005888954	624,8709717	0,1007687375	624,8709717	0,1001478285	624,8709717	0,1001879275	624,8709717	0,1009212881	624,8709717	0,1002737433	624,8709717	0,1004095525	624,8709717	0,1004336551	624,8709717	0,1004137248	624,8709717	0,1005409583	624,8709717	0,1002857089	624,8709717	0,100481905	624,8709717	0,1005948037	624,8709717	0,1002472043
620,678772	0,09677102417	620,678772	0,09427236021	620,678772	0,09553427994	620,678772	0,09786203504	620,678772	0,09870982915	620,678772	0,09936896712	620,678772	0,1002625301	620,678772	0,1011145338	620,678772	0,1008856595	620,678772	0,1010141075	620,678772	0,1013993025	620,678772	0,101309143	620,678772	0,1015497148	620,678772	0,1011017561	620,678772	0,100967437	620,678772	0,1018568277	620,678772	0,1010947675	620,678772	0,1011504084	620,678772	0,101099439	620,678772	0,1009248495	620,678772	0,1010231599	620,678772	0,1010035276	620,678772	0,1009870991	620,678772	0,1014189199	620,678772	0,1011310369
616,5184937	0,09769496322	616,5184937	0,09521239251	616,5184937	0,09675196558	616,5184937	0,09868308902	616,5184937	0,09993161261	616,5184937	0,1007168666	616,5184937	0,1016587019	616,5184937	0,1021747664	616,5184937	0,102111131	616,5184937	0,1023877412	616,5184937	0,1026353091	616,5184937	0,1024033725	616,5184937	0,1028048471	616,5184937	0,1023497656	616,5184937	0,1023286656	616,5184937	0,1029463038	616,5184937	0,1025125086	616,5184937	0,1025179774	616,5184937	0,1023884267	616,5184937	0,1022453532	616,5184937	0,1026428491	616,5184937	0,1022577062	616,5184937	0,1022794545	616,5184937	0,1025684327	616,5184937	0,1022577658
612,3535156	0,09873916954	612,3535156	0,09618286043	612,3535156	0,09731002897	612,3535156	0,09960899502	612,3535156	0,1008743644	612,3535156	0,1013719365	612,3535156	0,1026193127	612,3535156	0,1031055301	612,3535156	0,1029000133	612,3535156	0,1031269282	612,3535156	0,1034900174	612,3535156	0,1033917069	612,3535156	0,1036941707	612,3535156	0,1029685214	612,3535156	0,1032120883	612,3535156	0,1038784608	612,3535156	0,1033514738	612,3535156	0,1031438708	612,3535156	0,1032895371	612,3535156	0,1032085419	612,3535156	0,1033294052	612,3535156	0,1029093266	612,3535156	0,1032646149	612,3535156	0,1035423875	612,3535156	0,1032587066
608,1837769	0,09964660555	608,1837769	0,09713951498	608,1837769	0,09849189222	608,1837769	0,1005919948	608,1837769	0,1017605215	608,1837769	0,1026153415	608,1837769	0,1036760956	608,1837769	0,1041782126	608,1837769	0,1040103361	608,1837769	0,1040515155	608,1837769	0,1044815183	608,1837769	0,1045992151	608,1837769	0,1048249155	608,1837769	0,1042175293	608,1837769	0,1041011885	608,1837769	0,104768239	608,1837769	0,1043835729	608,1837769	0,1043462157	608,1837769	0,1043962836	608,1837769	0,1041947305	608,1837769	0,104456	608,1837769	0,1042466238	608,1837769	0,1043704078	608,1837769	0,1044371054	608,1837769	0,1043056622
604,0093994	0,1006315798	604,0093994	0,09815979749	604,0093994	0,09937310219	604,0093994	0,1015254483	604,0093994	0,1030324399	604,0093994	0,103805244	604,0093994	0,1047238931	604,0093994	0,1052917391	604,0093994	0,1051007509	604,0093994	0,1053105816	604,0093994	0,105609037	604,0093994	0,1055712104	604,0093994	0,1059070751	604,0093994	0,1051860973	604,0093994	0,1053049043	604,0093994	0,1057821214	604,0093994	0,1054742709	604,0093994	0,1054573432	604,0093994	0,1052988693	604,0093994	0,1053142399	604,0093994	0,1055497825	604,0093994	0,105083704	604,0093994	0,1054408103	604,0093994	0,1054907367	604,0093994	0,1055402458
599,8302612	0,1015602499	599,8302612	0,09885846823	599,8302612	0,09999108315	599,8302612	0,1022699252	599,8302612	0,1040460914	599,8302612	0,1045557782	599,8302612	0,105717361	599,8302612	0,1062912419	599,8302612	0,1058597714	599,8302612	0,1059820727	599,8302612	0,1064884439	599,8302612	0,1062107682	599,8302612	0,1069063991	599,8302612	0,1061910987	599,8302612	0,1063184217	599,8302612	0,1065763161	599,8302612	0,1062605903	599,8302612	0,1063270867	599,8302612	0,1063434482	599,8302612	0,1061907038	599,8302612	0,1065733358	599,8302612	0,1061996967	599,8302612	0,1063336655	599,8302612	0,1065028384	599,8302612	0,1064596325
595,6837158	0,1021737531	595,6837158	0,09964787215	595,6837158	0,100819245	595,6837158	0,1029933617	595,6837158	0,1046486571	595,6837158	0,1051617563	595,6837158	0,106231004	595,6837158	0,1069738865	595,6837158	0,1067798063	595,6837158	0,1066196933	595,6837158	0,1070738733	595,6837158	0,1069862098	595,6837158	0,1073209196	595,6837158	0,1067595109	595,6837158	0,1068637595	595,6837158	0,107253775	595,6837158	0,1070611551	595,6837158	0,1070248857	595,6837158	0,1070451587	595,6837158	0,1069493145	595,6837158	0,1071230993	595,6837158	0,1066141352	595,6837158	0,1068732589	595,6837158	0,1070074365	595,6837158	0,1070700362
591,4954834	0,1031910405	591,4954834	0,1005135179	591,4954834	0,1016660631	591,4954834	0,103986226	591,4954834	0,1056408659	591,4954834	0,1063847914	591,4954834	0,1072245166	591,4954834	0,1079225391	591,4954834	0,1078868955	591,4954834	0,1079699695	591,4954834	0,1081945673	591,4954834	0,1079238355	591,4954834	0,1085884422	591,4954834	0,1076686904	591,4954834	0,1080944538	591,4954834	0,1083758324	591,4954834	0,108003363	591,4954834	0,1080231741	591,4954834	0,1081976593	591,4954834	0,1078019142	591,4954834	0,1081359908	591,4954834	0,1075879261	591,4954834	0,1078240797	591,4954834	0,1080643758	591,4954834	0,1081553847
587,3398438	0,1041740924	587,3398438	0,1015307456	587,3398438	0,1024958268	587,3398438	0,1050392911	587,3398438	0,1066206172	587,3398438	0,1073088199	587,3398438	0,1080923304	587,3398438	0,1086866781	587,3398438	0,108864516	587,3398438	0,1090252921	587,3398438	0,1089885607	587,3398438	0,1090568081	587,3398438	0,1093126684	587,3398438	0,1086639017	587,3398438	0,1090559065	587,3398438	0,1092491448	587,3398438	0,1091137081	587,3398438	0,1088808477	587,3398438	0,1093339771	587,3398438	0,1088893637	587,3398438	0,1090254262	587,3398438	0,1085862517	587,3398438	0,1088648513	587,3398438	0,1090365723	587,3398438	0,1090150476
583,1426392	0,1052215844	583,1426392	0,1026786864	583,1426392	0,1036238074	583,1426392	0,1063948125	583,1426392	0,1077646241	583,1426392	0,1085972488	583,1426392	0,1093053743	583,1426392	0,1098624468	583,1426392	0,10982088	583,1426392	0,1098989174	583,1426392	0,1102203354	583,1426392	0,1102417856	583,1426392	0,1103263497	583,1426392	0,1097957492	583,1426392	0,1100931689	583,1426392	0,1103340536	583,1426392	0,1101162136	583,1426392	0,1101253927	583,1426392	0,1104716063	583,1426392	0,1099088192	583,1426392	0,1104504094	583,1426392	0,1097624451	583,1426392	0,1100787222	583,1426392	0,1104523167	583,1426392	0,1099613681
578,9781494	0,1059356183	578,9781494	0,1037371978	578,9781494	0,1043939441	578,9781494	0,1077431887	578,9781494	0,108638607	578,9781494	0,1094224229	578,9781494	0,1101561114	578,9781494	0,110650152	578,9781494	0,110955745	578,9781494	0,111052908	578,9781494	0,111291118	578,9781494	0,1135300994	578,9781494	0,1116167456	578,9781494	0,1107219234	578,9781494	0,1111018211	578,9781494	0,1112688482	578,9781494	0,1113066077	578,9781494	0,1110113263	578,9781494	0,111182496	578,9781494	0,111074239	578,9781494	0,1113510281	578,9781494	0,110791944	578,9781494	0,1110513359	578,9781494	0,1110690236	578,9781494	0,1111436784
574,8092651	0,1072147042	574,8092651	0,1047144085	574,8092651	0,1055690944	574,8092651	0,1091402024	574,8092651	0,109666571	574,8092651	0,1104992181	574,8092651	0,1114559472	574,8092651	0,1118996069	574,8092651	0,1122568026	574,8092651	0,1121526659	574,8092651	0,1123459786	574,8092651	0,1142756119	574,8092651	0,1126067042	574,8092651	0,1120071411	574,8092651	0,1123711914	574,8092651	0,1122383624	574,8092651	0,1123040989	574,8092651	0,1121872813	574,8092651	0,1125112996	574,8092651	0,1121933162	574,8092651	0,112499699	574,8092651	0,1119385958	574,8092651	0,1122679636	574,8092651	0,1122756749	574,8092651	0,1121937186
570,6359863	0,1080493033	570,6359863	0,1056633443	570,6359863	0,1063969955	570,6359863	0,1103811115	570,6359863	0,1105845943	570,6359863	0,1118286401	570,6359863	0,1123265997	570,6359863	0,1131385043	570,6359863	0,1132808775	570,6359863	0,1129465476	570,6359863	0,1133621335	570,6359863	0,1134154648	570,6359863	0,1137076095	570,6359863	0,1128624529	570,6359863	0,1135154068	570,6359863	0,1131642684	570,6359863	0,1135483161	570,6359863	0,1131214052	570,6359863	0,1133563519	570,6359863	0,1132120043	570,6359863	0,1136999056	570,6359863	0,1129566208	570,6359863	0,1132167056	570,6359863	0,113242574	570,6359863	0,1132332981
566,4957275	0,1095586568	566,4957275	0,1069940254	566,4957275	0,1078182384	566,4957275	0,1119866371	566,4957275	0,1120471433	566,4957275	0,1132493913	566,4957275	0,1138920933	566,4957275	0,114478603	566,4957275	0,1147326231	566,4957275	0,1145660803	566,4957275	0,1149213538	566,4957275	0,1147972196	566,4957275	0,11509455	566,4957275	0,1143865287	566,4957275	0,1148220748	566,4957275	0,1146929115	566,4957275	0,114911139	566,4957275	0,1145795286	566,4957275	0,1148494184	566,4957275	0,1145957038	566,4957275	0,115084663	566,4957275	0,1146366224	566,4957275	0,1147169769	566,4957275	0,1146502718	566,4957275	0,1145176217
562,3140259	0,1105154753	562,3140259	0,1081513986	562,3140259	0,108757332	562,3140259	0,1130349562	562,3140259	0,1131512001	562,3140259	0,1145343035	562,3140259	0,1150892153	562,3140259	0,1159736142	562,3140259	0,1162459999	562,3140259	0,115929462	562,3140259	0,1162181273	562,3140259	0,1162796989	562,3140259	0,1163393185	562,3140259	0,1158088595	562,3140259	0,1162874475	562,3140259	0,1159943417	562,3140259	0,1163807064	562,3140259	0,1159548163	562,3140259	0,1162591949	562,3140259	0,1159573868	562,3140259	0,1165503114	562,3140259	0,1158036217	562,3140259	0,115968138	562,3140259	0,1162645444	562,3140259	0,1160559133
558,1279907	0,1118495762	558,1279907	0,1090870202	558,1279907	0,109891355	558,1279907	0,1142251343	558,1279907	0,1144886464	558,1279907	0,1158081815	558,1279907	0,1164623722	558,1279907	0,1171019822	558,1279907	0,1174966618	558,1279907	0,1171840876	558,1279907	0,1175674722	558,1279907	0,1174269468	558,1279907	0,1176841855	558,1279907	0,1169756353	558,1279907	0,1174756587	558,1279907	0,1171726659	558,1279907	0,1176020503	558,1279907	0,1172233149	558,1279907	0,1175507084	558,1279907	0,1171088293	558,1279907	0,1176118925	558,1279907	0,1171729714	558,1279907	0,117122829	558,1279907	0,1172082275	558,1279907	0,1170696765
553,9750977	0,1128994077	553,9750977	0,1102872044	553,9750977	0,1110618338	553,9750977	0,114889048	553,9750977	0,1158056483	553,9750977	0,1170833409	553,9750977	0,1176578179	553,9750977	0,1183990017	553,9750977	0,1187592	553,9750977	0,1185861006	553,9750977	0,1187488884	553,9750977	0,1188037768	553,9750977	0,1189945936	553,9750977	0,1181981191	553,9750977	0,1188404933	553,9750977	0,1185508296	553,9750977	0,1188670397	553,9750977	0,1184072271	553,9750977	0,1187696457	553,9750977	0,1183673143	553,9750977	0,1187351048	553,9750977	0,1184545234	553,9750977	0,1183848605	553,9750977	0,1186098456	553,9750977	0,1184399724
549,8181763	0,1140778735	549,8181763	0,1114130169	549,8181763	0,1122763753	549,8181763	0,1156758592	549,8181763	0,1168597862	549,8181763	0,1183095574	549,8181763	0,1190092638	549,8181763	0,1196898818	549,8181763	0,1201425865	549,8181763	0,1198965386	549,8181763	0,119957	549,8181763	0,1200298518	549,8181763	0,1200808436	549,8181763	0,1195377186	549,8181763	0,1201219037	549,8181763	0,1197297797	549,8181763	0,120221965	549,8181763	0,119652614	549,8181763	0,1200272292	549,8181763	0,1197498664	549,8181763	0,1200228557	549,8181763	0,1197551861	549,8181763	0,1196136773	549,8181763	0,1198941544	549,8181763	0,1196159944
545,6196289	0,1157919988	545,6196289	0,1127099767	545,6196289	0,1136781126	545,6196289	0,1167566031	545,6196289	0,118494004	545,6196289	0,1197207049	545,6196289	0,1204780638	545,6196289	0,1211581454	545,6196289	0,1215732098	545,6196289	0,1214460954	545,6196289	0,1215972826	545,6196289	0,1215218753	545,6196289	0,1217003241	545,6196289	0,1212191954	545,6196289	0,1216024905	545,6196289	0,1212477684	545,6196289	0,121773608	545,6196289	0,1213110834	545,6196289	0,1216119453	545,6196289	0,1213211492	545,6196289	0,1215943769	545,6196289	0,121330902	545,6196289	0,1211926043	545,6196289	0,1213881373	545,6196289	0,1212622076
541,4545288	0,1165425256	541,4545288	0,1133091673	541,4545288	0,1143603548	541,4545288	0,117478475	541,4545288	0,1192487478	541,4545288	0,1206191406	541,4545288	0,1213192642	541,4545288	0,1220437586	541,4545288	0,1223717183	541,4545288	0,1224627942	541,4545288	0,1225175634	541,4545288	0,1224487871	541,4545288	0,1224557236	541,4545288	0,1220262051	541,4545288	0,1225201041	541,4545288	0,1221978962	541,4545288	0,1226308122	541,4545288	0,1222691089	541,4545288	0,1224457324	541,4545288	0,1221361011	541,4545288	0,1223483533	541,4545288	0,1222138479	541,4545288	0,1220040247	541,4545288	0,1222396418	541,4545288	0,1220937148
537,2854004	0,1183888689	537,2854004	0,1149778515	537,2854004	0,1161662713	537,2854004	0,1191391721	537,2854004	0,1210803464	537,2854004	0,1225785613	537,2854004	0,1232558936	537,2854004	0,1239471287	537,2854004	0,1242666021	537,2854004	0,1243021339	537,2854004	0,1242544353	537,2854004	0,1242953464	537,2854004	0,1244110167	537,2854004	0,1240231991	537,2854004	0,1244238392	537,2854004	0,1242125034	537,2854004	0,1245602742	537,2854004	0,1241890341	537,2854004	0,124285832	537,2854004	0,1240684241	537,2854004	0,1241401434	537,2854004	0,124173671	537,2854004	0,123887971	537,2854004	0,1241328791	537,2854004	0,1239261925
533,1123047	0,1191186756	533,1123047	0,1155477241	533,1123047	0,1169915572	533,1123047	0,1199803427	533,1123047	0,1218998507	533,1123047	0,1234252527	533,1123047	0,1241288111	533,1123047	0,1248233691	533,1123047	0,1250328273	533,1123047	0,1252342165	533,1123047	0,1250784397	533,1123047	0,1250929683	533,1123047	0,1251737773	533,1123047	0,1248780638	533,1123047	0,1252889186	533,1123047	0,1250702292	533,1123047	0,1255415082	533,1123047	0,1249963418	533,1123047	0,1251091659	533,1123047	0,1248481125	533,1123047	0,1249145046	533,1123047	0,1250175387	533,1123047	0,1247990429	533,1123047	0,1249380112	533,1123047	0,124771513
528,9351807	0,1214224026	528,9351807	0,1177397221	528,9351807	0,1190918684	528,9351807	0,1222445443	528,9351807	0,1243641749	528,9351807	0,1256971955	528,9351807	0,1265332699	528,9351807	0,1270966232	528,9351807	0,1273735911	528,9351807	0,1275614053	528,9351807	0,1275449395	528,9351807	0,1274558902	528,9351807	0,1275496334	528,9351807	0,127297923	528,9351807	0,1276895851	528,9351807	0,127425164	528,9351807	0,1278214157	528,9351807	0,127481848	528,9351807	0,127543658	528,9351807	0,1272714436	528,9351807	0,1272689849	528,9351807	0,1273670942	528,9351807	0,127140373	528,9351807	0,1273374856	528,9351807	0,1271168888
524,7918701	0,1228455752	524,7918701	0,1190120578	524,7918701	0,120397009	524,7918701	0,1236302257	524,7918701	0,125727728	524,7918701	0,1271072477	524,7918701	0,1280172169	524,7918701	0,1284776479	524,7918701	0,1285529584	524,7918701	0,1289952397	524,7918701	0,1289076358	524,7918701	0,128846854	524,7918701	0,1290334612	524,7918701	0,1287154108	524,7918701	0,1291492581	524,7918701	0,1289660186	524,7918701	0,1291933805	524,7918701	0,1289301664	524,7918701	0,1290686578	524,7918701	0,1287855655	524,7918701	0,128768757	524,7918701	0,1289127916	524,7918701	0,1285170764	524,7918701	0,1287732422	524,7918701	0,1286223531
520,6069946	0,1244047433	520,6069946	0,1206485704	520,6069946	0,1219044775	520,6069946	0,1253452748	520,6069946	0,1274968833	520,6069946	0,1288318187	520,6069946	0,129686892	520,6069946	0,1301824301	520,6069946	0,1302825511	520,6069946	0,1307407767	520,6069946	0,1307114661	520,6069946	0,1306931823	520,6069946	0,1307107359	520,6069946	0,1303517073	520,6069946	0,1309009492	520,6069946	0,1307626814	520,6069946	0,1309885085	520,6069946	0,1306235492	520,6069946	0,1306400895	520,6069946	0,1303597093	520,6069946	0,1303698421	520,6069946	0,1307353526	520,6069946	0,1302912533	520,6069946	0,1304609627	520,6069946	0,1303607225
516,4560547	0,1258386672	516,4560547	0,1221753657	516,4560547	0,1233226284	516,4560547	0,1266761571	516,4560547	0,1290622056	516,4560547	0,1303792447	516,4560547	0,131188944	516,4560547	0,1318446845	516,4560547	0,1318576932	516,4560547	0,1323372126	516,4560547	0,132182762	516,4560547	0,1321641952	516,4560547	0,1322454065	516,4560547	0,1320867538	516,4560547	0,1324092597	516,4560547	0,1324293762	516,4560547	0,1325152367	516,4560547	0,1321174502	516,4560547	0,132223472	516,4560547	0,13195467	516,4560547	0,1318383962	516,4560547	0,1321451813	516,4560547	0,1317681372	516,4560547	0,1320302635	516,4560547	0,1318730116
512,2634888	0,12793459	512,2634888	0,1237640306	512,2634888	0,1251903474	512,2634888	0,1286350638	512,2634888	0,1309002489	512,2634888	0,1322535127	512,2634888	0,1331056505	512,2634888	0,1335226595	512,2634888	0,1338973045	512,2634888	0,1339859962	512,2634888	0,1339901239	512,2634888	0,1340917796	512,2634888	0,1341335773	512,2634888	0,1339960396	512,2634888	0,1341459155	512,2634888	0,1342127025	512,2634888	0,1343256086	512,2634888	0,1339539289	512,2634888	0,1340856701	512,2634888	0,1338760704	512,2634888	0,1338685602	512,2634888	0,1339746267	512,2634888	0,133638978	512,2634888	0,1338389963	512,2634888	0,1337030381
508,1049805	0,129735738	508,1049805	0,1251566112	508,1049805	0,1265882105	508,1049805	0,1300908774	508,1049805	0,1323952079	508,1049805	0,1337496042	508,1049805	0,1345973015	508,1049805	0,1350918263	508,1049805	0,1352433264	508,1049805	0,1355076283	508,1049805	0,1356402338	508,1049805	0,1355840564	508,1049805	0,1357572377	508,1049805	0,1354555041	508,1049805	0,1357809752	508,1049805	0,1358822733	508,1049805	0,1359757632	508,1049805	0,1355336308	508,1049805	0,1355592608	508,1049805	0,1353704035	508,1049805	0,1353670806	508,1049805	0,135485813	508,1049805	0,1351298094	508,1049805	0,1355585605	508,1049805	0,1351440549
503,942749	0,1314401925	503,942749	0,126886338	503,942749	0,1284047514	503,942749	0,132037878	503,942749	0,1341256797	503,942749	0,1356239617	503,942749	0,1364204437	503,942749	0,136928007	503,942749	0,1371850371	503,942749	0,1376472265	503,942749	0,1374770999	503,942749	0,1374831051	503,942749	0,137489751	503,942749	0,1374164671	503,942749	0,1376606971	503,942749	0,1376292109	503,942749	0,137712419	503,942749	0,1374776661	503,942749	0,1375587881	503,942749	0,1373694092	503,942749	0,137163803	503,942749	0,1374650896	503,942749	0,1370509267	503,942749	0,1374495775	503,942749	0,1371129751
499,776886	0,1333452612	499,776886	0,1285153031	499,776886	0,1300881058	499,776886	0,1337736547	499,776886	0,1359831989	499,776886	0,1375207305	499,776886	0,1382556409	499,776886	0,1388159543	499,776886	0,1389476508	499,776886	0,1392298043	499,776886	0,1393242329	499,776886	0,139201954	499,776886	0,1394498348	499,776886	0,1392009109	499,776886	0,1394412667	499,776886	0,1396407783	499,776886	0,1396406591	499,776886	0,1392446458	499,776886	0,139261663	499,776886	0,1391634047	499,776886	0,1391921043	499,776886	0,1391366869	499,776886	0,138888374	499,776886	0,139263168	499,776886	0,1388613284
495,6073303	0,1352018714	495,6073303	0,1301973015	495,6073303	0,1318918467	495,6073303	0,135613203	495,6073303	0,1377863288	495,6073303	0,1392934769	495,6073303	0,1399716139	495,6073303	0,1406864822	495,6073303	0,1409686357	495,6073303	0,1412122548	495,6073303	0,1410966814	495,6073303	0,1412688494	495,6073303	0,1412545741	495,6073303	0,1410411149	495,6073303	0,1414339393	495,6073303	0,1413952559	495,6073303	0,141487509	495,6073303	0,1410979331	495,6073303	0,1411957741	495,6073303	0,1409792304	495,6073303	0,1409561634	495,6073303	0,1410503238	495,6073303	0,1408191025	495,6073303	0,141097784	495,6073303	0,1407812238
491,4342041	0,1365597397	491,4342041	0,1313422024	491,4342041	0,1331329793	491,4342041	0,1367955059	491,4342041	0,1391377151	491,4342041	0,1406525522	491,4342041	0,1413259655	491,4342041	0,1420231164	491,4342041	0,1422772855	491,4342041	0,1426142752	491,4342041	0,1425064057	491,4342041	0,1425077468	491,4342041	0,142643258	491,4342041	0,1424018443	491,4342041	0,1426818371	491,4342041	0,1427576244	491,4342041	0,1427702457	491,4342041	0,1424953043	491,4342041	0,1424506754	491,4342041	0,142388761	491,4342041	0,1422350407	491,4342041	0,1422608644	491,4342041	0,1421571821	491,4342041	0,1423708051	491,4342041	0,1421142817
487,2574158	0,1390242577	487,2574158	0,1337593943	487,2574158	0,1355730295	487,2574158	0,1393774003	487,2574158	0,1417756975	487,2574158	0,1432572901	487,2574158	0,1439470202	487,2574158	0,1447414756	487,2574158	0,1449217349	487,2574158	0,1452073306	487,2574158	0,1450110823	487,2574158	0,1452630013	487,2574158	0,1452280283	487,2574158	0,1449442953	487,2574158	0,1453469545	487,2574158	0,1454597563	487,2574158	0,1453550905	487,2574158	0,1450492293	487,2574158	0,1450518221	487,2574158	0,145056203	487,2574158	0,1448501199	487,2574158	0,1448428482	487,2574158	0,1448638141	487,2574158	0,1451059431	487,2574158	0,1448500752
483,0770874	0,1408295184	483,0770874	0,1355628073	483,0770874	0,1373862326	483,0770874	0,1413513124	483,0770874	0,1436868608	483,0770874	0,1451846212	483,0770874	0,145909369	483,0770874	0,1466686279	483,0770874	0,1468809545	483,0770874	0,1471909136	483,0770874	0,1470327228	483,0770874	0,1472029686	483,0770874	0,1472838223	483,0770874	0,1470088661	483,0770874	0,1473429799	483,0770874	0,1473401785	483,0770874	0,1473709941	483,0770874	0,1470986456	483,0770874	0,1470874548	483,0770874	0,147060588	483,0770874	0,1468446851	483,0770874	0,1468659192	483,0770874	0,1468998641	483,0770874	0,1470771432	483,0770874	0,1467226297
478,8934021	0,1426631063	478,8934021	0,1376140118	478,8934021	0,139525786	478,8934021	0,1434370875	478,8934021	0,1457680613	478,8934021	0,1473817974	478,8934021	0,1482115835	478,8934021	0,1488039047	478,8934021	0,1489763409	478,8934021	0,1493448615	478,8934021	0,1491923928	478,8934021	0,1494218707	478,8934021	0,1494802237	478,8934021	0,1491042525	478,8934021	0,149513647	478,8934021	0,1495243013	478,8934021	0,1495857537	478,8934021	0,1492216587	478,8934021	0,1492313743	478,8934021	0,1492522508	478,8934021	0,1489881277	478,8934021	0,1488535404	478,8934021	0,1490173042	478,8934021	0,1492014676	478,8934021	0,1489192545
474,7441101	0,1446963996	474,7441101	0,1394049525	474,7441101	0,1416178197	474,7441101	0,1455773711	474,7441101	0,1477769017	474,7441101	0,1494579166	474,7441101	0,1502402425	474,7441101	0,1510112882	474,7441101	0,1511102319	474,7441101	0,1514656246	474,7441101	0,1513082683	474,7441101	0,1514979452	474,7441101	0,1516287029	474,7441101	0,1512869596	474,7441101	0,1516624689	474,7441101	0,1516855955	474,7441101	0,1516726762	474,7441101	0,1514741033	474,7441101	0,1512655765	474,7441101	0,1514376402	474,7441101	0,1511725485	474,7441101	0,1510311216	474,7441101	0,1512465775	474,7441101	0,1513924003	474,7441101	0,1511056721
470,5534058	0,1466470063	470,5534058	0,1414764971	470,5534058	0,1436512619	470,5534058	0,1478277892	470,5534058	0,1500080526	470,5534058	0,1517258584	470,5534058	0,152556017	470,5534058	0,1534254998	470,5534058	0,1534266472	470,5534058	0,1537824422	470,5534058	0,1536200643	470,5534058	0,153796196	470,5534058	0,1539032906	470,5534058	0,153437376	470,5534058	0,1539212614	470,5534058	0,1540138721	470,5534058	0,1539354324	470,5534058	0,1537903696	470,5534058	0,1536156088	470,5534058	0,1536334455	470,5534058	0,1533727646	470,5534058	0,1533069909	470,5534058	0,1534985155	470,5534058	0,1536351442	470,5534058	0,1534221917
466,3973999	0,1487566084	466,3973999	0,1435481012	466,3973999	0,145721674	466,3973999	0,1500991881	466,3973999	0,1522760689	466,3973999	0,154044956	466,3973999	0,1548144519	466,3973999	0,1557365954	466,3973999	0,1558369696	466,3973999	0,1561354101	466,3973999	0,1558257788	466,3973999	0,1561498046	466,3973999	0,1562474966	466,3973999	0,155688867	466,3973999	0,1562678963	466,3973999	0,1563004702	466,3973999	0,1563708186	466,3973999	0,1562303603	466,3973999	0,1557002068	466,3973999	0,1559570283	466,3973999	0,1557260305	466,3973999	0,1556267142	466,3973999	0,1557028443	466,3973999	0,1559799314	466,3973999	0,1557565331
462,2380066	0,1508376002	462,2380066	0,1457266361	462,2380066	0,1478186995	462,2380066	0,1523858756	462,2380066	0,1545979828	462,2380066	0,1563919634	462,2380066	0,1571576744	462,2380066	0,1579870433	462,2380066	0,1580732316	462,2380066	0,1584881395	462,2380066	0,1581500471	462,2380066	0,1584845632	462,2380066	0,1586811543	462,2380066	0,1581266224	462,2380066	0,1587136388	462,2380066	0,1585837901	462,2380066	0,1586683095	462,2380066	0,158538416	462,2380066	0,1581381708	462,2380066	0,1583476663	462,2380066	0,1581288874	462,2380066	0,157980755	462,2380066	0,1580895483	462,2380066	0,1582433134	462,2380066	0,1583852917
458,0753784	0,153085947	458,0753784	0,1478738636	458,0753784	0,1499613672	458,0753784	0,1548756063	458,0753784	0,1569633782	458,0753784	0,158611849	458,0753784	0,1597004235	458,0753784	0,1605518609	458,0753784	0,1603870839	458,0753784	0,1607705504	458,0753784	0,1606342494	458,0753784	0,1608888656	458,0753784	0,1611509174	458,0753784	0,1604235619	458,0753784	0,1611406654	458,0753784	0,1610090137	458,0753784	0,161102742	458,0753784	0,1610894203	458,0753784	0,1604785025	458,0753784	0,1607605815	458,0753784	0,160566166	458,0753784	0,1604091376	458,0753784	0,1605087072	458,0753784	0,1606659144	458,0753784	0,1608234495
453,9093933	0,1552808136	453,9093933	0,1501746476	453,9093933	0,1522435993	453,9093933	0,1574365199	453,9093933	0,1594668329	453,9093933	0,1612977386	453,9093933	0,1622938365	453,9093933	0,1631195843	453,9093933	0,1630416512	453,9093933	0,1633316278	453,9093933	0,1633552611	453,9093933	0,163490057	453,9093933	0,163823992	453,9093933	0,1630550027	453,9093933	0,1636979282	453,9093933	0,1636289954	453,9093933	0,163828373	453,9093933	0,1637458205	453,9093933	0,1631037891	453,9093933	0,1634237468	453,9093933	0,1633224636	453,9093933	0,163136363	453,9093933	0,1631768048	453,9093933	0,1633812785	453,9093933	0,163498953
449,7018738	0,157517761	449,7018738	0,1527132541	449,7018738	0,1545195431	449,7018738	0,1598859131	449,7018738	0,1619322449	449,7018738	0,1637470573	449,7018738	0,1649046838	449,7018738	0,1657045186	449,7018738	0,1657011509	449,7018738	0,1659375131	449,7018738	0,1657132059	449,7018738	0,1660085917	449,7018738	0,1664303243	449,7018738	0,1655631363	449,7018738	0,166238606	449,7018738	0,1660567075	449,7018738	0,1663991213	449,7018738	0,1664730906	449,7018738	0,1655920148	449,7018738	0,1659847796	449,7018738	0,1658611596	449,7018738	0,1657287776	449,7018738	0,1656761616	449,7018738	0,1659505218	449,7018738	0,1660690755
445,5677795	0,1597982496	445,5677795	0,1552907228	445,5677795	0,1571267843	445,5677795	0,1623618156	445,5677795	0,1646032333	445,5677795	0,1664101332	445,5677795	0,1674621105	445,5677795	0,1685069203	445,5677795	0,1683182418	445,5677795	0,1686605364	445,5677795	0,168354556	445,5677795	0,1686711013	445,5677795	0,1691776663	445,5677795	0,1682782769	445,5677795	0,1690026373	445,5677795	0,1686926335	445,5677795	0,1691021919	445,5677795	0,1691479683	445,5677795	0,1681804657	445,5677795	0,168695882	445,5677795	0,1686036587	445,5677795	0,1684808284	445,5677795	0,1683871299	445,5677795	0,168581903	445,5677795	0,1687757075
441,3921509	0,1623216271	441,3921509	0,1577863097	441,3921509	0,1595251709	441,3921509	0,165072158	441,3921509	0,1671989411	441,3921509	0,1690608114	441,3921509	0,1702056229	441,3921509	0,171081841	441,3921509	0,1710085422	441,3921509	0,1713175476	441,3921509	0,171211794	441,3921509	0,1714774072	441,3921509	0,171749264	441,3921509	0,1710469574	441,3921509	0,1716622859	441,3921509	0,1714064628	441,3921509	0,1717901826	441,3921509	0,1718898416	441,3921509	0,1709742248	441,3921509	0,1714754552	441,3921509	0,1715152562	441,3921509	0,171255365	441,3921509	0,1710992754	441,3921509	0,1712377071	441,3921509	0,1715655923
437,2134399	0,1648833752	437,2134399	0,1605876386	437,2134399	0,1624514759	437,2134399	0,1676455438	437,2134399	0,1701328456	437,2134399	0,1720492691	437,2134399	0,1730289161	437,2134399	0,1741578728	437,2134399	0,1739562154	437,2134399	0,1743593961	437,2134399	0,1741791368	437,2134399	0,1744251847	437,2134399	0,1747714728	437,2134399	0,174039647	437,2134399	0,1746760607	437,2134399	0,1744551361	437,2134399	0,1748739183	437,2134399	0,1748463511	437,2134399	0,1740530133	437,2134399	0,174478218	437,2134399	0,1744701713	437,2134399	0,1741488725	437,2134399	0,1739964336	437,2134399	0,1743498892	437,2134399	0,1746146828
433,0315247	0,1676746905	433,0315247	0,163231194	433,0315247	0,1652138382	433,0315247	0,1704185456	433,0315247	0,1730369776	433,0315247	0,1749898195	433,0315247	0,1759720892	433,0315247	0,1771219075	433,0315247	0,1768949777	433,0315247	0,1771343201	433,0315247	0,1771031469	433,0315247	0,1773413122	433,0315247	0,1778109223	433,0315247	0,1769523919	433,0315247	0,1775277704	433,0315247	0,1775001884	433,0315247	0,1778182536	433,0315247	0,1778100729	433,0315247	0,1771319807	433,0315247	0,1774443984	433,0315247	0,1774896681	433,0315247	0,1772226393	433,0315247	0,1770042181	433,0315247	0,177303046	433,0315247	0,1775678545
428,8849487	0,170702666	428,8849487	0,1663825214	428,8849487	0,168379426	428,8849487	0,1734337807	428,8849487	0,1761898398	428,8849487	0,1782038957	428,8849487	0,1791499853	428,8849487	0,1803509146	428,8849487	0,1801025718	428,8849487	0,1804163605	428,8849487	0,1804007441	428,8849487	0,1807525754	428,8849487	0,1809487492	428,8849487	0,1801512837	428,8849487	0,1808407009	428,8849487	0,1806776673	428,8849487	0,1811075658	428,8849487	0,1810966432	428,8849487	0,1802894324	428,8849487	0,1806887686	428,8849487	0,1808973104	428,8849487	0,1805654466	428,8849487	0,1803355813	428,8849487	0,180469662	428,8849487	0,1807861328
424,6969299	0,1738241613	424,6969299	0,1694351286	424,6969299	0,1713133901	424,6969299	0,1763076931	424,6969299	0,179062292	424,6969299	0,1813623011	424,6969299	0,1823781729	424,6969299	0,1834701151	424,6969299	0,1833375096	424,6969299	0,1836674809	424,6969299	0,1836674362	424,6969299	0,1839545816	424,6969299	0,184109807	424,6969299	0,1835433841	424,6969299	0,1840823591	424,6969299	0,1840717494	424,6969299	0,1844652891	424,6969299	0,1843783706	424,6969299	0,1836907119	424,6969299	0,1839494407	424,6969299	0,184212923	424,6969299	0,1838373691	424,6969299	0,1835683435	424,6969299	0,183791995	424,6969299	0,1840078086
420,544281	0,176532492	420,544281	0,1722281426	420,544281	0,1739947349	420,544281	0,1790594012	420,544281	0,1818014085	420,544281	0,1842227727	420,544281	0,1850412339	420,544281	0,1864192337	420,544281	0,1862455457	420,544281	0,1864654422	420,544281	0,1865001619	420,544281	0,1868176013	420,544281	0,1867954731	420,544281	0,1865228266	420,544281	0,1870571971	420,544281	0,1869803369	420,544281	0,1873864383	420,544281	0,1871934831	420,544281	0,186654821	420,544281	0,1868981719	420,544281	0,187078014	420,544281	0,1866767406	420,544281	0,1865191311	420,544281	0,1867434233	420,544281	0,1870030016
416,3502197	0,1800058633	416,3502197	0,1754790395	416,3502197	0,1773847044	416,3502197	0,1826000214	416,3502197	0,185381338	416,3502197	0,1877846718	416,3502197	0,1886351705	416,3502197	0,1900297701	416,3502197	0,1899206787	416,3502197	0,1901389658	416,3502197	0,190210402	416,3502197	0,190489471	416,3502197	0,1903946251	416,3502197	0,1900950521	416,3502197	0,1907991618	416,3502197	0,1906156689	416,3502197	0,1909680963	416,3502197	0,1908494532	416,3502197	0,1903213263	416,3502197	0,1905817091	416,3502197	0,1907577813	416,3502197	0,1903659403	416,3502197	0,1902761459	416,3502197	0,1903545409	416,3502197	0,1907015592
412,1917114	0,1834269464	412,1917114	0,1788695157	412,1917114	0,1808249652	412,1917114	0,1859897971	412,1917114	0,1887740344	412,1917114	0,1912141591	412,1917114	0,1920889318	412,1917114	0,1934515983	412,1917114	0,1934849769	412,1917114	0,1936182529	412,1917114	0,1936595291	412,1917114	0,1939952821	412,1917114	0,1938128769	412,1917114	0,193658486	412,1917114	0,1941955835	412,1917114	0,1941671222	412,1917114	0,1945841759	412,1917114	0,1944022477	412,1917114	0,1938979477	412,1917114	0,1940865368	412,1917114	0,1945573986	412,1917114	0,1941385567	412,1917114	0,1939200312	412,1917114	0,1939759403	412,1917114	0,1942337602
408,0302429	0,1871242523	408,0302429	0,1823172271	408,0302429	0,1841860712	408,0302429	0,1897122115	408,0302429	0,1923195422	408,0302429	0,1947596967	408,0302429	0,1956600994	408,0302429	0,1971534044	408,0302429	0,1969424039	408,0302429	0,1973309815	408,0302429	0,1973249465	408,0302429	0,1976563185	408,0302429	0,1974513978	408,0302429	0,1973299533	408,0302429	0,1979352832	408,0302429	0,1980337352	408,0302429	0,1981752664	408,0302429	0,1979976743	408,0302429	0,1975070834	408,0302429	0,1976712942	408,0302429	0,1980490983	408,0302429	0,197549507	408,0302429	0,1975060999	408,0302429	0,1975890845	408,0302429	0,1979052722
403,8659363	0,1907026917	403,8659363	0,1858999133	403,8659363	0,1876319945	403,8659363	0,1934294999	403,8659363	0,1959727705	403,8659363	0,1984575838	403,8659363	0,1993177235	403,8659363	0,2007658482	403,8659363	0,2008903176	403,8659363	0,2010645717	403,8659363	0,2009197026	403,8659363	0,2015037835	403,8659363	0,2010785192	403,8659363	0,2011539489	403,8659363	0,2016448528	403,8659363	0,2015895545	403,8659363	0,2020615339	403,8659363	0,2016009539	403,8659363	0,2015059292	403,8659363	0,2013585716	403,8659363	0,2017644644	403,8659363	0,2014045864	403,8659363	0,2013786882	403,8659363	0,201353386	403,8659363	0,2015155554
399,6987915	0,1947734058	399,6987915	0,1895699948	399,6987915	0,1911926866	399,6987915	0,197278589	399,6987915	0,1997408122	399,6987915	0,2023370117	399,6987915	0,2031966895	399,6987915	0,2045879215	399,6987915	0,2047006339	399,6987915	0,2050865442	399,6987915	0,2048198879	399,6987915	0,2053341419	399,6987915	0,20501104	399,6987915	0,2050636262	399,6987915	0,2054907829	399,6987915	0,2054341137	399,6987915	0,2059071362	399,6987915	0,2054795325	399,6987915	0,2053705156	399,6987915	0,2052856237	399,6987915	0,2057046443	399,6987915	0,2052440643	399,6987915	0,2051506341	399,6987915	0,2052152008	399,6987915	0,2053802013
395,5288696	0,1987041235	395,5288696	0,1935285479	395,5288696	0,1949874014	395,5288696	0,2011779696	395,5288696	0,2036582977	395,5288696	0,2063723356	395,5288696	0,2072396725	395,5288696	0,2085764408	395,5288696	0,2088302523	395,5288696	0,2091347873	395,5288696	0,2089498043	395,5288696	0,2094336301	395,5288696	0,2090519667	395,5288696	0,2090714127	395,5288696	0,2095770836	395,5288696	0,2095443755	395,5288696	0,2099487633	395,5288696	0,209639132	395,5288696	0,2094070464	395,5288696	0,209235996	395,5288696	0,2096567005	395,5288696	0,2094368637	395,5288696	0,2093818933	395,5288696	0,209252879	395,5288696	0,2093486935
391,3562012	0,2027597725	391,3562012	0,1973783225	391,3562012	0,1988711357	391,3562012	0,2051378042	391,3562012	0,2077410966	391,3562012	0,21042265	391,3562012	0,2111856639	391,3562012	0,2127732486	391,3562012	0,2128654122	391,3562012	0,2133473605	391,3562012	0,2129617333	391,3562012	0,2133927196	391,3562012	0,2131134272	391,3562012	0,2134314328	391,3562012	0,2136255801	391,3562012	0,2137009799	391,3562012	0,2141599506	391,3562012	0,2136613429	391,3562012	0,2135455757	391,3562012	0,2135250419	391,3562012	0,2137159258	391,3562012	0,2134477198	391,3562012	0,2133664489	391,3562012	0,2133904696	391,3562012	0,2134548277
387,1806946	0,2068429589	387,1806946	0,2016459256	387,1806946	0,2029453963	387,1806946	0,2093829513	387,1806946	0,2120497525	387,1806946	0,2148773372	387,1806946	0,2155296952	387,1806946	0,2171043009	387,1806946	0,2172603011	387,1806946	0,2177871168	387,1806946	0,2172851115	387,1806946	0,217956543	387,1806946	0,2174283713	387,1806946	0,2177659571	387,1806946	0,2181078047	387,1806946	0,217974022	387,1806946	0,2183686644	387,1806946	0,2179183513	387,1806946	0,2180214971	387,1806946	0,2177633494	387,1806946	0,2180957794	387,1806946	0,2178647071	387,1806946	0,2177793384	387,1806946	0,2177326679	387,1806946	0,2177086473
383,0025024	0,2108071297	383,0025024	0,2057961971	383,0025024	0,2070592046	383,0025024	0,213398084	383,0025024	0,2162271142	383,0025024	0,2192254961	383,0025024	0,2200362235	383,0025024	0,2216025889	383,0025024	0,2219983786	383,0025024	0,2223759145	383,0025024	0,2218285352	383,0025024	0,2222717404	383,0025024	0,221884504	383,0025024	0,2221147865	383,0025024	0,2225212157	383,0025024	0,2223416716	383,0025024	0,2229782641	383,0025024	0,2224166989	383,0025024	0,2223841697	383,0025024	0,2221918553	383,0025024	0,2225607038	383,0025024	0,2222959697	383,0025024	0,2222295105	383,0025024	0,2223019302	383,0025024	0,2220814228
378,8215942	0,2153438777	378,8215942	0,2104561478	378,8215942	0,2116310596	378,8215942	0,2180134505	378,8215942	0,2209923267	378,8215942	0,2240664661	378,8215942	0,2248218358	378,8215942	0,2264703661	378,8215942	0,2266418934	378,8215942	0,2273612171	378,8215942	0,2265868485	378,8215942	0,2271779478	378,8215942	0,2269289345	378,8215942	0,2270512283	378,8215942	0,2272789925	378,8215942	0,2272093594	378,8215942	0,2277035564	378,8215942	0,2273296267	378,8215942	0,227253437	378,8215942	0,2271114886	378,8215942	0,2273589373	378,8215942	0,2271860391	378,8215942	0,2269831598	378,8215942	0,2272550017	378,8215942	0,2269786596
374,6767883	0,2195428163	374,6767883	0,214789331	374,6767883	0,2159920931	374,6767883	0,2224913985	374,6767883	0,2254444212	374,6767883	0,2288542837	374,6767883	0,2294489592	374,6767883	0,2311343104	374,6767883	0,2311697006	374,6767883	0,2319367379	374,6767883	0,2312103957	374,6767883	0,2318168283	374,6767883	0,2316997796	374,6767883	0,2317786068	374,6767883	0,2319547534	374,6767883	0,2316140682	374,6767883	0,2324006855	374,6767883	0,2317113429	374,6767883	0,2320740521	374,6767883	0,2316647321	374,6767883	0,2320144176	374,6767883	0,2317892015	374,6767883	0,2316350788	374,6767883	0,231714949	374,6767883	0,2317485064
370,4906616	0,2240000814	370,4906616	0,2204701155	370,4906616	0,2215562314	370,4906616	0,2278219908	370,4906616	0,2311685085	370,4906616	0,2344477922	370,4906616	0,235532552	370,4906616	0,2369665056	370,4906616	0,2368277907	370,4906616	0,237651825	370,4906616	0,2367424965	370,4906616	0,2375695556	370,4906616	0,2375115305	370,4906616	0,2374675274	370,4906616	0,2372972965	370,4906616	0,2373926193	370,4906616	0,2378158271	370,4906616	0,2376372367	370,4906616	0,2373884618	370,4906616	0,2381382585	370,4906616	0,2376036346	370,4906616	0,2373811305	370,4906616	0,2375795692	370,4906616	0,237746194	370,4906616	0,2372086048
366,3018799	0,2282408774	366,3018799	0,2244563103	366,3018799	0,2256946266	366,3018799	0,2316185385	366,3018799	0,235188216	366,3018799	0,2396217585	366,3018799	0,2396685928	366,3018799	0,2416722029	366,3018799	0,2421591431	366,3018799	0,2428506166	366,3018799	0,2417080104	366,3018799	0,2423757911	366,3018799	0,2419961393	366,3018799	0,2424278557	366,3018799	0,2420686334	366,3018799	0,2420593351	366,3018799	0,2427056581	366,3018799	0,2422464043	366,3018799	0,2431051284	366,3018799	0,242199555	366,3018799	0,2416173369	366,3018799	0,2434167713	366,3018799	0,2421299815	366,3018799	0,2424451411	366,3018799	0,2423428595
362,149353	0,2343283743	362,149353	0,2301126122	362,149353	0,2319120616	362,149353	0,238965109	362,149353	0,2418533713	362,149353	0,2454554588	362,149353	0,2458058149	362,149353	0,2478688657	362,149353	0,2482385486	362,149353	0,2481942177	362,149353	0,2476172298	362,149353	0,2481135875	362,149353	0,2483426332	362,149353	0,2477825284	362,149353	0,2487476021	362,149353	0,2482282817	362,149353	0,2489257753	362,149353	0,2486665547	362,149353	0,2484826595	362,149353	0,2485433966	362,149353	0,2481814325	362,149353	0,2487306595	362,149353	0,2479166836	362,149353	0,2488963902	362,149353	0,2486113906
357,9943237	0,2390863001	357,9943237	0,2345770001	357,9943237	0,2374905646	357,9943237	0,2438877523	357,9943237	0,2474897057	357,9943237	0,2510202527	357,9943237	0,2512873113	357,9943237	0,2534064054	357,9943237	0,2534207702	357,9943237	0,2542800903	357,9943237	0,2533100545	357,9943237	0,2536604106	357,9943237	0,2540322244	357,9943237	0,2538612485	357,9943237	0,2538636625	357,9943237	0,2538868785	357,9943237	0,2545332909	357,9943237	0,2542096078	357,9943237	0,2542751431	357,9943237	0,2537712753	357,9943237	0,2540138364	357,9943237	0,2537092566	357,9943237	0,2537124455	357,9943237	0,2540230751	357,9943237	0,2542709112
353,7980042	0,2435791194	353,7980042	0,2392105162	353,7980042	0,2422861457	353,7980042	0,2487089485	353,7980042	0,252215296	353,7980042	0,2563192248	353,7980042	0,2572350502	353,7980042	0,2588774264	353,7980042	0,258983165	353,7980042	0,2594562173	353,7980042	0,2579012811	353,7980042	0,2593884468	353,7980042	0,2585851252	353,7980042	0,2590236664	353,7980042	0,2595443428	353,7980042	0,2586510479	353,7980042	0,2592438161	353,7980042	0,259929806	353,7980042	0,2593646944	353,7980042	0,2596901953	353,7980042	0,2589894533	353,7980042	0,2590174079	353,7980042	0,2585750222	353,7980042	0,2593180835	353,7980042	0,2587160468
349,638031	0,2507943213	349,638031	0,2469780445	349,638031	0,2488448769	349,638031	0,2553023398	349,638031	0,2601265311	349,638031	0,2645848989	349,638031	0,2639220357	349,638031	0,2660269737	349,638031	0,2655211985	349,638031	0,2669607103	349,638031	0,2655614018	349,638031	0,2663539946	349,638031	0,2665460408	349,638031	0,2661392987	349,638031	0,2666555345	349,638031	0,2669090629	349,638031	0,2667682767	349,638031	0,2652568817	349,638031	0,2673557401	349,638031	0,266708672	349,638031	0,2666181624	349,638031	0,2671077251	349,638031	0,2658475637	349,638031	0,2671123743	349,638031	0,265089184
345,4756775	0,2562203109	345,4756775	0,2515885234	345,4756775	0,2542532086	345,4756775	0,262418896	345,4756775	0,2656980157	345,4756775	0,2708147168	345,4756775	0,2696765065	345,4756775	0,2721874416	345,4756775	0,2715928853	345,4756775	0,2728125453	345,4756775	0,2721089423	345,4756775	0,2726027071	345,4756775	0,2727670372	345,4756775	0,2728756964	345,4756775	0,271808356	345,4756775	0,2731026113	345,4756775	0,2738107741	345,4756775	0,2734709978	345,4756775	0,2732623518	345,4756775	0,2734475136	345,4756775	0,2732289433	345,4756775	0,2736087739	345,4756775	0,2727729976	345,4756775	0,2732676566	345,4756775	0,2731779218
341,3109131	0,2643073797	341,3109131	0,2594605684	341,3109131	0,2620989084	341,3109131	0,2691985369	341,3109131	0,2733004391	341,3109131	0,2775812149	341,3109131	0,2770579159	341,3109131	0,2796595097	341,3109131	0,2784147561	341,3109131	0,27968207	341,3109131	0,2782071531	341,3109131	0,2789595723	341,3109131	0,2801800668	341,3109131	0,2800802588	341,3109131	0,2805295289	341,3109131	0,2800167203	341,3109131	0,280369252	341,3109131	0,2811760306	341,3109131	0,2795521617	341,3109131	0,2802790403	341,3109131	0,2790989876	341,3109131	0,2806364596	341,3109131	0,2810773551	341,3109131	0,2810615003	341,3109131	0,2792220116
337,1438293	0,2716912925	337,1438293	0,2659547329	337,1438293	0,2693102658	337,1438293	0,2753146291	337,1438293	0,2807994187	337,1438293	0,2837614715	337,1438293	0,2846489847	337,1438293	0,2866277099	337,1438293	0,2875057757	337,1438293	0,2866691947	337,1438293	0,2867608666	337,1438293	0,2872443795	337,1438293	0,2875394523	337,1438293	0,2880441248	337,1438293	0,2873843908	337,1438293	0,2878811955	337,1438293	0,2885128856	337,1438293	0,2873062193	337,1438293	0,2880364954	337,1438293	0,2867874801	337,1438293	0,2877331674	337,1438293	0,2873790562	337,1438293	0,2889516652	337,1438293	0,2887482643	337,1438293	0,2871385217
332,9743958	0,2782639861	332,9743958	0,2741620839	332,9743958	0,2767317593	332,9743958	0,2838318944	332,9743958	0,2881967425	332,9743958	0,2925361395	332,9743958	0,291274935	332,9743958	0,2944329977	332,9743958	0,2949409187	332,9743958	0,2955895364	332,9743958	0,294124037	332,9743958	0,2949077785	332,9743958	0,2944286168	332,9743958	0,2953509986	332,9743958	0,2949594855	332,9743958	0,2958102226	332,9743958	0,2948359251	332,9743958	0,2943027318	332,9743958	0,2947907448	332,9743958	0,2954426706	332,9743958	0,2952289283	332,9743958	0,2952322662	332,9743958	0,2942545116	332,9743958	0,2944987118	332,9743958	0,2958727181
328,8026733	0,2858654857	328,8026733	0,2804038227	328,8026733	0,2850413322	328,8026733	0,2921903133	328,8026733	0,2958754897	328,8026733	0,3003105521	328,8026733	0,3005698919	328,8026733	0,3022194207	328,8026733	0,302293241	328,8026733	0,3025996685	328,8026733	0,3031772673	328,8026733	0,303922534	328,8026733	0,3025800586	328,8026733	0,3034435511	328,8026733	0,3039757609	328,8026733	0,3041298091	328,8026733	0,3044564426	328,8026733	0,3035491705	328,8026733	0,3035139441	328,8026733	0,3033717871	328,8026733	0,3030226827	328,8026733	0,3036207855	328,8026733	0,3037827313	328,8026733	0,3042643964	328,8026733	0,3039783835
324,6286621	0,2939572036	324,6286621	0,2900663316	324,6286621	0,2946104407	324,6286621	0,3014651537	324,6286621	0,3045429289	324,6286621	0,3104329705	324,6286621	0,3094780743	324,6286621	0,3116354644	324,6286621	0,3121858537	324,6286621	0,3123348951	324,6286621	0,3117758632	324,6286621	0,3120585084	324,6286621	0,3123189211	324,6286621	0,3125775158	324,6286621	0,3122275472	324,6286621	0,3125923872	324,6286621	0,3133719862	324,6286621	0,3133057952	324,6286621	0,3118764758	324,6286621	0,3127364814	324,6286621	0,3125588298	324,6286621	0,313161552	324,6286621	0,3127333224	324,6286621	0,3131052256	324,6286621	0,3128755391
320,4524536	0,3044914901	320,4524536	0,2987973988	320,4524536	0,3029626012	320,4524536	0,3115387261	320,4524536	0,314745456	320,4524536	0,3204029799	320,4524536	0,3194719553	320,4524536	0,3223041892	320,4524536	0,323028326	320,4524536	0,3214404881	320,4524536	0,3215050697	320,4524536	0,3224735558	320,4524536	0,3215701282	320,4524536	0,3229528666	320,4524536	0,3237434626	320,4524536	0,3233284354	320,4524536	0,3226415515	320,4524536	0,3232488036	320,4524536	0,3239015937	320,4524536	0,3224431872	320,4524536	0,3228473067	320,4524536	0,3237724006	320,4524536	0,3227781355	320,4524536	0,3229347169	320,4524536	0,3237765133
316,2739868	0,3155274093	316,2739868	0,3107918501	316,2739868	0,3153250813	316,2739868	0,3212316334	316,2739868	0,3255605698	316,2739868	0,3309474587	316,2739868	0,3305908144	316,2739868	0,3335892856	316,2739868	0,3329086304	316,2739868	0,3330888748	316,2739868	0,3326061368	316,2739868	0,334338069	316,2739868	0,3329658806	316,2739868	0,3339162469	316,2739868	0,3340482116	316,2739868	0,3347513378	316,2739868	0,3341026306	316,2739868	0,3339059651	316,2739868	0,3331578672	316,2739868	0,3335234523	316,2739868	0,333111763	316,2739868	0,334058553	316,2739868	0,3335053623	316,2739868	0,3339294791	316,2739868	0,3332740068
312,0933533	0,3270283937	312,0933533	0,3214091063	312,0933533	0,3263380527	312,0933533	0,3340416551	312,0933533	0,3373894393	312,0933533	0,3426895738	312,0933533	0,3423206806	312,0933533	0,344843775	312,0933533	0,3448198736	312,0933533	0,3453044295	312,0933533	0,3443232775	312,0933533	0,3450627029	312,0933533	0,3455455303	312,0933533	0,345687449	312,0933533	0,3462253511	312,0933533	0,3466539085	312,0933533	0,3456419408	312,0933533	0,3459502161	312,0933533	0,3459884226	312,0933533	0,3454787433	312,0933533	0,3449500203	312,0933533	0,3461701274	312,0933533	0,3466570973	312,0933533	0,3459999263	312,0933533	0,3445728123
307,9496765	0,3397797048	307,9496765	0,3346944153	307,9496765	0,3393031061	307,9496765	0,346927315	307,9496765	0,3502023518	307,9496765	0,3573206663	307,9496765	0,3568649888	307,9496765	0,3585506082	307,9496765	0,3599080145	307,9496765	0,3594269454	307,9496765	0,3585495651	307,9496765	0,3591854572	307,9496765	0,3591594398	307,9496765	0,3595314026	307,9496765	0,3611944914	307,9496765	0,3606633544	307,9496765	0,3599573672	307,9496765	0,3594820499	307,9496765	0,3594651222	307,9496765	0,3596776724	307,9496765	0,3584030569	307,9496765	0,3602210581	307,9496765	0,3592161536	307,9496765	0,3595728874	307,9496765	0,3595300615
303,764801	0,3578605056	303,764801	0,3508956134	303,764801	0,3561068177	303,764801	0,3645376861	303,764801	0,3690465987	303,764801	0,374710232	303,764801	0,3735410869	303,764801	0,3755333126	303,764801	0,3769675493	303,764801	0,3765532076	303,764801	0,3753384352	303,764801	0,3761000633	303,764801	0,3773196042	303,764801	0,3768234849	303,764801	0,3768316507	303,764801	0,3771743774	303,764801	0,3771319091	303,764801	0,3764785528	303,764801	0,3762684762	303,764801	0,3762867749	303,764801	0,3766337633	303,764801	0,3761779368	303,764801	0,3770589828	303,764801	0,3778068423	303,764801	0,3766570091
299,6169434	0,3822324574	299,6169434	0,3758285642	299,6169434	0,3814468086	299,6169434	0,3888422549	299,6169434	0,3921850324	299,6169434	0,3994530737	299,6169434	0,397631824	299,6169434	0,3997549415	299,6169434	0,4003272951	299,6169434	0,4004190266	299,6169434	0,3995165527	299,6169434	0,4002577364	299,6169434	0,4011680186	299,6169434	0,4004575908	299,6169434	0,4011403322	299,6169434	0,4011994302	299,6169434	0,4010198712	299,6169434	0,4012887478	299,6169434	0,3995450139	299,6169434	0,4009408355	299,6169434	0,3991885781	299,6169434	0,399695009	299,6169434	0,4013670683	299,6169434	0,4006551802	299,6169434	0,4009997845
295,4279175	0,4130008221	295,4279175	0,4058533609	295,4279175	0,4101313055	295,4279175	0,4161584079	295,4279175	0,4189948142	295,4279175	0,4253877997	295,4279175	0,4242136478	295,4279175	0,4250115454	295,4279175	0,4261573255	295,4279175	0,4253494442	295,4279175	0,4252671003	295,4279175	0,4257077873	295,4279175	0,4259827435	295,4279175	0,4246783555	295,4279175	0,4263090789	295,4279175	0,4260796309	295,4279175	0,4254773259	295,4279175	0,4258789122	295,4279175	0,425732702	295,4279175	0,4251274467	295,4279175	0,4242126048	295,4279175	0,4253971279	295,4279175	0,4269693196	295,4279175	0,4260248244	295,4279175	0,4262254834
291,276001	0,4131997526	291,276001	0,4060953259	291,276001	0,4110136032	291,276001	0,4175785184	291,276001	0,4199357033	291,276001	0,4250550568	291,276001	0,4236168861	291,276001	0,4247722626	291,276001	0,424777925	291,276001	0,4246647954	291,276001	0,4241129458	291,276001	0,4254522622	291,276001	0,4253907204	291,276001	0,4256298244	291,276001	0,4260080755	291,276001	0,4254606068	291,276001	0,4258243442	291,276001	0,4259283841	291,276001	0,4257107377	291,276001	0,4259264767	291,276001	0,4253948927	291,276001	0,425475806	291,276001	0,4261932075	291,276001	0,4250589907	291,276001	0,4255909622
287,0829773	0,4208115041	287,0829773	0,4132197499	287,0829773	0,4177175462	287,0829773	0,4235590994	287,0829773	0,426895678	287,0829773	0,4315110445	287,0829773	0,4309205413	287,0829773	0,4313095808	287,0829773	0,4312154353	287,0829773	0,4314315021	287,0829773	0,4303204715	287,0829773	0,4325168729	287,0829773	0,4321791828	287,0829773	0,4315839112	287,0829773	0,4335142672	287,0829773	0,4320424795	287,0829773	0,4309925437	287,0829773	0,431569159	287,0829773	0,4310075939	287,0829773	0,4314587414	287,0829773	0,4310777783	287,0829773	0,4317694008	287,0829773	0,4326964915	287,0829773	0,4330432713	287,0829773	0,430750668
282,9271545	0,4173232317	282,9271545	0,4124736488	282,9271545	0,4163580537	282,9271545	0,4225192964	282,9271545	0,4247784019	282,9271545	0,4295510352	282,9271545	0,427919358	282,9271545	0,4288397729	282,9271545	0,430300355	282,9271545	0,4292729497	282,9271545	0,42929703	282,9271545	0,4301027954	282,9271545	0,4307361245	282,9271545	0,4308992326	282,9271545	0,4309954643	282,9271545	0,4310041964	282,9271545	0,4302997887	282,9271545	0,4303231537	282,9271545	0,4302534163	282,9271545	0,4308253229	282,9271545	0,4291573465	282,9271545	0,4296076596	282,9271545	0,4312884212	282,9271545	0,4298556149	282,9271545	0,4305158257
278,7693787	0,4184640646	278,7693787	0,41233024	278,7693787	0,4165255129	278,7693787	0,4228767157	278,7693787	0,4283067584	278,7693787	0,4331769049	278,7693787	0,4311738312	278,7693787	0,4331686199	278,7693787	0,4334526062	278,7693787	0,4339907467	278,7693787	0,4327960014	278,7693787	0,4333188236	278,7693787	0,4343425632	278,7693787	0,4340425432	278,7693787	0,4331863523	278,7693787	0,4357468784	278,7693787	0,4331275821	278,7693787	0,4336511493	278,7693787	0,4339050651	278,7693787	0,4343723655	278,7693787	0,4330243766	278,7693787	0,4340360165	278,7693787	0,4351754189	278,7693787	0,4355232418	278,7693787	0,4353974164
274,5704956	0,4269099236	274,5704956	0,4206050336	274,5704956	0,4261468053	274,5704956	0,4314517081	274,5704956	0,4366850853	274,5704956	0,4414772987	274,5704956	0,4395943284	274,5704956	0,4428550303	274,5704956	0,4426218271	274,5704956	0,4418392479	274,5704956	0,440787971	274,5704956	0,4413979948	274,5704956	0,4421692789	274,5704956	0,4426390231	274,5704956	0,4433095753	274,5704956	0,4445890784	274,5704956	0,442452997	274,5704956	0,4440502822	274,5704956	0,4415967166	274,5704956	0,4429234862	274,5704956	0,4411065578	274,5704956	0,4431304932	274,5704956	0,44425565	274,5704956	0,44317168	274,5704956	0,4437234998
270,4089661	0,4379217923	270,4089661	0,4328200519	270,4089661	0,4371336102	270,4089661	0,4454665482	270,4089661	0,4483821988	270,4089661	0,4525983334	270,4089661	0,4518971741	270,4089661	0,4555779994	270,4089661	0,4546784759	270,4089661	0,4544219375	270,4089661	0,4552430511	270,4089661	0,4550721049	270,4089661	0,4562101066	270,4089661	0,4546816945	270,4089661	0,4568025172	270,4089661	0,4563919902	270,4089661	0,4548632205	270,4089661	0,4556889236	270,4089661	0,4572724104	270,4089661	0,4558210969	270,4089661	0,4546776712	270,4089661	0,4571340084	270,4089661	0,4572108686	270,4089661	0,4571650326	270,4089661	0,456761241
266,2456665	0,4584771991	266,2456665	0,4530585706	266,2456665	0,4584373236	266,2456665	0,4661700726	266,2456665	0,4705387354	266,2456665	0,4736084342	266,2456665	0,4738833606	266,2456665	0,4761285782	266,2456665	0,4779391289	266,2456665	0,476246953	266,2456665	0,4749533236	266,2456665	0,4769900143	266,2456665	0,4776556492	266,2456665	0,4778162837	266,2456665	0,4765765369	266,2456665	0,477152586	266,2456665	0,4754537046	266,2456665	0,4779240489	266,2456665	0,477437973	266,2456665	0,4784958959	266,2456665	0,4766748846	266,2456665	0,4790518284	266,2456665	0,4802168608	266,2456665	0,4790400565	266,2456665	0,4773492217
262,0805054	0,4864165187	262,0805054	0,4774172604	262,0805054	0,4838052392	262,0805054	0,4922819138	262,0805054	0,4943816662	262,0805054	0,5005111694	262,0805054	0,5010878444	262,0805054	0,5011140704	262,0805054	0,5021660328	262,0805054	0,5008611679	262,0805054	0,5001994371	262,0805054	0,5031507015	262,0805054	0,5017824769	262,0805054	0,5022615194	262,0805054	0,5037347078	262,0805054	0,5034564734	262,0805054	0,5025066733	262,0805054	0,5030094385	262,0805054	0,502886951	262,0805054	0,5008917451	262,0805054	0,5029423237	262,0805054	0,5036556125	262,0805054	0,5053554773	262,0805054	0,5036928058	262,0805054	0,5033146739
257,9135742	0,5181918144	257,9135742	0,507789135	257,9135742	0,515797019	257,9135742	0,5212879181	257,9135742	0,5240608454	257,9135742	0,5303730369	257,9135742	0,5297009349	257,9135742	0,5293985605	257,9135742	0,5319105983	257,9135742	0,5305936337	257,9135742	0,5284054279	257,9135742	0,5303214788	257,9135742	0,5321441293	257,9135742	0,5313251019	257,9135742	0,5340778828	257,9135742	0,5337555408	257,9135742	0,5300815105	257,9135742	0,5314131379	257,9135742	0,53004843	257,9135742	0,5312017798	257,9135742	0,5309376717	257,9135742	0,5312530994	257,9135742	0,5316490531	257,9135742	0,5310720801	257,9135742	0,5303922296
253,7449493	0,5542375445	253,7449493	0,5473965406	253,7449493	0,5555850863	253,7449493	0,5599161386	253,7449493	0,5624265075	253,7449493	0,5682411194	253,7449493	0,5661489367	253,7449493	0,5664168	253,7449493	0,5674743652	253,7449493	0,5672200918	253,7449493	0,5678665042	253,7449493	0,5694217682	253,7449493	0,5663542151	253,7449493	0,5667831898	253,7449493	0,5705049634	253,7449493	0,5700935721	253,7449493	0,5677963495	253,7449493	0,5677278042	253,7449493	0,56578511	253,7449493	0,567243576	253,7449493	0,5678831339	253,7449493	0,5696185231	253,7449493	0,5692689419	253,7449493	0,5701267719	253,7449493	0,5691866279
249,5745087	0,6023386717	249,5745087	0,5943869948	249,5745087	0,6014969945	249,5745087	0,6068720222	249,5745087	0,6070997715	249,5745087	0,6127816439	249,5745087	0,6096537113	249,5745087	0,6126993299	249,5745087	0,6111757755	249,5745087	0,6108392477	249,5745087	0,6093443632	249,5745087	0,6132682562	249,5745087	0,6121115088	249,5745087	0,6130987406	249,5745087	0,6143498421	249,5745087	0,6143617034	249,5745087	0,6131867766	249,5745087	0,6128794551	249,5745087	0,611512363	249,5745087	0,6103889942	249,5745087	0,612734735	249,5745087	0,6143698096	249,5745087	0,6126179695	249,5745087	0,6144036055	249,5745087	0,6124791503
245,4024506	0,6599139571	245,4024506	0,6489381194	245,4024506	0,6573594213	245,4024506	0,6635702848	245,4024506	0,6611202359	245,4024506	0,6675902605	245,4024506	0,6625761986	245,4024506	0,6649311185	245,4024506	0,6630883217	245,4024506	0,6651592255	245,4024506	0,6618878841	245,4024506	0,661688745	245,4024506	0,6627331972	245,4024506	0,6626830697	245,4024506	0,6623929143	245,4024506	0,6651860476	245,4024506	0,6640815139	245,4024506	0,6655575633	245,4024506	0,6628808975	245,4024506	0,663231492	245,4024506	0,6645341516	245,4024506	0,6653341055	245,4024506	0,6628965139	245,4024506	0,6651092768	245,4024506	0,6647871137
241,2287292	0,7274740338	241,2287292	0,7211641669	241,2287292	0,7198238969	241,2287292	0,7247017622	241,2287292	0,7156211138	241,2287292	0,7235821486	241,2287292	0,7174865007	241,2287292	0,7193004489	241,2287292	0,7162044644	241,2287292	0,7187867165	241,2287292	0,7174608707	241,2287292	0,7178420424	241,2287292	0,7195804715	241,2287292	0,7155416608	241,2287292	0,7214922905	241,2287292	0,7196522951	241,2287292	0,7175347805	241,2287292	0,7195242047	241,2287292	0,7177643776	241,2287292	0,717690289	241,2287292	0,7193413377	241,2287292	0,717631042	241,2287292	0,7233712077	241,2287292	0,7194979787	241,2287292	0,7181907296
237,0533447	0,7645607591	237,0533447	0,7593898177	237,0533447	0,766356051	237,0533447	0,7551343441	237,0533447	0,7512384653	237,0533447	0,7524430156	237,0533447	0,7481381297	237,0533447	0,7490859032	237,0533447	0,7459071279	237,0533447	0,7473927736	237,0533447	0,748146832	237,0533447	0,749086678	237,0533447	0,7415696979	237,0533447	0,7485649586	237,0533447	0,7496215105	237,0533447	0,7463262677	237,0533447	0,750071466	237,0533447	0,749365449	237,0533447	0,7488438487	237,0533447	0,7528931499	237,0533447	0,7463607192	237,0533447	0,7526758909	237,0533447	0,74425143	237,0533447	0,7515192032	237,0533447	0,7526547909
232,8763885	0,7764719725	232,8763885	0,7795167565	232,8763885	0,7975336313	232,8763885	0,7890888453	232,8763885	0,7834118009	232,8763885	0,7809305787	232,8763885	0,7734767199	232,8763885	0,7736448646	232,8763885	0,7662606835	232,8763885	0,7689661384	232,8763885	0,7725633979	232,8763885	0,7875772715	232,8763885	0,7800144553	232,8763885	0,7775657773	232,8763885	0,7823109031	232,8763885	0,7901636958	232,8763885	0,7890979648	232,8763885	0,7885457277	232,8763885	0,7795305252	232,8763885	0,7944632769	232,8763885	0,7858873606	232,8763885	0,7880766988	232,8763885	0,7877984047	232,8763885	0,788877368	232,8763885	0,7849013209
228,6978455	0,8292686939	228,6978455	0,8700794578	228,6978455	0,8886651993	228,6978455	0,8957137465	228,6978455	0,8870905042	228,6978455	0,8956315517	228,6978455	0,8902216554	228,6978455	0,8945945501	228,6978455	0,8962785602	228,6978455	0,8948484659	228,6978455	0,8957093954	228,6978455	0,9014288783	228,6978455	0,9040452838	228,6978455	0,9021129608	228,6978455	0,9058502913	228,6978455	0,9113249779	228,6978455	0,9118936062	228,6978455	0,9156389832	228,6978455	0,9119662642	228,6978455	0,9161049128	228,6978455	0,917798996	228,6978455	0,9233227968	228,6978455	0,9222468138	228,6978455	0,9261150956	228,6978455	0,9283806682
224,5571594	1,069656134	224,5571594	1,225254536	224,5571594	1,273344159	224,5571594	1,299911022	224,5571594	1,298027158	224,5571594	1,310871363	224,5571594	1,316895723	224,5571594	1,32748878	224,5571594	1,305933595	224,5571594	1,322128177	224,5571594	1,321132064	224,5571594	1,328454137	224,5571594	1,339043736	224,5571594	1,334389448	224,5571594	1,338587046	224,5571594	1,33682096	224,5571594	1,353447556	224,5571594	1,349588513	224,5571594	1,354372621	224,5571594	1,366925359	224,5571594	1,360723853	224,5571594	1,361742139	224,5571594	1,375524759	224,5571594	1,378173232	224,5571594	1,388087869
220,3755493	1,729525089	220,3755493	2,196616173	220,3755493	2,334302902	220,3755493	2,411824226	220,3755493	2,408296824	220,3755493	2,433362246	220,3755493	2,431037664	220,3755493	2,420590639	220,3755493	2,437657833	220,3755493	2,431604385	220,3755493	2,426347971	220,3755493	2,436305761	220,3755493	2,47395277	220,3755493	2,443868876	220,3755493	2,470214605	220,3755493	2,478468657	220,3755493	2,470280409	220,3755493	2,465404272	220,3755493	2,47867322	220,3755493	2,484495163	220,3755493	2,490503311	220,3755493	2,487584352	220,3755493	2,511356592	220,3755493	2,490383148	220,3755493	2,495961428
216,1924438	3,036451817	216,1924438	3,145372629	216,1924438	3,133251429	216,1924438	3,132411718	216,1924438	3,116484165	216,1924438	3,185565472	216,1924438	3,175989866	216,1924438	3,132646561	216,1924438	3,189522743	216,1924438	3,085391283	216,1924438	3,164937258	216,1924438	3,127032042	216,1924438	3,14375782	216,1924438	3,118056774	216,1924438	3,142800093	216,1924438	3,155647039	216,1924438	3,158113956	216,1924438	3,175379515	216,1924438	3,212822437	216,1924438	3,203102589	216,1924438	3,165302753	216,1924438	3,13117075	216,1924438	3,192613125	216,1924438	3,176346064	216,1924438	3,160061359
212,0473785	3,174858809	212,0473785	3,161506414	212,0473785	3,222690105	212,0473785	3,231977701	212,0473785	3,239323854	212,0473785	3,244075775	212,0473785	3,23765111	212,0473785	3,244473457	212,0473785	3,268668175	212,0473785	3,235327244	212,0473785	3,209428787	212,0473785	3,216985464	212,0473785	3,207424164	212,0473785	3,211730242	212,0473785	3,200464487	212,0473785	3,188919067	212,0473785	3,209652901	212,0473785	3,229346752	212,0473785	3,213683844	212,0473785	3,237760544	212,0473785	3,273538351	212,0473785	3,26270318	212,0473785	3,210947275	212,0473785	3,25308466	212,0473785	3,271532059
207,8613739	3,198308468	207,8613739	3,25681591	207,8613739	3,236406326	207,8613739	3,286723137	207,8613739	3,259004116	207,8613739	3,232495308	207,8613739	3,260002851	207,8613739	3,266613483	207,8613739	3,248153925	207,8613739	3,18122077	207,8613739	3,308875799	207,8613739	3,273191452	207,8613739	3,248364925	207,8613739	3,271298885	207,8613739	3,251954079	207,8613739	3,212819099	207,8613739	3,323676825	207,8613739	3,289801359	207,8613739	3,231907845	207,8613739	3,267228127	207,8613739	3,295959711	207,8613739	3,337940693	207,8613739	3,288892746	207,8613739	3,275592089	207,8613739	3,253754377
203,6739655	3,246503353	203,6739655	3,2609272	203,6739655	3,259457588	203,6739655	3,306976557	203,6739655	3,296741962	203,6739655	3,275649309	203,6739655	3,25564003	203,6739655	3,295722008	203,6739655	3,292486191	203,6739655	3,239226818	203,6739655	3,267449379	203,6739655	3,276321173	203,6739655	3,291623831	203,6739655	3,243723869	203,6739655	3,323297977	203,6739655	3,222089052	203,6739655	3,245698452	203,6739655	3,299065828	203,6739655	3,304581404	203,6739655	3,296132088	203,6739655	3,280225515	203,6739655	3,337915659	203,6739655	3,331727743	203,6739655	3,243786573	203,6739655	3,262276173
199,5247192	3,240359545	199,5247192	3,216990709	199,5247192	3,203057051	199,5247192	3,296812057	199,5247192	3,202385664	199,5247192	3,229219675	199,5247192	3,209782124	199,5247192	3,210407257	199,5247192	3,166314125	199,5247192	3,243907452	199,5247192	3,212432384	199,5247192	3,229186058	199,5247192	3,191573381	199,5247192	3,280315399	199,5247192	3,299766541	199,5247192	3,2678473	199,5247192	3,211616516	199,5247192	3,246897221	199,5247192	3,221213579	199,5247192	3,203013659	199,5247192	3,237139225	199,5247192	3,242536783	199,5247192	3,244654894	199,5247192	3,282875061	199,5247192	3,231458187
195,33461	3,094595432	195,33461	3,098652601	195,33461	3,165446281	195,33461	3,11140728	195,33461	3,13256979	195,33461	3,069055796	195,33461	3,087336302	195,33461	3,154011965	195,33461	3,131284475	195,33461	3,101894617	195,33461	3,139941216	195,33461	3,089855194	195,33461	3,17733407	195,33461	3,153936625	195,33461	3,134860277	195,33461	3,128317833	195,33461	3,195188046	195,33461	3,113217354	195,33461	3,12131691	195,33461	3,125257969	195,33461	3,155075312	195,33461	3,186280966	195,33461	3,168731451	195,33461	3,086134672	195,33461	3,089952469
191,1827087	2,939875603	191,1827087	2,870521307	191,1827087	2,89511013	191,1827087	2,885166407	191,1827087	2,937497616	191,1827087	2,927432537	191,1827087	2,965802908	191,1827087	2,946523666	191,1827087	2,972038507	191,1827087	2,941204548	191,1827087	2,916713953	191,1827087	2,841547012	191,1827087	2,933381319	191,1827087	2,912588358	191,1827087	2,879691601	191,1827087	2,895504475	191,1827087	2,940163136	191,1827087	2,892740965	191,1827087	2,952540159	191,1827087	2,936094522	191,1827087	2,960054636	191,1827087	2,926333427	191,1827087	2,959590912	191,1827087	2,934002638	191,1827087	2,845802546
187,0295563	2,507954121	187,0295563	2,450092316	187,0295563	2,459084988	187,0295563	2,564000368	187,0295563	2,37081933	187,0295563	2,457210779	187,0295563	2,494273424	187,0295563	2,475337982	187,0295563	2,381429911	187,0295563	2,416538715	187,0295563	2,342725515	187,0295563	2,459094286	187,0295563	2,301960707	187,0295563	2,373911619	187,0295563	2,463539124	187,0295563	2,366698027	187,0295563	2,476615191	187,0295563	2,368101597	187,0295563	2,418848038	187,0295563	2,411185741	187,0295563	2,461059093	187,0295563	2,377877951	187,0295563	2,362102747	187,0295563	2,415353537	187,0295563	2,45878458
[truncated: 316 more columns]
