# Supplementary material for: Characterization data and kinetic studies of novel lipophilic analogues from 2,4-dichlorophenoxyacetic acid and Propanil herbicides
Source: Data Brief. 2020 Aug 21;32:106202. doi: 10.1016/j.dib.2020.106202 (PMC7482028; doi:10.1016/j.dib.2020.106202)
Supplement: Supplementary file 5 [file mmc5.zip › UV data_txt/Figure 36B.txt]

exp		fit
0,300999999	--	2,299999952	0,0966102596149606
2,299999952	0,0974009633	3,0287297072032	0,0970848952434375
4,300000191	0,1155534983	3,75745946240641	0,0975584187682495
6,300000191	0,106968224	4,48618921760961	0,0980308327951315
8,300000191	0,1084938645	5,21491897281281	0,0985021399237128
10,30200005	0,1017680764	5,94364872801602	0,0989723427475317
12,30000019	0,1009062529	6,67237848321922	0,0994414438540495
14,30099964	0,1005207301	7,40110823842242	0,0999094458246651
16,29999924	0,0989381670000001	8,12983799362562	0,100376351234729
18,29999924	0,0978189707000002	8,85856774882883	0,100842162653557
20,29999924	0,102148056	9,58729750403203	0,101306882644446
22,30200005	0,1139076948	10,3160272592352	0,101770513764685
24,3010006	0,1079417467	11,0447570144384	0,102233058565573
26,29999924	0,1091299654	11,7734867696416	0,102694519592431
28,29999924	0,1084898115	12,5022165248448	0,103154899384614
30,3010006	0,1167687774	13,230946280048	0,10361420047553
32,29999924	0,1181964874	13,9596760352513	0,104072425392648
34,29999924	0,1170942188	14,6884057904545	0,104529576657519
36,29999924	0,1116677522	15,4171355456577	0,104985656785781
38,30099869	0,1231819987	16,1458653008609	0,105440668287182
40,30099869	0,1162701845	16,8745950560641	0,105894613665587
42,29999924	0,1208738088	17,6033248112673	0,106347495418995
44,29999924	0,1157624126	18,3320545664705	0,106799316039552
46,29999924	0,1207376719	19,0607843216737	0,107250078013564
48,30099869	0,1199138164	19,7895140768769	0,107699783821513
50,29999924	0,1300274133	20,5182438320801	0,108148435938067
52,29999924	0,1284819245	21,2469735872833	0,108596036832098
54,30099869	0,1265354753	21,9757033424865	0,109042588966692
56,29999924	0,1299178004	22,7044330976897	0,109488094799164
58,30199814	0,1312896013	23,4331628528929	0,10993255678107
60,29999924	0,130828023	24,1618926080961	0,110375977358225
62,29999924	0,1372397542	24,8906223632993	0,11081835897071
64,3010025	0,1313962937	25,6193521185025	0,11125970405289
66,3010025	0,130651176	26,3480818737057	0,111700015033428
68,3010025	0,1434749961	27,0768116289089	0,112139294335292
70,30200195	0,1357014179	27,8055413841121	0,112577544375778
72,3010025	0,138218224	28,5342711393153	0,113014767566515
74,30000305	0,1402626037	29,2630008945185	0,113450966313481
76,30000305	0,1339857578	29,9917306497217	0,113886143017018
78,30000305	0,1347843408	30,7204604049249	0,114320300071844
80,3010025	0,1403988004	31,4491901601281	0,114753439867066
82,3010025	0,1371215582	32,1779199153313	0,115185564786192
84,3010025	0,1443940997	32,9066496705345	0,115616677207145
86,3010025	0,1470912695	33,6353794257377	0,116046779502279
88,3010025	0,1419193148	34,3641091809409	0,116475874038387
90,3010025	0,1541871429	35,0928389361441	0,116903963176717
92,3010025	0,1412216425	35,8215686913473	0,117331049272985
94,3010025	0,1398184895	36,5502984465505	0,117757134677386
96,30000305	0,1494095326	37,2790282017538	0,11818222173461
98,30000305	0,1472653151	38,007757956957	0,118606312783854
100,3010025	0,1524063945	38,7364877121602	0,11902941015883
102,3000031	0,1558276415	39,4652174673634	0,119451516187786
104,3000031	0,1673034429	40,1939472225666	0,119872633193514
106,302002	0,1508614421	40,9226769777698	0,120292763493362
108,3010025	0,152861774	41,651406732973	0,120711909399249
110,3010025	0,1469364763	42,3801364881762	0,121130073217678
112,3000031	0,1627237796	43,1088662433794	0,121547257249746
114,3000031	0,159265399	43,8375959985826	0,12196346379116
116,3010025	0,1505779028	44,5663257537858	0,122378695132247
118,3000031	0,1630782485	45,295055508989	0,122792953557969
120,3010025	0,1605661511	46,0237852641922	0,123206241347931
125,3000031	0,1649554372	46,7525150193954	0,1236185607764
130,3000031	0,1782253385	47,4812447745986	0,124029914112314
135,3009949	0,1655067801	48,2099745298018	0,124440303619292
140,3000031	0,1739113927	48,938704285005	0,124849731555652
145,3000031	0,1711622476	49,6674340402082	0,125258200174419
150,3000031	0,1707205176	50,3961637954114	0,125665711723341
155,3009949	0,1771020293	51,1248935506146	0,126072268444896
160,3009949	0,170016706	51,8536233058178	0,12647787257631
165,302002	0,1823989749	52,582353061021	0,126882526349568
170,3009949	0,1836749315	53,3110828162242	0,127286231991423
175,3000031	0,1831224561	54,0398125714274	0,127688991723412
180,3000031	0,1770265699	54,7685423266306	0,128090807761866
185,3000031	0,1844652891	55,4972720818338	0,128491682317924
190,3000031	0,183064878	56,226001837037	0,128891617597542
195,3009949	0,1925466061	56,9547315922402	0,129290615801511
200,3009949	0,1926065087	57,6834613474434	0,129688679125461
205,3009949	0,2013972998	58,4121911026466	0,130085809759881
210,3009949	0,1899005771	59,1409208578498	0,130482009890126
215,3000031	0,1992286444	59,869650613053	0,130877281696431
220,3000031	0,2021721006	60,5983803682563	0,131271627353922
225,3009949	0,1975948811	61,3271101234595	0,131665049032628
230,3009949	0,1954991818	62,0558398786627	0,132057548897496
235,3009949	0,2111937999	62,7845696338659	0,132449129108398
240,3009949	0,2048561573	63,5132993890691	0,132839791820146
245,3009949	0,2121927142	64,2420291442723	0,133229539182502
250,3000031	0,2016630172	64,9707588994755	0,133618373340194
255,3000031	0,2197845578	65,6994886546787	0,134006296432922
260,2999878	0,2116407752	66,4282184098819	0,134393310595373
265,3009949	0,2137906551	67,1569481650851	0,134779417957233
270,2999878	0,222219646	67,8856779202883	0,135164620643198
275,2999878	0,22412467	68,6144076754915	0,135548920772985
280,2999878	0,2129179835	69,3431374306947	0,135932320461345
285,3009949	0,2188462019	70,0718671858979	0,136314821818073
290,3009949	0,2146939636	70,8005969411011	0,136696426948022
295,3009949	0,214871943	71,5293266963043	0,137077137951112
300,3009949	0,218177855	72,2580564515075	0,137456956922344
305,3009949	0,2262931467	72,9867862067107	0,137835885951809
310,2999878	0,2242483496	73,7155159619139	0,138213927124701
315,2999878	0,2262250781	74,4442457171171	0,138591082521329
320,2999878	0,2272216082	75,1729754723203	0,138967354217127
325,2999878	0,2312127948	75,9017052275235	0,139342744282666
330,2999878	0,2276633382	76,6304349827267	0,139717254783667
335,302002	0,2252546549	77,3591647379299	0,140090887781009
340,3009949	0,2354626656	78,0878944931331	0,140463645330742
345,2999878	0,2339815498	78,8166242483363	0,140835529484101
350,3009949	0,227925539	79,5453540035395	0,141206542287513
355,3009949	0,2322550416	80,2740837587427	0,14157668578261
360,3009949	0,2460827231	81,0028135139459	0,141945962006241
365,2999878	0,2319814563	81,7315432691491	0,142314372990482
370,2999878	0,2398455739	82,4602730243523	0,142681920762647
375,3009949	0,230057776	83,1890027795555	0,143048607345303
380,2999878	0,2406041622	83,9177325347587	0,143414434756274
385,3009949	0,2392063141	84,6464622899619	0,143779405008659
390,2999878	0,237514317	85,3751920451652	0,144143520110838
395,3009949	0,2411218882	86,1039218003684	0,144506782066487
400,2999878	0,2463796139	86,8326515555716	0,144869192874586
405,3009949	0,2320712209	87,5613813107748	0,145230754529432
410,3009949	0,2449449301	88,290111065978	0,145591469020649
415,3009949	0,2446288467	89,0188408211812	0,1459513383332
420,2999878	0,242439568	89,7475705763844	0,146310364447395
425,2999878	0,2477896214	90,4763003315876	0,146668549338907
430,3009949	0,2656791806	91,2050300867908	0,147025894978776
435,2999878	0,2484728097	91,933759841994	0,147382403333427
440,3009949	0,2501660586	92,6624895971972	0,147738076364677
445,2999878	0,2501165867	93,3912193524004	0,148092916029744
450,2999878	0,2511299849	94,1199491076036	0,148446924281263
455,3009949	0,2604997754	94,8486788628068	0,148800103067293
460,3009949	0,2502267957	95,57740861801	0,149152454331328
465,3009949	0,2538763284	96,3061383732132	0,149503980012308
470,2999878	0,2531269789	97,0348681284164	0,14985468204463
475,3009949	0,2497569918	97,7635978836196	0,150204562358161
480,3009949	0,2605974079	98,4923276388228	0,150553622878242
485,3009949	0,2586039305	99,221057394026	0,150901865525706
490,3009949	0,2614212036	99,9497871492292	0,151249292216885
495,2999878	0,2662022115	100,678516904432	0,151595904863618
500,2999878	0,256726563	101,407246659636	0,15194170537327
505,302002	0,2611787915	102,135976414839	0,152286695648731
510,3009949	0,2591814399	102,864706170042	0,152630877588435
515,2999878	0,2524347306	103,593435925245	0,15297425308637
520,2999878	0,2541768551	104,322165680448	0,153316824032082
525,3010254	0,2573074698	105,050895435652	0,153658592310692
530,3010254	0,2620662451	105,779625190855	0,153999559802905
535,3010254	0,2620726228	106,508354946058	0,154339728385017
540,3010254	0,2596930265	107,237084701261	0,15467909992893
545,2999878	0,2737197275	107,965814456464	0,155017676302158
550,2999878	0,2673138976	108,694544211668	0,15535545936784
555,2999878	0,2621373534	109,423273966871	0,15569245098475
560,3010254	0,265286684	110,152003722074	0,156028653007307
565,2999878	0,2719374892	110,880733477277	0,156364067285584
570,2999878	0,2706968789	111,60946323248	0,156698695665319
575,3010254	0,2676910758	112,338192987684	0,157032539987927
580,2999878	0,2594771386	113,066922742887	0,157365602090507
585,2999878	0,2650485635	113,79565249809	0,157697883805854
590,2999878	0,2621600032	114,524382253293	0,158029386962468
595,3010254	0,2595196366	115,253112008496	0,158360113384565
600,302002	0,2726224657	115,9818417637	0,158690064892088
605,2999878	0,2629215122	116,710571518903	0,159019243300715
610,2999878	0,26634866	117,439301274106	0,159347650421868
615,3010254	0,2646583915	118,168031029309	0,159675288062727
620,2999878	0,2703782916	118,896760784512	0,160002158026236
625,3010254	0,2643245459	119,625490539716	0,160328262111117
630,2999878	0,2700237036	120,354220294919	0,160653602111875
635,3010254	0,2701589465	121,082950050122	0,160978179818811
640,3010254	0,2656262517	121,811679805325	0,161301997018032
645,3010254	0,2692972422	122,540409560529	0,161625055491459
650,3010254	0,2805951241	123,269139315732	0,161947357016839
655,3010254	0,2776556017	123,997869070935	0,162268903367752
660,3010254	0,2843410971	124,726598826138	0,162589696313624
665,3010254	0,2798039916	125,455328581341	0,162909737619734
670,2999878	0,2721694705	126,184058336545	0,163229029047225
675,3010254	0,2708745595	126,912788091748	0,163547572353114
680,2999878	0,2652553916	127,641517846951	0,163865369290302
685,2999878	0,2765334849	128,370247602154	0,16418242160758
690,2999878	0,2818896769	129,098977357357	0,164498731049645
695,2999878	0,2827273607	129,827707112561	0,164814299357103
700,3010254	0,2817221884	130,556436867764	0,165129128266484
705,3010254	0,2831181289	131,285166622967	0,165443219510247
710,3010254	0,2750025388	132,01389637817	0,165756574816794
715,2999878	0,2842574118	132,742626133373	0,166069195910476
720,3010254	0,2866151329	133,471355888577	0,166381084511602
725,2999878	0,2842574719	134,20008564378	0,166692242336455
730,3010254	0,2847763296	134,928815398983	0,167002671097291
		135,657545154186	0,167312372502359
		136,386274909389	0,167621348255901
		137,115004664593	0,16792960005817
		137,843734419796	0,168237129605432
		138,572464174999	0,16854393858998
		139,301193930202	0,168850028700142
		140,029923685405	0,169155401620289
		140,758653440609	0,169460059030847
		141,487383195812	0,169764002608303
		142,216112951015	0,170067234025218
		142,944842706218	0,170369754950231
		143,673572461421	0,170671567048074
		144,402302216625	0,170972671979578
		145,131031971828	0,171273071401681
		145,859761727031	0,171572766967439
		146,588491482234	0,171871760326037
		147,317221237437	0,172170053122794
		148,045950992641	0,172467646999173
		148,774680747844	0,172764543592793
		149,503410503047	0,173060744537436
		150,23214025825	0,173356251463054
		150,960870013453	0,17365106599578
		151,689599768657	0,17394518975794
		152,41832952386	0,174238624368054
		153,147059279063	0,174531371440855
		153,875789034266	0,174823432587288
		154,604518789469	0,175114809414526
		155,333248544673	0,175405503525975
		156,061978299876	0,175695516521285
		156,790708055079	0,175984849996358
		157,519437810282	0,176273505543355
		158,248167565485	0,17656148475071
		158,976897320689	0,176848789203131
		159,705627075892	0,177135420481615
		160,434356831095	0,177421380163455
		161,163086586298	0,177706669822248
		161,891816341502	0,177991291027903
		162,620546096705	0,178275245346652
		163,349275851908	0,178558534341056
		164,078005607111	0,178841159570016
		164,806735362314	0,179123122588779
		165,535465117518	0,179404424948949
		166,264194872721	0,179685068198494
		166,992924627924	0,179965053881756
		167,721654383127	0,180244383539456
		168,45038413833	0,180523058708708
		169,179113893534	0,180801080923023
		169,907843648737	0,181078451712319
		170,63657340394	0,181355172602928
		171,365303159143	0,181631245117609
		172,094032914346	0,181906670775549
		172,82276266955	0,182181451092379
		173,551492424753	0,182455587580176
		174,280222179956	0,182729081747477
		175,008951935159	0,183001935099281
		175,737681690362	0,183274149137064
		176,466411445566	0,183545725358782
		177,195141200769	0,18381666525888
		177,923870955972	0,184086970328305
		178,652600711175	0,184356642054507
		179,381330466378	0,184625681921454
		180,110060221582	0,184894091409634
		180,838789976785	0,185161871996068
		181,567519731988	0,185429025154316
		182,296249487191	0,185695552354485
		183,024979242394	0,185961455063236
		183,753708997598	0,186226734743797
		184,482438752801	0,186491392855965
		185,211168508004	0,186755430856117
		185,939898263207	0,187018850197217
		186,66862801841	0,187281652328827
		187,397357773614	0,187543838697109
		188,126087528817	0,18780541074484
		188,85481728402	0,188066369911415
		189,583547039223	0,188326717632855
		190,312276794426	0,188586455341819
		191,04100654963	0,188845584467607
		191,769736304833	0,189104106436172
		192,498466060036	0,189362022670124
		193,227195815239	0,18961933458874
		193,955925570442	0,189876043607974
		194,684655325646	0,190132151140458
		195,413385080849	0,190387658595518
		196,142114836052	0,190642567379175
		196,870844591255	0,190896878894159
		197,599574346458	0,19115059453991
		198,328304101662	0,19140371571259
		199,057033856865	0,191656243805091
		199,785763612068	0,191908180207039
		200,514493367271	0,192159526304807
		201,243223122474	0,192410283481516
		201,971952877678	0,19266045311705
		202,700682632881	0,192910036588057
		203,429412388084	0,193159035267961
		204,158142143287	0,193407450526967
		204,88687189849	0,193655283732071
		205,615601653694	0,193902536247063
		206,344331408897	0,194149209432542
		207,0730611641	0,194395304645915
		207,801790919303	0,19464082324141
		208,530520674507	0,194885766570083
		209,25925042971	0,195130135979823
		209,987980184913	0,195373932815361
		210,716709940116	0,195617158418278
		211,445439695319	0,19585981412701
		212,174169450523	0,196101901276859
		212,902899205726	0,196343421199996
		213,631628960929	0,196584375225473
		214,360358716132	0,196824764679227
		215,089088471335	0,197064590884088
		215,817818226539	0,197303855159785
		216,546547981742	0,197542558822958
		217,275277736945	0,19778070318716
		218,004007492148	0,198018289562867
		218,732737247351	0,198255319257484
		219,461467002555	0,198491793575352
		220,190196757758	0,198727713817757
		220,918926512961	0,198963081282936
		221,647656268164	0,199197897266083
		222,376386023367	0,199432163059359
		223,105115778571	0,199665879951896
		223,833845533774	0,199899049229806
		224,562575288977	0,200131672176187
		225,29130504418	0,200363750071131
		226,020034799383	0,200595284191732
		226,748764554587	0,200826275812089
		227,47749430979	0,201056726203317
		228,206224064993	0,201286636633554
		228,934953820196	0,201516008367964
		229,663683575399	0,20174484266875
		230,392413330603	0,201973140795154
		231,121143085806	0,202200904003469
		231,849872841009	0,202428133547046
		232,578602596212	0,202654830676297
		233,307332351415	0,202880996638705
		234,036062106619	0,20310663267883
		234,764791861822	0,203331740038317
		235,493521617025	0,2035563199559
		236,222251372228	0,203780373667412
		236,950981127431	0,204003902405789
		237,679710882635	0,20422690740108
		238,408440637838	0,204449389880449
		239,137170393041	0,204671351068188
		239,865900148244	0,204892792185718
		240,594629903447	0,2051137144516
		241,323359658651	0,205334119081538
		242,052089413854	0,205554007288388
		242,780819169057	0,205773380282165
		243,50954892426	0,205992239270049
		244,238278679463	0,20621058545639
		244,967008434667	0,206428420042717
		245,69573818987	0,206645744227745
		246,424467945073	0,206862559207377
		247,153197700276	0,207078866174718
		247,881927455479	0,207294666320074
		248,610657210683	0,207509960830964
		249,339386965886	0,207724750892125
		250,068116721089	0,207939037685515
		250,796846476292	0,208152822390327
		251,525576231495	0,208366106182987
		252,254305986699	0,208578890237168
		252,983035741902	0,20879117572379
		253,711765497105	0,209002963811031
		254,440495252308	0,209214255664332
		255,169225007512	0,209425052446403
		255,897954762715	0,20963535531723
		256,626684517918	0,209845165434081
		257,355414273121	0,210054483951511
		258,084144028324	0,210263312021371
		258,812873783527	0,210471650792814
		259,541603538731	0,2106795014123
		260,270333293934	0,210886865023601
		260,999063049137	0,211093742767811
		261,72779280434	0,21130013578335
		262,456522559544	0,21150604520597
		263,185252314747	0,211711472168762
		263,91398206995	0,211916417802163
		264,642711825153	0,21212088323396
		265,371441580356	0,212324869589299
		266,10017133556	0,212528377990688
		266,828901090763	0,212731409558005
		267,557630845966	0,212933965408507
		268,286360601169	0,213136046656829
		269,015090356372	0,213337654414997
		269,743820111576	0,21353878979243
		270,472549866779	0,21373945389595
		271,201279621982	0,213939647829782
		271,930009377185	0,214139372695567
		272,658739132388	0,214338629592364
		273,387468887592	0,214537419616654
		274,116198642795	0,214735743862353
		274,844928397998	0,214933603420811
		275,573658153201	0,215130999380823
		276,302387908404	0,21532793282863
		277,031117663608	0,215524404847932
		277,759847418811	0,215720416519886
		278,488577174014	0,215915968923117
		279,217306929217	0,216111063133724
		279,94603668442	0,216305700225283
		280,674766439624	0,216499881268855
		281,403496194827	0,216693607332992
		282,13222595003	0,216886879483742
		282,860955705233	0,217079698784654
		283,589685460436	0,217272066296787
		284,31841521564	0,217463983078712
		285,047144970843	0,217655450186522
		285,775874726046	0,217846468673833
		286,504604481249	0,218037039591794
		287,233334236452	0,218227163989091
		287,962063991656	0,218416842911951
		288,690793746859	0,218606077404152
		289,419523502062	0,218794868507026
		290,148253257265	0,218983217259462
		290,876983012468	0,21917112469792
		291,605712767672	0,219358591856427
		292,334442522875	0,21954561976659
		293,063172278078	0,219732209457597
		293,791902033281	0,219918361956226
		294,520631788484	0,220104078286849
		295,249361543688	0,220289359471436
		295,978091298891	0,220474206529565
		296,706821054094	0,220658620478424
		297,435550809297	0,220842602332816
		298,1642805645	0,22102615310517
		298,893010319704	0,221209273805539
		299,621740074907	0,221391965441611
		300,35046983011	0,221574229018715
		301,079199585313	0,22175606553982
		301,807929340517	0,221937476005548
		302,53665909572	0,222118461414176
		303,265388850923	0,222299022761643
		303,994118606126	0,222479161041551
		304,722848361329	0,222658877245177
		305,451578116533	0,222838172361476
		306,180307871736	0,223017047377082
		306,909037626939	0,223195503276321
		307,637767382142	0,223373541041211
		308,366497137345	0,223551161651469
		309,095226892549	0,223728366084518
		309,823956647752	0,223905155315488
		310,552686402955	0,224081530317226
		311,281416158158	0,2242574920603
		312,010145913361	0,224433041513003
		312,738875668565	0,22460817964136
		313,467605423768	0,224782907409131
		314,196335178971	0,224957225777819
		314,925064934174	0,225131135706675
		315,653794689377	0,225304638152701
		316,382524444581	0,225477734070656
		317,111254199784	0,225650424413065
		317,839983954987	0,225822710130217
		318,56871371019	0,225994592170178
		319,297443465393	0,226166071478791
		320,026173220597	0,226337148999682
		320,7549029758	0,226507825674268
		321,483632731003	0,22667810244176
		322,212362486206	0,226847980239166
		322,941092241409	0,227017460001301
		323,669821996613	0,227186542660789
		324,398551751816	0,227355229148068
		325,127281507019	0,227523520391397
		325,856011262222	0,227691417316859
		326,584741017425	0,227858920848369
		327,313470772629	0,228026031907674
		328,042200527832	0,228192751414364
		328,770930283035	0,228359080285873
		329,499660038238	0,228525019437488
		330,228389793441	0,228690569782346
		330,957119548645	0,228855732231451
		331,685849303848	0,229020507693667
		332,414579059051	0,229184897075731
		333,143308814254	0,229348901282256
		333,872038569457	0,229512521215734
		334,600768324661	0,229675757776543
		335,329498079864	0,229838611862951
		336,058227835067	0,230001084371123
		336,78695759027	0,230163176195121
		337,515687345473	0,230324888226915
		338,244417100677	0,230486221356384
		338,97314685588	0,230647176471322
		339,701876611083	0,230807754457443
		340,430606366286	0,230967956198385
		341,15933612149	0,231127782575717
		341,888065876693	0,23128723446894
		342,616795631896	0,231446312755497
		343,345525387099	0,231605018310774
		344,074255142302	0,231763352008106
		344,802984897506	0,23192131471878
		345,531714652709	0,232078907312045
		346,260444407912	0,23223613065511
		346,989174163115	0,232392985613154
		347,717903918318	0,232549473049328
		348,446633673521	0,232705593824761
		349,175363428725	0,232861348798564
		349,904093183928	0,233016738827836
		350,632822939131	0,233171764767665
		351,361552694334	0,233326427471139
		352,090282449538	0,233480727789346
		352,819012204741	0,233634666571378
		353,547741959944	0,233788244664339
		354,276471715147	0,233941462913349
		355,00520147035	0,234094322161547
		355,733931225554	0,234246823250096
		356,462660980757	0,234398967018188
		357,19139073596	0,23455075430305
		357,920120491163	0,234702185939945
		358,648850246366	0,234853262762183
		359,37758000157	0,235003985601117
		360,106309756773	0,235154355286155
		360,835039511976	0,23530437264476
		361,563769267179	0,235454038502457
		362,292499022382	0,235603353682837
		363,021228777586	0,235752319007561
		363,749958532789	0,235900935296364
		364,478688287992	0,236049203367062
		365,207418043195	0,236197124035552
		365,936147798398	0,236344698115823
		366,664877553602	0,236491926419954
		367,393607308805	0,236638809758122
		368,122337064008	0,236785348938605
		368,851066819211	0,23693154476779
		369,579796574414	0,237077398050171
		370,308526329618	0,237222909588359
		371,037256084821	0,237368080183084
		371,765985840024	0,237512910633199
		372,494715595227	0,237657401735688
		373,22344535043	0,237801554285663
		373,952175105634	0,237945369076378
		374,680904860837	0,238088846899225
		375,40963461604	0,238231988543742
		376,138364371243	0,238374794797619
		376,867094126446	0,238517266446698
		377,59582388165	0,238659404274982
		378,324553636853	0,238801209064635
		379,053283392056	0,23894268159599
		379,782013147259	0,23908382264755
		380,510742902462	0,239224632995996
		381,239472657666	0,239365113416187
		381,968202412869	0,239505264681167
		382,696932168072	0,239645087562171
		383,425661923275	0,239784582828623
		384,154391678478	0,239923751248147
		384,883121433682	0,240062593586568
		385,611851188885	0,240201110607916
		386,340580944088	0,240339303074431
		387,069310699291	0,240477171746568
		387,798040454494	0,240614717382997
		388,526770209698	0,240751940740616
		389,255499964901	0,240888842574543
		389,984229720104	0,241025423638132
		390,712959475307	0,24116168468297
		391,441689230511	0,241297626458881
		392,170418985714	0,241433249713935
		392,899148740917	0,241568555194449
		393,62787849612	0,241703543644988
		394,356608251323	0,241838215808377
		395,085338006527	0,241972572425698
		395,81406776173	0,242106614236296
		396,542797516933	0,242240341977786
		397,271527272136	0,242373756386052
		398,000257027339	0,242506858195256
		398,728986782543	0,242639648137839
		399,457716537746	0,242772126944525
		400,186446292949	0,242904295344327
		400,915176048152	0,24303615406455
		401,643905803355	0,243167703830794
		402,372635558559	0,243298945366959
		403,101365313762	0,243429879395249
		403,830095068965	0,243560506636177
		404,558824824168	0,243690827808566
		405,287554579371	0,243820843629555
		406,016284334575	0,243950554814603
		406,745014089778	0,244079962077495
		407,473743844981	0,244209066130339
		408,202473600184	0,244337867683577
		408,931203355387	0,244466367445988
		409,659933110591	0,244594566124687
		410,388662865794	0,244722464425134
		411,117392620997	0,244850063051135
		411,8461223762	0,244977362704849
		412,574852131403	0,245104364086788
		413,303581886607	0,245231067895823
		414,03231164181	0,245357474829188
		414,761041397013	0,245483585582482
		415,489771152216	0,245609400849676
		416,218500907419	0,245734921323114
		416,947230662623	0,245860147693518
		417,675960417826	0,24598508064999
		418,404690173029	0,246109720880021
		419,133419928232	0,246234069069488
		419,862149683435	0,246358125902662
		420,590879438639	0,24648189206221
		421,319609193842	0,246605368229202
		422,048338949045	0,246728555083108
		422,777068704248	0,24685145330181
		423,505798459451	0,2469740635616
		424,234528214655	0,247096386537184
		424,963257969858	0,24721842290169
		425,691987725061	0,247340173326667
		426,420717480264	0,24746163848209
		427,149447235467	0,247582819036365
		427,878176990671	0,247703715656333
		428,606906745874	0,247824329007271
		429,335636501077	0,247944659752897
		430,06436625628	0,248064708555376
		430,793096011483	0,248184476075319
		431,521825766687	0,24830396297179
		432,25055552189	0,248423169902309
		432,979285277093	0,248542097522856
		433,708015032296	0,248660746487872
		434,436744787499	0,248779117450268
		435,165474542703	0,248897211061421
		435,894204297906	0,249015027971185
		436,622934053109	0,249132568827891
		437,351663808312	0,249249834278348
		438,080393563515	0,249366824967853
		438,809123318719	0,24948354154019
		439,537853073922	0,249599984637634
		440,266582829125	0,249716154900954
		440,995312584328	0,249832052969421
		441,724042339532	0,249947679480805
		442,452772094735	0,250063035071382
		443,181501849938	0,25017812037594
		443,910231605141	0,250292936027776
		444,638961360344	0,250407482658705
		445,367691115548	0,250521760899062
		446,096420870751	0,250635771377703
		446,825150625954	0,250749514722014
		447,553880381157	0,250862991557907
		448,28261013636	0,250976202509831
		449,011339891564	0,251089148200769
		449,740069646767	0,251201829252247
		450,46879940197	0,251314246284332
		451,197529157173	0,251426399915639
		451,926258912376	0,251538290763336
		452,65498866758	0,251649919443142
		453,383718422783	0,251761286569333
		454,112448177986	0,251872392754749
		454,841177933189	0,251983238610791
		455,569907688392	0,252093824747428
		456,298637443596	0,252204151773202
		457,027367198799	0,252314220295225
		457,756096954002	0,252424030919191
		458,484826709205	0,252533584249372
		459,213556464408	0,252642880888625
		459,942286219612	0,252751921438394
		460,671015974815	0,252860706498714
		461,399745730018	0,252969236668215
		462,128475485221	0,253077512544123
		462,857205240424	0,253185534722266
		463,585934995628	0,253293303797074
		464,314664750831	0,253400820361587
		465,043394506034	0,253508085007451
		465,772124261237	0,253615098324932
		466,50085401644	0,253721860902907
		467,229583771644	0,253828373328877
		467,958313526847	0,253934636188966
		468,68704328205	0,254040650067922
		469,415773037253	0,254146415549125
		470,144502792456	0,254251933214589
		470,87323254766	0,254357203644963
		471,601962302863	0,254462227419535
		472,330692058066	0,254567005116237
		473,059421813269	0,254671537311646
		473,788151568472	0,254775824580988
		474,516881323676	0,254879867498142
		475,245611078879	0,254983666635642
		475,974340834082	0,255087222564679
		476,703070589285	0,255190535855109
		477,431800344488	0,255293607075449
		478,160530099692	0,255396436792887
		478,889259854895	0,255499025573281
		479,617989610098	0,255601373981161
		480,346719365301	0,255703482579738
		481,075449120504	0,255805351930901
		481,804178875708	0,255906982595224
		482,532908630911	0,256008375131964
		483,261638386114	0,256109530099073
		483,990368141317	0,256210448053191
		484,719097896521	0,256311129549657
		485,447827651724	0,256411575142506
		486,176557406927	0,256511785384477
		486,90528716213	0,256611760827013
		487,634016917333	0,256711502020265
		488,362746672537	0,256811009513096
		489,09147642774	0,256910283853081
		489,820206182943	0,257009325586513
		490,548935938146	0,257108135258406
		491,277665693349	0,257206713412494
		492,006395448553	0,257305060591242
		492,735125203756	0,257403177335838
		493,463854958959	0,257501064186207
		494,192584714162	0,257598721681007
		494,921314469365	0,257696150357632
		495,650044224569	0,257793350752219
		496,378773979772	0,25789032339965
		497,107503734975	0,25798706883355
		497,836233490178	0,258083587586297
		498,564963245381	0,258179880189021
		499,293693000585	0,258275947171606
		500,022422755788	0,258371789062695
		500,751152510991	0,258467406389694
		501,479882266194	0,258562799678771
		502,208612021397	0,258657969454862
		502,937341776601	0,258752916241674
		503,666071531804	0,258847640561685
		504,394801287007	0,258942142936152
		505,12353104221	0,259036423885106
		505,852260797413	0,259130483927364
		506,580990552617	0,259224323580524
		507,30972030782	0,259317943360974
		508,038450063023	0,259411343783889
		508,767179818226	0,259504525363241
		509,495909573429	0,259597488611794
		510,224639328633	0,259690234041112
		510,953369083836	0,259782762161561
		511,682098839039	0,259875073482309
		512,410828594242	0,259967168511334
		513,139558349445	0,260059047755422
		513,868288104649	0,260150711720172
		514,597017859852	0,260242160909997
		515,325747615055	0,260333395828131
		516,054477370258	0,260424416976625
		516,783207125461	0,260515224856358
		517,511936880665	0,260605819967032
		518,240666635868	0,260696202807181
		518,969396391071	0,260786373874167
		519,698126146274	0,26087633366419
		520,426855901477	0,260966082672287
		521,155585656681	0,261055621392334
		521,884315411884	0,26114495031705
		522,613045167087	0,261234069938
		523,34177492229	0,261322980745596
		524,070504677493	0,261411683229104
		524,799234432697	0,26150017787664
		525,5279641879	0,261588465175178
		526,256693943103	0,261676545610552
		526,985423698306	0,261764419667455
		527,71415345351	0,261852087829447
		528,442883208713	0,261939550578953
		529,171612963916	0,262026808397268
		529,900342719119	0,262113861764562
		530,629072474322	0,262200711159875
		531,357802229526	0,262287357061129
		532,086531984729	0,262373799945124
		532,815261739932	0,262460040287544
		533,543991495135	0,262546078562956
		534,272721250338	0,262631915244818
		535,001451005542	0,262717550805477
		535,730180760745	0,262802985716175
		536,458910515948	0,262888220447046
		537,187640271151	0,262973255467128
		537,916370026354	0,263058091244354
		538,645099781558	0,263142728245566
		539,373829536761	0,263227166936509
		540,102559291964	0,263311407781837
		540,831289047167	0,263395451245116
		541,56001880237	0,263479297788826
		542,288748557574	0,263562947874363
		543,017478312777	0,263646401962041
		543,74620806798	0,263729660511097
		544,474937823183	0,263812723979692
		545,203667578386	0,263895592824911
		545,93239733359	0,263978267502772
		546,661127088793	0,264060748468221
		547,389856843996	0,26414303617514
		548,118586599199	0,264225131076346
		548,847316354402	0,264307033623598
		549,576046109606	0,264388744267592
		550,304775864809	0,264470263457972
		551,033505620012	0,264551591643326
		551,762235375215	0,264632729271192
		552,490965130418	0,26471367678806
		553,219694885622	0,264794434639372
		553,948424640825	0,264875003269528
		554,677154396028	0,264955383121886
		555,405884151231	0,265035574638765
		556,134613906434	0,265115578261447
		556,863343661638	0,265195394430183
		557,592073416841	0,265275023584189
		558,320803172044	0,265354466161654
		559,049532927247	0,265433722599739
		559,77826268245	0,265512793334581
		560,506992437654	0,265591678801296
		561,235722192857	0,26567037943398
		561,96445194806	0,265748895665711
		562,693181703263	0,265827227928553
		563,421911458466	0,265905376653559
		564,15064121367	0,265983342270769
		564,879370968873	0,266061125209218
		565,608100724076	0,266138725896935
		566,336830479279	0,266216144760945
		567,065560234482	0,266293382227274
		567,794289989686	0,266370438720949
		568,523019744889	0,266447314666002
		569,251749500092	0,266524010485469
		569,980479255295	0,266600526601398
		570,709209010499	0,266676863434846
		571,437938765702	0,266753021405885
		572,166668520905	0,2668290009336
		572,895398276108	0,266904802436098
		573,624128031311	0,266980426330503
		574,352857786515	0,267055873032963
		575,081587541718	0,26713114295865
		575,810317296921	0,267206236521766
		576,539047052124	0,26728115413554
		577,267776807327	0,267355896212232
		577,996506562531	0,267430463163139
		578,725236317734	0,267504855398591
		579,453966072937	0,267579073327959
		580,18269582814	0,267653117359655
		580,911425583343	0,267726987901132
		581,640155338546	0,267800685358889
		582,36888509375	0,267874210138474
		583,097614848953	0,267947562644484
		583,826344604156	0,268020743280567
		584,555074359359	0,268093752449425
		585,283804114562	0,26816659055282
		586,012533869766	0,268239257991567
		586,741263624969	0,268311755165548
		587,469993380172	0,268384082473702
		588,198723135375	0,268456240314039
		588,927452890579	0,268528229083632
		589,656182645782	0,268600049178625
		590,384912400985	0,268671700994235
		591,113642156188	0,268743184924752
		591,842371911391	0,268814501363541
		592,571101666595	0,268885650703049
		593,299831421798	0,268956633334799
		594,028561177001	0,269027449649399
		594,757290932204	0,269098100036542
		595,486020687407	0,269168584885007
		596,214750442611	0,269238904582662
		596,943480197814	0,269309059516467
		597,672209953017	0,269379050072475
		598,40093970822	0,269448876635835
		599,129669463423	0,269518539590792
		599,858399218627	0,269588039320692
		600,58712897383	0,269657376207983
		601,315858729033	0,269726550634215
		602,044588484236	0,269795562980047
		602,773318239439	0,269864413625243
		603,502047994643	0,269933102948679
		604,230777749846	0,270001631328343
		604,959507505049	0,270069999141338
		605,688237260252	0,270138206763882
		606,416967015455	0,270206254571311
		607,145696770659	0,270274142938085
		607,874426525862	0,270341872237783
		608,603156281065	0,27040944284311
		609,331886036268	0,270476855125898
		610,060615791471	0,270544109457108
		610,789345546675	0,27061120620683
		611,518075301878	0,270678145744289
		612,246805057081	0,270744928437845
		612,975534812284	0,270811554654992
		613,704264567487	0,270878024762366
		614,432994322691	0,270944339125743
		615,161724077894	0,271010498110042
		615,890453833097	0,271076502079326
		616,6191835883	0,271142351396806
		617,347913343503	0,271208046424842
		618,076643098707	0,271273587524944
		618,80537285391	0,271338975057777
		619,534102609113	0,271404209383159
		620,262832364316	0,271469290860064
		620,991562119519	0,271534219846629
		621,720291874723	0,271598996700147
		622,449021629926	0,271663621777078
		623,177751385129	0,271728095433043
		623,906481140332	0,271792418022833
		624,635210895535	0,271856589900406
		625,363940650739	0,271920611418891
		626,092670405942	0,27198448293059
		626,821400161145	0,272048204786979
		627,550129916348	0,272111777338709
		628,278859671552	0,272175200935614
		629,007589426755	0,272238475926702
		629,736319181958	0,272301602660169
		630,465048937161	0,272364581483392
		631,193778692364	0,272427412742935
		631,922508447568	0,27249009678455
		632,651238202771	0,272552633953177
		633,379967957974	0,272615024592951
		634,108697713177	0,272677269047199
		634,83742746838	0,272739367658443
		635,566157223584	0,272801320768404
		636,294886978787	0,272863128718001
		637,02361673399	0,272924791847354
		637,752346489193	0,272986310495787
		638,481076244396	0,27304768500183
		639,2098059996	0,273108915703216
		639,938535754803	0,273170002936892
		640,667265510006	0,27323094703901
		641,395995265209	0,273291748344938
		642,124725020412	0,273352407189258
		642,853454775616	0,273412923905767
		643,582184530819	0,273473298827479
		644,310914286022	0,27353353228663
		645,039644041225	0,273593624614676
		645,768373796428	0,273653576142297
		646,497103551632	0,273713387199398
		647,225833306835	0,273773058115111
		647,954563062038	0,273832589217797
		648,683292817241	0,273891980835047
		649,412022572444	0,273951233293685
		650,140752327648	0,274010346919769
		650,869482082851	0,274069322038594
		651,598211838054	0,274128158974691
		652,326941593257	0,274186858051832
		653,05567134846	0,27424541959303
		653,784401103664	0,27430384392054
		654,513130858867	0,274362131355865
		655,24186061407	0,274420282219752
		655,970590369273	0,274478296832196
		656,699320124476	0,274536175512445
		657,42804987968	0,274593918578996
		658,156779634883	0,274651526349603
		658,885509390086	0,274708999141272
		659,614239145289	0,274766337270268
		660,342968900492	0,274823541052116
		661,071698655696	0,274880610801599
		661,800428410899	0,274937546832765
		662,529158166102	0,274994349458925
		663,257887921305	0,275051018992656
		663,986617676508	0,275107555745802
		664,715347431712	0,275163960029479
		665,444077186915	0,275220232154069
		666,172806942118	0,275276372429232
		666,901536697321	0,275332381163899
		667,630266452524	0,275388258666279
		668,358996207728	0,275444005243859
		669,087725962931	0,275499621203403
		669,816455718134	0,275555106850958
		670,545185473337	0,275610462491856
		671,273915228541	0,275665688430709
		672,002644983744	0,27572078497142
		672,731374738947	0,275775752417176
		673,46010449415	0,275830591070456
		674,188834249353	0,275885301233029
		674,917564004557	0,275939883205958
		675,64629375976	0,2759943372896
		676,375023514963	0,276048663783608
		677,103753270166	0,276102862986934
		677,832483025369	0,276156935197828
		678,561212780573	0,276210880713842
		679,289942535776	0,276264699831832
		680,018672290979	0,276318392847955
		680,747402046182	0,276371960057678
		681,476131801385	0,276425401755773
		682,204861556589	0,276478718236323
		682,933591311792	0,276531909792721
		683,662321066995	0,276584976717673
		684,391050822198	0,276637919303198
		685,119780577401	0,276690737840633
		685,848510332605	0,27674343262063
		686,577240087808	0,276796003933163
		687,305969843011	0,276848452067523
		688,034699598214	0,276900777312325
		688,763429353417	0,276952979955508
		689,492159108621	0,277005060284336
		690,220888863824	0,2770570185854
		690,949618619027	0,277108855144619
		691,67834837423	0,277160570247242
		692,407078129433	0,277212164177852
		693,135807884637	0,277263637220361
		693,86453763984	0,277314989658019
		694,593267395043	0,277366221773412
		695,321997150246	0,277417333848463
		696,050726905449	0,277468326164434
		696,779456660653	0,277519199001929
		697,508186415856	0,277569952640895
		698,236916171059	0,277620587360621
		698,965645926262	0,277671103439744
		699,694375681465	0,277721501156247
		700,423105436669	0,27777178078746
		701,151835191872	0,277821942610067
		701,880564947075	0,277871986900101
		702,609294702278	0,277921913932949
		703,338024457481	0,277971723983351
		704,066754212685	0,278021417325407
		704,795483967888	0,278070994232571
		705,524213723091	0,278120454977659
		706,252943478294	0,278169799832846
		706,981673233497	0,27821902906967
		707,710402988701	0,278268142959034
		708,439132743904	0,278317141771203
		709,167862499107	0,278366025775811
		709,89659225431	0,278414795241862
		710,625322009514	0,278463450437725
		711,354051764717	0,278511991631145
		712,08278151992	0,278560419089236
		712,811511275123	0,278608733078488
		713,540241030326	0,278656933864767
		714,26897078553	0,278705021713314
		714,997700540733	0,278752996888751
		715,726430295936	0,278800859655078
		716,455160051139	0,278848610275678
		717,183889806342	0,278896249013315
		717,912619561546	0,27894377613014
		718,641349316749	0,278991191887687
		719,370079071952	0,279038496546878
		720,098808827155	0,279085690368025
		720,827538582358	0,279132773610828
		721,556268337562	0,279179746534381
		722,284998092765	0,279226609397169
		723,013727847968	0,279273362457071
		723,742457603171	0,279320005971364
		724,471187358374	0,27936654019672
		725,199917113578	0,279412965389211
		725,928646868781	0,279459281804308
		726,657376623984	0,279505489696884
		727,386106379187	0,279551589321215
		728,11483613439	0,27959758093098
		728,843565889594	0,279643464779265
		729,572295644797	0,279689241118563
		730,3010254	0,279734910200774
