# Supplementary material for: Characterization data and kinetic studies of novel lipophilic analogues from 2,4-dichlorophenoxyacetic acid and Propanil herbicides
Source: Data Brief. 2020 Aug 21;32:106202. doi: 10.1016/j.dib.2020.106202 (PMC7482028; doi:10.1016/j.dib.2020.106202)
Supplement: Supplementary file 5 [file mmc5.zip › UV data_txt/Figure 37A.txt]

Wavelength	Absorbance	Wavelength	Absorbance	Wavelength	Absorbance	Wavelength	Absorbance	Wavelength	Absorbance	Wavelength	Absorbance	Wavelength	Absorbance	Wavelength	Absorbance	Wavelength	Absorbance	Wavelength	Absorbance	Wavelength	Absorbance	Wavelength	Absorbance	Wavelength	Absorbance	Wavelength	Absorbance	Wavelength	Absorbance	Wavelength	Absorbance	Wavelength	Absorbance	Wavelength	Absorbance	Wavelength	Absorbance	Wavelength	Absorbance	Wavelength	Absorbance	Wavelength	Absorbance	Wavelength	Absorbance	Wavelength	Absorbance	Wavelength	Absorbance
nm		nm		nm		nm		nm		nm		nm		nm		nm		nm		nm		nm		nm		nm		nm		nm		nm		nm		nm		nm		nm		nm		nm		nm		nm
800,0101929	0,08986976743	800,0101929	0,09108270705	800,0101929	0,09204823524	800,0101929	0,0927458927	800,0101929	0,0930865407	800,0101929	0,09445265681	800,0101929	0,09459084272	800,0101929	0,09502932429	800,0101929	0,09718043357	800,0101929	0,09676406533	800,0101929	0,09708244354	800,0101929	0,09770043939	800,0101929	0,09961296618	800,0101929	0,09967278689	800,0101929	0,09918742627	800,0101929	0,09962227941	800,0101929	0,09970723838	800,0101929	0,1011476964	800,0101929	0,1006461978	800,0101929	0,1010802612	800,0101929	0,1015549153	800,0101929	0,1015358493	800,0101929	0,1017008051	800,0101929	0,1018846482	800,0101929	0,1027765423
795,8145142	0,09128139913	795,8145142	0,09194790572	795,8145142	0,09259977192	795,8145142	0,09394128621	795,8145142	0,09431889653	795,8145142	0,09587292373	795,8145142	0,0959328413	795,8145142	0,09664481878	795,8145142	0,09828491509	795,8145142	0,09836003184	795,8145142	0,0985918045	795,8145142	0,09895569831	795,8145142	0,09997694194	795,8145142	0,1016606987	795,8145142	0,1005317271	795,8145142	0,101206027	795,8145142	0,100456886	795,8145142	0,101790823	795,8145142	0,1023211628	795,8145142	0,1026650146	795,8145142	0,1034086496	795,8145142	0,1028279737	795,8145142	0,1030185893	795,8145142	0,1035696566	795,8145142	0,1034766138
791,6464844	0,09175757319	791,6464844	0,09272743016	791,6464844	0,09421813488	791,6464844	0,0945219025	791,6464844	0,09522116184	791,6464844	0,09669817984	791,6464844	0,09721249342	791,6464844	0,09766235203	791,6464844	0,09893034399	791,6464844	0,09897410125	791,6464844	0,09976677597	791,6464844	0,09968353063	791,6464844	0,1008872241	791,6464844	0,1026764289	791,6464844	0,1014859825	791,6464844	0,1017767489	791,6464844	0,1023242399	791,6464844	0,1025954783	791,6464844	0,1034574956	791,6464844	0,1033378467	791,6464844	0,1036391556	791,6464844	0,1037937403	791,6464844	0,1038661972	791,6464844	0,1041198447	791,6464844	0,1041814983
787,5064087	0,09257872403	787,5064087	0,09411399066	787,5064087	0,09507507831	787,5064087	0,09566286206	787,5064087	0,09559624642	787,5064087	0,09818959236	787,5064087	0,09792611748	787,5064087	0,09801547974	787,5064087	0,1000062674	787,5064087	0,09994735569	787,5064087	0,1008861139	787,5064087	0,1007651761	787,5064087	0,1017756388	787,5064087	0,103103593	787,5064087	0,1023952141	787,5064087	0,10232234	787,5064087	0,1025257856	787,5064087	0,1036936119	787,5064087	0,1040792465	787,5064087	0,1043736339	787,5064087	0,1047278792	787,5064087	0,1046229303	787,5064087	0,1042465195	787,5064087	0,1053473651	787,5064087	0,1057766378
783,3247681	0,09358473867	783,3247681	0,09512937814	783,3247681	0,09602130949	783,3247681	0,0961452648	783,3247681	0,09730293602	783,3247681	0,09859579802	783,3247681	0,09911011904	783,3247681	0,09965875	783,3247681	0,1006587669	783,3247681	0,1009007469	783,3247681	0,1018152311	783,3247681	0,1017926857	783,3247681	0,1028291583	783,3247681	0,104548797	783,3247681	0,1039031595	783,3247681	0,1035991609	783,3247681	0,1032972261	783,3247681	0,1045671031	783,3247681	0,1050890759	783,3247681	0,1058083102	783,3247681	0,1057685837	783,3247681	0,1055653617	783,3247681	0,1058557779	783,3247681	0,1062026694	783,3247681	0,1068814397
779,1362305	0,09472446144	779,1362305	0,09587047249	779,1362305	0,09699032456	779,1362305	0,09774959087	779,1362305	0,09839324653	779,1362305	0,09996892512	779,1362305	0,1004132032	779,1362305	0,1003823131	779,1362305	0,1019092277	779,1362305	0,1019212082	779,1362305	0,1025126353	779,1362305	0,1030214801	779,1362305	0,1036294624	779,1362305	0,1058323532	779,1362305	0,1043258384	779,1362305	0,1046380475	779,1362305	0,1048880592	779,1362305	0,1059157327	779,1362305	0,1062158644	779,1362305	0,1070404202	779,1362305	0,1073826328	779,1362305	0,1070311517	779,1362305	0,1067672297	779,1362305	0,107377328	779,1362305	0,1076511443
774,9760132	0,09504833817	774,9760132	0,09644902498	774,9760132	0,0976106599	774,9760132	0,09837113321	774,9760132	0,09908972681	774,9760132	0,1003979072	774,9760132	0,1008929387	774,9760132	0,1016437188	774,9760132	0,1025072932	774,9760132	0,1028187871	774,9760132	0,1039418951	774,9760132	0,1033686474	774,9760132	0,1049127132	774,9760132	0,106074065	774,9760132	0,1049431637	774,9760132	0,1062269062	774,9760132	0,105279468	774,9760132	0,1069712415	774,9760132	0,1066512913	774,9760132	0,1074263901	774,9760132	0,1080454886	774,9760132	0,1077214926	774,9760132	0,1075993031	774,9760132	0,1089978814	774,9760132	0,1085479632
770,8092041	0,09655880928	770,8092041	0,09804046154	770,8092041	0,09947770089	770,8092041	0,09968597442	770,8092041	0,1000789776	770,8092041	0,1019775495	770,8092041	0,1023301408	770,8092041	0,1024320126	770,8092041	0,1037421301	770,8092041	0,1045902595	770,8092041	0,1051362008	770,8092041	0,1046182886	770,8092041	0,105895482	770,8092041	0,1072665006	770,8092041	0,1071796864	770,8092041	0,1068126783	770,8092041	0,106777586	770,8092041	0,1079006344	770,8092041	0,1084002852	770,8092041	0,1085256562	770,8092041	0,1094397083	770,8092041	0,1087196618	770,8092041	0,1085259616	770,8092041	0,1095373034	770,8092041	0,1099027172
766,6357422	0,09748301655	766,6357422	0,09905896336	766,6357422	0,1002203971	766,6357422	0,1004054397	766,6357422	0,1013026685	766,6357422	0,10243126	766,6357422	0,1029411182	766,6357422	0,1031272262	766,6357422	0,1042538583	766,6357422	0,1048378348	766,6357422	0,1056619957	766,6357422	0,1056060642	766,6357422	0,1070758328	766,6357422	0,1075996682	766,6357422	0,1078945249	766,6357422	0,1079789326	766,6357422	0,1080884486	766,6357422	0,1090770364	766,6357422	0,1092495099	766,6357422	0,1092908308	766,6357422	0,1096976921	766,6357422	0,1098131761	766,6357422	0,1095948368	766,6357422	0,1101658866	766,6357422	0,1108686924
762,4558105	0,09816005826	762,4558105	0,1002714261	762,4558105	0,1010645777	762,4558105	0,1012219414	762,4558105	0,1020723954	762,4558105	0,1035593748	762,4558105	0,1043847576	762,4558105	0,1039711609	762,4558105	0,105880022	762,4558105	0,1057117507	762,4558105	0,1069670022	762,4558105	0,1069202796	762,4558105	0,1076725647	762,4558105	0,1085028276	762,4558105	0,1086303294	762,4558105	0,108975023	762,4558105	0,1087636501	762,4558105	0,1098753139	762,4558105	0,1102142259	762,4558105	0,1109464541	762,4558105	0,1112757325	762,4558105	0,110800162	762,4558105	0,1105002537	762,4558105	0,1119158566	762,4558105	0,1115106195
758,3045044	0,09878128767	758,3045044	0,1006364077	758,3045044	0,1022998989	758,3045044	0,1022825986	758,3045044	0,1030251905	758,3045044	0,1045244932	758,3045044	0,104571186	758,3045044	0,1045420095	758,3045044	0,1065618247	758,3045044	0,1065732017	758,3045044	0,1072034761	758,3045044	0,1078485698	758,3045044	0,108578071	758,3045044	0,1093882844	758,3045044	0,1094403714	758,3045044	0,1097599491	758,3045044	0,1099268943	758,3045044	0,1106889248	758,3045044	0,1108012646	758,3045044	0,1113014221	758,3045044	0,1120820567	758,3045044	0,1116873473	758,3045044	0,1115444899	758,3045044	0,1127711236	758,3045044	0,1126193181
754,1469116	0,0995439142	754,1469116	0,1020411924	754,1469116	0,1032751873	754,1469116	0,1032636017	754,1469116	0,1038998365	754,1469116	0,1054112092	754,1469116	0,1055613011	754,1469116	0,1058910862	754,1469116	0,1076587737	754,1469116	0,1079499871	754,1469116	0,1085786745	754,1469116	0,1091535166	754,1469116	0,1099019572	754,1469116	0,1103237793	754,1469116	0,1103794426	754,1469116	0,1109753922	754,1469116	0,1109903008	754,1469116	0,1116017848	754,1469116	0,1121134236	754,1469116	0,1127095371	754,1469116	0,1128263995	754,1469116	0,1129085049	754,1469116	0,1127826348	754,1469116	0,1132009178	754,1469116	0,1136086062
749,9476318	0,1005981937	749,9476318	0,1028357148	749,9476318	0,1042571217	749,9476318	0,1042965427	749,9476318	0,105236195	749,9476318	0,1068560779	749,9476318	0,1064698547	749,9476318	0,1067830473	749,9476318	0,1087927818	749,9476318	0,1093281507	749,9476318	0,1100893989	749,9476318	0,1103871539	749,9476318	0,1107805222	749,9476318	0,1114526987	749,9476318	0,1119082868	749,9476318	0,1123678014	749,9476318	0,112607576	749,9476318	0,113157481	749,9476318	0,1133745685	749,9476318	0,1137659028	749,9476318	0,1143653095	749,9476318	0,1140182614	749,9476318	0,1137773693	749,9476318	0,1147211269	749,9476318	0,1144057959
745,7773438	0,1014840156	745,7773438	0,1036599278	745,7773438	0,104916662	745,7773438	0,1047632694	745,7773438	0,1060017273	745,7773438	0,1077735126	745,7773438	0,1072924137	745,7773438	0,1076643094	745,7773438	0,1092900634	745,7773438	0,1097331196	745,7773438	0,1107878387	745,7773438	0,1110545173	745,7773438	0,111866422	745,7773438	0,1120132357	745,7773438	0,1124784648	745,7773438	0,1133335009	745,7773438	0,1131028309	745,7773438	0,1138442159	745,7773438	0,1146203056	745,7773438	0,1146017686	745,7773438	0,1147651225	745,7773438	0,1147843748	745,7773438	0,1146950647	745,7773438	0,1157737151	745,7773438	0,1156546399
741,6361694	0,1023853794	741,6361694	0,1042249352	741,6361694	0,1057207957	741,6361694	0,1059736758	741,6361694	0,1067278385	741,6361694	0,10827066	741,6361694	0,1080371514	741,6361694	0,1084495261	741,6361694	0,1103917658	741,6361694	0,1107238308	741,6361694	0,1115702912	741,6361694	0,1119491532	741,6361694	0,11275585	741,6361694	0,1127980724	741,6361694	0,1133257374	741,6361694	0,1142586395	741,6361694	0,1140423939	741,6361694	0,1143854856	741,6361694	0,1150524095	741,6361694	0,1154272929	741,6361694	0,1157970652	741,6361694	0,1153404862	741,6361694	0,1160934865	741,6361694	0,1163973212	741,6361694	0,1161254495
737,4534912	0,102524668	737,4534912	0,1046202928	737,4534912	0,1060925052	737,4534912	0,1059510112	737,4534912	0,107139796	737,4534912	0,1086318865	737,4534912	0,1085758805	737,4534912	0,1088150963	737,4534912	0,1103676632	737,4534912	0,111029312	737,4534912	0,1116938367	737,4534912	0,1125376299	737,4534912	0,1130117178	737,4534912	0,1133382395	737,4534912	0,1136687994	737,4534912	0,1149447262	737,4534912	0,1144427881	737,4534912	0,114901118	737,4534912	0,1154617742	737,4534912	0,1160612255	737,4534912	0,1160418466	737,4534912	0,1162152886	737,4534912	0,11599911	737,4534912	0,1167558953	737,4534912	0,1169602796
733,2645874	0,1014375836	733,2645874	0,1032545045	733,2645874	0,1045162603	733,2645874	0,1047419161	733,2645874	0,1060159728	733,2645874	0,1071572602	733,2645874	0,107384488	733,2645874	0,1079617664	733,2645874	0,1093857214	733,2645874	0,1099905819	733,2645874	0,110563688	733,2645874	0,1113918051	733,2645874	0,1120064333	733,2645874	0,1121564806	733,2645874	0,1123888642	733,2645874	0,1135094836	733,2645874	0,1132909581	733,2645874	0,1136355773	733,2645874	0,1143068671	733,2645874	0,1144089624	733,2645874	0,1144653633	733,2645874	0,1144519523	733,2645874	0,1148487106	733,2645874	0,1159854159	733,2645874	0,115374282
729,1050415	0,0998987034	729,1050415	0,1017400697	729,1050415	0,102801539	729,1050415	0,103226006	729,1050415	0,1042060107	729,1050415	0,1055263206	729,1050415	0,1056728512	729,1050415	0,1062182412	729,1050415	0,1077199057	729,1050415	0,1082265824	729,1050415	0,1089868993	729,1050415	0,1098305434	729,1050415	0,1105675325	729,1050415	0,1104367226	729,1050415	0,1109959185	729,1050415	0,1120736822	729,1050415	0,1116801798	729,1050415	0,1121330261	729,1050415	0,1126533374	729,1050415	0,1129149869	729,1050415	0,1128891408	729,1050415	0,1129925773	729,1050415	0,1132431477	729,1050415	0,1142376289	729,1050415	0,1140894815
724,9395752	0,0981759876	724,9395752	0,1002831683	724,9395752	0,1010390967	724,9395752	0,10161075	724,9395752	0,1029749513	724,9395752	0,1042220742	724,9395752	0,1040270105	724,9395752	0,1046634763	724,9395752	0,1060450524	724,9395752	0,1069456041	724,9395752	0,107268326	724,9395752	0,1085982472	724,9395752	0,1092321053	724,9395752	0,1090172753	724,9395752	0,1094052717	724,9395752	0,110479854	724,9395752	0,1104824618	724,9395752	0,1104894057	724,9395752	0,111096032	724,9395752	0,1115381941	724,9395752	0,1115230694	724,9395752	0,1118109301	724,9395752	0,1119619831	724,9395752	0,1128783301	724,9395752	0,112301521
720,7680664	0,09782993048	720,7680664	0,09968388826	720,7680664	0,1006321013	720,7680664	0,1014292836	720,7680664	0,1024389639	720,7680664	0,1038038656	720,7680664	0,1038226709	720,7680664	0,1040791124	720,7680664	0,1057955325	720,7680664	0,1064860672	720,7680664	0,1069851145	720,7680664	0,1082037017	720,7680664	0,1088352501	720,7680664	0,1087455973	720,7680664	0,1091288179	720,7680664	0,110310398	720,7680664	0,110330753	720,7680664	0,110448204	720,7680664	0,1108478084	720,7680664	0,1111335829	720,7680664	0,1111590937	720,7680664	0,1114031821	720,7680664	0,1113660485	720,7680664	0,1125160307	720,7680664	0,1122100726
716,5906982	0,09737759829	716,5906982	0,09922106564	716,5906982	0,09996664524	716,5906982	0,1010600105	716,5906982	0,1019025818	716,5906982	0,1030381173	716,5906982	0,1035699844	716,5906982	0,1041478366	716,5906982	0,1051182896	716,5906982	0,106031239	716,5906982	0,1065183803	716,5906982	0,1078165174	716,5906982	0,1084435806	716,5906982	0,1083953306	716,5906982	0,1086466834	716,5906982	0,1099041551	716,5906982	0,1098656803	716,5906982	0,1097819433	716,5906982	0,1100380048	716,5906982	0,1104133278	716,5906982	0,1107679605	716,5906982	0,1108658165	716,5906982	0,1111156568	716,5906982	0,1121259853	716,5906982	0,11193984
712,4430542	0,09745003283	712,4430542	0,09894751012	712,4430542	0,09959877282	712,4430542	0,1007638052	712,4430542	0,1018714607	712,4430542	0,102888301	712,4430542	0,103302151	712,4430542	0,1041354388	712,4430542	0,1048601121	712,4430542	0,1058923751	712,4430542	0,1064636037	712,4430542	0,1076502129	712,4430542	0,1080890074	712,4430542	0,107995294	712,4430542	0,1085870117	712,4430542	0,1096368134	712,4430542	0,1095752418	712,4430542	0,1097072586	712,4430542	0,1098881811	712,4430542	0,1102144942	712,4430542	0,1106776372	712,4430542	0,1105834916	712,4430542	0,1107234657	712,4430542	0,111748375	712,4430542	0,1117016748
708,2540283	0,09733308852	708,2540283	0,09918147326	708,2540283	0,09967792779	708,2540283	0,1013371199	708,2540283	0,1018211246	708,2540283	0,1030011699	708,2540283	0,1035678461	708,2540283	0,1041236594	708,2540283	0,104987599	708,2540283	0,1060283259	708,2540283	0,1065469012	708,2540283	0,1079734191	708,2540283	0,1078521833	708,2540283	0,1080668643	708,2540283	0,10879042	708,2540283	0,1098977849	708,2540283	0,109620519	708,2540283	0,1099119559	708,2540283	0,1101243198	708,2540283	0,1102061197	708,2540283	0,1106167212	708,2540283	0,1107243001	708,2540283	0,1109079868	708,2540283	0,1116644442	708,2540283	0,1119187698
704,0947876	0,09766916186	704,0947876	0,09948652238	704,0947876	0,100036189	704,0947876	0,101301752	704,0947876	0,1022514775	704,0947876	0,103201054	704,0947876	0,1037661582	704,0947876	0,1045527831	704,0947876	0,1050571948	704,0947876	0,1061702445	704,0947876	0,1066349149	704,0947876	0,1078150868	704,0947876	0,1081470475	704,0947876	0,1083424389	704,0947876	0,1088770553	704,0947876	0,1098947823	704,0947876	0,1097783446	704,0947876	0,1102458611	704,0947876	0,1101673245	704,0947876	0,1106069311	704,0947876	0,1112293452	704,0947876	0,11118678	704,0947876	0,1113098487	704,0947876	0,1122764423	704,0947876	0,1123229787
699,9299927	0,09791943431	699,9299927	0,09957884997	699,9299927	0,1002509147	699,9299927	0,1020134911	699,9299927	0,1024282426	699,9299927	0,1034877151	699,9299927	0,1042018309	699,9299927	0,1048398092	699,9299927	0,1057809666	699,9299927	0,1065088585	699,9299927	0,1073059663	699,9299927	0,1082189158	699,9299927	0,1083444655	699,9299927	0,1084646806	699,9299927	0,109463118	699,9299927	0,1103886217	699,9299927	0,1102824956	699,9299927	0,1107602417	699,9299927	0,1105609834	699,9299927	0,1111426428	699,9299927	0,1114042178	699,9299927	0,1116511598	699,9299927	0,1119339094	699,9299927	0,1124269217	699,9299927	0,1126170009
695,7595215	0,09840785712	695,7595215	0,09985664487	695,7595215	0,1008870974	695,7595215	0,1026534066	695,7595215	0,1029851511	695,7595215	0,1042644903	695,7595215	0,104754433	695,7595215	0,1056713387	695,7595215	0,1062931567	695,7595215	0,1072077155	695,7595215	0,1080545187	695,7595215	0,1089754552	695,7595215	0,1089615151	695,7595215	0,1087823063	695,7595215	0,1100203246	695,7595215	0,1111025512	695,7595215	0,1109584868	695,7595215	0,1111241505	695,7595215	0,1112904176	695,7595215	0,111675024	695,7595215	0,1120216772	695,7595215	0,1124215573	695,7595215	0,112132825	695,7595215	0,1130568534	695,7595215	0,112991944
691,583374	0,09903038293	691,583374	0,1006916687	691,583374	0,101235114	691,583374	0,1031609401	691,583374	0,1037244797	691,583374	0,1047910079	691,583374	0,1053888053	691,583374	0,1062750742	691,583374	0,1068330705	691,583374	0,1077603102	691,583374	0,1085226685	691,583374	0,1095860749	691,583374	0,1095907688	691,583374	0,109690465	691,583374	0,1107811183	691,583374	0,1114393175	691,583374	0,1115733385	691,583374	0,1120397002	691,583374	0,1120328382	691,583374	0,1123578772	691,583374	0,1127743796	691,583374	0,1130331457	691,583374	0,1129169986	691,583374	0,1138304546	691,583374	0,1136994362
687,4015503	0,09968248755	687,4015503	0,1012263224	687,4015503	0,1020386368	687,4015503	0,1040623039	687,4015503	0,1042175665	687,4015503	0,1058308035	687,4015503	0,10597606	687,4015503	0,1066762432	687,4015503	0,1077274978	687,4015503	0,108517386	687,4015503	0,1093664765	687,4015503	0,1102800295	687,4015503	0,1101990491	687,4015503	0,1102052554	687,4015503	0,1110739037	687,4015503	0,1124506667	687,4015503	0,1119510606	687,4015503	0,1124359742	687,4015503	0,113059707	687,4015503	0,1130298227	687,4015503	0,113287732	687,4015503	0,113572225	687,4015503	0,1138362139	687,4015503	0,1144350022	687,4015503	0,1147051156
683,2503662	0,1001150981	683,2503662	0,1016391441	683,2503662	0,1025482044	683,2503662	0,1049093828	683,2503662	0,1047468558	683,2503662	0,1060484201	683,2503662	0,1065331027	683,2503662	0,1076861024	683,2503662	0,1083134413	683,2503662	0,109154284	683,2503662	0,1098351777	683,2503662	0,110732384	683,2503662	0,1106454059	683,2503662	0,1112904847	683,2503662	0,1119607762	683,2503662	0,1129528955	683,2503662	0,1127336696	683,2503662	0,1131801233	683,2503662	0,1133490875	683,2503662	0,113529861	683,2503662	0,1140191704	683,2503662	0,1145757884	683,2503662	0,1144993603	683,2503662	0,1150904298	683,2503662	0,1150100008
679,0576172	0,1010806561	679,0576172	0,1023584455	679,0576172	0,103579253	679,0576172	0,10565833	679,0576172	0,1056453884	679,0576172	0,1071912795	679,0576172	0,1076561511	679,0576172	0,10847269	679,0576172	0,1094496995	679,0576172	0,1100742593	679,0576172	0,1112498119	679,0576172	0,1117012352	679,0576172	0,1117981374	679,0576172	0,1118572056	679,0576172	0,1126962528	679,0576172	0,1140268072	679,0576172	0,1135006472	679,0576172	0,1140558198	679,0576172	0,1142027751	679,0576172	0,1146394163	679,0576172	0,1150800362	679,0576172	0,1153994724	679,0576172	0,1156030223	679,0576172	0,1161394864	679,0576172	0,1159023196
674,8954468	0,1016519964	674,8954468	0,1031864434	674,8954468	0,1042408943	674,8954468	0,1066210791	674,8954468	0,1059981585	674,8954468	0,1077417284	674,8954468	0,1083765253	674,8954468	0,1092966199	674,8954468	0,1098100767	674,8954468	0,1106815413	674,8954468	0,111931935	674,8954468	0,1119054034	674,8954468	0,1122686639	674,8954468	0,1125946268	674,8954468	0,1133311763	674,8954468	0,1149093509	674,8954468	0,1141736507	674,8954468	0,1145878807	674,8954468	0,1149483696	674,8954468	0,1153171584	674,8954468	0,1155893728	674,8954468	0,1158020347	674,8954468	0,1163687259	674,8954468	0,1169961989	674,8954468	0,1166890413
670,7279663	0,1027657911	670,7279663	0,1040617824	670,7279663	0,1047656387	670,7279663	0,1075057611	670,7279663	0,1070879549	670,7279663	0,1085713282	670,7279663	0,1094169915	670,7279663	0,1101708561	670,7279663	0,110853754	670,7279663	0,1119054407	670,7279663	0,1128390878	670,7279663	0,1130803972	670,7279663	0,1133566499	670,7279663	0,1134279743	670,7279663	0,1143791527	670,7279663	0,1157599241	670,7279663	0,1149435118	670,7279663	0,1158318445	670,7279663	0,1159985662	670,7279663	0,1162222847	670,7279663	0,1167492196	670,7279663	0,1169094518	670,7279663	0,1171694472	670,7279663	0,1177915633	670,7279663	0,1173807755
666,5551147	0,1038738266	666,5551147	0,104750976	666,5551147	0,1059127599	666,5551147	0,1082979962	666,5551147	0,107769765	666,5551147	0,1094465703	666,5551147	0,1101809368	666,5551147	0,1110776812	666,5551147	0,1114713326	666,5551147	0,1125381365	666,5551147	0,1136410236	666,5551147	0,1139861494	666,5551147	0,1144138128	666,5551147	0,1143657416	666,5551147	0,1151711792	666,5551147	0,1166480258	666,5551147	0,1159778759	666,5551147	0,1164368466	666,5551147	0,1170088798	666,5551147	0,1170230433	666,5551147	0,1175565496	666,5551147	0,1179842427	666,5551147	0,1182647273	666,5551147	0,1188737825	666,5551147	0,1184740812
662,3770142	0,1045645699	662,3770142	0,1056052074	662,3770142	0,1065647975	662,3770142	0,109021537	662,3770142	0,1084281579	662,3770142	0,1101980135	662,3770142	0,1110430136	662,3770142	0,1116663888	662,3770142	0,112376757	662,3770142	0,1135010123	662,3770142	0,1142626181	662,3770142	0,1148495525	662,3770142	0,1153669879	662,3770142	0,1155031398	662,3770142	0,1162227243	662,3770142	0,1176460683	662,3770142	0,1165826097	662,3770142	0,1170608029	662,3770142	0,1180577576	662,3770142	0,1182229891	662,3770142	0,1183882952	662,3770142	0,1188151389	662,3770142	0,1193308532	662,3770142	0,1199298427	662,3770142	0,1194621846
658,2299805	0,1055871844	658,2299805	0,1062837988	658,2299805	0,1072775647	658,2299805	0,1093466654	658,2299805	0,1092994809	658,2299805	0,1108720675	658,2299805	0,1117566451	658,2299805	0,1126703173	658,2299805	0,1130067855	658,2299805	0,1140921116	658,2299805	0,1151614934	658,2299805	0,1156239957	658,2299805	0,1160323471	658,2299805	0,1160463765	658,2299805	0,1169842035	658,2299805	0,1182607859	658,2299805	0,1173614785	658,2299805	0,1180563644	658,2299805	0,1188941374	658,2299805	0,1190577522	658,2299805	0,1192057282	658,2299805	0,1196548641	658,2299805	0,1198688373	658,2299805	0,1206445023	658,2299805	0,1202325821
654,0413208	0,1055966616	654,0413208	0,1066380516	654,0413208	0,1076461673	654,0413208	0,1097747162	654,0413208	0,1096538082	654,0413208	0,1110455245	654,0413208	0,112239942	654,0413208	0,1129197553	654,0413208	0,1136209816	654,0413208	0,1146975979	654,0413208	0,1155996397	654,0413208	0,1157409325	654,0413208	0,1168558225	654,0413208	0,1168329194	654,0413208	0,1171588674	654,0413208	0,1187261939	654,0413208	0,1177771986	654,0413208	0,1183716655	654,0413208	0,1193092838	654,0413208	0,1195380911	654,0413208	0,1192542687	654,0413208	0,1199621484	654,0413208	0,1204016209	654,0413208	0,1209749952	654,0413208	0,1205264777
649,8840332	0,1066090688	649,8840332	0,1075843796	649,8840332	0,1086017713	649,8840332	0,1107817888	649,8840332	0,1106864512	649,8840332	0,1122430265	649,8840332	0,1134740561	649,8840332	0,1136100516	649,8840332	0,1147155985	649,8840332	0,1158009544	649,8840332	0,1167768911	649,8840332	0,1170129403	649,8840332	0,1178288087	649,8840332	0,1173676848	649,8840332	0,1184761897	649,8840332	0,1196710244	649,8840332	0,1188065633	649,8840332	0,1195486262	649,8840332	0,1206236556	649,8840332	0,120511204	649,8840332	0,1208023503	649,8840332	0,1211030632	649,8840332	0,1216610298	649,8840332	0,1223269105	649,8840332	0,1213471293
645,7216187	0,1075459495	645,7216187	0,1082831174	645,7216187	0,1094313115	645,7216187	0,1114772931	645,7216187	0,1115479022	645,7216187	0,1128549278	645,7216187	0,114341557	645,7216187	0,1144104153	645,7216187	0,1153388992	645,7216187	0,1164826751	645,7216187	0,1170779839	645,7216187	0,117885448	645,7216187	0,1185563803	645,7216187	0,1184869632	645,7216187	0,1192583516	645,7216187	0,1204303801	645,7216187	0,1199007407	645,7216187	0,1202626973	645,7216187	0,1214073449	645,7216187	0,1213441864	645,7216187	0,1216975152	645,7216187	0,1221344545	645,7216187	0,1221886426	645,7216187	0,1230257004	645,7216187	0,1225508973
641,5540771	0,1081245691	641,5540771	0,109234862	641,5540771	0,1104146242	641,5540771	0,1123179793	641,5540771	0,112428464	641,5540771	0,1138773263	641,5540771	0,1152753383	641,5540771	0,1152676046	641,5540771	0,116525434	641,5540771	0,1174639538	641,5540771	0,118077971	641,5540771	0,1185466871	641,5540771	0,1194548607	641,5540771	0,1194630712	641,5540771	0,1201163754	641,5540771	0,1211654022	641,5540771	0,1207479611	641,5540771	0,1211694703	641,5540771	0,1221329123	641,5540771	0,1223080456	641,5540771	0,1223031729	641,5540771	0,1227245852	641,5540771	0,1235447899	641,5540771	0,1238143593	641,5540771	0,1235924438
637,3815918	0,1091505885	637,3815918	0,1104132235	637,3815918	0,1116176471	637,3815918	0,1131342351	637,3815918	0,113516748	637,3815918	0,1145671606	637,3815918	0,116197288	637,3815918	0,1166233793	637,3815918	0,1172666177	637,3815918	0,1188402921	637,3815918	0,1194018647	637,3815918	0,1196884513	637,3815918	0,1203994676	637,3815918	0,1208003983	637,3815918	0,1213671193	637,3815918	0,1224190742	637,3815918	0,1221046224	637,3815918	0,1225090921	637,3815918	0,1231540665	637,3815918	0,1232018471	637,3815918	0,1234084666	637,3815918	0,123898536	637,3815918	0,1244905218	637,3815918	0,1250333786	637,3815918	0,1246503592
633,2041016	0,1099435613	633,2041016	0,1112806201	633,2041016	0,112299107	633,2041016	0,1139917076	633,2041016	0,1146175787	633,2041016	0,1153730005	633,2041016	0,1171860918	633,2041016	0,1172312871	633,2041016	0,1180651635	633,2041016	0,1195724234	633,2041016	0,1199479923	633,2041016	0,1203784272	633,2041016	0,1213407591	633,2041016	0,1214291528	633,2041016	0,1222504824	633,2041016	0,1231696084	633,2041016	0,1228583902	633,2041016	0,1232049093	633,2041016	0,1244348735	633,2041016	0,1243175417	633,2041016	0,1245414466	633,2041016	0,1247736812	633,2041016	0,1250583082	633,2041016	0,1256586164	633,2041016	0,1253722906
629,0216064	0,1113141328	629,0216064	0,1123158708	629,0216064	0,1131464988	629,0216064	0,1149544418	629,0216064	0,1154302657	629,0216064	0,1162085906	629,0216064	0,118133381	629,0216064	0,1185305268	629,0216064	0,1192404032	629,0216064	0,1208565086	629,0216064	0,1211017296	629,0216064	0,1218738779	629,0216064	0,1223011166	629,0216064	0,1226596534	629,0216064	0,1232827455	629,0216064	0,1239718199	629,0216064	0,1241649836	629,0216064	0,1246644631	629,0216064	0,1253852397	629,0216064	0,1255014539	629,0216064	0,1255032122	629,0216064	0,1257777661	629,0216064	0,1265797317	629,0216064	0,1266006827	629,0216064	0,1263394505
624,8709717	0,1122687012	624,8709717	0,1135822088	624,8709717	0,1141301841	624,8709717	0,1158135906	624,8709717	0,1165385991	624,8709717	0,1176872402	624,8709717	0,1194646433	624,8709717	0,1194867566	624,8709717	0,1204757467	624,8709717	0,1214998588	624,8709717	0,1221017092	624,8709717	0,1225443035	624,8709717	0,1231822893	624,8709717	0,1235278323	624,8709717	0,1248550788	624,8709717	0,1253202856	624,8709717	0,1252647787	624,8709717	0,125479117	624,8709717	0,1265711635	624,8709717	0,1262622178	624,8709717	0,1265478581	624,8709717	0,1269179285	624,8709717	0,1272912621	624,8709717	0,1278243661	624,8709717	0,1273040324
620,678772	0,112896122	620,678772	0,1142974719	620,678772	0,1151836365	620,678772	0,1169732958	620,678772	0,1172979847	620,678772	0,1183177158	620,678772	0,1203147322	620,678772	0,1204373166	620,678772	0,1212192252	620,678772	0,1227619424	620,678772	0,1229252368	620,678772	0,1236661822	620,678772	0,1242649108	620,678772	0,1243374571	620,678772	0,1254145354	620,678772	0,1257369369	620,678772	0,1259681135	620,678772	0,1264847666	620,678772	0,1272285581	620,678772	0,1273451596	620,678772	0,1275002211	620,678772	0,1279164553	620,678772	0,1282143891	620,678772	0,128531903	620,678772	0,1285592169
616,5184937	0,1140060723	616,5184937	0,115632616	616,5184937	0,1166545004	616,5184937	0,1180230007	616,5184937	0,1186996549	616,5184937	0,1198983118	616,5184937	0,1215713248	616,5184937	0,1216297597	616,5184937	0,1226825193	616,5184937	0,1238745376	616,5184937	0,1242810041	616,5184937	0,1249024644	616,5184937	0,1255253702	616,5184937	0,1258727461	616,5184937	0,1268529594	616,5184937	0,1274249554	616,5184937	0,1276713759	616,5184937	0,1279363334	616,5184937	0,1284463257	616,5184937	0,1289567202	616,5184937	0,1289615929	616,5184937	0,1291562021	616,5184937	0,1294551492	616,5184937	0,1298964769	616,5184937	0,1295641512
612,3535156	0,1146495938	612,3535156	0,1164307594	612,3535156	0,1173097566	612,3535156	0,1187262982	612,3535156	0,1194885299	612,3535156	0,1207879558	612,3535156	0,1225099787	612,3535156	0,1228017807	612,3535156	0,1235054359	612,3535156	0,1249030828	612,3535156	0,1254971623	612,3535156	0,1260237396	612,3535156	0,1265095323	612,3535156	0,1268417984	612,3535156	0,1276759952	612,3535156	0,1281460226	612,3535156	0,1285079271	612,3535156	0,1286333501	612,3535156	0,1293230951	612,3535156	0,1298429668	612,3535156	0,1297484487	612,3535156	0,1298655123	612,3535156	0,1305943131	612,3535156	0,1307761073	612,3535156	0,1305503249
608,1837769	0,1158091947	608,1837769	0,1172821149	608,1837769	0,1183955371	608,1837769	0,1198530793	608,1837769	0,1205172166	608,1837769	0,1219045147	608,1837769	0,1237578019	608,1837769	0,1238849014	608,1837769	0,1247402206	608,1837769	0,1261961311	608,1837769	0,1265324652	608,1837769	0,126930058	608,1837769	0,1276068836	608,1837769	0,1279886067	608,1837769	0,1286357194	608,1837769	0,1293479502	608,1837769	0,1294885278	608,1837769	0,1298316121	608,1837769	0,1303909272	608,1837769	0,1309387386	608,1837769	0,1306999624	608,1837769	0,1314213425	608,1837769	0,1316313744	608,1837769	0,1319541782	608,1837769	0,1317096949
604,0093994	0,1169435382	604,0093994	0,1185732111	604,0093994	0,1195845902	604,0093994	0,1209331006	604,0093994	0,1215344444	604,0093994	0,1230757013	604,0093994	0,1248494238	604,0093994	0,125204578	604,0093994	0,1257317811	604,0093994	0,1270878166	604,0093994	0,1279758513	604,0093994	0,1283451617	604,0093994	0,1290513724	604,0093994	0,1289431304	604,0093994	0,1297429353	604,0093994	0,1302127838	604,0093994	0,1307876259	604,0093994	0,1312781721	604,0093994	0,1315851212	604,0093994	0,1322397292	604,0093994	0,13195467	604,0093994	0,1323999763	604,0093994	0,1329175383	604,0093994	0,1331770569	604,0093994	0,132936731
599,8302612	0,1176693588	599,8302612	0,119285129	599,8302612	0,1205774173	599,8302612	0,1216703504	599,8302612	0,1223386824	599,8302612	0,1241420433	599,8302612	0,1257795393	599,8302612	0,1261035055	599,8302612	0,1266368926	599,8302612	0,1278467476	599,8302612	0,1288101226	599,8302612	0,129101336	599,8302612	0,1299593598	599,8302612	0,1299567074	599,8302612	0,1307312995	599,8302612	0,1311572939	599,8302612	0,131755054	599,8302612	0,132233724	599,8302612	0,1323275566	599,8302612	0,1329929829	599,8302612	0,132649675	599,8302612	0,133195132	599,8302612	0,133707121	599,8302612	0,1338906437	599,8302612	0,133737728
595,6837158	0,1181856468	595,6837158	0,1200271547	595,6837158	0,1214203835	595,6837158	0,1224523261	595,6837158	0,1231287345	595,6837158	0,1249160245	595,6837158	0,1262058616	595,6837158	0,1270669997	595,6837158	0,1274415106	595,6837158	0,1287148595	595,6837158	0,1296074092	595,6837158	0,1300325096	595,6837158	0,1307438165	595,6837158	0,1308769435	595,6837158	0,1315151006	595,6837158	0,1317680925	595,6837158	0,1326174587	595,6837158	0,1327485889	595,6837158	0,1331844777	595,6837158	0,1337976158	595,6837158	0,1333478987	595,6837158	0,1339023411	595,6837158	0,1346700788	595,6837158	0,1346570551	595,6837158	0,1343905777
591,4954834	0,1192979738	591,4954834	0,1207831725	591,4954834	0,1225472912	591,4954834	0,1234573424	591,4954834	0,1241992712	591,4954834	0,1258327514	591,4954834	0,1271649003	591,4954834	0,1280361265	591,4954834	0,1285063922	591,4954834	0,1299451143	591,4954834	0,1306326389	591,4954834	0,1311147958	591,4954834	0,1319438219	591,4954834	0,131618619	591,4954834	0,1324044019	591,4954834	0,1328618526	591,4954834	0,1336114407	591,4954834	0,1339823306	591,4954834	0,133874476	591,4954834	0,1348100156	591,4954834	0,1344511211	591,4954834	0,1348516792	591,4954834	0,1355560869	591,4954834	0,1354991496	591,4954834	0,1353121102
587,3398438	0,1199010462	587,3398438	0,1215792373	587,3398438	0,1236394793	587,3398438	0,1245696917	587,3398438	0,1251862794	587,3398438	0,1269939691	587,3398438	0,1282314956	587,3398438	0,1293278337	587,3398438	0,129581064	587,3398438	0,1309227496	587,3398438	0,1316122115	587,3398438	0,1323478073	587,3398438	0,1330708414	587,3398438	0,133012116	587,3398438	0,1335224062	587,3398438	0,1340074688	587,3398438	0,1348318011	587,3398438	0,1348846704	587,3398438	0,1349910796	587,3398438	0,1358232051	587,3398438	0,1353831589	587,3398438	0,1360111982	587,3398438	0,1366013885	587,3398438	0,1365985274	587,3398438	0,1365059912
583,1426392	0,1209885031	583,1426392	0,1225379556	583,1426392	0,124406606	583,1426392	0,1255779415	583,1426392	0,1263370365	583,1426392	0,128035143	583,1426392	0,1293874681	583,1426392	0,1303525865	583,1426392	0,1308554262	583,1426392	0,1321522295	583,1426392	0,1327369511	583,1426392	0,1333245784	583,1426392	0,1341099292	583,1426392	0,1338857859	583,1426392	0,1347998083	583,1426392	0,135153532	583,1426392	0,1360707581	583,1426392	0,1360500455	583,1426392	0,1361683309	583,1426392	0,136820063	583,1426392	0,136510253	583,1426392	0,1370181441	583,1426392	0,1377591938	583,1426392	0,1376099139	583,1426392	0,137438342
578,9781494	0,1219734773	578,9781494	0,1240390763	578,9781494	0,1257777065	578,9781494	0,1267277151	578,9781494	0,1275782734	578,9781494	0,1292422861	578,9781494	0,1304122508	578,9781494	0,1317575127	578,9781494	0,1319724172	578,9781494	0,1330383122	578,9781494	0,1338363886	578,9781494	0,1347198188	578,9781494	0,135258168	578,9781494	0,13506639	578,9781494	0,1358287632	578,9781494	0,1364695877	578,9781494	0,1370733976	578,9781494	0,1374599487	578,9781494	0,1372360587	578,9781494	0,1379743218	578,9781494	0,1376343369	578,9781494	0,1382127851	578,9781494	0,1389896423	578,9781494	0,1387239993	578,9781494	0,1386976242
574,8092651	0,1232081056	574,8092651	0,1249404997	574,8092651	0,1269364059	574,8092651	0,1278888285	574,8092651	0,1288146526	574,8092651	0,1303416044	574,8092651	0,1315167844	574,8092651	0,1324825734	574,8092651	0,1330859214	574,8092651	0,1342261285	574,8092651	0,1349105537	574,8092651	0,1355983913	574,8092651	0,1364654154	574,8092651	0,1362629086	574,8092651	0,1370071471	574,8092651	0,1375083625	574,8092651	0,1383168101	574,8092651	0,1385062486	574,8092651	0,1383404136	574,8092651	0,139133051	574,8092651	0,1386857331	574,8092651	0,1389196366	574,8092651	0,1399761885	574,8092651	0,1398626119	574,8092651	0,1398324668
570,6359863	0,1240829974	570,6359863	0,1259438992	570,6359863	0,1279498488	570,6359863	0,1289059967	570,6359863	0,129946053	570,6359863	0,1312656105	570,6359863	0,1324876398	570,6359863	0,1336369067	570,6359863	0,1341654509	570,6359863	0,1352321506	570,6359863	0,1360585392	570,6359863	0,1367562413	570,6359863	0,1376375258	570,6359863	0,1375781149	570,6359863	0,138113901	570,6359863	0,1386311203	570,6359863	0,1393300146	570,6359863	0,1395220757	570,6359863	0,139465183	570,6359863	0,1401673108	570,6359863	0,1397504658	570,6359863	0,1401489377	570,6359863	0,1411082894	570,6359863	0,1409742832	570,6359863	0,141022712
566,4957275	0,1254304349	566,4957275	0,127396524	566,4957275	0,1292333007	566,4957275	0,1305032969	566,4957275	0,1316655576	566,4957275	0,1328575611	566,4957275	0,1340344995	566,4957275	0,1350977272	566,4957275	0,1358465254	566,4957275	0,1367609948	566,4957275	0,1375659257	566,4957275	0,1381286681	566,4957275	0,1390584856	566,4957275	0,1388559043	566,4957275	0,1395213604	566,4957275	0,1399690807	566,4957275	0,1406274736	566,4957275	0,1407725364	566,4957275	0,1408286989	566,4957275	0,141568765	566,4957275	0,1412477344	566,4957275	0,1416259259	566,4957275	0,1425295621	566,4957275	0,1423497051	566,4957275	0,1427339613
562,3140259	0,1264983863	562,3140259	0,1287581027	562,3140259	0,1305614114	562,3140259	0,1320272535	562,3140259	0,1328840703	562,3140259	0,134150818	562,3140259	0,1353825629	562,3140259	0,1361975521	562,3140259	0,1372777075	562,3140259	0,1379180551	562,3140259	0,1388266832	562,3140259	0,1392999738	562,3140259	0,1403354704	562,3140259	0,1401554197	562,3140259	0,1406287998	562,3140259	0,1414650232	562,3140259	0,1418044418	562,3140259	0,1420370489	562,3140259	0,1422731578	562,3140259	0,1427024305	562,3140259	0,1425736248	562,3140259	0,1429693848	562,3140259	0,143918246	562,3140259	0,1437596977	562,3140259	0,1439810246
558,1279907	0,1277504116	558,1279907	0,1301061064	558,1279907	0,1317988783	558,1279907	0,1333534271	558,1279907	0,1343686134	558,1279907	0,1354478747	558,1279907	0,136733368	558,1279907	0,1374718845	558,1279907	0,1388296038	558,1279907	0,1395858228	558,1279907	0,1401910186	558,1279907	0,1406453997	558,1279907	0,1417055875	558,1279907	0,141705662	558,1279907	0,1420446932	558,1279907	0,1426377147	558,1279907	0,1429507732	558,1279907	0,1434074193	558,1279907	0,1436321288	558,1279907	0,1440329999	558,1279907	0,144011721	558,1279907	0,1443145424	558,1279907	0,1451571137	558,1279907	0,1449540555	558,1279907	0,145623818
553,9750977	0,1288415343	553,9750977	0,1314131767	553,9750977	0,1329053342	553,9750977	0,1347150207	553,9750977	0,13545084	553,9750977	0,1366052926	553,9750977	0,1377810538	553,9750977	0,1386018842	553,9750977	0,1399576813	553,9750977	0,1408279091	553,9750977	0,1412903816	553,9750977	0,1419625282	553,9750977	0,1428557336	553,9750977	0,1427661926	553,9750977	0,1430127025	553,9750977	0,1440896243	553,9750977	0,1441660672	553,9750977	0,1446172297	553,9750977	0,1447130144	553,9750977	0,1452922523	553,9750977	0,1451257914	553,9750977	0,1454292983	553,9750977	0,1462842822	553,9750977	0,1463724673	553,9750977	0,1468956172
549,8181763	0,1300692856	549,8181763	0,1328770816	549,8181763	0,1344027817	549,8181763	0,136223197	549,8181763	0,1368440688	549,8181763	0,1380989552	549,8181763	0,1391268373	549,8181763	0,1398729682	549,8181763	0,1413721442	549,8181763	0,1422556341	549,8181763	0,1425408721	549,8181763	0,1431913525	549,8181763	0,1442574114	549,8181763	0,1443268508	549,8181763	0,1444226503	549,8181763	0,145431146	549,8181763	0,1455483139	549,8181763	0,1460875124	549,8181763	0,1459250897	549,8181763	0,1466784328	549,8181763	0,1465114653	549,8181763	0,1469632685	549,8181763	0,1477221102	549,8181763	0,1475032419	549,8181763	0,1481778622
545,6196289	0,1316124946	545,6196289	0,1342129856	545,6196289	0,135752067	545,6196289	0,1378428936	545,6196289	0,138250187	545,6196289	0,1396490186	545,6196289	0,1406771392	545,6196289	0,1414216459	545,6196289	0,1430047452	545,6196289	0,1439035684	545,6196289	0,1440767497	545,6196289	0,1446582824	545,6196289	0,1457470208	545,6196289	0,1456454247	545,6196289	0,1459738463	545,6196289	0,1468281001	545,6196289	0,1468797624	545,6196289	0,1475628316	545,6196289	0,14738895	545,6196289	0,1480656564	545,6196289	0,1480778456	545,6196289	0,1484666318	545,6196289	0,1489014924	545,6196289	0,1489311904	545,6196289	0,1497450173
541,4545288	0,1324397027	541,4545288	0,1350257695	541,4545288	0,1365004629	541,4545288	0,1385674328	541,4545288	0,1391267031	541,4545288	0,1405422091	541,4545288	0,1414863616	541,4545288	0,1420262456	541,4545288	0,1437031925	541,4545288	0,1446456164	541,4545288	0,1449759454	541,4545288	0,1454097182	541,4545288	0,1464905441	541,4545288	0,1463932097	541,4545288	0,1465448141	541,4545288	0,1476238817	541,4545288	0,1475320756	541,4545288	0,1483364999	541,4545288	0,1481887549	541,4545288	0,1488020867	541,4545288	0,1489056945	541,4545288	0,1490821093	541,4545288	0,1497335732	541,4545288	0,1497265249	541,4545288	0,15051274
537,2854004	0,134414047	537,2854004	0,1368477196	537,2854004	0,1385903805	537,2854004	0,1406418979	537,2854004	0,1409585029	537,2854004	0,1426046044	537,2854004	0,1433114111	537,2854004	0,1440609097	537,2854004	0,1456024945	537,2854004	0,1468308568	537,2854004	0,1469314992	537,2854004	0,1473115087	537,2854004	0,148457408	537,2854004	0,1484116167	537,2854004	0,1486041248	537,2854004	0,1495488584	537,2854004	0,1494812816	537,2854004	0,1503384113	537,2854004	0,1501269788	537,2854004	0,1508520395	537,2854004	0,1510197669	537,2854004	0,1511061937	537,2854004	0,151652962	537,2854004	0,1517270356	537,2854004	0,1525574923
533,1123047	0,1351992935	533,1123047	0,1375461668	533,1123047	0,1392880976	533,1123047	0,1414762437	533,1123047	0,1416463405	533,1123047	0,1433295161	533,1123047	0,1441182941	533,1123047	0,1447597593	533,1123047	0,1464205086	533,1123047	0,1474311203	533,1123047	0,1477165222	533,1123047	0,1481272578	533,1123047	0,1491939574	533,1123047	0,1491830051	533,1123047	0,1492923945	533,1123047	0,1504799426	533,1123047	0,1502488405	533,1123047	0,1512364894	533,1123047	0,150853768	533,1123047	0,1515152007	533,1123047	0,1518395692	533,1123047	0,1517553031	533,1123047	0,1523453593	533,1123047	0,1523517817	533,1123047	0,1532821208
528,9351807	0,1375472695	528,9351807	0,1397606432	528,9351807	0,1417412609	528,9351807	0,1437847465	528,9351807	0,143801257	528,9351807	0,1456700861	528,9351807	0,1464817673	528,9351807	0,1471121907	528,9351807	0,1486036479	528,9351807	0,1498092562	528,9351807	0,1501596123	528,9351807	0,1502972841	528,9351807	0,1515301615	528,9351807	0,151345849	528,9351807	0,1515397429	528,9351807	0,1528019756	528,9351807	0,1525675654	528,9351807	0,153598085	528,9351807	0,1532301158	528,9351807	0,153860718	528,9351807	0,1540594548	528,9351807	0,1540831923	528,9351807	0,154654339	528,9351807	0,1545967311	528,9351807	0,1554480642
524,7918701	0,1388966143	524,7918701	0,1410173774	524,7918701	0,1431796104	524,7918701	0,1451440901	524,7918701	0,1453374028	524,7918701	0,1472326517	524,7918701	0,1479549408	524,7918701	0,1486059427	524,7918701	0,1500012577	524,7918701	0,1513463259	524,7918701	0,1517028511	524,7918701	0,1517550796	524,7918701	0,1529925764	524,7918701	0,1528514028	524,7918701	0,1530195922	524,7918701	0,1542292684	524,7918701	0,1540229619	524,7918701	0,1552047133	524,7918701	0,1546636671	524,7918701	0,1553862989	524,7918701	0,1555547416	524,7918701	0,1555633694	524,7918701	0,1561813653	524,7918701	0,1559763402	524,7918701	0,1567343026
520,6069946	0,1404191554	520,6069946	0,1425471753	520,6069946	0,1449047923	520,6069946	0,1465583444	520,6069946	0,1467854828	520,6069946	0,1489019245	520,6069946	0,149371922	520,6069946	0,1501274556	520,6069946	0,1515448838	520,6069946	0,1530058235	520,6069946	0,1532986313	520,6069946	0,1532943994	520,6069946	0,1545780748	520,6069946	0,1543790847	520,6069946	0,1546087712	520,6069946	0,1559269726	520,6069946	0,1558263451	520,6069946	0,1568058729	520,6069946	0,1561608464	520,6069946	0,1570337564	520,6069946	0,1571212858	520,6069946	0,1573472619	520,6069946	0,1578490734	520,6069946	0,1576974243	520,6069946	0,1582755893
516,4560547	0,1420384794	516,4560547	0,143951565	516,4560547	0,1465370804	516,4560547	0,1479641348	516,4560547	0,148217693	516,4560547	0,1503812969	516,4560547	0,1508907378	516,4560547	0,1516705006	516,4560547	0,1530893743	516,4560547	0,1544790864	516,4560547	0,1547341049	516,4560547	0,1548162997	516,4560547	0,1561051905	516,4560547	0,1558577269	516,4560547	0,1560733765	516,4560547	0,1573635489	516,4560547	0,1571955532	516,4560547	0,1582854688	516,4560547	0,1575133055	516,4560547	0,1583991498	516,4560547	0,1585271508	516,4560547	0,1587876678	516,4560547	0,1591902226	516,4560547	0,1590255201	516,4560547	0,1595919579
512,2634888	0,1438273638	512,2634888	0,1456898451	512,2634888	0,1485053599	512,2634888	0,1495841742	512,2634888	0,1501674354	512,2634888	0,1522536427	512,2634888	0,1527801901	512,2634888	0,1533911973	512,2634888	0,1546995789	512,2634888	0,1562757194	512,2634888	0,1566462964	512,2634888	0,156648159	512,2634888	0,157856971	512,2634888	0,1578227878	512,2634888	0,1579911411	512,2634888	0,1593613029	512,2634888	0,1591736823	512,2634888	0,16010499	512,2634888	0,1594351828	512,2634888	0,1601520777	512,2634888	0,1602936983	512,2634888	0,160590753	512,2634888	0,1609904468	512,2634888	0,1609151512	512,2634888	0,1611811817
508,1049805	0,1454270482	508,1049805	0,1472096294	508,1049805	0,1499484628	508,1049805	0,1508812755	508,1049805	0,1515890211	508,1049805	0,1534513086	508,1049805	0,1540795416	508,1049805	0,154965654	508,1049805	0,1560579091	508,1049805	0,1575981677	508,1049805	0,1579864025	508,1049805	0,1580346376	508,1049805	0,1593458354	508,1049805	0,1591692418	508,1049805	0,159525916	508,1049805	0,1609432697	508,1049805	0,1607824713	508,1049805	0,1616054326	508,1049805	0,1607458591	508,1049805	0,1616571397	508,1049805	0,161461398	508,1049805	0,1621002406	508,1049805	0,1625548154	508,1049805	0,1622378975	508,1049805	0,1624792814
503,942749	0,1469548792	503,942749	0,1492182314	503,942749	0,151695177	503,942749	0,1524854451	503,942749	0,1533237249	503,942749	0,1551907957	503,942749	0,1558150798	503,942749	0,1567212641	503,942749	0,1577672809	503,942749	0,159196794	503,942749	0,1597431898	503,942749	0,1597281694	503,942749	0,1611359864	503,942749	0,160809353	503,942749	0,161260739	503,942749	0,1624731123	503,942749	0,1624247879	503,942749	0,1632290781	503,942749	0,1624708176	503,942749	0,1630741358	503,942749	0,1632330418	503,942749	0,1637137085	503,942749	0,1639718711	503,942749	0,1638988853	503,942749	0,1640127301
499,776886	0,1487761587	499,776886	0,1512837261	499,776886	0,1535584182	499,776886	0,1541800499	499,776886	0,1551695317	499,776886	0,156967327	499,776886	0,1574763954	499,776886	0,1584379971	499,776886	0,1594148129	499,776886	0,1610815823	499,776886	0,1617829204	499,776886	0,1615357697	499,776886	0,1629102081	499,776886	0,1627675444	499,776886	0,1632680148	499,776886	0,1642308384	499,776886	0,1642710418	499,776886	0,1651762426	499,776886	0,1642474532	499,776886	0,1648624092	499,776886	0,1648982167	499,776886	0,1655886769	499,776886	0,1659454405	499,776886	0,1656939834	499,776886	0,1657144874
495,6073303	0,1502999067	495,6073303	0,1530982554	495,6073303	0,1553000212	495,6073303	0,1558978707	495,6073303	0,1568363309	495,6073303	0,1587668806	495,6073303	0,1590969712	495,6073303	0,1603259295	495,6073303	0,1612405032	495,6073303	0,162725836	495,6073303	0,1634673774	495,6073303	0,1632458866	495,6073303	0,1646773517	495,6073303	0,1644477546	495,6073303	0,1648866683	495,6073303	0,1659976393	495,6073303	0,1660394073	495,6073303	0,1668757796	495,6073303	0,1659396291	495,6073303	0,1665198803	495,6073303	0,1666729748	495,6073303	0,1672031134	495,6073303	0,1677950472	495,6073303	0,1674021631	495,6073303	0,167256847
491,4342041	0,151470691	491,4342041	0,1544798911	491,4342041	0,156316489	491,4342041	0,1570501179	491,4342041	0,1580043584	491,4342041	0,1599242687	491,4342041	0,1603144705	491,4342041	0,1616136134	491,4342041	0,1624388248	491,4342041	0,1638618857	491,4342041	0,1646421403	491,4342041	0,1644748598	491,4342041	0,1658549011	491,4342041	0,1655778736	491,4342041	0,1660924554	491,4342041	0,1670698076	491,4342041	0,1672432572	491,4342041	0,1680670083	491,4342041	0,1670172065	491,4342041	0,167594105	491,4342041	0,1678492576	491,4342041	0,1682777405	491,4342041	0,1689904481	491,4342041	0,1684477031	491,4342041	0,1683151573
487,2574158	0,1539577842	487,2574158	0,1571419835	487,2574158	0,1587519497	487,2574158	0,1596471071	487,2574158	0,1605058908	487,2574158	0,1624186933	487,2574158	0,1627560258	487,2574158	0,1640365124	487,2574158	0,1649183035	487,2574158	0,1661485732	487,2574158	0,1672278494	487,2574158	0,1668360531	487,2574158	0,1682343483	487,2574158	0,1681748182	487,2574158	0,1685593873	487,2574158	0,1694362015	487,2574158	0,1695987731	487,2574158	0,1703872383	487,2574158	0,1694274396	487,2574158	0,1699862927	487,2574158	0,1702871025	487,2574158	0,1707375646	487,2574158	0,171530351	487,2574158	0,1707459986	487,2574158	0,170591116
483,0770874	0,1560176015	483,0770874	0,1592905074	483,0770874	0,1606470644	483,0770874	0,1619264632	483,0770874	0,1624418348	483,0770874	0,1643149108	483,0770874	0,1647009104	483,0770874	0,166011408	483,0770874	0,1668891907	483,0770874	0,1680240184	483,0770874	0,1692313552	483,0770874	0,168852374	483,0770874	0,1700253934	483,0770874	0,1700563282	483,0770874	0,1704583615	483,0770874	0,1712511033	483,0770874	0,1714040041	483,0770874	0,1721829325	483,0770874	0,1712005436	483,0770874	0,171741426	483,0770874	0,1721335948	483,0770874	0,1724399477	483,0770874	0,1733501256	483,0770874	0,1724808365	483,0770874	0,1723216772
478,8934021	0,1585039943	478,8934021	0,1614082754	478,8934021	0,1624337435	478,8934021	0,1642213911	478,8934021	0,1646557152	478,8934021	0,1664327234	478,8934021	0,1667666584	478,8934021	0,1681522876	478,8934021	0,1690699905	478,8934021	0,1700688452	478,8934021	0,1712885946	478,8934021	0,1708760411	478,8934021	0,1719680578	478,8934021	0,1721843481	478,8934021	0,172570914	478,8934021	0,1731486768	478,8934021	0,1734535843	478,8934021	0,1741019785	478,8934021	0,173128441	478,8934021	0,1736053228	478,8934021	0,1741770059	478,8934021	0,1744791567	478,8934021	0,175402537	478,8934021	0,1743425429	478,8934021	0,1742790788
474,7441101	0,1606797427	474,7441101	0,163381815	474,7441101	0,1644664705	474,7441101	0,1665975302	474,7441101	0,1667107195	474,7441101	0,1686559916	474,7441101	0,1687625796	474,7441101	0,1701710671	474,7441101	0,1711865664	474,7441101	0,1719794124	474,7441101	0,173384577	474,7441101	0,1730022728	474,7441101	0,1737588495	474,7441101	0,1742716134	474,7441101	0,1746144891	474,7441101	0,1749359518	474,7441101	0,1754511595	474,7441101	0,1760875583	474,7441101	0,1750554442	474,7441101	0,1754422784	474,7441101	0,1761727929	474,7441101	0,1763836145	474,7441101	0,1772632897	474,7441101	0,1760694981	474,7441101	0,1759016067
470,5534058	0,1626951844	470,5534058	0,1655061394	470,5534058	0,1663115621	470,5534058	0,1690269709	470,5534058	0,168947354	470,5534058	0,1706159562	470,5534058	0,1708839089	470,5534058	0,1721125543	470,5534058	0,1732441783	470,5534058	0,1739381999	470,5534058	0,1755191237	470,5534058	0,175023526	470,5534058	0,1757451445	470,5534058	0,1763437837	470,5534058	0,1766057163	470,5534058	0,1767592281	470,5534058	0,1774754524	470,5534058	0,1781058162	470,5534058	0,1771530807	470,5534058	0,1774658263	470,5534058	0,1783521175	470,5534058	0,1782970876	470,5534058	0,179124102	470,5534058	0,1779605299	470,5534058	0,1777717471
466,3973999	0,1648955941	466,3973999	0,167542249	466,3973999	0,1683657318	466,3973999	0,1716074795	466,3973999	0,1710763127	466,3973999	0,1727578342	466,3973999	0,1729248166	466,3973999	0,1742122322	466,3973999	0,1754084378	466,3973999	0,176031068	466,3973999	0,1776637137	466,3973999	0,1771046668	466,3973999	0,1777113378	466,3973999	0,1781921089	466,3973999	0,1784731597	466,3973999	0,178704083	466,3973999	0,1793782562	466,3973999	0,1799616665	466,3973999	0,1790041178	466,3973999	0,1793481708	466,3973999	0,1802100092	466,3973999	0,1800477505	466,3973999	0,1808848232	466,3973999	0,1797126234	466,3973999	0,1795942336
462,2380066	0,1668907851	462,2380066	0,169366613	462,2380066	0,1704916358	462,2380066	0,1741728783	462,2380066	0,1732271761	462,2380066	0,1748907268	462,2380066	0,175136134	462,2380066	0,1762127578	462,2380066	0,1775546074	462,2380066	0,1780840456	462,2380066	0,1797385365	462,2380066	0,1792133003	462,2380066	0,1798297912	462,2380066	0,1800924987	462,2380066	0,1803637743	462,2380066	0,1805616021	462,2380066	0,1812505722	462,2380066	0,1818648726	462,2380066	0,1808875054	462,2380066	0,1811822802	462,2380066	0,1823095828	462,2380066	0,1818620414	462,2380066	0,1826812625	462,2380066	0,1816430539	462,2380066	0,1814677119
458,0753784	0,1685164571	458,0753784	0,1711625308	458,0753784	0,1726368517	458,0753784	0,1764761358	458,0753784	0,1752827317	458,0753784	0,1768786758	458,0753784	0,1771675199	458,0753784	0,1783096939	458,0753784	0,1794503629	458,0753784	0,1801113486	458,0753784	0,1817773432	458,0753784	0,1813301444	458,0753784	0,1817799658	458,0753784	0,1822012812	458,0753784	0,1824365109	458,0753784	0,1825211644	458,0753784	0,1832560301	458,0753784	0,1838313639	458,0753784	0,1827385128	458,0753784	0,1832300574	458,0753784	0,1842190176	458,0753784	0,1837442219	458,0753784	0,184678942	458,0753784	0,183498323	458,0753784	0,1830790192
453,9093933	0,1709361672	453,9093933	0,1733464152	453,9093933	0,1749581099	453,9093933	0,179087311	453,9093933	0,1776586771	453,9093933	0,1792725921	453,9093933	0,1795557141	453,9093933	0,1805721223	453,9093933	0,1817789078	453,9093933	0,1824503839	453,9093933	0,1839076579	453,9093933	0,1834971756	453,9093933	0,1840396076	453,9093933	0,1844054461	453,9093933	0,1844977438	453,9093933	0,1846255958	453,9093933	0,1854463965	453,9093933	0,18591322	453,9093933	0,1849196404	453,9093933	0,1853653193	453,9093933	0,1862541735	453,9093933	0,1856269538	453,9093933	0,1866326928	453,9093933	0,1855934113	453,9093933	0,1851845086
449,7018738	0,1733814925	449,7018738	0,1752654761	449,7018738	0,1770130545	449,7018738	0,1813337952	449,7018738	0,1797289848	449,7018738	0,1812103391	449,7018738	0,1817335188	449,7018738	0,1826196909	449,7018738	0,1838698983	449,7018738	0,1845704317	449,7018738	0,1859610826	449,7018738	0,185627982	449,7018738	0,1861219108	449,7018738	0,1863054484	449,7018738	0,1864460707	449,7018738	0,1864826679	449,7018738	0,1871821731	449,7018738	0,1879290491	449,7018738	0,1868216246	449,7018738	0,1873086542	449,7018738	0,1882413477	449,7018738	0,1876292825	449,7018738	0,1884515584	449,7018738	0,1875154674	449,7018738	0,1869862676
445,5677795	0,1756226718	445,5677795	0,1775975525	445,5677795	0,1792804897	445,5677795	0,1838166267	445,5677795	0,1820368618	445,5677795	0,1835325956	445,5677795	0,1839749962	445,5677795	0,1848156005	445,5677795	0,1860236824	445,5677795	0,1868973374	445,5677795	0,1881850511	445,5677795	0,1878345311	445,5677795	0,1881517172	445,5677795	0,1883931607	445,5677795	0,1885518432	445,5677795	0,1885288656	445,5677795	0,189282313	445,5677795	0,1899426132	445,5677795	0,1888711154	445,5677795	0,1892036647	445,5677795	0,190056026	445,5677795	0,1896112561	445,5677795	0,1904612035	445,5677795	0,1893726587	445,5677795	0,1889976114
441,3921509	0,1778472513	441,3921509	0,1797411293	441,3921509	0,1815748215	441,3921509	0,1861373186	441,3921509	0,1842595339	441,3921509	0,1855848134	441,3921509	0,1862214208	441,3921509	0,1870667487	441,3921509	0,1881532818	441,3921509	0,1890867501	441,3921509	0,1902505904	441,3921509	0,1900069118	441,3921509	0,1903654933	441,3921509	0,190602988	441,3921509	0,1905620396	441,3921509	0,190617606	441,3921509	0,1910938323	441,3921509	0,1918974519	441,3921509	0,1909568012	441,3921509	0,1912295967	441,3921509	0,1919793636	441,3921509	0,1915230453	441,3921509	0,192258805	441,3921509	0,1913226396	441,3921509	0,1909537911
437,2134399	0,1802183986	437,2134399	0,182223931	437,2134399	0,1842112243	437,2134399	0,1885357052	437,2134399	0,1867787242	437,2134399	0,1881702393	437,2134399	0,1889415383	437,2134399	0,1895444393	437,2134399	0,1906978637	437,2134399	0,1915182471	437,2134399	0,1925385892	437,2134399	0,1923342645	437,2134399	0,1926724166	437,2134399	0,1928314716	437,2134399	0,1928285211	437,2134399	0,1929460168	437,2134399	0,1933313459	437,2134399	0,1940751225	437,2134399	0,1932313293	437,2134399	0,1932644546	437,2134399	0,1942142099	437,2134399	0,1936938167	437,2134399	0,1943264455	437,2134399	0,1935268939	437,2134399	0,1931603253
433,0315247	0,1827923357	433,0315247	0,1845978349	433,0315247	0,1865577102	433,0315247	0,1910294592	433,0315247	0,1893311441	433,0315247	0,1905398369	433,0315247	0,1913229227	433,0315247	0,1919285804	433,0315247	0,1931482852	433,0315247	0,1938551515	433,0315247	0,1947282106	433,0315247	0,1946198046	433,0315247	0,1947759092	433,0315247	0,1951108277	433,0315247	0,1950238198	433,0315247	0,1950672567	433,0315247	0,1953905076	433,0315247	0,196099937	433,0315247	0,1954003721	433,0315247	0,1954929382	433,0315247	0,1962481588	433,0315247	0,1956983209	433,0315247	0,1961826384	433,0315247	0,1955358237	433,0315247	0,1951896548
428,8849487	0,1854677498	428,8849487	0,1871549189	428,8849487	0,1894171834	428,8849487	0,1935214847	428,8849487	0,1919182688	428,8849487	0,1931850463	428,8849487	0,1939544976	428,8849487	0,1946877539	428,8849487	0,1957942694	428,8849487	0,19667463	428,8849487	0,1971430928	428,8849487	0,1970700175	428,8849487	0,1973915696	428,8849487	0,1981061548	428,8849487	0,1974229366	428,8849487	0,1976072788	428,8849487	0,1978545636	428,8849487	0,1983585507	428,8849487	0,1977860183	428,8849487	0,197844401	428,8849487	0,198423326	428,8849487	0,1982680708	428,8849487	0,1984017491	428,8849487	0,1978891343	428,8849487	0,1975732893
424,6969299	0,188200742	424,6969299	0,1898386776	424,6969299	0,1920501292	424,6969299	0,1960838735	424,6969299	0,1945638806	424,6969299	0,1956908405	424,6969299	0,1965461969	424,6969299	0,1971635073	424,6969299	0,1984667927	424,6969299	0,1993696988	424,6969299	0,1995595396	424,6969299	0,1994470954	424,6969299	0,199831605	424,6969299	0,2000336349	424,6969299	0,1997905076	424,6969299	0,1998577267	424,6969299	0,2000583261	424,6969299	0,200617224	424,6969299	0,2001336664	424,6969299	0,2000478655	424,6969299	0,2004812807	424,6969299	0,2003327608	424,6969299	0,2004858106	424,6969299	0,2002278715	424,6969299	0,1997787505
420,544281	0,1905660182	420,544281	0,1920028925	420,544281	0,1942724288	420,544281	0,1981014609	420,544281	0,1967467368	420,544281	0,1977620572	420,544281	0,1988306195	420,544281	0,1992235929	420,544281	0,2006949633	420,544281	0,2014312148	420,544281	0,2016261965	420,544281	0,2014454156	420,544281	0,2020050138	420,544281	0,2021593153	420,544281	0,2017776072	420,544281	0,2018097788	420,544281	0,2019921988	420,544281	0,2024380416	420,544281	0,2019459605	420,544281	0,2019045502	420,544281	0,2022665739	420,544281	0,2021621168	420,544281	0,2022337466	420,544281	0,2021892071	420,544281	0,2015329301
416,3502197	0,1937531382	416,3502197	0,1949079186	416,3502197	0,1974821985	416,3502197	0,2009320855	416,3502197	0,1996978074	416,3502197	0,2005362064	416,3502197	0,2017084807	416,3502197	0,2020338327	416,3502197	0,2034411877	416,3502197	0,2041352242	416,3502197	0,2042828202	416,3502197	0,2041563094	416,3502197	0,2045463026	416,3502197	0,2046935856	416,3502197	0,2045343518	416,3502197	0,2046110928	416,3502197	0,2047200352	416,3502197	0,2050591409	416,3502197	0,2046096027	416,3502197	0,2045945972	416,3502197	0,2046609819	416,3502197	0,2046754509	416,3502197	0,2047594786	416,3502197	0,2046234161	416,3502197	0,2039845735
412,1917114	0,1966855824	412,1917114	0,1977847517	412,1917114	0,2002834827	412,1917114	0,2036049664	412,1917114	0,2025900632	412,1917114	0,2033460438	412,1917114	0,2045251876	412,1917114	0,2047818005	412,1917114	0,2062708884	412,1917114	0,2067713737	412,1917114	0,2069637626	412,1917114	0,2068766803	412,1917114	0,2072269469	412,1917114	0,2074446678	412,1917114	0,2068322897	412,1917114	0,2071123719	412,1917114	0,2073463053	412,1917114	0,2074844837	412,1917114	0,2071560323	412,1917114	0,2070825994	412,1917114	0,2070308924	412,1917114	0,2068649679	412,1917114	0,2068901062	412,1917114	0,2069182843	412,1917114	0,2062645704
408,0302429	0,1997493505	408,0302429	0,200629741	408,0302429	0,2032338083	408,0302429	0,206234768	408,0302429	0,2054475844	408,0302429	0,2062363476	408,0302429	0,2074574381	408,0302429	0,2074684203	408,0302429	0,2090471536	408,0302429	0,2094177902	408,0302429	0,2097700238	408,0302429	0,2094453722	408,0302429	0,2099337429	408,0302429	0,2099498957	408,0302429	0,2095023096	408,0302429	0,2099075019	408,0302429	0,2097705305	408,0302429	0,2099157721	408,0302429	0,2096974403	408,0302429	0,2094018459	408,0302429	0,2094448209	408,0302429	0,2092716992	408,0302429	0,2092955858	408,0302429	0,2094213963	408,0302429	0,2085594833
403,8659363	0,2029194981	403,8659363	0,2035764754	403,8659363	0,206115216	403,8659363	0,2090099901	403,8659363	0,2083839029	403,8659363	0,2091239393	403,8659363	0,210366562	403,8659363	0,2101747096	403,8659363	0,2117921561	403,8659363	0,2121215165	403,8659363	0,2124399841	403,8659363	0,2121896148	403,8659363	0,212458387	403,8659363	0,212763533	403,8659363	0,2120083869	403,8659363	0,2124810666	403,8659363	0,2125000656	403,8659363	0,2123915553	403,8659363	0,2123353779	403,8659363	0,2118130177	403,8659363	0,2119541913	403,8659363	0,2116285414	403,8659363	0,2116539925	403,8659363	0,2117764652	403,8659363	0,210851714
399,6987915	0,2062362283	399,6987915	0,2067062855	399,6987915	0,2092008293	399,6987915	0,211922437	399,6987915	0,2115443498	399,6987915	0,2123621851	399,6987915	0,2133733779	399,6987915	0,2132230848	399,6987915	0,2147991806	399,6987915	0,2149448097	399,6987915	0,215195328	399,6987915	0,21515508	399,6987915	0,2152588069	399,6987915	0,2153962106	399,6987915	0,2147855908	399,6987915	0,2151764184	399,6987915	0,215244785	399,6987915	0,2151317596	399,6987915	0,2149191201	399,6987915	0,2145102918	399,6987915	0,2144899219	399,6987915	0,2140026391	399,6987915	0,2141712308	399,6987915	0,2141750455	399,6987915	0,2134029567
395,5288696	0,2096742392	395,5288696	0,2100085467	395,5288696	0,2123753428	395,5288696	0,2145811319	395,5288696	0,2147015631	395,5288696	0,2155063897	395,5288696	0,2165281177	395,5288696	0,2162956446	395,5288696	0,2179399878	395,5288696	0,2177270353	395,5288696	0,2181460857	395,5288696	0,2180439383	395,5288696	0,2180975825	395,5288696	0,2182469666	395,5288696	0,2174301147	395,5288696	0,2179615796	395,5288696	0,2179756165	395,5288696	0,2176331133	395,5288696	0,2177556157	395,5288696	0,2170770764	395,5288696	0,2170675695	395,5288696	0,2165911496	395,5288696	0,2166810036	395,5288696	0,2167852968	395,5288696	0,2159745544
391,3562012	0,2132858038	391,3562012	0,213271603	391,3562012	0,2155472636	391,3562012	0,2175091356	391,3562012	0,2179225534	391,3562012	0,2185197771	391,3562012	0,2194236964	391,3562012	0,2191630602	391,3562012	0,2207155079	391,3562012	0,2205465138	391,3562012	0,2209869772	391,3562012	0,2208132744	391,3562012	0,2208100557	391,3562012	0,2209058255	391,3562012	0,2202119827	391,3562012	0,220682323	391,3562012	0,2207117528	391,3562012	0,2200851738	391,3562012	0,2203889787	391,3562012	0,2195966393	391,3562012	0,2194394022	391,3562012	0,2188014984	391,3562012	0,2191150784	391,3562012	0,2190938145	391,3562012	0,2182511538
387,1806946	0,2167610824	387,1806946	0,2168454677	387,1806946	0,2188969553	387,1806946	0,2206269503	387,1806946	0,2212484181	387,1806946	0,2217739224	387,1806946	0,2226104885	387,1806946	0,222447589	387,1806946	0,2239788473	387,1806946	0,2235462368	387,1806946	0,2240686864	387,1806946	0,2239409983	387,1806946	0,2239893824	387,1806946	0,2237911969	387,1806946	0,2233060449	387,1806946	0,2234950513	387,1806946	0,2235806733	387,1806946	0,2228509784	387,1806946	0,2231845558	387,1806946	0,2223028392	387,1806946	0,2222883254	387,1806946	0,2215618342	387,1806946	0,2216372043	387,1806946	0,2215935737	387,1806946	0,2209713906
383,0025024	0,2206322402	383,0025024	0,2204629332	383,0025024	0,2223843038	383,0025024	0,2238900959	383,0025024	0,2245955318	383,0025024	0,2251793146	383,0025024	0,2259878367	383,0025024	0,2258277982	383,0025024	0,2271409184	383,0025024	0,2266073078	383,0025024	0,2272280455	383,0025024	0,2270084769	383,0025024	0,226944834	383,0025024	0,2268280685	383,0025024	0,2264459431	383,0025024	0,2264821827	383,0025024	0,2262998223	383,0025024	0,225771293	383,0025024	0,2260591537	383,0025024	0,2252169251	383,0025024	0,2250194401	383,0025024	0,2241039872	383,0025024	0,2241711169	383,0025024	0,2241084874	383,0025024	0,2235821933
378,8215942	0,2243338525	378,8215942	0,224387005	378,8215942	0,2258713841	378,8215942	0,22736606	378,8215942	0,2282506078	378,8215942	0,2290546596	378,8215942	0,2295988798	378,8215942	0,2295655906	378,8215942	0,2303692102	378,8215942	0,2301634848	378,8215942	0,2305171192	378,8215942	0,2304519415	378,8215942	0,2302285284	378,8215942	0,2301308066	378,8215942	0,2297353595	378,8215942	0,2297162414	378,8215942	0,2295678705	378,8215942	0,2288006544	378,8215942	0,2291996926	378,8215942	0,228241235	378,8215942	0,2279958129	378,8215942	0,2270662487	378,8215942	0,2268815339	378,8215942	0,2268156409	378,8215942	0,2264290303
374,6767883	0,2280306518	374,6767883	0,2280402333	374,6767883	0,2293209136	374,6767883	0,2308595926	374,6767883	0,2316240072	374,6767883	0,2322098613	374,6767883	0,2326951921	374,6767883	0,2329600602	374,6767883	0,2334238142	374,6767883	0,2330746204	374,6767883	0,2336387187	374,6767883	0,2334017456	374,6767883	0,2330973297	374,6767883	0,2331489623	374,6767883	0,2327674776	374,6767883	0,2326593548	374,6767883	0,232328549	374,6767883	0,2314970344	374,6767883	0,2318553329	374,6767883	0,2308604717	374,6767883	0,2304005921	374,6767883	0,2295611501	374,6767883	0,2293582559	374,6767883	0,2289622426	374,6767883	0,2289914042
370,4906616	0,2322437018	370,4906616	0,2327315956	370,4906616	0,2338828146	370,4906616	0,2346955985	370,4906616	0,2357198745	370,4906616	0,2364855707	370,4906616	0,2376456559	370,4906616	0,2373479456	370,4906616	0,2380188704	370,4906616	0,2378896028	370,4906616	0,2376464605	370,4906616	0,2371300906	370,4906616	0,237962395	370,4906616	0,2370606065	370,4906616	0,2369477898	370,4906616	0,23637712	370,4906616	0,2359653264	370,4906616	0,2349237651	370,4906616	0,2353383899	370,4906616	0,2345314324	370,4906616	0,2344649285	370,4906616	0,2329220772	370,4906616	0,2332021445	370,4906616	0,2322981954	370,4906616	0,2318691909
366,3018799	0,2359265536	366,3018799	0,2360039651	366,3018799	0,2373255491	366,3018799	0,2386058718	366,3018799	0,2397491932	366,3018799	0,2405206561	366,3018799	0,2403544933	366,3018799	0,2402749509	366,3018799	0,2413392365	366,3018799	0,2409733087	366,3018799	0,2404766083	366,3018799	0,2400062978	366,3018799	0,2402272373	366,3018799	0,2388391495	366,3018799	0,2397411466	366,3018799	0,2397854328	366,3018799	0,2386075407	366,3018799	0,2372024804	366,3018799	0,2385827005	366,3018799	0,2368133217	366,3018799	0,2361042202	366,3018799	0,2357009798	366,3018799	0,2359953672	366,3018799	0,2341375351	366,3018799	0,2341531664
362,149353	0,2400928587	362,149353	0,241195634	362,149353	0,2413950115	362,149353	0,2427296042	362,149353	0,2434815615	362,149353	0,2439293265	362,149353	0,2443172038	362,149353	0,2451432943	362,149353	0,2445803434	362,149353	0,2448349595	362,149353	0,2443906814	362,149353	0,2443713248	362,149353	0,2437134832	362,149353	0,243613869	362,149353	0,2436009794	362,149353	0,242993772	362,149353	0,2419589609	362,149353	0,2410154194	362,149353	0,2415140867	362,149353	0,2403555363	362,149353	0,240253523	362,149353	0,2390254736	362,149353	0,2379743606	362,149353	0,2374159694	362,149353	0,238191843
357,9943237	0,2443877161	357,9943237	0,2454105914	357,9943237	0,2454131395	357,9943237	0,2467039973	357,9943237	0,2472735494	357,9943237	0,2481011301	357,9943237	0,2480340749	357,9943237	0,2490031123	357,9943237	0,2487836778	357,9943237	0,2486811876	357,9943237	0,2481732219	357,9943237	0,2478989214	357,9943237	0,2471661568	357,9943237	0,2468862236	357,9943237	0,2465762347	357,9943237	0,2458952218	357,9943237	0,2452226877	357,9943237	0,2436132729	357,9943237	0,2448496073	357,9943237	0,2433184832	357,9943237	0,2428640723	357,9943237	0,2417211533	357,9943237	0,2408379316	357,9943237	0,2402656376	357,9943237	0,2402657717
353,7980042	0,2478696853	353,7980042	0,2499156743	353,7980042	0,2500442266	353,7980042	0,2508409917	353,7980042	0,2515676916	353,7980042	0,2508130968	353,7980042	0,2523705959	353,7980042	0,252792716	353,7980042	0,2504031956	353,7980042	0,2523605525	353,7980042	0,2507272661	353,7980042	0,2509186268	353,7980042	0,2492292225	353,7980042	0,2492569685	353,7980042	0,2494585365	353,7980042	0,2485444993	353,7980042	0,2474135011	353,7980042	0,2467931807	353,7980042	0,2471925914	353,7980042	0,2455967367	353,7980042	0,2449504733	353,7980042	0,2431956083	353,7980042	0,2429004312	353,7980042	0,2425555736	353,7980042	0,2437032759
349,638031	0,2531219721	349,638031	0,2550246119	349,638031	0,2548205256	349,638031	0,2553416789	349,638031	0,2569613755	349,638031	0,2555005848	349,638031	0,2560929656	349,638031	0,2570605874	349,638031	0,2556479275	349,638031	0,2563223243	349,638031	0,2552829087	349,638031	0,2545716166	349,638031	0,2539899349	349,638031	0,253028363	349,638031	0,2535090446	349,638031	0,2538706064	349,638031	0,2513453364	349,638031	0,2505184412	349,638031	0,2507408857	349,638031	0,249511227	349,638031	0,247872293	349,638031	0,2469983995	349,638031	0,2462706715	349,638031	0,2454838306	349,638031	0,2454268485
345,4756775	0,2583831251	345,4756775	0,2591026723	345,4756775	0,2591049969	345,4756775	0,2602254152	345,4756775	0,260423243	345,4756775	0,2601547241	345,4756775	0,2608400881	345,4756775	0,2607005239	345,4756775	0,2595405579	345,4756775	0,2601080835	345,4756775	0,2590480745	345,4756775	0,2574877441	345,4756775	0,2579434812	345,4756775	0,2569744289	345,4756775	0,2573236227	345,4756775	0,2558075488	345,4756775	0,2539873123	345,4756775	0,2534719408	345,4756775	0,2537170649	345,4756775	0,252353549	345,4756775	0,2512267828	345,4756775	0,2504783869	345,4756775	0,2495020181	345,4756775	0,2486192882	345,4756775	0,2484149486
341,3109131	0,263122648	341,3109131	0,2641848922	341,3109131	0,2658587396	341,3109131	0,2647306621	341,3109131	0,265150547	341,3109131	0,2633262277	341,3109131	0,2646332681	341,3109131	0,2651460171	341,3109131	0,2634178102	341,3109131	0,2634963393	341,3109131	0,2629244626	341,3109131	0,2618459463	341,3109131	0,2605242729	341,3109131	0,2606965601	341,3109131	0,2608246803	341,3109131	0,2601144314	341,3109131	0,2574202716	341,3109131	0,2584733963	341,3109131	0,2575098872	341,3109131	0,2554750443	341,3109131	0,2550459504	341,3109131	0,2526368201	341,3109131	0,2517433465	341,3109131	0,2510278821	341,3109131	0,2517727613
337,1438293	0,2686529458	337,1438293	0,2687366605	337,1438293	0,2688579857	337,1438293	0,2699568868	337,1438293	0,2700734735	337,1438293	0,2699975669	337,1438293	0,2702563405	337,1438293	0,2692097127	337,1438293	0,2686205506	337,1438293	0,2685817182	337,1438293	0,2662808299	337,1438293	0,2672888935	337,1438293	0,2654998004	337,1438293	0,2644063234	337,1438293	0,2648563087	337,1438293	0,2624475062	337,1438293	0,2607142627	337,1438293	0,2606369555	337,1438293	0,2599610984	337,1438293	0,2593125701	337,1438293	0,25838539	337,1438293	0,2568939328	337,1438293	0,2553855479	337,1438293	0,2548100352	337,1438293	0,2550422251
332,9743958	0,2727822065	332,9743958	0,273647517	332,9743958	0,2738368213	332,9743958	0,2746519446	332,9743958	0,2740418613	332,9743958	0,2739353478	332,9743958	0,2743705809	332,9743958	0,2725330293	332,9743958	0,272428453	332,9743958	0,2715105116	332,9743958	0,2705778778	332,9743958	0,2698593438	332,9743958	0,2691509426	332,9743958	0,2660672963	332,9743958	0,2669293582	332,9743958	0,2659755051	332,9743958	0,2643808126	332,9743958	0,2631011605	332,9743958	0,2636740804	332,9743958	0,2609382868	332,9743958	0,2607735693	332,9743958	0,259267956	332,9743958	0,2581562698	332,9743958	0,2569508851	332,9743958	0,256339848
328,8026733	0,2779127657	328,8026733	0,2794061899	328,8026733	0,2789953053	328,8026733	0,2798601985	328,8026733	0,2798385918	328,8026733	0,2778589725	328,8026733	0,2776209414	328,8026733	0,2769864798	328,8026733	0,2763929665	328,8026733	0,2759644091	328,8026733	0,274674505	328,8026733	0,2743707597	328,8026733	0,2719383836	328,8026733	0,2716867924	328,8026733	0,2693057358	328,8026733	0,2706032991	328,8026733	0,2681855559	328,8026733	0,267251879	328,8026733	0,2674884498	328,8026733	0,2644607425	328,8026733	0,2631935775	328,8026733	0,2621275485	328,8026733	0,2603938878	328,8026733	0,2591240704	328,8026733	0,2605359554
324,6286621	0,2833578587	324,6286621	0,28456828	324,6286621	0,284891367	324,6286621	0,284167856	324,6286621	0,28426373	324,6286621	0,283396244	324,6286621	0,2828533351	324,6286621	0,281897217	324,6286621	0,2808750272	324,6286621	0,2801781595	324,6286621	0,2791337967	324,6286621	0,2773927152	324,6286621	0,2759760022	324,6286621	0,2747935951	324,6286621	0,273214221	324,6286621	0,2722682059	324,6286621	0,2708393037	324,6286621	0,2694924772	324,6286621	0,2696143985	324,6286621	0,2678607106	324,6286621	0,2664013803	324,6286621	0,2649073899	324,6286621	0,2634220421	324,6286621	0,2633097172	324,6286621	0,2617141604
320,4524536	0,2901313007	320,4524536	0,2914131582	320,4524536	0,2906447351	320,4524536	0,2913452387	320,4524536	0,2896755934	320,4524536	0,2881647348	320,4524536	0,2886923552	320,4524536	0,2866662741	320,4524536	0,2855072021	320,4524536	0,2853647172	320,4524536	0,2830991149	320,4524536	0,2816608846	320,4524536	0,2801562548	320,4524536	0,2794018686	320,4524536	0,2783853114	320,4524536	0,2763626277	320,4524536	0,274425596	320,4524536	0,2732622027	320,4524536	0,272980392	320,4524536	0,2713054717	320,4524536	0,2689636052	320,4524536	0,2689295113	320,4524536	0,2688041925	320,4524536	0,2656948864	320,4524536	0,2650382221
316,2739868	0,2976269424	316,2739868	0,2977392375	316,2739868	0,2974928916	316,2739868	0,2945522368	316,2739868	0,2956969142	316,2739868	0,2941969037	316,2739868	0,2936028242	316,2739868	0,2909741402	316,2739868	0,2901874483	316,2739868	0,289452523	316,2739868	0,2878777385	316,2739868	0,2848207355	316,2739868	0,2843624055	316,2739868	0,283472389	316,2739868	0,2814193368	316,2739868	0,2800575197	316,2739868	0,2785832882	316,2739868	0,2771075964	316,2739868	0,2758805752	316,2739868	0,2737529576	316,2739868	0,2721128762	316,2739868	0,2726393342	316,2739868	0,2696801722	316,2739868	0,2694685757	316,2739868	0,2683412731
312,0933533	0,3042215407	312,0933533	0,3031059802	312,0933533	0,303796649	312,0933533	0,3015947938	312,0933533	0,3014147878	312,0933533	0,2992646396	312,0933533	0,2989887297	312,0933533	0,2972342968	312,0933533	0,2954520881	312,0933533	0,2943068445	312,0933533	0,2913704216	312,0933533	0,2896379232	312,0933533	0,2887022197	312,0933533	0,286329031	312,0933533	0,285189867	312,0933533	0,283983022	312,0933533	0,2817579806	312,0933533	0,2801604271	312,0933533	0,2795032561	312,0933533	0,2761298716	312,0933533	0,2752587497	312,0933533	0,2742604017	312,0933533	0,271202296	312,0933533	0,2713470459	312,0933533	0,2712187767
307,9496765	0,3118425906	307,9496765	0,3109417558	307,9496765	0,3106689155	307,9496765	0,3080320358	307,9496765	0,307633847	307,9496765	0,3062072098	307,9496765	0,3045257032	307,9496765	0,3015829325	307,9496765	0,30151847	307,9496765	0,2984526455	307,9496765	0,2968201339	307,9496765	0,2945100963	307,9496765	0,2926280797	307,9496765	0,2905314267	307,9496765	0,2893561423	307,9496765	0,286305666	307,9496765	0,2840252519	307,9496765	0,2832055688	307,9496765	0,2826636136	307,9496765	0,2802682221	307,9496765	0,2782111764	307,9496765	0,2771336734	307,9496765	0,2755284309	307,9496765	0,2739414871	307,9496765	0,2734460831
303,764801	0,3204461336	303,764801	0,3202849329	303,764801	0,3178757727	303,764801	0,3163244724	303,764801	0,3148194551	303,764801	0,3131367266	303,764801	0,3107146621	303,764801	0,3076392412	303,764801	0,3067774177	303,764801	0,3049965799	303,764801	0,3029750884	303,764801	0,2982249558	303,764801	0,2976424396	303,764801	0,2955847383	303,764801	0,2935252786	303,764801	0,2916931212	303,764801	0,2894893587	303,764801	0,2874419987	303,764801	0,2855331302	303,764801	0,2845196724	303,764801	0,281884402	303,764801	0,2816066146	303,764801	0,2796681821	303,764801	0,2769335508	303,764801	0,276564002
299,6169434	0,33157897	299,6169434	0,3304509521	299,6169434	0,327210784	299,6169434	0,3244609833	299,6169434	0,3229070008	299,6169434	0,3204420507	299,6169434	0,318639338	299,6169434	0,3143090308	299,6169434	0,3138652146	299,6169434	0,3107442856	299,6169434	0,307811141	299,6169434	0,3049012125	299,6169434	0,3026685715	299,6169434	0,2990399897	299,6169434	0,2980589569	299,6169434	0,2952056825	299,6169434	0,2924486697	299,6169434	0,2911978364	299,6169434	0,28927356	299,6169434	0,2873039246	299,6169434	0,2848681509	299,6169434	0,2836432755	299,6169434	0,2813452482	299,6169434	0,279194653	299,6169434	0,2779258192
295,4279175	0,3372121155	295,4279175	0,3341595232	295,4279175	0,3308258355	295,4279175	0,3267484605	295,4279175	0,3255711496	295,4279175	0,3219913244	295,4279175	0,3191375732	295,4279175	0,3157064617	295,4279175	0,3131157458	295,4279175	0,3098424375	295,4279175	0,3076247275	295,4279175	0,303412199	295,4279175	0,3009931445	295,4279175	0,2985245883	295,4279175	0,2962078154	295,4279175	0,2941218019	295,4279175	0,2912260294	295,4279175	0,2894732356	295,4279175	0,2874920666	295,4279175	0,2855499089	295,4279175	0,2827271819	295,4279175	0,2814866304	295,4279175	0,2789907753	295,4279175	0,2772301435	295,4279175	0,2762300968
291,276001	0,3314886391	291,276001	0,3292181194	291,276001	0,3253911138	291,276001	0,3216781318	291,276001	0,3200443983	291,276001	0,3171619177	291,276001	0,3141923249	291,276001	0,3106376231	291,276001	0,3086740971	291,276001	0,3060536981	291,276001	0,3029363453	291,276001	0,2989393473	291,276001	0,2970896959	291,276001	0,2946247756	291,276001	0,2919642329	291,276001	0,2894007862	291,276001	0,286842823	291,276001	0,2851894498	291,276001	0,2837518156	291,276001	0,2821044624	291,276001	0,2792279124	291,276001	0,277769655	291,276001	0,2754158676	291,276001	0,2733542621	291,276001	0,272341609
287,0829773	0,3329942226	287,0829773	0,3298557103	287,0829773	0,3272738457	287,0829773	0,3237888813	287,0829773	0,321528554	287,0829773	0,3182335794	287,0829773	0,3157612681	287,0829773	0,311070323	287,0829773	0,3091909587	287,0829773	0,3056429625	287,0829773	0,3024843335	287,0829773	0,2988607287	287,0829773	0,2973297238	287,0829773	0,2945524454	287,0829773	0,2916923165	287,0829773	0,2895648479	287,0829773	0,2861759067	287,0829773	0,2852526009	287,0829773	0,2825850844	287,0829773	0,2813277245	287,0829773	0,2794931531	287,0829773	0,277302742	287,0829773	0,2752301991	287,0829773	0,273165673	287,0829773	0,2721776068
282,9271545	0,3319676518	282,9271545	0,3282030821	282,9271545	0,3252075016	282,9271545	0,3230060637	282,9271545	0,3193481863	282,9271545	0,3167298138	282,9271545	0,3141980469	282,9271545	0,3108253479	282,9271545	0,308550477	282,9271545	0,3042911589	282,9271545	0,3025569916	282,9271545	0,2983901203	282,9271545	0,2966279387	282,9271545	0,2928553224	282,9271545	0,2914889157	282,9271545	0,2886023819	282,9271545	0,2874245346	282,9271545	0,2843724191	282,9271545	0,2832027376	282,9271545	0,2813636959	282,9271545	0,2784389257	282,9271545	0,2772518098	282,9271545	0,2753246129	282,9271545	0,2733200192	282,9271545	0,2723370194
278,7693787	0,3372577131	278,7693787	0,3334430754	278,7693787	0,3310958445	278,7693787	0,3271752596	278,7693787	0,3250577748	278,7693787	0,3216354251	278,7693787	0,3190658391	278,7693787	0,315874964	278,7693787	0,3129031062	278,7693787	0,3081838489	278,7693787	0,3061754107	278,7693787	0,303704977	278,7693787	0,3013460338	278,7693787	0,2986135483	278,7693787	0,2964521348	278,7693787	0,2932248116	278,7693787	0,2904770374	278,7693787	0,2889663875	278,7693787	0,2864350379	278,7693787	0,2857935429	278,7693787	0,2821419835	278,7693787	0,2820011675	278,7693787	0,2790050209	278,7693787	0,2776355743	278,7693787	0,2763311863
274,5704956	0,3446731865	274,5704956	0,3407614529	274,5704956	0,3376572728	274,5704956	0,3343978226	274,5704956	0,331513375	274,5704956	0,3278461099	274,5704956	0,3262273371	274,5704956	0,3224369287	274,5704956	0,3197931349	274,5704956	0,3160110116	274,5704956	0,3123513162	274,5704956	0,3100343347	274,5704956	0,3087584674	274,5704956	0,305588156	274,5704956	0,3030676842	274,5704956	0,2995307744	274,5704956	0,2973633409	274,5704956	0,295733422	274,5704956	0,2922481596	274,5704956	0,2918263376	274,5704956	0,2894129455	274,5704956	0,2882601321	274,5704956	0,2852182686	274,5704956	0,2836690843	274,5704956	0,282271415
270,4089661	0,3552467823	270,4089661	0,3511066735	270,4089661	0,3473911881	270,4089661	0,3453857899	270,4089661	0,3418338001	270,4089661	0,3369826078	270,4089661	0,3358348906	270,4089661	0,3308720291	270,4089661	0,3286861479	270,4089661	0,3240196705	270,4089661	0,3217182457	270,4089661	0,3174340129	270,4089661	0,316591233	270,4089661	0,3123882413	270,4089661	0,31114012	270,4089661	0,3076775968	270,4089661	0,3065863848	270,4089661	0,3029462099	270,4089661	0,300583899	270,4089661	0,2992077768	270,4089661	0,2976826131	270,4089661	0,295773983	270,4089661	0,2936246693	270,4089661	0,2918315232	270,4089661	0,2908107042
266,2456665	0,3718862832	266,2456665	0,3673647642	266,2456665	0,3638714254	266,2456665	0,3587371707	266,2456665	0,3556246161	266,2456665	0,352119863	266,2456665	0,3507822454	266,2456665	0,3446278572	266,2456665	0,3427894115	266,2456665	0,3386594355	266,2456665	0,3354908526	266,2456665	0,3328043222	266,2456665	0,3304489851	266,2456665	0,3284141123	266,2456665	0,325296849	266,2456665	0,3212374747	266,2456665	0,3180681765	266,2456665	0,3162765801	266,2456665	0,3136608005	266,2456665	0,3138495088	266,2456665	0,3108944595	266,2456665	0,3097477257	266,2456665	0,3073388636	266,2456665	0,3034314215	266,2456665	0,3034667075
262,0805054	0,3914312422	262,0805054	0,3859963417	262,0805054	0,380430311	262,0805054	0,3758428991	262,0805054	0,3719961941	262,0805054	0,3689517379	262,0805054	0,3644564748	262,0805054	0,3607864678	262,0805054	0,35815835	262,0805054	0,3546987474	262,0805054	0,3523826003	262,0805054	0,3489796519	262,0805054	0,3473424017	262,0805054	0,3445667326	262,0805054	0,3407547176	262,0805054	0,3384132385	262,0805054	0,3355086744	262,0805054	0,3334428072	262,0805054	0,3298681378	262,0805054	0,3312323391	262,0805054	0,3288553953	262,0805054	0,3270300031	262,0805054	0,3243689835	262,0805054	0,3232326806	262,0805054	0,3221690655
257,9135742	0,4147415459	257,9135742	0,4058751762	257,9135742	0,4016561806	257,9135742	0,3962103426	257,9135742	0,3921140432	257,9135742	0,3885163069	257,9135742	0,3841439188	257,9135742	0,380129844	257,9135742	0,3786477745	257,9135742	0,3745677173	257,9135742	0,3709278405	257,9135742	0,3702746034	257,9135742	0,3669768572	257,9135742	0,3647016883	257,9135742	0,3640107512	257,9135742	0,3602449298	257,9135742	0,3577685356	257,9135742	0,3552680612	257,9135742	0,3543088734	257,9135742	0,3527634144	257,9135742	0,3515219986	257,9135742	0,3483279943	257,9135742	0,3464078903	257,9135742	0,346060425	257,9135742	0,3464899957
253,7449493	0,4430673718	253,7449493	0,4348414838	253,7449493	0,4282971025	253,7449493	0,4229964912	253,7449493	0,4199674428	253,7449493	0,4142793417	253,7449493	0,4108563662	253,7449493	0,4071353674	253,7449493	0,4034943283	253,7449493	0,4022654295	253,7449493	0,3995217085	253,7449493	0,3988015652	253,7449493	0,3962252438	253,7449493	0,3931850791	253,7449493	0,3923053145	253,7449493	0,3930261433	253,7449493	0,3888774812	253,7449493	0,3878040016	253,7449493	0,3870103657	253,7449493	0,3846573234	253,7449493	0,3848983943	253,7449493	0,3840906918	253,7449493	0,381537497	253,7449493	0,3819947541	253,7449493	0,3800746799
249,5745087	0,4748622775	249,5745087	0,4647131264	249,5745087	0,457134515	249,5745087	0,45151636	249,5745087	0,447912693	249,5745087	0,4433860183	249,5745087	0,4391530156	249,5745087	0,4355207682	249,5745087	0,4341055453	249,5745087	0,4327352643	249,5745087	0,4323286712	249,5745087	0,4295641482	249,5745087	0,4296649098	249,5745087	0,4286880791	249,5745087	0,4286110699	249,5745087	0,4269683957	249,5745087	0,4257780015	249,5745087	0,4277294576	249,5745087	0,425704062	249,5745087	0,4254567623	249,5745087	0,4253254831	249,5745087	0,4238706529	249,5745087	0,4227579534	249,5745087	0,4230885804	249,5745087	0,4233677089
245,4024506	0,5078676939	245,4024506	0,4963217676	245,4024506	0,4840227365	245,4024506	0,4778352678	245,4024506	0,4745735824	245,4024506	0,4701433182	245,4024506	0,4693469405	245,4024506	0,4651322961	245,4024506	0,4643482864	245,4024506	0,4627016783	245,4024506	0,464455694	245,4024506	0,4642180502	245,4024506	0,4648769796	245,4024506	0,4636336267	245,4024506	0,4661455154	245,4024506	0,4670451581	245,4024506	0,4656566381	245,4024506	0,4675106406	245,4024506	0,4647499323	245,4024506	0,4680038989	245,4024506	0,4689216614	245,4024506	0,4685406387	245,4024506	0,4669577479	245,4024506	0,4686976671	245,4024506	0,4715944529
241,2287292	0,535959065	241,2287292	0,522470057	241,2287292	0,5108610392	241,2287292	0,5041390061	241,2287292	0,5033246279	241,2287292	0,4988935292	241,2287292	0,4966519177	241,2287292	0,493906945	241,2287292	0,4937075675	241,2287292	0,4969771802	241,2287292	0,4987103939	241,2287292	0,5010919571	241,2287292	0,5048900247	241,2287292	0,5049842596	241,2287292	0,5100560784	241,2287292	0,5108665228	241,2287292	0,5099502206	241,2287292	0,5134329796	241,2287292	0,5157061815	241,2287292	0,5151907206	241,2287292	0,518453896	241,2287292	0,51870507	241,2287292	0,5215306282	241,2287292	0,5223069191	241,2287292	0,5250869989
237,0533447	0,5568005443	237,0533447	0,5397509336	237,0533447	0,5312273502	237,0533447	0,5276707411	237,0533447	0,5240164995	237,0533447	0,5217215419	237,0533447	0,5218393803	237,0533447	0,5214501023	237,0533447	0,5278077722	237,0533447	0,5314735174	237,0533447	0,5363464355	237,0533447	0,5380962491	237,0533447	0,5448359847	237,0533447	0,5491669774	237,0533447	0,5558499098	237,0533447	0,5603139997	237,0533447	0,5576043129	237,0533447	0,5650761724	237,0533447	0,5670547485	237,0533447	0,5695022345	237,0533447	0,5765018463	237,0533447	0,574531436	237,0533447	0,575299859	237,0533447	0,57903862	237,0533447	0,5828290582
232,8763885	0,5889104605	232,8763885	0,5697705746	232,8763885	0,5621314049	232,8763885	0,5561534762	232,8763885	0,5612085462	232,8763885	0,5613020658	232,8763885	0,5608546138	232,8763885	0,5565060973	232,8763885	0,5679535866	232,8763885	0,5751857758	232,8763885	0,5781837702	232,8763885	0,5824574232	232,8763885	0,5905568004	232,8763885	0,5891762376	232,8763885	0,5935634375	232,8763885	0,6023294926	232,8763885	0,6180704832	232,8763885	0,6212189794	232,8763885	0,6250718236	232,8763885	0,6194863319	232,8763885	0,6352021694	232,8763885	0,6346093416	232,8763885	0,6401202679	232,8763885	0,6372648478	232,8763885	0,6601747274
228,6978455	0,6284919977	228,6978455	0,613261342	228,6978455	0,6034327745	228,6978455	0,6001754999	228,6978455	0,6020432711	228,6978455	0,6027626991	228,6978455	0,6070494056	228,6978455	0,6081774831	228,6978455	0,6148816347	228,6978455	0,6224495769	228,6978455	0,6290623546	228,6978455	0,6365529895	228,6978455	0,6424649954	228,6978455	0,651322186	228,6978455	0,6596450806	228,6978455	0,6643627286	228,6978455	0,6692899466	228,6978455	0,6771117449	228,6978455	0,683087945	228,6978455	0,6856837869	228,6978455	0,692435205	228,6978455	0,6979472637	228,6978455	0,6991567612	228,6978455	0,7051284909	228,6978455	0,7093434334
224,5571594	0,7533753514	224,5571594	0,7409240603	224,5571594	0,7315279245	224,5571594	0,7315581441	224,5571594	0,7296358943	224,5571594	0,7311267257	224,5571594	0,7337296009	224,5571594	0,7378902435	224,5571594	0,7431338429	224,5571594	0,7502905726	224,5571594	0,7612478137	224,5571594	0,7645180821	224,5571594	0,7742267847	224,5571594	0,7816801667	224,5571594	0,792075336	224,5571594	0,7967011333	224,5571594	0,8006740212	224,5571594	0,80788064	224,5571594	0,8134946823	224,5571594	0,8159307241	224,5571594	0,8269963264	224,5571594	0,8289691806	224,5571594	0,8352148533	224,5571594	0,8374665976	224,5571594	0,8441963196
220,3755493	1,039424896	220,3755493	1,028410196	220,3755493	1,016328454	220,3755493	1,009415865	220,3755493	1,013548851	220,3755493	1,010697603	220,3755493	1,01105988	220,3755493	1,02279973	220,3755493	1,020909667	220,3755493	1,024965644	220,3755493	1,040557384	220,3755493	1,042845964	220,3755493	1,044567466	220,3755493	1,06077981	220,3755493	1,069760919	220,3755493	1,075185537	220,3755493	1,081248641	220,3755493	1,081387401	220,3755493	1,088938355	220,3755493	1,090077281	220,3755493	1,094446301	220,3755493	1,099228263	220,3755493	1,103785872	220,3755493	1,105759859	220,3755493	1,111825824
216,1924438	1,472424984	216,1924438	1,454045177	216,1924438	1,444213629	216,1924438	1,431839108	216,1924438	1,426770568	216,1924438	1,435184836	216,1924438	1,434963465	216,1924438	1,445652962	216,1924438	1,448935151	216,1924438	1,451574087	216,1924438	1,458429217	216,1924438	1,461975574	216,1924438	1,466371298	216,1924438	1,476499438	216,1924438	1,481563687	216,1924438	1,483062267	216,1924438	1,495518446	216,1924438	1,500400662	216,1924438	1,501794219	216,1924438	1,501913428	216,1924438	1,512255192	216,1924438	1,519612432	216,1924438	1,527346015	216,1924438	1,524806499	216,1924438	1,521374941
212,0473785	1,917676449	212,0473785	1,896566391	212,0473785	1,888257504	212,0473785	1,881960869	212,0473785	1,887462497	212,0473785	1,88262701	212,0473785	1,883777618	212,0473785	1,890278459	212,0473785	1,891239405	212,0473785	1,901537418	212,0473785	1,905160427	212,0473785	1,913022995	212,0473785	1,915283322	212,0473785	1,927850366	212,0473785	1,924616218	212,0473785	1,942437649	212,0473785	1,947678566	212,0473785	1,945127845	212,0473785	1,951888919	212,0473785	1,955255628	212,0473785	1,969038844	212,0473785	1,968639851	212,0473785	1,970391512	212,0473785	1,977362633	212,0473785	1,979908705
207,8613739	2,326850653	207,8613739	2,302310944	207,8613739	2,299845457	207,8613739	2,297153711	207,8613739	2,307937145	207,8613739	2,304440737	207,8613739	2,304574251	207,8613739	2,311734676	207,8613739	2,317435265	207,8613739	2,323286295	207,8613739	2,333539009	207,8613739	2,336720228	207,8613739	2,349405766	207,8613739	2,362155199	207,8613739	2,361289978	207,8613739	2,370462656	207,8613739	2,365784883	207,8613739	2,378786802	207,8613739	2,378098488	207,8613739	2,391266823	207,8613739	2,394170523	207,8613739	2,393183708	207,8613739	2,401556253	207,8613739	2,415344477	207,8613739	2,412325621
203,6739655	3,028782845	203,6739655	3,010226011	203,6739655	3,003979683	203,6739655	2,994976997	203,6739655	3,004536629	203,6739655	3,017854214	203,6739655	3,042310238	203,6739655	3,054128885	203,6739655	3,034334898	203,6739655	3,040180445	203,6739655	2,98808217	203,6739655	3,004686117	203,6739655	3,069699287	203,6739655	3,053923845	203,6739655	3,063967466	203,6739655	3,060232639	203,6739655	3,065835476	203,6739655	3,060127735	203,6739655	3,053341627	203,6739655	3,074379206	203,6739655	3,06747365	203,6739655	3,050244331	203,6739655	3,090283394	203,6739655	3,078273296	203,6739655	3,03844142
199,5247192	3,124958038	199,5247192	3,138903856	199,5247192	3,118626118	199,5247192	3,133900166	199,5247192	3,11184907	199,5247192	3,113940716	199,5247192	3,173883915	199,5247192	3,10997963	199,5247192	3,151922464	199,5247192	3,111334801	199,5247192	3,102324963	199,5247192	3,09844017	199,5247192	3,147356987	199,5247192	3,070399523	199,5247192	3,085787535	199,5247192	3,124694586	199,5247192	3,17858839	199,5247192	3,135763884	199,5247192	3,096371412	199,5247192	3,146864891	199,5247192	3,150124311	199,5247192	3,139740229	199,5247192	3,156539917	199,5247192	3,120177031	199,5247192	3,135498047
195,33461	3,079138041	195,33461	3,122602701	195,33461	2,995141983	195,33461	3,094684839	195,33461	3,029502869	195,33461	3,026870251	195,33461	3,031167746	195,33461	3,091556549	195,33461	3,039657831	195,33461	3,002339125	195,33461	3,048393488	195,33461	3,033993721	195,33461	3,0858531	195,33461	3,049909115	195,33461	3,015537977	195,33461	3,053387642	195,33461	3,036904097	195,33461	3,084383249	195,33461	3,110333443	195,33461	3,029182911	195,33461	3,114817858	195,33461	3,048609734	195,33461	3,043172598	195,33461	3,047461987	195,33461	3,144207716
191,1827087	2,883502245	191,1827087	2,915620804	191,1827087	2,879673004	191,1827087	2,813304901	191,1827087	2,787997484	191,1827087	2,89094758	191,1827087	2,838884354	191,1827087	2,836144209	191,1827087	2,815583944	191,1827087	2,865357876	191,1827087	2,831551075	191,1827087	2,829455376	191,1827087	2,826829195	191,1827087	2,859227657	191,1827087	2,829134941	191,1827087	2,863856792	191,1827087	2,84438777	191,1827087	2,82169652	191,1827087	2,852340221	191,1827087	2,84970808	191,1827087	2,858844042	191,1827087	2,891855955	191,1827087	2,811918736	191,1827087	2,872220039	191,1827087	2,846991062
187,0295563	2,455459595	187,0295563	2,369570494	187,0295563	2,485558271	187,0295563	2,430926323	187,0295563	2,412068129	187,0295563	2,415637493	187,0295563	2,35842514	187,0295563	2,406627893	187,0295563	2,287327528	187,0295563	2,38374567	187,0295563	2,364554644	187,0295563	2,351964235	187,0295563	2,35075736	187,0295563	2,337659359	187,0295563	2,338770628	187,0295563	2,287026882	187,0295563	2,318996429	187,0295563	2,280083895	187,0295563	2,340216637	187,0295563	2,339029789	187,0295563	2,419453144	187,0295563	2,305220604	187,0295563	2,401701927	187,0295563	2,309923887	187,0295563	2,339835167
[truncated: 316 more columns]
