# Supplementary material for: Characterization data and kinetic studies of novel lipophilic analogues from 2,4-dichlorophenoxyacetic acid and Propanil herbicides
Source: Data Brief. 2020 Aug 21;32:106202. doi: 10.1016/j.dib.2020.106202 (PMC7482028; doi:10.1016/j.dib.2020.106202)
Supplement: Supplementary file 5 [file mmc5.zip › UV data_txt/Figure 37B.txt]

exp		fit
0	0,0647188424999999	0	0,0599842762475033
2	0,0603799819999998	0,730730730730731	0,0619389442084062
4	0,0635858774000002	1,46146146146146	0,0638616188130014
6	0,0650925636000002	2	0,065258433694714
8	0,0700455308000001	2,19219219219219	0,0657528268358026
10	0,0747079849999999	2,92292292292292	0,067613086377917
12	0,0779131352999999	3,65365365365365	0,069442907009854
14	0,0779518485	4	0,0702997038868742
16	0,0879469512999999	4,38438438438438	0,0712427899119823
18	0,0920034944999998	5,11511511511512	0,0730132280126747
20	0,0943099557999999	5,84584584584585	0,0747547061241783
22	0,0972204804999999	6	0,0751184323751736
24	0,1007623077	6,57657657657658	0,0764677010762472
26	0,1023618579	7,30730730730731	0,0781526818475757
28	0,1028596759	8	0,0797245051303524
30	0,109457314	8,03803803803804	0,0798101096950666
32	0,1227956414	8,76876876876877	0,0814404382809715
34	0,1238099932	9,4994994994995	0,0830441137979377
36	0,1260585189	10	0,0841273689586442
38	0,1234566569	10,2302302302302	0,0846215750919962
40	0,1330186725	10,960960960961	0,0861732537835245
42	0,1341346502	11,6916916916917	0,0876995743862179
44	0,1355356574	12	0,0883360510107832
46	0,1345732212	12,4224224224224	0,0892009544241022
48	0,1488555074	13,1531531531532	0,0906778045466188
50	0,137229383	13,8838838838839	0,0921305286418163
52	0,1423347593	14	0,0923591774243605
54	0,1455751658	14,6146146146146	0,093559523947677
56	0,1464825273	15,3453453453453	0,0949651811616116
58	0,1560941934	16	0,0962049911380328
60	0,1497731805	16,0760760760761	0,0963478845481506
62	0,1522163748	16,8068068068068	0,0977080120448612
64	0,1421039701	17,5375375375375	0,0990459353665231
66	0,1607570053	18	0,0998813689143692
68	0,1564351916	18,2682682682683	0,100362020107587
70	0,1611126065	18,998998998999	0,101656625842946
72	0,1711692214	19,7297297297297	0,102930106227049
74	0,1609281301	20	0,103395837606494
76	0,1616569162	20,4604604604605	0,10418280909138
78	0,1662765145	21,1911911911912	0,105415076540338
80	0,1743450761	21,9219219219219	0,106627245045528
82	0,1629647613	22	0,106755589702112
84	0,1579113006	22,6526526526527	0,107819645538512
86	0,1670059562	23,3833833833834	0,108992603502022
88	0,1632955074	24	0,109967498177028
90	0,1650469899	24,1141141141141	0,110146439059676
92	0,1663283706	24,8448448448448	0,111281467064219
94	0,1638944745	25,5755755755756	0,112397997184309
96	0,1706878543	26	0,113038130688823
98	0,1677339077	26,3063063063063	0,113496333989867
100	0,1748601794	27,037037037037	0,114576777036037
102	0,1656923294	27,7677677677678	0,11563962094575
104	0,1649196744	28	0,115973763140006
106	0,1670027375	28,4984984984985	0,116685155490934
108	0,1756350994	29,2292292292292	0,117713665672388
110	0,1691834927	29,95995995996	0,118725431798335
112	0,170140624	30	0,118780392638651
114	0,1720264554	30,6906906906907	0,119720729561694
116	0,1773861051	31,4214214214214	0,120699830116063
118	0,1737803816	32	0,121463749883283
120	0,180000782	32,1521521521521	0,121663000150462
125	0,1760439872	32,8828828828829	0,122610501962847
130	0,1750584244	33,6136136136136	0,123542593532404
135	0,1775969267	34	0,124029310997593
140	0,1806781292	34,3443443443443	0,12445952859066
145	0,1731099486	35,0750750750751	0,125361556691423
150	0,1755315065	35,8058058058058	0,126248923279567
155	0,1753734946	36	0,126482308839409
160	0,1803333163	36,5365365365365	0,127121869758684
165	0,1718917489	37,2672672672673	0,127980633557629
170	0,1788638234	37,997997997998	0,128825448195961
175	0,1745633483	38	0,128827743807304
180	0,1739971041	38,7287287287287	0,12965654334831
185	0,1742404104	39,4594594594595	0,130474144907687
190	0,1846116185	40	0,131070394167131
195	0,1765767932	40,1901901901902	0,131278475047745
200	0,180072546	40,9209209209209	0,132069752284024
205	0,1762327551	41,6516516516516	0,132848191534174
210	0,179502964	42	0,133214825919825
215	0,1789084077	42,3823823823824	0,133614004177204
220	0,1771365404	43,1131131131131	0,13436739811174
225	0,1754994989	43,8438438438438	0,135108577813332
230	0,1753846407	44	0,135265402230848
235	0,177954495	44,5745745745746	0,135837744390816
240	0,1776099205	45,3053053053053	0,136555095641745
245	0,1783388853	46	0,137226292440752
250	0,1833390593	46,036036036036	0,137260826106911
255	0,1776838898	46,7667667667668	0,137955127123971
260	0,1712822914	47,4974974974975	0,138638186880179
265	0,1799380184	48	0,139101480675458
270	0,1832479835	48,2282282282282	0,13931019046427
275	0,1842805147	48,958958958959	0,139971319917464
280	0,1764492988	49,6896896896897	0,140621754283652
285	0,1845704913	50	0,140894774074055
290	0,1831846237	50,4204204204204	0,141261669658748
295	0,1757647396	51,1511511511511	0,141891239239222
300	0,1816991568	51,8818818818819	0,142510633369845
305	0,1831517815	52	0,142609810651078
310	0,1807379723	52,6126126126126	0,143120019590639
315	0,1871926784	53,3433433433433	0,143719562683061
320	0,1827425957	54	0,144250066809533
325	0,1834577918	54,0740740740741	0,144309424715419
330	0,1811398863	54,8048048048048	0,144889765087549
335	0,1815119385	55,5355355355355	0,145460740574748
340	0,1874414086	56	0,145818864520167
345	0,1799723506	56,2662662662663	0,146022505370988
350	0,1828749775	56,996996996997	0,146575211131419
355	0,1863996387	57,7277277277277	0,147119007014171
360	0,1894199848	58	0,147319378181809
365	0,179982543	58,4584584584585	0,147654039721466
370	0,1851180792	59,1891891891892	0,148180453540058
375	0,1880490184	59,9199199199199	0,148698390381
380	0,1852625608	60	0,148754641176959
385	0,1820259094	60,6506506506506	0,149207989818762
390	0,1846067905	61,3813813813814	0,149709389129706
395	0,1858667135	62	0,150127552136161
400	0,1850042939	62,1121121121121	0,150202723329919
405	0,1890928745	62,8428428428428	0,150688125212434
410	0,1802876591	63,5735735735736	0,151165725383827
415	0,1867675186	64	0,151440880924084
420	0,1886132955	64,3043043043043	0,151635652300227
425	0,1835363507	65,035035035035	0,152098032302711
430	0,1823248268	65,7657657657658	0,152552989652136
435	0,1803582311	66	0,15269727435969
440	0,1880543828	66,4964964964965	0,153000646563393
445	0,192102611	67,2272272272272	0,153441123239084
450	0,1879970432	67,957957957958	0,153874537902666
455	0,1863905788	68	0,153899261682297
460	0,1793388128	68,6886886886887	0,154301006831028
465	0,1820043325	69,4194194194194	0,154720644386547
470	0,1803849936	70	0,155049259774817
475	0,1865932941	70,1501501501502	0,155133563048611
480	0,1899135113	70,8808808808809	0,155539873444622
485	0,1928206682	71,6116116116116	0,155939684380483
490	0,186609447	72	0,156149578154965
495	0,1854823231	72,3423423423423	0,156333102870601
500	0,1869007945	73,0730730730731	0,156720234167374
505	0,1854335665	73,8038038038038	0,157101181790206
510	0,1881192326	74	0,157202423744744
515	0,1938883662	74,5345345345345	0,157476047554044
520	0,1900966763	75,2652652652653	0,157844931597439
525	0,1899552346	75,995995995996	0,158207932410145
530	0,1837670207	76	0,158209905428054
535	0,184668839	76,7267267267267	0,158565146860276
540	0,1866048575	77,4574574574575	0,158916670220994
545	0,1855180264	78	0,159174038405841
550	0,1894919276	78,1881881881882	0,159262596196784
555	0,1853927374	78,9189189189189	0,15960301694927
560	0,1840004325	79,6496496496496	0,159938023122624
565	0,1845681668	80	0,160096748357774
570	0,1837425827	80,3803803803804	0,160267703868554
575	0,1880980134	81,1111111111111	0,16059214687087
580	0,1856479645	81,8418418418418	0,160911438369661
585	0,1843271851	82	0,160979875419047
590	0,1851079464	82,5725725725726	0,16122566318506
595	0,1788853407	83,3033033033033	0,161534904740628
600	0,1910772323	84	0,161825177980523
605	0,1904332638	84,034034034034	0,161839245086344
610	0,1838440895	84,7647647647648	0,162138764921228
615	0,1902222037	85,4954954954955	0,162433543615579
620	0,1871439219	86	0,162634336320064
625	0,1866673827	86,2262262262262	0,162723659232852
630	0,1840699315	86,956956956957	0,163009188551181
635	0,1867269873	87,6876876876877	0,163290207084538
640	0,1885533928	88	0,163408956072544
645	0,1880875826	88,4184184184184	0,163566789103547
650	0,1875584721	89,1491491491491	0,163839007655959
655	0,189107716	89,8798798798799	0,164106934586783
660	0,1892918944	90	0,164150571545712
665	0,1909391284	90,6106106106106	0,164370640558091
670	0,194423616	91,3413413413413	0,164630195068497
675	0,1943654418	92	0,164860648888763
680	0,1807858944	92,0720720720721	0,164885666472312
685	0,1891580224	92,8028028028028	0,165137121998383
690	0,1895908713	93,5335335335335	0,165384627768627
695	0,1874563694	94	0,165540589120139
700	0,1893091202	94,2642642642643	0,165628248816255
705	0,1962774992	94,994994994995	0,1658680491037
710	0,1862481832	95,7257257257257	0,166104091540244
715	0,1850623488	96	0,166191731020839
720	0,189743638	96,4564564564565	0,166336437999358
725	0,1906766891	97,1871871871872	0,166565149335766
730	0,1909267902	97,9179179179179	0,166790285402203
	--	98	0,166815353899187
AO-HCl_1_231.58_1	--	98,6486486486486	0,167011905065925
AO-HCl_1_231.58_1	--	99,3793793793794	0,167230066224934
Collection Time: 6/28/2019 12:26:46 PM	--	100	0,16741268023279
Operator Name :	--	100,11011011011	0,167444825823931
Scanning Kinetics Version 5.0.0.999	--	100,840840840841	0,167656239870016
Parameter List :	--	101,571571571572	0,167864363448125
Instrument Cary 60	--	102	0,16798487819313
Instrument version 2.00	--	102,302302302302	0,168069250736216
Cell changer ON	--	103,033033033033	0,168270955020198
Ordinate mode Abs	--	103,763763763764	0,168469528708623
Ave Time (sec) 0.1000	--	104	0,168533064058004
Baseline selection Baseline correction	--	104,494494494494	0,168665023347129
Cycle Time(min) 2.0 5.0	--	105,225225225225	0,168857489632646
End Time(min) 120.0 2000.0	--	105,955955955956	0,169046977427377
Method Log :	--	106	0,169058304516797
Method Name :	--	106,686686686687	0,169233535772536
Date/Time stamp: 6/27/2019 8:20:12 PM	--	107,417417417417	0,169417212901867
Method Modifications:	--	108	0,169561618873348
Autoconvert Changed: 6/27/2019 8:24:10 PM	--	108,148148148148	0,169598056254941
Baseline Correction Changed: 6/27/2019 8:24:10 PM	--	108,878878878879	0,169776112490228
X Start nm Changed: 6/27/2019 8:24:10 PM	--	109,60960960961	0,169951427497965
X Stop nm Changed: 6/27/2019 8:24:10 PM	--	110	0,170043981150958
Common Scan Rate nm Changed: 6/27/2019 8:24:10 PM	--	110,34034034034	0,170124046412796
Common Interval nm Changed: 6/27/2019 8:24:10 PM	--	111,071071071071	0,170294013626219
SK Num Cycles Changed: 6/27/2019 8:24:10 PM	--	111,801801801802	0,170461372798822
Simple Collect Changed: 6/27/2019 8:24:10 PM	--	112	0,17050632210389
Cycle Time 1 Changed: 6/27/2019 8:24:10 PM	--	112,532532532533	0,170626166872316
Cycle Time 2 Changed: 6/27/2019 8:24:10 PM	--	113,263263263263	0,170788438081369
Stop Time 1 Changed: 6/27/2019 8:24:10 PM	--	113,993993993994	0,170948227965254
Stop Time 2 Changed: 6/27/2019 8:24:10 PM	--	114	0,170949531139507
Cell Changer Changed: 6/27/2019 8:24:10 PM	--	114,724724724725	0,171105577379291
Cell3 Changed: 6/27/2019 8:24:10 PM	--	115,455455455455	0,171260526506113
Cell4 Changed: 6/27/2019 8:24:10 PM	--	116	0,171374458155026
Cell9 Changed: 6/27/2019 8:24:10 PM	--	116,186186186186	0,171413114866742
Cell10 Changed: 6/27/2019 8:24:10 PM	--	116,916916916917	0,171563381331484
Saved as C:\Users\GCC\Desktop\Usu�rios\Alex\Prof. Carol\SK-2	--	117,647647647648	0,171711364130634
Opened C:\USERS\GCC\DESKTOP\USU�RIOS\ALEX\PROF. CAROL\SK-2	--	118	0,171781915292677
End Method Modifications	--	118,378378378378	0,171857100865028
[Wavelength]	--	119,109109109109	0,172000628516394
		119,83983983984	0,172141983457555
		120	0,172172678616893
		120,570570570571	0,172281201462447
		121,301301301301	0,172418317715989
		122,032032032032	0,172553366823772
		122,762762762763	0,172686382821603
		123,493493493493	0,172817399184886
		124,224224224224	0,172946448837849
		124,954954954955	0,173073564162613
		125	0,173081337462875
		125,685685685686	0,173198777008132
		126,416416416416	0,173322118698956
		127,147147147147	0,173443620043878
		127,877877877878	0,173563311344415
		128,608608608609	0,173681222403171
		129,339339339339	0,173797382532044
		130	0,173900920916219
		130,07007007007	0,173911820560305
		130,800800800801	0,174024564842553
		131,531531531532	0,174135643266523
		132,262262262262	0,174245083260773
		132,992992992993	0,17435291180225
		133,723723723724	0,17445915542372
		134,454454454454	0,174563840221083
		135	0,17464099433132
		135,185185185185	0,174666991860569
		135,915915915916	0,17476863558581
		136,646646646647	0,174868796224798
		137,377377377377	0,174967498196726
		138,108108108108	0,17506476551873
		138,838838838839	0,175160621812493
		139,56956956957	0,175255090310767
		140	0,17531009588771
		140,3003003003	0,175348193863774
		141,031031031031	0,175439954945506
		141,761761761762	0,175530395659913
		142,492492492492	0,175619537747008
		143,223223223223	0,175707402588847
		143,953953953954	0,175794011215428
		144,684684684685	0,175879384310488
		145	0,175915846893147
		145,415415415415	0,175963542217205
		146,146146146146	0,176046504943801
		146,876876876877	0,176128292169067
		147,607607607608	0,176208923247772
		148,338338338338	0,176288417216013
		149,069069069069	0,176366792796452
		149,7997997998	0,176444068403477
		150	0,176465050241817
		150,530530530531	0,176520262148287
		151,261261261261	0,176595391843877
		151,991991991992	0,176669475009944
		152,722722722723	0,176742528877727
		153,453453453453	0,176814570394747
		154,184184184184	0,176885616229479
		154,914914914915	0,176955682775961
		155	0,17696377829963
		155,645645645646	0,177024786158287
		156,376376376376	0,177092942235074
		157,107107107107	0,177160166603825
		157,837837837838	0,177226474605224
		158,568568568569	0,177291881327372
		159,299299299299	0,177356401609943
		160	0,177417451351932
		160,03003003003	0,177420050048272
		160,760760760761	0,177482840997379
		161,491491491491	0,177544788575933
		162,222222222222	0,17760590667013
		162,952952952953	0,177666208937529
		163,683683683684	0,177725708810823
		164,414414414414	0,177784419501523
		165	0,177830907627128
		165,145145145145	0,177842354003622
		165,875875875876	0,177899525097157
		166,606606606607	0,177955945351745
		167,337337337337	0,178011627130036
		168,068068068068	0,178066582591139
		168,798798798799	0,178120823693952
		169,52952952953	0,17817436220047
		170	0,178208465800833
		170,26026026026	0,178227209679029
		170,990990990991	0,178279377507485
		171,721721721722	0,178330876876366
		172,452452452452	0,178381718791935
		173,183183183183	0,178431914079244
		173,913913913914	0,178481473385105
		174,644644644645	0,178530407181031
		175	0,178553980787999
		175,375375375375	0,178578725766116
		176,106106106106	0,178626439269886
		176,836836836837	0,178673557655077
		177,567567567568	0,178720090720388
		178,298298298298	0,178766048103184
		179,029029029029	0,178811439282147
		179,75975975976	0,178856273579888
		180	0,178870893543821
		180,49049049049	0,178900560165532
		181,221221221221	0,178944308057222
		181,951951951952	0,178987526124618
		182,682682682683	0,179030223091343
		183,413413413413	0,179072407537383
		184,144144144144	0,179114087901455
		184,874874874875	0,179155272483328
		185	0,179162275516781
		185,605605605606	0,179195969446116
		186,336336336336	0,179236186818531
		187,067067067067	0,179275932497082
		187,797797797798	0,179315214248265
		188,528528528529	0,179354039710707
		189,259259259259	0,179392416397253
		189,98998998999	0,179430351697055
		190	0,179430868328094
		190,720720720721	0,1794678528776
		191,451451451451	0,179504927086712
		192,182182182182	0,179541581354526
		192,912912912913	0,179577822595434
		193,643643643644	0,179613657609967
		194,374374374374	0,179649093086697
		195	0,179679119190185
		195,105105105105	0,17968413560406
		195,835835835836	0,179718791632182
		196,566566566567	0,179753067534652
		197,297297297297	0,179786969570287
		198,028028028028	0,17982050389485
		198,758758758759	0,17985367656275
		199,489489489489	0,179886493528707
		200	0,179909212521752
		200,22022022022	0,179918960649397
		200,950950950951	0,179951083685064
		201,681681681682	0,179982868301111
		202,412412412412	0,180014320069658
		203,143143143143	0,180045444471079
		203,873873873874	0,180076246895514
		204,604604604605	0,180106732644355
		205	0,180123098167859
		205,335335335335	0,180136906931702
		206,066066066066	0,180166774885809
		206,796796796797	0,180196341550488
		207,527527527528	0,180225611886505
		208,258258258258	0,180254590772951
		208,988988988989	0,180283283008576
		209,71971971972	0,180311693313123
		210	0,1803225165896
		210,45045045045	0,180339826328621
		211,181181181181	0,180367686620666
		211,911911911912	0,180395278679685
		212,642642642643	0,180422606922166
		213,373373373373	0,180449675691881
		214,104104104104	0,180476489261083
		214,834834834835	0,180503051831677
		215	0,180509021348787
		215,565565565566	0,180529367536385
		216,296296296296	0,180555440439887
		217,027027027027	0,180581274539932
		217,757757757758	0,180606873768447
		218,488488488488	0,180632241992625
		219,219219219219	0,180657383015976
		219,94994994995	0,180682300579392
		220	0,180683999178107
		220,680680680681	0,180706998362166
		221,411411411411	0,180731479983014
		222,142142142142	0,18075574900107
		222,872872872873	0,180779808916863
		223,603603603604	0,180803663173287
		224,334334334334	0,180827315156553
		225	0,180848687896067
		225,065065065065	0,180850768197106
		225,795795795796	0,180874025570566
		226,526526526527	0,180897090498616
		227,257257257257	0,180919966149892
		227,987987987988	0,180942655640862
		228,718718718719	0,180965162036675
		229,449449449449	0,180987488352014
		230	0,181004192398124
		230,18018018018	0,181009637551927
		230,910910910911	0,181031612552643
		231,641641641642	0,181053416222373
		232,372372372372	0,181075051382101
		233,103103103103	0,181096520806365
		233,833833833834	0,181117827224019
		234,564564564565	0,181138973318986
		235	0,181151498930616
		235,295295295295	0,181159961731003
		236,026026026026	0,181180795056337
		236,756756756757	0,181201475848509
		237,487487487487	0,18122200661899
		238,218218218218	0,181242389837916
		238,948948948949	0,181262627934731
		239,67967967968	0,181282723298898
		240	0,181291487831892
		240,41041041041	0,181302678280523
		241,141141141141	0,181322495191023
		241,871871871872	0,181342176303749
		242,602602602603	0,181361723854638
		243,333333333333	0,181381140042795
		244,064064064064	0,181400427031125
		244,794794794795	0,181419586946923
		245	0,181424944905239
		245,525525525526	0,18143862188245
		246,256256256256	0,181457533895521
		246,986986986987	0,181476325010067
		247,717717717718	0,181494997216704
		248,448448448448	0,181513552473259
		249,179179179179	0,181531992705333
		249,90990990991	0,181550319806817
		250	0,18155257157051
		250,640640640641	0,181568535640417
		251,371371371371	0,181586642038179
		252,102102102102	0,181604640801968
		252,832832832833	0,181622533704002
		253,563563563564	0,181640322487297
		254,294294294294	0,181658008866189
		255	0,181674993925642
		255,025025025025	0,181675594526773
		255,755755755756	0,181693081127389
		256,486486486486	0,181710470299077
		257,217217217217	0,181727763646009
		257,947947947948	0,181744962745957
		258,678678678679	0,181762069150705
		259,409409409409	0,181779084386493
		260	0,181792770835092
		260,14014014014	0,181796009954429
		260,870870870871	0,181812847330902
		261,601601601602	0,181829597967999
		262,332332332332	0,181846263293893
		263,063063063063	0,181862844713244
		263,793793793794	0,181879343607585
		264,524524524525	0,181895761335692
		265	0,181906401149693
		265,255255255255	0,18191209923399
		265,985985985986	0,181928358616876
		266,716716716717	0,181944540777121
		267,447447447447	0,181960646986202
		268,178178178178	0,181976678494667
		268,908908908909	0,181992636532472
		269,63963963964	0,182008522309314
		270	0,182016330151234
		270,37037037037	0,182024337014985
		271,101101101101	0,182040081819679
		271,831831831832	0,182055757874323
		272,562562562563	0,182071366310895
		273,293293293293	0,182086908242733
		274,024024024024	0,182102384764849
		274,754754754755	0,18211779695422
		275	0,182122955304933
		275,485485485485	0,182133145870096
		276,216216216216	0,182148432554278
		276,946946946947	0,182163658031421
		277,677677677678	0,182178823309304
		278,408408408408	0,182193929379118
		279,139139139139	0,18220897721573
		279,86986986987	0,182223967777958
		280	0,182226631394246
		280,600600600601	0,18223890200883
		281,331331331331	0,182253780835849
		282,062062062062	0,182268605171247
		282,792792792793	0,182283375912228
		283,523523523524	0,182298093941248
		284,254254254254	0,182312760126198
		284,984984984985	0,182327375320708
		285	0,182327675104237
		285,715715715716	0,182341940364332
		286,446446446446	0,182356456082819
		287,177177177177	0,182370923288314
		287,907907907908	0,182385342779583
		288,638638638639	0,182399715342249
		289,369369369369	0,182414041749
		290	0,182426369112758
		290,1001001001	0,182428322759793
		290,830830830831	0,182442559122084
		291,561561561562	0,18245675157101
		292,292292292292	0,182470900829619
		293,023023023023	0,182485007609035
		293,753753753754	0,182499072608691
		294,484484484484	0,182513096516489
		295	0,182522965742325
		295,215215215215	0,182527080009011
		295,945945945946	0,18254102375171
		296,676676676677	0,18255492839906
		297,407407407407	0,182568794594779
		298,138138138138	0,182582622971972
		298,868868868869	0,18259641415333
		299,5995995996	0,182610168751285
		300	0,182617690219828
		300,33033033033	0,182623887368182
		301,061061061061	0,182637570596462
		301,791791791792	0,182651219018799
		302,522522522522	0,18266483320828
		303,253253253253	0,182678413728548
		303,983983983984	0,182691961133972
		304,714714714715	0,182705475969796
		305	0,182710743586173
		305,445445445445	0,182718958772275
		306,176176176176	0,182732410068856
		306,906906906907	0,18274583037827
		307,637637637638	0,182759220210735
		308,368368368368	0,182772580068057
		309,099099099099	0,182785910443776
		309,82982982983	0,182799211823315
		310	0,182802305293499
		310,560560560561	0,182812484684094
		311,291291291291	0,182825729495688
		312,022022022022	0,182838946719917
		312,752752752753	0,182852136811017
		313,483483483483	0,182865300215744
		314,214214214214	0,182878437373483
		314,944944944945	0,182891548716397
		315	0,182892535523513
		315,675675675676	0,182904634669531
		316,406406406406	0,18291769565093
		317,137137137137	0,182930732071761
		317,867867867868	0,182943744336408
		318,598598598599	0,182956732842616
		319,329329329329	0,182969697981558
		320	0,182981577256799
		320,06006006006	0,182982640137989
		320,790790790791	0,182995559690319
		321,521521521521	0,183008457010718
		322,252252252252	0,183021332465251
		322,982982982983	0,183034186413928
		323,713713713714	0,183047019210856
		324,444444444444	0,183059831204294
		325	0,18306955811999
		325,175175175175	0,18307262273678
		325,905905905906	0,183085394145204
		326,636636636637	0,183098145760909
		327,367367367367	0,183110877909789
		328,098098098098	0,183123590912362
		328,828828828829	0,183136285083875
		329,55955955956	0,18314896073439
		330	0,183156592034543
		330,29029029029	0,183161618168852
		331,021021021021	0,183174257687191
		331,751751751752	0,183186879584398
		332,482482482482	0,183199484150611
		333,213213213213	0,183212071671179
		333,943943943944	0,18322464242677
		334,674674674675	0,183237196693416
		335	0,183242780688463
		335,405405405405	0,183249734742606
		336,136136136136	0,183262256841376
		336,866866866867	0,183274763252335
		337,597597597598	0,183287254233794
		338,328328328328	0,183299730039798
		339,059059059059	0,183312190920217
		339,78978978979	0,183324637120799
		340	0,183328214850006
		340,520520520521	0,183337068883252
		341,251251251251	0,183349486445297
		341,981981981982	0,183361890040749
		342,712712712713	0,18337427989957
		343,443443443443	0,183386656247934
		344,174174174174	0,183399019308293
		344,904904904905	0,183411369299437
		345	0,183412975540277
		345,635635635636	0,183423706436546
		346,366366366366	0,183436030931269
		347,097097097097	0,183448342991768
		347,827827827828	0,183460642822764
		348,558558558559	0,183472930625625
		349,289289289289	0,183485206598392
		350	0,18349713507994
		350,02002002002	0,18349747093585
		350,750750750751	0,183509723829574
		351,481481481481	0,183521965467991
		352,212212212212	0,183534196036418
		352,942942942943	0,183546415717124
		353,673673673674	0,183558624689375
		354,404404404404	0,183570823129491
		355	0,183580758023506
		355,135135135135	0,183583011210882
		355,865865865866	0,183595189104108
		356,596596596597	0,183607356976915
		357,327327327327	0,18361951499429
		358,058058058058	0,183631663318507
		358,788788788789	0,183643802109165
		359,51951951952	0,183655931523235
		360	0,18366390199331
		360,25025025025	0,183668051715103
		360,980980980981	0,183680162836614
		361,711711711712	0,183692265037108
		362,442442442442	0,183704358463476
		363,173173173173	0,183716443260187
		363,903903903904	0,183728519569326
		364,634634634635	0,18374058753064
		365	0,183746618423904
		365,365365365365	0,183752647281579
		366,096096096096	0,183764698957328
		366,826826826827	0,183776742690848
		367,557557557558	0,183788778612901
		368,288288288288	0,183800806852116
		369,019019019019	0,183812827534982
		369,74974974975	0,183824840785919
		370	0,183828953226565
		370,48048048048	0,183836846727294
		371,211211211211	0,183848845479457
		371,941941941942	0,183860837160787
		372,672672672673	0,183872821887699
		373,403403403403	0,183884799774701
		374,134134134134	0,183896770934413
		374,864864864865	0,183908735477597
		375	0,183910947382376
		375,595595595596	0,183920693513204
		376,326326326326	0,183932645148368
		377,057057057057	0,183944590488489
		377,787787787788	0,183956529637205
		378,518518518518	0,183968462696462
		379,249249249249	0,183980389766522
		379,97997997998	0,183992310945997
		380	0,183992637471679
		380,710710710711	0,18400422633188
		381,441441441441	0,18401613601956
		382,172172172172	0,184028040102862
		382,902902902903	0,184039938674058
		383,633633633634	0,184051831823908
		384,364364364364	0,18406371964168
		385	0,184074056146625
		385,095095095095	0,184075602215156
		385,825825825826	0,184087479630695
		386,556556556557	0,184099351973213
		387,287287287287	0,184111219326248
		388,018018018018	0,184123081771948
		388,748748748749	0,184134939391108
		389,479479479479	0,184146792263207
		390	0,184155232553027
		390,21021021021	0,184158640466399
		390,940940940941	0,184170484077562
		391,671671671672	0,184182323172297
		392,402402402402	0,184194157824977
		393,133133133133	0,184205988108741
		393,863863863864	0,184217814095513
		394,594594594595	0,18422963585606
		395	0,184236192706877
		395,325325325325	0,184241453459947
		396,056056056056	0,184253266975629
		396,786786786787	0,184265076470417
		397,517517517517	0,184276882010509
		398,248248248248	0,184288683661027
		398,978978978979	0,184300481486005
		399,70970970971	0,184312275548443
		400	0,184316959830436
		400,44044044044	0,184324065910274
		401,171171171171	0,184335852632447
		401,901901901902	0,184347635774878
		402,632632632633	0,184359415396515
		403,363363363363	0,184371191555327
		404,094094094094	0,184382964308322
		404,824824824825	0,184394733711584
		405	0,18439755465225
		405,555555555556	0,18440649982027
		406,286286286286	0,184418262688618
		407,017017017017	0,184430022369986
		407,747747747748	0,184441778916842
		408,478478478478	0,1844535323808
		409,209209209209	0,184465282812624
		409,93993993994	0,184477030262236
		410	0,184477995674931
		410,670670670671	0,184488774778736
		411,401401401401	0,184500516410417
		412,132132132132	0,184512255204781
		412,862862862863	0,184523991208543
		413,593593593594	0,184535724467654
		414,324324324324	0,184547455027301
		415	0,184558299414183
		415,055055055055	0,184559182931933
		415,785785785786	0,184570908225266
		416,516516516517	0,184582630950292
		417,247247247247	0,184594351149301
		417,977977977978	0,184606068863886
		418,708708708709	0,18461778413495
		419,439439439439	0,184629497002727
		420	0,184638480612177
		420,17017017017	0,184641207506787
		420,900900900901	0,184652915686048
		421,631631631632	0,184664621578792
		422,362362362362	0,184676325222664
		423,093093093093	0,18468802665469
		423,823823823824	0,18469972591129
		424,554554554555	0,184711423028287
		425	0,184718552427998
		425,285285285285	0,184723118040903
		426,016016016016	0,184734810983791
		426,746746746747	0,184746501891027
		427,477477477477	0,184758190796128
		428,208208208208	0,184769877732065
		428,938938938939	0,184781562731254
		429,66966966967	0,184793245825586
		430	0,184798526607643
		430,4004004004	0,184804927046424
		431,131131131131	0,184816606424617
		431,861861861862	0,184828283990504
		432,592592592593	0,184839959773925
		433,323323323323	0,184851633804224
		434,054054054054	0,184863306110274
		434,784784784785	0,184874976720458
		435	0,184878413635767
		435,515515515516	0,184886645662709
		436,246246246246	0,184898312964478
		436,976976976977	0,184909978652778
		437,707707707708	0,184921642754179
		438,438438438438	0,184933305294806
		439,169169169169	0,184944966300366
		439,8998998999	0,184956625796121
		440	0,184958222871128
		440,630630630631	0,184968283806937
		441,361361361361	0,184979940357262
		442,092092092092	0,184991595471144
		442,822822822823	0,185003249172237
		443,553553553554	0,185014901483799
		444,284284284284	0,185026552428713
		445	0,185037962667492
		445,015015015015	0,185038202029473
		445,745745745746	0,185049850308218
		446,476476476476	0,185061497286713
		447,207207207207	0,185073142986363
		447,937937937938	0,185084787428232
		448,668668668669	0,185096430633022
		449,399399399399	0,18510807262111
		450	0,185117640481567
		450,13013013013	0,185119713412519
		450,860860860861	0,185131353026956
		451,591591591592	0,185142991483809
		452,322322322322	0,185154628802123
		453,053053053053	0,185166265000659
		453,783783783784	0,185177900097842
		454,514514514514	0,185189534111809
		455	0,185197262969315
		455,245245245245	0,185201167060402
		455,975975975976	0,185212798961152
		456,706706706707	0,185224429831324
		457,437437437437	0,185236059687871
		458,168168168168	0,185247688547502
		458,898898898899	0,185259316426614
		459,62962962963	0,185270943341359
		460	0,185276836071945
		460,36036036036	0,185282569307614
		461,091091091091	0,185294194341003
		461,821821821822	0,185305818456872
		462,552552552553	0,185317441670336
		463,283283283283	0,185329063996259
		464,014014014014	0,185340685449242
		464,744744744745	0,185352306043665
		465	0,185356365092679
		465,475475475475	0,185363925793663
		466,206206206206	0,185375544713141
		466,936936936937	0,185387162815769
		467,667667667668	0,185398780115007
		468,398398398398	0,185410396624072
		469,129129129129	0,185422012355979
		469,85985985986	0,185433627323525
		470	0,185435854765251
		470,590590590591	0,185445241539292
		471,321321321321	0,185456855015661
		472,052052052052	0,185468467764804
		472,782782782783	0,185480079798696
		473,513513513513	0,185491691129113
		474,244244244244	0,185503301767641
		474,974974974975	0,185514911725663
		475	0,185515309315049
		475,705705705706	0,185526521014395
		476,436436436436	0,185538129644856
		477,167167167167	0,185549737627874
		477,897897897898	0,185561344974115
		478,628628628629	0,185572951694073
		479,359359359359	0,185584557798043
		480	0,185594732513743
		480,09009009009	0,18559616329618
		480,820820820821	0,18560776819845
		481,551551551552	0,185619372514671
		482,282282282282	0,185630976254493
		483,013013013013	0,185642579427403
		483,743743743744	0,185654182042728
		484,474474474474	0,185665784109661
		485	0,185674127727958
		485,205205205205	0,185677385637234
		485,935935935936	0,185688986634313
		486,666666666667	0,185700587109641
		487,397397397397	0,185712187071807
		488,128128128128	0,185723786529259
		488,858858858859	0,185735385490319
		489,58958958959	0,185746983963143
		490	0,185753497962815
		490,32032032032	0,185758581955779
		491,051051051051	0,185770179476128
		491,781781781782	0,185781776531974
		492,512512512513	0,185793373130963
		493,243243243243	0,18580496928061
		493,973973973974	0,18581656498832
		494,704704704705	0,185828160261367
		495	0,185832845900709
		495,435435435435	0,185839755106914
		496,166166166166	0,185851349531988
		496,896896896897	0,185862943543524
		497,627627627628	0,185874537148329
		498,358358358358	0,185886130353088
		499,089089089089	0,185897723164404
		499,81981981982	0,185909315588739
		500	0,185912173936007
		500,550550550551	0,185920907632483
		501,281281281281	0,185932499301887
		502,012012012012	0,185944090603127
		502,742742742743	0,185955681542253
		503,473473473473	0,18596727212523
		504,204204204204	0,185978862357928
		504,934934934935	0,185990452246108
		505	0,185991484205944
		505,665665665666	0,186002041795451
		506,396396396396	0,186013631011527
		507,127127127127	0,186025219899828
		507,857857857858	0,186036808465751
		508,588588588589	0,186048396714598
		509,319319319319	0,186059984651598
		510	0,186070778618256
		510,05005005005	0,186071572281884
		510,780780780781	0,186083159610497
		511,511511511511	0,186094746642416
		512,242242242242	0,18610633338252
		512,972972972973	0,186117919835616
		513,703703703704	0,186129506006425
		514,434434434434	0,1861410918996
		515	0,186150058875807
		515,165165165165	0,186152677519717
		515,895895895896	0,186164262871258
		516,626626626627	0,186175847958653
		517,357357357357	0,186187432786252
		518,088088088088	0,186199017358335
		518,818818818819	0,186210601679108
		519,54954954955	0,186222185752691
		520	0,186229326498603
		520,28028028028	0,186233769583185
		521,011011011011	0,186245353174578
		521,741741741742	0,186256936530792
		522,472472472472	0,186268519655721
		523,203203203203	0,186280102553175
		523,933933933934	0,186291685226876
		524,664664664665	0,186303267680525
		525	0,186308582843438
		525,395395395395	0,186314849917745
		526,126126126126	0,186326431942091
		526,856856856857	0,186338013757076
		527,587587587588	0,186349595366149
		528,318318318318	0,186361176772694
		529,049049049049	0,186372757980043
		529,77977977978	0,186384338991483
		530	0,186387829121383
		530,51051051051	0,18639591981024
		531,241241241241	0,186407500439481
		531,971971971972	0,186419080882326
		532,702702702703	0,186430661141849
		533,433433433433	0,186442241221074
		534,164164164164	0,186453821122951
		534,894894894895	0,186465400850417
		535	0,186467066413481
		535,625625625626	0,186476980406342
		536,356356356356	0,186488559793538
		537,087087087087	0,186500139014795
		537,817817817818	0,186511718072846
		538,548548548549	0,186523296970362
		539,279279279279	0,186534875710011
		540	0,186546295684664
		540,01001001001	0,186546454294374
		540,740740740741	0,186558032726018
		541,471471471471	0,186569611007438
		542,202202202202	0,186581189141133
		542,932932932933	0,186592767129529
		543,663663663664	0,186604344975003
		544,394394394394	0,186615922679922
		545	0,186625517796264
		545,125125125125	0,186627500246601
		545,855855855856	0,186639077677321
		546,586586586587	0,186650654974295
		547,317317317317	0,18666223213975
		548,048048048048	0,186673809175845
		548,778778778779	0,186685386084706
		549,509509509509	0,186696962868432
		550	0,18670473351712
		550,24024024024	0,186708539529081
		550,970970970971	0,186720116068682
		551,701701701702	0,186731692489224
		552,432432432432	0,186743268792671
		553,163163163163	0,186754844980953
		553,893893893894	0,186766421055955
		554,624624624625	0,186777997019558
		555	0,186783943533481
		555,355355355355	0,186789572873585
		556,086086086086	0,18680114861984
		556,816816816817	0,186812724260104
		557,547547547548	0,186824299796122
		558,278278278278	0,186835875229611
		559,009009009009	0,186847450562246
		559,73973973974	0,186859025795702
		560	0,186863148457953
		560,47047047047	0,186870600931605
		561,201201201201	0,186882175971569
		561,931931931932	0,186893750917166
		562,662662662663	0,186905325769945
		563,393393393393	0,186916900531451
		564,124124124124	0,186928475203174
		564,854854854855	0,186940049786593
		565	0,186942348837297
		565,585585585586	0,186951624283162
		566,316316316316	0,186963198694316
		567,047047047047	0,186974773021465
		567,777777777778	0,186986347265977
		568,508508508509	0,186997921429224
		569,239239239239	0,187009495512541
		569,96996996997	0,187021069517248
		570	0,187021545159608
		570,700700700701	0,187032643444632
		571,431431431431	0,187044217295973
		572,162162162162	0,187055791072515
		572,892892892893	0,187067364775501
		573,623623623624	0,187078938406122
		574,354354354354	0,1870905119656
		575	0,187100737860555
		575,085085085085	0,187102085455082
		575,815815815816	0,18711365887573
		576,546546546547	0,18712523222867
		577,277277277277	0,187136805515028
		578,008008008008	0,187148378735897
		578,738738738739	0,187159951892346
		579,469469469469	0,187171524985447
		580	0,187179927329005
		580,2002002002	0,187183098016239
		580,930930930931	0,18719467098574
		581,661661661662	0,187206243894974
		582,392392392392	0,187217816744925
		583,123123123123	0,187229389536568
		583,853853853854	0,187240962270865
		584,584584584585	0,187252534948762
		585	0,187259113912093
		585,315315315315	0,187264107571187
		586,046046046046	0,187275680139045
		586,776776776777	0,187287252653248
		587,507507507508	0,187298825114676
		588,238238238238	0,187310397524189
		588,968968968969	0,187321969882652
		589,6996996997	0,1873335421909
		590	0,187338297919645
		590,43043043043	0,187345114449761
		591,161161161161	0,187356686660042
		591,891891891892	0,187368258822554
		592,622622622623	0,187379830938088
		593,353353353353	0,18739140300739
		594,084084084084	0,187402975031254
		594,814814814815	0,18741454701041
		595	0,187417479628257
		595,545545545546	0,187426118945599
		596,276276276276	0,187437690837538
		597,007007007007	0,187449262686953
		600	0,187496659284775
		605	0,187575837109587
		610	0,18765501329938
		615	0,187734188029727
		620	0,187813361457364
		625	0,18789253372216
		630	0,187971704949007
		635	0,188050875249357
		640	0,1881300447227
		645	0,188209213457851
		650	0,188288381534069
		655	0,188367549022125
		660	0,188446715985175
		665	0,188525882479596
		670	0,188605048555714
		675	0,188684214258441
		680	0,188763379627876
		685	0,188842544699816
		690	0,18892170950621
		695	0,189000874075567
		700	0,189080038433331
		705	0,189159202602244
		710	0,189238366602573
		715	0,189317530452424
		720	0,189396694167955
		725	0,189475857763599
		730	0,189555021252221
