# Supplementary material for: Characterization data and kinetic studies of novel lipophilic analogues from 2,4-dichlorophenoxyacetic acid and Propanil herbicides
Source: Data Brief. 2020 Aug 21;32:106202. doi: 10.1016/j.dib.2020.106202 (PMC7482028; doi:10.1016/j.dib.2020.106202)
Supplement: Supplementary file 5 [file mmc5.zip › UV data_txt/Figure 38A.txt]

Wavelength	Absorbance	Wavelength	Absorbance	Wavelength	Absorbance	Wavelength	Absorbance	Wavelength	Absorbance	Wavelength	Absorbance	Wavelength	Absorbance	Wavelength	Absorbance	Wavelength	Absorbance	Wavelength	Absorbance	Wavelength	Absorbance	Wavelength	Absorbance	Wavelength	Absorbance	Wavelength	Absorbance	Wavelength	Absorbance	Wavelength	Absorbance	Wavelength	Absorbance	Wavelength	Absorbance	Wavelength	Absorbance	Wavelength	Absorbance	Wavelength	Absorbance	Wavelength	Absorbance	Wavelength	Absorbance	Wavelength	Absorbance	Wavelength	Absorbance
nm		nm		nm		nm		nm		nm		nm		nm		nm		nm		nm		nm		nm		nm		nm		nm		nm		nm		nm		nm		nm		nm		nm		nm		nm
800,0101929	0,1083437726	800,0101929	0,11058072	800,0101929	0,1121061146	800,0101929	0,1132239252	800,0101929	0,1138923988	800,0101929	0,1145762578	800,0101929	0,1152533591	800,0101929	0,1165599599	800,0101929	0,1164734364	800,0101929	0,1175789088	800,0101929	0,1173174903	800,0101929	0,1174789816	800,0101929	0,118604742	800,0101929	0,1186061352	800,0101929	0,1190890819	800,0101929	0,1192813814	800,0101929	0,1192212254	800,0101929	0,1207962632	800,0101929	0,1207787246	800,0101929	0,1212176904	800,0101929	0,1221774593	800,0101929	0,1217454448	800,0101929	0,1221377775	800,0101929	0,1227352247	800,0101929	0,1222855374
795,8145142	0,1100208908	795,8145142	0,112103872	795,8145142	0,1137367412	795,8145142	0,1146719754	795,8145142	0,1153566912	795,8145142	0,1170326024	795,8145142	0,1171098799	795,8145142	0,1184666306	795,8145142	0,1184110045	795,8145142	0,1190095022	795,8145142	0,1195015535	795,8145142	0,1194671318	795,8145142	0,1199760064	795,8145142	0,120211415	795,8145142	0,120835647	795,8145142	0,1210216507	795,8145142	0,121521771	795,8145142	0,1222436577	795,8145142	0,1226656958	795,8145142	0,1227654442	795,8145142	0,1238517463	795,8145142	0,1233980507	795,8145142	0,1246082485	795,8145142	0,1245579347	795,8145142	0,1248078048
791,6464844	0,1105125025	791,6464844	0,1129948273	791,6464844	0,1149902344	791,6464844	0,1157933474	791,6464844	0,1163449362	791,6464844	0,1174365133	791,6464844	0,1181530878	791,6464844	0,1194640622	791,6464844	0,1198301241	791,6464844	0,1205277741	791,6464844	0,1203738526	791,6464844	0,1206638068	791,6464844	0,121324569	791,6464844	0,1218555421	791,6464844	0,1217188239	791,6464844	0,1221262217	791,6464844	0,1229672581	791,6464844	0,1237260029	791,6464844	0,1234944984	791,6464844	0,1242047101	791,6464844	0,1241125837	791,6464844	0,1244848296	791,6464844	0,1251946688	791,6464844	0,1257483065	791,6464844	0,1257485449
787,5064087	0,1116501838	787,5064087	0,1138831824	787,5064087	0,1159332171	787,5064087	0,11701864	787,5064087	0,1175828427	787,5064087	0,1188852191	787,5064087	0,1193568185	787,5064087	0,1207511723	787,5064087	0,1211426482	787,5064087	0,1212615594	787,5064087	0,1217639446	787,5064087	0,1215888932	787,5064087	0,1219405755	787,5064087	0,1226810738	787,5064087	0,1231729016	787,5064087	0,1237485111	787,5064087	0,1235990524	787,5064087	0,1244103611	787,5064087	0,1247422546	787,5064087	0,1249022558	787,5064087	0,1253539026	787,5064087	0,1256424785	787,5064087	0,1260318756	787,5064087	0,1264950186	787,5064087	0,126758635
783,3247681	0,1127131283	783,3247681	0,1152144819	783,3247681	0,1170763224	783,3247681	0,1177963465	783,3247681	0,118623212	783,3247681	0,1197648421	783,3247681	0,1202783659	783,3247681	0,1216175631	783,3247681	0,1218442321	783,3247681	0,1230738834	783,3247681	0,1226229519	783,3247681	0,1229581833	783,3247681	0,1236745492	783,3247681	0,1230604127	783,3247681	0,123758249	783,3247681	0,1245873794	783,3247681	0,1249010861	783,3247681	0,1257395297	783,3247681	0,1263149083	783,3247681	0,1262932718	783,3247681	0,1269148737	783,3247681	0,1277307719	783,3247681	0,1276390105	783,3247681	0,1277022213	783,3247681	0,127565667
779,1362305	0,1143609285	779,1362305	0,1163801253	779,1362305	0,1186880842	779,1362305	0,1193746403	779,1362305	0,1194924191	779,1362305	0,1211014539	779,1362305	0,1220991015	779,1362305	0,1229518652	779,1362305	0,1229063049	779,1362305	0,1243673414	779,1362305	0,1236933395	779,1362305	0,1239288747	779,1362305	0,1254780591	779,1362305	0,1248666421	779,1362305	0,1256979555	779,1362305	0,1260307431	779,1362305	0,1264960319	779,1362305	0,1268856078	779,1362305	0,1272734255	779,1362305	0,1275361925	779,1362305	0,1283988655	779,1362305	0,1288777888	779,1362305	0,1286212057	779,1362305	0,1293240786	779,1362305	0,129587695
774,9760132	0,114747256	774,9760132	0,1174205989	774,9760132	0,1192400306	774,9760132	0,1201410219	774,9760132	0,1205982342	774,9760132	0,1220772564	774,9760132	0,1221242696	774,9760132	0,1235881746	774,9760132	0,1238258258	774,9760132	0,1249253824	774,9760132	0,124933213	774,9760132	0,1247776523	774,9760132	0,1253942549	774,9760132	0,1255420893	774,9760132	0,1265397519	774,9760132	0,1263964176	774,9760132	0,1273544878	774,9760132	0,12731646	774,9760132	0,1278445572	774,9760132	0,1278332621	774,9760132	0,1287511289	774,9760132	0,1296569854	774,9760132	0,1295544207	774,9760132	0,130187735	774,9760132	0,1299230754
770,8092041	0,1167158931	770,8092041	0,1194338277	770,8092041	0,1204127893	770,8092041	0,1218757257	770,8092041	0,1222523004	770,8092041	0,1230421662	770,8092041	0,1243659332	770,8092041	0,1256624609	770,8092041	0,1255953908	770,8092041	0,1270567328	770,8092041	0,1261404008	770,8092041	0,1264938414	770,8092041	0,1269343644	770,8092041	0,1273385286	770,8092041	0,1281163245	770,8092041	0,1282093376	770,8092041	0,1288176477	770,8092041	0,1293153614	770,8092041	0,1300547272	770,8092041	0,1300909817	770,8092041	0,1308318377	770,8092041	0,1307767779	770,8092041	0,1313516945	770,8092041	0,1317149103	770,8092041	0,131993562
766,6357422	0,1171584949	766,6357422	0,1200802997	766,6357422	0,1213870049	766,6357422	0,1227699444	766,6357422	0,122965984	766,6357422	0,1243024096	766,6357422	0,125504598	766,6357422	0,1265453547	766,6357422	0,1265715808	766,6357422	0,1275238693	766,6357422	0,1269649416	766,6357422	0,1275876164	766,6357422	0,1281555742	766,6357422	0,1283055395	766,6357422	0,1289299279	766,6357422	0,1292238086	766,6357422	0,1302449256	766,6357422	0,1301897615	766,6357422	0,1309610307	766,6357422	0,1310726851	766,6357422	0,131566152	766,6357422	0,1318473816	766,6357422	0,1327826679	766,6357422	0,132057026	766,6357422	0,132713899
762,4558105	0,1183572859	762,4558105	0,1208644062	762,4558105	0,1226780862	762,4558105	0,123398222	762,4558105	0,1238906235	762,4558105	0,1251206994	762,4558105	0,1263599545	762,4558105	0,1281365603	762,4558105	0,1275470853	762,4558105	0,1288265884	762,4558105	0,1286599785	762,4558105	0,1285269558	762,4558105	0,1290007234	762,4558105	0,1294342577	762,4558105	0,1301959753	762,4558105	0,1307695061	762,4558105	0,1308573037	762,4558105	0,1313183904	762,4558105	0,1318588108	762,4558105	0,1320768148	762,4558105	0,1330226213	762,4558105	0,133124724	762,4558105	0,1336304992	762,4558105	0,1336682737	762,4558105	0,1342349797
758,3045044	0,1193548441	758,3045044	0,1217640787	758,3045044	0,1236527264	758,3045044	0,1249065697	758,3045044	0,1255241185	758,3045044	0,1265787929	758,3045044	0,1278164089	758,3045044	0,1292573512	758,3045044	0,1287620962	758,3045044	0,1298858672	758,3045044	0,1294020712	758,3045044	0,1294584274	758,3045044	0,1302204281	758,3045044	0,1306356788	758,3045044	0,1309566945	758,3045044	0,1317608804	758,3045044	0,1320687085	758,3045044	0,1322676241	758,3045044	0,1332244724	758,3045044	0,1329702735	758,3045044	0,1335878521	758,3045044	0,1343760192	758,3045044	0,1345547438	758,3045044	0,1344206035	758,3045044	0,1352714896
754,1469116	0,1201264784	754,1469116	0,1227672994	754,1469116	0,1247896254	754,1469116	0,1254985034	754,1469116	0,1264468431	754,1469116	0,1273987442	754,1469116	0,1287451833	754,1469116	0,1299587935	754,1469116	0,1296760738	754,1469116	0,1307616979	754,1469116	0,1306338608	754,1469116	0,1309397221	754,1469116	0,1312461048	754,1469116	0,1322054714	754,1469116	0,1326487958	754,1469116	0,1331727654	754,1469116	0,1329717785	754,1469116	0,1331197172	754,1469116	0,1344668567	754,1469116	0,1342458725	754,1469116	0,135159716	754,1469116	0,1352371722	754,1469116	0,1360301375	754,1469116	0,1362039149	754,1469116	0,1366909593
749,9476318	0,1213681772	749,9476318	0,1244994178	749,9476318	0,1262422651	749,9476318	0,127196297	749,9476318	0,127767399	749,9476318	0,1292001456	749,9476318	0,1298233867	749,9476318	0,131636247	749,9476318	0,1309447587	749,9476318	0,1324377656	749,9476318	0,1315711737	749,9476318	0,1323167086	749,9476318	0,1328455806	749,9476318	0,1331564486	749,9476318	0,133619681	749,9476318	0,134204939	749,9476318	0,1345528364	749,9476318	0,1348417252	749,9476318	0,1358052641	749,9476318	0,1357871443	749,9476318	0,1362694949	749,9476318	0,1365215927	749,9476318	0,1373014599	749,9476318	0,1370899826	749,9476318	0,1378333271
745,7773438	0,1225525439	745,7773438	0,1253103465	745,7773438	0,1269786805	745,7773438	0,1280829161	745,7773438	0,1287694871	745,7773438	0,130115211	745,7773438	0,1312465519	745,7773438	0,1325732917	745,7773438	0,1320268661	745,7773438	0,1337020844	745,7773438	0,1328964382	745,7773438	0,1340851486	745,7773438	0,1344757378	745,7773438	0,1344717145	745,7773438	0,1348785162	745,7773438	0,135533765	745,7773438	0,1358278692	745,7773438	0,1360932738	745,7773438	0,1366929859	745,7773438	0,1365086883	745,7773438	0,1374519169	745,7773438	0,1377615035	745,7773438	0,1385113448	745,7773438	0,1389821172	745,7773438	0,1394618601
741,6361694	0,1231501475	741,6361694	0,1258945614	741,6361694	0,1282558739	741,6361694	0,1291018724	741,6361694	0,129681021	741,6361694	0,1311383992	741,6361694	0,1326264441	741,6361694	0,1333467364	741,6361694	0,1326886415	741,6361694	0,1344563067	741,6361694	0,1340048611	741,6361694	0,1347804666	741,6361694	0,1348572224	741,6361694	0,1356833577	741,6361694	0,1357639581	741,6361694	0,1366153955	741,6361694	0,1365452707	741,6361694	0,1371397376	741,6361694	0,1380697489	741,6361694	0,1381585598	741,6361694	0,1381140798	741,6361694	0,1389855444	741,6361694	0,1397746801	741,6361694	0,139819324	741,6361694	0,139904201
737,4534912	0,1240234077	737,4534912	0,1271073818	737,4534912	0,1288076192	737,4534912	0,1293219775	737,4534912	0,1300006658	737,4534912	0,1314042062	737,4534912	0,1330040246	737,4534912	0,1338773966	737,4534912	0,1332910359	737,4534912	0,1345407069	737,4534912	0,1346754134	737,4534912	0,1355276108	737,4534912	0,1352834702	737,4534912	0,1360320598	737,4534912	0,1362591088	737,4534912	0,1367772073	737,4534912	0,1372198611	737,4534912	0,1373513192	737,4534912	0,138293609	737,4534912	0,1385048628	737,4534912	0,138837263	737,4534912	0,139470607	737,4534912	0,140052557	737,4534912	0,140310213	737,4534912	0,1404648274
733,2645874	0,122747384	733,2645874	0,1254849285	733,2645874	0,127496928	733,2645874	0,1284829974	733,2645874	0,1291595399	733,2645874	0,1305343807	733,2645874	0,1319206804	733,2645874	0,1327432692	733,2645874	0,1323073655	733,2645874	0,1336775124	733,2645874	0,1336854696	733,2645874	0,1344418079	733,2645874	0,1343285441	733,2645874	0,1349667758	733,2645874	0,1350663304	733,2645874	0,1360127628	733,2645874	0,1364944428	733,2645874	0,1364718676	733,2645874	0,1372106373	733,2645874	0,1372511834	733,2645874	0,1378760636	733,2645874	0,1382534951	733,2645874	0,1392245293	733,2645874	0,1393221617	733,2645874	0,1394142658
729,1050415	0,1215019748	729,1050415	0,1241420731	729,1050415	0,1260027736	729,1050415	0,1266175956	729,1050415	0,1275037974	729,1050415	0,1291110963	729,1050415	0,1303729564	729,1050415	0,1311514825	729,1050415	0,1306086183	729,1050415	0,1318691224	729,1050415	0,1321140081	729,1050415	0,133108288	729,1050415	0,1329978406	729,1050415	0,1336563826	729,1050415	0,1338591576	729,1050415	0,1346325278	729,1050415	0,1350614876	729,1050415	0,1350326985	729,1050415	0,1357476413	729,1050415	0,1361816078	729,1050415	0,1362412274	729,1050415	0,1371244341	729,1050415	0,1377102435	729,1050415	0,1380647719	729,1050415	0,138389796
724,9395752	0,1202892959	724,9395752	0,1228558123	724,9395752	0,1249427721	724,9395752	0,1252713799	724,9395752	0,1263498813	724,9395752	0,1279111058	724,9395752	0,129365176	724,9395752	0,1300995648	724,9395752	0,1295253187	724,9395752	0,1305325627	724,9395752	0,1308751553	724,9395752	0,1316875368	724,9395752	0,1313625872	724,9395752	0,1320278794	724,9395752	0,1325370073	724,9395752	0,1333458275	724,9395752	0,1335658878	724,9395752	0,1339353323	724,9395752	0,134308964	724,9395752	0,1348188072	724,9395752	0,135295108	724,9395752	0,1358205527	724,9395752	0,1365691721	724,9395752	0,1368613839	724,9395752	0,1368565261
720,7680664	0,120192945	720,7680664	0,1226903126	720,7680664	0,1248575971	720,7680664	0,125504002	720,7680664	0,1260849535	720,7680664	0,1278411895	720,7680664	0,129270032	720,7680664	0,1298596114	720,7680664	0,1296871752	720,7680664	0,1305955052	720,7680664	0,1308247447	720,7680664	0,1314274669	720,7680664	0,1312374473	720,7680664	0,132120505	720,7680664	0,1327016056	720,7680664	0,133370325	720,7680664	0,1334922314	720,7680664	0,1338436455	720,7680664	0,1342674196	720,7680664	0,1347663105	720,7680664	0,1352756619	720,7680664	0,1355074495	720,7680664	0,1364859343	720,7680664	0,1365305632	720,7680664	0,1368218362
716,5906982	0,1199893802	716,5906982	0,1223157942	716,5906982	0,124497138	716,5906982	0,1251137555	716,5906982	0,125887543	716,5906982	0,1273257583	716,5906982	0,1287764758	716,5906982	0,1295945048	716,5906982	0,1292939186	716,5906982	0,1302863359	716,5906982	0,1307572275	716,5906982	0,1313927472	716,5906982	0,1309552938	716,5906982	0,1318818927	716,5906982	0,1323130131	716,5906982	0,1330479831	716,5906982	0,1333767176	716,5906982	0,1335546225	716,5906982	0,1339552701	716,5906982	0,1346120536	716,5906982	0,1352808923	716,5906982	0,1353952587	716,5906982	0,1361216456	716,5906982	0,1362987608	716,5906982	0,1364031732
712,4430542	0,1200052127	712,4430542	0,1224933714	712,4430542	0,1245351061	712,4430542	0,1249591708	712,4430542	0,1258737743	712,4430542	0,1273401678	712,4430542	0,1287392527	712,4430542	0,129537493	712,4430542	0,1292962134	712,4430542	0,1304473728	712,4430542	0,1310777515	712,4430542	0,1314065456	712,4430542	0,1313804537	712,4430542	0,1319094151	712,4430542	0,1322706491	712,4430542	0,1333058476	712,4430542	0,1334231049	712,4430542	0,1336883456	712,4430542	0,1337956786	712,4430542	0,1346817911	712,4430542	0,1354783177	712,4430542	0,1353170276	712,4430542	0,1360989809	712,4430542	0,136347577	712,4430542	0,1364460886
708,2540283	0,1203075647	708,2540283	0,1226125509	708,2540283	0,1247312501	708,2540283	0,1253020465	708,2540283	0,1262317896	708,2540283	0,1273584515	708,2540283	0,1289972663	708,2540283	0,1298770756	708,2540283	0,1298397481	708,2540283	0,1306922734	708,2540283	0,131505385	708,2540283	0,1316306442	708,2540283	0,1314936876	708,2540283	0,1323902905	708,2540283	0,1326052248	708,2540283	0,1334975809	708,2540283	0,1337616444	708,2540283	0,1338902563	708,2540283	0,1343181431	708,2540283	0,1350461096	708,2540283	0,1357616186	708,2540283	0,1358223557	708,2540283	0,1365503818	708,2540283	0,1367586255	708,2540283	0,136717841
704,0947876	0,1205377206	704,0947876	0,1231484339	704,0947876	0,1254867315	704,0947876	0,1256683022	704,0947876	0,1265003532	704,0947876	0,1277406514	704,0947876	0,1295992732	704,0947876	0,1303626448	704,0947876	0,1299658567	704,0947876	0,1311762035	704,0947876	0,1317527443	704,0947876	0,1321166158	704,0947876	0,1319387406	704,0947876	0,1326904595	704,0947876	0,1330270916	704,0947876	0,1339883357	704,0947876	0,1343019158	704,0947876	0,1343603879	704,0947876	0,1344616711	704,0947876	0,1355129331	704,0947876	0,1361896396	704,0947876	0,1363445967	704,0947876	0,1368957609	704,0947876	0,1370967478	704,0947876	0,1373822242
699,9299927	0,1205529571	699,9299927	0,1234052032	699,9299927	0,1256423295	699,9299927	0,1257870048	699,9299927	0,1268685609	699,9299927	0,1284311265	699,9299927	0,1297794431	699,9299927	0,130578056	699,9299927	0,1304417849	699,9299927	0,1315555423	699,9299927	0,1320204437	699,9299927	0,1328421086	699,9299927	0,1322719753	699,9299927	0,1329910904	699,9299927	0,1335506439	699,9299927	0,1343744993	699,9299927	0,1345418692	699,9299927	0,1349809766	699,9299927	0,1348605156	699,9299927	0,1359357983	699,9299927	0,1365756541	699,9299927	0,136621356	699,9299927	0,1374421418	699,9299927	0,1373738796	699,9299927	0,1376507133
695,7595215	0,1215025261	695,7595215	0,1241419017	695,7595215	0,1268371791	695,7595215	0,1269494742	695,7595215	0,127843067	695,7595215	0,1291438639	695,7595215	0,1305283755	695,7595215	0,1312694252	695,7595215	0,1313049346	695,7595215	0,1324811429	695,7595215	0,1330921203	695,7595215	0,1337454021	695,7595215	0,1332727373	695,7595215	0,1339643002	695,7595215	0,134663865	695,7595215	0,135449037	695,7595215	0,1356042922	695,7595215	0,1362236142	695,7595215	0,1357268393	695,7595215	0,1369067281	695,7595215	0,1378002614	695,7595215	0,1373975277	695,7595215	0,1384993494	695,7595215	0,138356477	695,7595215	0,1387942135
691,583374	0,1221676841	691,583374	0,1250966042	691,583374	0,1275672317	691,583374	0,1275690049	691,583374	0,1289352179	691,583374	0,1302637905	691,583374	0,1314967722	691,583374	0,1326091588	691,583374	0,1325037479	691,583374	0,1333372444	691,583374	0,1341139823	691,583374	0,1347498149	691,583374	0,1340596229	691,583374	0,1350243837	691,583374	0,1354920417	691,583374	0,136538282	691,583374	0,1364118606	691,583374	0,137141481	691,583374	0,1368065774	691,583374	0,1381737441	691,583374	0,1383749098	691,583374	0,1387248784	691,583374	0,1394166499	691,583374	0,139044255	691,583374	0,1396899074
687,4015503	0,1229807958	687,4015503	0,1260007024	687,4015503	0,128489092	687,4015503	0,1286514848	687,4015503	0,1298719347	687,4015503	0,1309266984	687,4015503	0,1323765218	687,4015503	0,1332212389	687,4015503	0,1334242374	687,4015503	0,1344787031	687,4015503	0,1348774582	687,4015503	0,1354441941	687,4015503	0,1353876889	687,4015503	0,1356460005	687,4015503	0,1365742683	687,4015503	0,1370941699	687,4015503	0,1376021057	687,4015503	0,1379861683	687,4015503	0,1371876299	687,4015503	0,1390470117	687,4015503	0,1393763572	687,4015503	0,1394429505	687,4015503	0,1405364126	687,4015503	0,1402102858	687,4015503	0,1405051798
683,2503662	0,1237715706	683,2503662	0,1267306656	683,2503662	0,1294938326	683,2503662	0,1292577684	683,2503662	0,1308189631	683,2503662	0,1317177117	683,2503662	0,1331274956	683,2503662	0,1340454519	683,2503662	0,1338162422	683,2503662	0,1352147311	683,2503662	0,135493055	683,2503662	0,1360966712	683,2503662	0,1361353099	683,2503662	0,1365827769	683,2503662	0,137298584	683,2503662	0,1377661228	683,2503662	0,1380792856	683,2503662	0,1387400627	683,2503662	0,1380158961	683,2503662	0,1398192197	683,2503662	0,1400794685	683,2503662	0,1404611021	683,2503662	0,1410226077	683,2503662	0,140851751	683,2503662	0,1410276592
679,0576172	0,1246877164	679,0576172	0,1277736425	679,0576172	0,1303713471	679,0576172	0,1302904934	679,0576172	0,1320432723	679,0576172	0,1329842955	679,0576172	0,1343165487	679,0576172	0,1349053979	679,0576172	0,1348679215	679,0576172	0,1362800449	679,0576172	0,136706993	679,0576172	0,1371411979	679,0576172	0,13741	679,0576172	0,1379265934	679,0576172	0,1386834085	679,0576172	0,1390234381	679,0576172	0,1393103153	679,0576172	0,13998577	679,0576172	0,1398234665	679,0576172	0,140981853	679,0576172	0,1415262222	679,0576172	0,141658172	679,0576172	0,1422049105	679,0576172	0,1420263052	679,0576172	0,1422516108
674,8954468	0,1255273968	674,8954468	0,128989324	674,8954468	0,1309898347	674,8954468	0,1311826408	674,8954468	0,1330834627	674,8954468	0,1337606162	674,8954468	0,1350327581	674,8954468	0,1355970353	674,8954468	0,1356348246	674,8954468	0,1370511055	674,8954468	0,137658	674,8954468	0,1380734891	674,8954468	0,1383796483	674,8954468	0,1384446174	674,8954468	0,1392866671	674,8954468	0,1398021132	674,8954468	0,1401375383	674,8954468	0,1407210976	674,8954468	0,1407176554	674,8954468	0,1417949647	674,8954468	0,1420197487	674,8954468	0,1423231959	674,8954468	0,1433438808	674,8954468	0,1433398128	674,8954468	0,1431238651
670,7279663	0,1266700178	670,7279663	0,1299609691	670,7279663	0,1324222088	670,7279663	0,132427305	670,7279663	0,1341184974	670,7279663	0,134717837	670,7279663	0,136572361	670,7279663	0,1372670978	670,7279663	0,1369117945	670,7279663	0,1380265355	670,7279663	0,1390722096	670,7279663	0,1395314932	670,7279663	0,1395203322	670,7279663	0,1396135688	670,7279663	0,1405288279	670,7279663	0,1409239024	670,7279663	0,1415995955	670,7279663	0,1419746131	670,7279663	0,141984269	670,7279663	0,1428922564	670,7279663	0,1430638283	670,7279663	0,1437087357	670,7279663	0,1448669136	670,7279663	0,1441138983	670,7279663	0,1444384605
666,5551147	0,1275661886	666,5551147	0,1311072707	666,5551147	0,1335872561	666,5551147	0,1338914931	666,5551147	0,1352716684	666,5551147	0,1359795481	666,5551147	0,1374874413	666,5551147	0,1380783617	666,5551147	0,1386145651	666,5551147	0,1394357085	666,5551147	0,1400165707	666,5551147	0,1405968815	666,5551147	0,1407971978	666,5551147	0,1410484314	666,5551147	0,1419468671	666,5551147	0,1424461752	666,5551147	0,1425176561	666,5551147	0,143492952	666,5551147	0,1431745291	666,5551147	0,1442298442	666,5551147	0,144435063	666,5551147	0,1447126865	666,5551147	0,1453278512	666,5551147	0,1455786377	666,5551147	0,1454099715
662,3770142	0,1285524368	662,3770142	0,1321024001	662,3770142	0,1344974786	662,3770142	0,1346635073	662,3770142	0,1365371495	662,3770142	0,1366471648	662,3770142	0,1383447647	662,3770142	0,1392469704	662,3770142	0,139205277	662,3770142	0,1404353976	662,3770142	0,1410735697	662,3770142	0,1418721527	662,3770142	0,1421525478	662,3770142	0,1420384794	662,3770142	0,1428018212	662,3770142	0,1433233619	662,3770142	0,1434762031	662,3770142	0,1442630142	662,3770142	0,1440772116	662,3770142	0,1451822072	662,3770142	0,1454708725	662,3770142	0,1458500773	662,3770142	0,1465370506	662,3770142	0,1463025957	662,3770142	0,1466746628
658,2299805	0,1294659674	658,2299805	0,1331317872	658,2299805	0,1355417967	658,2299805	0,1357236952	658,2299805	0,1374268383	658,2299805	0,1380226165	658,2299805	0,1393530965	658,2299805	0,1402492225	658,2299805	0,140248403	658,2299805	0,1415990591	658,2299805	0,1423807889	658,2299805	0,1423961222	658,2299805	0,1433170587	658,2299805	0,1430133879	658,2299805	0,14410308	658,2299805	0,1445882171	658,2299805	0,1449698806	658,2299805	0,145195663	658,2299805	0,1453007907	658,2299805	0,1462454647	658,2299805	0,1465008855	658,2299805	0,1467419416	658,2299805	0,1476595253	658,2299805	0,1474432945	658,2299805	0,1476274878
654,0413208	0,1305329502	654,0413208	0,1334864348	654,0413208	0,1361606717	654,0413208	0,1364065111	654,0413208	0,1382191926	654,0413208	0,1384937912	654,0413208	0,1400965154	654,0413208	0,1407348812	654,0413208	0,1410576701	654,0413208	0,1423664838	654,0413208	0,1426373273	654,0413208	0,1430704445	654,0413208	0,1437733322	654,0413208	0,1437574625	654,0413208	0,1443622261	654,0413208	0,144891277	654,0413208	0,145416379	654,0413208	0,1458459795	654,0413208	0,1458873153	654,0413208	0,147150591	654,0413208	0,1474231482	654,0413208	0,1476177722	654,0413208	0,148455739	654,0413208	0,1480416358	654,0413208	0,148447752
649,8840332	0,1315839291	649,8840332	0,1349632442	649,8840332	0,1373395622	649,8840332	0,1376912296	649,8840332	0,139333874	649,8840332	0,1396204233	649,8840332	0,1411293447	649,8840332	0,1419534087	649,8840332	0,14208965	649,8840332	0,143629536	649,8840332	0,1440463364	649,8840332	0,1441425383	649,8840332	0,1451398581	649,8840332	0,1451315135	649,8840332	0,1458695233	649,8840332	0,1461620629	649,8840332	0,1467875242	649,8840332	0,1473969519	649,8840332	0,1474782228	649,8840332	0,1482409686	649,8840332	0,1486036927	649,8840332	0,1485277414	649,8840332	0,1494042724	649,8840332	0,149776727	649,8840332	0,1499066353
645,7216187	0,1328169405	645,7216187	0,1359023452	645,7216187	0,1384342909	645,7216187	0,138608858	645,7216187	0,1403813809	645,7216187	0,1406644434	645,7216187	0,1422896087	645,7216187	0,1429878771	645,7216187	0,1432157457	645,7216187	0,1446917355	645,7216187	0,1450178772	645,7216187	0,1452969909	645,7216187	0,1464406401	645,7216187	0,1459487826	645,7216187	0,146760121	645,7216187	0,1470104605	645,7216187	0,1479012519	645,7216187	0,1483181864	645,7216187	0,1485186219	645,7216187	0,1493807137	645,7216187	0,1495703608	645,7216187	0,1498425603	645,7216187	0,1504460722	645,7216187	0,1504672021	645,7216187	0,1506772488
641,5540771	0,1336036921	641,5540771	0,1370398253	641,5540771	0,139498055	641,5540771	0,1398166418	641,5540771	0,1416509598	641,5540771	0,1418819129	641,5540771	0,1432577223	641,5540771	0,1443794668	641,5540771	0,1446348429	641,5540771	0,1459825784	641,5540771	0,1464619935	641,5540771	0,1462068856	641,5540771	0,1474113017	641,5540771	0,1472990066	641,5540771	0,1482069194	641,5540771	0,1484301984	641,5540771	0,1489099264	641,5540771	0,1499570906	641,5540771	0,1499901712	641,5540771	0,1508389264	641,5540771	0,1510362923	641,5540771	0,1511092037	641,5540771	0,1521349698	641,5540771	0,1517711282	641,5540771	0,1518920064
637,3815918	0,1348241717	637,3815918	0,1382981986	637,3815918	0,14070113	637,3815918	0,1411737055	637,3815918	0,1429906785	637,3815918	0,142972216	637,3815918	0,144721821	637,3815918	0,1455019116	637,3815918	0,1462242156	637,3815918	0,1473781615	637,3815918	0,1477279067	637,3815918	0,1475941688	637,3815918	0,1490192115	637,3815918	0,1483401507	637,3815918	0,1494128853	637,3815918	0,1496487707	637,3815918	0,1504136473	637,3815918	0,1507074237	637,3815918	0,1516867727	637,3815918	0,1519390196	637,3815918	0,152027145	637,3815918	0,1527059227	637,3815918	0,1532021165	637,3815918	0,1531677097	637,3815918	0,1532204151
633,2041016	0,1362596005	633,2041016	0,1390196681	633,2041016	0,1414940953	633,2041016	0,142129004	633,2041016	0,143648088	633,2041016	0,1441234946	633,2041016	0,1458932459	633,2041016	0,1467216462	633,2041016	0,1472655833	633,2041016	0,148392275	633,2041016	0,1487577856	633,2041016	0,1488099992	633,2041016	0,1499200165	633,2041016	0,1496989727	633,2041016	0,1506973505	633,2041016	0,1509615928	633,2041016	0,1514114439	633,2041016	0,1518690139	633,2041016	0,1529054642	633,2041016	0,1531386524	633,2041016	0,1532668769	633,2041016	0,1535139233	633,2041016	0,1541447937	633,2041016	0,154004395	633,2041016	0,1543679386
629,0216064	0,1372753233	629,0216064	0,1404037774	629,0216064	0,1427110285	629,0216064	0,1433716863	629,0216064	0,1450176984	629,0216064	0,1451205909	629,0216064	0,1470323652	629,0216064	0,147839576	629,0216064	0,1486553401	629,0216064	0,1496778876	629,0216064	0,1498162746	629,0216064	0,1498560458	629,0216064	0,1512189656	629,0216064	0,1509624422	629,0216064	0,1516876817	629,0216064	0,1522318125	629,0216064	0,1527692527	629,0216064	0,1531652063	629,0216064	0,1541216522	629,0216064	0,1543450058	629,0216064	0,15443483	629,0216064	0,1546583325	629,0216064	0,1554200351	629,0216064	0,1552157849	629,0216064	0,1556422412
624,8709717	0,1385945827	624,8709717	0,1418296248	624,8709717	0,1437763125	624,8709717	0,1447937936	624,8709717	0,1464821696	624,8709717	0,1465486586	624,8709717	0,1485331357	624,8709717	0,14929232	624,8709717	0,1498316228	624,8709717	0,1509610862	624,8709717	0,1509358734	624,8709717	0,1510265023	624,8709717	0,1524078548	624,8709717	0,1524403989	624,8709717	0,1529178321	624,8709717	0,1533507705	624,8709717	0,1540582031	624,8709717	0,154582426	624,8709717	0,1554531753	624,8709717	0,1558125913	624,8709717	0,1560282409	624,8709717	0,1561470479	624,8709717	0,1568118483	624,8709717	0,1564814001	624,8709717	0,156798631
620,678772	0,1398418993	620,678772	0,1429196298	620,678772	0,1455244273	620,678772	0,1459818929	620,678772	0,1473457813	620,678772	0,1476414502	620,678772	0,1494205147	620,678772	0,1508265138	620,678772	0,1509629935	620,678772	0,152443856	620,678772	0,1519638151	620,678772	0,1520971656	620,678772	0,1537116617	620,678772	0,1536946595	620,678772	0,1541005373	620,678772	0,1545822024	620,678772	0,1552641839	620,678772	0,1557175815	620,678772	0,1566686928	620,678772	0,1567427665	620,678772	0,1571829468	620,678772	0,1573998779	620,678772	0,1580408216	620,678772	0,1578164995	620,678772	0,1577825099
616,5184937	0,1409003139	616,5184937	0,1445380598	616,5184937	0,1468240023	616,5184937	0,1475869715	616,5184937	0,1489572674	616,5184937	0,149202019	616,5184937	0,1513725221	616,5184937	0,1523651332	616,5184937	0,1525917649	616,5184937	0,1540123671	616,5184937	0,153974399	616,5184937	0,15388982	616,5184937	0,1549965292	616,5184937	0,1551647186	616,5184937	0,1555700451	616,5184937	0,1562847346	616,5184937	0,1569544673	616,5184937	0,1571888626	616,5184937	0,1582761854	616,5184937	0,1584835649	616,5184937	0,1588555425	616,5184937	0,1591731906	616,5184937	0,1595986187	616,5184937	0,1593832076	616,5184937	0,1596513987
612,3535156	0,1421149224	612,3535156	0,1455084682	612,3535156	0,1480355561	612,3535156	0,1486553401	612,3535156	0,1501543373	612,3535156	0,1502462029	612,3535156	0,1523801386	612,3535156	0,1536576003	612,3535156	0,153912738	612,3535156	0,1551254243	612,3535156	0,1550495028	612,3535156	0,1551799625	612,3535156	0,1563183814	612,3535156	0,1565964371	612,3535156	0,1568260044	612,3535156	0,1574473083	612,3535156	0,1581785977	612,3535156	0,1585787684	612,3535156	0,1598061025	612,3535156	0,1599114984	612,3535156	0,1599588692	612,3535156	0,1602363735	612,3535156	0,1609722972	612,3535156	0,1606432498	612,3535156	0,1609316468
608,1837769	0,1434727758	608,1837769	0,1469296068	608,1837769	0,1493262798	608,1837769	0,1500439346	608,1837769	0,1515307873	608,1837769	0,1516143531	608,1837769	0,1538218707	608,1837769	0,1552113444	608,1837769	0,1551830322	608,1837769	0,156607613	608,1837769	0,1566042006	608,1837769	0,1563491523	608,1837769	0,1577545255	608,1837769	0,1581178606	608,1837769	0,1580413431	608,1837769	0,1589317173	608,1837769	0,159548223	608,1837769	0,1598330587	608,1837769	0,1609684378	608,1837769	0,1611669362	608,1837769	0,1613886058	608,1837769	0,1615947187	608,1837769	0,1624066979	608,1837769	0,1619716287	608,1837769	0,162409395
604,0093994	0,144697845	604,0093994	0,1483238935	604,0093994	0,1504254639	604,0093994	0,1514469534	604,0093994	0,1527882814	604,0093994	0,1528789997	604,0093994	0,1554132998	604,0093994	0,1564396918	604,0093994	0,156493172	604,0093994	0,1580191553	604,0093994	0,1579234749	604,0093994	0,1577892452	604,0093994	0,1590764076	604,0093994	0,1594863683	604,0093994	0,1596570164	604,0093994	0,1603115946	604,0093994	0,1607546955	604,0093994	0,1613240093	604,0093994	0,1621256471	604,0093994	0,1626460105	604,0093994	0,1628338248	604,0093994	0,1629308611	604,0093994	0,1640602797	604,0093994	0,1633444428	604,0093994	0,1638219059
599,8302612	0,1458111405	599,8302612	0,1496462375	599,8302612	0,1516803056	599,8302612	0,1527476162	599,8302612	0,1541816741	599,8302612	0,1541426927	599,8302612	0,1565513015	599,8302612	0,1578427106	599,8302612	0,1577293575	599,8302612	0,1590790153	599,8302612	0,1590706855	599,8302612	0,159043327	599,8302612	0,1600641906	599,8302612	0,1608035415	599,8302612	0,1606151462	599,8302612	0,1617202908	599,8302612	0,1620494425	599,8302612	0,1626937538	599,8302612	0,1631845981	599,8302612	0,1637893766	599,8302612	0,1641945243	599,8302612	0,1641578376	599,8302612	0,1651189625	599,8302612	0,164596945	599,8302612	0,1649739742
595,6837158	0,1468831003	595,6837158	0,1505133957	595,6837158	0,1527033448	595,6837158	0,1536896825	595,6837158	0,1551411897	595,6837158	0,1551736742	595,6837158	0,1576670557	595,6837158	0,1586837918	595,6837158	0,1588073224	595,6837158	0,1600743085	595,6837158	0,1600426733	595,6837158	0,1603740156	595,6837158	0,1609350294	595,6837158	0,1618582159	595,6837158	0,1617948264	595,6837158	0,1626924276	595,6837158	0,1632176191	595,6837158	0,163550213	595,6837158	0,1641833782	595,6837158	0,1647668481	595,6837158	0,1650836766	595,6837158	0,165137887	595,6837158	0,1662990749	595,6837158	0,1657455415	595,6837158	0,1662083864
591,4954834	0,1483873129	591,4954834	0,1519911736	591,4954834	0,154200986	591,4954834	0,1551284939	591,4954834	0,1565505862	591,4954834	0,1565669626	591,4954834	0,159074083	591,4954834	0,1601801813	591,4954834	0,1603562236	591,4954834	0,1615532637	591,4954834	0,161498785	591,4954834	0,1616971046	591,4954834	0,1623013169	591,4954834	0,1631292701	591,4954834	0,1631590128	591,4954834	0,1640213728	591,4954834	0,1645833701	591,4954834	0,1646428555	591,4954834	0,1656947732	591,4954834	0,1660676748	591,4954834	0,1662886739	591,4954834	0,1664284766	591,4954834	0,1678563058	591,4954834	0,1672511399	591,4954834	0,1676633358
587,3398438	0,15000166	587,3398438	0,1534448862	587,3398438	0,1555776	587,3398438	0,1562710851	587,3398438	0,1579458565	587,3398438	0,1582937092	587,3398438	0,1603033096	587,3398438	0,1617476791	587,3398438	0,1619059741	587,3398438	0,1632867604	587,3398438	0,1629401296	587,3398438	0,1633102149	587,3398438	0,1634415835	587,3398438	0,1646794677	587,3398438	0,1645667702	587,3398438	0,165540278	587,3398438	0,1659701765	587,3398438	0,1664009392	587,3398438	0,1671748608	587,3398438	0,1674144566	587,3398438	0,1677360386	587,3398438	0,1680495441	587,3398438	0,1694714129	587,3398438	0,1686172485	587,3398438	0,1691663116
583,1426392	0,151188612	583,1426392	0,1547918916	583,1426392	0,1568767726	583,1426392	0,1577007324	583,1426392	0,1592715681	583,1426392	0,159594804	583,1426392	0,1617664993	583,1426392	0,1632102728	583,1426392	0,1631076336	583,1426392	0,1644159704	583,1426392	0,1643608212	583,1426392	0,1648022532	583,1426392	0,1648962051	583,1426392	0,1662206054	583,1426392	0,1662003845	583,1426392	0,166668117	583,1426392	0,1674867123	583,1426392	0,1678055972	583,1426392	0,1686683148	583,1426392	0,1689703614	583,1426392	0,1691491604	583,1426392	0,1696335077	583,1426392	0,170656994	583,1426392	0,1700973809	583,1426392	0,1703289896
578,9781494	0,1526520997	578,9781494	0,15616934	578,9781494	0,1584131718	578,9781494	0,1592215598	578,9781494	0,1609704196	578,9781494	0,1609983593	578,9781494	0,1632496566	578,9781494	0,1645977497	578,9781494	0,1646053046	578,9781494	0,1658467501	578,9781494	0,1659603417	578,9781494	0,1663485467	578,9781494	0,1664304882	578,9781494	0,1678117365	578,9781494	0,1676230431	578,9781494	0,1681961715	578,9781494	0,1690060347	578,9781494	0,1692593843	578,9781494	0,170148313	578,9781494	0,1702489108	578,9781494	0,1707811356	578,9781494	0,1705264002	578,9781494	0,1722929925	578,9781494	0,1716455966	578,9781494	0,1717969477
574,8092651	0,1542390138	574,8092651	0,1577212363	574,8092651	0,1598812789	574,8092651	0,1607092023	574,8092651	0,1621558517	574,8092651	0,1625822783	574,8092651	0,1648397446	574,8092651	0,1661431044	574,8092651	0,1661409438	574,8092651	0,1674362272	574,8092651	0,1674910784	574,8092651	0,1677633524	574,8092651	0,1676632911	574,8092651	0,1693560928	574,8092651	0,1692172587	574,8092651	0,1696746796	574,8092651	0,170357883	574,8092651	0,1706210673	574,8092651	0,1717023402	574,8092651	0,1716410369	574,8092651	0,1720422655	574,8092651	0,1722123623	574,8092651	0,1737052947	574,8092651	0,1729338467	574,8092651	0,1732956022
570,6359863	0,1555003077	570,6359863	0,1588764787	570,6359863	0,1612374634	570,6359863	0,1620628685	570,6359863	0,163628161	570,6359863	0,1639440358	570,6359863	0,1660898626	570,6359863	0,1674461961	570,6359863	0,1677253693	570,6359863	0,1686777025	570,6359863	0,1688059419	570,6359863	0,1691389531	570,6359863	0,1691002399	570,6359863	0,1706134677	570,6359863	0,170523867	570,6359863	0,1709591895	570,6359863	0,1717040688	570,6359863	0,1718075871	570,6359863	0,1730809212	570,6359863	0,1731121242	570,6359863	0,1733760536	570,6359863	0,1735873371	570,6359863	0,1751409322	570,6359863	0,174273625	570,6359863	0,1745673269
566,4957275	0,1569691002	566,4957275	0,1607491821	566,4957275	0,1630211622	566,4957275	0,1637901664	566,4957275	0,1652388722	566,4957275	0,1659058779	566,4957275	0,1680260748	566,4957275	0,1692101508	566,4957275	0,1696045846	566,4957275	0,1706829518	566,4957275	0,1704927534	566,4957275	0,1711171567	566,4957275	0,1710148752	566,4957275	0,172630772	566,4957275	0,1725382954	566,4957275	0,1728953421	566,4957275	0,1735598892	566,4957275	0,173618108	566,4957275	0,1748920381	566,4957275	0,1747321486	566,4957275	0,1754397601	566,4957275	0,1753495038	566,4957275	0,1768179983	566,4957275	0,1761588454	566,4957275	0,1765851527
562,3140259	0,1587619931	562,3140259	0,1625020504	562,3140259	0,1648213565	562,3140259	0,1656895429	562,3140259	0,1670034826	562,3140259	0,1678490341	562,3140259	0,1697500199	562,3140259	0,1711414903	562,3140259	0,1712534577	562,3140259	0,1723687202	562,3140259	0,1725012511	562,3140259	0,173009634	562,3140259	0,1729222089	562,3140259	0,1743578166	562,3140259	0,1742880046	562,3140259	0,1746462286	562,3140259	0,175241679	562,3140259	0,1754802316	562,3140259	0,1766154468	562,3140259	0,1768220365	562,3140259	0,1769657433	562,3140259	0,1770019233	562,3140259	0,1786538959	562,3140259	0,1779319793	562,3140259	0,1783796698
558,1279907	0,1605261266	558,1279907	0,1640279889	558,1279907	0,1665729433	558,1279907	0,1671519578	558,1279907	0,1687940359	558,1279907	0,1697194874	558,1279907	0,1715143025	558,1279907	0,1726370156	558,1279907	0,1729088277	558,1279907	0,174058497	558,1279907	0,1742007434	558,1279907	0,1746608913	558,1279907	0,1744538099	558,1279907	0,1760257483	558,1279907	0,1758885682	558,1279907	0,1763526499	558,1279907	0,1767059565	558,1279907	0,177009359	558,1279907	0,1782577038	558,1279907	0,1782447547	558,1279907	0,1790227294	558,1279907	0,1788927615	558,1279907	0,180395931	558,1279907	0,1794188619	558,1279907	0,1799435318
553,9750977	0,1618219167	553,9750977	0,1656461805	553,9750977	0,1680725366	553,9750977	0,1685917228	553,9750977	0,1702943444	553,9750977	0,1711818427	553,9750977	0,1730202734	553,9750977	0,1741227061	553,9750977	0,1744539738	553,9750977	0,1755651981	553,9750977	0,1755514741	553,9750977	0,1761071235	553,9750977	0,1762121022	553,9750977	0,1775524318	553,9750977	0,177609548	553,9750977	0,1778255403	553,9750977	0,1782729626	553,9750977	0,178741321	553,9750977	0,1798765808	553,9750977	0,1798458397	553,9750977	0,1805998236	553,9750977	0,1801923662	553,9750977	0,1818978935	553,9750977	0,1809965372	553,9750977	0,1816501617
549,8181763	0,1637819707	549,8181763	0,1676902175	549,8181763	0,1699341983	549,8181763	0,1703432053	549,8181763	0,1720402241	549,8181763	0,1730565131	549,8181763	0,1748659015	549,8181763	0,176055491	549,8181763	0,1761062741	549,8181763	0,1774282008	549,8181763	0,1774246991	549,8181763	0,1780232042	549,8181763	0,1779539436	549,8181763	0,1793467999	549,8181763	0,1792829633	549,8181763	0,1795497239	549,8181763	0,1799905002	549,8181763	0,1803709418	549,8181763	0,1815576404	549,8181763	0,1816320419	549,8181763	0,1823389381	549,8181763	0,1820711195	549,8181763	0,183658421	549,8181763	0,1826283634	549,8181763	0,1832879633
545,6196289	0,1656580865	545,6196289	0,1693663448	545,6196289	0,1718226224	545,6196289	0,1721059382	545,6196289	0,1738740355	545,6196289	0,1748861969	545,6196289	0,1766401678	545,6196289	0,1778464466	545,6196289	0,1779250801	545,6196289	0,1791180819	545,6196289	0,1793689877	545,6196289	0,1799139977	545,6196289	0,1799262911	545,6196289	0,1811188757	545,6196289	0,1812326908	545,6196289	0,181525588	545,6196289	0,1817821413	545,6196289	0,1822373122	545,6196289	0,1833599359	545,6196289	0,1835737675	545,6196289	0,1840247363	545,6196289	0,1839618683	545,6196289	0,1854330748	545,6196289	0,1844542772	545,6196289	0,1852492988
541,4545288	0,166658923	541,4545288	0,1702746153	541,4545288	0,1728200316	541,4545288	0,1730358452	541,4545288	0,1747549474	541,4545288	0,1757645458	541,4545288	0,1776602417	541,4545288	0,1789556146	541,4545288	0,1790617853	541,4545288	0,1802065969	541,4545288	0,1804866791	541,4545288	0,1809191406	541,4545288	0,1809191853	541,4545288	0,1822015643	541,4545288	0,1823364943	541,4545288	0,1824465245	541,4545288	0,1829243749	541,4545288	0,1832131594	541,4545288	0,1844314486	541,4545288	0,1846165359	541,4545288	0,1850463152	541,4545288	0,1850283146	541,4545288	0,1864199042	541,4545288	0,1853631288	541,4545288	0,1862439066
537,2854004	0,1691514105	537,2854004	0,1728025377	537,2854004	0,1753527671	537,2854004	0,1756789684	537,2854004	0,1773255467	537,2854004	0,1784211695	537,2854004	0,180202052	537,2854004	0,1814676076	537,2854004	0,1815977097	537,2854004	0,1825474501	537,2854004	0,1830493063	537,2854004	0,1833175719	537,2854004	0,1833586842	537,2854004	0,1846459508	537,2854004	0,1848042607	537,2854004	0,1848610789	537,2854004	0,1853273958	537,2854004	0,1857115924	537,2854004	0,1868389398	537,2854004	0,1870886534	537,2854004	0,1876030564	537,2854004	0,1873748004	537,2854004	0,1888727099	537,2854004	0,1878739148	537,2854004	0,188701272
533,1123047	0,1704718173	533,1123047	0,1742240638	533,1123047	0,1765831411	533,1123047	0,1766586751	533,1123047	0,1784989387	533,1123047	0,1794781834	533,1123047	0,1813168228	533,1123047	0,1826661676	533,1123047	0,1828932166	533,1123047	0,1838017553	533,1123047	0,1844536513	533,1123047	0,1846629828	533,1123047	0,1846360862	533,1123047	0,1860075593	533,1123047	0,1860826463	533,1123047	0,1861441582	533,1123047	0,1865626425	533,1123047	0,1868587583	533,1123047	0,1880565137	533,1123047	0,1882781684	533,1123047	0,1888371706	533,1123047	0,1887363791	533,1123047	0,1901314557	533,1123047	0,1889810115	533,1123047	0,1899958551
528,9351807	0,1730608344	528,9351807	0,1768333614	528,9351807	0,1791355908	528,9351807	0,1792676598	528,9351807	0,1810432673	528,9351807	0,1820757538	528,9351807	0,1839853525	528,9351807	0,1852774173	528,9351807	0,1854301393	528,9351807	0,186298728	528,9351807	0,1871885359	528,9351807	0,1873138398	528,9351807	0,1871207505	528,9351807	0,1885941178	528,9351807	0,1885835379	528,9351807	0,1886510402	528,9351807	0,1891095489	528,9351807	0,1894929856	528,9351807	0,1905236989	528,9351807	0,1908763647	528,9351807	0,1914601922	528,9351807	0,1912063956	528,9351807	0,1926077157	528,9351807	0,1915385276	528,9351807	0,1925556064
524,7918701	0,1750961542	524,7918701	0,1788300872	524,7918701	0,1812565029	524,7918701	0,1811842918	524,7918701	0,1831377447	524,7918701	0,1841154993	524,7918701	0,185883522	524,7918701	0,1874502897	524,7918701	0,1875767708	524,7918701	0,1883981824	524,7918701	0,1892358512	524,7918701	0,1892671883	524,7918701	0,1891220361	524,7918701	0,1906733811	524,7918701	0,1904826015	524,7918701	0,1906957775	524,7918701	0,1910921484	524,7918701	0,1914386749	524,7918701	0,1926522106	524,7918701	0,1929402798	524,7918701	0,1935019642	524,7918701	0,1932070106	524,7918701	0,1946377158	524,7918701	0,1934396029	524,7918701	0,1945794076
520,6069946	0,177323401	520,6069946	0,1810217053	520,6069946	0,1832644045	520,6069946	0,1833736897	520,6069946	0,1852855086	520,6069946	0,1863583177	520,6069946	0,1881466508	520,6069946	0,1896608025	520,6069946	0,1896815598	520,6069946	0,1903768927	520,6069946	0,1912879795	520,6069946	0,1916512847	520,6069946	0,1911873817	520,6069946	0,1927764714	520,6069946	0,1925747246	520,6069946	0,1929470599	520,6069946	0,1930175424	520,6069946	0,1936713755	520,6069946	0,1945673227	520,6069946	0,1950180978	520,6069946	0,1955810934	520,6069946	0,1953074187	520,6069946	0,1967021972	520,6069946	0,1956535131	520,6069946	0,1967183948
516,4560547	0,1791446358	516,4560547	0,1828967184	516,4560547	0,1850818247	516,4560547	0,1851242781	516,4560547	0,1871060878	516,4560547	0,1881494373	516,4560547	0,1898325831	516,4560547	0,1913920194	516,4560547	0,1915173233	516,4560547	0,192317456	516,4560547	0,1933243126	516,4560547	0,1934410483	516,4560547	0,1932926476	516,4560547	0,1945622563	516,4560547	0,1943462491	516,4560547	0,1945946366	516,4560547	0,1949381679	516,4560547	0,195331201	516,4560547	0,1964100301	516,4560547	0,196740225	516,4560547	0,1973481923	516,4560547	0,1972052008	516,4560547	0,1985597163	516,4560547	0,1973985136	516,4560547	0,1984682977
512,2634888	0,1815614849	512,2634888	0,1852362603	512,2634888	0,1875417382	512,2634888	0,1873299032	512,2634888	0,1894230247	512,2634888	0,1905741245	512,2634888	0,192088291	512,2634888	0,193847701	512,2634888	0,1940661818	512,2634888	0,1947948039	512,2634888	0,1956196725	512,2634888	0,1958953738	512,2634888	0,1954951286	512,2634888	0,1968331933	512,2634888	0,1966011822	512,2634888	0,1969771087	512,2634888	0,1971431226	512,2634888	0,1977110952	512,2634888	0,1985927224	512,2634888	0,1991117746	512,2634888	0,1997036338	512,2634888	0,1994600892	512,2634888	0,2008606344	512,2634888	0,1996431202	512,2634888	0,2005781084
508,1049805	0,1834602803	508,1049805	0,1872929931	508,1049805	0,1895073205	508,1049805	0,1892757416	508,1049805	0,1913541704	508,1049805	0,1925871074	508,1049805	0,1939568818	508,1049805	0,1957447529	508,1049805	0,1963006705	508,1049805	0,1968637407	508,1049805	0,19771415	508,1049805	0,1980959773	508,1049805	0,197510913	508,1049805	0,1987864822	508,1049805	0,1985612363	508,1049805	0,1990627646	508,1049805	0,1988978088	508,1049805	0,19960545	508,1049805	0,200380221	508,1049805	0,2010719776	508,1049805	0,2015650868	508,1049805	0,2013326436	508,1049805	0,2029214054	508,1049805	0,2015888542	508,1049805	0,2024866939
503,942749	0,1856885254	503,942749	0,1893972456	503,942749	0,191827029	503,942749	0,1913761348	503,942749	0,1937630028	503,942749	0,1949720681	503,942749	0,1961024851	503,942749	0,1980284601	503,942749	0,1983389705	503,942749	0,198935017	503,942749	0,2000334263	503,942749	0,2004085183	503,942749	0,1996422112	503,942749	0,2008809	503,942749	0,2009227872	503,942749	0,2012096494	503,942749	0,2012125701	503,942749	0,2018605322	503,942749	0,2026519328	503,942749	0,203292042	503,942749	0,2037837207	503,942749	0,2035707533	503,942749	0,2050333768	503,942749	0,2037048489	503,942749	0,2046915889
499,776886	0,1881030947	499,776886	0,1916391701	499,776886	0,1942329109	499,776886	0,1938145757	499,776886	0,1961575896	499,776886	0,1972871423	499,776886	0,1982973665	499,776886	0,2003371865	499,776886	0,200825274	499,776886	0,2015141249	499,776886	0,2022258341	499,776886	0,2027166188	499,776886	0,2020375431	499,776886	0,203266412	499,776886	0,2031730562	499,776886	0,2037967592	499,776886	0,2034608275	499,776886	0,2043938041	499,776886	0,2049123198	499,776886	0,205651477	499,776886	0,2060792148	499,776886	0,2057653069	499,776886	0,2071443647	499,776886	0,2060081214	499,776886	0,2068658024
495,6073303	0,1904440373	495,6073303	0,1938166767	495,6073303	0,1965304464	495,6073303	0,1958610415	495,6073303	0,1982742399	495,6073303	0,1995013952	495,6073303	0,2006481141	495,6073303	0,2024647892	495,6073303	0,2030045092	495,6073303	0,2036345899	495,6073303	0,2042548209	495,6073303	0,2049404979	495,6073303	0,2042908669	495,6073303	0,2054090202	495,6073303	0,2053817809	495,6073303	0,205977723	495,6073303	0,2056286633	495,6073303	0,2065215856	495,6073303	0,206994161	495,6073303	0,2078087181	495,6073303	0,2083608657	495,6073303	0,2080211341	495,6073303	0,2091900557	495,6073303	0,2079586983	495,6073303	0,2089222074
491,4342041	0,1918958426	491,4342041	0,1953403801	491,4342041	0,1980023682	491,4342041	0,1974353343	491,4342041	0,19983612	491,4342041	0,2009143233	491,4342041	0,2021605074	491,4342041	0,2041126043	491,4342041	0,2044681162	491,4342041	0,2053019553	491,4342041	0,2058035135	491,4342041	0,2064706832	491,4342041	0,2058611065	491,4342041	0,2070321441	491,4342041	0,2069282085	491,4342041	0,2076285183	491,4342041	0,2072068006	491,4342041	0,2081356645	491,4342041	0,2085648477	491,4342041	0,2093593478	491,4342041	0,2096925229	491,4342041	0,2095817477	491,4342041	0,2107162327	491,4342041	0,2093906105	491,4342041	0,2104946822
487,2574158	0,1949353665	487,2574158	0,1983092129	487,2574158	0,2010324597	487,2574158	0,2002879232	487,2574158	0,202831164	487,2574158	0,2039181143	487,2574158	0,205066666	487,2574158	0,2069502175	487,2574158	0,2073362172	487,2574158	0,2081645876	487,2574158	0,208624348	487,2574158	0,2095451355	487,2574158	0,2088615745	487,2574158	0,2098447978	487,2574158	0,2098314613	487,2574158	0,2104782164	487,2574158	0,2101309448	487,2574158	0,2108634859	487,2574158	0,2114002854	487,2574158	0,2118662745	487,2574158	0,2123935372	487,2574158	0,2125080377	487,2574158	0,2135509849	487,2574158	0,2121383846	487,2574158	0,213224858
483,0770874	0,1976032853	483,0770874	0,20108971	483,0770874	0,2035280764	483,0770874	0,2026734799	483,0770874	0,2051760405	483,0770874	0,2062934488	483,0770874	0,2075107396	483,0770874	0,2095205635	483,0770874	0,2098985165	483,0770874	0,2108131349	483,0770874	0,2111020237	483,0770874	0,212132901	483,0770874	0,2114568055	483,0770874	0,2125223577	483,0770874	0,2123840004	483,0770874	0,2129863799	483,0770874	0,2126987725	483,0770874	0,2133259922	483,0770874	0,2139704376	483,0770874	0,214228794	483,0770874	0,214862898	483,0770874	0,215114519	483,0770874	0,2160096765	483,0770874	0,2145040035	483,0770874	0,2156682909
478,8934021	0,2000080198	478,8934021	0,2037161887	478,8934021	0,2064171433	478,8934021	0,2056141198	478,8934021	0,2080313265	478,8934021	0,2091902345	478,8934021	0,2102203518	478,8934021	0,2122377604	478,8934021	0,2126013637	478,8934021	0,213562116	478,8934021	0,2135484964	478,8934021	0,2146585733	478,8934021	0,2140392065	478,8934021	0,214904502	478,8934021	0,2149048448	478,8934021	0,2157450318	478,8934021	0,215283826	478,8934021	0,2159939706	478,8934021	0,216319114	478,8934021	0,2167233825	478,8934021	0,2174014598	478,8934021	0,2175215185	478,8934021	0,2184988409	478,8934021	0,2168813497	478,8934021	0,2181442827
474,7441101	0,2026651055	474,7441101	0,2063635588	474,7441101	0,2090608031	474,7441101	0,2081144154	474,7441101	0,2107902914	474,7441101	0,2117156535	474,7441101	0,2127604038	474,7441101	0,2145614922	474,7441101	0,2150700837	474,7441101	0,2160237581	474,7441101	0,2161189616	474,7441101	0,2172018737	474,7441101	0,2165212929	474,7441101	0,2174211442	474,7441101	0,2174281031	474,7441101	0,2183393538	474,7441101	0,2177530527	474,7441101	0,2183790207	474,7441101	0,2187359482	474,7441101	0,2194120288	474,7441101	0,2196941674	474,7441101	0,2198396772	474,7441101	0,2209474593	474,7441101	0,2193728685	474,7441101	0,2203626633
470,5534058	0,2051735073	470,5534058	0,2091508806	470,5534058	0,2117159367	470,5534058	0,2107376456	470,5534058	0,2133574784	470,5534058	0,214236334	470,5534058	0,2153176665	470,5534058	0,2172011882	470,5534058	0,2176548988	470,5534058	0,2186468691	470,5534058	0,2186339796	470,5534058	0,219727397	470,5534058	0,2191210389	470,5534058	0,2199847251	470,5534058	0,2200748622	470,5534058	0,22086218	470,5534058	0,2203114182	470,5534058	0,2208137512	470,5534058	0,2212681174	470,5534058	0,2217505425	470,5534058	0,2223011553	470,5534058	0,2222740799	470,5534058	0,223326534	470,5534058	0,2218052447	470,5534058	0,2229785323
466,3973999	0,207772553	466,3973999	0,2116879523	466,3973999	0,2144049257	466,3973999	0,2133983076	466,3973999	0,2160061896	466,3973999	0,2168222666	466,3973999	0,2180567831	466,3973999	0,2198804766	466,3973999	0,2201021463	466,3973999	0,2212249786	466,3973999	0,2210458517	466,3973999	0,2222739905	466,3973999	0,2217116952	466,3973999	0,2224970609	466,3973999	0,2225570381	466,3973999	0,2235964388	466,3973999	0,2228824645	466,3973999	0,2231813967	466,3973999	0,2237237245	466,3973999	0,224303484	466,3973999	0,2247825265	466,3973999	0,2246961445	466,3973999	0,2258176208	466,3973999	0,2241352051	466,3973999	0,225207448
462,2380066	0,2103452981	462,2380066	0,2144142538	462,2380066	0,2171730995	462,2380066	0,2160705924	462,2380066	0,2186716199	462,2380066	0,2195041031	462,2380066	0,2205261588	462,2380066	0,2225401849	462,2380066	0,2227853835	462,2380066	0,2238050699	462,2380066	0,2236468196	462,2380066	0,2247182876	462,2380066	0,2240963131	462,2380066	0,2250515223	462,2380066	0,225215584	462,2380066	0,2262829095	462,2380066	0,2255376577	462,2380066	0,2256730497	462,2380066	0,2261984497	462,2380066	0,2269957811	462,2380066	0,227222681	462,2380066	0,2271483392	462,2380066	0,2283421159	462,2380066	0,2266172916	462,2380066	0,2277753651
458,0753784	0,2130266726	458,0753784	0,2171454877	458,0753784	0,220045343	458,0753784	0,2187297791	458,0753784	0,2213753611	458,0753784	0,2221383601	458,0753784	0,2233594358	458,0753784	0,2251419723	458,0753784	0,225440383	458,0753784	0,2265434116	458,0753784	0,2263629436	458,0753784	0,2273343801	458,0753784	0,2268036306	458,0753784	0,2275067419	458,0753784	0,227919817	458,0753784	0,2287468761	458,0753784	0,2281499505	458,0753784	0,2281834483	458,0753784	0,2288877368	458,0753784	0,2295359373	458,0753784	0,2298323363	458,0753784	0,2296836972	458,0753784	0,2307852805	458,0753784	0,2291525751	458,0753784	0,2301317751
453,9093933	0,2162015736	453,9093933	0,2201014608	453,9093933	0,223208487	453,9093933	0,2218464911	453,9093933	0,2243820578	453,9093933	0,225086078	453,9093933	0,2261934727	453,9093933	0,228290841	453,9093933	0,2283492982	453,9093933	0,2294732779	453,9093933	0,2294744253	453,9093933	0,2302059233	453,9093933	0,2296525985	453,9093933	0,2304573059	453,9093933	0,2309086621	453,9093933	0,2317736149	453,9093933	0,231069386	453,9093933	0,2308185399	453,9093933	0,2317356169	453,9093933	0,2322642058	453,9093933	0,2325873971	453,9093933	0,2323470712	453,9093933	0,2335975766	453,9093933	0,2319118828	453,9093933	0,2328122407
449,7018738	0,2190732807	449,7018738	0,2228905112	449,7018738	0,2260608077	449,7018738	0,2245320231	449,7018738	0,2272029817	449,7018738	0,2278597504	449,7018738	0,2291046232	449,7018738	0,2309958041	449,7018738	0,2311778665	449,7018738	0,2322744131	449,7018738	0,2320611477	449,7018738	0,2328708768	449,7018738	0,2323252857	449,7018738	0,2332458496	449,7018738	0,2334289402	449,7018738	0,2343803793	449,7018738	0,2336972803	449,7018738	0,2334585041	449,7018738	0,2342510819	449,7018738	0,2348840088	449,7018738	0,2350996882	449,7018738	0,2350192815	449,7018738	0,2360940576	449,7018738	0,2345112562	449,7018738	0,2353308201
445,5677795	0,221992895	445,5677795	0,225732848	445,5677795	0,2290249169	445,5677795	0,2273519039	445,5677795	0,2300619036	445,5677795	0,230506286	445,5677795	0,2319983989	445,5677795	0,2336508185	445,5677795	0,2338903546	445,5677795	0,2351507545	445,5677795	0,2348209769	445,5677795	0,2354912013	445,5677795	0,235087052	445,5677795	0,236028716	445,5677795	0,2362194508	445,5677795	0,2371855527	445,5677795	0,2364741117	445,5677795	0,2362124026	445,5677795	0,2370896041	445,5677795	0,2374970466	445,5677795	0,2377003729	445,5677795	0,2374652922	445,5677795	0,238876611	445,5677795	0,2371327728	445,5677795	0,2378470749
441,3921509	0,2250348777	441,3921509	0,2287286371	441,3921509	0,232281521	441,3921509	0,2303199023	441,3921509	0,2330578864	441,3921509	0,2333306819	441,3921509	0,2348647565	441,3921509	0,2364598364	441,3921509	0,2366733402	441,3921509	0,2379691154	441,3921509	0,237718448	441,3921509	0,2384339869	441,3921509	0,2377324551	441,3921509	0,2387432903	441,3921509	0,239028886	441,3921509	0,2398714125	441,3921509	0,2393062711	441,3921509	0,2388717234	441,3921509	0,2397159338	441,3921509	0,2401331812	441,3921509	0,2404110879	441,3921509	0,2400773913	441,3921509	0,2412589192	441,3921509	0,2396738976	441,3921509	0,2404497266
437,2134399	0,2282366008	437,2134399	0,2318419069	437,2134399	0,2354688942	437,2134399	0,233460933	437,2134399	0,2361382395	437,2134399	0,2362315804	437,2134399	0,2380872965	437,2134399	0,239552319	437,2134399	0,2398876995	437,2134399	0,2410962731	437,2134399	0,2407085449	437,2134399	0,2413845956	437,2134399	0,2407547385	437,2134399	0,2418907732	437,2134399	0,242147252	437,2134399	0,2428732961	437,2134399	0,2422426492	437,2134399	0,2420562506	437,2134399	0,2426313758	437,2134399	0,243219763	437,2134399	0,243115589	437,2134399	0,2429723442	437,2134399	0,244108662	437,2134399	0,2425024956	437,2134399	0,2432620525
433,0315247	0,2314567566	433,0315247	0,235209614	433,0315247	0,2386558801	433,0315247	0,2365245819	433,0315247	0,2392220199	433,0315247	0,2392282188	433,0315247	0,2411830872	433,0315247	0,2425292432	433,0315247	0,2429777831	433,0315247	0,2443655431	433,0315247	0,2439502925	433,0315247	0,2443568707	433,0315247	0,2439522445	433,0315247	0,2448684424	433,0315247	0,2450106293	433,0315247	0,2458907962	433,0315247	0,2452649027	433,0315247	0,2449489683	433,0315247	0,2455672026	433,0315247	0,2461327612	433,0315247	0,2460456789	433,0315247	0,2458729148	433,0315247	0,2469366342	433,0315247	0,2453399897	433,0315247	0,2459497154
428,8849487	0,2351725549	428,8849487	0,2388929129	428,8849487	0,2423687279	428,8849487	0,2402458191	428,8849487	0,2427848727	428,8849487	0,2426909804	428,8849487	0,244618848	428,8849487	0,2457535714	428,8849487	0,246419698	428,8849487	0,2477480471	428,8849487	0,2473287284	428,8849487	0,2476082146	428,8849487	0,2473630756	428,8849487	0,2484115213	428,8849487	0,2485471964	428,8849487	0,2491230816	428,8849487	0,2488283962	428,8849487	0,2483772933	428,8849487	0,2486935407	428,8849487	0,2493388802	428,8849487	0,2492835373	428,8849487	0,2493658513	428,8849487	0,2501256466	428,8849487	0,2484039068	428,8849487	0,2490953356
424,6969299	0,2384133339	424,6969299	0,2423076332	424,6969299	0,245844841	424,6969299	0,2436101437	424,6969299	0,2461397052	424,6969299	0,2460744232	424,6969299	0,2481086403	424,6969299	0,2491706312	424,6969299	0,2497134954	424,6969299	0,2509491742	424,6969299	0,250670135	424,6969299	0,2508015037	424,6969299	0,2504913509	424,6969299	0,2516078055	424,6969299	0,2516920269	424,6969299	0,2524120212	424,6969299	0,2518629134	424,6969299	0,2515130341	424,6969299	0,2518486381	424,6969299	0,2525272369	424,6969299	0,2522904873	424,6969299	0,252282232	424,6969299	0,2531390488	424,6969299	0,2513355613	424,6969299	0,2520463169
420,544281	0,241603747	420,544281	0,2455864847	420,544281	0,2488943189	420,544281	0,2464258224	420,544281	0,2489399165	420,544281	0,2487743646	420,544281	0,2511438429	420,544281	0,2520313561	420,544281	0,2526692152	420,544281	0,2538735569	420,544281	0,253477931	420,544281	0,2536064386	420,544281	0,2533667088	420,544281	0,2543486953	420,544281	0,254350245	420,544281	0,2552145123	420,544281	0,2547110617	420,544281	0,2542585433	420,544281	0,2544626892	420,544281	0,2552092671	420,544281	0,255063504	420,544281	0,2548122704	420,544281	0,255635798	420,544281	0,2539968193	420,544281	0,2545060813
416,3502197	0,2455627024	416,3502197	0,2494413853	416,3502197	0,2527917624	416,3502197	0,2501848638	416,3502197	0,2527292669	416,3502197	0,2524003386	416,3502197	0,2548223436	416,3502197	0,2557453513	416,3502197	0,256385237	416,3502197	0,2574639618	416,3502197	0,2568764389	416,3502197	0,2570910454	416,3502197	0,2569810748	416,3502197	0,2579110861	416,3502197	0,2577729523	416,3502197	0,2587548792	416,3502197	0,2584055662	416,3502197	0,2576947808	416,3502197	0,2579597831	416,3502197	0,2585264146	416,3502197	0,2584902346	416,3502197	0,258159101	416,3502197	0,2589980662	416,3502197	0,2571178675	416,3502197	0,2577865422
412,1917114	0,2495360076	412,1917114	0,2532298863	412,1917114	0,2565806508	412,1917114	0,2539594173	412,1917114	0,2564992309	412,1917114	0,2560654581	412,1917114	0,2585831881	412,1917114	0,2595274746	412,1917114	0,2599275112	412,1917114	0,2611483335	412,1917114	0,26067397	412,1917114	0,2605659068	412,1917114	0,2604294419	412,1917114	0,2614884973	412,1917114	0,2613900304	412,1917114	0,2621790171	412,1917114	0,2618154883	412,1917114	0,2613476217	412,1917114	0,2613045871	412,1917114	0,261747092	412,1917114	0,261931479	412,1917114	0,2615262866	412,1917114	0,2622298002	412,1917114	0,2602369189	412,1917114	0,2609252632
408,0302429	0,2532106638	408,0302429	0,2570082843	408,0302429	0,2603368461	408,0302429	0,2575345635	408,0302429	0,2601085901	408,0302429	0,2597694397	408,0302429	0,262235105	408,0302429	0,2630046308	408,0302429	0,2636911273	408,0302429	0,2647173405	408,0302429	0,2642142475	408,0302429	0,2640432119	408,0302429	0,2641055286	408,0302429	0,2651842535	408,0302429	0,2647576332	408,0302429	0,265578866	408,0302429	0,2653127015	408,0302429	0,2646857798	408,0302429	0,2647293806	408,0302429	0,2649487853	408,0302429	0,2651418447	408,0302429	0,2648029625	408,0302429	0,2654105723	408,0302429	0,263248831	408,0302429	0,2641876638
403,8659363	0,2571017742	403,8659363	0,2610555887	403,8659363	0,264189899	403,8659363	0,2612845004	403,8659363	0,2638223469	403,8659363	0,26342085	403,8659363	0,2659356296	403,8659363	0,2667811513	403,8659363	0,2673315406	403,8659363	0,2684224844	403,8659363	0,2680149674	403,8659363	0,2675782144	403,8659363	0,2677382529	403,8659363	0,2687990963	403,8659363	0,2683933079	403,8659363	0,2691714466	403,8659363	0,2688849568	403,8659363	0,2683822513	403,8659363	0,2683147192	403,8659363	0,2683496475	403,8659363	0,2685939372	403,8659363	0,2679595649	403,8659363	0,2685700953	403,8659363	0,2664090693	403,8659363	0,2674538195
399,6987915	0,2616007328	399,6987915	0,2653146088	399,6987915	0,2685473263	399,6987915	0,2654900849	399,6987915	0,2680504024	399,6987915	0,2674003839	399,6987915	0,2699891329	399,6987915	0,2708438337	399,6987915	0,2712557614	399,6987915	0,2723989785	399,6987915	0,2721315622	399,6987915	0,2716549933	399,6987915	0,2716097534	399,6987915	0,2727124095	399,6987915	0,2721810341	399,6987915	0,2729254067	399,6987915	0,2729037106	399,6987915	0,2721852362	399,6987915	0,2719548047	399,6987915	0,2720683813	399,6987915	0,2721297443	399,6987915	0,2716756165	399,6987915	0,2719175816	399,6987915	0,2699881494	399,6987915	0,2707594931
395,5288696	0,2661902606	395,5288696	0,2695085406	395,5288696	0,272975415	395,5288696	0,2699546516	395,5288696	0,2721992135	395,5288696	0,2716344297	395,5288696	0,2741581798	395,5288696	0,2749507129	395,5288696	0,2751369476	395,5288696	0,2762704492	395,5288696	0,276132524	395,5288696	0,2755728066	395,5288696	0,275501579	395,5288696	0,2765723765	395,5288696	0,2759071589	395,5288696	0,2765969038	395,5288696	0,276691705	395,5288696	0,2760690749	395,5288696	0,27568084	395,5288696	0,2758875191	395,5288696	0,27568537	395,5288696	0,2752016187	395,5288696	0,2753579617	395,5288696	0,2735433578	395,5288696	0,2742099762
391,3562012	0,2705076933	391,3562012	0,27357921	391,3562012	0,2769605815	391,3562012	0,2733992934	391,3562012	0,2759115994	391,3562012	0,2752299607	391,3562012	0,2778319716	391,3562012	0,2787119746	391,3562012	0,278842181	391,3562012	0,2800405025	391,3562012	0,279945612	391,3562012	0,2793400586	391,3562012	0,2792005837	391,3562012	0,2802398801	391,3562012	0,2796075642	391,3562012	0,2801225483	391,3562012	0,2802486122	391,3562012	0,2795259655	391,3562012	0,2792346776	391,3562012	0,2791741192	391,3562012	0,2791264057	391,3562012	0,2785187066	391,3562012	0,2785585821	391,3562012	0,276705116	391,3562012	0,2771843374
387,1806946	0,2755276263	387,1806946	0,2783332169	387,1806946	0,2817500234	387,1806946	0,2780272663	387,1806946	0,2803814113	387,1806946	0,2796925306	387,1806946	0,2824516296	387,1806946	0,2831782401	387,1806946	0,283152163	387,1806946	0,2843165398	387,1806946	0,2843212783	387,1806946	0,2836229801	387,1806946	0,2832051814	387,1806946	0,2842932045	387,1806946	0,2837490439	387,1806946	0,2840406299	387,1806946	0,284366101	387,1806946	0,2835132182	387,1806946	0,2830246091	387,1806946	0,283087194	387,1806946	0,2829454839	387,1806946	0,2821817398	387,1806946	0,2822908461	387,1806946	0,2803062797	387,1806946	0,2807319164
383,0025024	0,2810159922	383,0025024	0,2830635905	383,0025024	0,286511302	383,0025024	0,2826341093	383,0025024	0,2848878503	383,0025024	0,2843979299	383,0025024	0,2868739069	383,0025024	0,2877639532	383,0025024	0,2874274254	383,0025024	0,2883810699	383,0025024	0,2888575196	383,0025024	0,2878237069	383,0025024	0,2876208127	383,0025024	0,2881770134	383,0025024	0,2878504097	383,0025024	0,2879793644	383,0025024	0,2884036899	383,0025024	0,2876725197	383,0025024	0,2869922221	383,0025024	0,2873583436	383,0025024	0,2868569493	383,0025024	0,2860850096	383,0025024	0,2863540649	383,0025024	0,2842048407	383,0025024	0,284347862
378,8215942	0,2880096138	378,8215942	0,2886728048	378,8215942	0,2921313345	378,8215942	0,2882085741	378,8215942	0,2902745605	378,8215942	0,2895373106	378,8215942	0,291752696	378,8215942	0,2928033173	378,8215942	0,2924437523	378,8215942	0,2932112813	378,8215942	0,2938067019	378,8215942	0,2926420867	378,8215942	0,292227	378,8215942	0,29303056	378,8215942	0,2925799489	378,8215942	0,292598635	378,8215942	0,2932488918	378,8215942	0,2922038734	378,8215942	0,2914574444	378,8215942	0,2916186452	378,8215942	0,2910111248	378,8215942	0,2903227508	378,8215942	0,2904075384	378,8215942	0,2884256542	378,8215942	0,2885017097
374,6767883	0,293128252	374,6767883	0,2934846282	374,6767883	0,296594888	374,6767883	0,2923294008	374,6767883	0,2944485843	374,6767883	0,2938163877	374,6767883	0,2962187529	374,6767883	0,2968007624	374,6767883	0,2966837287	374,6767883	0,2977125347	374,6767883	0,2982028425	374,6767883	0,2968746722	374,6767883	0,2967658341	374,6767883	0,297128588	374,6767883	0,2965123057	374,6767883	0,2966964245	374,6767883	0,2969680727	374,6767883	0,2961779535	374,6767883	0,2952759862	374,6767883	0,2954104841	374,6767883	0,294775486	374,6767883	0,2941215932	374,6767883	0,2942150235	374,6767883	0,2920593619	374,6767883	0,2922356427
370,4906616	0,2996725738	370,4906616	0,2994252443	370,4906616	0,3020379245	370,4906616	0,2984801829	370,4906616	0,3002386689	370,4906616	0,2996289134	370,4906616	0,3013216853	370,4906616	0,3030322194	370,4906616	0,3017463088	370,4906616	0,3033057153	370,4906616	0,3036127985	370,4906616	0,3021194041	370,4906616	0,302421093	370,4906616	0,3022163212	370,4906616	0,3014682233	370,4906616	0,3016963303	370,4906616	0,3024126589	370,4906616	0,3012853563	370,4906616	0,3003825545	370,4906616	0,300911963	370,4906616	0,2997016013	370,4906616	0,2993567884	370,4906616	0,2996254563	370,4906616	0,297418803	370,4906616	0,2975098193
366,3018799	0,3043257296	366,3018799	0,3049765229	366,3018799	0,3069604635	366,3018799	0,3035548627	366,3018799	0,3051829636	366,3018799	0,3038552999	366,3018799	0,3062540293	366,3018799	0,3078772426	366,3018799	0,3070605397	366,3018799	0,308469981	366,3018799	0,309892416	366,3018799	0,3078308105	366,3018799	0,3062509298	366,3018799	0,3074860573	366,3018799	0,3064514101	366,3018799	0,3059678674	366,3018799	0,3064908385	366,3018799	0,3059760332	366,3018799	0,30435431	366,3018799	0,3044535518	366,3018799	0,3033790886	366,3018799	0,3031103015	366,3018799	0,3018350899	366,3018799	0,3004077673	366,3018799	0,3005525172
362,149353	0,3098678291	362,149353	0,3111937642	362,149353	0,3137345612	362,149353	0,3093909919	362,149353	0,3109740317	362,149353	0,3098480701	362,149353	0,3125071228	362,149353	0,3131373227	362,149353	0,3118962944	362,149353	0,312933445	362,149353	0,3145886064	362,149353	0,3124321401	362,149353	0,311804384	362,149353	0,312453866	362,149353	0,3113187253	362,149353	0,31132707	362,149353	0,3117549717	362,149353	0,3112451732	362,149353	0,3094909191	362,149353	0,3096740246	362,149353	0,3079333901	362,149353	0,3080899715	362,149353	0,3078772426	362,149353	0,3050040305	362,149353	0,3056081831
357,9943237	0,3150646985	357,9943237	0,317297101	357,9943237	0,3196876347	357,9943237	0,3149467111	357,9943237	0,315728128	357,9943237	0,3162574768	357,9943237	0,3173635006	357,9943237	0,3178469837	357,9943237	0,3168888092	357,9943237	0,318176955	357,9943237	0,3204534054	357,9943237	0,3171744049	357,9943237	0,3159354925	357,9943237	0,3172339797	357,9943237	0,3165200055	357,9943237	0,3151703477	357,9943237	0,3166933656	357,9943237	0,3153988123	357,9943237	0,3134049177	357,9943237	0,3138465583	357,9943237	0,312166065	357,9943237	0,3121431768	357,9943237	0,3116323948	357,9943237	0,3096266687	357,9943237	0,3089207709
353,7980042	0,320015341	353,7980042	0,3224323988	353,7980042	0,3237729967	353,7980042	0,3189268112	353,7980042	0,3205403686	353,7980042	0,3197439313	353,7980042	0,3218900263	353,7980042	0,3217563331	353,7980042	0,3207919896	353,7980042	0,32261917	353,7980042	0,3243626952	353,7980042	0,3213840127	353,7980042	0,3216103613	353,7980042	0,3212866783	353,7980042	0,3204243481	353,7980042	0,3201937973	353,7980042	0,3204355538	353,7980042	0,3189764321	353,7980042	0,3182876408	353,7980042	0,3191721737	353,7980042	0,3165355325	353,7980042	0,3155684173	353,7980042	0,315343827	353,7980042	0,3126826584	353,7980042	0,3129692972
349,638031	0,3278910518	349,638031	0,3296923637	349,638031	0,331633687	349,638031	0,3258374333	349,638031	0,3262015283	349,638031	0,3262043893	349,638031	0,3273787796	349,638031	0,3284631968	349,638031	0,3288523853	349,638031	0,3289817572	349,638031	0,3306858242	349,638031	0,3280779123	349,638031	0,3274280131	349,638031	0,3262983263	349,638031	0,3270195723	349,638031	0,3257588446	349,638031	0,3253574669	349,638031	0,326015085	349,638031	0,3238408566	349,638031	0,3234268129	349,638031	0,3207018375	349,638031	0,3212606907	349,638031	0,319070369	349,638031	0,3171444833	349,638031	0,3175935149
345,4756775	0,333163172	345,4756775	0,3364760578	345,4756775	0,337357372	345,4756775	0,3313812315	345,4756775	0,3334742188	345,4756775	0,3319169283	345,4756775	0,3339776099	345,4756775	0,3343969285	345,4756775	0,3323540092	345,4756775	0,3335130215	345,4756775	0,3367292583	345,4756775	0,3344124258	345,4756775	0,3328437507	345,4756775	0,3331191242	345,4756775	0,3310541511	345,4756775	0,3310523331	345,4756775	0,330106765	345,4756775	0,3304499388	345,4756775	0,3280663192	345,4756775	0,3270633817	345,4756775	0,3253596425	345,4756775	0,3254622221	345,4756775	0,3247536421	345,4756775	0,3223796785	345,4756775	0,3218993843
341,3109131	0,3403298259	341,3109131	0,3424080908	341,3109131	0,3439170122	341,3109131	0,3390753567	341,3109131	0,3400841355	341,3109131	0,3380574584	341,3109131	0,3412266672	341,3109131	0,3399572968	341,3109131	0,338435173	341,3109131	0,3389371037	341,3109131	0,3425790668	341,3109131	0,3396634459	341,3109131	0,337531656	341,3109131	0,3378768265	341,3109131	0,3370438814	341,3109131	0,3359802663	341,3109131	0,3347577155	341,3109131	0,3338524997	341,3109131	0,33226794	341,3109131	0,3318396509	341,3109131	0,3295190036	341,3109131	0,329646796	341,3109131	0,3295764327	341,3109131	0,3273409903	341,3109131	0,3259680867
337,1438293	0,3465482593	337,1438293	0,3504047394	337,1438293	0,3502929509	337,1438293	0,3446608186	337,1438293	0,3450078666	337,1438293	0,3439141214	337,1438293	0,3456518352	337,1438293	0,3454068005	337,1438293	0,3436479867	337,1438293	0,346131146	337,1438293	0,3469815254	337,1438293	0,3440134525	337,1438293	0,3427999914	337,1438293	0,343121469	337,1438293	0,3417432308	337,1438293	0,3414491713	337,1438293	0,3428715169	337,1438293	0,3391658664	337,1438293	0,3373857141	337,1438293	0,3381026089	337,1438293	0,334579289	337,1438293	0,3337218165	337,1438293	0,3327164948	337,1438293	0,331233561	337,1438293	0,3301415443
332,9743958	0,3548689485	332,9743958	0,3574690521	332,9743958	0,3566381633	332,9743958	0,3499111831	332,9743958	0,3511853516	332,9743958	0,3493837118	332,9743958	0,3514589965	332,9743958	0,3518908024	332,9743958	0,3498398662	332,9743958	0,3517757356	332,9743958	0,352137506	332,9743958	0,3499738276	332,9743958	0,3487485647	332,9743958	0,349060297	332,9743958	0,3472290635	332,9743958	0,3457668722	332,9743958	0,3454836905	332,9743958	0,3433889747	332,9743958	0,343057543	332,9743958	0,342024982	332,9743958	0,3397884369	332,9743958	0,3377344608	332,9743958	0,3368834555	332,9743958	0,3342492878	332,9743958	0,3350999951
328,8026733	0,3614029288	328,8026733	0,3646470308	328,8026733	0,3634956777	328,8026733	0,3567256033	328,8026733	0,3575431705	328,8026733	0,3559723496	328,8026733	0,3585600555	328,8026733	0,356716156	328,8026733	0,3557158411	328,8026733	0,3571259379	328,8026733	0,3588804305	328,8026733	0,3556967378	328,8026733	0,3532497287	328,8026733	0,3539322019	328,8026733	0,3516431153	328,8026733	0,350734055	328,8026733	0,3499245942	328,8026733	0,3481870592	328,8026733	0,3481551111	328,8026733	0,3461396694	328,8026733	0,3425668478	328,8026733	0,3426628411	328,8026733	0,3422572613	328,8026733	0,3392288089	328,8026733	0,3372474909
324,6286621	0,3705460429	324,6286621	0,3716925681	324,6286621	0,3708616793	324,6286621	0,3630288839	324,6286621	0,3642168641	324,6286621	0,3628112674	324,6286621	0,3640746176	324,6286621	0,3623889387	324,6286621	0,3607648611	324,6286621	0,3619705439	324,6286621	0,3637974262	324,6286621	0,3612206876	324,6286621	0,3592047393	324,6286621	0,3578837514	324,6286621	0,3581058979	324,6286621	0,3559003472	324,6286621	0,3545234799	324,6286621	0,3535009027	324,6286621	0,3520249128	324,6286621	0,3502534628	324,6286621	0,3471843898	324,6286621	0,3473444581	324,6286621	0,3455134928	324,6286621	0,3423535526	324,6286621	0,3408848345
320,4524536	0,3792569637	320,4524536	0,3799854219	320,4524536	0,3788124323	320,4524536	0,3707276881	320,4524536	0,3700118661	320,4524536	0,3685288727	320,4524536	0,3703607023	320,4524536	0,3694356084	320,4524536	0,3679734468	320,4524536	0,3689606786	320,4524536	0,3701990843	320,4524536	0,3675115407	320,4524536	0,36541605	320,4524536	0,3652372062	320,4524536	0,3632206023	320,4524536	0,362243861	320,4524536	0,3595248759	320,4524536	0,3578641713	320,4524536	0,3565961421	320,4524536	0,3560055494	320,4524536	0,3530008495	320,4524536	0,3521459103	320,4524536	0,3497226536	320,4524536	0,3483921289	320,4524536	0,3474190533
316,2739868	0,3887244761	316,2739868	0,3886148632	316,2739868	0,3867678642	316,2739868	0,3796367347	316,2739868	0,3777685761	316,2739868	0,3757703602	316,2739868	0,3787935376	316,2739868	0,3760024309	316,2739868	0,3746534586	316,2739868	0,3745520711	316,2739868	0,3754670024	316,2739868	0,3726020157	316,2739868	0,3714595437	316,2739868	0,3703576028	316,2739868	0,3671913445	316,2739868	0,3677612841	316,2739868	0,3646549881	316,2739868	0,3644469678	316,2739868	0,3616694212	316,2739868	0,3615679443	316,2739868	0,356774807	316,2739868	0,3565074801	316,2739868	0,3548952937	316,2739868	0,3515097499	316,2739868	0,3509120345
312,0933533	0,3982662261	312,0933533	0,3975166678	312,0933533	0,3944653869	312,0933533	0,3856958151	312,0933533	0,3844416738	312,0933533	0,3827275634	312,0933533	0,3836072087	312,0933533	0,3837516308	312,0933533	0,3794963658	312,0933533	0,3815805018	312,0933533	0,3827896416	312,0933533	0,3788296878	312,0933533	0,3761529028	312,0933533	0,3754589558	312,0933533	0,3734614551	312,0933533	0,3724597394	312,0933533	0,3694589436	312,0933533	0,368665874	312,0933533	0,3662267029	312,0933533	0,3652715683	312,0933533	0,3621862531	312,0933533	0,3602385819	312,0933533	0,3590584397	312,0933533	0,3552876115	312,0933533	0,3533828259
307,9496765	0,40916875	307,9496765	0,4064777195	307,9496765	0,4032323956	307,9496765	0,3942523301	307,9496765	0,3931586146	307,9496765	0,3901169896	307,9496765	0,3904668391	307,9496765	0,3898517489	307,9496765	0,3864338696	307,9496765	0,388081491	307,9496765	0,3879405856	307,9496765	0,3854564726	307,9496765	0,382050842	307,9496765	0,3813851774	307,9496765	0,3794461191	307,9496765	0,3765782714	307,9496765	0,3752133548	307,9496765	0,3731040359	307,9496765	0,3717083037	307,9496765	0,3706022799	307,9496765	0,3669076562	307,9496765	0,3649638295	307,9496765	0,3620568514	307,9496765	0,3597009182	307,9496765	0,3574379981
303,764801	0,4205909073	303,764801	0,4182653129	303,764801	0,4139405787	303,764801	0,4035504162	303,764801	0,4017569125	303,764801	0,3989396989	303,764801	0,398409009	303,764801	0,3969005346	303,764801	0,3950192332	303,764801	0,3950742483	303,764801	0,3953885436	303,764801	0,3912099302	303,764801	0,3899358511	303,764801	0,3888585865	303,764801	0,3856948316	303,764801	0,3823310435	303,764801	0,3806025088	303,764801	0,3782239258	303,764801	0,3762159944	303,764801	0,3747988939	303,764801	0,3709262013	303,764801	0,3677269816	303,764801	0,3663764	303,764801	0,3625137508	303,764801	0,36141482
299,6169434	0,4312995076	299,6169434	0,4278231263	299,6169434	0,4208198786	299,6169434	0,4100694656	299,6169434	0,4082824588	299,6169434	0,4054866135	299,6169434	0,404497534	299,6169434	0,4014005363	299,6169434	0,400159657	299,6169434	0,4002592862	299,6169434	0,3991608024	299,6169434	0,3949143887	299,6169434	0,3924311697	299,6169434	0,3918174505	299,6169434	0,389254421	299,6169434	0,3862342238	299,6169434	0,3843228519	299,6169434	0,3807739615	299,6169434	0,3785175085	299,6169434	0,3763992488	299,6169434	0,3742204905	299,6169434	0,3705496788	299,6169434	0,3687607944	299,6169434	0,3643388748	299,6169434	0,3613554835
295,4279175	0,4353892505	295,4279175	0,4304992259	295,4279175	0,4243800938	295,4279175	0,4127962291	295,4279175	0,4095081389	295,4279175	0,4063131511	295,4279175	0,4057765603	295,4279175	0,4047866762	295,4279175	0,4019443095	295,4279175	0,4014923275	295,4279175	0,3999542892	295,4279175	0,3970992565	295,4279175	0,3940710127	295,4279175	0,3931464255	295,4279175	0,3898621798	295,4279175	0,3871017694	295,4279175	0,3847953379	295,4279175	0,3825554252	295,4279175	0,3794433773	295,4279175	0,377068013	295,4279175	0,3742777109	295,4279175	0,3705895543	295,4279175	0,3692899942	295,4279175	0,3650717735	295,4279175	0,3623306453
291,276001	0,4464887083	291,276001	0,4405765235	291,276001	0,4333687425	291,276001	0,4214375317	291,276001	0,4185136855	291,276001	0,4136552215	291,276001	0,4130532742	291,276001	0,4114092886	291,276001	0,4088566601	291,276001	0,408621341	291,276001	0,4059794247	291,276001	0,4032507837	291,276001	0,3997132778	291,276001	0,3994634449	291,276001	0,3952821791	291,276001	0,3926457167	291,276001	0,3899717629	291,276001	0,3877235353	291,276001	0,3841305077	291,276001	0,3813880086	291,276001	0,3783819675	291,276001	0,3751574457	291,276001	0,3728498518	291,276001	0,3685439825	291,276001	0,3664961457
287,0829773	0,4574439228	287,0829773	0,4500081837	287,0829773	0,4425240159	287,0829773	0,4296769202	287,0829773	0,425619632	287,0829773	0,4212838709	287,0829773	0,4200058877	287,0829773	0,4180621803	287,0829773	0,4148001671	287,0829773	0,41501984	287,0829773	0,4128153026	287,0829773	0,4088473916	287,0829773	0,4063532054	287,0829773	0,4045140147	287,0829773	0,4008629024	287,0829773	0,3984359503	287,0829773	0,394772619	287,0829773	0,3930122554	287,0829773	0,3904507756	287,0829773	0,3870510757	287,0829773	0,3842949271	287,0829773	0,3802907467	287,0829773	0,3780167103	287,0829773	0,3743283153	287,0829773	0,3708713353
282,9271545	0,4746775329	282,9271545	0,4669381976	282,9271545	0,4570438266	282,9271545	0,4437345266	282,9271545	0,4396415949	282,9271545	0,4341733456	282,9271545	0,4339823127	282,9271545	0,4320909381	282,9271545	0,4285462797	282,9271545	0,4282872081	282,9271545	0,4251661897	282,9271545	0,4212038517	282,9271545	0,418233186	282,9271545	0,4174345136	282,9271545	0,4134018123	282,9271545	0,4109968245	282,9271545	0,4074503183	282,9271545	0,4054603279	282,9271545	0,4020858109	282,9271545	0,3979666531	282,9271545	0,3955969512	282,9271545	0,3915984631	282,9271545	0,3894897103	282,9271545	0,3860765696	282,9271545	0,3815755248
278,7693787	0,5000079274	278,7693787	0,4900520146	278,7693787	0,4807853401	278,7693787	0,4635861218	278,7693787	0,4601096213	278,7693787	0,4559623003	278,7693787	0,4536031485	278,7693787	0,4527652562	278,7693787	0,450104773	278,7693787	0,4479860365	278,7693787	0,4454778135	278,7693787	0,4422472417	278,7693787	0,4394531846	278,7693787	0,4370874465	278,7693787	0,4333229959	278,7693787	0,4321778715	278,7693787	0,429238081	278,7693787	0,4241909981	278,7693787	0,4227114022	278,7693787	0,4177848995	278,7693787	0,4152928591	278,7693787	0,4110130072	278,7693787	0,4095755517	278,7693787	0,4050792456	278,7693787	0,4011673033
274,5704956	0,5333070755	274,5704956	0,5211914182	274,5704956	0,5133285522	274,5704956	0,4991736114	274,5704956	0,4921816289	274,5704956	0,4874830842	274,5704956	0,4858989716	274,5704956	0,4842406213	274,5704956	0,482780695	274,5704956	0,4797281027	274,5704956	0,4786053002	274,5704956	0,4757497907	274,5704956	0,473449558	274,5704956	0,4728192389	274,5704956	0,46683532	274,5704956	0,465680182	274,5704956	0,4617025554	274,5704956	0,460983783	274,5704956	0,455330044	274,5704956	0,4521806836	274,5704956	0,450533241	274,5704956	0,4459333122	274,5704956	0,4447179139	274,5704956	0,440166533	274,5704956	0,4370476305
270,4089661	0,5737840533	270,4089661	0,5661239028	270,4089661	0,5584430695	270,4089661	0,5403482914	270,4089661	0,5372567773	270,4089661	0,5343521237	270,4089661	0,5335556865	270,4089661	0,5320634246	270,4089661	0,5308321714	270,4089661	0,5289291739	270,4089661	0,5324055552	270,4089661	0,5291478038	270,4089661	0,5253067613	270,4089661	0,5235326886	270,4089661	0,5205771923	270,4089661	0,5179528594	270,4089661	0,5189719796	270,4089661	0,515386939	270,4089661	0,5141096115	270,4089661	0,5093858838	270,4089661	0,5061559081	270,4089661	0,5038972497	270,4089661	0,5037703514	270,4089661	0,4996652007	270,4089661	0,4973615706
266,2456665	0,6455814838	266,2456665	0,6408394575	266,2456665	0,6373515129	266,2456665	0,621306479	266,2456665	0,6171495914	266,2456665	0,6208142042	266,2456665	0,6269557476	266,2456665	0,6247555017	266,2456665	0,6238828897	266,2456665	0,6300365329	266,2456665	0,6307631135	266,2456665	0,62977916	266,2456665	0,6277745962	266,2456665	0,6267158389	266,2456665	0,6254217625	266,2456665	0,6243121028	266,2456665	0,627669394	266,2456665	0,6254455447	266,2456665	0,6246840954	266,2456665	0,6221618652	266,2456665	0,6220397949	266,2456665	0,6189132333	266,2456665	0,6206079125	266,2456665	0,6143173575	266,2456665	0,6138056517
262,0805054	0,768581748	262,0805054	0,7736791372	262,0805054	0,7784531713	262,0805054	0,7716580033	262,0805054	0,7725685835	262,0805054	0,782309413	262,0805054	0,7966843247	262,0805054	0,7949241996	262,0805054	0,8029577136	262,0805054	0,8062235713	262,0805054	0,8071876764	262,0805054	0,8120309114	262,0805054	0,8169592619	262,0805054	0,8167721033	262,0805054	0,8147311211	262,0805054	0,8278475404	262,0805054	0,8203251362	262,0805054	0,8246591091	262,0805054	0,8245853782	262,0805054	0,8256507516	262,0805054	0,8316841125	262,0805054	0,8336880803	262,0805054	0,8345745206	262,0805054	0,8304246664	262,0805054	0,8332016468
257,9135742	0,9554685354	257,9135742	0,9775236249	257,9135742	0,9976671934	257,9135742	0,9796683192	257,9135742	0,9950523973	257,9135742	1,016097426	257,9135742	1,04059267	257,9135742	1,04671514	257,9135742	1,057734489	257,9135742	1,066457391	257,9135742	1,071130753	257,9135742	1,076995015	257,9135742	1,08615458	257,9135742	1,094326258	257,9135742	1,095236063	257,9135742	1,103688121	257,9135742	1,116693497	257,9135742	1,126185775	257,9135742	1,130102634	257,9135742	1,12901926	257,9135742	1,128877759	257,9135742	1,137275696	257,9135742	1,146182656	257,9135742	1,138436079	257,9135742	1,13734889
253,7449493	1,248423815	253,7449493	1,286866665	253,7449493	1,324264407	253,7449493	1,326986909	253,7449493	1,339640379	253,7449493	1,370981812	253,7449493	1,435763478	253,7449493	1,42445147	253,7449493	1,445423722	253,7449493	1,466909528	253,7449493	1,473837495	253,7449493	1,493648291	253,7449493	1,51333344	253,7449493	1,514051914	253,7449493	1,521370173	253,7449493	1,524935007	253,7449493	1,548341513	253,7449493	1,554542303	253,7449493	1,567352057	253,7449493	1,5600034	253,7449493	1,566755533	253,7449493	1,590506315	253,7449493	1,617855549	253,7449493	1,635828376	253,7449493	1,611347318
249,5745087	1,615197539	249,5745087	1,687792063	249,5745087	1,747374415	249,5745087	1,751094103	249,5745087	1,783198118	249,5745087	1,830164552	249,5745087	1,927437901	249,5745087	1,898873448	249,5745087	1,933678389	249,5745087	1,965040207	249,5745087	2,008603096	249,5745087	2,042589664	249,5745087	2,017652512	249,5745087	2,03277421	249,5745087	2,124784231	249,5745087	2,099048615	249,5745087	2,10088563	249,5745087	2,161506414	249,5745087	2,138903856	249,5745087	2,11953783	249,5745087	2,167126417	249,5745087	2,151515961	249,5745087	2,142637968	249,5745087	2,235976219	249,5745087	2,24090004
245,4024506	2,061068058	245,4024506	2,171476603	245,4024506	2,292530775	245,4024506	2,246055365	245,4024506	2,333673954	245,4024506	2,290524483	245,4024506	2,357575417	245,4024506	2,524940491	245,4024506	2,459164143	245,4024506	2,516268969	245,4024506	2,52534771	245,4024506	2,670787573	245,4024506	2,829308987	245,4024506	2,606129169	245,4024506	2,681112289	245,4024506	2,569508076	245,4024506	2,681897402	245,4024506	2,753130198	245,4024506	2,648197889	245,4024506	2,836984396	245,4024506	2,937676668	245,4024506	3,004197121	245,4024506	2,685699701	245,4024506	3,136853695	245,4024506	2,812134027
241,2287292	2,400851011	241,2287292	2,52567625	241,2287292	2,601077318	241,2287292	2,784531832	241,2287292	2,775794268	241,2287292	3,580009699	241,2287292	2,92980361	241,2287292	2,821532011	241,2287292	2,814866066	241,2287292	10	241,2287292	3,01068449	241,2287292	3,004370689	241,2287292	2,613837004	241,2287292	2,75403738	241,2287292	3,504185438	241,2287292	3,257456303	241,2287292	2,925837994	241,2287292	3,450864553	241,2287292	2,922775984	241,2287292	2,796345949	241,2287292	2,786280632	241,2287292	4,260200977	241,2287292	3,042737246	241,2287292	2,694018841	241,2287292	2,903060913
237,0533447	3,167333126	237,0533447	10	237,0533447	10	237,0533447	3,032518148	237,0533447	10	237,0533447	10	237,0533447	10	237,0533447	10	237,0533447	2,679498911	237,0533447	10	237,0533447	2,53611064	237,0533447	3,238112211	237,0533447	3,135093451	237,0533447	2,910218239	237,0533447	2,785220623	237,0533447	10	237,0533447	10	237,0533447	2,884661674	237,0533447	2,846233606	237,0533447	10	237,0533447	3,499547482	237,0533447	3,389607668	237,0533447	3,03132081	237,0533447	2,751764536	237,0533447	2,870194674
232,8763885	3,117291212	232,8763885	10	232,8763885	10	232,8763885	10	232,8763885	2,219944	232,8763885	10	232,8763885	3,280976057	232,8763885	2,961249828	232,8763885	10	232,8763885	4,229988575	232,8763885	10	232,8763885	10	232,8763885	10	232,8763885	3,780622721	232,8763885	10	232,8763885	2,535385847	232,8763885	3,251008511	232,8763885	10	232,8763885	2,595079184	232,8763885	10	232,8763885	2,632006884	232,8763885	10	232,8763885	10	232,8763885	10	232,8763885	2,646862268
228,6978455	3,739595175	228,6978455	3,908017635	228,6978455	3,911344767	228,6978455	3,958943605	228,6978455	4,002224445	228,6978455	3,991400719	228,6978455	3,99303031	228,6978455	4,034711361	228,6978455	4,063653469	228,6978455	4,091188431	228,6978455	4,129057884	228,6978455	4,027739525	228,6978455	4,052270412	228,6978455	4,079582691	228,6978455	4,077121735	228,6978455	4,143467426	228,6978455	4,034170151	228,6978455	4,062162399	228,6978455	4,072609901	228,6978455	4,03834343	228,6978455	4,09361124	228,6978455	4,130475521	228,6978455	4,115060806	228,6978455	3,974958897	228,6978455	4,147295475
224,5571594	3,696228027	224,5571594	3,661189795	224,5571594	3,773857355	224,5571594	3,689173698	224,5571594	3,678338051	224,5571594	3,764257908	224,5571594	3,794538975	224,5571594	3,719791651	224,5571594	3,724803448	224,5571594	3,696849108	224,5571594	3,746405363	224,5571594	3,763833761	224,5571594	3,784315586	224,5571594	3,755739212	224,5571594	3,734311104	224,5571594	3,794431448	224,5571594	3,747567654	224,5571594	3,818835497	224,5571594	3,818939209	224,5571594	3,831445217	224,5571594	3,865877151	224,5571594	3,798027754	224,5571594	3,720234394	224,5571594	3,778877258	224,5571594	3,749005079
220,3755493	3,633264065	220,3755493	3,534974337	220,3755493	3,600082397	220,3755493	3,509212732	220,3755493	3,551298857	220,3755493	3,650911331	220,3755493	3,640922308	220,3755493	3,622191191	220,3755493	3,613471985	220,3755493	3,676542521	220,3755493	3,602729797	220,3755493	3,606401443	220,3755493	3,680682898	220,3755493	3,624512196	220,3755493	3,72464776	220,3755493	3,639657497	220,3755493	3,660002232	220,3755493	3,663733959	220,3755493	3,707717657	220,3755493	3,606424332	220,3755493	3,684840441	220,3755493	3,580867529	220,3755493	3,599777937	220,3755493	3,604504108	220,3755493	3,692826986
216,1924438	3,414628267	216,1924438	3,521177769	216,1924438	3,475961447	216,1924438	3,490521431	216,1924438	3,466252089	216,1924438	3,404253244	216,1924438	3,546631098	216,1924438	3,580210924	216,1924438	3,65885973	216,1924438	3,55760479	216,1924438	3,408896923	216,1924438	3,480046272	216,1924438	3,4697299	216,1924438	3,475058317	216,1924438	3,564415932	216,1924438	3,492958784	216,1924438	3,543767452	216,1924438	3,532581568	216,1924438	3,570600271	216,1924438	3,495500565	216,1924438	3,500453711	216,1924438	3,545557976	216,1924438	3,491566896	216,1924438	3,57677412	216,1924438	3,523967505
212,0473785	3,443226337	212,0473785	3,469898462	212,0473785	3,487886906	212,0473785	3,511272669	212,0473785	3,496156454	212,0473785	3,527139902	212,0473785	3,498837233	212,0473785	3,599341869	212,0473785	3,481321335	212,0473785	3,463632345	212,0473785	3,523674965	212,0473785	3,4789958	212,0473785	3,528347492	212,0473785	3,526436329	212,0473785	3,533069849	212,0473785	3,537200212	212,0473785	3,540737867	212,0473785	3,581849575	212,0473785	3,710784197	212,0473785	3,56157732	212,0473785	3,523910761	212,0473785	3,62268734	212,0473785	3,430927038	212,0473785	3,592518568	212,0473785	3,478805304
207,8613739	3,466181993	207,8613739	3,449877024	207,8613739	3,503762007	207,8613739	3,488078356	207,8613739	3,392719984	207,8613739	3,569435835	207,8613739	3,522274494	207,8613739	3,416024446	207,8613739	3,451713324	207,8613739	3,407880783	207,8613739	3,467593431	207,8613739	3,441017151	207,8613739	3,500329494	207,8613739	3,508335114	207,8613739	3,492219925	207,8613739	3,489344597	207,8613739	3,516381025	207,8613739	3,507843256	207,8613739	3,455074072	207,8613739	3,490557194	207,8613739	3,471293688	207,8613739	3,542902231	207,8613739	3,469707727	207,8613739	3,506098032	207,8613739	3,53268671
203,6739655	3,60297513	203,6739655	3,456835747	203,6739655	3,537111521	203,6739655	3,58260417	203,6739655	3,447486401	203,6739655	3,558301449	203,6739655	3,393334866	203,6739655	3,515276194	203,6739655	3,568841457	203,6739655	3,54529047	203,6739655	3,379197598	203,6739655	3,492925882	203,6739655	3,40296483	203,6739655	3,569541693	203,6739655	3,441147327	203,6739655	3,541773319	203,6739655	3,46820116	203,6739655	3,614620686	203,6739655	3,373462439	203,6739655	3,448889971	203,6739655	3,49559617	203,6739655	3,485157967	203,6739655	3,47483182	203,6739655	3,443305016	203,6739655	3,480909824
199,5247192	3,487764359	199,5247192	3,37595892	199,5247192	3,41022253	199,5247192	3,438815832	199,5247192	3,33992672	199,5247192	3,390211821	199,5247192	3,339410782	199,5247192	3,410908699	199,5247192	3,437786579	199,5247192	3,469040394	199,5247192	3,464404106	199,5247192	3,41205883	199,5247192	3,352561951	199,5247192	3,413811684	199,5247192	3,402327776	199,5247192	3,31609416	199,5247192	3,357787132	199,5247192	3,29994607	199,5247192	3,427709579	199,5247192	3,415091753	199,5247192	3,445133448	199,5247192	3,439417601	199,5247192	3,356361628	199,5247192	3,333517075	199,5247192	3,358823538
195,33461	3,342757702	195,33461	3,352788925	195,33461	3,226747513	195,33461	3,294064522	195,33461	3,316892147	195,33461	3,28258419	195,33461	3,266312122	195,33461	3,399208546	195,33461	3,265026331	195,33461	3,305844307	195,33461	3,311249256	195,33461	3,259724855	195,33461	3,355139971	195,33461	3,283199549	195,33461	3,349569559	195,33461	3,323913574	195,33461	3,312959909	195,33461	3,393088102	195,33461	3,380582809	195,33461	3,290813208	195,33461	3,206718206	195,33461	3,227802992	195,33461	3,288499117	195,33461	3,334136009	195,33461	3,2713027
191,1827087	3,148782492	191,1827087	3,156871319	191,1827087	3,146367311	191,1827087	3,074729681	191,1827087	3,160373211	191,1827087	3,106953144	191,1827087	2,962991953	191,1827087	3,114118814	191,1827087	3,088757753	191,1827087	2,993041515	191,1827087	3,099516153	191,1827087	3,067848444	191,1827087	3,084002018	191,1827087	3,047196388	191,1827087	3,067710638	191,1827087	3,046730042	191,1827087	3,195913792	191,1827087	3,109611511	191,1827087	3,024395704	191,1827087	3,064143896	191,1827087	3,051020145	191,1827087	3,082751989	191,1827087	3,038793564	191,1827087	3,032123804	191,1827087	3,084917307
[truncated: 316 more columns]
