# Supplementary material for: Characterization data and kinetic studies of novel lipophilic analogues from 2,4-dichlorophenoxyacetic acid and Propanil herbicides
Source: Data Brief. 2020 Aug 21;32:106202. doi: 10.1016/j.dib.2020.106202 (PMC7482028; doi:10.1016/j.dib.2020.106202)
Supplement: Supplementary file 5 [file mmc5.zip › UV data_txt/Figure 38B.txt]

exp		fit
0,6200000048	0,0970638246	0,6200000048	0,0902514713599997
2,618999958	0,09332712	1,35072975314354	0,0897726273064268
4,618999958	0,0904442072	2,08145950148709	0,0892974454794058
6,618000031	0,0895793587	2,81218924983063	0,0888258978700198
8,618000031	0,0868981183	3,54291899817417	0,0883579566835657
10,61999989	0,0863167345	4,27364874651772	0,0878935943379158
12,61800003	0,0827224255	5,00437849486126	0,087432783461892
14,61900043	0,0813312232	5,7351082432048	0,0869754968936528
16,61800003	0,0810449571	6,46583799154835	0,0865217076790919
18,61800003	0,0783593207	7,19656773989189	0,0860713890702492
20,61800003	0,0779027492	7,92729748823544	0,0856245145237351
22,62000084	0,0775682628	8,65802723657898	0,0851810576991649
24,61899948	0,0747562498	9,38875698492252	0,0847409924576069
26,61899948	0,0741545558	10,1194867332661	0,0843042928600413
28,61800003	0,0747581869	10,8502164816096	0,0838709331658315
30,61899948	0,0727411211	11,5809462299532	0,0834408878312066
32,61800003	0,0731335431	12,3116759782967	0,0830141315077562
34,61800003	0,0712092966000001	13,0424057266402	0,0825906390409356
36,61800003	0,0701684654	13,7731354749838	0,0821703854685839
38,61899948	0,0692750513	14,5038652233273	0,0817533460194518
40,61899948	0,0673934966	15,2345949716709	0,0813394961117423
42,61899948	0,0672724843	15,9653247200144	0,0809288113516612
44,61800003	0,0652151853	16,696054468358	0,0805212675319793
46,61800003	0,0650435984	17,4267842167015	0,080116840630606
48,61899948	0,0645393133	18,157513965045	0,0797155068091728
50,61800003	0,0627925545	18,8882437133886	0,0793172424116284
52,61800003	0,0624830574	19,6189734617321	0,0789220239628443
54,61899948	0,0607853085	20,3497032100757	0,0785298281672311
56,61800003	0,0610043555	21,0804329584192	0,0781406319073657
58,61999893	0,0592829585	21,8111627067628	0,0777544122426279
60,61800003	0,0588333011	22,5418924551063	0,0773711464078491
62,61800003	0,0583556891	23,2726222034499	0,0769908118119696
64,6190033	0,0574221313	24,0033519517934	0,0766133860367077
66,62000275	0,0567657501	24,7340817001369	0,0762388468352379
68,6190033	0,0561680347	25,4648114484805	0,0758671721308797
70,62000275	0,056011945	26,195541196824	0,0754983400157963
72,6190033	0,0542186051	26,9262709451676	0,0751323287497032
74,6190033	0,0558683574	27,6570006935111	0,074769116758587
76,61799622	0,0540432333999999	28,3877304418547	0,0744086826334335
78,61799622	0,053217724	29,1184601901982	0,0740510051289658
80,6190033	0,0532791764	29,8491899385417	0,0736960631623921
82,62000275	0,0516732783	30,5799196868853	0,0733438358121631
84,6190033	0,0510681867	31,3106494352288	0,0729943023167386
86,6190033	0,0510485173	32,0413791835724	0,0726474420733639
88,6190033	0,0517598689	32,7721089319159	0,0723032346368552
90,62000275	0,0510016232	33,5028386802595	0,0719616597183948
92,62000275	0,0500086993	34,233568428603	0,071622697184335
94,6190033	0,0504360795	34,9642981769465	0,0712863270550113
96,61799622	0,0501415581	35,6950279252901	0,0709525295035649
98,61799622	0,0490112901	36,4257576736336	0,0706212848547739
100,6190033	0,0476659537	37,1564874219772	0,0702925735838935
102,6179962	0,0481066853	37,8872171703207	0,0699663763155055
104,6179962	0,0479691475	38,6179469186643	0,0696426738223759
106,6200027	0,0476146489	39,3486766670078	0,0693214470243215
108,6190033	0,04799214	40,0794064153514	0,0690026769870857
110,6190033	0,0469685495	40,8101361636949	0,068686344921222
112,6179962	0,0470111221	41,5408659120384	0,0683724321809868
114,6179962	0,0468220115	42,271595660382	0,06806092026324
116,6190033	0,0468109996	43,0023254087255	0,0677517908063547
118,6179962	0,0467133671	43,7330551570691	0,0674450255891348
120,6190033	0,0461295992000001	44,4637849054126	0,0671406065297409
125,6179962	0,0439987332	45,1945146537562	0,0668385156846245
130,6179962	0,0447746068	45,9252444020997	0,0665387352474704
135,6190033	0,0433588773	46,6559741504432	0,0662412475481471
140,6179962	0,043021515	47,3867038987868	0,0659460350516654
145,6179962	0,0420662761	48,1174336471303	0,0656530803571444
150,6179962	0,0414266438	48,8481633954739	0,0653623661967865
155,6190033	0,040655151	49,5788931438174	0,0650738754348589
160,6190033	0,0417593867	50,309622892161	0,0647875910666839
165,6199951	0,0406099856	51,0403526405045	0,0645034962176368
170,6190033	0,0395251065	51,771082388848	0,0642215741421507
175,6190033	0,0396929831000001	52,5018121371916	0,0639418082227298
180,6190033	0,0381619185	53,2325418855351	0,06366418196897
185,6179962	0,0391900837	53,9632716338787	0,0633886790165865
190,6179962	0,0382183492	54,6940013822222	0,0631152831264498
195,6190033	0,0369892865	55,4247311305658	0,062843978183628
200,6199951	0,0375414788	56,1554608789093	0,062574748196437
205,6190033	0,0361718238	56,8861906272529	0,0623075772954982
210,6190033	0,036906138	57,6169203755964	0,0620424497328029
215,6179962	0,0354269296	58,3476501239399	0,0617793498807839
220,6179962	0,0351644158	59,0783798722835	0,0615182622313948
225,6199951	0,0353110284	59,809109620627	0,0612591713951953
230,6190033	0,035853535	60,5398393689706	0,0610020621004447
235,6190033	0,0358104855	61,2705691173141	0,0607469191922013
240,6199951	0,0350873768	62,0012988656577	0,0604937276314292
245,6190033	0,0350624919	62,7320286140012	0,060242472494112
250,6179962	0,0347208976	63,4627583623447	0,059993138970373
255,6179962	0,0353358388	64,1934881106883	0,0597457123636023
260,618988	0,0343374758999999	64,9242178590318	0,0595001780895905
265,618988	0,0341334343	65,6549476073754	0,0592565216756691
270,6180115	0,0320828259	66,3856773557189	0,0590147287598571
275,6180115	0,0345973223	67,1164071040625	0,0587747850900153
280,6180115	0,0333301723	67,847136852406	0,0585366765230051
285,6199951	0,033151865	68,5778666007496	0,0583003890238558
290,618988	0,031368196	69,3085963490931	0,0580659086649369
295,6199951	0,0324490964	70,0393260974366	0,0578332216251371
300,6199951	0,0327558816	70,7700558457802	0,0576023141890498
305,618988	0,0319449156	71,5007855941237	0,0573731727461646
310,6180115	0,032135427	72,2315153424673	0,057145783790065
315,6180115	0,0323149413	72,9622450908108	0,0569201339176325
320,6180115	0,0323429704	73,6929748391544	0,0566962098282563
325,6180115	0,0323009789	74,4237045874979	0,0564739983230495
330,6180115	0,0309929252	75,1544343358414	0,0562534863040708
335,6199951	0,032262057	75,885164084185	0,0560346607735531
340,618988	0,0307217687	76,6158938325285	0,0558175088331366
345,6180115	0,0321238488	77,3466235808721	0,0556020176831091
350,618988	0,0323348194	78,0773533292156	0,0553881746216512
355,6199951	0,0312137157	78,8080830775592	0,0551759670440879
360,618988	0,0311066061	79,5388128259027	0,0549653824421453
365,6180115	0,0314388275	80,2695425742462	0,0547564084032136
370,6180115	0,0290881247	81,0002723225898	0,0545490326096152
375,618988	0,0292717069	81,7310020709333	0,054343242837879
380,6180115	0,0279657244	82,4617318192769	0,0541390269580196
385,618988	0,0280873327999999	83,1924615676204	0,0539363729328225
390,6180115	0,0295889973	83,923191315964	0,0537352688171342
395,6199951	0,0274320245	84,6539210643075	0,0535357027571589
400,6180115	0,0276007057	85,3846508126511	0,0533376629897588
405,6199951	0,0281689465	86,1153805609946	0,0531411378417617
410,618988	0,0267385692	86,8461103093381	0,0529461157292722
415,618988	0,027808845	87,5768400576817	0,0527525851569892
420,6180115	0,0281732678	88,3075698060252	0,0525605347175284
425,6180115	0,02733998	89,0382995543688	0,0523699530907499
430,6199951	0,0291442125999999	89,7690293027123	0,0521808290430907
435,618988	0,0281395763	90,4997590510559	0,0519931514269028
440,618988	0,0288575292	91,2304887993994	0,0518069091797961
445,6180115	0,0285190791	91,9612185477429	0,0516220913239862
450,6180115	0,0283637791	92,6919482960865	0,0514386869656475
455,618988	0,0284303278	93,42267804443	0,051256685294271
460,618988	0,0281041861	94,1534077927736	0,0510760755820269
465,6199951	0,0283307283999999	94,8841375411171	0,0508968471831328
470,6180115	0,0286572576	95,6148672894607	0,0507189895332254
475,618988	0,0292720795	96,3455970378042	0,0505424921487387
480,6199951	0,028428033	97,0763267861477	0,0503673446262854
485,618988	0,0284014046	97,8070565344913	0,0501935366420438
490,6199951	0,0286233127	98,5377862828348	0,0500210579511496
495,6180115	0,0284500718	99,2685160311784	0,0498498983870915
500,6180115	0,0282342135	99,9992457795219	0,0496800478611127
505,6199951	0,0282068102999999	100,729975527865	0,0495114963616153
510,618988	0,0269215553999999	101,460705276209	0,0493442339535711
515,617981	0,0282233805	102,191435024553	0,0491782507779351
520,617981	0,028216213	102,922164772896	0,0490135370510654
525,6190186	0,0275436639999999	103,65289452124	0,0488500830641454
530,6190186	0,0274462849	104,383624269583	0,0486878791826125
535,6190186	0,0283983648	105,114354017927	0,0485269158455895
540,6199951	0,0279919057999999	105,84508376627	0,0483671835653215
545,617981	0,0276114494	106,575813514614	0,0482086729266163
550,617981	0,0276913493	107,306543262957	0,04805137458629
555,617981	0,0287170709	108,037273011301	0,0478952792726155
560,6190186	0,0272738487	108,768002759644	0,0477403777847765
565,617981	0,0279479027	109,498732507988	0,0475866609923253
570,617981	0,0280003398999999	110,229462256332	0,0474341198346441
575,6199951	0,0283317715	110,960192004675	0,0472827453204113
580,617981	0,0274650156	111,690921753019	0,0471325285270715
585,617981	0,0276712775	112,421651501362	0,0469834606003094
590,617981	0,0266739428	113,152381249706	0,0468355327535282
595,6190186	0,0262875706	113,883110998049	0,0466887362673314
600,6199951	0,0257606655000001	114,613840746393	0,0465430624890088
605,617981	0,0252538472	115,344570494736	0,0463985028320267
610,617981	0,0257896632	116,07530024308	0,0462550487755219
615,6190186	0,0247430206	116,806029991423	0,0461126918637989
620,617981	0,0251844675	117,536759739767	0,0459714237058322
625,6190186	0,0258004815	118,267489488111	0,045831235974771
630,617981	0,0264553428	118,998219236454	0,045692120407449
635,6199951	0,0256853998	119,728948984798	0,0455540688038968
640,6190186	0,0249273628	120,459678733141	0,0454170730268591
645,6190186	0,0253371895	121,190408481485	0,0452811250013147
650,6190186	0,0258289725	121,921138229828	0,0451462167140006
655,6190186	0,0260039717	122,651867978172	0,0450123402129396
660,6199951	0,02532731	123,382597726515	0,0448794876069718
665,6199951	0,0255060792	124,113327474859	0,0447476510652893
670,617981	0,0243584663	124,844057223202	0,0446168228169747
675,6199951	0,0253546237	125,574786971546	0,0444869951505429
680,617981	0,0253696293000001	126,30551671989	0,0443581604134869
685,617981	0,0263524354	127,036246468233	0,0442303110118262
690,617981	0,0246352703	127,766976216577	0,0441034394096598
695,617981	0,0258108378	128,49770596492	0,0439775381287216
700,6190186	0,0265638829	129,228435713264	0,0438525997479395
705,6199951	0,0255256444	129,959165461607	0,0437286169029984
710,6190186	0,0254789293	130,689895209951	0,0436055822859059
715,617981	0,0246728361	131,420624958294	0,0434834886445615
720,6199951	0,025439158	132,151354706638	0,0433623287823292
725,617981	0,0250667929	132,882084454981	0,0432420955576131
730,6190186	0,0261734426	133,612814203325	0,0431227818834369
	--	134,343543951668	0,0430043807270258
EO-HCl_1_298.37_1	--	135,074273700012	0,0428868851093919
EO-HCl_1_298.37_1	--	135,805003448356	0,0427702881049233
Collection Time: 6/28/2019 12:29:45 PM	--	136,535733196699	0,0426545828409753
Operator Name :	--	137,266462945043	0,0425397624974658
Scanning Kinetics Version 5.0.0.999	--	137,997192693386	0,0424258203064729
Parameter List :	--	138,72792244173	0,0423127495518361
Instrument Cary 60	--	139,458652190073	0,0422005435687608
Instrument version 2.00	--	140,189381938417	0,0420891957434248
Cell changer ON	--	140,92011168676	0,0419786995125889
Ordinate mode Abs	--	141,650841435104	0,04186904836321
Ave Time (sec) 0.1000	--	142,381571183447	0,0417602358320571
Baseline selection Baseline correction	--	143,112300931791	0,0416522555053302
Cycle Time(min) 2.0 5.0	--	143,843030680135	0,0415451010182825
End Time(min) 120.0 2000.0	--	144,573760428478	0,0414387660548453
Method Log :	--	145,304490176822	0,0413332443472554
Method Name :	--	146,035219925165	0,0412285296756857
Date/Time stamp: 6/27/2019 8:20:12 PM	--	146,765949673509	0,041124615867879
Method Modifications:	--	147,496679421852	0,0410214967987836
Autoconvert Changed: 6/27/2019 8:24:10 PM	--	148,227409170196	0,0409191663901927
Baseline Correction Changed: 6/27/2019 8:24:10 PM	--	148,958138918539	0,0408176186103859
X Start nm Changed: 6/27/2019 8:24:10 PM	--	149,688868666883	0,0407168474737737
X Stop nm Changed: 6/27/2019 8:24:10 PM	--	150,419598415226	0,0406168470405448
Common Scan Rate nm Changed: 6/27/2019 8:24:10 PM	--	151,15032816357	0,0405176114163159
Common Interval nm Changed: 6/27/2019 8:24:10 PM	--	151,881057911914	0,0404191347517843
SK Num Cycles Changed: 6/27/2019 8:24:10 PM	--	152,611787660257	0,0403214112423831
Simple Collect Changed: 6/27/2019 8:24:10 PM	--	153,342517408601	0,040224435127939
Cycle Time 1 Changed: 6/27/2019 8:24:10 PM	--	154,073247156944	0,0401282006923328
Cycle Time 2 Changed: 6/27/2019 8:24:10 PM	--	154,803976905288	0,0400327022631627
Stop Time 1 Changed: 6/27/2019 8:24:10 PM	--	155,534706653631	0,0399379342114095
Stop Time 2 Changed: 6/27/2019 8:24:10 PM	--	156,265436401975	0,0398438909511053
Cell Changer Changed: 6/27/2019 8:24:10 PM	--	156,996166150318	0,0397505669390037
Cell3 Changed: 6/27/2019 8:24:10 PM	--	157,726895898662	0,0396579566742538
Cell4 Changed: 6/27/2019 8:24:10 PM	--	158,457625647005	0,0395660546980751
Cell9 Changed: 6/27/2019 8:24:10 PM	--	159,188355395349	0,0394748555934363
Cell10 Changed: 6/27/2019 8:24:10 PM	--	159,919085143692	0,039384353984736
Saved as C:\Users\GCC\Desktop\Usu�rios\Alex\Prof. Carol\SK-2	--	160,649814892036	0,0392945445374856
Opened C:\USERS\GCC\DESKTOP\USU�RIOS\ALEX\PROF. CAROL\SK-2	--	161,38054464038	0,0392054219579948
End Method Modifications	--	162,111274388723	0,0391169809930601
[Wavelength]	--	162,842004137067	0,0390292164296546
		163,57273388541	0,0389421230946208
		164,303463633754	0,0388556958543661
		165,034193382097	0,0387699296145597
		165,764923130441	0,0386848193198325
		166,495652878784	0,0386003599534794
		167,226382627128	0,038516546537163
		167,957112375471	0,0384333741306208
		168,687842123815	0,0383508378313735
		169,418571872159	0,0382689327744365
		170,149301620502	0,0381876541320325
		170,880031368846	0,0381069971133077
		171,610761117189	0,0380269569640488
		172,341490865533	0,037947528966403
		173,072220613876	0,0378687084386
		173,80295036222	0,0377904907346759
		174,533680110563	0,0377128712441994
		175,264409858907	0,037635845392
		175,99513960725	0,0375594086378984
		176,725869355594	0,0374835564764389
		177,456599103938	0,0374082844366237
		178,187328852281	0,0373335880816494
		178,918058600625	0,0372594630086457
		179,648788348968	0,0371859048484155
		180,379518097312	0,0371129092651778
		181,110247845655	0,0370404719563118
		181,840977593999	0,0369685886521031
		182,571707342342	0,0368972551154928
		183,302437090686	0,036826467141827
		184,033166839029	0,0367562205586093
		184,763896587373	0,0366865112252547
		185,494626335717	0,0366173350328457
		186,22535608406	0,0365486879038901
		186,956085832404	0,0364805657920804
		187,686815580747	0,0364129646820558
		188,417545329091	0,0363458805891648
		189,148275077434	0,0362793095592311
		189,879004825778	0,03621324766832
		190,609734574121	0,0361476910225074
		191,340464322465	0,0360826357576498
		192,071194070808	0,0360180780391574
		192,801923819152	0,0359540140617671
		193,532653567495	0,0358904400493191
		194,263383315839	0,0358273522545335
		194,994113064183	0,03576474695879
		195,724842812526	0,0357026204719084
		196,45557256087	0,0356409691319315
		197,186302309213	0,0355797893049086
		197,917032057557	0,0355190773846819
		198,6477618059	0,0354588297926735
		199,378491554244	0,0353990429776749
		200,109221302587	0,0353397134156372
		200,839951050931	0,0352808376094639
		201,570680799274	0,0352224120888043
		202,301410547618	0,0351644334098491
		203,032140295962	0,0351068981551276
		203,762870044305	0,0350498029333061
		204,493599792649	0,0349931443789878
		205,224329540992	0,034936919152515
		205,955059289336	0,0348811239397716
		206,685789037679	0,0348257554519881
		207,416518786023	0,0347708104255478
		208,147248534366	0,0347162856217942
		208,87797828271	0,0346621778268404
		209,608708031053	0,0346084838513793
		210,339437779397	0,0345552005304959
		211,070167527741	0,0345023247234807
		211,800897276084	0,0344498533136444
		212,531627024428	0,0343977832081344
		213,262356772771	0,0343461113377523
		213,993086521115	0,0342948346567734
		214,723816269458	0,0342439501427665
		215,454546017802	0,0341934547964163
		216,185275766145	0,0341433456413466
		216,916005514489	0,0340936197239443
		217,646735262832	0,0340442741131861
		218,377465011176	0,0339953059004651
		219,10819475952	0,0339467121994196
		219,838924507863	0,0338984901457631
		220,569654256207	0,0338506368971151
		221,30038400455	0,0338031496328341
		222,031113752894	0,0337560255538507
		222,761843501237	0,0337092618825032
		223,492573249581	0,0336628558623734
		224,223302997924	0,0336168047581245
		224,954032746268	0,0335711058553397
		225,684762494611	0,0335257564603621
		226,415492242955	0,0334807539001362
		227,146221991298	0,03343609552205
		227,876951739642	0,033391778693779
		228,607681487986	0,0333478008031307
		229,338411236329	0,033304159257891
		230,069140984673	0,0332608514856711
		230,799870733016	0,0332178749337558
		231,53060048136	0,0331752270689535
		232,261330229703	0,0331329053774465
		232,992059978047	0,0330909073646428
		233,72278972639	0,0330492305550293
		234,453519474734	0,0330078724920257
		235,184249223077	0,0329668307378399
		235,914978971421	0,0329261028733239
		236,645708719765	0,0328856864978319
		237,376438468108	0,032845579229078
		238,107168216452	0,0328057787029962
		238,837897964795	0,0327662825736013
		239,568627713139	0,0327270885128499
		240,299357461482	0,032688194210504
		241,030087209826	0,0326495973739943
		241,760816958169	0,032611295728285
		242,491546706513	0,0325732870157402
		243,222276454856	0,0325355689959904
		243,9530062032	0,0324981394458005
		244,683735951544	0,032460996158939
		245,414465699887	0,0324241369460475
		246,145195448231	0,0323875596345124
		246,875925196574	0,0323512620683358
		247,606654944918	0,0323152421080095
		248,337384693261	0,0322794976303882
		249,068114441605	0,0322440265285643
		249,798844189948	0,0322088267117443
		250,529573938292	0,032173896105125
		251,260303686635	0,0321392326497715
		251,991033434979	0,0321048343024958
		252,721763183323	0,0320706990357361
		253,452492931666	0,0320368248374378
		254,18322268001	0,0320032097109344
		254,913952428353	0,03196985167483
		255,644682176697	0,0319367487628828
		256,37541192504	0,0319038990238885
		257,106141673384	0,0318713005215661
		257,836871421727	0,0318389513344433
		258,567601170071	0,0318068495557431
		259,298330918414	0,031774993293272
		260,029060666758	0,0317433806693078
		260,759790415101	0,0317120098204894
		261,490520163445	0,0316808788977067
		262,221249911789	0,0316499860659917
		262,951979660132	0,0316193295044105
		263,682709408476	0,0315889074059556
		264,413439156819	0,0315587179774396
		265,144168905163	0,0315287594393897
		265,874898653506	0,0314990300259425
		266,60562840185	0,0314695279847399
		267,336358150193	0,0314402515768261
		268,067087898537	0,0314111990765449
		268,79781764688	0,0313823687714379
		269,528547395224	0,0313537589621439
		270,259277143568	0,0313253679622983
		270,990006891911	0,031297194098434
		271,720736640255	0,0312692357098827
		272,451466388598	0,031241491148677
		273,182196136942	0,0312139587794531
		273,912925885285	0,0311866369793547
		274,643655633629	0,0311595241379371
		275,374385381972	0,0311326186570725
		276,105115130316	0,0311059189508555
		276,835844878659	0,0310794234455101
		277,566574627003	0,0310531305792962
		278,297304375347	0,0310270388024183
		279,02803412369	0,0310011465769338
		279,758763872034	0,0309754523766621
		280,489493620377	0,0309499546870952
		281,220223368721	0,0309246520053082
		281,950953117064	0,0308995428398703
		282,681682865408	0,0308746257107575
		283,412412613751	0,0308498991492652
		284,143142362095	0,0308253616979212
		284,873872110438	0,0308010119104005
		285,604601858782	0,0307768483514395
		286,335331607126	0,0307528695967514
		287,066061355469	0,0307290742329429
		287,796791103813	0,0307054608574299
		288,527520852156	0,0306820280783556
		289,2582506005	0,0306587745145082
		289,988980348843	0,0306356987952395
		290,719710097187	0,030612799560384
		291,45043984553	0,0305900754601788
		292,181169593874	0,0305675251551843
		292,911899342217	0,0305451473162047
		293,642629090561	0,0305229406242102
		294,373358838904	0,0305009037702589
		295,104088587248	0,0304790354554197
		295,834818335592	0,030457334390696
		296,565548083935	0,0304357992969494
		297,296277832279	0,0304144289048244
		298,027007580622	0,0303932219546736
		298,757737328966	0,0303721771964836
		299,488467077309	0,0303512933898009
		300,219196825653	0,0303305693036593
		300,949926573996	0,0303100037165071
		301,68065632234	0,0302895954161348
		302,411386070683	0,0302693431996044
		303,142115819027	0,0302492458731777
		303,872845567371	0,0302293022522463
		304,603575315714	0,030209511161262
		305,334305064058	0,0301898714336669
		306,065034812401	0,0301703819118254
		306,795764560745	0,0301510414469552
		307,526494309088	0,0301318488990601
		308,257224057432	0,0301128031368627
		308,987953805775	0,0300939030377377
		309,718683554119	0,0300751474876456
		310,449413302462	0,0300565353810672
		311,180143050806	0,0300380656209383
		311,91087279915	0,0300197371185852
		312,641602547493	0,0300015487936603
		313,372332295837	0,0299834995740788
		314,10306204418	0,029965588395955
		314,833791792524	0,02994781420354
		315,564521540867	0,0299301759491594
		316,295251289211	0,0299126725931514
		317,025981037554	0,0298953031038054
		317,756710785898	0,0298780664573017
		318,487440534241	0,0298609616376507
		319,218170282585	0,029843987636633
		319,948900030928	0,0298271434537404
		320,679629779272	0,0298104280961164
		321,410359527616	0,029793840578498
		322,141089275959	0,0297773799231577
		322,871819024303	0,0297610451598455
		323,602548772646	0,029744835325732
		324,33327852099	0,0297287494653515
		325,064008269333	0,0297127866305461
		325,794738017677	0,0296969458804089
		326,52546776602	0,0296812262812297
		327,256197514364	0,0296656269064388
		327,986927262707	0,0296501468365535
		328,717657011051	0,0296347851591229
		329,448386759395	0,0296195409686749
		330,179116507738	0,0296044133666623
		330,909846256082	0,0295894014614102
		331,640576004425	0,0295745043680631
		332,371305752769	0,029559721208533
		333,102035501112	0,0295450511114478
		333,832765249456	0,0295304932120992
		334,563494997799	0,0295160466523928
		335,294224746143	0,0295017105807965
		336,024954494486	0,029487484152291
		336,75568424283	0,0294733665283197
		337,486413991174	0,0294593568767394
		338,217143739517	0,029445454371771
		338,947873487861	0,0294316581939513
		339,678603236204	0,029417967530084
		340,409332984548	0,0294043815731926
		341,140062732891	0,029390899522472
		341,870792481235	0,029377520583242
		342,601522229578	0,0293642439669001
		343,332251977922	0,0293510688908749
		344,062981726265	0,0293379945785804
		344,793711474609	0,0293250202593699
		345,524441222953	0,0293121451684904
		346,255170971296	0,0292993685470382
		346,98590071964	0,0292866896419133
		347,716630467983	0,0292741077057759
		348,447360216327	0,0292616219970016
		349,17808996467	0,029249231779638
		349,908819713014	0,0292369363233613
		350,639549461357	0,0292247349034335
		351,370279209701	0,0292126268006591
		352,101008958044	0,0292006113013433
		352,831738706388	0,0291886876972496
		353,562468454732	0,029176855285558
		354,293198203075	0,0291651133688239
		355,023927951419	0,0291534612549367
		355,754657699762	0,0291418982570791
		356,485387448106	0,0291304236936867
		357,216117196449	0,0291190368884076
		357,946846944793	0,0291077371700628
		358,677576693136	0,0290965238726065
		359,40830644148	0,0290853963350868
		360,139036189823	0,0290743539016069
		360,869765938167	0,0290633959212861
		361,600495686511	0,029052521748222
		362,331225434854	0,0290417307414519
		363,061955183198	0,0290310222649152
		363,792684931541	0,0290203956874159
		364,523414679885	0,0290098503825857
		365,254144428228	0,0289993857288465
		365,984874176572	0,0289890011093742
		366,715603924915	0,0289786959120622
		367,446333673259	0,0289684695294852
		368,177063421602	0,0289583213588637
		368,907793169946	0,0289482508020283
		369,638522918289	0,0289382572653841
		370,369252666633	0,0289283401598765
		371,099982414977	0,0289184989009558
		371,83071216332	0,028908732908543
		372,561441911664	0,0288990416069955
		373,292171660007	0,0288894244250733
		374,022901408351	0,0288798807959054
		374,753631156694	0,0288704101569561
		375,484360905038	0,028861011949992
		376,215090653381	0,0288516856210492
		376,945820401725	0,0288424306204005
		377,676550150068	0,0288332464025231
		378,407279898412	0,0288241324260663
		379,138009646756	0,0288150881538197
		379,868739395099	0,0288061130526816
		380,599469143443	0,0287972065936273
		381,330198891786	0,0287883682516784
		382,06092864013	0,0287795975058713
		382,791658388473	0,0287708938392269
		383,522388136817	0,02876225673872
		384,25311788516	0,0287536856952489
		384,983847633504	0,0287451802036056
		385,714577381847	0,0287367397624461
		386,445307130191	0,0287283638742606
		387,176036878534	0,0287200520453443
		387,906766626878	0,0287118037857681
		388,637496375222	0,0287036186093503
		389,368226123565	0,0286954960336271
		390,098955871909	0,028687435579825
		390,829685620252	0,028679436772832
		391,560415368596	0,0286714991411697
		392,291145116939	0,0286636222169657
		393,021874865283	0,0286558055359259
		393,752604613626	0,0286480486373073
		394,48333436197	0,0286403510638904
		395,214064110313	0,0286327123619528
		395,944793858657	0,0286251320812419
		396,675523607001	0,028617609774949
		397,406253355344	0,0286101449996824
		398,136983103688	0,0286027373154415
		398,867712852031	0,0285953862855909
		399,598442600375	0,0285880914768347
		400,329172348718	0,0285808524591906
		401,059902097062	0,0285736688059652
		401,790631845405	0,0285665400937281
		402,521361593749	0,0285594659022877
		403,252091342092	0,0285524458146656
		403,982821090436	0,0285454794170729
		404,71355083878	0,0285385662988851
		405,444280587123	0,0285317060526183
		406,175010335467	0,0285248982739051
		406,90574008381	0,0285181425614707
		407,636469832154	0,0285114385171091
		408,367199580497	0,02850478574566
		409,097929328841	0,0284981838549853
		409,828659077184	0,0284916324559459
		410,559388825528	0,0284851311623789
		411,290118573871	0,0284786795910749
		412,020848322215	0,028472277361755
		412,751578070559	0,028465924097049
		413,482307818902	0,0284596194224728
		414,213037567246	0,0284533629664063
		414,943767315589	0,0284471543600716
		415,674497063933	0,0284409932375111
		416,405226812276	0,0284348792355664
		417,13595656062	0,0284288119938562
		417,866686308963	0,0284227911547557
		418,597416057307	0,028416816363375
		419,32814580565	0,0284108872675385
		420,058875553994	0,0284050035177641
		420,789605302338	0,0283991647672426
		421,520335050681	0,0283933706718172
		422,251064799025	0,028387620889963
		422,981794547368	0,0283819150827674
		423,712524295712	0,0283762529139098
		424,443254044055	0,0283706340496415
		425,173983792399	0,0283650581587667
		425,904713540742	0,0283595249126224
		426,635443289086	0,0283540339850592
		427,366173037429	0,0283485850524223
		428,096902785773	0,0283431777935321
		428,827632534117	0,0283378118896653
		429,55836228246	0,0283324870245365
		430,289092030804	0,028327202884279
		431,019821779147	0,0283219591574266
		431,750551527491	0,0283167555348954
		432,481281275834	0,0283115917099653
		433,212011024178	0,0283064673782618
		433,942740772521	0,0283013822377387
		434,673470520865	0,0282963359886594
		435,404200269208	0,02829132833358
		436,134930017552	0,0282863589773315
		436,865659765895	0,0282814276270021
		437,596389514239	0,0282765339919205
		438,327119262583	0,0282716777836383
		439,057849010926	0,0282668587159132
		439,78857875927	0,0282620765046921
		440,519308507613	0,0282573308680943
		441,250038255957	0,0282526215263951
		441,9807680043	0,0282479482020091
		442,711497752644	0,0282433106194737
		443,442227500987	0,0282387085054332
		444,172957249331	0,0282341415886227
		444,903686997674	0,0282296095998516
		445,634416746018	0,0282251122719883
		446,365146494362	0,0282206493399443
		447,095876242705	0,0282162205406584
		447,826605991049	0,0282118256130812
		448,557335739392	0,0282074642981601
		449,288065487736	0,0282031363388235
		450,018795236079	0,028198841479966
		450,749524984423	0,0281945794684333
		451,480254732766	0,0281903500530072
		452,21098448111	0,0281861529843908
		452,941714229453	0,0281819880151938
		453,672443977797	0,0281778548999181
		454,40317372614	0,028173753394943
		455,133903474484	0,0281696832585113
		455,864633222828	0,0281656442507144
		456,595362971171	0,0281616361334788
		457,326092719515	0,0281576586705518
		458,056822467858	0,0281537116274875
		458,787552216202	0,0281497947716329
		459,518281964545	0,0281459078721147
		460,249011712889	0,028142050699825
		460,979741461232	0,0281382230274083
		461,710471209576	0,0281344246292479
		462,441200957919	0,0281306552814527
		463,171930706263	0,0281269147618437
		463,902660454607	0,0281232028499415
		464,63339020295	0,0281195193269525
		465,364119951294	0,0281158639757568
		466,094849699637	0,028112236580895
		466,825579447981	0,0281086369285553
		467,556309196324	0,0281050648065614
		468,287038944668	0,0281015200043597
		469,017768693011	0,0280980023130068
		469,748498441355	0,0280945115251574
		470,479228189698	0,0280910474350519
		471,209957938042	0,0280876098385046
		471,940687686386	0,0280841985328912
		472,671417434729	0,0280808133171371
		473,402147183073	0,0280774539917055
		474,132876931416	0,028074120358586
		474,86360667976	0,028070812221282
		475,594336428103	0,0280675293848003
		476,325066176447	0,0280642716556387
		477,05579592479	0,028061038841775
		477,786525673134	0,0280578307526556
		478,517255421477	0,0280546471991842
		479,247985169821	0,0280514879937107
		479,978714918165	0,0280483529500204
		480,709444666508	0,0280452418833225
		481,440174414852	0,0280421546102396
		482,170904163195	0,0280390909487968
		482,901633911539	0,028036050718411
		483,632363659882	0,02803303373988
		484,363093408226	0,0280300398353724
		485,093823156569	0,0280270688284167
		485,824552904913	0,0280241205438912
		486,555282653256	0,0280211948080134
		487,2860124016	0,0280182914483299
		488,016742149944	0,0280154102937064
		488,747471898287	0,0280125511743174
		489,478201646631	0,0280097139216359
		490,208931394974	0,0280068983684244
		490,939661143318	0,0280041043487239
		491,670390891661	0,028001331697845
		492,401120640005	0,0279985802523577
		493,131850388348	0,0279958498500819
		493,862580136692	0,027993140330078
		494,593309885035	0,0279904515326371
		495,324039633379	0,027987783299272
		496,054769381723	0,0279851354727074
		496,785499130066	0,027982507896871
		497,51622887841	0,0279799004168839
		498,246958626753	0,0279773128790521
		498,977688375097	0,0279747451308568
		499,70841812344	0,0279721970209457
		500,439147871784	0,027969668399124
		501,169877620127	0,0279671591163459
		501,900607368471	0,0279646690247051
		502,631337116814	0,0279621979774269
		503,362066865158	0,0279597458288587
		504,092796613501	0,0279573124344622
		504,823526361845	0,0279548976508045
		505,554256110189	0,0279525013355494
		506,284985858532	0,0279501233474497
		507,015715606876	0,0279477635463383
		507,746445355219	0,0279454217931199
		508,477175103563	0,0279430979497633
		509,207904851906	0,0279407918792929
		509,93863460025	0,0279385034457805
		510,669364348593	0,0279362325143378
		511,400094096937	0,0279339789511079
		512,13082384528	0,0279317426232577
		512,861553593624	0,0279295233989701
		513,592283341968	0,0279273211474361
		514,323013090311	0,027925135738847
		515,053742838655	0,0279229670443871
		515,784472586998	0,0279208149362257
		516,515202335342	0,0279186792875099
		517,245932083685	0,027916559972357
		517,976661832029	0,0279144568658469
		518,707391580372	0,0279123698440149
		519,438121328716	0,0279102987838446
		520,168851077059	0,0279082435632603
		520,899580825403	0,0279062040611199
		521,630310573747	0,0279041801572078
		522,36104032209	0,0279021717322279
		523,091770070434	0,0279001786677965
		523,822499818777	0,0278982008464352
		524,553229567121	0,0278962381515642
		525,283959315464	0,0278942904674951
		526,014689063808	0,0278923576794245
		526,745418812151	0,0278904396734271
		527,476148560495	0,0278885363364485
		528,206878308838	0,0278866475562994
		528,937608057182	0,0278847732216483
		529,668337805526	0,0278829132220152
		530,399067553869	0,0278810674477651
		531,129797302213	0,0278792357901014
		531,860527050556	0,0278774181410596
		532,5912567989	0,0278756143935011
		533,321986547243	0,0278738244411065
		534,052716295587	0,0278720481783696
		534,78344604393	0,0278702855005911
		535,514175792274	0,0278685363038726
		536,244905540617	0,0278668004851099
		536,975635288961	0,0278650779419879
		537,706365037305	0,0278633685729737
		538,437094785648	0,0278616722773108
		539,167824533992	0,0278599889550137
		539,898554282335	0,0278583185068612
		540,629284030679	0,0278566608343912
		541,360013779022	0,0278550158398945
		542,090743527366	0,0278533834264092
		542,821473275709	0,0278517634977151
		543,552203024053	0,0278501559583278
		544,282932772396	0,0278485607134931
		545,01366252074	0,0278469776691817
		545,744392269084	0,0278454067320832
		546,475122017427	0,0278438478096009
		547,20585176577	0,0278423008098464
		547,936581514114	0,027840765641634
		548,667311262458	0,0278392422144754
		549,398041010801	0,0278377304385744
		550,128770759145	0,0278362302248214
		550,859500507488	0,0278347414847885
		551,590230255832	0,027833264130724
		552,320960004175	0,0278317980755474
		553,051689752519	0,0278303432328442
		553,782419500862	0,0278288995168607
		554,513149249206	0,0278274668424992
		555,243878997549	0,0278260451253126
		555,974608745893	0,0278246342815
		556,705338494237	0,027823234227901
		557,43606824258	0,0278218448819916
		558,166797990924	0,0278204661618787
		558,897527739267	0,0278190979862956
		559,628257487611	0,0278177402745972
		560,358987235954	0,0278163929467551
		561,089716984298	0,0278150559233529
		561,820446732641	0,0278137291255818
		562,551176480985	0,0278124124752354
		563,281906229328	0,0278111058947058
		564,012635977672	0,0278098093069783
		564,743365726016	0,0278085226356276
		565,474095474359	0,0278072458048124
		566,204825222703	0,027805978739272
		566,935554971046	0,0278047213643209
		567,66628471939	0,0278034736058449
		568,397014467733	0,0278022353902967
		569,127744216077	0,0278010066446914
		569,85847396442	0,0277997872966024
		570,589203712764	0,0277985772741569
		571,319933461107	0,0277973765060319
		572,050663209451	0,0277961849214497
		572,781392957795	0,0277950024501743
		573,512122706138	0,0277938290225063
		574,242852454482	0,02779266456928
		574,973582202825	0,0277915090218581
		575,704311951169	0,0277903623121286
		576,435041699512	0,0277892243725003
		577,165771447856	0,027788095135899
		577,896501196199	0,0277869745357635
		578,627230944543	0,0277858625060415
		579,357960692886	0,027784758981186
		580,08869044123	0,0277836638961514
		580,819420189574	0,0277825771863895
		581,550149937917	0,0277814987878456
		582,280879686261	0,027780428636955
		583,011609434604	0,0277793666706394
		583,742339182948	0,0277783128263025
		584,473068931291	0,027777267041827
		585,203798679635	0,0277762292555707
		585,934528427978	0,0277751994063627
		586,665258176322	0,0277741774335
		587,395987924665	0,0277731632767438
		588,126717673009	0,0277721568763162
		588,857447421353	0,0277711581728963
		589,588177169696	0,027770167107617
		590,31890691804	0,0277691836220612
		591,049636666383	0,0277682076582589
		591,780366414727	0,0277672391586833
		592,51109616307	0,0277662780662475
		593,241825911414	0,0277653243243013
		593,972555659757	0,0277643778766278
		594,703285408101	0,0277634386674399
		595,434015156444	0,0277625066413772
		596,164744904788	0,0277615817435029
		596,895474653131	0,0277606639193001
		597,626204401475	0,027759753114669
		598,356934149819	0,0277588492759236
		599,087663898162	0,0277579523497882
		599,818393646506	0,027757062283395
		600,549123394849	0,0277561790242801
		601,279853143193	0,0277553025203812
		602,010582891536	0,0277544327200339
		602,74131263988	0,0277535695719692
		603,472042388223	0,0277527130253099
		604,202772136567	0,0277518630295682
		604,93350188491	0,0277510195346423
		605,664231633254	0,0277501824908135
		606,394961381598	0,0277493518487435
		607,125691129941	0,0277485275594713
		607,856420878285	0,0277477095744104
		608,587150626628	0,0277468978453457
		609,317880374972	0,027746092324431
		610,048610123315	0,0277452929641862
		610,779339871659	0,0277444997174939
		611,510069620002	0,0277437125375974
		612,240799368346	0,0277429313780976
		612,971529116689	0,02774215619295
		613,702258865033	0,0277413869364625
		614,432988613377	0,0277406235632924
		615,16371836172	0,0277398660284437
		615,894448110064	0,0277391142872646
		616,625177858407	0,0277383682954447
		617,355907606751	0,0277376280090128
		618,086637355094	0,0277368933843336
		618,817367103438	0,0277361643781056
		619,548096851781	0,0277354409473588
		620,278826600125	0,0277347230494515
		621,009556348468	0,0277340106420682
		621,740286096812	0,0277333036832171
		622,471015845156	0,0277326021312274
		623,201745593499	0,0277319059447473
		623,932475341843	0,027731215082741
		624,663205090186	0,0277305295044865
		625,39393483853	0,0277298491695736
		626,124664586873	0,0277291740379007
		626,855394335217	0,0277285040696733
		627,58612408356	0,027727839225401
		628,316853831904	0,0277271794658955
		629,047583580247	0,0277265247522682
		629,778313328591	0,027725875045928
		630,509043076935	0,0277252303085788
		631,239772825278	0,0277245905022175
		631,970502573622	0,0277239555891316
		632,701232321965	0,0277233255318971
		633,431962070309	0,0277227002933762
		634,162691818652	0,027722079836715
		634,893421566996	0,0277214641253417
		635,624151315339	0,027720853122964
		636,354881063683	0,0277202467935672
		637,085610812026	0,0277196451014121
		637,81634056037	0,0277190480110328
		638,547070308714	0,0277184554872347
		639,277800057057	0,0277178674950923
		640,008529805401	0,0277172839999473
		640,739259553744	0,0277167049674063
		641,469989302088	0,0277161303633391
		642,200719050431	0,0277155601538764
		642,931448798775	0,0277149943054082
		643,662178547118	0,0277144327845813
		644,392908295462	0,0277138755582975
		645,123638043805	0,0277133225937121
		645,854367792149	0,0277127738582312
		646,585097540492	0,0277122293195105
		647,315827288836	0,027711688945453
		648,04655703718	0,0277111527042069
		648,777286785523	0,0277106205641644
		649,508016533867	0,0277100924939592
		650,23874628221	0,0277095684624649
		650,969476030554	0,0277090484387933
		651,700205778897	0,0277085323922924
		652,430935527241	0,0277080202925444
		653,161665275584	0,0277075121093644
		653,892395023928	0,0277070078127983
		654,623124772271	0,0277065073731209
		655,353854520615	0,0277060107608347
		656,084584268959	0,0277055179466675
		656,815314017302	0,0277050289015711
		657,546043765646	0,0277045435967194
		658,276773513989	0,0277040620035068
		659,007503262333	0,0277035840935464
		659,738233010676	0,0277031098386686
		660,46896275902	0,0277026392109191
		661,199692507363	0,0277021721825574
		661,930422255707	0,0277017087260552
		662,66115200405	0,0277012488140946
		663,391881752394	0,0277007924195669
		664,122611500738	0,0277003395155704
		664,853341249081	0,0276998900754095
		665,584070997425	0,0276994440725925
		666,314800745768	0,0276990014808304
		667,045530494112	0,0276985622740353
		667,776260242455	0,0276981264263187
		668,506989990799	0,0276976939119902
		669,237719739142	0,0276972647055559
		669,968449487486	0,0276968387817169
		670,699179235829	0,0276964161153675
		671,429908984173	0,0276959966815945
		672,160638732517	0,0276955804556748
		672,89136848086	0,0276951674130746
		673,622098229204	0,0276947575294477
		674,352827977547	0,027694350780634
		675,083557725891	0,0276939471426585
		675,814287474234	0,0276935465917291
		676,545017222578	0,027693149104236
		677,275746970921	0,0276927546567499
		678,006476719265	0,0276923632260205
		678,737206467608	0,0276919747889757
		679,467936215952	0,0276915893227194
		680,198665964296	0,027691206804531
		680,929395712639	0,0276908272118635
		681,660125460983	0,0276904505223423
		682,390855209326	0,0276900767137639
		683,12158495767	0,0276897057640948
		683,852314706013	0,0276893376514699
		684,583044454357	0,0276889723541913
		685,3137742027	0,027688609850727
		686,044503951044	0,0276882501197098
		686,775233699387	0,0276878931399359
		687,505963447731	0,0276875388903636
		688,236693196075	0,0276871873501122
		688,967422944418	0,0276868384984607
		689,698152692761	0,0276864923148464
		690,428882441105	0,027686148778864
		691,159612189449	0,0276858078702644
		691,890341937792	0,0276854695689532
		692,621071686136	0,0276851338549896
		693,351801434479	0,0276848007085855
		694,082531182823	0,027684470110104
		694,813260931166	0,0276841420400585
		695,54399067951	0,0276838164791114
		696,274720427853	0,027683493408073
		697,005450176197	0,0276831728079002
		697,73617992454	0,0276828546596957
		698,466909672884	0,0276825389447068
		699,197639421228	0,0276822256443242
		699,928369169571	0,0276819147400806
		700,659098917915	0,0276816062136504
		701,389828666258	0,0276813000468479
		702,120558414602	0,0276809962216264
		702,851288162945	0,0276806947200776
		703,582017911289	0,0276803955244297
		704,312747659632	0,0276800986170472
		705,043477407976	0,0276798039804292
		705,774207156319	0,0276795115972089
		706,504936904663	0,027679221450152
		707,235666653007	0,0276789335221563
		707,96639640135	0,0276786477962503
		708,697126149694	0,0276783642555923
		709,427855898037	0,0276780828834693
		710,158585646381	0,0276778036632964
		710,889315394724	0,0276775265786152
		711,620045143068	0,0276772516130934
		712,350774891411	0,0276769787505236
		713,081504639755	0,0276767079748222
		713,812234388098	0,0276764392700287
		714,542964136442	0,0276761726203048
		715,273693884786	0,0276759080099332
		716,004423633129	0,0276756454233167
		716,735153381473	0,0276753848449776
		717,465883129816	0,0276751262595565
		718,19661287816	0,0276748696518114
		718,927342626503	0,0276746150066169
		719,658072374847	0,0276743623089633
		720,38880212319	0,0276741115439557
		721,119531871534	0,0276738626968132
		721,850261619877	0,0276736157528678
		722,580991368221	0,0276733706975637
		723,311721116565	0,0276731275164566
		724,042450864908	0,0276728861952123
		724,773180613252	0,0276726467196067
		725,503910361595	0,0276724090755241
		726,234640109939	0,027672173248957
		726,965369858282	0,0276719392260048
		727,696099606626	0,0276717069928735
		728,426829354969	0,0276714765358744
		729,157559103313	0,0276712478414236
		729,888288851656	0,0276710208960409
		730,6190186	0,0276707956863494
