# Supplementary material for: Characterization data and kinetic studies of novel lipophilic analogues from 2,4-dichlorophenoxyacetic acid and Propanil herbicides
Source: Data Brief. 2020 Aug 21;32:106202. doi: 10.1016/j.dib.2020.106202 (PMC7482028; doi:10.1016/j.dib.2020.106202)
Supplement: Supplementary file 5 [file mmc5.zip › UV data_txt/Figure 38C.txt]

Wavelength	Absorbance	Wavelength	Absorbance	Wavelength	Absorbance	Wavelength	Absorbance	Wavelength	Absorbance	Wavelength	Absorbance	Wavelength	Absorbance	Wavelength	Absorbance	Wavelength	Absorbance	Wavelength	Absorbance	Wavelength	Absorbance	Wavelength	Absorbance	Wavelength	Absorbance	Wavelength	Absorbance	Wavelength	Absorbance	Wavelength	Absorbance	Wavelength	Absorbance	Wavelength	Absorbance	Wavelength	Absorbance	Wavelength	Absorbance	Wavelength	Absorbance	Wavelength	Absorbance	Wavelength	Absorbance	Wavelength	Absorbance	Wavelength	Absorbance
nm		nm		nm		nm		nm		nm		nm		nm		nm		nm		nm		nm		nm		nm		nm		nm		nm		nm		nm		nm		nm		nm		nm		nm		nm
800,0101929	0,08116409928	800,0101929	0,08142402023	800,0101929	0,08091318607	800,0101929	0,08115772903	800,0101929	0,08104537427	800,0101929	0,08053647727	800,0101929	0,08061544597	800,0101929	0,08106294274	800,0101929	0,0812536031	800,0101929	0,08030010015	800,0101929	0,08129218221	800,0101929	0,080959782	800,0101929	0,08039836586	800,0101929	0,08038783818	800,0101929	0,08065085113	800,0101929	0,08068429679	800,0101929	0,08022589236	800,0101929	0,0807113573	800,0101929	0,08001043648	800,0101929	0,08060616255	800,0101929	0,08050064743	800,0101929	0,08017975092	800,0101929	0,08059334755	800,0101929	0,08038472384	800,0101929	0,08091489971
795,8145142	0,08197187632	795,8145142	0,0823662281	795,8145142	0,08248017728	795,8145142	0,08241642267	795,8145142	0,0817694962	795,8145142	0,0818060264	795,8145142	0,08212265372	795,8145142	0,08210914582	795,8145142	0,08283836395	795,8145142	0,08190757781	795,8145142	0,08154240996	795,8145142	0,08225787431	795,8145142	0,08176533878	795,8145142	0,08175837249	795,8145142	0,08152242005	795,8145142	0,08191782981	795,8145142	0,08185455948	795,8145142	0,08217141777	795,8145142	0,08165607601	795,8145142	0,08220366389	795,8145142	0,0817905888	795,8145142	0,08110643178	795,8145142	0,08169072121	795,8145142	0,08184505999	795,8145142	0,08239041269
791,6464844	0,08361358941	791,6464844	0,08332274109	791,6464844	0,08271899819	791,6464844	0,08288632333	791,6464844	0,08231143653	791,6464844	0,08301711082	791,6464844	0,0832182914	791,6464844	0,08285155147	791,6464844	0,08311377466	791,6464844	0,08205398172	791,6464844	0,08256372064	791,6464844	0,08273477852	791,6464844	0,08310113847	791,6464844	0,08255949616	791,6464844	0,08299743384	791,6464844	0,08232633024	791,6464844	0,08216685057	791,6464844	0,08252672106	791,6464844	0,08242856711	791,6464844	0,08182049543	791,6464844	0,08223432302	791,6464844	0,08224176615	791,6464844	0,08286941051	791,6464844	0,08253000677	791,6464844	0,0828050971
787,5064087	0,08356651664	787,5064087	0,08391765505	787,5064087	0,08374277502	787,5064087	0,08387969434	787,5064087	0,08371669054	787,5064087	0,08342841268	787,5064087	0,08388496935	787,5064087	0,08318935335	787,5064087	0,08403565735	787,5064087	0,08356247097	787,5064087	0,08377406746	787,5064087	0,08363226056	787,5064087	0,08335479349	787,5064087	0,08358392864	787,5064087	0,08349017799	787,5064087	0,08359821141	787,5064087	0,08303588629	787,5064087	0,08349366486	787,5064087	0,08321374655	787,5064087	0,0832637921	787,5064087	0,08346027881	787,5064087	0,08260341734	787,5064087	0,08333080262	787,5064087	0,08352230489	787,5064087	0,08417967707
783,3247681	0,08460550755	783,3247681	0,08460283279	783,3247681	0,08411243558	783,3247681	0,08464366198	783,3247681	0,08451476693	783,3247681	0,0848300755	783,3247681	0,08512602746	783,3247681	0,0851560086	783,3247681	0,08461944014	783,3247681	0,08426543325	783,3247681	0,08490683883	783,3247681	0,08522737771	783,3247681	0,08487334847	783,3247681	0,08456332982	783,3247681	0,0842570737	783,3247681	0,08430752158	783,3247681	0,08438523114	783,3247681	0,08403832465	783,3247681	0,08415214717	783,3247681	0,08435963839	783,3247681	0,08403860778	783,3247681	0,08392997086	783,3247681	0,084298186	783,3247681	0,08449030668	783,3247681	0,08488770574
779,1362305	0,0859297663	779,1362305	0,08636116982	779,1362305	0,08558373898	779,1362305	0,08531422913	779,1362305	0,08608211577	779,1362305	0,0857732743	779,1362305	0,08649297804	779,1362305	0,08568863571	779,1362305	0,08589699119	779,1362305	0,08517631888	779,1362305	0,08572089672	779,1362305	0,08585588634	779,1362305	0,08527884632	779,1362305	0,08519679308	779,1362305	0,08523200452	779,1362305	0,08556848764	779,1362305	0,0855326429	779,1362305	0,08528048545	779,1362305	0,08545757085	779,1362305	0,08531873673	779,1362305	0,08507539332	779,1362305	0,08551483601	779,1362305	0,08536312729	779,1362305	0,08519805223	779,1362305	0,08523257822
774,9760132	0,08674457669	774,9760132	0,08672753721	774,9760132	0,08667491376	774,9760132	0,08592844009	774,9760132	0,08676040918	774,9760132	0,08672889322	774,9760132	0,08702101558	774,9760132	0,08643261343	774,9760132	0,08628361672	774,9760132	0,0861922428	774,9760132	0,08630827814	774,9760132	0,08604124933	774,9760132	0,08660434932	774,9760132	0,08610808849	774,9760132	0,08540131897	774,9760132	0,08563437313	774,9760132	0,08608748019	774,9760132	0,08601669222	774,9760132	0,08589736372	774,9760132	0,08650052547	774,9760132	0,08591282368	774,9760132	0,08537387103	774,9760132	0,08568172902	774,9760132	0,08576690406	774,9760132	0,08616475016
770,8092041	0,087466456	770,8092041	0,08824193478	770,8092041	0,08798018098	770,8092041	0,08757608384	770,8092041	0,08799020201	770,8092041	0,08772856742	770,8092041	0,08775128424	770,8092041	0,08740760386	770,8092041	0,08807500452	770,8092041	0,08702889085	770,8092041	0,08785451204	770,8092041	0,08773433417	770,8092041	0,08721286058	770,8092041	0,08719033003	770,8092041	0,08756864071	770,8092041	0,08716922253	770,8092041	0,08749830723	770,8092041	0,08736765385	770,8092041	0,08704335243	770,8092041	0,08705458045	770,8092041	0,08679268509	770,8092041	0,08691611886	770,8092041	0,08715695143	770,8092041	0,08745837957	770,8092041	0,08752436936
766,6357422	0,08853390068	766,6357422	0,08836444467	766,6357422	0,08838193119	766,6357422	0,08822049201	766,6357422	0,08842451125	766,6357422	0,08781351149	766,6357422	0,08848388493	766,6357422	0,08837333322	766,6357422	0,08854275942	766,6357422	0,08775891364	766,6357422	0,08844240755	766,6357422	0,08842638135	766,6357422	0,08801343292	766,6357422	0,08788560331	766,6357422	0,08793044835	766,6357422	0,08819689602	766,6357422	0,08819693327	766,6357422	0,08797714114	766,6357422	0,0878520757	766,6357422	0,08767981082	766,6357422	0,08805084229	766,6357422	0,08756965399	766,6357422	0,08796316385	766,6357422	0,08781398833	766,6357422	0,08858713508
762,4558105	0,08931867033	762,4558105	0,08937428892	762,4558105	0,08950611949	762,4558105	0,08900990337	762,4558105	0,0895190984	762,4558105	0,08893797547	762,4558105	0,08903323114	762,4558105	0,08913683146	762,4558105	0,08913072944	762,4558105	0,08879573643	762,4558105	0,08932963759	762,4558105	0,08931516856	762,4558105	0,08923473209	762,4558105	0,08861780167	762,4558105	0,08881983906	762,4558105	0,08884414285	762,4558105	0,08876048774	762,4558105	0,08905057609	762,4558105	0,08856967837	762,4558105	0,08882752806	762,4558105	0,08882088959	762,4558105	0,08877693862	762,4558105	0,08854469657	762,4558105	0,0886298269	762,4558105	0,08944263309
758,3045044	0,09012830257	758,3045044	0,08993389457	758,3045044	0,08990941197	758,3045044	0,08982749283	758,3045044	0,08999866992	758,3045044	0,09030523151	758,3045044	0,0900021717	758,3045044	0,08969324082	758,3045044	0,09019979089	758,3045044	0,08970176429	758,3045044	0,09005507082	758,3045044	0,09004710615	758,3045044	0,08976163715	758,3045044	0,09010708332	758,3045044	0,08958415687	758,3045044	0,08974912763	758,3045044	0,08975883573	758,3045044	0,08922748268	758,3045044	0,0895826295	758,3045044	0,08942230791	758,3045044	0,08906691521	758,3045044	0,08895541728	758,3045044	0,08970994502	758,3045044	0,0894652456	758,3045044	0,08991272002
754,1469116	0,09124562889	754,1469116	0,09123022854	754,1469116	0,09130679071	754,1469116	0,09104248136	754,1469116	0,09112925828	754,1469116	0,09084083885	754,1469116	0,09108238667	754,1469116	0,09075271338	754,1469116	0,09118098766	754,1469116	0,09066346288	754,1469116	0,09071870893	754,1469116	0,09106913954	754,1469116	0,09079329669	754,1469116	0,09085059911	754,1469116	0,09079045802	754,1469116	0,09041050822	754,1469116	0,09059371054	754,1469116	0,09076672047	754,1469116	0,09024506807	754,1469116	0,09047729522	754,1469116	0,09004545212	754,1469116	0,09034711123	754,1469116	0,09053453058	754,1469116	0,09015703946	754,1469116	0,09076407552
749,9476318	0,09271695465	749,9476318	0,09221260995	749,9476318	0,09211099148	749,9476318	0,09240947664	749,9476318	0,09245508164	749,9476318	0,09169539064	749,9476318	0,09251911193	749,9476318	0,09231402725	749,9476318	0,09213214368	749,9476318	0,09175518155	749,9476318	0,09166255593	749,9476318	0,09212628752	749,9476318	0,09198585153	749,9476318	0,0921151787	749,9476318	0,09139681607	749,9476318	0,09190043807	749,9476318	0,09196899086	749,9476318	0,09197592735	749,9476318	0,09175629914	749,9476318	0,09167291224	749,9476318	0,09166351706	749,9476318	0,0914305523	749,9476318	0,09115406871	749,9476318	0,09142915159	749,9476318	0,09189663082
745,7773438	0,09302397072	745,7773438	0,09309080988	745,7773438	0,09288763255	745,7773438	0,09292229265	745,7773438	0,0930467695	745,7773438	0,09311018139	745,7773438	0,09278162569	745,7773438	0,09323658049	745,7773438	0,09296166152	745,7773438	0,0921735242	745,7773438	0,09288433194	745,7773438	0,09292174876	745,7773438	0,09280980378	745,7773438	0,09280739725	745,7773438	0,09244217724	745,7773438	0,09279476851	745,7773438	0,09308250248	745,7773438	0,09264197201	745,7773438	0,09241684526	745,7773438	0,09220995009	745,7773438	0,09193194658	745,7773438	0,09230396897	745,7773438	0,09268769622	745,7773438	0,09230810404	745,7773438	0,0927112177
741,6361694	0,09387212992	741,6361694	0,09357273579	741,6361694	0,09359623492	741,6361694	0,0933053419	741,6361694	0,09359585494	741,6361694	0,09353304654	741,6361694	0,09355799109	741,6361694	0,09348251671	741,6361694	0,09329202026	741,6361694	0,09339231253	741,6361694	0,09352206439	741,6361694	0,09399399161	741,6361694	0,09355533123	741,6361694	0,09339562058	741,6361694	0,09315951914	741,6361694	0,09331037849	741,6361694	0,09358772635	741,6361694	0,0933983773	741,6361694	0,09315871447	741,6361694	0,09332545847	741,6361694	0,09276022017	741,6361694	0,09299472719	741,6361694	0,09307656437	741,6361694	0,09301168472	741,6361694	0,09332193434
737,4534912	0,09390959889	737,4534912	0,09411482513	737,4534912	0,09411589056	737,4534912	0,09383261204	737,4534912	0,0940643549	737,4534912	0,09376424551	737,4534912	0,09385149926	737,4534912	0,09406953305	737,4534912	0,09408917278	737,4534912	0,09350254387	737,4534912	0,09344899654	737,4534912	0,09414340556	737,4534912	0,09374018759	737,4534912	0,09361884743	737,4534912	0,09356766194	737,4534912	0,09330248088	737,4534912	0,09331467748	737,4534912	0,0935433507	737,4534912	0,09337565303	737,4534912	0,0934304148	737,4534912	0,09287641197	737,4534912	0,09310158342	737,4534912	0,09295358509	737,4534912	0,09291703254	737,4534912	0,09342116863
733,2645874	0,09250540286	733,2645874	0,09262210131	733,2645874	0,0924693644	733,2645874	0,09252580255	733,2645874	0,09256196767	733,2645874	0,09246645123	733,2645874	0,09271358699	733,2645874	0,09241697192	733,2645874	0,09233029187	733,2645874	0,09224458784	733,2645874	0,09244768322	733,2645874	0,09260521829	733,2645874	0,09210049361	733,2645874	0,09229267389	733,2645874	0,0919720605	733,2645874	0,09220204502	733,2645874	0,09210027009	733,2645874	0,09225296974	733,2645874	0,09181990474	733,2645874	0,09199845046	733,2645874	0,09170965105	733,2645874	0,09180337191	733,2645874	0,09163691849	733,2645874	0,09161537141	733,2645874	0,09251068532
729,1050415	0,09094499797	729,1050415	0,09081084281	729,1050415	0,09087986499	729,1050415	0,09065905958	729,1050415	0,0910974592	729,1050415	0,09104911983	729,1050415	0,09104286879	729,1050415	0,0907465294	729,1050415	0,09085772187	729,1050415	0,09053070098	729,1050415	0,09065131098	729,1050415	0,09101777524	729,1050415	0,09068024158	729,1050415	0,09065271169	729,1050415	0,0904141739	729,1050415	0,09027250856	729,1050415	0,09054435045	729,1050415	0,09087303281	729,1050415	0,09001614898	729,1050415	0,09037866443	729,1050415	0,08988814056	729,1050415	0,09042393416	729,1050415	0,09003663063	729,1050415	0,09016726166	729,1050415	0,09045048803
724,9395752	0,08926827461	724,9395752	0,08924980462	724,9395752	0,08935679495	724,9395752	0,08921721578	724,9395752	0,08925946802	724,9395752	0,08907692134	724,9395752	0,0894388482	724,9395752	0,08934795856	724,9395752	0,0891507864	724,9395752	0,08892866969	724,9395752	0,08907924592	724,9395752	0,08942122757	724,9395752	0,08905760199	724,9395752	0,08898232877	724,9395752	0,08902477473	724,9395752	0,0888324827	724,9395752	0,0888690725	724,9395752	0,08885411173	724,9395752	0,0887343511	724,9395752	0,08896882087	724,9395752	0,08825341612	724,9395752	0,08898960054	724,9395752	0,08847826719	724,9395752	0,0884822011	724,9395752	0,08888311684
720,7680664	0,08873962611	720,7680664	0,08885078132	720,7680664	0,08912967891	720,7680664	0,08853898197	720,7680664	0,08887203038	720,7680664	0,08877506107	720,7680664	0,08871145546	720,7680664	0,0885906592	720,7680664	0,08861659467	720,7680664	0,08863478154	720,7680664	0,0887086615	720,7680664	0,08888428658	720,7680664	0,08860322833	720,7680664	0,08842083067	720,7680664	0,08832403272	720,7680664	0,08841793984	720,7680664	0,0883442387	720,7680664	0,08870349079	720,7680664	0,08798611164	720,7680664	0,08852174878	720,7680664	0,08759368956	720,7680664	0,08840905875	720,7680664	0,08797390759	720,7680664	0,08805204928	720,7680664	0,08846370131
716,5906982	0,08833611757	716,5906982	0,08800151944	716,5906982	0,08852120489	716,5906982	0,08794654906	716,5906982	0,08830267936	716,5906982	0,08787631989	716,5906982	0,08812081814	716,5906982	0,08840188384	716,5906982	0,0881870687	716,5906982	0,08799054474	716,5906982	0,08801461011	716,5906982	0,0883994773	716,5906982	0,08798699826	716,5906982	0,08783255517	716,5906982	0,08783445507	716,5906982	0,08770632744	716,5906982	0,08771830052	716,5906982	0,08795184642	716,5906982	0,08749808371	716,5906982	0,08774374425	716,5906982	0,08734172583	716,5906982	0,08769188076	716,5906982	0,08747601509	716,5906982	0,08758953959	716,5906982	0,08765022457
712,4430542	0,08795010298	712,4430542	0,08797489107	712,4430542	0,08812795579	712,4430542	0,08786921948	712,4430542	0,08821938187	712,4430542	0,08810334653	712,4430542	0,08788655698	712,4430542	0,08788585663	712,4430542	0,08781141788	712,4430542	0,08766333759	712,4430542	0,0878001079	712,4430542	0,08792176843	712,4430542	0,08773674071	712,4430542	0,08780559152	712,4430542	0,0875762105	712,4430542	0,08718789369	712,4430542	0,08736154437	712,4430542	0,08754314482	712,4430542	0,08732131124	712,4430542	0,08741361648	712,4430542	0,08702373505	712,4430542	0,08749001473	712,4430542	0,08702108264	712,4430542	0,08716432005	712,4430542	0,0875018537
708,2540283	0,08781518787	708,2540283	0,08796046674	708,2540283	0,08827974647	708,2540283	0,08798608184	708,2540283	0,08790823072	708,2540283	0,08794496953	708,2540283	0,08794239908	708,2540283	0,08794883639	708,2540283	0,08794471622	708,2540283	0,08776705712	708,2540283	0,08790259063	708,2540283	0,08831749111	708,2540283	0,08773595095	708,2540283	0,08793181181	708,2540283	0,08757715672	708,2540283	0,08736030757	708,2540283	0,08757142723	708,2540283	0,08758713305	708,2540283	0,08744473755	708,2540283	0,08757424355	708,2540283	0,08684715629	708,2540283	0,08744628727	708,2540283	0,08724491298	708,2540283	0,08743374795	708,2540283	0,08732394129
704,0947876	0,08793504536	704,0947876	0,08784899861	704,0947876	0,08831378073	704,0947876	0,08794965595	704,0947876	0,08843120933	704,0947876	0,08814983815	704,0947876	0,08816664666	704,0947876	0,08823940158	704,0947876	0,08810027689	704,0947876	0,08770078421	704,0947876	0,08793044835	704,0947876	0,08819588274	704,0947876	0,08788842708	704,0947876	0,08775473386	704,0947876	0,08797292411	704,0947876	0,08753792197	704,0947876	0,08781094104	704,0947876	0,08776598424	704,0947876	0,08748365194	704,0947876	0,08783594519	704,0947876	0,08730510622	704,0947876	0,08778248727	704,0947876	0,08743336797	704,0947876	0,08734159917	704,0947876	0,08752085268
699,9299927	0,08795304596	699,9299927	0,08824101835	699,9299927	0,08860189468	699,9299927	0,08801112324	699,9299927	0,08862560987	699,9299927	0,08825176954	699,9299927	0,08821567148	699,9299927	0,0883263126	699,9299927	0,08812624216	699,9299927	0,0881870389	699,9299927	0,0881113112	699,9299927	0,08851365745	699,9299927	0,08801559359	699,9299927	0,08813641965	699,9299927	0,08779690415	699,9299927	0,08781249821	699,9299927	0,08790601045	699,9299927	0,08807614446	699,9299927	0,08773512393	699,9299927	0,08801241964	699,9299927	0,08739620447	699,9299927	0,08791513741	699,9299927	0,08765051514	699,9299927	0,08757120371	699,9299927	0,08772210032
695,7595215	0,08835099638	695,7595215	0,08863017708	695,7595215	0,08893340081	695,7595215	0,08861494064	695,7595215	0,08895268291	695,7595215	0,08883623034	695,7595215	0,08877302706	695,7595215	0,08900218457	695,7595215	0,08887272328	695,7595215	0,08871447295	695,7595215	0,08842264116	695,7595215	0,08894845843	695,7595215	0,0884404406	695,7595215	0,08852603287	695,7595215	0,08801476657	695,7595215	0,08809361607	695,7595215	0,08843761683	695,7595215	0,0883719027	695,7595215	0,08812586218	695,7595215	0,08852022141	695,7595215	0,08780064434	695,7595215	0,08839830011	695,7595215	0,08809120953	695,7595215	0,08801140636	695,7595215	0,08813337982
691,583374	0,08929619193	691,583374	0,08915672451	691,583374	0,08963283896	691,583374	0,08910110593	691,583374	0,08998835087	691,583374	0,08916941285	691,583374	0,08949244022	691,583374	0,08932569623	691,583374	0,08936464787	691,583374	0,08929800242	691,583374	0,08939171582	691,583374	0,08964015543	691,583374	0,08912026882	691,583374	0,08902105689	691,583374	0,08881872892	691,583374	0,08872997016	691,583374	0,08900764585	691,583374	0,08921957016	691,583374	0,08866196126	691,583374	0,08872456849	691,583374	0,08825515956	691,583374	0,08903300762	691,583374	0,08837504685	691,583374	0,08865608275	691,583374	0,08860189468
687,4015503	0,08955587447	687,4015503	0,08984869719	687,4015503	0,09028069675	687,4015503	0,08960776776	687,4015503	0,09031683207	687,4015503	0,09004854411	687,4015503	0,09019096941	687,4015503	0,08995774388	687,4015503	0,08977793157	687,4015503	0,08975469321	687,4015503	0,08975195885	687,4015503	0,09031657875	687,4015503	0,09013607353	687,4015503	0,08964671195	687,4015503	0,08925832063	687,4015503	0,08947125822	687,4015503	0,08950653672	687,4015503	0,08958314359	687,4015503	0,08921778947	687,4015503	0,08952253312	687,4015503	0,08888787776	687,4015503	0,08948111534	687,4015503	0,08934061229	687,4015503	0,08923533559	687,4015503	0,08899226785
683,2503662	0,09007640928	683,2503662	0,09033439308	683,2503662	0,09073600173	683,2503662	0,09024478495	683,2503662	0,09052923322	683,2503662	0,09042954445	683,2503662	0,09024758637	683,2503662	0,0904834196	683,2503662	0,09044449031	683,2503662	0,09050577134	683,2503662	0,09041070193	683,2503662	0,09053162485	683,2503662	0,09015194327	683,2503662	0,08995698392	683,2503662	0,08994169533	683,2503662	0,09007488191	683,2503662	0,09016124159	683,2503662	0,08981526643	683,2503662	0,08988626301	683,2503662	0,09007108957	683,2503662	0,08961180598	683,2503662	0,09006074071	683,2503662	0,08964292705	683,2503662	0,08968633413	683,2503662	0,08958215266
679,0576172	0,09072872996	679,0576172	0,09118287265	679,0576172	0,09151402116	679,0576172	0,09092214704	679,0576172	0,09154386818	679,0576172	0,09132739156	679,0576172	0,09120123088	679,0576172	0,09148149192	679,0576172	0,09121286124	679,0576172	0,09111064672	679,0576172	0,09117993712	679,0576172	0,09134738892	679,0576172	0,09101106972	679,0576172	0,09118124098	679,0576172	0,09059390426	679,0576172	0,09055028111	679,0576172	0,0908395648	679,0576172	0,09075440466	679,0576172	0,09056619555	679,0576172	0,09095202386	679,0576172	0,09039390087	679,0576172	0,09073105454	679,0576172	0,09062500298	679,0576172	0,09064965695	679,0576172	0,09074340016
674,8954468	0,09145336598	674,8954468	0,09159309417	674,8954468	0,09193456918	674,8954468	0,09142288566	674,8954468	0,0916409418	674,8954468	0,09184324741	674,8954468	0,09192218632	674,8954468	0,09201326966	674,8954468	0,09205543995	674,8954468	0,09168096632	674,8954468	0,09168851376	674,8954468	0,09205361456	674,8954468	0,09164202958	674,8954468	0,09166869521	674,8954468	0,09078490734	674,8954468	0,09129369259	674,8954468	0,09131059051	674,8954468	0,09152606875	674,8954468	0,09113969654	674,8954468	0,09125680476	674,8954468	0,09073670208	674,8954468	0,09134656191	674,8954468	0,09107916057	674,8954468	0,09105981886	674,8954468	0,09081026912
670,7279663	0,0923923105	670,7279663	0,09262768179	670,7279663	0,0930281356	670,7279663	0,09221580625	670,7279663	0,09302743524	670,7279663	0,09277332574	670,7279663	0,09296689183	670,7279663	0,09283278137	670,7279663	0,09282627702	670,7279663	0,09233666211	670,7279663	0,09249505401	670,7279663	0,09272031486	670,7279663	0,09236221015	670,7279663	0,0921953246	670,7279663	0,09211608022	670,7279663	0,09219785035	670,7279663	0,09216751158	670,7279663	0,09234460443	670,7279663	0,09193968773	670,7279663	0,092163831	670,7279663	0,09190370142	670,7279663	0,09227256477	670,7279663	0,09178200364	670,7279663	0,0920746699	670,7279663	0,09194087237
666,5551147	0,09310074896	666,5551147	0,09331095964	666,5551147	0,09341407567	666,5551147	0,09337674826	666,5551147	0,09378824383	666,5551147	0,09370227903	666,5551147	0,09364154935	666,5551147	0,09339975566	666,5551147	0,09344649315	666,5551147	0,09343924373	666,5551147	0,09327363968	666,5551147	0,09369659424	666,5551147	0,09326670319	666,5551147	0,0928941071	666,5551147	0,09281021357	666,5551147	0,09256773442	666,5551147	0,09291626513	666,5551147	0,09312057495	666,5551147	0,09303173423	666,5551147	0,09323680401	666,5551147	0,09258922935	666,5551147	0,09306886792	666,5551147	0,09290180355	666,5551147	0,09287195653	666,5551147	0,09276232868
662,3770142	0,0936769098	662,3770142	0,0940201208	662,3770142	0,09432468563	662,3770142	0,09422399104	662,3770142	0,09414035082	662,3770142	0,09422504902	662,3770142	0,09461301565	662,3770142	0,09431410581	662,3770142	0,0940912962	662,3770142	0,09429914504	662,3770142	0,09418897331	662,3770142	0,09458550066	662,3770142	0,09405975789	662,3770142	0,09388382733	662,3770142	0,09353054315	662,3770142	0,09357520193	662,3770142	0,09387116879	662,3770142	0,09402282536	662,3770142	0,09367610514	662,3770142	0,09364324808	662,3770142	0,09314065427	662,3770142	0,09383068234	662,3770142	0,09353099018	662,3770142	0,09343644977	662,3770142	0,09335328639
658,2299805	0,09421578795	658,2299805	0,09483513236	658,2299805	0,09481168538	658,2299805	0,0947688967	658,2299805	0,09491084516	658,2299805	0,09521271288	658,2299805	0,09540946782	658,2299805	0,09492769092	658,2299805	0,09498464316	658,2299805	0,094736211	658,2299805	0,09478902072	658,2299805	0,09547273815	658,2299805	0,09479429573	658,2299805	0,09447775781	658,2299805	0,09414128959	658,2299805	0,094214499	658,2299805	0,09471657127	658,2299805	0,09447006881	658,2299805	0,09424781799	658,2299805	0,09451495856	658,2299805	0,09399405867	658,2299805	0,09451019019	658,2299805	0,09416890889	658,2299805	0,09415787458	658,2299805	0,09393399209
654,0413208	0,09474583715	654,0413208	0,09513201565	654,0413208	0,09537558258	654,0413208	0,09496650845	654,0413208	0,09526429325	654,0413208	0,09547416121	654,0413208	0,09544093907	654,0413208	0,09530777484	654,0413208	0,09524153173	654,0413208	0,09504782408	654,0413208	0,09518564492	654,0413208	0,09545822442	654,0413208	0,09512418509	654,0413208	0,09468454123	654,0413208	0,09461607784	654,0413208	0,09480057657	654,0413208	0,09489268064	654,0413208	0,09477613866	654,0413208	0,09486646205	654,0413208	0,09477900714	654,0413208	0,09422707558	654,0413208	0,09482105821	654,0413208	0,09451425076	654,0413208	0,09441479295	654,0413208	0,09446050972
649,8840332	0,09568025917	649,8840332	0,09602412581	649,8840332	0,09599667788	649,8840332	0,09647165239	649,8840332	0,09612110257	649,8840332	0,09608344734	649,8840332	0,09638312459	649,8840332	0,09627390653	649,8840332	0,09640797973	649,8840332	0,0962452814	649,8840332	0,09633665532	649,8840332	0,09649188817	649,8840332	0,09599392861	649,8840332	0,09602237493	649,8840332	0,09566076845	649,8840332	0,09553853422	649,8840332	0,09581498802	649,8840332	0,09588057548	649,8840332	0,09562847018	649,8840332	0,09560992569	649,8840332	0,09536642581	649,8840332	0,09582915902	649,8840332	0,09532711655	649,8840332	0,09576586634	649,8840332	0,09531731904
645,7216187	0,09651846439	645,7216187	0,09653708339	645,7216187	0,09689188749	645,7216187	0,09707722813	645,7216187	0,09667340666	645,7216187	0,096999228	645,7216187	0,09726002812	645,7216187	0,09691110998	645,7216187	0,09708933532	645,7216187	0,09685461223	645,7216187	0,09698592126	645,7216187	0,09724590927	645,7216187	0,09663304687	645,7216187	0,09636642039	645,7216187	0,0965199843	645,7216187	0,09619691968	645,7216187	0,09665678442	645,7216187	0,09672094882	645,7216187	0,09615786374	645,7216187	0,09635397792	645,7216187	0,09620460123	645,7216187	0,09626317769	645,7216187	0,09637188166	645,7216187	0,09621044993	645,7216187	0,09645807743
641,5540771	0,0972379148	641,5540771	0,09765311331	641,5540771	0,09782941639	641,5540771	0,09758878499	641,5540771	0,09750877321	641,5540771	0,097764045	641,5540771	0,09785402566	641,5540771	0,09775331616	641,5540771	0,09781277925	641,5540771	0,09773165733	641,5540771	0,09797139466	641,5540771	0,09794470668	641,5540771	0,09737931192	641,5540771	0,09712041169	641,5540771	0,0975344032	641,5540771	0,09702058882	641,5540771	0,09756502509	641,5540771	0,09718752652	641,5540771	0,0971653834	641,5540771	0,09711655974	641,5540771	0,09689806402	641,5540771	0,09714640677	641,5540771	0,09711565822	641,5540771	0,09691935778	641,5540771	0,09697151929
637,3815918	0,09828695655	637,3815918	0,09870027751	637,3815918	0,09885431081	637,3815918	0,09867411852	637,3815918	0,09863195568	637,3815918	0,09864858538	637,3815918	0,09878076613	637,3815918	0,09869627655	637,3815918	0,09881472588	637,3815918	0,09864784032	637,3815918	0,09879916161	637,3815918	0,09918049723	637,3815918	0,09858101606	637,3815918	0,09829487652	637,3815918	0,09814607352	637,3815918	0,09821629524	637,3815918	0,09842123836	637,3815918	0,09831438959	637,3815918	0,09800919145	637,3815918	0,098344706	637,3815918	0,09803380817	637,3815918	0,09828413278	637,3815918	0,0981336087	637,3815918	0,09797843546	637,3815918	0,0979571268
633,2041016	0,09907190502	633,2041016	0,09935152531	633,2041016	0,09928996861	633,2041016	0,09938214719	633,2041016	0,09930782765	633,2041016	0,0993296653	633,2041016	0,09982625395	633,2041016	0,09951819479	633,2041016	0,09964666516	633,2041016	0,09965620935	633,2041016	0,09973397851	633,2041016	0,09964953363	633,2041016	0,09925118834	633,2041016	0,09894806147	633,2041016	0,09884810448	633,2041016	0,09883887321	633,2041016	0,09941228479	633,2041016	0,09912344813	633,2041016	0,09913060814	633,2041016	0,09923534095	633,2041016	0,09869163483	633,2041016	0,09905281663	633,2041016	0,09886149317	633,2041016	0,09895505011	633,2041016	0,09869641066
629,0216064	0,09995099902	629,0216064	0,1003956869	629,0216064	0,1004381925	629,0216064	0,1004250795	629,0216064	0,1003260165	629,0216064	0,1003236696	629,0216064	0,1009759605	629,0216064	0,1004059911	629,0216064	0,1004860476	629,0216064	0,1003731489	629,0216064	0,1006491706	629,0216064	0,1008830816	629,0216064	0,100155063	629,0216064	0,09999023378	629,0216064	0,09975866228	629,0216064	0,09997084737	629,0216064	0,1001385674	629,0216064	0,09997312725	629,0216064	0,09986290336	629,0216064	0,1002143323	629,0216064	0,09972827882	629,0216064	0,1000628173	629,0216064	0,09983384609	629,0216064	0,09984260798	629,0216064	0,09968525916
624,8709717	0,1009930447	624,8709717	0,1012072712	624,8709717	0,1015619487	624,8709717	0,1012673676	624,8709717	0,101372622	624,8709717	0,1015964895	624,8709717	0,1018289775	624,8709717	0,101222761	624,8709717	0,1013897508	624,8709717	0,101281032	624,8709717	0,101501286	624,8709717	0,1016880795	624,8709717	0,1009590104	624,8709717	0,1009756997	624,8709717	0,1009869352	624,8709717	0,1008682847	624,8709717	0,1013324782	624,8709717	0,1008770093	624,8709717	0,1006770432	624,8709717	0,1010879055	624,8709717	0,1007790864	624,8709717	0,1007718071	624,8709717	0,1007763743	624,8709717	0,1006744355	624,8709717	0,1006091237
620,678772	0,1019622609	620,678772	0,1020953208	620,678772	0,1020576283	620,678772	0,1022612751	620,678772	0,1021259353	620,678772	0,1024880558	620,678772	0,1025381088	620,678772	0,1021897644	620,678772	0,1023157239	620,678772	0,1023371518	620,678772	0,1024030745	620,678772	0,1026722267	620,678772	0,1020751446	620,678772	0,1021931767	620,678772	0,1016558558	620,678772	0,1018764973	620,678772	0,1018313989	620,678772	0,1016295254	620,678772	0,1017794684	620,678772	0,1018490419	620,678772	0,1014189497	620,678772	0,1018765643	620,678772	0,1016222313	620,678772	0,1015714034	620,678772	0,1015488654
616,5184937	0,1030535102	616,5184937	0,1031789258	616,5184937	0,1033842191	616,5184937	0,1034634411	616,5184937	0,1035398915	616,5184937	0,1036458611	616,5184937	0,103771776	616,5184937	0,1034358516	616,5184937	0,1034430116	616,5184937	0,1032470539	616,5184937	0,1033484489	616,5184937	0,1035277024	616,5184937	0,1029417813	616,5184937	0,1029783264	616,5184937	0,1028657332	616,5184937	0,1028722897	616,5184937	0,103140749	616,5184937	0,1030951887	616,5184937	0,1027605087	616,5184937	0,1029905379	616,5184937	0,1028358489	616,5184937	0,1029947698	616,5184937	0,1030486822	616,5184937	0,102765888	616,5184937	0,1028719619
612,3535156	0,1037652716	612,3535156	0,1041745543	612,3535156	0,1041660979	612,3535156	0,1042375416	612,3535156	0,1038677096	612,3535156	0,1043005288	612,3535156	0,1045919359	612,3535156	0,1042812094	612,3535156	0,1042017043	612,3535156	0,1040759534	612,3535156	0,1043416709	612,3535156	0,1043371931	612,3535156	0,1040206924	612,3535156	0,1039544269	612,3535156	0,1039010882	612,3535156	0,1036176011	612,3535156	0,1042143404	612,3535156	0,103827633	612,3535156	0,1036615372	612,3535156	0,1039251536	612,3535156	0,103688024	612,3535156	0,1036615372	612,3535156	0,1040488482	612,3535156	0,1036991701	612,3535156	0,1036596298
608,1837769	0,1050015762	608,1837769	0,1051527187	608,1837769	0,105325982	608,1837769	0,1053786725	608,1837769	0,1050983444	608,1837769	0,1053336412	608,1837769	0,1055750698	608,1837769	0,1052571386	608,1837769	0,1053527072	608,1837769	0,105236128	608,1837769	0,1053069532	608,1837769	0,105582431	608,1837769	0,1050464138	608,1837769	0,1048434675	608,1837769	0,1049214751	608,1837769	0,1049335748	608,1837769	0,105185993	608,1837769	0,1048268899	608,1837769	0,1048158556	608,1837769	0,1050003543	608,1837769	0,1045918688	608,1837769	0,1049283668	608,1837769	0,1047600061	608,1837769	0,1045137569	608,1837769	0,1046674624
604,0093994	0,106033355	604,0093994	0,1064036712	604,0093994	0,1063407436	604,0093994	0,106539458	604,0093994	0,1061533168	604,0093994	0,1064140573	604,0093994	0,106539093	604,0093994	0,1062499136	604,0093994	0,1063399464	604,0093994	0,1063624695	604,0093994	0,1063747704	604,0093994	0,106533736	604,0093994	0,1061504409	604,0093994	0,1060328856	604,0093994	0,1058451384	604,0093994	0,1059829965	604,0093994	0,1062389016	604,0093994	0,1060061604	604,0093994	0,1057775617	604,0093994	0,1061786413	604,0093994	0,1056822315	604,0093994	0,1058891043	604,0093994	0,1057646498	604,0093994	0,1056894958	604,0093994	0,105617255
599,8302612	0,106858924	599,8302612	0,1070395261	599,8302612	0,1069893166	599,8302612	0,1074287742	599,8302612	0,1068851426	599,8302612	0,1074908748	599,8302612	0,1074184328	599,8302612	0,1070605963	599,8302612	0,1071625575	599,8302612	0,1069392487	599,8302612	0,1072105691	599,8302612	0,107425496	599,8302612	0,1068261191	599,8302612	0,1069229916	599,8302612	0,1065014824	599,8302612	0,1066259444	599,8302612	0,1071319133	599,8302612	0,1067053676	599,8302612	0,1065617204	599,8302612	0,1070081294	599,8302612	0,1066332906	599,8302612	0,1067665294	599,8302612	0,1067695096	599,8302612	0,1065688357	599,8302612	0,1064299643
595,6837158	0,107696116	595,6837158	0,1078988761	595,6837158	0,1078128293	595,6837158	0,1081624553	595,6837158	0,1077852622	595,6837158	0,107963331	595,6837158	0,1080031246	595,6837158	0,1075548977	595,6837158	0,1078622043	595,6837158	0,1076394022	595,6837158	0,1080750972	595,6837158	0,1080549806	595,6837158	0,1077585816	595,6837158	0,1075487286	595,6837158	0,1072250754	595,6837158	0,1073005348	595,6837158	0,1076556891	595,6837158	0,107473366	595,6837158	0,1073846892	595,6837158	0,1075977087	595,6837158	0,1072834656	595,6837158	0,1072994396	595,6837158	0,1073949337	595,6837158	0,1073328182	595,6837158	0,1073119715
591,4954834	0,1086440235	591,4954834	0,1087829396	591,4954834	0,1086413637	591,4954834	0,1092172191	591,4954834	0,108610779	591,4954834	0,108798869	591,4954834	0,1089379638	591,4954834	0,1087712646	591,4954834	0,1087824702	591,4954834	0,1086096168	591,4954834	0,1085794047	591,4954834	0,1091154069	591,4954834	0,1086508706	591,4954834	0,1086384356	591,4954834	0,108312346	591,4954834	0,1082866043	591,4954834	0,1088632196	591,4954834	0,1085733846	591,4954834	0,1083396152	591,4954834	0,108692199	591,4954834	0,1080454513	591,4954834	0,1083695814	591,4954834	0,1082875654	591,4954834	0,1081854999	591,4954834	0,107944645
587,3398438	0,1097720489	587,3398438	0,1097604781	587,3398438	0,1097798795	587,3398438	0,1102338508	587,3398438	0,1093719378	587,3398438	0,1099773422	587,3398438	0,1099573672	587,3398438	0,1094868705	587,3398438	0,1099458635	587,3398438	0,109705694	587,3398438	0,1097529158	587,3398438	0,1099219248	587,3398438	0,1096057296	587,3398438	0,1095313057	587,3398438	0,1091165096	587,3398438	0,1093874574	587,3398438	0,1097376868	587,3398438	0,1095686182	587,3398438	0,109299913	587,3398438	0,1095809713	587,3398438	0,1091203019	587,3398438	0,1091438308	587,3398438	0,1094624847	587,3398438	0,1090846881	587,3398438	0,1090747118
583,1426392	0,1107763797	583,1426392	0,1111181304	583,1426392	0,1106457412	583,1426392	0,1112554669	583,1426392	0,1108012348	583,1426392	0,1110708937	583,1426392	0,1109887958	583,1426392	0,1108627394	583,1426392	0,1108580306	583,1426392	0,1107972562	583,1426392	0,1109910384	583,1426392	0,1109060496	583,1426392	0,1106382906	583,1426392	0,1106650457	583,1426392	0,1102545336	583,1426392	0,1103155315	583,1426392	0,1108020991	583,1426392	0,1107234657	583,1426392	0,1104824916	583,1426392	0,1106644794	583,1426392	0,1102692485	583,1426392	0,1102501005	583,1426392	0,1106018946	583,1426392	0,110187903	583,1426392	0,1100220978
578,9781494	0,1119765192	578,9781494	0,1119136438	578,9781494	0,111848332	578,9781494	0,1125061363	578,9781494	0,1117998436	578,9781494	0,1122065857	578,9781494	0,1121125519	578,9781494	0,1117014363	578,9781494	0,1118080169	578,9781494	0,1118942872	578,9781494	0,1118506789	578,9781494	0,1120568886	578,9781494	0,1118300855	578,9781494	0,1118468642	578,9781494	0,1113223583	578,9781494	0,1114657447	578,9781494	0,1118251905	578,9781494	0,1116989926	578,9781494	0,111422956	578,9781494	0,1116138697	578,9781494	0,1111626029	578,9781494	0,1112681776	578,9781494	0,1115400717	578,9781494	0,1113819405	578,9781494	0,1110793874
574,8092651	0,1128438562	574,8092651	0,1130881533	574,8092651	0,112976566	574,8092651	0,1133802086	574,8092651	0,1128035411	574,8092651	0,1131920815	574,8092651	0,1131653041	574,8092651	0,1127599105	574,8092651	0,1129285842	574,8092651	0,1128640622	574,8092651	0,1130110174	574,8092651	0,1131384373	574,8092651	0,1127609834	574,8092651	0,1127170548	574,8092651	0,1124492884	574,8092651	0,112565808	574,8092651	0,1129450724	574,8092651	0,1127623618	574,8092651	0,1124868169	574,8092651	0,1128386483	574,8092651	0,1124336943	574,8092651	0,1123291478	574,8092651	0,1124358103	574,8092651	0,1124427468	574,8092651	0,1120911017
570,6359863	0,1140790507	570,6359863	0,1142213643	570,6359863	0,1139663309	570,6359863	0,1143481955	570,6359863	0,1137387902	570,6359863	0,1142767966	570,6359863	0,1141959429	570,6359863	0,1137744486	570,6359863	0,1141296476	570,6359863	0,1138479859	570,6359863	0,1142235547	570,6359863	0,1140269116	570,6359863	0,1138255149	570,6359863	0,1138526946	570,6359863	0,1134186909	570,6359863	0,1134692505	570,6359863	0,1138767898	570,6359863	0,1138592586	570,6359863	0,1134248078	570,6359863	0,1137898862	570,6359863	0,1133931503	570,6359863	0,1133293957	570,6359863	0,1137048155	570,6359863	0,1133921072	570,6359863	0,1130945385
566,4957275	0,1156317368	566,4957275	0,1156837642	566,4957275	0,1154038981	566,4957275	0,11588981	566,4957275	0,1151451319	566,4957275	0,1158026755	566,4957275	0,1154364794	566,4957275	0,1151951775	566,4957275	0,1154968962	566,4957275	0,115259774	566,4957275	0,115424186	566,4957275	0,1154329702	566,4957275	0,1152160689	566,4957275	0,1152949482	566,4957275	0,1148334369	566,4957275	0,1150342897	566,4957275	0,1153620258	566,4957275	0,1152009442	566,4957275	0,11503122	566,4957275	0,1153112203	566,4957275	0,1147837713	566,4957275	0,1147709191	566,4957275	0,115168415	566,4957275	0,1148727238	566,4957275	0,1144064739
562,3140259	0,1169792935	562,3140259	0,1171530709	562,3140259	0,1167403162	562,3140259	0,1171735451	562,3140259	0,1166620478	562,3140259	0,1169859022	562,3140259	0,1168501303	562,3140259	0,1165877283	562,3140259	0,116786547	562,3140259	0,1164595634	562,3140259	0,1167489514	562,3140259	0,1168619171	562,3140259	0,1166757643	562,3140259	0,1166407168	562,3140259	0,116124399	562,3140259	0,1163727865	562,3140259	0,1165293232	562,3140259	0,116488263	562,3140259	0,1161898151	562,3140259	0,1164578348	562,3140259	0,1159273013	562,3140259	0,1160183847	562,3140259	0,1162699535	562,3140259	0,1160229445	562,3140259	0,1158958599
558,1279907	0,1182929054	558,1279907	0,1182438955	558,1279907	0,11790324	558,1279907	0,1185809672	558,1279907	0,1177666113	558,1279907	0,1183821037	558,1279907	0,1180389374	558,1279907	0,1178690121	558,1279907	0,1180498078	558,1279907	0,1176772639	558,1279907	0,1179646477	558,1279907	0,1180904359	558,1279907	0,1177806333	558,1279907	0,1176654845	558,1279907	0,1173852235	558,1279907	0,1176790297	558,1279907	0,1179209724	558,1279907	0,1176627055	558,1279907	0,1175357103	558,1279907	0,1178163514	558,1279907	0,1172423065	558,1279907	0,1172290146	558,1279907	0,117562145	558,1279907	0,1175367311	558,1279907	0,1170466691
553,9750977	0,1192951798	553,9750977	0,1195516959	553,9750977	0,1191423088	553,9750977	0,1196873561	553,9750977	0,1190465838	553,9750977	0,1194700226	553,9750977	0,1192719787	553,9750977	0,1190096065	553,9750977	0,1192270815	553,9750977	0,1188894361	553,9750977	0,119114995	553,9750977	0,1192982122	553,9750977	0,1188702062	553,9750977	0,119074367	553,9750977	0,1184996143	553,9750977	0,1188700348	553,9750977	0,1190131456	553,9750977	0,1189876795	553,9750977	0,1186910123	553,9750977	0,1189495847	553,9750977	0,1185326353	553,9750977	0,1183435842	553,9750977	0,1186881214	553,9750977	0,118626684	553,9750977	0,1182108968
549,8181763	0,1207955778	549,8181763	0,1208759993	549,8181763	0,1206676736	549,8181763	0,1209963709	549,8181763	0,1203769222	549,8181763	0,1209168956	549,8181763	0,1206662357	549,8181763	0,1203189716	549,8181763	0,1204777956	549,8181763	0,1203181818	549,8181763	0,1204780638	549,8181763	0,1205585226	549,8181763	0,120348677	549,8181763	0,1203403845	549,8181763	0,11993175	549,8181763	0,1202032864	549,8181763	0,1204870492	549,8181763	0,1202231944	549,8181763	0,1200034097	549,8181763	0,1202892289	549,8181763	0,1199265644	549,8181763	0,1197454706	549,8181763	0,1200284213	549,8181763	0,1201287955	549,8181763	0,1196775734
545,6196289	0,1221655235	545,6196289	0,122411862	545,6196289	0,1221331134	545,6196289	0,122388497	545,6196289	0,1218363494	545,6196289	0,1224058643	545,6196289	0,1220783219	545,6196289	0,121924974	545,6196289	0,1219169945	545,6196289	0,1216634288	545,6196289	0,1218606457	545,6196289	0,1220623776	545,6196289	0,1217511967	545,6196289	0,1217695996	545,6196289	0,1213756725	545,6196289	0,1218314171	545,6196289	0,1218417957	545,6196289	0,1217147484	545,6196289	0,1215178668	545,6196289	0,121752739	545,6196289	0,1212890744	545,6196289	0,1211888716	545,6196289	0,1213872135	545,6196289	0,1215596497	545,6196289	0,1210344061
541,4545288	0,1230220273	541,4545288	0,1231967956	541,4545288	0,1229536831	541,4545288	0,1232900321	541,4545288	0,1226645261	541,4545288	0,1232784837	541,4545288	0,1228938699	541,4545288	0,12262436	541,4545288	0,1226483211	541,4545288	0,1224779934	541,4545288	0,1227482781	541,4545288	0,1228414848	541,4545288	0,1224999577	541,4545288	0,1226073653	541,4545288	0,1221927553	541,4545288	0,1226351708	541,4545288	0,1226472929	541,4545288	0,1224750429	541,4545288	0,1223327816	541,4545288	0,1225439608	541,4545288	0,1220880598	541,4545288	0,1220645383	541,4545288	0,1222508922	541,4545288	0,1223512739	541,4545288	0,1218111962
537,2854004	0,125001654	537,2854004	0,1250660419	537,2854004	0,1249214485	537,2854004	0,1251818985	537,2854004	0,1246918216	537,2854004	0,1252678186	537,2854004	0,1249317303	537,2854004	0,1246427372	537,2854004	0,1245539635	537,2854004	0,1245122403	537,2854004	0,1247292832	537,2854004	0,1247541904	537,2854004	0,1244961396	537,2854004	0,1244243607	537,2854004	0,1240846515	537,2854004	0,1247630939	537,2854004	0,1245575175	537,2854004	0,1244634911	537,2854004	0,1242319718	537,2854004	0,1244642809	537,2854004	0,1241313592	537,2854004	0,1238587722	537,2854004	0,1242161542	537,2854004	0,124283351	537,2854004	0,123778075
533,1123047	0,1257324666	533,1123047	0,1258862019	533,1123047	0,1257401407	533,1123047	0,1259662509	533,1123047	0,1253296882	533,1123047	0,1260254383	533,1123047	0,1255825013	533,1123047	0,1255435497	533,1123047	0,1253487915	533,1123047	0,1252380162	533,1123047	0,1254528612	533,1123047	0,1254536211	533,1123047	0,1251944602	533,1123047	0,1252542138	533,1123047	0,1248584315	533,1123047	0,1254213452	533,1123047	0,1252837777	533,1123047	0,1251928359	533,1123047	0,1250149161	533,1123047	0,1251640022	533,1123047	0,1248854846	533,1123047	0,1247109994	533,1123047	0,1249364913	533,1123047	0,1250469834	533,1123047	0,1245006546
528,9351807	0,1281036288	528,9351807	0,1282271445	528,9351807	0,1281535625	528,9351807	0,1282972544	528,9351807	0,1277210861	528,9351807	0,1283328831	528,9351807	0,1278568208	528,9351807	0,1278338581	528,9351807	0,127706781	528,9351807	0,1275555938	528,9351807	0,1278114766	528,9351807	0,1278228015	528,9351807	0,1274556816	528,9351807	0,1274564117	528,9351807	0,1272258162	528,9351807	0,1277825683	528,9351807	0,1276799887	528,9351807	0,1274811178	528,9351807	0,1273157001	528,9351807	0,1274876148	528,9351807	0,1271962523	528,9351807	0,1269330382	528,9351807	0,1272322088	528,9351807	0,1274086386	528,9351807	0,1267863959
524,7918701	0,1295725256	524,7918701	0,1296525896	524,7918701	0,1295896471	524,7918701	0,1296786219	524,7918701	0,1292231828	524,7918701	0,1297614574	524,7918701	0,1294013113	524,7918701	0,1294430196	524,7918701	0,1292002201	524,7918701	0,1290154904	524,7918701	0,129322052	524,7918701	0,1292581409	524,7918701	0,1289886981	524,7918701	0,1289500296	524,7918701	0,1286932975	524,7918701	0,1292879134	524,7918701	0,1290349662	524,7918701	0,1289158165	524,7918701	0,1287196279	524,7918701	0,1289225519	524,7918701	0,1286888868	524,7918701	0,1285434514	524,7918701	0,1287222058	524,7918701	0,1288381517	524,7918701	0,128322199
520,6069946	0,1312229484	520,6069946	0,1313548833	520,6069946	0,131230697	520,6069946	0,1314002126	520,6069946	0,1308806539	520,6069946	0,1312616169	520,6069946	0,1309779733	520,6069946	0,1310916245	520,6069946	0,1308082193	520,6069946	0,1307027638	520,6069946	0,1309687942	520,6069946	0,1309366673	520,6069946	0,1305598319	520,6069946	0,1305773556	520,6069946	0,1303292066	520,6069946	0,1309313178	520,6069946	0,1306558251	520,6069946	0,1305888295	520,6069946	0,1304579675	520,6069946	0,1306023896	520,6069946	0,1303990334	520,6069946	0,1301274002	520,6069946	0,1301923096	520,6069946	0,1304427981	520,6069946	0,1299702823
516,4560547	0,1325746626	516,4560547	0,1328416765	516,4560547	0,132905513	516,4560547	0,1328292042	516,4560547	0,1323745251	516,4560547	0,1328620315	516,4560547	0,1325655729	516,4560547	0,1325732321	516,4560547	0,1324037015	516,4560547	0,1322547048	516,4560547	0,1324519217	516,4560547	0,1323854774	516,4560547	0,1321073472	516,4560547	0,1319747269	516,4560547	0,1317972392	516,4560547	0,1326260567	516,4560547	0,1321846247	516,4560547	0,1321083605	516,4560547	0,1320329607	516,4560547	0,1320314258	516,4560547	0,1318628043	516,4560547	0,1315716207	516,4560547	0,1316707432	516,4560547	0,1319729388	516,4560547	0,1314180493
512,2634888	0,1345282495	512,2634888	0,1348110139	512,2634888	0,1346916109	512,2634888	0,1345515996	512,2634888	0,134270072	512,2634888	0,1348035187	512,2634888	0,1343867332	512,2634888	0,1345913708	512,2634888	0,1342547983	512,2634888	0,1340412945	512,2634888	0,1343718916	512,2634888	0,1342499703	512,2634888	0,1340054274	512,2634888	0,1339454353	512,2634888	0,1337903142	512,2634888	0,1344661862	512,2634888	0,1339946389	512,2634888	0,1339560449	512,2634888	0,1337808371	512,2634888	0,1338965744	512,2634888	0,1338690221	512,2634888	0,1333216578	512,2634888	0,1336276084	512,2634888	0,1338437945	512,2634888	0,1333193928
508,1049805	0,1360325515	508,1049805	0,1362820715	508,1049805	0,1363161802	508,1049805	0,1362428516	508,1049805	0,1358316243	508,1049805	0,1363272369	508,1049805	0,1359334588	508,1049805	0,1360055655	508,1049805	0,1357080191	508,1049805	0,1356066316	508,1049805	0,135773018	508,1049805	0,1357391924	508,1049805	0,135485664	508,1049805	0,1352569014	508,1049805	0,1352436841	508,1049805	0,1359803677	508,1049805	0,1355531514	508,1049805	0,1355028898	508,1049805	0,1352915764	508,1049805	0,1352819949	508,1049805	0,1352899075	508,1049805	0,1349989623	508,1049805	0,1350642443	508,1049805	0,1352551281	508,1049805	0,1347053051
503,942749	0,1377277374	503,942749	0,1380227953	503,942749	0,1380976886	503,942749	0,1379392892	503,942749	0,1374729872	503,942749	0,1379288733	503,942749	0,1378063411	503,942749	0,1380299777	503,942749	0,1375073045	503,942749	0,1373499781	503,942749	0,1376780123	503,942749	0,1375279725	503,942749	0,1373677403	503,942749	0,1371634901	503,942749	0,1370125413	503,942749	0,1378237605	503,942749	0,1372560114	503,942749	0,1372751147	503,942749	0,1370598078	503,942749	0,1370247006	503,942749	0,137087062	503,942749	0,1368539631	503,942749	0,1368600428	503,942749	0,1370648146	503,942749	0,1366396844
499,776886	0,1397607177	499,776886	0,1399221271	499,776886	0,1400285363	499,776886	0,1398131847	499,776886	0,1395123303	499,776886	0,1397542208	499,776886	0,1396268457	499,776886	0,1397433281	499,776886	0,1394430995	499,776886	0,1392103285	499,776886	0,1394481212	499,776886	0,1394309253	499,776886	0,139155522	499,776886	0,139055714	499,776886	0,1388625652	499,776886	0,1396410167	499,776886	0,1391898245	499,776886	0,1390948892	499,776886	0,139005512	499,776886	0,1388282925	499,776886	0,1389372349	499,776886	0,1385045499	499,776886	0,1386331916	499,776886	0,1388256103	499,776886	0,1383880824
495,6073303	0,1415001899	495,6073303	0,1417280585	495,6073303	0,1417143047	495,6073303	0,1416548043	495,6073303	0,1413429976	495,6073303	0,1414922029	495,6073303	0,1415369809	495,6073303	0,1417076439	495,6073303	0,1413763314	495,6073303	0,1410384029	495,6073303	0,1412590593	495,6073303	0,1412443966	495,6073303	0,1410906911	495,6073303	0,1407573223	495,6073303	0,1406825185	495,6073303	0,1414781064	495,6073303	0,1409579664	495,6073303	0,1410505474	495,6073303	0,140900135	495,6073303	0,140752241	495,6073303	0,1408338547	495,6073303	0,1405220628	495,6073303	0,140348196	495,6073303	0,1406874806	495,6073303	0,140194267
491,4342041	0,1427876204	491,4342041	0,142908901	491,4342041	0,1431392282	491,4342041	0,1428290159	491,4342041	0,1426490396	491,4342041	0,1426895261	491,4342041	0,1428362429	491,4342041	0,14298971	491,4342041	0,1425943971	491,4342041	0,1424978226	491,4342041	0,1426181197	491,4342041	0,1425355971	491,4342041	0,1423318535	491,4342041	0,1420516223	491,4342041	0,142058149	491,4342041	0,1427042633	491,4342041	0,1422050148	491,4342041	0,142192021	491,4342041	0,1420411766	491,4342041	0,1419769526	491,4342041	0,1422212124	491,4342041	0,1417688131	491,4342041	0,141630441	491,4342041	0,1418832093	491,4342041	0,141432941
487,2574158	0,1453213394	487,2574158	0,1455768347	487,2574158	0,1456277668	487,2574158	0,1455060095	487,2574158	0,1451833546	487,2574158	0,1452902704	487,2574158	0,1452750713	487,2574158	0,1455405653	487,2574158	0,1451175213	487,2574158	0,1450174153	487,2574158	0,1451389194	487,2574158	0,1450279653	487,2574158	0,1448647529	487,2574158	0,1446521878	487,2574158	0,1446158141	487,2574158	0,145319134	487,2574158	0,1447868496	487,2574158	0,14487198	487,2574158	0,1446584314	487,2574158	0,1445163339	487,2574158	0,1446202993	487,2574158	0,1443694383	487,2574158	0,1442260295	487,2574158	0,1443937719	487,2574158	0,143907398
483,0770874	0,1473016292	483,0770874	0,1475078911	483,0770874	0,1475349814	483,0770874	0,147504434	483,0770874	0,1472235769	483,0770874	0,1472680122	483,0770874	0,1473543495	483,0770874	0,1476162076	483,0770874	0,147174716	483,0770874	0,1469479799	483,0770874	0,1471081972	483,0770874	0,1470763832	483,0770874	0,1468499601	483,0770874	0,1466462761	483,0770874	0,1465072334	483,0770874	0,1472547799	483,0770874	0,1467919499	483,0770874	0,1468416005	483,0770874	0,1465770602	483,0770874	0,1465107054	483,0770874	0,1466495097	483,0770874	0,1463550627	483,0770874	0,146163404	483,0770874	0,1463087201	483,0770874	0,146021679
478,8934021	0,1493849903	478,8934021	0,14971973	478,8934021	0,149775967	478,8934021	0,1495906413	478,8934021	0,1494367272	478,8934021	0,149368152	478,8934021	0,1495193094	478,8934021	0,149835974	478,8934021	0,1494215429	478,8934021	0,1491072178	478,8934021	0,1493547857	478,8934021	0,1491276473	478,8934021	0,1490759403	478,8934021	0,1488462389	478,8934021	0,1487368196	478,8934021	0,1493897736	478,8934021	0,1488264799	478,8934021	0,1489525884	478,8934021	0,148773998	478,8934021	0,1486558914	478,8934021	0,1488499939	478,8934021	0,148453325	478,8934021	0,1484108865	478,8934021	0,1483793408	478,8934021	0,148088485
474,7441101	0,1515767276	474,7441101	0,1518071145	474,7441101	0,1518848538	474,7441101	0,1517843902	474,7441101	0,151473105	474,7441101	0,151454106	474,7441101	0,1515780538	474,7441101	0,1518291831	474,7441101	0,1514609307	474,7441101	0,1513029784	474,7441101	0,1514074057	474,7441101	0,1513581425	474,7441101	0,1512173563	474,7441101	0,1510044336	474,7441101	0,1507823318	474,7441101	0,1515292823	474,7441101	0,1509239674	474,7441101	0,1510907561	474,7441101	0,1509366482	474,7441101	0,150814712	474,7441101	0,1509621143	474,7441101	0,150654912	474,7441101	0,1504614502	474,7441101	0,1503290087	474,7441101	0,1502070129
470,5534058	0,153777346	470,5534058	0,1539414078	470,5534058	0,1540932357	470,5534058	0,1539519876	470,5534058	0,1537046582	470,5534058	0,1536533982	470,5534058	0,1539048404	470,5534058	0,1541478932	470,5534058	0,1535794288	470,5534058	0,1534440368	470,5534058	0,153676331	470,5534058	0,1534996182	470,5534058	0,153393954	470,5534058	0,1530784369	470,5534058	0,1529370844	470,5534058	0,1536517739	470,5534058	0,1530484557	470,5534058	0,1532792896	470,5534058	0,1530871987	470,5534058	0,152898103	470,5534058	0,1531461626	470,5534058	0,1527638435	470,5534058	0,15257743	470,5534058	0,1525652111	470,5534058	0,1524172723
466,3973999	0,15587686	466,3973999	0,1561421901	466,3973999	0,1562690437	466,3973999	0,1561899632	466,3973999	0,1559653282	466,3973999	0,1556760967	466,3973999	0,1561253518	466,3973999	0,1564216167	466,3973999	0,155816853	466,3973999	0,155729115	466,3973999	0,1560421437	466,3973999	0,1557273716	466,3973999	0,1555480063	466,3973999	0,155343771	466,3973999	0,1551781446	466,3973999	0,1558686644	466,3973999	0,1552950591	466,3973999	0,1554986387	466,3973999	0,1553665698	466,3973999	0,1550769508	466,3973999	0,1555884182	466,3973999	0,1549017429	466,3973999	0,1547994763	466,3973999	0,1546962261	466,3973999	0,1545122266
462,2380066	0,1581591368	462,2380066	0,1584755778	462,2380066	0,1586255729	462,2380066	0,1584866941	462,2380066	0,1582846493	462,2380066	0,1581038535	462,2380066	0,1582801789	462,2380066	0,1587383002	462,2380066	0,1581511647	462,2380066	0,1581525505	462,2380066	0,1582287401	462,2380066	0,1579337865	462,2380066	0,157826215	462,2380066	0,1577164382	462,2380066	0,1574090719	462,2380066	0,1581611186	462,2380066	0,1575394869	462,2380066	0,1578282714	462,2380066	0,1576111615	462,2380066	0,1573568583	462,2380066	0,1576292813	462,2380066	0,1571705043	462,2380066	0,1571280062	462,2380066	0,1569415778	462,2380066	0,1568749547
458,0753784	0,1605086327	458,0753784	0,1607777178	458,0753784	0,1611494124	458,0753784	0,160893023	458,0753784	0,1607351303	458,0753784	0,1603026092	458,0753784	0,1606235355	458,0753784	0,1610354185	458,0753784	0,1604851037	458,0753784	0,1604381651	458,0753784	0,1606656462	458,0753784	0,1603507549	458,0753784	0,1602078825	458,0753784	0,1600177288	458,0753784	0,1598653495	458,0753784	0,1603581309	458,0753784	0,1597921848	458,0753784	0,1602143198	458,0753784	0,1599498838	458,0753784	0,1597259194	458,0753784	0,1598675847	458,0753784	0,1595234126	458,0753784	0,1594783366	458,0753784	0,1592438966	458,0753784	0,1592637599
453,9093933	0,1631440818	453,9093933	0,1634262353	453,9093933	0,16358006	453,9093933	0,1635309458	453,9093933	0,1632436663	453,9093933	0,1629434824	453,9093933	0,1632581055	453,9093933	0,163647145	453,9093933	0,1630025506	453,9093933	0,1631022096	453,9093933	0,1632815599	453,9093933	0,1628532559	453,9093933	0,1627513617	453,9093933	0,1625935435	453,9093933	0,1624429971	453,9093933	0,1628899425	453,9093933	0,1624798477	453,9093933	0,1627554297	453,9093933	0,1625248492	453,9093933	0,1622436941	453,9093933	0,1624653935	453,9093933	0,1621011794	453,9093933	0,1620827615	453,9093933	0,1618283391	453,9093933	0,1617862582
449,7018738	0,1654692739	449,7018738	0,165942207	449,7018738	0,1660610288	449,7018738	0,1659896374	449,7018738	0,1657318175	449,7018738	0,1654009521	449,7018738	0,1656462103	449,7018738	0,1661584824	449,7018738	0,165538609	449,7018738	0,1655253172	449,7018738	0,1657281816	449,7018738	0,1653874367	449,7018738	0,1652679294	449,7018738	0,1651497036	449,7018738	0,16488868	449,7018738	0,165350616	449,7018738	0,1649558544	449,7018738	0,1651338339	449,7018738	0,1650295407	449,7018738	0,1647879183	449,7018738	0,1649569422	449,7018738	0,1646196842	449,7018738	0,1644828767	449,7018738	0,1642764062	449,7018738	0,164304018
445,5677795	0,1679366231	445,5677795	0,1685486734	445,5677795	0,1687637568	445,5677795	0,1685447395	445,5677795	0,1684174985	445,5677795	0,1679073572	445,5677795	0,1682127565	445,5677795	0,1687544733	445,5677795	0,1681540757	445,5677795	0,1683527231	445,5677795	0,1685230583	445,5677795	0,1679327339	445,5677795	0,1677203029	445,5677795	0,1677093804	445,5677795	0,1674510688	445,5677795	0,1679197848	445,5677795	0,1674568206	445,5677795	0,1677292585	445,5677795	0,1676328629	445,5677795	0,1673583686	445,5677795	0,1675629914	445,5677795	0,1671638191	445,5677795	0,1672395617	445,5677795	0,1668878198	445,5677795	0,1668034792
441,3921509	0,1707168072	441,3921509	0,1711315066	441,3921509	0,1713877916	441,3921509	0,171337828	441,3921509	0,1710993052	441,3921509	0,1704454869	441,3921509	0,1708857417	441,3921509	0,1712997258	441,3921509	0,1706883907	441,3921509	0,1708064824	441,3921509	0,1711318195	441,3921509	0,1704842746	441,3921509	0,1703305244	441,3921509	0,1703665704	441,3921509	0,170140624	441,3921509	0,1704994142	441,3921509	0,1701150388	441,3921509	0,1703734696	441,3921509	0,1701984257	441,3921509	0,1699794084	441,3921509	0,1700901836	441,3921509	0,1697525084	441,3921509	0,1697908491	441,3921509	0,1694303453	441,3921509	0,1694352776
437,2134399	0,1735746711	437,2134399	0,1740899533	437,2134399	0,1742662489	437,2134399	0,1741827279	437,2134399	0,1740392148	437,2134399	0,1733942628	437,2134399	0,1737173051	437,2134399	0,1742647737	437,2134399	0,1734887064	437,2134399	0,1737030149	437,2134399	0,1739655584	437,2134399	0,1733911037	437,2134399	0,1731693149	437,2134399	0,1732973009	437,2134399	0,1730373204	437,2134399	0,1732706428	437,2134399	0,1730239838	437,2134399	0,1731401235	437,2134399	0,173074916	437,2134399	0,1728669703	437,2134399	0,1730989367	437,2134399	0,1726326942	437,2134399	0,1726579219	437,2134399	0,1723700315	437,2134399	0,1723460108
433,0315247	0,1764413565	433,0315247	0,1770405173	433,0315247	0,1772260666	433,0315247	0,1770719737	433,0315247	0,1769427061	433,0315247	0,1761541963	433,0315247	0,1767061502	433,0315247	0,1770622432	433,0315247	0,1764218807	433,0315247	0,1767002046	433,0315247	0,1768962592	433,0315247	0,1762605011	433,0315247	0,1760882884	433,0315247	0,1760939658	433,0315247	0,1759521067	433,0315247	0,1761651486	433,0315247	0,1758063287	433,0315247	0,1760501266	433,0315247	0,1760274619	433,0315247	0,17583327	433,0315247	0,1758860499	433,0315247	0,175580129	433,0315247	0,1755281985	433,0315247	0,1752204895	433,0315247	0,1752395928
428,8849487	0,1794687212	428,8849487	0,1802812666	428,8849487	0,1803072691	428,8849487	0,180265829	428,8849487	0,180216074	428,8849487	0,1792244464	428,8849487	0,1797021627	428,8849487	0,1803314984	428,8849487	0,1795772463	428,8849487	0,1798215657	428,8849487	0,1801500767	428,8849487	0,1793745756	428,8849487	0,1793051809	428,8849487	0,1793482453	428,8849487	0,1790998131	428,8849487	0,1793268025	428,8849487	0,1790868789	428,8849487	0,1792443097	428,8849487	0,1791130751	428,8849487	0,1790258586	428,8849487	0,1789691001	428,8849487	0,1787498742	428,8849487	0,1786808074	428,8849487	0,1783197224	428,8849487	0,1783124506
424,6969299	0,1826578081	424,6969299	0,1833323091	424,6969299	0,183474496	424,6969299	0,1834460199	424,6969299	0,1832567453	424,6969299	0,1823502779	424,6969299	0,1828024983	424,6969299	0,1834074408	424,6969299	0,1826595366	424,6969299	0,1829892695	424,6969299	0,183341071	424,6969299	0,1824119687	424,6969299	0,1823440492	424,6969299	0,1824492514	424,6969299	0,1822737008	424,6969299	0,1823409498	424,6969299	0,1822199523	424,6969299	0,1825060248	424,6969299	0,1822136045	424,6969299	0,1821033955	424,6969299	0,1821995527	424,6969299	0,181819126	424,6969299	0,1817772985	424,6969299	0,1814066768	424,6969299	0,1814312041
420,544281	0,1855695993	420,544281	0,1861859709	420,544281	0,186263904	420,544281	0,1863059998	420,544281	0,186126709	420,544281	0,1851774156	420,544281	0,1854787767	420,544281	0,1861983985	420,544281	0,1854274422	420,544281	0,1857962757	420,544281	0,1860344112	420,544281	0,1852844357	420,544281	0,185108304	420,544281	0,1853013337	420,544281	0,1850577593	420,544281	0,1850893199	420,544281	0,1849440485	420,544281	0,1851987839	420,544281	0,1850622445	420,544281	0,1848892868	420,544281	0,1848646849	420,544281	0,1845119596	420,544281	0,1845987886	420,544281	0,1842312813	420,544281	0,1842379272
416,3502197	0,1891789734	416,3502197	0,1897324026	416,3502197	0,1899681836	416,3502197	0,1896857321	416,3502197	0,1895485669	416,3502197	0,1885806918	416,3502197	0,1890602261	416,3502197	0,1897005886	416,3502197	0,189049378	416,3502197	0,1892322004	416,3502197	0,1895888299	416,3502197	0,1888094544	416,3502197	0,1887047589	416,3502197	0,1888258159	416,3502197	0,1887011528	416,3502197	0,188651517	416,3502197	0,1885419786	416,3502197	0,1887959391	416,3502197	0,1884200424	416,3502197	0,1885087341	416,3502197	0,1884987056	416,3502197	0,1881187111	416,3502197	0,188220948	416,3502197	0,1877459437	416,3502197	0,1877401918
412,1917114	0,1925952137	412,1917114	0,1933449656	412,1917114	0,1934073865	412,1917114	0,1933637112	412,1917114	0,1931477636	412,1917114	0,1920799911	412,1917114	0,1925908625	412,1917114	0,1932262033	412,1917114	0,1925026625	412,1917114	0,1928024888	412,1917114	0,1929766089	412,1917114	0,1921929121	412,1917114	0,1920787692	412,1917114	0,1923970282	412,1917114	0,1921151131	412,1917114	0,1921267211	412,1917114	0,1920796633	412,1917114	0,1922923326	412,1917114	0,1919797212	412,1917114	0,1919979304	412,1917114	0,1920234263	412,1917114	0,1916807443	412,1917114	0,1916009039	412,1917114	0,1911586374	412,1917114	0,1913052648
408,0302429	0,1962124109	408,0302429	0,1969373077	408,0302429	0,1969287097	408,0302429	0,1969216615	408,0302429	0,1966569573	408,0302429	0,1956505924	408,0302429	0,1961392909	408,0302429	0,196718514	408,0302429	0,1959432513	408,0302429	0,1963480711	408,0302429	0,1966398954	408,0302429	0,1957258135	408,0302429	0,1956313401	408,0302429	0,1958678663	408,0302429	0,1957050562	408,0302429	0,1957227737	408,0302429	0,1956044436	408,0302429	0,1957527101	408,0302429	0,1954996437	408,0302429	0,1955667585	408,0302429	0,1954415739	408,0302429	0,1951482743	408,0302429	0,1951531917	408,0302429	0,1946332157	408,0302429	0,1947533786
403,8659363	0,1998727769	403,8659363	0,2005100846	403,8659363	0,2006475329	403,8659363	0,2006652504	403,8659363	0,2003391981	403,8659363	0,1993273795	403,8659363	0,1996045858	403,8659363	0,2002676874	403,8659363	0,1995956898	403,8659363	0,2000042051	403,8659363	0,2002748698	403,8659363	0,1993526667	403,8659363	0,1992728263	403,8659363	0,1996786594	403,8659363	0,1992857754	403,8659363	0,1994974613	403,8659363	0,1992881447	403,8659363	0,1993454099	403,8659363	0,1992572248	403,8659363	0,1992109865	403,8659363	0,1991911978	403,8659363	0,1987014264	403,8659363	0,1987958848	403,8659363	0,1983203739	403,8659363	0,1984534562
399,6987915	0,2037190795	399,6987915	0,2042824477	399,6987915	0,2044814974	399,6987915	0,2045371383	399,6987915	0,2042580843	399,6987915	0,2030677646	399,6987915	0,2034605294	399,6987915	0,2039737254	399,6987915	0,2033428103	399,6987915	0,2037331462	399,6987915	0,204079181	399,6987915	0,2031730115	399,6987915	0,203026697	399,6987915	0,2035014033	399,6987915	0,2031881809	399,6987915	0,2033588588	399,6987915	0,2032057792	399,6987915	0,2032606304	399,6987915	0,203005746	399,6987915	0,2031149864	399,6987915	0,2029320598	399,6987915	0,2025989443	399,6987915	0,2026733607	399,6987915	0,2023196071	399,6987915	0,2022206783
395,5288696	0,2078130245	395,5288696	0,2083782256	395,5288696	0,2085045129	395,5288696	0,2085109949	395,5288696	0,2083071619	395,5288696	0,2070397735	395,5288696	0,207513541	395,5288696	0,2080232203	395,5288696	0,2074124962	395,5288696	0,2077268511	395,5288696	0,207999438	395,5288696	0,2070802152	395,5288696	0,2070175558	395,5288696	0,2075509876	395,5288696	0,2073636651	395,5288696	0,207381323	395,5288696	0,2071495801	395,5288696	0,2072271556	395,5288696	0,2070924342	395,5288696	0,2070931941	395,5288696	0,2069126964	395,5288696	0,2065346986	395,5288696	0,2067458183	395,5288696	0,2061915249	395,5288696	0,2061851174
391,3562012	0,2117425799	391,3562012	0,2123568207	391,3562012	0,2124840617	391,3562012	0,2125281394	391,3562012	0,212336719	391,3562012	0,2109870166	391,3562012	0,2113210708	391,3562012	0,2119716108	391,3562012	0,2112727612	391,3562012	0,2117576748	391,3562012	0,2119210362	391,3562012	0,2111077458	391,3562012	0,2110588849	391,3562012	0,2115490735	391,3562012	0,2113115489	391,3562012	0,2112151682	391,3562012	0,2112234235	391,3562012	0,2112887651	391,3562012	0,2111292183	391,3562012	0,2110243738	391,3562012	0,2108658403	391,3562012	0,2105115354	391,3562012	0,2106831819	391,3562012	0,2101953179	391,3562012	0,2102246433
387,1806946	0,216124624	387,1806946	0,2167830467	387,1806946	0,216770798	387,1806946	0,2168907672	387,1806946	0,2166719735	387,1806946	0,2152957767	387,1806946	0,2156959474	387,1806946	0,2162025422	387,1806946	0,2154604346	387,1806946	0,2160406709	387,1806946	0,2162169367	387,1806946	0,2153585404	387,1806946	0,2152733803	387,1806946	0,2158970088	387,1806946	0,2156679034	387,1806946	0,215660587	387,1806946	0,2155945003	387,1806946	0,2156101167	387,1806946	0,2155330926	387,1806946	0,215402022	387,1806946	0,2152451128	387,1806946	0,2147419602	387,1806946	0,2148859054	387,1806946	0,2145801634	387,1806946	0,2144686282
383,0025024	0,2206471711	383,0025024	0,2211136818	383,0025024	0,221334815	383,0025024	0,2214646637	383,0025024	0,2210609168	383,0025024	0,2196418345	383,0025024	0,2200213671	383,0025024	0,2206318527	383,0025024	0,2199382782	383,0025024	0,2203299403	383,0025024	0,2205420285	383,0025024	0,2197304368	383,0025024	0,2196297646	383,0025024	0,2202422917	383,0025024	0,219900012	383,0025024	0,2200269997	383,0025024	0,2200089991	383,0025024	0,2201805264	383,0025024	0,2198635489	383,0025024	0,2200715542	383,0025024	0,2196159065	383,0025024	0,2191417515	383,0025024	0,2193533927	383,0025024	0,2190716118	383,0025024	0,218874678
378,8215942	0,225473091	378,8215942	0,2260541469	378,8215942	0,2263682187	378,8215942	0,226313591	378,8215942	0,2260107547	378,8215942	0,2246848941	378,8215942	0,2249025553	378,8215942	0,2254977226	378,8215942	0,2246543616	378,8215942	0,2253586054	378,8215942	0,2253995389	378,8215942	0,224605307	378,8215942	0,2245852798	378,8215942	0,2251769751	378,8215942	0,22487849	378,8215942	0,2248583734	378,8215942	0,2248375565	378,8215942	0,2248876095	378,8215942	0,2246618718	378,8215942	0,2247387022	378,8215942	0,2245419174	378,8215942	0,2239680886	378,8215942	0,2243073434	378,8215942	0,2238761485	378,8215942	0,2237291038
374,6767883	0,2300403267	374,6767883	0,2307264507	374,6767883	0,2308844775	374,6767883	0,2309657484	374,6767883	0,2306173891	374,6767883	0,2290759683	374,6767883	0,2296358645	374,6767883	0,2301052213	374,6767883	0,2294209898	374,6767883	0,2298887074	374,6767883	0,2297479659	374,6767883	0,2291915715	374,6767883	0,2291284353	374,6767883	0,2300419062	374,6767883	0,2294788659	374,6767883	0,22956945	374,6767883	0,2294415385	374,6767883	0,2296814919	374,6767883	0,2291729748	374,6767883	0,2294826359	374,6767883	0,2289480716	374,6767883	0,2286394089	374,6767883	0,2288689613	374,6767883	0,2287163287	374,6767883	0,2284985781
370,4906616	0,2358286977	370,4906616	0,2365029305	370,4906616	0,2367272228	370,4906616	0,2364308238	370,4906616	0,2364054471	370,4906616	0,2349994332	370,4906616	0,2359483987	370,4906616	0,2357664704	370,4906616	0,2352381796	370,4906616	0,2357249856	370,4906616	0,2357075363	370,4906616	0,2351465225	370,4906616	0,2351939976	370,4906616	0,2355296612	370,4906616	0,2353287339	370,4906616	0,2356685549	370,4906616	0,2351858914	370,4906616	0,235108003	370,4906616	0,2353846729	370,4906616	0,2348887622	370,4906616	0,2350841612	370,4906616	0,2342106849	370,4906616	0,2345971316	370,4906616	0,2347514629	370,4906616	0,2342896163
366,3018799	0,2408603281	366,3018799	0,2418114841	366,3018799	0,2418667376	366,3018799	0,2410374135	366,3018799	0,2411923409	366,3018799	0,2393541038	366,3018799	0,239100486	366,3018799	0,2409492284	366,3018799	0,2400340587	366,3018799	0,2407054454	366,3018799	0,2402564883	366,3018799	0,2393561751	366,3018799	0,2403843403	366,3018799	0,2403283864	366,3018799	0,2400507033	366,3018799	0,2398632318	366,3018799	0,2406649888	366,3018799	0,2401287705	366,3018799	0,239461109	366,3018799	0,239825815	366,3018799	0,2392983139	366,3018799	0,2392098904	366,3018799	0,2397991121	366,3018799	0,2392301857	366,3018799	0,2389903814
362,149353	0,2466898263	362,149353	0,2474094331	362,149353	0,2476817816	362,149353	0,2470717728	362,149353	0,2469817996	362,149353	0,2458067685	362,149353	0,2458765209	362,149353	0,2465705723	362,149353	0,2457557917	362,149353	0,2468061596	362,149353	0,2460577637	362,149353	0,2455240637	362,149353	0,2454252094	362,149353	0,2468437701	362,149353	0,2460319549	362,149353	0,2460171729	362,149353	0,2460724562	362,149353	0,246043399	362,149353	0,2461416572	362,149353	0,2463081777	362,149353	0,2454577237	362,149353	0,2447528094	362,149353	0,245365262	362,149353	0,2452083081	362,149353	0,2448966056
357,9943237	0,2525978982	357,9943237	0,2524763048	357,9943237	0,2533650398	357,9943237	0,2532421052	357,9943237	0,2533479631	357,9943237	0,2509557009	357,9943237	0,2510835826	357,9943237	0,2519111931	357,9943237	0,2516933382	357,9943237	0,2519188225	357,9943237	0,2517118454	357,9943237	0,2509688139	357,9943237	0,2508892417	357,9943237	0,2519353628	357,9943237	0,2514730394	357,9943237	0,2515961528	357,9943237	0,2514589429	357,9943237	0,2518365681	357,9943237	0,2514372468	357,9943237	0,2515412569	357,9943237	0,2507048547	357,9943237	0,2506540418	357,9943237	0,251121372	357,9943237	0,2511008382	357,9943237	0,2508262694
353,7980042	0,257203877	353,7980042	0,2583260536	353,7980042	0,2586764395	353,7980042	0,2586922646	353,7980042	0,2585118413	353,7980042	0,2575012743	353,7980042	0,2561237514	353,7980042	0,2578434944	353,7980042	0,2567818463	353,7980042	0,257386446	353,7980042	0,2564986348	353,7980042	0,2563245296	353,7980042	0,2557450831	353,7980042	0,2575757504	353,7980042	0,2561267018	353,7980042	0,2578319609	353,7980042	0,2567440271	353,7980042	0,257450223	353,7980042	0,2565394342	353,7980042	0,2573232353	353,7980042	0,2560505569	353,7980042	0,2553911209	353,7980042	0,2560756207	353,7980042	0,255638957	353,7980042	0,2560853362
349,638031	0,2647601664	349,638031	0,2652210295	349,638031	0,265778631	349,638031	0,2654266953	349,638031	0,2655070126	349,638031	0,2642024159	349,638031	0,2643926442	349,638031	0,264080286	349,638031	0,2626415789	349,638031	0,2633522153	349,638031	0,2633685768	349,638031	0,2626849115	349,638031	0,2636241019	349,638031	0,2643920779	349,638031	0,2635661066	349,638031	0,2641508877	349,638031	0,2645001709	349,638031	0,2644351423	349,638031	0,2642088234	349,638031	0,264472276	349,638031	0,2634989917	349,638031	0,2629546225	349,638031	0,2637526393	349,638031	0,2626528144	349,638031	0,2640146613
345,4756775	0,2715372443	345,4756775	0,2712355554	345,4756775	0,2726510167	345,4756775	0,272836417	345,4756775	0,2720369697	345,4756775	0,2698887885	345,4756775	0,2694348991	345,4756775	0,2709255815	345,4756775	0,2696858048	345,4756775	0,2706471384	345,4756775	0,2695553005	345,4756775	0,2702532411	345,4756775	0,2702063322	345,4756775	0,2709528208	345,4756775	0,2707689106	345,4756775	0,2701483667	345,4756775	0,2702022195	345,4756775	0,2705363035	345,4756775	0,2709213197	345,4756775	0,2703755796	345,4756775	0,2707079649	345,4756775	0,2687911987	345,4756775	0,2692994475	345,4756775	0,2699830532	345,4756775	0,2693923712
341,3109131	0,2787848711	341,3109131	0,2792417705	341,3109131	0,2788837552	341,3109131	0,2793338895	341,3109131	0,279147774	341,3109131	0,2788630724	341,3109131	0,2780649364	341,3109131	0,2776627541	341,3109131	0,2775767446	341,3109131	0,2778930962	341,3109131	0,2779824734	341,3109131	0,2775169611	341,3109131	0,277063489	341,3109131	0,2781362832	341,3109131	0,2769261897	341,3109131	0,2775606215	341,3109131	0,2775719762	341,3109131	0,2778461576	341,3109131	0,2766856849	341,3109131	0,2774763405	341,3109131	0,2767060101	341,3109131	0,2765591741	341,3109131	0,2774245143	341,3109131	0,2769914269	341,3109131	0,2783626616
337,1438293	0,2870244682	337,1438293	0,2867211998	337,1438293	0,2867617607	337,1438293	0,2876313925	337,1438293	0,2880782485	337,1438293	0,284771204	337,1438293	0,2842505872	337,1438293	0,286658287	337,1438293	0,285961926	337,1438293	0,2857661545	337,1438293	0,2853825986	337,1438293	0,2847852707	337,1438293	0,2839916348	337,1438293	0,2852375209	337,1438293	0,2863635719	337,1438293	0,2857913971	337,1438293	0,2871932685	337,1438293	0,2855888307	337,1438293	0,2850257754	337,1438293	0,2862423062	337,1438293	0,2839063406	337,1438293	0,2837738097	337,1438293	0,2848951519	337,1438293	0,2850959301	337,1438293	0,2843486667
332,9743958	0,2938343585	332,9743958	0,2943605781	332,9743958	0,2945275009	332,9743958	0,2950407863	332,9743958	0,2952358723	332,9743958	0,2933643162	332,9743958	0,2928048372	332,9743958	0,2941115201	332,9743958	0,2929446101	332,9743958	0,2935885787	332,9743958	0,2924008369	332,9743958	0,2925822735	332,9743958	0,2931839824	332,9743958	0,294460386	332,9743958	0,2944066226	332,9743958	0,2939853072	332,9743958	0,2936500013	332,9743958	0,2936217189	332,9743958	0,2922641337	332,9743958	0,2936035991	332,9743958	0,2928476036	332,9743958	0,2918948233	332,9743958	0,2929201126	332,9743958	0,2921119034	332,9743958	0,2920068204
328,8026733	0,3037137389	328,8026733	0,3026503325	328,8026733	0,3043622375	328,8026733	0,303763032	328,8026733	0,3036756217	328,8026733	0,301679194	328,8026733	0,3018200099	328,8026733	0,3028247356	328,8026733	0,3024651408	328,8026733	0,3016921282	328,8026733	0,3015835285	328,8026733	0,3001227081	328,8026733	0,2993240058	328,8026733	0,3029131591	328,8026733	0,3019108772	328,8026733	0,3001453876	328,8026733	0,3019322455	328,8026733	0,3018174469	328,8026733	0,3017909229	328,8026733	0,3009766638	328,8026733	0,3011891842	328,8026733	0,2999658287	328,8026733	0,3009453118	328,8026733	0,3004258871	328,8026733	0,3001735508
324,6286621	0,3122439682	324,6286621	0,313338995	324,6286621	0,3126514256	324,6286621	0,3128156364	324,6286621	0,3115295768	324,6286621	0,3112508953	324,6286621	0,3099301457	324,6286621	0,311394155	324,6286621	0,3110812902	324,6286621	0,3104783595	324,6286621	0,3104797006	324,6286621	0,3097101748	324,6286621	0,3097552955	324,6286621	0,3113541007	324,6286621	0,3099792302	324,6286621	0,3113304377	324,6286621	0,3113802373	324,6286621	0,3108309507	324,6286621	0,3109403849	324,6286621	0,3102043569	324,6286621	0,3100505173	324,6286621	0,3090623915	324,6286621	0,3100640774	324,6286621	0,3104758859	324,6286621	0,3110568225
320,4524536	0,3226829171	320,4524536	0,3245593607	320,4524536	0,3240902424	320,4524536	0,3227832913	320,4524536	0,3231528103	320,4524536	0,321828872	320,4524536	0,3208036721	320,4524536	0,3228776157	320,4524536	0,3226008415	320,4524536	0,3216216862	320,4524536	0,3211489916	320,4524536	0,3209512234	320,4524536	0,3206011653	320,4524536	0,3215707541	320,4524536	0,3214987516	320,4524536	0,3224691451	320,4524536	0,3227890134	320,4524536	0,3207785487	320,4524536	0,3219415247	320,4524536	0,3214278519	320,4524536	0,3197433949	320,4524536	0,3205392361	320,4524536	0,3209814429	320,4524536	0,3192298412	320,4524536	0,3211036325
316,2739868	0,3342952132	316,2739868	0,3343630135	316,2739868	0,3354638815	316,2739868	0,33464697	316,2739868	0,3350408971	316,2739868	0,3324851692	316,2739868	0,3325020969	316,2739868	0,3338796496	316,2739868	0,3329876065	316,2739868	0,3321291506	316,2739868	0,3323301673	316,2739868	0,3314273655	316,2739868	0,3304911852	316,2739868	0,3326362073	316,2739868	0,333632201	316,2739868	0,3325446844	316,2739868	0,333160758	316,2739868	0,3326954246	316,2739868	0,3319863081	316,2739868	0,3329851925	316,2739868	0,3316234946	316,2739868	0,3312494159	316,2739868	0,3315151632	316,2739868	0,3315058351	316,2739868	0,3315330446
312,0933533	0,3470401466	312,0933533	0,3478200436	312,0933533	0,347659111	312,0933533	0,3459325433	312,0933533	0,3463133872	312,0933533	0,3445768356	312,0933533	0,3439895809	312,0933533	0,3463459909	312,0933533	0,3451001644	312,0933533	0,3444184661	312,0933533	0,345110029	312,0933533	0,3444090188	312,0933533	0,3440518677	312,0933533	0,3458369374	312,0933533	0,3453440666	312,0933533	0,345623523	312,0933533	0,3448202908	312,0933533	0,3445103467	312,0933533	0,3448566496	312,0933533	0,3439751267	312,0933533	0,3443940878	312,0933533	0,3431811035	312,0933533	0,3443763852	312,0933533	0,3444802165	312,0933533	0,3444877267
307,9496765	0,3616250753	307,9496765	0,3625243306	307,9496765	0,3623916209	307,9496765	0,3609803319	307,9496765	0,3615007102	307,9496765	0,3596635163	307,9496765	0,3586505055	307,9496765	0,3600932658	307,9496765	0,3586053848	307,9496765	0,3593617976	307,9496765	0,3590988517	307,9496765	0,3586246371	307,9496765	0,3590167463	307,9496765	0,3601575494	307,9496765	0,359026134	307,9496765	0,3586626053	307,9496765	0,3587378263	307,9496765	0,3597528636	307,9496765	0,3595296144	307,9496765	0,3598223627	307,9496765	0,3589653373	307,9496765	0,3581096232	307,9496765	0,3589920998	307,9496765	0,3581805825	307,9496765	0,3597882688
303,764801	0,379401803	303,764801	0,3799196184	303,764801	0,3798778951	303,764801	0,3790466189	303,764801	0,3785918355	303,764801	0,3772029877	303,764801	0,3773535788	303,764801	0,3779096007	303,764801	0,3773162067	303,764801	0,3773241937	303,764801	0,3766749501	303,764801	0,3767852187	303,764801	0,3758142889	303,764801	0,379000932	303,764801	0,3766477108	303,764801	0,3773557246	303,764801	0,3771929145	303,764801	0,3777926862	303,764801	0,3769414127	303,764801	0,3766268492	303,764801	0,376357913	303,764801	0,3761883974	303,764801	0,3767433763	303,764801	0,37526384	303,764801	0,375534296
299,6169434	0,3982047737	299,6169434	0,3988008797	299,6169434	0,3990603685	299,6169434	0,3982269466	299,6169434	0,3985675573	299,6169434	0,3950646818	299,6169434	0,3953136504	299,6169434	0,3967621922	299,6169434	0,3964159191	299,6169434	0,3962638378	299,6169434	0,3955345452	299,6169434	0,3954232633	299,6169434	0,3955914378	299,6169434	0,3965956867	299,6169434	0,394682914	299,6169434	0,3958802521	299,6169434	0,3951843679	299,6169434	0,3961801529	299,6169434	0,3961595893	299,6169434	0,3954229951	299,6169434	0,3941924274	299,6169434	0,3945616484	299,6169434	0,3952795565	299,6169434	0,3942624927	299,6169434	0,3939460218
295,4279175	0,4091562331	295,4279175	0,4104607701	295,4279175	0,4098777473	295,4279175	0,4094119668	295,4279175	0,4089584351	295,4279175	0,4067936242	295,4279175	0,4065819979	295,4279175	0,4083008766	295,4279175	0,4064442515	295,4279175	0,4060797393	295,4279175	0,4053710699	295,4279175	0,4062989652	295,4279175	0,4049118459	295,4279175	0,4066121578	295,4279175	0,4053819478	295,4279175	0,4068489373	295,4279175	0,4066872597	295,4279175	0,4070975184	295,4279175	0,4058900476	295,4279175	0,4057198465	295,4279175	0,4056606293	295,4279175	0,4043759704	295,4279175	0,4061077833	295,4279175	0,4053373635	295,4279175	0,405081898
291,276001	0,4247092307	291,276001	0,4259579182	291,276001	0,4258125722	291,276001	0,4245222509	291,276001	0,4241573215	291,276001	0,4220301211	291,276001	0,4220958352	291,276001	0,4232012033	291,276001	0,4223985374	291,276001	0,4217007458	291,276001	0,4213230908	291,276001	0,4216589928	291,276001	0,4202910662	291,276001	0,4230035841	291,276001	0,4212521315	291,276001	0,4224507809	291,276001	0,4211858511	291,276001	0,4216452539	291,276001	0,4221122563	291,276001	0,422049582	291,276001	0,420222491	291,276001	0,4203642905	291,276001	0,4210443199	291,276001	0,4206624329	291,276001	0,4203243554
287,0829773	0,4410683215	287,0829773	0,4419045448	287,0829773	0,4404571056	287,0829773	0,4393977523	287,0829773	0,4394585788	287,0829773	0,4386234283	287,0829773	0,4369756579	287,0829773	0,4383892715	287,0829773	0,4383111596	287,0829773	0,4374028146	287,0829773	0,4373790622	287,0829773	0,4363617897	287,0829773	0,4373820722	287,0829773	0,4383749068	287,0829773	0,438157022	287,0829773	0,4372843504	287,0829773	0,43721053	287,0829773	0,4378632903	287,0829773	0,4372288585	287,0829773	0,4366731346	287,0829773	0,4360606968	287,0829773	0,435980767	287,0829773	0,4374416769	287,0829773	0,4368594885	287,0829773	0,4364896715
282,9271545	0,45983845	282,9271545	0,4609172344	282,9271545	0,4606900215	282,9271545	0,4590333104	282,9271545	0,4594731331	282,9271545	0,4574676454	282,9271545	0,4577533901	282,9271545	0,4579779506	282,9271545	0,4575888216	282,9271545	0,4563735723	282,9271545	0,4565279782	282,9271545	0,4557658732	282,9271545	0,4543828964	282,9271545	0,45743379	282,9271545	0,4567890465	282,9271545	0,4562660158	282,9271545	0,4557920992	282,9271545	0,4561571479	282,9271545	0,4555043578	282,9271545	0,455963552	282,9271545	0,4551757574	282,9271545	0,4538583457	282,9271545	0,4563376606	282,9271545	0,4554176033	282,9271545	0,4556222558
278,7693787	0,4897389412	278,7693787	0,4888801575	278,7693787	0,488081485	278,7693787	0,4868338406	278,7693787	0,4862874746	278,7693787	0,4853265584	278,7693787	0,4853259623	278,7693787	0,4869214892	278,7693787	0,4848422408	278,7693787	0,4857579172	278,7693787	0,4839550257	278,7693787	0,4829462767	278,7693787	0,4841311276	278,7693787	0,4864594042	278,7693787	0,4845933616	278,7693787	0,4832802415	278,7693787	0,4849633873	278,7693787	0,4842690229	278,7693787	0,4852010012	278,7693787	0,4825667143	278,7693787	0,4831358194	278,7693787	0,482180655	278,7693787	0,4844070077	278,7693787	0,4831267893	278,7693787	0,4826046526
274,5704956	0,52580899	274,5704956	0,5262769461	274,5704956	0,524608314	274,5704956	0,523276031	274,5704956	0,5235831141	274,5704956	0,5208657384	274,5704956	0,5216829181	274,5704956	0,520403862	274,5704956	0,520968914	274,5704956	0,5199052095	274,5704956	0,5212503672	274,5704956	0,5200896263	274,5704956	0,520324409	274,5704956	0,5210325718	274,5704956	0,5205391049	274,5704956	0,5208722949	274,5704956	0,5207978487	274,5704956	0,5215577483	274,5704956	0,5214351416	274,5704956	0,5183901191	274,5704956	0,5193892717	274,5704956	0,5194522142	274,5704956	0,5194393396	274,5704956	0,5191628337	274,5704956	0,5185953975
270,4089661	0,563688457	270,4089661	0,564422965	270,4089661	0,5613338351	270,4089661	0,5603504777	270,4089661	0,559135437	270,4089661	0,5571104884	270,4089661	0,5545706749	270,4089661	0,5583341122	270,4089661	0,5560578704	270,4089661	0,5571519136	270,4089661	0,5547045469	270,4089661	0,5554677844	270,4089661	0,5553306937	270,4089661	0,5563896298	270,4089661	0,5553699732	270,4089661	0,557084918	270,4089661	0,5565713644	270,4089661	0,5568976402	270,4089661	0,5559483767	270,4089661	0,5564390421	270,4089661	0,5572882295	270,4089661	0,5544191599	270,4089661	0,5549290776	270,4089661	0,5552182198	270,4089661	0,5570673347
266,2456665	0,5872896314	266,2456665	0,5876053572	266,2456665	0,5856830478	266,2456665	0,5857543349	266,2456665	0,583494544	266,2456665	0,5824860334	266,2456665	0,580865562	266,2456665	0,5808901191	266,2456665	0,5825483799	266,2456665	0,5812186003	266,2456665	0,5818645358	266,2456665	0,5814917088	266,2456665	0,5802167058	266,2456665	0,5805676579	266,2456665	0,5815492272	266,2456665	0,5838191509	266,2456665	0,5840475559	266,2456665	0,5841828585	266,2456665	0,5814902186	266,2456665	0,5833271742	266,2456665	0,5818507671	266,2456665	0,582659483	266,2456665	0,582398057	266,2456665	0,5819901228	266,2456665	0,5818675756
262,0805054	0,5946142077	262,0805054	0,5946146846	262,0805054	0,5935868621	262,0805054	0,5930418968	262,0805054	0,5915522575	262,0805054	0,5914165378	262,0805054	0,588907361	262,0805054	0,5912569165	262,0805054	0,5898389816	262,0805054	0,5913956761	262,0805054	0,5921872854	262,0805054	0,5899301767	262,0805054	0,5915082693	262,0805054	0,5923154354	262,0805054	0,5918841362	262,0805054	0,5943481922	262,0805054	0,5932263732	262,0805054	0,593229115	262,0805054	0,5943516493	262,0805054	0,5932639241	262,0805054	0,5928606987	262,0805054	0,5939490199	262,0805054	0,5960364938	262,0805054	0,5933659673	262,0805054	0,5934489369
257,9135742	0,6002597213	257,9135742	0,599678576	257,9135742	0,5982953906	257,9135742	0,5981808305	257,9135742	0,5960362554	257,9135742	0,5966917872	257,9135742	0,5975289345	257,9135742	0,5961452723	257,9135742	0,5984841585	257,9135742	0,5975725651	257,9135742	0,5988363624	257,9135742	0,596999526	257,9135742	0,5983267426	257,9135742	0,5989076495	257,9135742	0,5983163118	257,9135742	0,6009146571	257,9135742	0,6002904177	257,9135742	0,6007493734	257,9135742	0,6035776138	257,9135742	0,6035972238	257,9135742	0,6017044187	257,9135742	0,6013915539	257,9135742	0,6055477858	257,9135742	0,6034623384	257,9135742	0,6050872207
253,7449493	0,6016074419	253,7449493	0,6015800238	253,7449493	0,6029270291	253,7449493	0,6011202931	253,7449493	0,6006433964	253,7449493	0,5997239947	253,7449493	0,6013938785	253,7449493	0,6030883193	253,7449493	0,6024253964	253,7449493	0,6046603322	253,7449493	0,6024600267	253,7449493	0,6046685576	253,7449493	0,6050867438	253,7449493	0,6065208912	253,7449493	0,6063352823	253,7449493	0,6080348492	253,7449493	0,611295104	253,7449493	0,6098648906	253,7449493	0,6122353077	253,7449493	0,6087607741	253,7449493	0,6103232503	253,7449493	0,6133258939	253,7449493	0,6133129597	253,7449493	0,6131777763	253,7449493	0,6124684811
249,5745087	0,6012209654	249,5745087	0,6013991833	249,5745087	0,6032674909	249,5745087	0,6021516919	249,5745087	0,6030749083	249,5745087	0,6032347083	249,5745087	0,6038195491	249,5745087	0,604462564	249,5745087	0,6083062291	249,5745087	0,6077139974	249,5745087	0,6077919602	249,5745087	0,6093129516	249,5745087	0,6092926264	249,5745087	0,6109330654	249,5745087	0,6117303967	249,5745087	0,614563942	249,5745087	0,6148782372	249,5745087	0,6156592965	249,5745087	0,616600275	249,5745087	0,6192218065	249,5745087	0,6160544157	249,5745087	0,6195116639	249,5745087	0,6212671399	249,5745087	0,6217933297	249,5745087	0,6218610406
245,4024506	0,6012376547	245,4024506	0,6015280485	245,4024506	0,6061611772	245,4024506	0,6063591242	245,4024506	0,604968667	245,4024506	0,60799402	245,4024506	0,6072906256	245,4024506	0,6090790629	245,4024506	0,6087455153	245,4024506	0,6102259755	245,4024506	0,6129052043	245,4024506	0,6148588657	245,4024506	0,6141207814	245,4024506	0,6178718209	245,4024506	0,6171042919	245,4024506	0,6203573346	245,4024506	0,6206262112	245,4024506	0,622847259	245,4024506	0,6245200634	245,4024506	0,6248152256	245,4024506	0,6238011122	245,4024506	0,6278340816	245,4024506	0,6303129196	245,4024506	0,6290873885	245,4024506	0,6303569078
241,2287292	0,6003054976	241,2287292	0,6049911976	241,2287292	0,6086033583	241,2287292	0,6074263453	241,2287292	0,607488215	241,2287292	0,6085541248	241,2287292	0,6090433598	241,2287292	0,6122453213	241,2287292	0,612844944	241,2287292	0,6149718165	241,2287292	0,6151615977	241,2287292	0,619006753	241,2287292	0,6203485727	241,2287292	0,6218838096	241,2287292	0,6200810075	241,2287292	0,6236670613	241,2287292	0,6234747171	241,2287292	0,627836287	241,2287292	0,6296907067	241,2287292	0,6327313781	241,2287292	0,6299971938	241,2287292	0,6326130629	241,2287292	0,6353850961	241,2287292	0,6332279444	241,2287292	0,6365259886
237,0533447	0,6030832529	237,0533447	0,600884378	237,0533447	0,600402236	237,0533447	0,6080893874	237,0533447	0,6047224998	237,0533447	0,6110078096	237,0533447	0,6127402782	237,0533447	0,6098957062	237,0533447	0,6191207767	237,0533447	0,614539206	237,0533447	0,6208648086	237,0533447	0,6197414994	237,0533447	0,6199010611	237,0533447	0,6268132925	237,0533447	0,6219294071	237,0533447	0,6278877854	237,0533447	0,6276301146	237,0533447	0,6315171719	237,0533447	0,6273909211	237,0533447	0,6352077127	237,0533447	0,6345843077	237,0533447	0,6354020834	237,0533447	0,6326609254	237,0533447	0,6406719089	237,0533447	0,6342625022
232,8763885	0,628903985	232,8763885	0,6345639229	232,8763885	0,6272172332	232,8763885	0,6207821369	232,8763885	0,6321233511	232,8763885	0,634268105	232,8763885	0,6339158416	232,8763885	0,6346231103	232,8763885	0,6455482841	232,8763885	0,6409900784	232,8763885	0,6415717006	232,8763885	0,6473362446	232,8763885	0,6314996481	232,8763885	0,6468476653	232,8763885	0,6476557851	232,8763885	0,6553235054	232,8763885	0,655949235	232,8763885	0,6534065008	232,8763885	0,6558896899	232,8763885	0,6597589254	232,8763885	0,664206028	232,8763885	0,6593124866	232,8763885	0,663217783	232,8763885	0,6618690491	232,8763885	0,6642804146
228,6978455	0,7266510725	228,6978455	0,7288956046	228,6978455	0,73026371	228,6978455	0,7300585508	228,6978455	0,7335647345	228,6978455	0,7354850769	228,6978455	0,7349026799	228,6978455	0,7384105325	228,6978455	0,7418396473	228,6978455	0,7409358025	228,6978455	0,74349612	228,6978455	0,7471871972	228,6978455	0,7482475042	228,6978455	0,7537907362	228,6978455	0,7534615993	228,6978455	0,7531309128	228,6978455	0,7610588074	228,6978455	0,7620819211	228,6978455	0,7609306574	228,6978455	0,7606292963	228,6978455	0,7657313347	228,6978455	0,766834259	228,6978455	0,7692712545	228,6978455	0,7726139426	228,6978455	0,7759919167
224,5571594	1,051905036	224,5571594	1,066986322	224,5571594	1,075442433	224,5571594	1,075828552	224,5571594	1,083377957	224,5571594	1,083892584	224,5571594	1,081449509	224,5571594	1,092529655	224,5571594	1,085132122	224,5571594	1,098881721	224,5571594	1,090981841	224,5571594	1,105842233	224,5571594	1,113495708	224,5571594	1,116518259	224,5571594	1,114097357	224,5571594	1,112454772	224,5571594	1,130324721	224,5571594	1,126734138	224,5571594	1,119367242	224,5571594	1,129512429	224,5571594	1,135903716	224,5571594	1,133660555	224,5571594	1,13281405	224,5571594	1,142214298	224,5571594	1,143574715
220,3755493	2,002186775	220,3755493	2,029179811	220,3755493	2,053621292	220,3755493	2,058129072	220,3755493	2,05606246	220,3755493	2,059651136	220,3755493	2,056135416	220,3755493	2,065894365	220,3755493	2,062587738	220,3755493	2,096601248	220,3755493	2,093437433	220,3755493	2,072875977	220,3755493	2,115192652	220,3755493	2,090353012	220,3755493	2,102237225	220,3755493	2,11487937	220,3755493	2,100808144	220,3755493	2,138445139	220,3755493	2,100515842	220,3755493	2,140996933	220,3755493	2,136114836	220,3755493	2,126681328	220,3755493	2,14470768	220,3755493	2,161746979	220,3755493	2,14067173
216,1924438	3,060529947	216,1924438	3,077959299	216,1924438	3,046432734	216,1924438	3,081972122	216,1924438	3,07246232	216,1924438	3,074533701	216,1924438	3,024674892	216,1924438	3,067540169	216,1924438	3,067228317	216,1924438	3,07322979	216,1924438	3,114210129	216,1924438	3,065520763	216,1924438	3,073911428	216,1924438	3,126059532	216,1924438	3,090982914	216,1924438	3,125887394	216,1924438	3,082121611	216,1924438	3,095669985	216,1924438	3,100383997	216,1924438	3,095607758	216,1924438	3,107719898	216,1924438	3,108905077	216,1924438	3,0620296	216,1924438	3,089972496	216,1924438	3,090165615
212,0473785	3,138286829	212,0473785	3,159728289	212,0473785	3,162073851	212,0473785	3,209134579	212,0473785	3,188726902	212,0473785	3,171075821	212,0473785	3,175050735	212,0473785	3,203657389	212,0473785	3,208255768	212,0473785	3,153129339	212,0473785	3,190536499	212,0473785	3,165585756	212,0473785	3,171981812	212,0473785	3,178876162	212,0473785	3,153285265	212,0473785	3,179821014	212,0473785	3,193719864	212,0473785	3,229741096	212,0473785	3,21739912	212,0473785	3,186419487	212,0473785	3,172565222	212,0473785	3,186176777	212,0473785	3,167708874	212,0473785	3,220921516	212,0473785	3,199398756
207,8613739	3,210973263	207,8613739	3,195403576	207,8613739	3,204217672	207,8613739	3,149844646	207,8613739	3,243714571	207,8613739	3,198102236	207,8613739	3,254556417	207,8613739	3,264406919	207,8613739	3,219975233	207,8613739	3,236970186	207,8613739	3,229138374	207,8613739	3,250461102	207,8613739	3,191640377	207,8613739	3,206502438	207,8613739	3,215435982	207,8613739	3,199816942	207,8613739	3,242601156	207,8613739	3,230317354	207,8613739	3,275313139	207,8613739	3,271957397	207,8613739	3,227396011	207,8613739	3,285418987	207,8613739	3,29263711	207,8613739	3,15495348	207,8613739	3,252756119
203,6739655	3,213998556	203,6739655	3,283746958	203,6739655	3,283201694	203,6739655	3,286863089	203,6739655	3,265176773	203,6739655	3,289675236	203,6739655	3,223008156	203,6739655	3,281062126	203,6739655	3,301059246	203,6739655	3,255470037	203,6739655	3,214225769	203,6739655	3,253940105	203,6739655	3,272033453	203,6739655	3,293027878	203,6739655	3,267542362	203,6739655	3,298849344	203,6739655	3,314789057	203,6739655	3,298090696	203,6739655	3,275863409	203,6739655	3,226431608	203,6739655	3,298597813	203,6739655	3,25131917	203,6739655	3,290715456	203,6739655	3,277712107	203,6739655	3,298962593
199,5247192	3,243056297	199,5247192	3,205324411	199,5247192	3,245271683	199,5247192	3,176425219	199,5247192	3,202867985	199,5247192	3,213429213	199,5247192	3,227880001	199,5247192	3,233054399	199,5247192	3,214740992	199,5247192	3,2085464	199,5247192	3,184770584	199,5247192	3,186058283	199,5247192	3,207113028	199,5247192	3,215601683	199,5247192	3,211001158	199,5247192	3,192610979	199,5247192	3,18547678	199,5247192	3,210711241	199,5247192	3,258597612	199,5247192	3,252789259	199,5247192	3,192375183	199,5247192	3,192333698	199,5247192	3,166802883	199,5247192	3,178997993	199,5247192	3,206213713
195,33461	3,114526987	195,33461	3,113800287	195,33461	3,064656258	195,33461	3,050655127	195,33461	3,127654314	195,33461	3,136096001	195,33461	3,094161272	195,33461	3,118591309	195,33461	3,133955002	195,33461	3,098814964	195,33461	3,197433233	195,33461	3,106972933	195,33461	3,156642437	195,33461	3,106589556	195,33461	3,128935575	195,33461	3,155683517	195,33461	3,140710354	195,33461	3,085021257	195,33461	3,16136241	195,33461	3,136632204	195,33461	3,199128151	195,33461	3,082934856	195,33461	3,151583672	195,33461	3,148976564	195,33461	3,138822079
191,1827087	2,957455635	191,1827087	2,876091242	191,1827087	2,946068525	191,1827087	2,918934584	191,1827087	2,971343517	191,1827087	2,920589685	191,1827087	3,011471033	191,1827087	2,925357103	191,1827087	2,915146112	191,1827087	2,910255432	191,1827087	2,808267117	191,1827087	2,863254309	191,1827087	2,923436165	191,1827087	2,896661282	191,1827087	2,841261864	191,1827087	2,921184301	191,1827087	2,920222282	191,1827087	2,931960344	191,1827087	3,017718077	191,1827087	2,867730141	191,1827087	2,915095568	191,1827087	2,882115126	191,1827087	2,891988754	191,1827087	2,993215322	191,1827087	2,95806694
187,0295563	2,362774372	187,0295563	2,414533854	187,0295563	2,360803843	187,0295563	2,422991037	187,0295563	2,437339544	187,0295563	2,338033438	187,0295563	2,357572079	187,0295563	2,396889448	187,0295563	2,441598892	187,0295563	2,39031148	187,0295563	2,391785145	187,0295563	2,407077312	187,0295563	2,436641932	187,0295563	2,388978243	187,0295563	2,383855343	187,0295563	2,358007193	187,0295563	2,383728266	187,0295563	2,405350447	187,0295563	2,366940737	187,0295563	2,271665573	187,0295563	2,454616785	187,0295563	2,491210699	187,0295563	2,4422822	187,0295563	2,360549927	187,0295563	2,339323997
[truncated: 310 more columns]
