# Supplementary material for: Characterization data and kinetic studies of novel lipophilic analogues from 2,4-dichlorophenoxyacetic acid and Propanil herbicides
Source: Data Brief. 2020 Aug 21;32:106202. doi: 10.1016/j.dib.2020.106202 (PMC7482028; doi:10.1016/j.dib.2020.106202)
Supplement: Supplementary file 6 [file mmc6.zip]

Archive with 14 entries (14 files):
- IR/11a.txt
- IR/11c.txt
- IR/6a.txt
- IR/6a_baseline.txt
- IR/6b.txt
- IR/6b_baseline.txt
- IR/6c.txt
- IR/6c_baseline.txt
- IR/6d.txt
- IR/8a.txt
- IR/8a_baseline.txt
- IR/8b.txt
- IR/8b_baseline.txt
- IR/8c.txt
